# Supplementary material for: Non-degradative Ubiquitination of Protein Kinases
Source: PLoS Comput Biol. 2016 Jun 2;12(6):e1004898. doi: 10.1371/journal.pcbi.1004898 (PMC4890936; doi:10.1371/journal.pcbi.1004898)
Supplement: S42 Dataset — The distance between the ZAP-70 N348 Cα atom and the W501 Cα atom at each picosecond in the simulations is printed in Angstroms. (BZ2) [file pcbi.1004898.s052.bz2 › pcbi.1004898.s052]

#Frame      Dis_00010
       1       8.5241
       2       9.1010
       3       8.4050
       4       9.1380
       5       8.5726
       6       8.7471
       7       8.3507
       8       8.7567
       9       7.8182
      10       8.9008
      11       8.4198
      12       8.3219
      13       8.6756
      14       8.7091
      15       8.2631
      16       8.2695
      17       8.3612
      18       8.5488
      19       8.0642
      20       8.6246
      21       8.1840
      22       7.9140
      23       8.4321
      24       8.5541
      25       8.6978
      26       8.8116
      27       8.5249
      28       7.9999
      29       8.1165
      30       8.3481
      31       7.8931
      32       7.6232
      33       7.8599
      34       7.9444
      35       8.0966
      36       7.8223
      37       7.8201
      38       8.5337
      39       8.2772
      40       8.3471
      41       8.2937
      42       8.2964
      43       7.9281
      44       8.2484
      45       8.7783
      46       9.0174
      47       8.8097
      48       8.9200
      49       7.8920
      50       8.3916
      51       8.3830
      52       8.9713
      53       8.5792
      54       9.0244
      55       8.8873
      56       8.3012
      57       8.4533
      58       9.1846
      59       8.3689
      60       9.0982
      61       8.8816
      62       9.4204
      63       9.8690
      64       9.0353
      65       8.9583
      66       9.1699
      67       8.8678
      68       9.5929
      69       9.1610
      70       9.4429
      71       9.5517
      72       9.2827
      73       9.9831
      74      10.1728
      75       9.5963
      76       9.6867
      77      10.1360
      78       9.4140
      79       9.4916
      80       9.0138
      81       9.0358
      82       8.1066
      83       8.4508
      84       8.9195
      85       9.1068
      86       9.4202
      87       9.0232
      88       8.8691
      89       8.6070
      90       9.5108
      91       8.8423
      92       9.1744
      93       9.6970
      94       9.5462
      95       9.5477
      96       9.7707
      97      10.2932
      98       9.9459
      99       9.2970
     100       9.0677
     101       9.2554
     102       9.0326
     103       9.2324
     104       8.1685
     105       8.8761
     106       9.0341
     107       8.6580
     108       8.9661
     109       8.9045
     110       8.5718
     111       8.4695
     112       8.8328
     113       9.1114
     114       8.1791
     115       8.5934
     116       8.3169
     117       8.2346
     118       8.7210
     119       8.4339
     120       8.5774
     121       8.7711
     122       8.5043
     123       8.5874
     124       8.8813
     125       8.3905
     126       8.2532
     127       8.2976
     128       8.4825
     129       8.2557
     130       8.3206
     131       8.6106
     132       8.7512
     133       8.7697
     134       8.3207
     135       8.4424
     136       8.0947
     137       7.9229
     138       8.3365
     139       7.9914
     140       8.4152
     141       8.3597
     142       8.5452
     143       8.2793
     144       8.5910
     145       8.2194
     146       8.9014
     147       8.6512
     148       8.5692
     149       8.8000
     150       7.9488
     151       8.0558
     152       8.1146
     153       8.0272
     154       8.4234
     155       8.7785
     156       8.4691
     157       8.0326
     158       8.0655
     159       8.4454
     160       8.3051
     161       8.3749
     162       8.0534
     163       8.6268
     164       8.6951
     165       8.4443
     166       8.2764
     167       7.8715
     168       8.0432
     169       8.1296
     170       8.6681
     171       8.4315
     172       8.3163
     173       7.7890
     174       8.5246
     175       8.0223
     176       8.7053
     177       8.9619
     178       8.2410
     179       8.4629
     180       8.2396
     181       8.1744
     182       8.3715
     183       8.1941
     184       7.8149
     185       7.8264
     186       8.1979
     187       8.0744
     188       8.0574
     189       7.8330
     190       7.3620
     191       7.8266
     192       7.5406
     193       7.5155
     194       7.2185
     195       7.8768
     196       8.6801
     197       7.9891
     198       7.8580
     199       7.8624
     200       6.7634
     201       7.4414
     202       7.2976
     203       7.3550
     204       7.5222
     205       6.8787
     206       7.3708
     207       7.2044
     208       6.7823
     209       7.6313
     210       7.2447
     211       6.3968
     212       7.0659
     213       7.0890
     214       7.1055
     215       6.3584
     216       6.5161
     217       6.7756
     218       6.9381
     219       6.5567
     220       6.8301
     221       6.8680
     222       7.1548
     223       7.4994
     224       7.9363
     225       8.4084
     226       8.2429
     227       8.2225
     228       7.9584
     229       8.7531
     230       8.9034
     231       8.1092
     232       8.1134
     233       8.2983
     234       8.1924
     235       7.6702
     236       8.4255
     237       8.0906
     238       7.9826
     239       8.1485
     240       8.2700
     241       7.9898
     242       8.3858
     243       8.0104
     244       7.7673
     245       8.6460
     246       8.3551
     247       8.1301
     248       7.9385
     249       7.3701
     250       7.7163
     251       8.1882
     252       7.4734
     253       7.0346
     254       7.0353
     255       8.0279
     256       7.6190
     257       7.0740
     258       7.6867
     259       7.1250
     260       7.9880
     261       8.0801
     262       7.4558
     263       8.3053
     264       8.0970
     265       7.5541
     266       8.3023
     267       7.2859
     268       7.6038
     269       7.2783
     270       6.7770
     271       5.8807
     272       6.2220
     273       6.2501
     274       6.6469
     275       6.3309
     276       6.7431
     277       5.9182
     278       6.0335
     279       6.8836
     280       6.4945
     281       6.4901
     282       6.7914
     283       6.1637
     284       5.6291
     285       6.2795
     286       5.8198
     287       5.9108
     288       6.2316
     289       5.3150
     290       5.4601
     291       5.9977
     292       5.9622
     293       6.4305
     294       5.5128
     295       6.1757
     296       5.3040
     297       6.1922
     298       6.4963
     299       6.4675
     300       6.4434
     301       6.6978
     302       6.4349
     303       6.3179
     304       6.2331
     305       5.8760
     306       6.0535
     307       6.4521
     308       6.1163
     309       6.2806
     310       6.2719
     311       6.1197
     312       5.9972
     313       6.4220
     314       5.8392
     315       6.3397
     316       6.0830
     317       6.3085
     318       6.6815
     319       5.8717
     320       6.6261
     321       6.0556
     322       6.0209
     323       6.3462
     324       6.0176
     325       6.0148
     326       5.9130
     327       6.2472
     328       6.0925
     329       6.0017
     330       5.9183
     331       5.9893
     332       5.7077
     333       5.6824
     334       5.8917
     335       5.8527
     336       5.7296
     337       5.4473
     338       5.7116
     339       6.0383
     340       5.8390
     341       6.2056
     342       6.6831
     343       6.3205
     344       5.9814
     345       6.0143
     346       6.4115
     347       6.3786
     348       5.8774
     349       6.6948
     350       5.9146
     351       6.3212
     352       5.9863
     353       6.5747
     354       5.6620
     355       6.2071
     356       6.2617
     357       6.2977
     358       6.2963
     359       6.9062
     360       6.4760
     361       6.5390
     362       6.7711
     363       6.0218
     364       6.6993
     365       6.3494
     366       6.3963
     367       6.4508
     368       7.1469
     369       6.7191
     370       6.2705
     371       6.6093
     372       6.7191
     373       6.2287
     374       6.3493
     375       6.2665
     376       6.0991
     377       6.0175
     378       5.9554
     379       6.0817
     380       6.1548
     381       6.1540
     382       5.7003
     383       6.3903
     384       6.1206
     385       6.5316
     386       6.1356
     387       6.1092
     388       5.8771
     389       5.9093
     390       6.0796
     391       5.5269
     392       6.6075
     393       5.9135
     394       5.8723
     395       5.8061
     396       5.7325
     397       5.8699
     398       6.3750
     399       5.8100
     400       5.8090
     401       5.8961
     402       6.1265
     403       6.1703
     404       6.0451
     405       6.3334
     406       5.7375
     407       6.3048
     408       6.2316
     409       6.4975
     410       6.1332
     411       6.5945
     412       6.7859
     413       6.3583
     414       6.2583
     415       6.4060
     416       6.3943
     417       6.3966
     418       6.6387
     419       6.9919
     420       6.5940
     421       6.4381
     422       6.0519
     423       6.6326
     424       6.4103
     425       5.8337
     426       5.6393
     427       6.0406
     428       5.7766
     429       6.2072
     430       6.6416
     431       6.0184
     432       6.0286
     433       6.1460
     434       6.0271
     435       6.3681
     436       6.6642
     437       6.7342
     438       6.6074
     439       6.8088
     440       6.3911
     441       6.3305
     442       6.4596
     443       6.6456
     444       6.3408
     445       6.8945
     446       6.3778
     447       6.7962
     448       6.8984
     449       6.7068
     450       6.5735
     451       6.3301
     452       6.9793
     453       6.4510
     454       6.7415
     455       6.5018
     456       6.5909
     457       6.4741
     458       6.6026
     459       6.7735
     460       6.1850
     461       7.4907
     462       6.5064
     463       7.0269
     464       6.7529
     465       6.9182
     466       6.9400
     467       6.9391
     468       7.3549
     469       6.4356
     470       6.8076
     471       6.9769
     472       7.4513
     473       7.8797
     474       7.0258
     475       7.0432
     476       6.8395
     477       7.1703
     478       6.7015
     479       6.9792
     480       7.5315
     481       6.9938
     482       7.5801
     483       7.0227
     484       7.0839
     485       7.3842
     486       7.4665
     487       6.9920
     488       7.1921
     489       6.9412
     490       7.3039
     491       6.5094
     492       6.9544
     493       6.9589
     494       6.8123
     495       6.6041
     496       6.4367
     497       6.6173
     498       6.9376
     499       7.2274
     500       6.4162
     501       6.1659
     502       6.9493
     503       6.6063
     504       6.4851
     505       6.4277
     506       7.6596
     507       6.7619
     508       7.2212
     509       6.5597
     510       6.4537
     511       6.2694
     512       6.3884
     513       6.4941
     514       6.6626
     515       6.4251
     516       5.8453
     517       6.7740
     518       5.7197
     519       6.3143
     520       6.3479
     521       6.1302
     522       5.6194
     523       6.3918
     524       6.6039
     525       6.2347
     526       6.8454
     527       6.9914
     528       6.8182
     529       6.5050
     530       6.5256
     531       6.1886
     532       5.7193
     533       6.3586
     534       6.2216
     535       6.6000
     536       6.7818
     537       6.4409
     538       6.8330
     539       7.0650
     540       6.3216
     541       7.0937
     542       7.1826
     543       7.1719
     544       6.7816
     545       7.0056
     546       6.6637
     547       6.3524
     548       6.3603
     549       6.5392
     550       5.7510
     551       6.3287
     552       6.3151
     553       6.9703
     554       6.5726
     555       6.7917
     556       6.5615
     557       6.2950
     558       6.1482
     559       6.2465
     560       5.5272
     561       5.9505
     562       5.8066
     563       5.7587
     564       5.2157
     565       6.0645
     566       6.4186
     567       5.7186
     568       5.5717
     569       6.3494
     570       6.2842
     571       6.5723
     572       6.2874
     573       6.0985
     574       6.0541
     575       5.4845
     576       5.5487
     577       5.7549
     578       5.7225
     579       6.4382
     580       5.9375
     581       6.2944
     582       6.0055
     583       5.6191
     584       6.3466
     585       6.5477
     586       6.6267
     587       6.0245
     588       5.7872
     589       5.6672
     590       6.3759
     591       6.0497
     592       6.0201
     593       6.1240
     594       6.0987
     595       6.5581
     596       6.4530
     597       5.6729
     598       5.8855
     599       5.9969
     600       5.7435
     601       5.9766
     602       5.8110
     603       5.5838
     604       5.6584
     605       5.5526
     606       5.6793
     607       5.6397
     608       5.0134
     609       5.5281
     610       5.2079
     611       5.2691
     612       5.3619
     613       5.4684
     614       5.5076
     615       5.1011
     616       5.1210
     617       5.4568
     618       5.6464
     619       5.7515
     620       5.0960
     621       5.1599
     622       5.5896
     623       5.5698
     624       5.2032
     625       5.3509
     626       5.0565
     627       5.6069
     628       5.0148
     629       5.6253
     630       5.3189
     631       5.2784
     632       5.6916
     633       5.4448
     634       5.3135
     635       5.2837
     636       5.3864
     637       5.5570
     638       5.3777
     639       5.7253
     640       5.4089
     641       6.2441
     642       5.4884
     643       5.1085
     644       4.6994
     645       4.9640
     646       5.3400
     647       5.4289
     648       5.2021
     649       5.0552
     650       5.0422
     651       5.5134
     652       5.4616
     653       5.6750
     654       5.8535
     655       5.5773
     656       5.2388
     657       5.6773
     658       5.7865
     659       6.1324
     660       5.5238
     661       5.4421
     662       5.5297
     663       5.1409
     664       5.7044
     665       5.1823
     666       5.1849
     667       5.4461
     668       5.1321
     669       5.2579
     670       5.2138
     671       5.2711
     672       5.3345
     673       5.5286
     674       5.6749
     675       5.8213
     676       5.2755
     677       6.0400
     678       5.8036
     679       6.0799
     680       5.9080
     681       5.8051
     682       5.8014
     683       5.7769
     684       6.0140
     685       6.0698
     686       5.9230
     687       5.4674
     688       5.3201
     689       5.0122
     690       4.9813
     691       5.7098
     692       5.8199
     693       5.3494
     694       4.7413
     695       4.8656
     696       4.9277
     697       5.3765
     698       5.5929
     699       5.8251
     700       5.4924
     701       5.7642
     702       5.3460
     703       5.4418
     704       5.8758
     705       5.2566
     706       5.3261
     707       4.9071
     708       5.1485
     709       5.2870
     710       5.2460
     711       5.1679
     712       5.4322
     713       6.0025
     714       5.5362
     715       5.5666
     716       5.4952
     717       5.7993
     718       5.7579
     719       5.8797
     720       5.2600
     721       5.4272
     722       5.8731
     723       5.3244
     724       6.0779
     725       6.2197
     726       6.0198
     727       6.1074
     728       5.6071
     729       5.8638
     730       6.5746
     731       5.9259
     732       6.0334
     733       5.7138
     734       5.9740
     735       6.2005
     736       5.3695
     737       6.1257
     738       6.4717
     739       6.2325
     740       5.6545
     741       5.5167
     742       5.6480
     743       5.7412
     744       5.4048
     745       5.9985
     746       5.7605
     747       5.8081
     748       5.6898
     749       5.7750
     750       5.7068
     751       5.9319
     752       6.2398
     753       6.2781
     754       6.4655
     755       6.2641
     756       5.6285
     757       5.4546
     758       5.9771
     759       5.7352
     760       5.4102
     761       5.6567
     762       5.5783
     763       5.6031
     764       5.6680
     765       5.7308
     766       5.1343
     767       5.6752
     768       5.6466
     769       5.5668
     770       5.6669
     771       5.8385
     772       5.6124
     773       5.7448
     774       5.2892
     775       5.7405
     776       5.9150
     777       5.8693
     778       5.5001
     779       5.4360
     780       5.1214
     781       5.2594
     782       5.8409
     783       5.6789
     784       5.3423
     785       5.1057
     786       5.4934
     787       5.5738
     788       5.4809
     789       5.7142
     790       6.1401
     791       5.9923
     792       6.2407
     793       5.8480
     794       5.7305
     795       5.6376
     796       5.8212
     797       5.4843
     798       5.5912
     799       5.7721
     800       5.7727
     801       5.5650
     802       5.7292
     803       5.1640
     804       5.5446
     805       5.8941
     806       5.3935
     807       5.2001
     808       5.4566
     809       5.6229
     810       5.2235
     811       5.6243
     812       5.8187
     813       5.6772
     814       5.6699
     815       5.9211
     816       5.5801
     817       5.4548
     818       5.8775
     819       5.7010
     820       6.0082
     821       6.3523
     822       5.8002
     823       6.3065
     824       6.5196
     825       6.2490
     826       5.5271
     827       5.9859
     828       6.2505
     829       5.9326
     830       5.9159
     831       5.8566
     832       5.4581
     833       5.8301
     834       5.6608
     835       5.9857
     836       5.9337
     837       6.0963
     838       5.8605
     839       5.4889
     840       5.7617
     841       5.5425
     842       5.9219
     843       5.7672
     844       5.3701
     845       5.8067
     846       5.6788
     847       5.4597
     848       5.4740
     849       5.3809
     850       5.6563
     851       5.0790
     852       5.3622
     853       5.1964
     854       5.5209
     855       5.1581
     856       5.4948
     857       5.3153
     858       5.4505
     859       5.6131
     860       5.6339
     861       5.3179
     862       5.4792
     863       5.1289
     864       5.8601
     865       5.2349
     866       5.4572
     867       5.6252
     868       5.6435
     869       5.6290
     870       5.6291
     871       5.4523
     872       5.5878
     873       5.4519
     874       5.9597
     875       5.7965
     876       5.7498
     877       5.6829
     878       5.3017
     879       5.4144
     880       5.6627
     881       5.8230
     882       5.5727
     883       5.4063
     884       5.2141
     885       5.5141
     886       5.2922
     887       5.0380
     888       5.3084
     889       5.0990
     890       5.5975
     891       5.7885
     892       5.4662
     893       5.8130
     894       5.8887
     895       5.5802
     896       5.6662
     897       5.4055
     898       5.6557
     899       5.6049
     900       5.2464
     901       5.4802
     902       5.3563
     903       5.2757
     904       5.3226
     905       5.3250
     906       5.4242
     907       5.8674
     908       4.9760
     909       5.2614
     910       5.1501
     911       5.5119
     912       5.4670
     913       5.2468
     914       5.7650
     915       5.3189
     916       5.6277
     917       5.5134
     918       5.8194
     919       5.7019
     920       6.0118
     921       5.5002
     922       5.6756
     923       5.4528
     924       5.9663
     925       5.2805
     926       5.4457
     927       5.4435
     928       5.1082
     929       4.9682
     930       5.4963
     931       5.1463
     932       5.2418
     933       5.5123
     934       5.2920
     935       5.5055
     936       5.2502
     937       5.2954
     938       5.0510
     939       5.2536
     940       5.5252
     941       5.3648
     942       5.2999
     943       5.3804
     944       6.1664
     945       5.9378
     946       5.4733
     947       5.2448
     948       5.1415
     949       5.0841
     950       5.3145
     951       5.3879
     952       5.3648
     953       5.0317
     954       5.4762
     955       5.3491
     956       5.1154
     957       5.3084
     958       4.9462
     959       5.2614
     960       4.8904
     961       5.3940
     962       5.0307
     963       5.4387
     964       5.4648
     965       5.1404
     966       5.1709
     967       5.8807
     968       5.2339
     969       5.2610
     970       5.5063
     971       5.3063
     972       5.4609
     973       5.2857
     974       5.0245
     975       5.0167
     976       5.3745
     977       5.3049
     978       5.4735
     979       5.5958
     980       5.5071
     981       5.6169
     982       5.6505
     983       5.6218
     984       5.4635
     985       6.0650
     986       5.9082
     987       5.8528
     988       5.6312
     989       5.5165
     990       5.5837
     991       5.4518
     992       6.0655
     993       5.7415
     994       5.2809
     995       5.9809
     996       6.0483
     997       5.5741
     998       5.0992
     999       5.8945
    1000       5.3217
    1001       5.4880
    1002       5.6869
    1003       5.8736
    1004       5.5508
    1005       6.1739
    1006       5.8282
    1007       5.7467
    1008       6.0879
    1009       5.7194
    1010       5.4658
    1011       5.6868
    1012       5.6675
    1013       5.5917
    1014       5.2355
    1015       5.7328
    1016       5.7357
    1017       6.0611
    1018       6.4657
    1019       5.9118
    1020       5.3474
    1021       5.3170
    1022       5.6417
    1023       5.1913
    1024       5.6861
    1025       5.3429
    1026       5.5917
    1027       5.3191
    1028       5.2535
    1029       5.3819
    1030       5.5496
    1031       5.4971
    1032       5.2821
    1033       5.5490
    1034       5.3630
    1035       5.7304
    1036       5.3933
    1037       5.5599
    1038       5.6261
    1039       5.4950
    1040       5.4722
    1041       5.5623
    1042       5.7016
    1043       5.2567
    1044       5.3802
    1045       5.1708
    1046       5.9730
    1047       5.3879
    1048       5.3265
    1049       5.6414
    1050       5.9675
    1051       5.5080
    1052       5.3796
    1053       5.6061
    1054       5.4423
    1055       5.8985
    1056       5.2968
    1057       5.3075
    1058       5.2159
    1059       5.3002
    1060       5.8024
    1061       5.5625
    1062       5.8473
    1063       5.6555
    1064       5.4324
    1065       5.4684
    1066       5.4409
    1067       5.2662
    1068       5.6928
    1069       5.1609
    1070       5.3387
    1071       5.6543
    1072       5.7586
    1073       5.2865
    1074       5.6877
    1075       5.7043
    1076       5.4484
    1077       5.3457
    1078       5.4983
    1079       5.4915
    1080       5.5222
    1081       5.6555
    1082       5.1861
    1083       5.4022
    1084       5.3940
    1085       5.1566
    1086       5.3564
    1087       5.2832
    1088       5.4452
    1089       5.1759
    1090       6.0156
    1091       5.1000
    1092       5.7570
    1093       5.5467
    1094       5.4537
    1095       5.7357
    1096       5.6844
    1097       5.4005
    1098       5.3139
    1099       5.4913
    1100       5.6687
    1101       6.1486
    1102       5.6229
    1103       5.7293
    1104       5.6252
    1105       5.6848
    1106       5.5399
    1107       5.0068
    1108       5.2274
    1109       5.6087
    1110       5.3579
    1111       5.6241
    1112       5.3044
    1113       5.4297
    1114       5.5823
    1115       5.5321
    1116       5.3541
    1117       5.1001
    1118       5.4889
    1119       5.0589
    1120       5.4128
    1121       5.3623
    1122       5.3890
    1123       5.6189
    1124       5.3598
    1125       5.6074
    1126       5.3577
    1127       5.5343
    1128       5.2674
    1129       5.1067
    1130       5.3107
    1131       5.5317
    1132       5.1938
    1133       5.4239
    1134       6.0448
    1135       5.7227
    1136       5.2568
    1137       5.2835
    1138       5.9885
    1139       5.3795
    1140       5.7969
    1141       5.7199
    1142       5.4030
    1143       5.7316
    1144       5.4445
    1145       5.6917
    1146       5.2318
    1147       5.3377
    1148       5.3784
    1149       5.3134
    1150       5.8554
    1151       5.2276
    1152       5.4141
    1153       5.1945
    1154       5.6757
    1155       5.7291
    1156       5.8989
    1157       5.0251
    1158       4.9428
    1159       5.3737
    1160       5.8096
    1161       5.3339
    1162       5.7481
    1163       5.6655
    1164       5.9605
    1165       5.3620
    1166       5.4236
    1167       5.7605
    1168       5.5601
    1169       6.1499
    1170       5.4781
    1171       5.4226
    1172       5.7073
    1173       6.0836
    1174       5.7710
    1175       5.4687
    1176       5.6431
    1177       6.0738
    1178       5.8286
    1179       5.9897
    1180       5.6985
    1181       5.9572
    1182       6.1131
    1183       6.4761
    1184       6.0979
    1185       5.6215
    1186       5.6404
    1187       5.3663
    1188       5.8883
    1189       5.4540
    1190       5.6352
    1191       5.6789
    1192       5.3656
    1193       5.3285
    1194       5.4037
    1195       5.2887
    1196       5.7603
    1197       5.2656
    1198       5.2178
    1199       5.5296
    1200       5.5730
    1201       5.6433
    1202       5.7918
    1203       5.2007
    1204       5.3712
    1205       4.9212
    1206       5.8207
    1207       5.8007
    1208       5.9284
    1209       5.9008
    1210       5.8358
    1211       5.5409
    1212       5.8278
    1213       5.4354
    1214       5.3895
    1215       5.3643
    1216       5.6499
    1217       4.9394
    1218       5.5633
    1219       5.3911
    1220       5.3910
    1221       5.3239
    1222       5.4200
    1223       5.0412
    1224       5.0552
    1225       4.9633
    1226       5.3662
    1227       5.0514
    1228       5.1259
    1229       5.1407
    1230       5.1816
    1231       5.6750
    1232       5.1684
    1233       5.4557
    1234       5.3223
    1235       5.7055
    1236       5.0666
    1237       5.4454
    1238       5.2789
    1239       5.5470
    1240       5.4435
    1241       5.5001
    1242       4.8292
    1243       5.8813
    1244       6.2092
    1245       5.4743
    1246       5.5012
    1247       5.7438
    1248       5.6047
    1249       5.8692
    1250       5.4177
    1251       5.5591
    1252       5.3746
    1253       5.3018
    1254       5.2450
    1255       4.9395
    1256       5.2461
    1257       5.0166
    1258       5.1850
    1259       5.1896
    1260       5.1771
    1261       5.1295
    1262       4.6028
    1263       4.7880
    1264       4.7005
    1265       4.6923
    1266       4.5885
    1267       5.2204
    1268       4.4273
    1269       5.2908
    1270       4.9971
    1271       4.7939
    1272       4.9959
    1273       5.2805
    1274       5.1808
    1275       5.6830
    1276       5.0749
    1277       5.1943
    1278       5.3611
    1279       5.2611
    1280       5.2347
    1281       5.5185
    1282       5.1605
    1283       5.9211
    1284       5.8127
    1285       5.3611
    1286       5.2667
    1287       5.1592
    1288       4.8306
    1289       5.0082
    1290       5.3982
    1291       4.7537
    1292       5.2165
    1293       5.0122
    1294       5.3707
    1295       5.6744
    1296       5.6310
    1297       5.5402
    1298       5.3462
    1299       5.5649
    1300       5.8013
    1301       6.1533
    1302       5.7652
    1303       5.3902
    1304       5.2979
    1305       5.7486
    1306       5.9387
    1307       5.7327
    1308       5.1117
    1309       5.7120
    1310       5.7096
    1311       5.2062
    1312       5.3558
    1313       5.4909
    1314       5.1991
    1315       5.8306
    1316       5.3587
    1317       5.4158
    1318       5.6615
    1319       5.4381
    1320       6.2293
    1321       5.3263
    1322       5.8263
    1323       5.8035
    1324       5.2395
    1325       5.4223
    1326       5.2450
    1327       5.1254
    1328       5.3304
    1329       5.3741
    1330       5.1279
    1331       5.2474
    1332       5.3100
    1333       5.2894
    1334       5.8709
    1335       5.9733
    1336       5.3056
    1337       5.4325
    1338       5.4424
    1339       5.5599
    1340       5.7481
    1341       5.8124
    1342       6.4181
    1343       6.0530
    1344       6.5822
    1345       5.9579
    1346       5.6761
    1347       6.0524
    1348       5.7018
    1349       5.7280
    1350       5.3747
    1351       5.8004
    1352       5.9068
    1353       5.7656
    1354       5.7240
    1355       5.4820
    1356       5.3952
    1357       5.2477
    1358       5.1544
    1359       5.1026
    1360       5.6807
    1361       5.8386
    1362       5.5560
    1363       5.7243
    1364       5.5428
    1365       5.6252
    1366       5.6150
    1367       6.0018
    1368       5.6716
    1369       5.1573
    1370       5.4972
    1371       5.2749
    1372       5.2323
    1373       5.0528
    1374       5.2078
    1375       5.0395
    1376       4.9199
    1377       5.3651
    1378       5.1561
    1379       5.0669
    1380       5.0769
    1381       5.0515
    1382       5.2395
    1383       5.2165
    1384       4.9900
    1385       5.4891
    1386       5.2811
    1387       5.7713
    1388       5.4430
    1389       5.3623
    1390       5.4880
    1391       5.3507
    1392       5.0756
    1393       5.4951
    1394       5.3384
    1395       5.5307
    1396       5.0527
    1397       5.4451
    1398       6.0480
    1399       5.3559
    1400       5.3981
    1401       5.3753
    1402       5.3416
    1403       5.7081
    1404       5.0410
    1405       4.9905
    1406       5.1809
    1407       4.6507
    1408       5.5132
    1409       5.1277
    1410       5.2024
    1411       5.1549
    1412       5.3665
    1413       5.2024
    1414       4.9887
    1415       5.4159
    1416       4.8796
    1417       4.7733
    1418       4.4427
    1419       4.5581
    1420       4.9468
    1421       4.8136
    1422       5.1617
    1423       5.2391
    1424       5.4934
    1425       4.9953
    1426       5.1561
    1427       5.3024
    1428       5.0076
    1429       5.2484
    1430       5.3305
    1431       5.7082
    1432       4.9899
    1433       5.5889
    1434       5.3135
    1435       5.3598
    1436       5.5028
    1437       5.4123
    1438       5.2170
    1439       5.0121
    1440       5.6494
    1441       5.0133
    1442       4.9819
    1443       5.3005
    1444       5.9061
    1445       5.4954
    1446       5.4185
    1447       5.0282
    1448       5.2317
    1449       5.1343
    1450       5.5425
    1451       5.9597
    1452       5.7300
    1453       5.4474
    1454       6.3441
    1455       6.0893
    1456       6.0331
    1457       5.8827
    1458       6.0614
    1459       5.6023
    1460       5.9558
    1461       6.1269
    1462       6.1493
    1463       6.5022
    1464       6.0534
    1465       6.0763
    1466       5.9968
    1467       6.4410
    1468       6.2648
    1469       6.5359
    1470       6.4508
    1471       6.8413
    1472       7.1224
    1473       6.3904
    1474       6.2868
    1475       6.7033
    1476       5.6991
    1477       5.8921
    1478       5.6483
    1479       5.3907
    1480       5.2507
    1481       5.6634
    1482       5.2784
    1483       5.4498
    1484       5.9407
    1485       6.0253
    1486       5.7508
    1487       6.0048
    1488       5.5745
    1489       5.7246
    1490       5.7642
    1491       5.7842
    1492       5.0621
    1493       5.8859
    1494       4.9272
    1495       5.4074
    1496       5.3514
    1497       5.2719
    1498       6.1910
    1499       5.4581
    1500       5.3465
    1501       5.2390
    1502       5.7603
    1503       5.3659
    1504       5.3405
    1505       5.5761
    1506       5.6288
    1507       5.4853
    1508       5.6616
    1509       5.4732
    1510       5.6555
    1511       5.7640
    1512       5.7488
    1513       5.5130
    1514       5.3727
    1515       5.2731
    1516       5.9411
    1517       5.2079
    1518       5.9234
    1519       5.4627
    1520       5.9218
    1521       5.7464
    1522       5.7908
    1523       5.8781
    1524       5.3620
    1525       5.1305
    1526       5.3958
    1527       5.8524
    1528       5.0023
    1529       5.3775
    1530       5.2772
    1531       5.0595
    1532       4.8285
    1533       5.4263
    1534       5.2944
    1535       5.2753
    1536       5.3264
    1537       5.1837
    1538       5.3156
    1539       5.5629
    1540       5.4594
    1541       5.7133
    1542       5.5774
    1543       5.2791
    1544       5.0986
    1545       5.1106
    1546       5.0536
    1547       5.3348
    1548       5.3496
    1549       5.4102
    1550       5.9484
    1551       5.4548
    1552       4.8518
    1553       5.2008
    1554       5.2062
    1555       5.2456
    1556       5.0949
    1557       5.4006
    1558       5.5772
    1559       5.4009
    1560       5.5868
    1561       5.6526
    1562       5.6345
    1563       5.6432
    1564       6.2007
    1565       5.4972
    1566       5.6661
    1567       5.1007
    1568       5.3123
    1569       5.4510
    1570       5.3889
    1571       5.0252
    1572       5.8962
    1573       5.5892
    1574       5.5058
    1575       5.7329
    1576       5.8652
    1577       5.7054
    1578       5.7138
    1579       5.4361
    1580       5.5935
    1581       5.4315
    1582       5.3364
    1583       6.0079
    1584       6.0627
    1585       5.8241
    1586       5.4144
    1587       5.5196
    1588       5.4026
    1589       5.6589
    1590       5.3721
    1591       5.4593
    1592       5.4264
    1593       5.4752
    1594       5.3960
    1595       5.3914
    1596       5.4405
    1597       5.4419
    1598       5.1598
    1599       5.2609
    1600       5.4360
    1601       6.0185
    1602       5.5075
    1603       5.3864
    1604       5.4665
    1605       5.5782
    1606       5.2902
    1607       5.5219
    1608       5.9845
    1609       5.1651
    1610       5.7041
    1611       5.8545
    1612       5.1927
    1613       5.2265
    1614       5.3587
    1615       5.6762
    1616       5.6929
    1617       5.4830
    1618       5.5236
    1619       5.7778
    1620       5.9336
    1621       5.8593
    1622       5.9357
    1623       6.2714
    1624       5.4591
    1625       5.9206
    1626       5.7448
    1627       6.1720
    1628       5.6862
    1629       5.8707
    1630       5.6490
    1631       5.5673
    1632       5.7790
    1633       5.7983
    1634       5.3216
    1635       5.3492
    1636       5.8267
    1637       6.0270
    1638       5.3753
    1639       5.5623
    1640       5.2010
    1641       5.4088
    1642       5.3305
    1643       5.3518
    1644       5.5926
    1645       5.2406
    1646       5.3896
    1647       4.9910
    1648       5.6588
    1649       5.2565
    1650       5.2149
    1651       5.7552
    1652       5.2765
    1653       4.8700
    1654       5.3549
    1655       5.4205
    1656       5.4219
    1657       4.8729
    1658       5.6925
    1659       5.6126
    1660       5.4580
    1661       5.4211
    1662       4.9058
    1663       5.8729
    1664       5.3466
    1665       5.3762
    1666       5.5426
    1667       5.3422
    1668       5.3129
    1669       5.4698
    1670       6.0663
    1671       5.8443
    1672       5.5950
    1673       5.4761
    1674       5.5921
    1675       5.4699
    1676       6.1401
    1677       5.1425
    1678       5.9237
    1679       5.0583
    1680       5.5328
    1681       5.1920
    1682       5.0218
    1683       5.2196
    1684       5.7344
    1685       5.0686
    1686       4.9156
    1687       5.8464
    1688       5.3138
    1689       5.3781
    1690       5.2878
    1691       5.4948
    1692       5.3932
    1693       5.7229
    1694       5.4574
    1695       5.4348
    1696       5.1955
    1697       5.5846
    1698       5.5259
    1699       4.9162
    1700       5.2774
    1701       5.6024
    1702       5.0288
    1703       4.9610
    1704       5.2683
    1705       5.1013
    1706       5.6184
    1707       5.3032
    1708       5.3134
    1709       5.4028
    1710       5.4479
    1711       5.4036
    1712       5.4198
    1713       5.3699
    1714       5.6042
    1715       5.0921
    1716       5.4752
    1717       5.2726
    1718       5.2520
    1719       5.2390
    1720       5.2975
    1721       5.7198
    1722       5.5213
    1723       5.4695
    1724       5.6946
    1725       5.9322
    1726       5.5693
    1727       6.0425
    1728       5.4427
    1729       5.3345
    1730       6.1679
    1731       5.9454
    1732       5.5145
    1733       5.7550
    1734       5.4417
    1735       5.6285
    1736       5.7276
    1737       5.5587
    1738       5.6859
    1739       5.7969
    1740       5.4706
    1741       5.2890
    1742       5.6898
    1743       5.4486
    1744       6.0469
    1745       6.0560
    1746       5.9664
    1747       5.5194
    1748       5.5846
    1749       5.1542
    1750       4.7896
    1751       5.0875
    1752       5.3489
    1753       5.2058
    1754       5.2005
    1755       5.1847
    1756       4.9951
    1757       5.2597
    1758       5.5988
    1759       5.3528
    1760       5.3965
    1761       5.2028
    1762       4.9224
    1763       5.5388
    1764       5.1009
    1765       5.2422
    1766       5.9309
    1767       5.2458
    1768       5.6089
    1769       5.3648
    1770       5.4230
    1771       5.7100
    1772       5.3345
    1773       4.8797
    1774       5.5129
    1775       5.0242
    1776       4.8957
    1777       5.9925
    1778       5.3198
    1779       4.9300
    1780       5.5625
    1781       5.1095
    1782       5.0847
    1783       5.4695
    1784       5.1190
    1785       4.9608
    1786       5.1031
    1787       5.1920
    1788       5.2670
    1789       5.1741
    1790       4.9859
    1791       5.4767
    1792       5.5274
    1793       5.2368
    1794       5.2910
    1795       5.1129
    1796       4.9674
    1797       4.7224
    1798       5.1368
    1799       4.7113
    1800       4.9913
    1801       4.8495
    1802       4.6345
    1803       5.4599
    1804       4.9115
    1805       4.6677
    1806       4.5810
    1807       4.8177
    1808       5.1884
    1809       4.9262
    1810       5.2294
    1811       4.7642
    1812       4.9746
    1813       4.7050
    1814       5.2952
    1815       5.1754
    1816       4.8830
    1817       5.4433
    1818       5.2457
    1819       4.6193
    1820       5.0352
    1821       5.2691
    1822       5.3410
    1823       4.7922
    1824       4.7799
    1825       5.0214
    1826       5.0768
    1827       5.1679
    1828       5.1103
    1829       5.4717
    1830       5.6271
    1831       5.1285
    1832       5.2394
    1833       5.7866
    1834       5.1732
    1835       5.0161
    1836       5.2361
    1837       4.8284
    1838       4.9770
    1839       4.5037
    1840       5.0925
    1841       5.1323
    1842       5.3551
    1843       5.0713
    1844       5.6104
    1845       5.0932
    1846       4.9400
    1847       4.9257
    1848       5.2541
    1849       5.1800
    1850       4.8124
    1851       5.0418
    1852       5.3237
    1853       4.6536
    1854       5.8855
    1855       5.2956
    1856       5.7254
    1857       4.9916
    1858       4.8235
    1859       5.0169
    1860       5.1012
    1861       5.3764
    1862       5.2972
    1863       5.2841
    1864       4.9989
    1865       5.1724
    1866       5.0907
    1867       5.3347
    1868       4.9043
    1869       5.6212
    1870       5.3243
    1871       5.2917
    1872       5.5804
    1873       5.0292
    1874       5.1966
    1875       4.8304
    1876       5.0802
    1877       5.0281
    1878       4.8889
    1879       5.5118
    1880       5.2086
    1881       5.7425
    1882       5.2861
    1883       5.8545
    1884       5.6877
    1885       4.6558
    1886       4.8887
    1887       4.6090
    1888       4.6749
    1889       4.9256
    1890       5.3183
    1891       5.0148
    1892       5.1733
    1893       4.8763
    1894       4.9757
    1895       5.2822
    1896       5.4800
    1897       5.2559
    1898       5.1286
    1899       5.3811
    1900       5.4407
    1901       4.8957
    1902       5.0713
    1903       5.5412
    1904       5.0657
    1905       5.5073
    1906       6.0222
    1907       6.2448
    1908       6.0826
    1909       6.2922
    1910       6.4694
    1911       6.3610
    1912       6.1785
    1913       5.6658
    1914       5.6801
    1915       5.3417
    1916       5.0352
    1917       5.3770
    1918       5.1578
    1919       5.0589
    1920       5.0517
    1921       4.8910
    1922       5.1747
    1923       5.1511
    1924       6.0934
    1925       5.1314
    1926       4.8876
    1927       5.3555
    1928       5.3333
    1929       5.0013
    1930       5.3580
    1931       5.9018
    1932       5.9385
    1933       5.3965
    1934       5.5969
    1935       5.8473
    1936       5.7272
    1937       5.7209
    1938       5.3713
    1939       5.2569
    1940       5.0019
    1941       5.6921
    1942       5.6906
    1943       5.5351
    1944       4.5699
    1945       5.0958
    1946       5.3325
    1947       5.1132
    1948       5.2627
    1949       5.0662
    1950       5.2190
    1951       5.3914
    1952       5.2475
    1953       4.7604
    1954       4.3939
    1955       5.2797
    1956       5.1110
    1957       5.5131
    1958       5.2553
    1959       5.7830
    1960       5.4649
    1961       5.7758
    1962       5.2624
    1963       5.4887
    1964       5.2086
    1965       5.3376
    1966       5.6053
    1967       5.2272
    1968       5.1990
    1969       5.3609
    1970       5.4447
    1971       5.7197
    1972       5.7983
    1973       6.1751
    1974       5.6613
    1975       5.3269
    1976       5.5449
    1977       5.3348
    1978       5.2976
    1979       5.7609
    1980       5.8888
    1981       5.5586
    1982       5.8804
    1983       5.6459
    1984       5.5353
    1985       5.0818
    1986       5.0735
    1987       5.0542
    1988       5.2629
    1989       5.0762
    1990       5.6549
    1991       5.5912
    1992       4.9644
    1993       4.7264
    1994       4.5358
    1995       5.5280
    1996       5.1620
    1997       4.8717
    1998       4.9545
    1999       4.5483
    2000       4.7540
    2001       5.0185
    2002       4.7305
    2003       5.1065
    2004       5.6952
    2005       5.1218
    2006       5.4667
    2007       4.7396
    2008       5.0283
    2009       4.8084
    2010       5.1132
    2011       5.1534
    2012       4.8732
    2013       4.7775
    2014       5.1630
    2015       5.3802
    2016       5.2237
    2017       5.4025
    2018       5.5398
    2019       5.0120
    2020       5.1788
    2021       5.0418
    2022       4.6593
    2023       5.2651
    2024       4.8840
    2025       5.2543
    2026       5.4050
    2027       5.4743
    2028       5.4233
    2029       5.5649
    2030       5.3439
    2031       4.9558
    2032       5.2906
    2033       5.5062
    2034       4.8878
    2035       5.7426
    2036       5.5868
    2037       5.5616
    2038       5.1850
    2039       5.6125
    2040       5.3041
    2041       5.4998
    2042       5.6251
    2043       5.4277
    2044       5.6854
    2045       5.7001
    2046       5.4849
    2047       5.7036
    2048       5.6265
    2049       5.4036
    2050       5.1512
    2051       5.5673
    2052       5.9206
    2053       5.6618
    2054       5.7300
    2055       5.8184
    2056       6.3401
    2057       5.4337
    2058       5.8125
    2059       5.5116
    2060       5.8505
    2061       5.3607
    2062       5.5540
    2063       5.4908
    2064       5.5610
    2065       5.1385
    2066       4.9016
    2067       5.0814
    2068       5.6058
    2069       5.1124
    2070       5.5195
    2071       5.2623
    2072       5.0874
    2073       5.2793
    2074       5.1896
    2075       5.8425
    2076       5.7494
    2077       5.3388
    2078       5.8695
    2079       5.4280
    2080       5.3121
    2081       5.4621
    2082       5.2963
    2083       5.4661
    2084       5.3790
    2085       5.5339
    2086       5.3380
    2087       5.5072
    2088       5.4922
    2089       5.2301
    2090       5.5176
    2091       5.2802
    2092       5.4207
    2093       5.0954
    2094       5.2403
    2095       5.5789
    2096       5.5782
    2097       5.3874
    2098       5.5247
    2099       5.2698
    2100       5.4479
    2101       5.6981
    2102       5.4021
    2103       5.7320
    2104       5.4394
    2105       5.5259
    2106       5.3974
    2107       5.9354
    2108       5.4357
    2109       5.2875
    2110       5.3755
    2111       5.4422
    2112       5.3885
    2113       5.6512
    2114       5.5660
    2115       5.8008
    2116       5.8381
    2117       5.9575
    2118       5.8213
    2119       6.0060
    2120       5.5682
    2121       5.4995
    2122       5.5302
    2123       5.4199
    2124       5.5573
    2125       5.7934
    2126       5.7283
    2127       5.6174
    2128       5.8611
    2129       5.6534
    2130       5.2652
    2131       5.4807
    2132       5.3985
    2133       5.2738
    2134       5.9508
    2135       5.9142
    2136       5.5361
    2137       5.6730
    2138       5.7094
    2139       5.3403
    2140       5.7133
    2141       5.8520
    2142       5.9115
    2143       6.0922
    2144       5.5493
    2145       5.5744
    2146       5.3799
    2147       5.7537
    2148       5.7910
    2149       6.0022
    2150       5.7515
    2151       5.6968
    2152       5.2542
    2153       5.5621
    2154       5.8278
    2155       5.8003
    2156       5.9226
    2157       6.1577
    2158       6.0194
    2159       6.3458
    2160       6.0866
    2161       5.4500
    2162       5.6886
    2163       5.5605
    2164       5.9400
    2165       5.6643
    2166       5.7506
    2167       5.8220
    2168       5.8270
    2169       5.3831
    2170       5.8133
    2171       6.1483
    2172       5.5505
    2173       5.9093
    2174       5.8662
    2175       5.5960
    2176       6.0114
    2177       5.6144
    2178       5.7864
    2179       5.7929
    2180       5.5785
    2181       5.6647
    2182       5.5061
    2183       6.2650
    2184       5.8981
    2185       5.7725
    2186       5.5663
    2187       5.6759
    2188       6.1183
    2189       5.7073
    2190       5.5715
    2191       5.3103
    2192       5.7711
    2193       6.0641
    2194       5.7675
    2195       5.7692
    2196       5.7260
    2197       6.0836
    2198       5.7763
    2199       5.8274
    2200       5.5576
    2201       6.2832
    2202       6.0421
    2203       5.9494
    2204       6.1549
    2205       6.0443
    2206       6.4101
    2207       6.3452
    2208       6.0897
    2209       6.1013
    2210       6.0058
    2211       6.2781
    2212       6.4099
    2213       5.9858
    2214       5.9154
    2215       5.4786
    2216       6.1345
    2217       5.7654
    2218       6.3276
    2219       6.2516
    2220       6.6736
    2221       6.5895
    2222       5.6936
    2223       5.6882
    2224       5.8729
    2225       6.0453
    2226       5.3194
    2227       5.7808
    2228       5.7343
    2229       5.8723
    2230       5.9601
    2231       5.7953
    2232       5.7015
    2233       5.9132
    2234       5.9882
    2235       6.0353
    2236       5.5438
    2237       5.7215
    2238       5.6451
    2239       5.5353
    2240       5.4267
    2241       5.9203
    2242       5.9162
    2243       5.2082
    2244       5.4704
    2245       5.2314
    2246       5.5524
    2247       5.0357
    2248       5.3994
    2249       4.9565
    2250       5.2229
    2251       5.0460
    2252       5.5701
    2253       5.3526
    2254       5.5065
    2255       5.3017
    2256       5.3036
    2257       6.1760
    2258       5.7130
    2259       6.3106
    2260       5.7366
    2261       5.9533
    2262       5.4837
    2263       6.0125
    2264       5.6118
    2265       5.4869
    2266       5.4551
    2267       5.2633
    2268       6.0150
    2269       5.8143
    2270       5.9746
    2271       5.7281
    2272       6.0498
    2273       5.8053
    2274       5.9672
    2275       6.0481
    2276       6.0241
    2277       5.4519
    2278       6.0073
    2279       5.9455
    2280       6.5268
    2281       5.7175
    2282       6.2827
    2283       5.9191
    2284       5.5909
    2285       6.4188
    2286       6.2654
    2287       5.5863
    2288       6.2398
    2289       6.2471
    2290       6.7847
    2291       6.4512
    2292       6.5099
    2293       6.4294
    2294       6.5675
    2295       6.6486
    2296       6.1136
    2297       6.3147
    2298       7.1827
    2299       6.7653
    2300       6.6808
    2301       7.0112
    2302       6.1634
    2303       6.0115
    2304       6.0446
    2305       5.4533
    2306       5.6102
    2307       5.7053
    2308       5.6218
    2309       5.7682
    2310       5.7817
    2311       5.8291
    2312       5.8002
    2313       5.6102
    2314       5.5312
    2315       5.5811
    2316       5.8754
    2317       6.1099
    2318       6.1784
    2319       6.1958
    2320       6.3432
    2321       6.0339
    2322       5.9455
    2323       5.9529
    2324       5.6739
    2325       5.4937
    2326       5.7755
    2327       5.9149
    2328       6.1828
    2329       6.1893
    2330       6.3415
    2331       6.6316
    2332       5.4324
    2333       6.1339
    2334       6.9115
    2335       6.3552
    2336       6.6785
    2337       7.1984
    2338       6.9508
    2339       6.0397
    2340       6.5340
    2341       5.9314
    2342       7.1135
    2343       6.0907
    2344       6.2401
    2345       6.1385
    2346       6.8931
    2347       6.3369
    2348       6.5905
    2349       5.8584
    2350       6.4368
    2351       6.7812
    2352       7.0660
    2353       6.6878
    2354       6.4476
    2355       6.4378
    2356       6.8720
    2357       7.0823
    2358       7.1205
    2359       6.7318
    2360       7.2052
    2361       6.3052
    2362       6.5312
    2363       6.4967
    2364       6.6355
    2365       7.2466
    2366       6.6720
    2367       6.3700
    2368       6.2036
    2369       6.9469
    2370       6.1687
    2371       6.6533
    2372       6.6445
    2373       6.3793
    2374       6.3188
    2375       6.0515
    2376       6.4499
    2377       6.2667
    2378       6.2169
    2379       5.9399
    2380       6.0324
    2381       6.2773
    2382       6.0024
    2383       6.1795
    2384       6.4654
    2385       6.2809
    2386       6.9247
    2387       6.1712
    2388       6.2265
    2389       6.3035
    2390       6.7994
    2391       6.3831
    2392       6.6195
    2393       6.2678
    2394       6.0371
    2395       6.3459
    2396       6.1486
    2397       6.1718
    2398       5.7628
    2399       5.7110
    2400       5.1584
    2401       5.4432
    2402       5.8723
    2403       5.7481
    2404       5.4632
    2405       5.9821
    2406       6.6305
    2407       6.0365
    2408       6.0236
    2409       5.9017
    2410       5.6101
    2411       5.6505
    2412       5.7029
    2413       6.4115
    2414       5.7128
    2415       6.5390
    2416       7.0316
    2417       6.4458
    2418       6.7214
    2419       6.0747
    2420       5.7390
    2421       5.9903
    2422       5.9182
    2423       6.0474
    2424       5.9236
    2425       6.0650
    2426       6.3037
    2427       5.9536
    2428       5.9124
    2429       5.8155
    2430       6.0133
    2431       6.3839
    2432       6.6068
    2433       6.4117
    2434       6.1866
    2435       6.1645
    2436       6.6350
    2437       5.5896
    2438       6.5196
    2439       5.3425
    2440       5.5830
    2441       6.6787
    2442       5.9098
    2443       6.6318
    2444       6.4283
    2445       6.7643
    2446       6.3373
    2447       6.0394
    2448       5.9234
    2449       6.1754
    2450       6.4096
    2451       6.4474
    2452       5.6945
    2453       5.8514
    2454       6.3632
    2455       6.5045
    2456       6.2579
    2457       5.7997
    2458       6.0946
    2459       5.7991
    2460       5.5175
    2461       5.6348
    2462       6.2132
    2463       5.7488
    2464       5.8289
    2465       6.6100
    2466       6.6518
    2467       6.7399
    2468       6.6319
    2469       6.8446
    2470       6.6345
    2471       6.3832
    2472       6.5987
    2473       6.7279
    2474       6.5292
    2475       6.4851
    2476       6.4773
    2477       6.4670
    2478       6.2614
    2479       6.6353
    2480       6.4371
    2481       6.3249
    2482       6.1609
    2483       5.9832
    2484       6.6624
    2485       7.5372
    2486       7.1000
    2487       7.3666
    2488       7.0916
    2489       6.4919
    2490       6.9519
    2491       6.6708
    2492       6.0920
    2493       6.4883
    2494       6.9373
    2495       6.6013
    2496       5.9677
    2497       6.3963
    2498       6.2660
    2499       6.8486
    2500       6.6318
    2501       6.5423
    2502       6.0633
    2503       6.3023
    2504       6.2667
    2505       6.7322
    2506       6.2889
    2507       6.8087
    2508       6.7931
    2509       6.3570
    2510       6.0512
    2511       6.6567
    2512       6.1735
    2513       6.2074
    2514       6.3733
    2515       6.1697
    2516       6.3003
    2517       6.3540
    2518       6.3195
    2519       6.0353
    2520       5.8648
    2521       6.2107
    2522       6.6200
    2523       6.0814
    2524       6.0334
    2525       6.1734
    2526       6.5008
    2527       6.5650
    2528       6.1630
    2529       6.2800
    2530       6.5414
    2531       6.6665
    2532       5.8299
    2533       6.8822
    2534       6.8111
    2535       6.1239
    2536       6.6147
    2537       6.1942
    2538       6.4890
    2539       5.8131
    2540       6.1899
    2541       5.8909
    2542       5.7390
    2543       5.7470
    2544       5.8400
    2545       5.9536
    2546       5.7940
    2547       5.7261
    2548       5.5660
    2549       5.6832
    2550       6.0528
    2551       5.8651
    2552       6.3140
    2553       5.9727
    2554       5.8436
    2555       5.9041
    2556       5.1569
    2557       5.1942
    2558       5.2001
    2559       5.1804
    2560       5.0240
    2561       5.4361
    2562       5.0367
    2563       5.4744
    2564       5.5053
    2565       5.1472
    2566       5.0383
    2567       5.6986
    2568       5.0811
    2569       5.2440
    2570       5.6839
    2571       5.6152
    2572       5.6440
    2573       5.7912
    2574       5.7373
    2575       6.1212
    2576       5.6726
    2577       5.6155
    2578       5.1407
    2579       5.7191
    2580       5.8687
    2581       5.7438
    2582       5.6095
    2583       5.7669
    2584       5.5940
    2585       5.4417
    2586       5.5619
    2587       5.8424
    2588       6.0758
    2589       5.8717
    2590       5.6341
    2591       5.9593
    2592       5.5022
    2593       5.6046
    2594       5.5102
    2595       5.8972
    2596       5.6285
    2597       5.9070
    2598       5.9130
    2599       5.6860
    2600       6.2594
    2601       5.6238
    2602       5.8638
    2603       6.0470
    2604       5.7287
    2605       5.9367
    2606       5.6136
    2607       6.1239
    2608       5.9397
    2609       5.7585
    2610       5.9705
    2611       6.4309
    2612       6.3623
    2613       5.6351
    2614       5.7119
    2615       6.2077
    2616       6.2531
    2617       5.7706
    2618       5.7567
    2619       5.7019
    2620       5.6553
    2621       5.4497
    2622       5.9512
    2623       5.9176
    2624       5.8072
    2625       6.2518
    2626       5.5076
    2627       5.6613
    2628       5.5272
    2629       5.5736
    2630       5.9657
    2631       5.4704
    2632       5.7711
    2633       5.8239
    2634       5.2302
    2635       5.3881
    2636       5.3782
    2637       5.3070
    2638       5.4832
    2639       5.3918
    2640       5.5719
    2641       5.0157
    2642       5.3948
    2643       6.1690
    2644       5.5982
    2645       5.2936
    2646       5.3687
    2647       5.9725
    2648       5.9450
    2649       5.4753
    2650       5.7433
    2651       5.8200
    2652       6.0966
    2653       6.1579
    2654       6.6014
    2655       5.9060
    2656       6.4155
    2657       6.1271
    2658       5.7562
    2659       6.1844
    2660       5.8135
    2661       6.3363
    2662       6.5118
    2663       6.4359
    2664       5.9683
    2665       6.1271
    2666       5.9140
    2667       6.0898
    2668       5.4665
    2669       5.6362
    2670       5.9541
    2671       5.7491
    2672       5.0462
    2673       5.8549
    2674       5.5367
    2675       5.2717
    2676       5.5881
    2677       5.5729
    2678       5.6065
    2679       6.0496
    2680       5.7807
    2681       5.7336
    2682       5.5908
    2683       5.4171
    2684       5.9089
    2685       6.0267
    2686       5.7016
    2687       5.8205
    2688       5.7404
    2689       5.4505
    2690       5.2749
    2691       5.4061
    2692       5.7227
    2693       5.5774
    2694       5.4719
    2695       5.5481
    2696       5.7212
    2697       5.4791
    2698       5.8672
    2699       5.7664
    2700       5.5375
    2701       5.7949
    2702       5.7459
    2703       5.4439
    2704       6.2779
    2705       5.8145
    2706       5.5968
    2707       5.6410
    2708       5.5054
    2709       5.5563
    2710       5.9937
    2711       5.4594
    2712       5.1982
    2713       5.2066
    2714       5.5402
    2715       5.6603
    2716       5.2251
    2717       5.3072
    2718       5.5452
    2719       5.2127
    2720       5.5413
    2721       5.6176
    2722       5.6337
    2723       5.5065
    2724       5.7460
    2725       5.2920
    2726       5.5698
    2727       5.2862
    2728       5.5299
    2729       5.6017
    2730       5.3571
    2731       5.4830
    2732       5.6420
    2733       5.6170
    2734       5.8394
    2735       5.3073
    2736       5.1680
    2737       5.2624
    2738       5.1733
    2739       5.0460
    2740       5.4481
    2741       5.1358
    2742       5.8086
    2743       5.4176
    2744       5.5948
    2745       5.2785
    2746       5.4476
    2747       5.7815
    2748       5.6932
    2749       5.8269
    2750       6.0457
    2751       6.1127
    2752       5.9009
    2753       5.8307
    2754       5.7206
    2755       5.6766
    2756       5.9918
    2757       5.9819
    2758       5.8485
    2759       5.9820
    2760       6.2274
    2761       6.2364
    2762       5.5149
    2763       5.8077
    2764       5.7493
    2765       5.6717
    2766       5.2103
    2767       5.8247
    2768       6.1310
    2769       5.5816
    2770       5.6497
    2771       6.1884
    2772       6.0058
    2773       5.6117
    2774       5.5045
    2775       5.7086
    2776       5.7849
    2777       6.1511
    2778       5.9009
    2779       5.8133
    2780       5.8663
    2781       6.3529
    2782       6.4472
    2783       5.8171
    2784       6.0970
    2785       5.7940
    2786       5.8744
    2787       5.3611
    2788       5.7348
    2789       6.0800
    2790       6.1675
    2791       5.6283
    2792       5.8708
    2793       5.6694
    2794       5.7699
    2795       6.4158
    2796       6.5476
    2797       5.9446
    2798       5.7492
    2799       5.7170
    2800       6.0792
    2801       5.8772
    2802       6.1383
    2803       5.5845
    2804       6.3712
    2805       5.6484
    2806       6.1476
    2807       5.3879
    2808       5.2306
    2809       5.8349
    2810       5.6730
    2811       6.2540
    2812       6.3903
    2813       6.0604
    2814       6.0318
    2815       6.2676
    2816       6.1087
    2817       6.2472
    2818       5.9272
    2819       5.9832
    2820       6.2553
    2821       6.1576
    2822       6.1043
    2823       6.1055
    2824       6.0209
    2825       5.7950
    2826       5.8336
    2827       5.9498
    2828       6.4936
    2829       6.3008
    2830       6.4441
    2831       5.7546
    2832       6.0951
    2833       5.5816
    2834       5.6523
    2835       5.3068
    2836       6.0764
    2837       5.7918
    2838       5.5395
    2839       5.3214
    2840       5.4130
    2841       5.9245
    2842       5.3695
    2843       5.7631
    2844       5.5322
    2845       5.6942
    2846       5.6970
    2847       5.4765
    2848       5.4727
    2849       4.8940
    2850       5.1615
    2851       5.3022
    2852       5.0578
    2853       5.5806
    2854       5.5743
    2855       5.4488
    2856       5.3320
    2857       5.1282
    2858       5.6017
    2859       5.0861
    2860       4.9548
    2861       5.1090
    2862       5.0221
    2863       5.2558
    2864       5.1025
    2865       5.4711
    2866       5.4467
    2867       5.7283
    2868       5.3093
    2869       5.2185
    2870       5.4029
    2871       5.7568
    2872       5.8533
    2873       5.3841
    2874       5.4741
    2875       4.9529
    2876       5.4905
    2877       5.1523
    2878       5.2331
    2879       5.2115
    2880       5.4598
    2881       5.2805
    2882       5.1545
    2883       5.6467
    2884       5.4323
    2885       5.3204
    2886       5.3245
    2887       5.3226
    2888       5.2783
    2889       5.6928
    2890       5.7100
    2891       5.4114
    2892       5.5765
    2893       5.3521
    2894       5.5919
    2895       5.5393
    2896       5.4705
    2897       5.7534
    2898       5.5969
    2899       5.5294
    2900       6.0953
    2901       5.5220
    2902       5.5172
    2903       5.7575
    2904       5.7960
    2905       5.7008
    2906       5.7142
    2907       5.7535
    2908       5.6427
    2909       5.3251
    2910       5.3257
    2911       5.5871
    2912       5.7380
    2913       5.1917
    2914       5.7480
    2915       5.9919
    2916       5.6637
    2917       5.7250
    2918       5.5887
    2919       5.5068
    2920       5.0896
    2921       5.3359
    2922       5.1702
    2923       5.6173
    2924       5.2194
    2925       5.2618
    2926       5.0966
    2927       5.5661
    2928       5.2433
    2929       5.3529
    2930       5.4827
    2931       5.2088
    2932       5.4211
    2933       5.5852
    2934       5.1276
    2935       5.7308
    2936       4.8627
    2937       5.4699
    2938       5.8197
    2939       5.8305
    2940       5.0324
    2941       5.6520
    2942       5.1477
    2943       5.6873
    2944       5.3355
    2945       5.1242
    2946       5.4380
    2947       5.5865
    2948       5.2228
    2949       5.4281
    2950       5.7195
    2951       5.3545
    2952       5.9573
    2953       5.5406
    2954       5.3535
    2955       5.4141
    2956       5.0573
    2957       5.7564
    2958       5.2414
    2959       5.1042
    2960       4.7972
    2961       5.5301
    2962       5.2184
    2963       5.1836
    2964       5.2707
    2965       5.4274
    2966       5.3670
    2967       5.8195
    2968       5.4582
    2969       5.5267
    2970       5.9591
    2971       5.0626
    2972       5.6314
    2973       5.3662
    2974       6.1513
    2975       5.3708
    2976       5.2883
    2977       6.2367
    2978       5.4240
    2979       6.1051
    2980       6.0457
    2981       5.9718
    2982       5.6094
    2983       6.4068
    2984       6.4137
    2985       6.3152
    2986       6.0063
    2987       6.2946
    2988       6.2736
    2989       6.1048
    2990       5.5314
    2991       5.6338
    2992       5.4394
    2993       5.5993
    2994       5.8295
    2995       5.3965
    2996       5.2861
    2997       5.6398
    2998       5.2842
    2999       5.6661
    3000       5.4715
    3001       5.6110
    3002       5.7333
    3003       5.8041
    3004       6.2788
    3005       5.7469
    3006       6.3250
    3007       5.7716
    3008       5.5914
    3009       5.7262
    3010       5.5526
    3011       5.5812
    3012       6.4548
    3013       5.9483
    3014       5.6376
    3015       5.3443
    3016       5.5599
    3017       6.0077
    3018       5.6255
    3019       5.6694
    3020       5.3736
    3021       5.5589
    3022       5.3873
    3023       5.1889
    3024       5.4462
    3025       5.1182
    3026       5.6817
    3027       5.5558
    3028       5.9848
    3029       5.9149
    3030       5.5866
    3031       6.3325
    3032       5.3982
    3033       5.7465
    3034       6.0828
    3035       5.3630
    3036       5.3816
    3037       5.5008
    3038       5.6021
    3039       5.3283
    3040       5.2364
    3041       5.3385
    3042       5.8613
    3043       5.6527
    3044       5.8880
    3045       5.7149
    3046       5.3158
    3047       5.9125
    3048       5.5195
    3049       5.3258
    3050       5.4291
    3051       5.2684
    3052       5.3572
    3053       5.0104
    3054       5.3838
    3055       5.2290
    3056       5.5896
    3057       5.2088
    3058       5.3333
    3059       5.1191
    3060       5.3083
    3061       5.1323
    3062       5.6710
    3063       5.1117
    3064       5.1075
    3065       5.2836
    3066       5.5200
    3067       5.0115
    3068       5.6040
    3069       5.0583
    3070       5.5854
    3071       5.2520
    3072       4.9162
    3073       5.2705
    3074       5.0177
    3075       5.0152
    3076       5.2715
    3077       5.4901
    3078       5.1456
    3079       5.0500
    3080       5.0139
    3081       5.2159
    3082       5.2177
    3083       5.3615
    3084       5.2658
    3085       5.6379
    3086       5.5396
    3087       5.1547
    3088       5.2341
    3089       5.3860
    3090       5.2034
    3091       5.2278
    3092       5.6674
    3093       5.2318
    3094       5.3411
    3095       5.1419
    3096       5.3023
    3097       5.3636
    3098       5.2904
    3099       5.0609
    3100       5.1980
    3101       4.9229
    3102       5.1872
    3103       5.2133
    3104       5.3343
    3105       5.3489
    3106       5.5823
    3107       5.4649
    3108       5.5596
    3109       5.5149
    3110       5.7792
    3111       5.6288
    3112       5.3736
    3113       5.1770
    3114       5.7987
    3115       5.4528
    3116       5.3754
    3117       5.4943
    3118       5.5741
    3119       5.4327
    3120       5.2336
    3121       5.3909
    3122       5.0040
    3123       5.2025
    3124       5.2154
    3125       4.8206
    3126       4.7719
    3127       4.9561
    3128       4.9827
    3129       5.0539
    3130       5.1874
    3131       5.7637
    3132       4.8660
    3133       4.9115
    3134       5.2802
    3135       5.2031
    3136       5.1770
    3137       5.3029
    3138       5.4628
    3139       5.3215
    3140       5.2491
    3141       5.1023
    3142       5.4973
    3143       5.1646
    3144       5.0154
    3145       5.0796
    3146       4.9810
    3147       5.3396
    3148       5.2489
    3149       5.2469
    3150       5.1193
    3151       5.0523
    3152       5.1770
    3153       5.3198
    3154       5.4369
    3155       5.1432
    3156       4.7638
    3157       5.0060
    3158       5.4305
    3159       4.9325
    3160       4.9146
    3161       5.5423
    3162       5.2071
    3163       5.1566
    3164       4.9940
    3165       5.2866
    3166       5.2764
    3167       5.4168
    3168       5.2618
    3169       5.0925
    3170       5.4447
    3171       5.0871
    3172       4.9229
    3173       5.2889
    3174       5.0174
    3175       5.1286
    3176       5.4260
    3177       5.1549
    3178       5.4077
    3179       4.7942
    3180       4.8525
    3181       4.8476
    3182       5.1797
    3183       5.0132
    3184       4.9198
    3185       4.5947
    3186       4.9090
    3187       4.7847
    3188       5.0630
    3189       5.1855
    3190       5.0406
    3191       5.1002
    3192       5.2513
    3193       4.7990
    3194       4.8907
    3195       4.9096
    3196       5.0296
    3197       5.0140
    3198       5.0573
    3199       4.8654
    3200       5.2223
    3201       5.2589
    3202       5.5365
    3203       5.4845
    3204       5.7180
    3205       5.5395
    3206       5.5421
    3207       5.5008
    3208       5.4175
    3209       5.3005
    3210       5.4989
    3211       4.9469
    3212       5.0122
    3213       5.5237
    3214       5.2730
    3215       5.2699
    3216       5.7572
    3217       5.5468
    3218       5.1644
    3219       5.4593
    3220       5.3558
    3221       5.3552
    3222       5.3105
    3223       5.4095
    3224       5.6543
    3225       5.4930
    3226       5.2251
    3227       5.0784
    3228       5.6162
    3229       5.0122
    3230       4.6796
    3231       5.6574
    3232       4.9857
    3233       5.0544
    3234       4.8753
    3235       4.7361
    3236       4.7802
    3237       4.6762
    3238       5.2127
    3239       5.1832
    3240       4.8966
    3241       5.0974
    3242       4.9336
    3243       4.9480
    3244       5.2364
    3245       5.1478
    3246       4.9497
    3247       5.1015
    3248       4.7748
    3249       5.1187
    3250       5.0422
    3251       5.3238
    3252       4.9151
    3253       5.1976
    3254       4.6828
    3255       4.9920
    3256       5.3032
    3257       5.2180
    3258       5.1584
    3259       5.4748
    3260       5.2082
    3261       5.4743
    3262       5.0943
    3263       5.1699
    3264       5.3944
    3265       5.4701
    3266       5.4264
    3267       5.6002
    3268       5.2139
    3269       4.9957
    3270       4.9026
    3271       4.8038
    3272       5.3062
    3273       5.2694
    3274       4.9634
    3275       5.1597
    3276       5.0460
    3277       4.7446
    3278       4.9382
    3279       5.3270
    3280       4.8641
    3281       5.0234
    3282       5.0609
    3283       5.0945
    3284       4.9251
    3285       5.1983
    3286       5.0652
    3287       4.8755
    3288       4.9121
    3289       5.0684
    3290       5.3773
    3291       5.1941
    3292       5.2614
    3293       4.8348
    3294       5.5218
    3295       5.3086
    3296       4.9346
    3297       5.2630
    3298       5.2315
    3299       5.3304
    3300       5.9639
    3301       5.4386
    3302       5.4643
    3303       5.8354
    3304       5.6563
    3305       5.2858
    3306       5.4475
    3307       5.0228
    3308       5.6693
    3309       5.3354
    3310       5.6402
    3311       5.5939
    3312       5.6303
    3313       5.6149
    3314       6.3846
    3315       5.3598
    3316       5.7431
    3317       5.2147
    3318       5.5628
    3319       5.6156
    3320       5.7279
    3321       5.6880
    3322       5.7918
    3323       5.9268
    3324       5.8866
    3325       6.4943
    3326       5.7771
    3327       5.8274
    3328       5.9071
    3329       5.6244
    3330       5.6089
    3331       5.7906
    3332       5.9793
    3333       6.0062
    3334       6.1092
    3335       6.2104
    3336       5.4314
    3337       6.1158
    3338       5.9605
    3339       5.9162
    3340       6.0069
    3341       6.1145
    3342       5.4836
    3343       5.0046
    3344       5.2676
    3345       4.9894
    3346       5.1886
    3347       5.1779
    3348       5.3876
    3349       5.2478
    3350       5.4566
    3351       5.4237
    3352       5.6243
    3353       5.4302
    3354       5.1019
    3355       5.2857
    3356       4.7455
    3357       5.4510
    3358       4.9151
    3359       5.0973
    3360       5.2666
    3361       5.6462
    3362       5.1964
    3363       5.6107
    3364       5.6900
    3365       5.9909
    3366       5.9595
    3367       5.8947
    3368       5.1713
    3369       5.3249
    3370       5.7071
    3371       5.4216
    3372       5.6633
    3373       5.8141
    3374       6.0187
    3375       6.1883
    3376       6.1169
    3377       6.0959
    3378       6.4222
    3379       6.1304
    3380       6.1015
    3381       5.8145
    3382       6.1371
    3383       5.8627
    3384       6.5118
    3385       5.5474
    3386       5.7600
    3387       6.3454
    3388       6.1091
    3389       5.4632
    3390       6.2830
    3391       6.1746
    3392       6.2651
    3393       5.9188
    3394       5.7547
    3395       6.0827
    3396       6.1928
    3397       6.3857
    3398       6.6558
    3399       6.4765
    3400       6.7540
    3401       6.3427
    3402       5.8796
    3403       6.0832
    3404       6.2101
    3405       6.6020
    3406       6.3771
    3407       6.0504
    3408       6.4629
    3409       5.5222
    3410       6.1481
    3411       5.9731
    3412       6.4552
    3413       6.7689
    3414       6.2447
    3415       6.2124
    3416       5.9170
    3417       6.2388
    3418       6.2682
    3419       6.0015
    3420       6.3435
    3421       6.1224
    3422       6.3359
    3423       6.5082
    3424       6.9865
    3425       6.6786
    3426       6.5308
    3427       6.4080
    3428       6.3708
    3429       6.4118
    3430       6.2380
    3431       6.3948
    3432       6.6648
    3433       7.1278
    3434       6.8937
    3435       6.4278
    3436       7.0545
    3437       7.2267
    3438       7.0421
    3439       7.1585
    3440       6.8049
    3441       6.7108
    3442       6.3933
    3443       6.6567
    3444       6.4355
    3445       6.5626
    3446       6.3553
    3447       6.9974
    3448       7.1354
    3449       7.2370
    3450       7.0953
    3451       7.3963
    3452       7.3999
    3453       7.0510
    3454       7.1310
    3455       6.9220
    3456       7.0920
    3457       6.6839
    3458       7.1861
    3459       7.0662
    3460       7.0770
    3461       7.3772
    3462       7.3146
    3463       7.2512
    3464       6.9887
    3465       7.4523
    3466       7.5294
    3467       6.9995
    3468       7.2313
    3469       7.6730
    3470       7.7707
    3471       7.3542
    3472       7.1499
    3473       7.1776
    3474       7.3881
    3475       7.3776
    3476       7.5720
    3477       6.7820
    3478       6.5663
    3479       7.1660
    3480       7.6851
    3481       7.0731
    3482       7.3232
    3483       7.5307
    3484       7.8825
    3485       8.0779
    3486       7.2753
    3487       7.0127
    3488       7.3928
    3489       7.2667
    3490       6.7149
    3491       6.9174
    3492       7.2417
    3493       7.3337
    3494       7.0102
    3495       7.5243
    3496       7.5254
    3497       7.8015
    3498       7.6859
    3499       7.8836
    3500       7.6129
    3501       7.9492
    3502       7.9663
    3503       7.9776
    3504       7.2134
    3505       7.9488
    3506       7.4177
    3507       7.3420
    3508       7.8035
    3509       7.3377
    3510       6.5772
    3511       6.8974
    3512       7.4435
    3513       6.4103
    3514       6.9127
    3515       6.3825
    3516       6.5545
    3517       7.4761
    3518       6.6517
    3519       7.4149
    3520       7.1569
    3521       6.4827
    3522       6.8162
    3523       7.0122
    3524       7.1105
    3525       7.1519
    3526       7.3451
    3527       7.6380
    3528       7.3802
    3529       6.6440
    3530       6.6951
    3531       7.4928
    3532       7.3826
    3533       7.7138
    3534       7.6517
    3535       7.9502
    3536       7.1610
    3537       6.9579
    3538       7.4073
    3539       7.4403
    3540       7.2507
    3541       6.9743
    3542       7.5812
    3543       8.0799
    3544       8.4531
    3545       8.7428
    3546       8.8131
    3547       8.2185
    3548       8.3232
    3549       8.3974
    3550       8.4049
    3551       8.2163
    3552       7.3749
    3553       7.7221
    3554       8.0891
    3555       7.9293
    3556       8.2166
    3557       8.5109
    3558       8.6458
    3559       8.2667
    3560       7.6929
    3561       7.4615
    3562       7.2730
    3563       8.1355
    3564       7.8898
    3565       8.0059
    3566       7.1049
    3567       7.5570
    3568       7.7661
    3569       7.0683
    3570       6.8268
    3571       7.6490
    3572       7.0235
    3573       7.0199
    3574       7.0060
    3575       7.3847
    3576       8.0760
    3577       7.3417
    3578       7.7394
    3579       7.3180
    3580       7.9367
    3581       7.5034
    3582       7.4768
    3583       8.0113
    3584       8.1261
    3585       7.0100
    3586       8.1598
    3587       7.2596
    3588       7.7051
    3589       7.8638
    3590       8.2873
    3591       7.9671
    3592       6.9323
    3593       7.5202
    3594       7.7294
    3595       6.8229
    3596       7.8321
    3597       7.1590
    3598       6.6978
    3599       7.1064
    3600       6.9471
    3601       7.1005
    3602       6.8328
    3603       6.5405
    3604       6.7151
    3605       6.9274
    3606       6.7895
    3607       6.6548
    3608       6.4475
    3609       6.3734
    3610       6.1499
    3611       6.3110
    3612       6.4400
    3613       6.4816
    3614       6.5183
    3615       6.8746
    3616       6.7410
    3617       6.7745
    3618       6.6171
    3619       6.5884
    3620       6.5832
    3621       7.3711
    3622       7.2412
    3623       7.2640
    3624       6.2108
    3625       6.3168
    3626       6.7647
    3627       6.8178
    3628       6.4957
    3629       6.5794
    3630       6.8099
    3631       6.4604
    3632       6.1583
    3633       6.2791
    3634       6.2744
    3635       6.5506
    3636       6.7424
    3637       6.2902
    3638       6.3129
    3639       6.5030
    3640       6.3423
    3641       6.2065
    3642       6.2122
    3643       6.4597
    3644       6.1684
    3645       6.0389
    3646       6.2830
    3647       6.4520
    3648       6.4109
    3649       6.4566
    3650       6.7390
    3651       6.6825
    3652       6.5263
    3653       6.7979
    3654       6.9274
    3655       6.9884
    3656       6.8674
    3657       7.0676
    3658       6.8506
    3659       6.9329
    3660       8.0997
    3661       7.2962
    3662       6.6058
    3663       7.2229
    3664       6.5516
    3665       6.7537
    3666       6.3748
    3667       6.1431
    3668       5.9891
    3669       6.7631
    3670       6.6854
    3671       6.7545
    3672       6.3336
    3673       6.2246
    3674       6.4178
    3675       6.3251
    3676       6.4576
    3677       6.8038
    3678       6.5582
    3679       7.0592
    3680       6.8901
    3681       6.7746
    3682       6.6742
    3683       6.3703
    3684       6.3814
    3685       6.2458
    3686       6.3839
    3687       6.2705
    3688       6.3625
    3689       6.3688
    3690       6.3977
    3691       6.1182
    3692       6.6047
    3693       6.3375
    3694       6.8996
    3695       6.7909
    3696       6.7373
    3697       6.6070
    3698       6.9674
    3699       6.4637
    3700       6.3987
    3701       6.6026
    3702       6.2539
    3703       6.8634
    3704       6.5691
    3705       6.6856
    3706       6.3481
    3707       6.4370
    3708       6.4979
    3709       6.6601
    3710       6.6175
    3711       6.3898
    3712       6.5009
    3713       6.4926
    3714       6.4142
    3715       6.2901
    3716       6.1825
    3717       6.3393
    3718       6.5219
    3719       6.0593
    3720       6.5117
    3721       6.5173
    3722       6.2337
    3723       6.4204
    3724       5.9667
    3725       6.3452
    3726       6.1645
    3727       6.1211
    3728       6.2021
    3729       6.2152
    3730       6.4216
    3731       6.2409
    3732       6.4902
    3733       6.2081
    3734       6.1917
    3735       6.2351
    3736       6.3759
    3737       6.0392
    3738       6.4093
    3739       6.6026
    3740       6.4522
    3741       6.4896
    3742       6.2499
    3743       6.5390
    3744       6.9044
    3745       6.5152
    3746       6.6030
    3747       7.3036
    3748       6.8900
    3749       6.5588
    3750       6.6748
    3751       6.3042
    3752       6.7148
    3753       6.4154
    3754       6.0646
    3755       6.7543
    3756       6.2576
    3757       6.9697
    3758       6.6262
    3759       6.2989
    3760       6.3482
    3761       6.3169
    3762       7.0174
    3763       7.1291
    3764       7.1680
    3765       7.2453
    3766       6.7701
    3767       6.7739
    3768       6.6536
    3769       6.5803
    3770       6.7703
    3771       6.9650
    3772       6.7150
    3773       6.8212
    3774       6.4031
    3775       7.0314
    3776       7.0844
    3777       6.9881
    3778       6.1425
    3779       6.9636
    3780       7.0181
    3781       6.9300
    3782       6.8657
    3783       6.9839
    3784       6.6493
    3785       6.7996
    3786       7.4669
    3787       7.0790
    3788       7.1866
    3789       6.5666
    3790       6.7624
    3791       6.5646
    3792       7.5951
    3793       7.0369
    3794       6.2858
    3795       6.6152
    3796       7.3124
    3797       7.2635
    3798       7.5525
    3799       7.7822
    3800       7.5149
    3801       7.3109
    3802       7.2725
    3803       7.4216
    3804       7.4591
    3805       6.8481
    3806       7.2062
    3807       7.4466
    3808       6.9024
    3809       6.9151
    3810       7.1170
    3811       7.4273
    3812       7.5301
    3813       7.1725
    3814       6.2080
    3815       6.6550
    3816       6.2633
    3817       6.1830
    3818       6.2605
    3819       6.1079
    3820       5.8414
    3821       5.5837
    3822       5.7833
    3823       5.8856
    3824       6.1386
    3825       6.1075
    3826       5.8246
    3827       6.5717
    3828       6.2232
    3829       5.8611
    3830       5.6194
    3831       5.7162
    3832       5.6818
    3833       5.8551
    3834       5.5481
    3835       5.8135
    3836       5.4419
    3837       5.7230
    3838       5.8632
    3839       6.3498
    3840       5.6795
    3841       5.7648
    3842       6.3667
    3843       5.9677
    3844       6.2628
    3845       6.1459
    3846       5.9550
    3847       5.8362
    3848       5.4665
    3849       5.7389
    3850       5.3991
    3851       5.6871
    3852       6.1484
    3853       5.5028
    3854       5.3421
    3855       5.5273
    3856       5.7309
    3857       5.8022
    3858       5.5607
    3859       5.8299
    3860       5.5021
    3861       5.7368
    3862       5.6318
    3863       6.1293
    3864       6.2901
    3865       5.9341
    3866       5.5406
    3867       6.6796
    3868       6.6229
    3869       5.5678
    3870       6.0848
    3871       5.9691
    3872       5.6020
    3873       5.8889
    3874       5.5365
    3875       6.4208
    3876       6.2061
    3877       5.8518
    3878       5.9163
    3879       6.3888
    3880       6.5361
    3881       6.0293
    3882       5.9165
    3883       5.6124
    3884       5.3190
    3885       5.4774
    3886       5.0240
    3887       5.6056
    3888       5.2965
    3889       5.0524
    3890       5.1772
    3891       5.5851
    3892       5.3174
    3893       4.9382
    3894       5.2083
    3895       5.5155
    3896       5.6524
    3897       5.2076
    3898       5.4924
    3899       5.1912
    3900       5.2771
    3901       5.4219
    3902       5.4624
    3903       5.4393
    3904       5.2811
    3905       5.2828
    3906       5.8040
    3907       5.9850
    3908       5.5733
    3909       5.3174
    3910       5.1678
    3911       5.8016
    3912       5.6252
    3913       5.7614
    3914       5.9048
    3915       6.1426
    3916       5.4075
    3917       6.3956
    3918       5.8468
    3919       6.2198
    3920       5.9737
    3921       6.1948
    3922       5.6430
    3923       6.7658
    3924       6.0670
    3925       6.1199
    3926       6.0711
    3927       5.6962
    3928       5.9977
    3929       5.9047
    3930       5.4529
    3931       5.1359
    3932       5.4984
    3933       5.3849
    3934       5.3579
    3935       5.5990
    3936       5.5883
    3937       5.8446
    3938       5.5338
    3939       6.2906
    3940       5.9846
    3941       5.3932
    3942       5.2984
    3943       5.2580
    3944       5.4418
    3945       5.8101
    3946       5.5940
    3947       5.7119
    3948       5.1255
    3949       5.3405
    3950       5.4803
    3951       5.7309
    3952       5.1656
    3953       5.5291
    3954       5.4701
    3955       5.6610
    3956       5.6613
    3957       5.4987
    3958       5.8973
    3959       5.8447
    3960       6.0686
    3961       5.7288
    3962       5.4400
    3963       5.6689
    3964       5.8695
    3965       6.1809
    3966       5.3665
    3967       5.6278
    3968       6.0134
    3969       6.5081
    3970       6.2568
    3971       6.1289
    3972       6.3955
    3973       6.0582
    3974       6.3626
    3975       6.3167
    3976       6.3490
    3977       6.6028
    3978       6.8246
    3979       6.5951
    3980       6.2655
    3981       6.0285
    3982       6.9025
    3983       6.7727
    3984       6.7963
    3985       6.6156
    3986       6.9792
    3987       6.9847
    3988       7.5570
    3989       6.4390
    3990       7.3982
    3991       7.5916
    3992       6.9505
    3993       6.9491
    3994       6.3832
    3995       6.5960
    3996       6.5533
    3997       6.5478
    3998       6.8828
    3999       7.2221
    4000       6.5286
    4001       6.8513
    4002       6.5150
    4003       5.9080
    4004       5.8779
    4005       6.0566
    4006       5.9697
    4007       5.3093
    4008       5.6709
    4009       5.5302
    4010       5.0889
    4011       5.0006
    4012       5.5671
    4013       5.5237
    4014       5.3826
    4015       5.6670
    4016       5.8808
    4017       5.5810
    4018       5.7947
    4019       5.4122
    4020       5.8208
    4021       5.2598
    4022       5.2391
    4023       5.6908
    4024       5.5228
    4025       5.8394
    4026       6.0506
    4027       5.8235
    4028       5.7172
    4029       5.8979
    4030       6.1998
    4031       6.2407
    4032       5.9105
    4033       5.2571
    4034       5.3350
    4035       5.4383
    4036       5.8583
    4037       5.4172
    4038       5.4423
    4039       6.1859
    4040       5.6813
    4041       5.6220
    4042       5.6005
    4043       5.7300
    4044       5.5776
    4045       5.5689
    4046       5.4120
    4047       5.7154
    4048       5.3983
    4049       5.9222
    4050       5.7398
    4051       5.6798
    4052       6.1186
    4053       5.5427
    4054       6.0521
    4055       5.6996
    4056       5.7843
    4057       5.2577
    4058       5.7095
    4059       5.2272
    4060       5.2706
    4061       5.5228
    4062       5.4002
    4063       5.4968
    4064       5.9498
    4065       5.6860
    4066       6.0923
    4067       5.6666
    4068       6.1249
    4069       5.7187
    4070       5.4311
    4071       5.9905
    4072       6.2149
    4073       6.2773
    4074       6.4038
    4075       5.8574
    4076       5.8385
    4077       5.6335
    4078       5.7107
    4079       5.9883
    4080       5.6651
    4081       5.8853
    4082       5.5364
    4083       6.3667
    4084       5.5711
    4085       5.5881
    4086       5.2657
    4087       5.5233
    4088       5.4556
    4089       5.4638
    4090       5.3453
    4091       5.4015
    4092       5.0066
    4093       5.0826
    4094       5.0233
    4095       5.2431
    4096       5.6123
    4097       5.5348
    4098       5.3274
    4099       5.0506
    4100       5.2746
    4101       4.9905
    4102       5.4002
    4103       5.0930
    4104       5.4149
    4105       5.5799
    4106       5.6918
    4107       5.6862
    4108       5.6603
    4109       5.4403
    4110       5.5814
    4111       5.2501
    4112       5.3543
    4113       5.9489
    4114       5.4041
    4115       5.7232
    4116       4.9950
    4117       5.0672
    4118       5.3027
    4119       5.2432
    4120       5.3472
    4121       5.2403
    4122       5.3506
    4123       5.4201
    4124       5.4532
    4125       5.3276
    4126       5.5507
    4127       5.3393
    4128       5.4824
    4129       5.2125
    4130       4.7354
    4131       4.8539
    4132       4.8553
    4133       5.8743
    4134       5.7271
    4135       5.4685
    4136       5.6094
    4137       5.6023
    4138       5.3847
    4139       5.8364
    4140       5.0408
    4141       5.0187
    4142       5.3795
    4143       5.3378
    4144       5.4668
    4145       5.7546
    4146       5.6924
    4147       6.2186
    4148       5.3095
    4149       5.6038
    4150       5.8905
    4151       5.7612
    4152       5.5531
    4153       5.6884
    4154       6.0914
    4155       6.0241
    4156       5.9465
    4157       5.6812
    4158       5.8251
    4159       5.8725
    4160       5.8935
    4161       6.0763
    4162       6.2523
    4163       6.1518
    4164       6.2619
    4165       5.8505
    4166       5.7506
    4167       6.5076
    4168       6.1419
    4169       5.7824
    4170       5.7455
    4171       6.1688
    4172       5.9077
    4173       5.6581
    4174       6.2438
    4175       5.8755
    4176       5.9753
    4177       6.3481
    4178       5.8745
    4179       6.0033
    4180       5.7375
    4181       5.4044
    4182       5.3301
    4183       5.4138
    4184       5.8978
    4185       6.1819
    4186       6.0562
    4187       5.5580
    4188       6.0730
    4189       5.5063
    4190       5.7217
    4191       5.5080
    4192       5.4703
    4193       5.6380
    4194       5.2936
    4195       5.5556
    4196       5.4368
    4197       5.3630
    4198       5.4013
    4199       5.3252
    4200       5.3631
    4201       5.7219
    4202       5.6463
    4203       6.1791
    4204       5.4720
    4205       5.5105
    4206       5.4850
    4207       5.3790
    4208       5.9266
    4209       5.4749
    4210       5.4318
    4211       5.7307
    4212       5.7814
    4213       5.6384
    4214       5.9965
    4215       5.9478
    4216       6.1647
    4217       5.8093
    4218       6.2169
    4219       5.8320
    4220       5.8441
    4221       5.3764
    4222       5.6264
    4223       5.3718
    4224       5.3545
    4225       5.4101
    4226       5.1863
    4227       5.2204
    4228       5.3907
    4229       5.1483
    4230       5.6381
    4231       5.4251
    4232       5.1994
    4233       5.0271
    4234       5.1047
    4235       5.5195
    4236       4.9204
    4237       5.0954
    4238       5.0299
    4239       5.6031
    4240       5.4075
    4241       5.6416
    4242       5.5973
    4243       5.6859
    4244       5.7707
    4245       5.5767
    4246       6.1009
    4247       5.9495
    4248       5.3243
    4249       5.7499
    4250       6.0097
    4251       6.0354
    4252       5.5669
    4253       5.8457
    4254       5.5754
    4255       5.5917
    4256       5.6783
    4257       5.5960
    4258       5.5100
    4259       5.8416
    4260       5.5330
    4261       5.5001
    4262       5.3828
    4263       5.1627
    4264       5.8627
    4265       5.8037
    4266       5.4543
    4267       5.8297
    4268       6.0441
    4269       5.4944
    4270       5.1175
    4271       6.1386
    4272       5.6095
    4273       5.3821
    4274       5.9177
    4275       5.1508
    4276       5.1973
    4277       5.8219
    4278       5.2271
    4279       5.4705
    4280       5.9396
    4281       5.3126
    4282       5.2242
    4283       4.9919
    4284       5.5256
    4285       5.7646
    4286       5.5648
    4287       5.5594
    4288       5.6837
    4289       5.8062
    4290       5.7873
    4291       5.6537
    4292       5.2518
    4293       5.0958
    4294       5.4458
    4295       5.4167
    4296       5.4087
    4297       5.6621
    4298       5.5057
    4299       5.5720
    4300       5.8814
    4301       5.6335
    4302       5.3941
    4303       5.5132
    4304       5.3494
    4305       6.0913
    4306       5.2924
    4307       5.3115
    4308       5.1572
    4309       4.9028
    4310       5.9996
    4311       5.7974
    4312       5.5963
    4313       5.5547
    4314       5.8686
    4315       5.6530
    4316       5.5906
    4317       5.5555
    4318       5.6696
    4319       5.4860
    4320       5.2759
    4321       5.4409
    4322       5.5973
    4323       5.4737
    4324       5.4352
    4325       5.4043
    4326       6.2233
    4327       5.4367
    4328       4.9105
    4329       5.3640
    4330       5.8870
    4331       5.8927
    4332       5.8251
    4333       5.9685
    4334       6.5282
    4335       6.3522
    4336       6.9953
    4337       6.3947
    4338       6.0146
    4339       5.4128
    4340       5.6395
    4341       6.0448
    4342       6.5416
    4343       5.7918
    4344       5.9298
    4345       5.5013
    4346       5.4707
    4347       5.1361
    4348       5.7207
    4349       5.7736
    4350       6.2409
    4351       6.4671
    4352       5.3677
    4353       5.4504
    4354       5.6192
    4355       5.5893
    4356       5.7286
    4357       5.5872
    4358       5.6445
    4359       5.7351
    4360       5.4442
    4361       5.5521
    4362       5.9001
    4363       5.2746
    4364       5.7178
    4365       5.7971
    4366       5.0231
    4367       5.7734
    4368       5.9160
    4369       5.8011
    4370       5.4697
    4371       5.6063
    4372       6.3808
    4373       5.9047
    4374       5.7929
    4375       5.7757
    4376       6.0903
    4377       6.0595
    4378       6.7647
    4379       6.2649
    4380       5.8475
    4381       5.5997
    4382       6.1390
    4383       5.9459
    4384       6.0527
    4385       5.9542
    4386       5.8537
    4387       6.0898
    4388       6.2887
    4389       5.4284
    4390       5.7264
    4391       5.3646
    4392       5.6566
    4393       5.0376
    4394       5.2049
    4395       5.7941
    4396       5.4175
    4397       5.6647
    4398       5.4674
    4399       5.4727
    4400       5.7843
    4401       5.4134
    4402       5.4787
    4403       5.5161
    4404       5.7252
    4405       5.3281
    4406       5.6567
    4407       5.6167
    4408       5.1851
    4409       5.7918
    4410       5.8001
    4411       5.5180
    4412       5.1816
    4413       5.9166
    4414       6.1529
    4415       5.5311
    4416       6.4527
    4417       5.6519
    4418       5.8985
    4419       5.7800
    4420       5.0724
    4421       6.0493
    4422       5.9681
    4423       5.8829
    4424       5.8511
    4425       5.9155
    4426       5.5448
    4427       5.7225
    4428       5.6968
    4429       5.4648
    4430       5.6967
    4431       6.1949
    4432       5.8096
    4433       5.7809
    4434       6.2578
    4435       6.2921
    4436       5.9202
    4437       5.5025
    4438       5.8019
    4439       6.1908
    4440       5.9701
    4441       5.9448
    4442       6.5048
    4443       6.3682
    4444       6.8950
    4445       6.6457
    4446       7.3088
    4447       6.8392
    4448       7.0431
    4449       7.2967
    4450       7.2953
    4451       7.2383
    4452       7.1064
    4453       6.8704
    4454       7.7876
    4455       6.3587
    4456       6.5603
    4457       6.5939
    4458       6.8014
    4459       5.9194
    4460       6.0613
    4461       5.8164
    4462       6.1791
    4463       6.3437
    4464       5.9704
    4465       6.4118
    4466       6.4926
    4467       6.4036
    4468       6.4983
    4469       6.3901
    4470       6.6389
    4471       5.9360
    4472       6.4493
    4473       6.0498
    4474       6.0936
    4475       6.3279
    4476       6.3514
    4477       6.8879
    4478       6.6026
    4479       6.3253
    4480       6.5544
    4481       6.6763
    4482       5.8595
    4483       6.4056
    4484       6.2954
    4485       6.6470
    4486       6.7786
    4487       6.2114
    4488       6.4285
    4489       6.0297
    4490       5.8383
    4491       5.9336
    4492       6.3089
    4493       6.4579
    4494       6.4750
    4495       5.8695
    4496       5.8339
    4497       6.0440
    4498       5.1850
    4499       5.5577
    4500       5.5744
    4501       5.3590
    4502       6.2818
    4503       5.7535
    4504       6.3018
    4505       5.8825
    4506       5.9609
    4507       6.3972
    4508       6.1030
    4509       6.6502
    4510       6.3489
    4511       6.2387
    4512       6.1678
    4513       6.1559
    4514       5.8612
    4515       6.3606
    4516       6.0823
    4517       6.1939
    4518       6.5201
    4519       6.4206
    4520       6.2023
    4521       6.1835
    4522       6.2065
    4523       6.1074
    4524       6.1569
    4525       6.1397
    4526       5.7904
    4527       5.7118
    4528       5.4176
    4529       5.8351
    4530       6.1917
    4531       6.2728
    4532       6.3443
    4533       6.0466
    4534       5.6768
    4535       5.3313
    4536       5.6716
    4537       5.4979
    4538       5.3150
    4539       5.3429
    4540       5.4444
    4541       5.8678
    4542       5.8317
    4543       5.3527
    4544       5.2319
    4545       5.9567
    4546       5.8068
    4547       5.7729
    4548       5.7607
    4549       6.0273
    4550       5.6979
    4551       5.3998
    4552       5.3444
    4553       5.3752
    4554       5.5292
    4555       5.6427
    4556       5.8193
    4557       5.6070
    4558       5.5391
    4559       6.1715
    4560       5.5908
    4561       6.0817
    4562       5.9372
    4563       5.6273
    4564       6.1647
    4565       5.7416
    4566       6.1697
    4567       5.8585
    4568       6.0972
    4569       6.2787
    4570       5.7145
    4571       5.2810
    4572       4.9806
    4573       5.7659
    4574       5.4288
    4575       5.8505
    4576       5.4620
    4577       5.7424
    4578       6.2241
    4579       5.5294
    4580       5.6090
    4581       5.4539
    4582       5.2577
    4583       5.6620
    4584       5.7785
    4585       5.2061
    4586       5.8696
    4587       5.9265
    4588       5.3138
    4589       5.4164
    4590       5.8085
    4591       5.8312
    4592       5.5836
    4593       5.0278
    4594       5.4008
    4595       4.9715
    4596       5.1683
    4597       5.5012
    4598       5.4982
    4599       5.4324
    4600       5.2024
    4601       5.1256
    4602       5.5356
    4603       5.6533
    4604       5.1688
    4605       5.3578
    4606       5.2611
    4607       5.5036
    4608       5.5624
    4609       6.0880
    4610       5.6224
    4611       5.7039
    4612       5.9255
    4613       6.1413
    4614       5.7796
    4615       6.2467
    4616       5.4240
    4617       5.4122
    4618       5.5477
    4619       5.1017
    4620       4.9608
    4621       5.3060
    4622       5.6441
    4623       5.9806
    4624       6.3098
    4625       6.2450
    4626       6.2909
    4627       5.8150
    4628       6.1384
    4629       5.8254
    4630       5.5127
    4631       5.6032
    4632       5.6064
    4633       5.3071
    4634       5.9291
    4635       5.8797
    4636       5.9700
    4637       5.5684
    4638       6.0739
    4639       5.7108
    4640       5.9772
    4641       5.7106
    4642       6.1052
    4643       5.3575
    4644       5.5820
    4645       5.2960
    4646       5.8288
    4647       5.4038
    4648       5.9115
    4649       5.7541
    4650       5.8759
    4651       5.5197
    4652       5.7194
    4653       5.5106
    4654       5.7779
    4655       6.1839
    4656       6.1806
    4657       5.9019
    4658       6.4552
    4659       5.6667
    4660       5.9678
    4661       6.6928
    4662       6.5120
    4663       5.9536
    4664       5.6854
    4665       5.1526
    4666       5.7676
    4667       5.7274
    4668       5.6268
    4669       5.3911
    4670       5.7043
    4671       5.4838
    4672       6.0330
    4673       6.2884
    4674       6.1973
    4675       6.2413
    4676       5.1489
    4677       5.5670
    4678       5.9097
    4679       6.2659
    4680       5.9165
    4681       5.7873
    4682       5.6174
    4683       5.8681
    4684       5.4941
    4685       6.2025
    4686       6.0471
    4687       5.7929
    4688       5.5884
    4689       5.8553
    4690       5.4843
    4691       5.6849
    4692       6.1908
    4693       5.9793
    4694       5.5210
    4695       5.4222
    4696       5.5533
    4697       5.3718
    4698       6.2704
    4699       6.0263
    4700       5.8831
    4701       6.0767
    4702       5.5583
    4703       5.9354
    4704       5.5239
    4705       5.6568
    4706       6.1367
    4707       5.8375
    4708       5.8662
    4709       5.5391
    4710       5.6371
    4711       5.7625
    4712       5.2575
    4713       6.2015
    4714       5.8669
    4715       5.4479
    4716       5.7859
    4717       5.3991
    4718       5.6405
    4719       5.7921
    4720       5.8345
    4721       5.9680
    4722       6.2460
    4723       5.5927
    4724       6.0708
    4725       5.6628
    4726       5.2763
    4727       5.3610
    4728       5.4191
    4729       5.9332
    4730       5.7800
    4731       5.7741
    4732       5.7832
    4733       5.6664
    4734       5.8356
    4735       5.5013
    4736       5.7398
    4737       6.1442
    4738       5.7679
    4739       5.7392
    4740       5.6586
    4741       5.9813
    4742       5.6641
    4743       5.7181
    4744       5.7519
    4745       5.6039
    4746       5.7706
    4747       5.6731
    4748       5.5137
    4749       5.6517
    4750       5.6661
    4751       6.0669
    4752       6.0561
    4753       5.9722
    4754       6.0516
    4755       5.7439
    4756       5.9205
    4757       5.7663
    4758       5.2852
    4759       5.8467
    4760       5.2102
    4761       5.6756
    4762       6.0938
    4763       6.2982
    4764       6.2015
    4765       6.0255
    4766       6.0195
    4767       6.5226
    4768       6.2251
    4769       6.0374
    4770       5.5556
    4771       6.5246
    4772       6.3977
    4773       6.5799
    4774       6.6945
    4775       6.5812
    4776       6.2112
    4777       5.3853
    4778       5.8758
    4779       6.3329
    4780       5.5697
    4781       6.0634
    4782       5.1162
    4783       6.3151
    4784       5.3668
    4785       5.4180
    4786       5.2333
    4787       5.8615
    4788       5.4130
    4789       6.3727
    4790       6.3219
    4791       5.7896
    4792       5.7356
    4793       5.9784
    4794       5.8817
    4795       6.6296
    4796       6.6998
    4797       6.8727
    4798       5.9408
    4799       6.8193
    4800       5.9148
    4801       5.8800
    4802       6.3898
    4803       6.4410
    4804       5.8365
    4805       6.1750
    4806       6.0996
    4807       6.0073
    4808       5.8311
    4809       5.7734
    4810       5.5953
    4811       5.5756
    4812       5.3915
    4813       5.7847
    4814       6.3736
    4815       6.0281
    4816       5.8722
    4817       6.0180
    4818       6.1104
    4819       6.1571
    4820       6.4060
    4821       5.8599
    4822       5.9701
    4823       6.0646
    4824       6.0505
    4825       5.5887
    4826       5.6748
    4827       5.8228
    4828       5.2472
    4829       5.6375
    4830       5.2772
    4831       5.3912
    4832       4.9961
    4833       5.7207
    4834       6.0040
    4835       5.3046
    4836       6.0955
    4837       5.7675
    4838       5.9961
    4839       6.0871
    4840       5.7427
    4841       5.6903
    4842       5.9828
    4843       5.8850
    4844       6.0252
    4845       6.2008
    4846       5.9352
    4847       6.0760
    4848       6.5208
    4849       6.1956
    4850       6.2556
    4851       6.7342
    4852       6.0892
    4853       6.3343
    4854       6.0624
    4855       5.6661
    4856       5.8538
    4857       6.2034
    4858       5.6342
    4859       5.4586
    4860       5.1728
    4861       5.8450
    4862       5.8358
    4863       5.8396
    4864       5.7392
    4865       6.3315
    4866       6.1028
    4867       6.2663
    4868       5.4587
    4869       6.0971
    4870       6.1195
    4871       6.1854
    4872       6.1123
    4873       5.2844
    4874       6.1502
    4875       6.3847
    4876       6.3750
    4877       5.8298
    4878       5.6059
    4879       5.1985
    4880       5.9210
    4881       5.2098
    4882       5.9677
    4883       5.4050
    4884       5.7637
    4885       5.4857
    4886       6.0992
    4887       6.1684
    4888       5.5635
    4889       5.6176
    4890       5.7733
    4891       5.3380
    4892       5.3436
    4893       5.5844
    4894       5.3077
    4895       5.7156
    4896       5.5932
    4897       5.9299
    4898       6.3856
    4899       6.4334
    4900       6.0555
    4901       5.7446
    4902       6.3226
    4903       5.8099
    4904       5.7691
    4905       5.8989
    4906       6.0438
    4907       5.9366
    4908       5.7458
    4909       6.2343
    4910       5.2998
    4911       5.7914
    4912       5.8288
    4913       5.9762
    4914       6.2019
    4915       5.9313
    4916       5.9471
    4917       5.5686
    4918       5.6251
    4919       5.8157
    4920       5.7738
    4921       6.2110
    4922       6.0046
    4923       5.4452
    4924       5.1874
    4925       6.8614
    4926       5.5414
    4927       5.8506
    4928       6.3266
    4929       6.2836
    4930       5.8512
    4931       6.0311
    4932       5.7332
    4933       5.9186
    4934       5.4868
    4935       5.5470
    4936       5.5881
    4937       5.7544
    4938       6.0098
    4939       5.9218
    4940       6.1771
    4941       6.0262
    4942       6.4385
    4943       5.9504
    4944       6.2710
    4945       6.3747
    4946       6.2252
    4947       6.3317
    4948       6.4373
    4949       6.4094
    4950       6.2862
    4951       6.5502
    4952       6.5672
    4953       6.6674
    4954       6.5684
    4955       6.3262
    4956       6.8158
    4957       6.1052
    4958       6.8250
    4959       6.4051
    4960       6.3655
    4961       6.6014
    4962       6.7074
    4963       7.1674
    4964       6.7597
    4965       6.3122
    4966       6.2132
    4967       6.3600
    4968       5.9935
    4969       5.8548
    4970       5.9938
    4971       6.1612
    4972       5.7256
    4973       5.8119
    4974       6.0748
    4975       5.8162
    4976       6.5192
    4977       5.6505
    4978       6.2901
    4979       5.7691
    4980       5.7821
    4981       5.7069
    4982       5.8808
    4983       5.7848
    4984       6.0477
    4985       5.9823
    4986       5.9817
    4987       6.2184
    4988       6.6656
    4989       6.3475
    4990       6.2673
    4991       5.8627
    4992       5.7212
    4993       6.1757
    4994       5.9304
    4995       6.0570
    4996       6.5858
    4997       6.7233
    4998       6.0621
    4999       6.4707
    5000       5.6482
    5001       5.9612
    5002       5.5757
    5003       5.6765
    5004       6.0386
    5005       6.1853
    5006       6.1090
    5007       6.1022
    5008       6.0803
    5009       6.5032
    5010       6.0013
    5011       6.1483
    5012       5.5381
    5013       5.7660
    5014       6.0257
    5015       5.5997
    5016       5.9851
    5017       6.4236
    5018       5.7315
    5019       5.8789
    5020       5.9221
    5021       6.2498
    5022       5.4729
    5023       5.6037
    5024       5.6883
    5025       5.4404
    5026       5.8662
    5027       5.6872
    5028       5.8942
    5029       5.9697
    5030       5.8887
    5031       6.1212
    5032       5.3291
    5033       5.2424
    5034       5.3749
    5035       5.3694
    5036       5.9588
    5037       5.6582
    5038       5.6867
    5039       5.2164
    5040       5.3074
    5041       5.5555
    5042       6.0376
    5043       5.8554
    5044       5.5407
    5045       5.4014
    5046       5.1822
    5047       5.7024
    5048       5.4644
    5049       5.7054
    5050       6.2514
    5051       6.5404
    5052       5.5543
    5053       5.8151
    5054       6.1016
    5055       5.4723
    5056       5.6879
    5057       5.9473
    5058       5.6734
    5059       5.4409
    5060       5.6640
    5061       5.5263
    5062       4.9958
    5063       5.4405
    5064       5.2948
    5065       5.7723
    5066       5.3025
    5067       5.1342
    5068       5.6554
    5069       5.6571
    5070       5.8079
    5071       5.4379
    5072       5.3828
    5073       5.2406
    5074       5.4066
    5075       5.3930
    5076       5.7027
    5077       5.4476
    5078       5.6494
    5079       5.5277
    5080       5.9661
    5081       5.8455
    5082       4.8115
    5083       5.0546
    5084       5.4020
    5085       5.6035
    5086       5.3577
    5087       4.9728
    5088       5.5747
    5089       5.6505
    5090       5.5818
    5091       5.3785
    5092       6.4864
    5093       5.5197
    5094       5.6867
    5095       5.5304
    5096       5.4187
    5097       5.7322
    5098       5.6931
    5099       5.6972
    5100       5.7707
    5101       5.6060
    5102       5.5998
    5103       5.9452
    5104       5.5886
    5105       6.0188
    5106       5.6216
    5107       5.7647
    5108       6.0946
    5109       5.2582
    5110       5.3428
    5111       5.5668
    5112       5.7952
    5113       5.8070
    5114       5.7771
    5115       5.5920
    5116       5.7531
    5117       6.0261
    5118       5.6538
    5119       5.3291
    5120       5.2004
    5121       5.4768
    5122       5.3919
    5123       5.7919
    5124       5.7561
    5125       5.6125
    5126       5.3617
    5127       5.4946
    5128       5.4812
    5129       5.8066
    5130       5.4411
    5131       5.7737
    5132       5.6524
    5133       5.4507
    5134       5.8911
    5135       5.6184
    5136       6.3550
    5137       6.0886
    5138       5.9557
    5139       5.9229
    5140       5.6067
    5141       6.0772
    5142       6.0916
    5143       5.7056
    5144       5.9714
    5145       5.9917
    5146       6.0758
    5147       5.7513
    5148       5.6405
    5149       5.5001
    5150       5.6504
    5151       5.5357
    5152       5.5794
    5153       5.4347
    5154       5.9808
    5155       5.6446
    5156       5.7471
    5157       5.6977
    5158       5.8680
    5159       6.2784
    5160       5.7193
    5161       5.9764
    5162       6.0719
    5163       6.2776
    5164       6.1210
    5165       5.8356
    5166       6.4233
    5167       6.1419
    5168       6.2615
    5169       6.0815
    5170       6.0433
    5171       5.9352
    5172       5.8585
    5173       5.8920
    5174       5.7421
    5175       5.6702
    5176       5.9199
    5177       5.7160
    5178       5.6677
    5179       5.5340
    5180       5.5569
    5181       5.6638
    5182       5.8528
    5183       5.7250
    5184       6.0682
    5185       5.5274
    5186       5.6954
    5187       5.9902
    5188       5.6023
    5189       5.7169
    5190       5.8536
    5191       5.4717
    5192       5.6177
    5193       5.4912
    5194       5.7467
    5195       5.8810
    5196       5.8322
    5197       5.8398
    5198       5.6912
    5199       5.9804
    5200       5.6715
    5201       5.7831
    5202       5.7321
    5203       5.8036
    5204       5.7138
    5205       6.0167
    5206       5.7396
    5207       5.7890
    5208       5.8764
    5209       5.6319
    5210       5.4148
    5211       5.4563
    5212       5.7511
    5213       5.6171
    5214       5.5048
    5215       5.6840
    5216       5.8255
    5217       5.6654
    5218       6.0627
    5219       5.3481
    5220       5.9780
    5221       5.7196
    5222       5.6067
    5223       6.2272
    5224       5.7514
    5225       6.0464
    5226       6.0574
    5227       5.9450
    5228       5.6741
    5229       5.4522
    5230       5.9481
    5231       5.8012
    5232       5.9460
    5233       5.7707
    5234       5.8297
    5235       5.9569
    5236       5.6253
    5237       6.1416
    5238       5.4753
    5239       6.0010
    5240       6.0102
    5241       5.3029
    5242       5.8525
    5243       5.8942
    5244       5.7572
    5245       6.8348
    5246       5.8886
    5247       5.9231
    5248       6.0899
    5249       6.6668
    5250       5.7663
    5251       6.4072
    5252       6.3017
    5253       5.9254
    5254       6.2365
    5255       5.8662
    5256       6.3107
    5257       6.5250
    5258       6.7681
    5259       6.1994
    5260       5.8308
    5261       6.4578
    5262       6.0560
    5263       6.1591
    5264       5.9297
    5265       6.1765
    5266       5.6883
    5267       5.9907
    5268       6.2253
    5269       6.3560
    5270       5.6481
    5271       6.4151
    5272       5.8390
    5273       6.0571
    5274       5.9687
    5275       6.0616
    5276       5.7239
    5277       5.7771
    5278       5.9231
    5279       5.6941
    5280       5.5399
    5281       5.6894
    5282       6.1202
    5283       6.3729
    5284       6.0179
    5285       6.0235
    5286       6.3738
    5287       6.4820
    5288       6.2219
    5289       6.2939
    5290       6.1082
    5291       6.0273
    5292       6.2177
    5293       5.5669
    5294       5.5502
    5295       5.3131
    5296       5.4051
    5297       5.6784
    5298       5.6506
    5299       5.5920
    5300       6.0168
    5301       5.1430
    5302       5.7783
    5303       5.4388
    5304       5.7649
    5305       5.1240
    5306       5.5226
    5307       6.1609
    5308       6.0068
    5309       5.0749
    5310       5.3895
    5311       5.5026
    5312       5.2606
    5313       5.4465
    5314       5.2162
    5315       5.4534
    5316       5.6899
    5317       5.9869
    5318       5.6829
    5319       5.8359
    5320       5.7262
    5321       5.5809
    5322       5.6002
    5323       5.7466
    5324       5.8865
    5325       5.2843
    5326       5.3902
    5327       5.2158
    5328       5.5369
    5329       5.7321
    5330       5.4902
    5331       5.5060
    5332       5.8472
    5333       5.5264
    5334       5.6597
    5335       6.1659
    5336       6.4813
    5337       5.8812
    5338       5.8780
    5339       5.4070
    5340       5.7409
    5341       6.0665
    5342       6.4643
    5343       6.1045
    5344       5.7737
    5345       6.6395
    5346       6.1825
    5347       5.9050
    5348       5.8877
    5349       6.2536
    5350       6.2311
    5351       6.5418
    5352       6.1881
    5353       6.0049
    5354       6.1977
    5355       6.0532
    5356       6.3868
    5357       6.2712
    5358       6.4581
    5359       6.1616
    5360       6.1761
    5361       6.3294
    5362       5.7665
    5363       6.5114
    5364       6.5621
    5365       6.1221
    5366       6.3815
    5367       6.0955
    5368       6.1036
    5369       5.6074
    5370       5.8145
    5371       5.9074
    5372       5.6856
    5373       5.5712
    5374       5.9555
    5375       6.6425
    5376       5.9017
    5377       6.3958
    5378       6.6779
    5379       6.3650
    5380       5.8656
    5381       5.9943
    5382       5.8003
    5383       5.9672
    5384       6.1567
    5385       6.1052
    5386       5.2864
    5387       6.1710
    5388       5.6145
    5389       5.5241
    5390       5.5601
    5391       5.4431
    5392       5.8312
    5393       5.5175
    5394       5.7913
    5395       5.8059
    5396       5.8290
    5397       6.4250
    5398       6.0493
    5399       5.8616
    5400       5.8069
    5401       5.9118
    5402       6.2676
    5403       5.8908
    5404       6.0562
    5405       5.9966
    5406       5.7491
    5407       6.2024
    5408       5.6084
    5409       5.8236
    5410       5.8320
    5411       5.8681
    5412       6.0460
    5413       6.0820
    5414       5.6022
    5415       5.8499
    5416       6.3495
    5417       5.7704
    5418       5.7336
    5419       5.3051
    5420       5.4868
    5421       5.7824
    5422       6.0351
    5423       5.4921
    5424       6.2404
    5425       6.6406
    5426       6.3926
    5427       5.8561
    5428       5.9455
    5429       6.0407
    5430       6.6259
    5431       6.7301
    5432       5.8724
    5433       5.8905
    5434       6.0570
    5435       5.7692
    5436       5.8402
    5437       6.4556
    5438       5.8971
    5439       6.2099
    5440       6.4045
    5441       5.7902
    5442       5.7765
    5443       5.8311
    5444       6.1573
    5445       6.2268
    5446       5.9070
    5447       5.9852
    5448       6.2175
    5449       6.2735
    5450       5.7040
    5451       6.0053
    5452       5.8314
    5453       6.2673
    5454       6.1643
    5455       6.0193
    5456       5.8168
    5457       5.6670
    5458       5.4051
    5459       5.3491
    5460       5.2976
    5461       5.7251
    5462       6.0273
    5463       6.4261
    5464       5.5570
    5465       5.9511
    5466       6.3718
    5467       5.7101
    5468       5.7287
    5469       5.4603
    5470       5.9205
    5471       5.6800
    5472       5.9020
    5473       5.5686
    5474       5.5120
    5475       5.6278
    5476       5.9943
    5477       5.9636
    5478       5.8371
    5479       5.9446
    5480       6.0662
    5481       5.9219
    5482       5.3710
    5483       5.8104
    5484       5.8650
    5485       5.8469
    5486       5.5832
    5487       6.1883
    5488       5.6240
    5489       6.1284
    5490       5.8626
    5491       5.8423
    5492       5.4754
    5493       5.6113
    5494       5.7157
    5495       5.7250
    5496       5.8803
    5497       6.2112
    5498       5.8774
    5499       5.6515
    5500       5.5384
    5501       5.8001
    5502       6.0342
    5503       6.1140
    5504       5.4256
    5505       5.7304
    5506       6.4358
    5507       5.7699
    5508       5.7683
    5509       5.3327
    5510       5.7779
    5511       5.5147
    5512       5.7938
    5513       6.0800
    5514       6.0261
    5515       5.9165
    5516       5.6472
    5517       5.7565
    5518       5.8503
    5519       5.8034
    5520       6.0200
    5521       5.9573
    5522       5.7369
    5523       5.9019
    5524       6.0169
    5525       5.5535
    5526       5.3696
    5527       5.7812
    5528       5.8030
    5529       6.1111
    5530       5.5391
    5531       6.2123
    5532       5.5365
    5533       5.5561
    5534       5.6887
    5535       6.2263
    5536       5.7920
    5537       5.7142
    5538       6.4837
    5539       6.1160
    5540       5.5935
    5541       6.2818
    5542       6.2142
    5543       5.7901
    5544       5.4026
    5545       6.1132
    5546       6.0142
    5547       5.6358
    5548       6.2482
    5549       5.6908
    5550       5.7801
    5551       5.8097
    5552       5.9114
    5553       5.6745
    5554       5.9516
    5555       5.6543
    5556       5.2132
    5557       5.9616
    5558       6.1350
    5559       5.6995
    5560       5.5538
    5561       5.9894
    5562       6.1532
    5563       5.7984
    5564       5.7041
    5565       5.9447
    5566       5.9464
    5567       5.9294
    5568       6.1006
    5569       6.1827
    5570       6.2482
    5571       6.1580
    5572       6.2742
    5573       5.6499
    5574       5.5924
    5575       6.5765
    5576       6.3691
    5577       5.6380
    5578       6.0062
    5579       5.9832
    5580       5.9969
    5581       5.7643
    5582       5.8472
    5583       6.1773
    5584       6.0276
    5585       6.1992
    5586       5.7458
    5587       6.1854
    5588       5.5073
    5589       6.3502
    5590       6.6997
    5591       6.1812
    5592       6.1088
    5593       5.9698
    5594       6.2510
    5595       5.9172
    5596       6.3690
    5597       6.4419
    5598       6.2405
    5599       5.7796
    5600       5.7709
    5601       6.0649
    5602       6.0866
    5603       6.0198
    5604       5.6724
    5605       6.0149
    5606       6.1766
    5607       6.4756
    5608       5.9968
    5609       5.9701
    5610       5.6889
    5611       5.5627
    5612       5.6191
    5613       5.5210
    5614       6.3146
    5615       5.2305
    5616       5.2192
    5617       5.8013
    5618       6.2674
    5619       5.6409
    5620       5.6924
    5621       6.0761
    5622       5.8146
    5623       6.3794
    5624       5.8614
    5625       6.3430
    5626       5.9996
    5627       5.9108
    5628       6.0939
    5629       5.3328
    5630       5.8440
    5631       5.6176
    5632       5.7423
    5633       5.3710
    5634       5.9219
    5635       5.5204
    5636       5.7671
    5637       6.0274
    5638       5.5661
    5639       5.8612
    5640       6.3637
    5641       5.6433
    5642       5.5209
    5643       6.0732
    5644       5.8858
    5645       5.6087
    5646       5.8549
    5647       5.9926
    5648       6.0008
    5649       5.6221
    5650       5.3299
    5651       5.4856
    5652       5.5491
    5653       5.7449
    5654       5.7234
    5655       5.9297
    5656       5.7879
    5657       6.1945
    5658       5.9931
    5659       6.2923
    5660       6.1068
    5661       6.1129
    5662       6.0318
    5663       6.2557
    5664       6.2754
    5665       6.2654
    5666       6.0942
    5667       6.1469
    5668       6.4065
    5669       6.2271
    5670       6.2864
    5671       6.0897
    5672       6.1614
    5673       5.7382
    5674       5.8224
    5675       5.8396
    5676       6.0962
    5677       5.6376
    5678       5.7458
    5679       6.0034
    5680       6.0670
    5681       5.5433
    5682       5.8933
    5683       5.8669
    5684       6.1894
    5685       6.1465
    5686       5.5769
    5687       6.0899
    5688       6.1337
    5689       6.1695
    5690       5.8191
    5691       5.7202
    5692       5.8010
    5693       6.0301
    5694       5.4388
    5695       5.6313
    5696       6.0726
    5697       5.7433
    5698       5.6444
    5699       5.5624
    5700       5.6980
    5701       5.7937
    5702       5.3819
    5703       5.6057
    5704       6.1239
    5705       5.7665
    5706       5.5791
    5707       5.7209
    5708       5.9183
    5709       5.6633
    5710       6.5195
    5711       6.3316
    5712       6.2453
    5713       5.5043
    5714       6.1444
    5715       5.9081
    5716       6.1016
    5717       5.6534
    5718       5.7446
    5719       6.0905
    5720       5.8958
    5721       5.9280
    5722       5.8192
    5723       6.4377
    5724       6.1581
    5725       5.9003
    5726       6.2075
    5727       5.9719
    5728       6.2134
    5729       5.8755
    5730       6.0659
    5731       5.6538
    5732       6.1752
    5733       5.4617
    5734       5.2942
    5735       5.9524
    5736       5.4000
    5737       5.9692
    5738       5.5828
    5739       6.0980
    5740       5.9070
    5741       6.0413
    5742       5.6804
    5743       5.7183
    5744       6.1370
    5745       6.0072
    5746       5.6921
    5747       6.2549
    5748       5.9119
    5749       6.2626
    5750       5.6953
    5751       5.9092
    5752       6.0151
    5753       5.8595
    5754       6.2753
    5755       5.7596
    5756       5.9893
    5757       6.0441
    5758       5.8765
    5759       6.0070
    5760       5.9498
    5761       6.1460
    5762       6.1827
    5763       5.4698
    5764       5.8944
    5765       5.8150
    5766       6.2211
    5767       5.8870
    5768       5.7903
    5769       5.8538
    5770       6.5544
    5771       5.6654
    5772       6.1222
    5773       5.9660
    5774       6.2978
    5775       6.2258
    5776       6.7563
    5777       7.0143
    5778       6.5776
    5779       6.9298
    5780       6.9595
    5781       6.6845
    5782       6.2669
    5783       6.4834
    5784       7.4540
    5785       6.2882
    5786       6.4390
    5787       6.0056
    5788       6.3024
    5789       6.5471
    5790       6.2616
    5791       6.3697
    5792       6.3428
    5793       6.2460
    5794       6.7395
    5795       6.0801
    5796       6.0881
    5797       5.5146
    5798       5.7836
    5799       6.0960
    5800       5.9838
    5801       6.4915
    5802       5.9770
    5803       6.3009
    5804       5.6330
    5805       5.9013
    5806       5.6300
    5807       6.3243
    5808       5.9169
    5809       6.0797
    5810       6.2401
    5811       6.0345
    5812       5.7604
    5813       6.6088
    5814       6.1153
    5815       6.1790
    5816       7.1683
    5817       5.7389
    5818       6.4243
    5819       6.4039
    5820       6.5023
    5821       6.5320
    5822       6.2907
    5823       6.5151
    5824       5.7820
    5825       5.8494
    5826       6.8329
    5827       6.1016
    5828       6.6398
    5829       6.0087
    5830       6.4397
    5831       6.1513
    5832       6.4185
    5833       6.5130
    5834       6.0980
    5835       6.0557
    5836       5.7558
    5837       5.5983
    5838       5.8291
    5839       6.2459
    5840       5.7875
    5841       5.6067
    5842       5.9545
    5843       5.9733
    5844       6.0343
    5845       6.1786
    5846       6.2448
    5847       6.4213
    5848       6.3563
    5849       6.1459
    5850       6.4944
    5851       6.3279
    5852       6.6431
    5853       5.8717
    5854       6.0317
    5855       6.1516
    5856       6.3086
    5857       6.1767
    5858       6.3263
    5859       5.9537
    5860       6.5524
    5861       6.3215
    5862       5.8056
    5863       6.6995
    5864       6.1579
    5865       5.6871
    5866       5.4542
    5867       5.8781
    5868       5.9949
    5869       6.3058
    5870       5.9514
    5871       5.6381
    5872       5.5987
    5873       5.3697
    5874       5.3774
    5875       6.0186
    5876       5.7215
    5877       5.6173
    5878       5.5912
    5879       5.9914
    5880       5.7406
    5881       6.0893
    5882       5.8523
    5883       5.7357
    5884       5.8890
    5885       5.9824
    5886       6.1197
    5887       6.0945
    5888       6.0162
    5889       6.7758
    5890       6.3105
    5891       5.8500
    5892       5.6599
    5893       6.1212
    5894       5.7220
    5895       6.0408
    5896       6.0023
    5897       6.1430
    5898       5.3738
    5899       5.8658
    5900       6.1154
    5901       6.3831
    5902       5.8989
    5903       5.7948
    5904       6.5164
    5905       5.6474
    5906       5.9759
    5907       5.8355
    5908       6.1708
    5909       5.7836
    5910       5.7775
    5911       5.9344
    5912       5.6993
    5913       5.8205
    5914       5.4449
    5915       5.9347
    5916       5.3533
    5917       5.6981
    5918       6.0904
    5919       6.2524
    5920       6.0126
    5921       6.6114
    5922       5.9123
    5923       6.0561
    5924       5.8441
    5925       6.1619
    5926       5.7319
    5927       5.9239
    5928       5.8238
    5929       6.1796
    5930       5.7550
    5931       5.4247
    5932       5.9207
    5933       5.9551
    5934       5.9194
    5935       5.8060
    5936       6.1650
    5937       5.8512
    5938       5.7474
    5939       5.2685
    5940       5.5124
    5941       5.1484
    5942       5.5118
    5943       4.9592
    5944       5.3349
    5945       5.9697
    5946       5.1209
    5947       4.8460
    5948       5.4343
    5949       5.6776
    5950       5.2750
    5951       4.9710
    5952       5.5767
    5953       5.2389
    5954       5.3419
    5955       5.3730
    5956       5.6833
    5957       5.3083
    5958       5.5860
    5959       5.4945
    5960       5.3299
    5961       5.5848
    5962       5.0119
    5963       5.2986
    5964       5.3215
    5965       5.7796
    5966       5.4059
    5967       5.3169
    5968       6.8519
    5969       5.9521
    5970       6.1941
    5971       6.5728
    5972       6.3610
    5973       6.3648
    5974       5.7329
    5975       6.0484
    5976       6.0683
    5977       6.2537
    5978       6.1970
    5979       6.0586
    5980       6.5441
    5981       5.6680
    5982       5.6469
    5983       6.4787
    5984       6.1526
    5985       5.7243
    5986       6.2594
    5987       6.0736
    5988       5.5381
    5989       5.5238
    5990       5.6658
    5991       5.6315
    5992       5.3996
    5993       6.5602
    5994       6.2876
    5995       5.7099
    5996       5.6944
    5997       5.5500
    5998       5.7364
    5999       5.7537
    6000       5.9551
    6001       5.9314
    6002       5.4527
    6003       5.4835
    6004       5.6335
    6005       5.5374
    6006       5.2406
    6007       5.6221
    6008       5.4886
    6009       5.4122
    6010       5.5254
    6011       5.1468
    6012       5.0069
    6013       5.4575
    6014       5.4475
    6015       5.6799
    6016       5.6067
    6017       5.3718
    6018       5.4431
    6019       5.4287
    6020       5.5059
    6021       5.4649
    6022       6.0634
    6023       5.7429
    6024       5.6669
    6025       5.4078
    6026       5.5884
    6027       6.1077
    6028       5.6366
    6029       5.5999
    6030       5.7800
    6031       5.3737
    6032       5.5669
    6033       5.5464
    6034       5.9808
    6035       5.9419
    6036       5.8363
    6037       5.8405
    6038       5.9728
    6039       5.7345
    6040       5.7769
    6041       6.2718
    6042       5.6787
    6043       5.5380
    6044       5.8581
    6045       5.2539
    6046       5.6417
    6047       5.3233
    6048       6.1830
    6049       5.1934
    6050       5.8690
    6051       5.2282
    6052       5.6128
    6053       5.7169
    6054       5.9210
    6055       5.8157
    6056       5.9929
    6057       6.0425
    6058       5.6389
    6059       5.7955
    6060       6.0509
    6061       6.1137
    6062       5.9940
    6063       6.3175
    6064       6.1412
    6065       6.1715
    6066       6.3820
    6067       5.9842
    6068       6.5784
    6069       5.8855
    6070       6.5253
    6071       6.0875
    6072       6.0637
    6073       5.7214
    6074       5.9083
    6075       5.8722
    6076       5.9927
    6077       5.9254
    6078       6.5660
    6079       6.4000
    6080       6.3970
    6081       6.1556
    6082       6.1926
    6083       6.0989
    6084       6.3891
    6085       6.4815
    6086       6.9255
    6087       6.4705
    6088       5.8322
    6089       6.4174
    6090       6.0425
    6091       6.1519
    6092       6.0754
    6093       6.2855
    6094       6.5658
    6095       6.1226
    6096       5.5828
    6097       5.6168
    6098       6.2803
    6099       5.9237
    6100       5.8291
    6101       5.9347
    6102       5.8456
    6103       5.6937
    6104       6.0906
    6105       6.0195
    6106       6.4047
    6107       6.4852
    6108       6.0928
    6109       6.0726
    6110       6.3965
    6111       6.6694
    6112       6.5945
    6113       6.2550
    6114       5.7486
    6115       6.1176
    6116       6.1637
    6117       5.9711
    6118       5.8424
    6119       5.4216
    6120       5.6140
    6121       5.8002
    6122       5.6892
    6123       5.3851
    6124       5.6120
    6125       5.3986
    6126       6.2697
    6127       5.7189
    6128       5.5984
    6129       5.8408
    6130       6.1358
    6131       5.9444
    6132       5.9842
    6133       6.1055
    6134       6.5587
    6135       6.1764
    6136       6.0313
    6137       5.4254
    6138       5.4526
    6139       5.8113
    6140       5.6014
    6141       5.6858
    6142       5.6243
    6143       5.3020
    6144       6.0210
    6145       5.2788
    6146       6.1533
    6147       5.8544
    6148       6.0982
    6149       6.2887
    6150       6.1186
    6151       5.7638
    6152       5.3455
    6153       6.1317
    6154       5.3802
    6155       5.3904
    6156       5.9145
    6157       5.7409
    6158       5.7221
    6159       5.7259
    6160       5.8216
    6161       5.5023
    6162       5.5670
    6163       5.5372
    6164       5.5336
    6165       5.7659
    6166       5.6483
    6167       5.3117
    6168       5.3624
    6169       5.5266
    6170       6.2584
    6171       5.6587
    6172       5.3902
    6173       5.4073
    6174       4.8608
    6175       5.3426
    6176       5.9297
    6177       5.4476
    6178       5.0799
    6179       5.7732
    6180       5.4456
    6181       5.2808
    6182       5.3391
    6183       5.4575
    6184       6.0074
    6185       5.2892
    6186       5.3644
    6187       5.6585
    6188       5.5911
    6189       5.5676
    6190       4.9928
    6191       5.2523
    6192       5.1958
    6193       5.3139
    6194       5.1259
    6195       5.1737
    6196       5.2213
    6197       5.0749
    6198       5.1125
    6199       4.9175
    6200       5.3226
    6201       5.2141
    6202       5.6178
    6203       5.3753
    6204       5.3400
    6205       5.0608
    6206       5.4590
    6207       5.5077
    6208       5.9469
    6209       6.0232
    6210       5.9895
    6211       6.0373
    6212       5.6328
    6213       5.4469
    6214       5.0185
    6215       5.4544
    6216       4.9655
    6217       5.3152
    6218       4.9173
    6219       4.8335
    6220       5.0646
    6221       5.4138
    6222       5.2916
    6223       4.9526
    6224       5.2408
    6225       5.1684
    6226       5.2150
    6227       5.1429
    6228       5.0203
    6229       5.1704
    6230       4.9977
    6231       4.9116
    6232       5.0957
    6233       5.5437
    6234       5.7538
    6235       5.3791
    6236       6.1048
    6237       5.3140
    6238       6.0457
    6239       6.0989
    6240       5.7538
    6241       5.2235
    6242       5.6753
    6243       5.7763
    6244       5.8290
    6245       5.2234
    6246       5.3227
    6247       5.0656
    6248       5.3442
    6249       5.1659
    6250       5.5421
    6251       5.3800
    6252       5.4611
    6253       5.1872
    6254       5.1279
    6255       5.8675
    6256       5.4378
    6257       5.3091
    6258       5.1238
    6259       5.3211
    6260       5.3973
    6261       5.5980
    6262       5.4753
    6263       5.3073
    6264       5.8195
    6265       5.6107
    6266       5.9707
    6267       5.3152
    6268       5.3098
    6269       5.3031
    6270       5.7286
    6271       5.6769
    6272       5.5015
    6273       6.1410
    6274       6.0958
    6275       5.2875
    6276       5.6127
    6277       5.5013
    6278       5.7104
    6279       5.6219
    6280       5.7853
    6281       5.5216
    6282       5.4183
    6283       6.0913
    6284       5.7969
    6285       5.4882
    6286       5.8155
    6287       5.3704
    6288       5.3804
    6289       5.4793
    6290       5.5093
    6291       5.6286
    6292       5.3743
    6293       5.5713
    6294       5.6079
    6295       5.3250
    6296       5.4975
    6297       5.3986
    6298       5.5863
    6299       5.2700
    6300       5.5907
    6301       5.5119
    6302       5.5734
    6303       5.2536
    6304       5.8141
    6305       5.8397
    6306       5.6606
    6307       5.6627
    6308       5.6091
    6309       5.4565
    6310       5.6484
    6311       5.9840
    6312       6.0156
    6313       5.5925
    6314       5.7439
    6315       5.6865
    6316       5.3176
    6317       5.8110
    6318       5.1395
    6319       6.0273
    6320       5.7726
    6321       5.7280
    6322       5.6877
    6323       6.5508
    6324       5.8394
    6325       5.6121
    6326       5.3394
    6327       5.0522
    6328       5.7047
    6329       5.9007
    6330       5.4691
    6331       5.5294
    6332       5.9236
    6333       5.8097
    6334       5.7919
    6335       6.1270
    6336       5.5917
    6337       5.5600
    6338       5.3263
    6339       5.1431
    6340       5.3410
    6341       5.6204
    6342       5.3025
    6343       5.2063
    6344       5.9540
    6345       5.6363
    6346       6.3095
    6347       6.2103
    6348       5.8649
    6349       5.3288
    6350       5.8662
    6351       5.6637
    6352       5.9551
    6353       5.7504
    6354       5.8647
    6355       5.9484
    6356       5.8309
    6357       5.9504
    6358       5.5856
    6359       5.8089
    6360       5.5070
    6361       5.8102
    6362       5.2942
    6363       5.1604
    6364       5.6766
    6365       5.6412
    6366       5.1906
    6367       5.7272
    6368       6.0897
    6369       5.6535
    6370       5.8923
    6371       5.5414
    6372       5.7068
    6373       5.5368
    6374       5.6062
    6375       5.3014
    6376       6.0668
    6377       5.8332
    6378       6.0851
    6379       5.7483
    6380       6.3419
    6381       5.4048
    6382       6.2331
    6383       5.6247
    6384       6.2358
    6385       6.4328
    6386       6.1809
    6387       6.6927
    6388       6.3474
    6389       6.6614
    6390       6.6808
    6391       6.7713
    6392       6.7471
    6393       6.5820
    6394       6.6449
    6395       7.0845
    6396       6.1317
    6397       6.8836
    6398       7.1712
    6399       6.7138
    6400       7.1276
    6401       6.1341
    6402       7.1054
    6403       6.9805
    6404       7.4571
    6405       7.4533
    6406       7.3155
    6407       7.2177
    6408       7.5720
    6409       7.2085
    6410       6.7636
    6411       6.6972
    6412       7.4342
    6413       6.9703
    6414       7.1322
    6415       7.1852
    6416       7.1014
    6417       6.9491
    6418       7.1604
    6419       6.6143
    6420       6.4402
    6421       6.8249
    6422       6.6195
    6423       6.4007
    6424       6.6253
    6425       6.6523
    6426       6.0399
    6427       6.3839
    6428       6.2770
    6429       6.6072
    6430       6.8352
    6431       6.8285
    6432       6.4177
    6433       6.6228
    6434       6.4893
    6435       6.6205
    6436       6.4559
    6437       6.1165
    6438       6.3833
    6439       6.8275
    6440       6.7494
    6441       7.0017
    6442       7.0592
    6443       6.6509
    6444       6.8747
    6445       6.5137
    6446       6.8125
    6447       6.8217
    6448       6.4879
    6449       6.5741
    6450       6.5907
    6451       6.4389
    6452       6.5481
    6453       6.6405
    6454       6.8149
    6455       6.4767
    6456       6.4935
    6457       6.2740
    6458       5.7331
    6459       6.4751
    6460       6.5361
    6461       6.3562
    6462       5.6800
    6463       5.9024
    6464       6.8967
    6465       6.4658
    6466       7.1687
    6467       6.5289
    6468       6.4040
    6469       7.2764
    6470       7.2558
    6471       6.9012
    6472       7.0154
    6473       7.0782
    6474       6.8629
    6475       6.8575
    6476       6.8742
    6477       6.9370
    6478       6.8337
    6479       7.8960
    6480       6.7671
    6481       7.5806
    6482       6.5543
    6483       6.8444
    6484       6.9524
    6485       7.1736
    6486       6.8867
    6487       7.1104
    6488       7.2875
    6489       6.9025
    6490       7.0574
    6491       6.7213
    6492       6.7970
    6493       6.5096
    6494       7.2754
    6495       7.1442
    6496       7.4313
    6497       7.4164
    6498       7.5089
    6499       7.0075
    6500       7.3972
    6501       7.0496
    6502       6.9963
    6503       7.0600
    6504       7.0742
    6505       7.9223
    6506       7.6610
    6507       7.4792
    6508       7.4029
    6509       7.3986
    6510       7.6588
    6511       8.0057
    6512       7.4083
    6513       8.1541
    6514       7.7297
    6515       7.1037
    6516       6.8776
    6517       6.9222
    6518       7.4017
    6519       7.1890
    6520       7.2732
    6521       6.9401
    6522       7.7967
    6523       7.2620
    6524       7.4964
    6525       7.4838
    6526       6.9034
    6527       7.1495
    6528       7.4015
    6529       7.1473
    6530       6.9280
    6531       7.3122
    6532       6.9132
    6533       6.9011
    6534       6.8573
    6535       7.2202
    6536       7.3142
    6537       6.9601
    6538       7.1119
    6539       6.9452
    6540       7.3135
    6541       7.1665
    6542       7.0502
    6543       6.6971
    6544       7.2157
    6545       7.3610
    6546       6.9483
    6547       7.1366
    6548       7.2320
    6549       7.0907
    6550       7.1341
    6551       7.0207
    6552       7.1492
    6553       7.1245
    6554       6.7001
    6555       7.2158
    6556       7.5755
    6557       7.3287
    6558       6.7494
    6559       7.2249
    6560       7.6512
    6561       7.9749
    6562       6.8503
    6563       6.9464
    6564       6.9994
    6565       7.2387
    6566       6.9000
    6567       6.6755
    6568       7.3392
    6569       6.9725
    6570       7.1667
    6571       7.4218
    6572       7.3659
    6573       7.6057
    6574       7.7673
    6575       6.9575
    6576       7.3941
    6577       7.3282
    6578       7.8903
    6579       7.1589
    6580       6.8869
    6581       6.9273
    6582       7.5289
    6583       6.6636
    6584       7.1163
    6585       7.3660
    6586       7.2818
    6587       7.4922
    6588       7.9939
    6589       7.2428
    6590       7.6581
    6591       8.2183
    6592       7.8887
    6593       8.0904
    6594       8.2060
    6595       7.9933
    6596       8.3957
    6597       8.3393
    6598       8.0846
    6599       8.1967
    6600       7.7536
    6601       8.0695
    6602       7.7699
    6603       7.7831
    6604       7.8064
    6605       7.5551
    6606       7.5851
    6607       7.2725
    6608       7.6620
    6609       7.9470
    6610       7.9869
    6611       7.7295
    6612       7.9490
    6613       7.6499
    6614       6.8976
    6615       7.5846
    6616       7.3785
    6617       6.7162
    6618       7.2280
    6619       7.6537
    6620       7.1398
    6621       7.4188
    6622       7.5565
    6623       7.0755
    6624       7.3559
    6625       6.9710
    6626       7.6524
    6627       7.4591
    6628       7.3148
    6629       6.9592
    6630       6.8816
    6631       7.8214
    6632       6.8370
    6633       6.4815
    6634       6.5057
    6635       6.3061
    6636       6.6520
    6637       6.7634
    6638       7.1787
    6639       7.0369
    6640       6.7695
    6641       6.8972
    6642       7.4485
    6643       6.9696
    6644       7.6809
    6645       7.5728
    6646       6.8890
    6647       7.2342
    6648       7.2955
    6649       6.6735
    6650       6.4706
    6651       6.5058
    6652       6.6976
    6653       6.9311
    6654       6.7041
    6655       6.6274
    6656       6.7289
    6657       6.4099
    6658       6.5984
    6659       6.7518
    6660       7.2207
    6661       6.8685
    6662       6.3792
    6663       6.2295
    6664       6.6645
    6665       6.9811
    6666       6.7784
    6667       6.1829
    6668       6.6059
    6669       6.1390
    6670       6.5712
    6671       6.3070
    6672       5.8689
    6673       6.5986
    6674       6.7406
    6675       6.6217
    6676       6.0863
    6677       6.2383
    6678       6.4623
    6679       6.1953
    6680       6.6820
    6681       7.2616
    6682       6.9502
    6683       6.7012
    6684       7.1857
    6685       7.0320
    6686       7.1893
    6687       7.2010
    6688       7.4705
    6689       7.0127
    6690       7.2977
    6691       6.8780
    6692       7.9426
    6693       7.0634
    6694       7.4283
    6695       7.4370
    6696       7.4200
    6697       7.8229
    6698       7.0178
    6699       7.0024
    6700       6.8512
    6701       6.5499
    6702       7.1316
    6703       6.9238
    6704       7.2535
    6705       7.1010
    6706       7.4396
    6707       7.5304
    6708       7.3091
    6709       6.9573
    6710       7.4553
    6711       6.6733
    6712       7.2660
    6713       7.0244
    6714       7.0115
    6715       6.6121
    6716       6.6501
    6717       6.4046
    6718       6.6553
    6719       7.1888
    6720       6.9960
    6721       6.4762
    6722       6.1011
    6723       7.1050
    6724       6.6777
    6725       6.5459
    6726       6.2522
    6727       6.3228
    6728       6.5519
    6729       6.3347
    6730       6.1911
    6731       6.2954
    6732       6.3119
    6733       6.2807
    6734       6.8322
    6735       5.7447
    6736       6.0713
    6737       6.4219
    6738       5.9973
    6739       6.3716
    6740       5.9009
    6741       6.0424
    6742       6.0881
    6743       6.2256
    6744       6.3186
    6745       5.8772
    6746       6.0633
    6747       5.8731
    6748       6.3140
    6749       7.0898
    6750       6.1583
    6751       6.9584
    6752       6.1327
    6753       6.3250
    6754       6.0990
    6755       6.0718
    6756       6.5673
    6757       6.2065
    6758       6.5957
    6759       6.5963
    6760       7.2712
    6761       7.1776
    6762       6.7212
    6763       6.7414
    6764       6.6634
    6765       6.6768
    6766       7.2069
    6767       6.4931
    6768       7.0161
    6769       6.9514
    6770       6.8082
    6771       6.9691
    6772       6.9230
    6773       6.3006
    6774       7.0057
    6775       6.6129
    6776       6.1682
    6777       6.1374
    6778       6.1980
    6779       6.1205
    6780       5.6442
    6781       5.8197
    6782       6.4190
    6783       6.2814
    6784       5.8162
    6785       6.2979
    6786       6.6983
    6787       6.5558
    6788       6.2056
    6789       6.2857
    6790       6.5338
    6791       6.0600
    6792       6.3092
    6793       5.8016
    6794       5.8445
    6795       6.1745
    6796       6.3369
    6797       5.8200
    6798       5.9631
    6799       5.6012
    6800       6.5129
    6801       5.8620
    6802       5.8272
    6803       6.4989
    6804       6.4962
    6805       6.2202
    6806       5.9839
    6807       5.9747
    6808       6.1426
    6809       6.2276
    6810       5.8710
    6811       5.7379
    6812       6.4175
    6813       6.6100
    6814       6.3792
    6815       6.3297
    6816       6.2131
    6817       6.2198
    6818       6.0443
    6819       6.1401
    6820       6.3644
    6821       6.3184
    6822       6.1006
    6823       6.5951
    6824       6.2692
    6825       6.0867
    6826       5.9326
    6827       6.1349
    6828       5.6896
    6829       6.1879
    6830       5.9805
    6831       5.9324
    6832       5.7319
    6833       5.5691
    6834       5.6942
    6835       5.6530
    6836       5.3415
    6837       5.3757
    6838       5.6075
    6839       5.7866
    6840       5.7475
    6841       5.9415
    6842       5.8533
    6843       5.9643
    6844       5.7076
    6845       5.9457
    6846       5.6908
    6847       5.9347
    6848       5.6571
    6849       6.0076
    6850       6.4007
    6851       6.0226
    6852       6.2980
    6853       5.6454
    6854       6.2399
    6855       5.6277
    6856       5.9582
    6857       6.0427
    6858       5.8234
    6859       5.8169
    6860       5.9184
    6861       5.8767
    6862       5.6544
    6863       5.7867
    6864       5.8694
    6865       5.8436
    6866       5.6816
    6867       6.2606
    6868       6.1781
    6869       6.2174
    6870       5.7561
    6871       5.7988
    6872       5.6616
    6873       5.8129
    6874       5.9399
    6875       6.0061
    6876       6.5069
    6877       6.0332
    6878       6.6564
    6879       6.2225
    6880       6.4875
    6881       6.9378
    6882       6.9542
    6883       6.0285
    6884       7.2427
    6885       6.5112
    6886       6.0082
    6887       6.0962
    6888       6.3039
    6889       6.4947
    6890       5.4353
    6891       6.4934
    6892       6.3193
    6893       6.4222
    6894       6.1676
    6895       5.8792
    6896       6.5359
    6897       5.7984
    6898       6.2149
    6899       6.0148
    6900       5.6235
    6901       5.8706
    6902       6.0355
    6903       6.3475
    6904       6.2173
    6905       6.1772
    6906       5.9832
    6907       6.0313
    6908       6.1820
    6909       6.0389
    6910       6.3539
    6911       6.3919
    6912       7.0677
    6913       6.5649
    6914       6.7407
    6915       6.4718
    6916       6.0379
    6917       6.1348
    6918       5.9642
    6919       5.9898
    6920       6.2480
    6921       6.3161
    6922       6.6033
    6923       6.4942
    6924       6.3652
    6925       5.7484
    6926       6.3001
    6927       5.4800
    6928       6.0375
    6929       6.0271
    6930       6.0687
    6931       6.2668
    6932       6.1728
    6933       6.4404
    6934       6.2252
    6935       6.4815
    6936       6.5114
    6937       6.3650
    6938       6.1292
    6939       6.2379
    6940       6.1387
    6941       5.8973
    6942       6.1230
    6943       6.2422
    6944       5.8036
    6945       6.1696
    6946       5.9034
    6947       5.9052
    6948       5.6572
    6949       5.6247
    6950       5.8901
    6951       6.2930
    6952       5.7197
    6953       6.2570
    6954       5.9655
    6955       6.2496
    6956       5.5595
    6957       6.0578
    6958       5.8402
    6959       5.8480
    6960       5.8687
    6961       5.9780
    6962       5.5893
    6963       5.7412
    6964       5.8511
    6965       5.9536
    6966       5.7190
    6967       6.0103
    6968       5.8436
    6969       5.7677
    6970       5.9656
    6971       5.7696
    6972       6.0749
    6973       6.0144
    6974       5.7585
    6975       6.3256
    6976       6.0512
    6977       6.2203
    6978       5.6250
    6979       5.9673
    6980       6.7286
    6981       6.3544
    6982       6.2945
    6983       5.9748
    6984       6.4645
    6985       6.6701
    6986       6.7642
    6987       7.0890
    6988       6.9435
    6989       6.7919
    6990       6.4745
    6991       6.8424
    6992       6.7108
    6993       6.8168
    6994       6.7133
    6995       7.0179
    6996       6.9986
    6997       6.3095
    6998       6.5178
    6999       6.6141
    7000       6.2335
    7001       6.8226
    7002       6.6797
    7003       6.5793
    7004       6.9828
    7005       7.0002
    7006       6.7792
    7007       7.1672
    7008       6.8740
    7009       7.3708
    7010       7.3848
    7011       7.4647
    7012       6.9349
    7013       6.7356
    7014       6.9695
    7015       6.6142
    7016       6.9464
    7017       6.9338
    7018       7.1765
    7019       7.0372
    7020       6.8621
    7021       6.7084
    7022       6.9299
    7023       6.8517
    7024       6.8842
    7025       7.0381
    7026       6.2852
    7027       6.6319
    7028       6.2783
    7029       6.1453
    7030       6.2494
    7031       6.2795
    7032       6.8684
    7033       6.5996
    7034       6.4738
    7035       6.3892
    7036       7.1706
    7037       6.5495
    7038       7.2280
    7039       6.8305
    7040       6.9851
    7041       6.4374
    7042       6.4815
    7043       6.3189
    7044       6.3026
    7045       6.3766
    7046       7.0039
    7047       6.6929
    7048       7.0864
    7049       6.7286
    7050       6.7732
    7051       7.3301
    7052       7.0332
    7053       6.6188
    7054       6.6171
    7055       6.1708
    7056       5.4449
    7057       5.5867
    7058       5.7575
    7059       5.7694
    7060       5.7903
    7061       5.8084
    7062       5.6556
    7063       5.7182
    7064       6.4727
    7065       5.6458
    7066       6.0067
    7067       5.6936
    7068       5.2754
    7069       5.5623
    7070       5.9288
    7071       5.5827
    7072       5.2781
    7073       5.9908
    7074       5.6520
    7075       5.8031
    7076       5.8770
    7077       6.0399
    7078       6.3814
    7079       5.4212
    7080       6.3110
    7081       6.4651
    7082       5.8971
    7083       6.4245
    7084       5.3745
    7085       5.6197
    7086       6.1506
    7087       5.9020
    7088       6.0064
    7089       5.5207
    7090       6.1204
    7091       5.8961
    7092       5.9685
    7093       6.2533
    7094       5.8985
    7095       5.9091
    7096       5.8100
    7097       5.9879
    7098       6.1184
    7099       6.6731
    7100       6.1302
    7101       6.1340
    7102       6.5727
    7103       6.3315
    7104       5.9794
    7105       6.6157
    7106       6.4885
    7107       6.3866
    7108       6.5039
    7109       6.2364
    7110       6.1474
    7111       6.3320
    7112       6.0628
    7113       6.9900
    7114       6.9642
    7115       6.3038
    7116       6.8554
    7117       6.1825
    7118       5.8499
    7119       6.2323
    7120       5.9668
    7121       6.4413
    7122       5.7728
    7123       5.9685
    7124       5.5123
    7125       5.5343
    7126       6.1569
    7127       5.5467
    7128       5.8719
    7129       5.6561
    7130       6.1865
    7131       5.4553
    7132       5.9184
    7133       5.9666
    7134       5.9430
    7135       5.9679
    7136       6.2212
    7137       6.4883
    7138       6.1207
    7139       5.9188
    7140       5.6286
    7141       5.8084
    7142       6.4643
    7143       6.1886
    7144       6.8115
    7145       6.5054
    7146       6.3251
    7147       6.4953
    7148       7.2737
    7149       6.5823
    7150       7.0023
    7151       6.4386
    7152       6.7401
    7153       6.5989
    7154       6.6352
    7155       6.4008
    7156       6.3257
    7157       6.3630
    7158       6.4602
    7159       6.7707
    7160       7.4151
    7161       6.8140
    7162       7.2547
    7163       6.8530
    7164       6.6431
    7165       6.6461
    7166       6.2794
    7167       6.6727
    7168       6.3654
    7169       6.6106
    7170       7.1515
    7171       6.7497
    7172       6.5772
    7173       6.6007
    7174       6.7420
    7175       6.3809
    7176       5.9612
    7177       6.0563
    7178       6.2354
    7179       5.7473
    7180       6.1900
    7181       6.8353
    7182       7.0693
    7183       6.4141
    7184       6.4575
    7185       6.4422
    7186       6.2311
    7187       6.7020
    7188       6.7366
    7189       6.6032
    7190       6.5548
    7191       6.4267
    7192       6.5020
    7193       6.5509
    7194       7.4145
    7195       7.1009
    7196       7.0353
    7197       6.7703
    7198       7.0211
    7199       7.0452
    7200       7.2046
    7201       6.2879
    7202       6.8630
    7203       6.5658
    7204       7.0537
    7205       6.6063
    7206       7.2193
    7207       7.0210
    7208       6.4297
    7209       7.0230
    7210       6.2918
    7211       6.9933
    7212       6.7234
    7213       6.8802
    7214       6.5952
    7215       6.1427
    7216       6.1576
    7217       6.4385
    7218       6.3322
    7219       6.1012
    7220       6.0963
    7221       5.9044
    7222       5.1977
    7223       5.1179
    7224       5.5560
    7225       5.7085
    7226       5.6822
    7227       5.7661
    7228       5.8066
    7229       5.8186
    7230       5.8346
    7231       5.9365
    7232       5.9527
    7233       6.2619
    7234       6.0123
    7235       5.5961
    7236       5.3256
    7237       5.4578
    7238       5.3868
    7239       5.4732
    7240       5.5894
    7241       5.5277
    7242       5.8180
    7243       5.8181
    7244       5.6546
    7245       5.5336
    7246       5.3561
    7247       5.1906
    7248       5.4528
    7249       5.7579
    7250       4.8795
    7251       5.4530
    7252       5.0933
    7253       5.7720
    7254       5.5423
    7255       5.2272
    7256       5.2604
    7257       5.9753
    7258       5.3290
    7259       5.7418
    7260       4.9512
    7261       5.6771
    7262       5.5236
    7263       5.4868
    7264       5.2580
    7265       5.2692
    7266       6.4934
    7267       5.1055
    7268       5.6769
    7269       5.2590
    7270       4.9996
    7271       5.4488
    7272       5.5718
    7273       5.6527
    7274       5.5389
    7275       5.9542
    7276       5.7521
    7277       6.2124
    7278       6.0968
    7279       6.2289
    7280       6.0917
    7281       5.6223
    7282       5.7380
    7283       6.4035
    7284       5.6548
    7285       5.8922
    7286       6.3179
    7287       5.7404
    7288       5.6004
    7289       5.8206
    7290       5.9412
    7291       5.1747
    7292       6.0959
    7293       6.1732
    7294       5.6846
    7295       5.6585
    7296       5.8579
    7297       5.7451
    7298       5.5739
    7299       5.4721
    7300       5.8398
    7301       5.8890
    7302       6.4636
    7303       5.9046
    7304       5.6699
    7305       6.2107
    7306       5.4757
    7307       6.0343
    7308       5.5143
    7309       5.8052
    7310       6.3599
    7311       5.6881
    7312       4.9963
    7313       5.4366
    7314       5.8768
    7315       5.8957
    7316       5.8562
    7317       6.1437
    7318       5.9817
    7319       6.0528
    7320       6.2402
    7321       6.0285
    7322       6.1391
    7323       5.5628
    7324       6.1036
    7325       6.1013
    7326       6.5241
    7327       6.0655
    7328       5.9074
    7329       5.8748
    7330       5.8764
    7331       6.3618
    7332       5.9445
    7333       5.8955
    7334       6.6290
    7335       5.8454
    7336       6.3016
    7337       5.9592
    7338       6.2312
    7339       6.0216
    7340       6.3461
    7341       6.1318
    7342       7.0305
    7343       5.9059
    7344       6.0618
    7345       6.2836
    7346       5.6304
    7347       5.9369
    7348       5.7370
    7349       6.1154
    7350       6.2053
    7351       5.6222
    7352       5.4931
    7353       5.7414
    7354       5.8756
    7355       6.4838
    7356       5.9483
    7357       6.4140
    7358       5.9833
    7359       5.3057
    7360       5.4971
    7361       5.9587
    7362       6.1424
    7363       6.0584
    7364       5.6721
    7365       5.1484
    7366       5.9655
    7367       5.6182
    7368       5.6515
    7369       5.5969
    7370       5.5727
    7371       5.5026
    7372       5.6793
    7373       5.9623
    7374       5.5126
    7375       6.1375
    7376       6.4452
    7377       6.4827
    7378       6.0251
    7379       6.3848
    7380       6.4271
    7381       5.9711
    7382       5.9250
    7383       5.6233
    7384       5.5661
    7385       5.5605
    7386       5.7333
    7387       6.6711
    7388       6.3445
    7389       5.6737
    7390       6.0318
    7391       6.2220
    7392       5.8905
    7393       6.5156
    7394       6.1522
    7395       6.3215
    7396       6.2457
    7397       6.5078
    7398       6.0420
    7399       6.2370
    7400       5.8874
    7401       5.9945
    7402       6.0803
    7403       5.8256
    7404       6.2529
    7405       6.4015
    7406       5.9318
    7407       5.9543
    7408       6.7358
    7409       6.0969
    7410       6.1244
    7411       5.6734
    7412       6.0916
    7413       6.1292
    7414       6.0580
    7415       6.0709
    7416       5.8053
    7417       5.7860
    7418       5.2851
    7419       5.7001
    7420       5.8448
    7421       6.3148
    7422       6.3631
    7423       6.3215
    7424       6.4252
    7425       6.9359
    7426       6.0992
    7427       6.2609
    7428       6.4948
    7429       6.1551
    7430       6.4344
    7431       6.2572
    7432       5.9165
    7433       5.9667
    7434       5.9460
    7435       5.9170
    7436       6.1195
    7437       6.4598
    7438       6.4254
    7439       6.9024
    7440       7.1420
    7441       6.5098
    7442       6.6348
    7443       5.6856
    7444       5.7571
    7445       6.1039
    7446       6.1132
    7447       6.5448
    7448       6.7878
    7449       6.7563
    7450       6.7029
    7451       6.2310
    7452       6.5662
    7453       6.1612
    7454       6.1611
    7455       6.1768
    7456       5.9700
    7457       6.3233
    7458       6.3712
    7459       7.0666
    7460       6.5889
    7461       7.1651
    7462       6.7524
    7463       6.9695
    7464       6.7438
    7465       6.8959
    7466       6.4378
    7467       6.0534
    7468       6.5966
    7469       5.9457
    7470       6.2771
    7471       6.7742
    7472       6.6676
    7473       5.8471
    7474       5.6099
    7475       5.4101
    7476       5.4745
    7477       5.7391
    7478       6.0773
    7479       5.9628
    7480       5.8231
    7481       6.2774
    7482       5.6782
    7483       5.9858
    7484       5.9783
    7485       6.0612
    7486       6.1288
    7487       6.1823
    7488       6.5789
    7489       5.8050
    7490       5.8004
    7491       5.9728
    7492       6.1827
    7493       6.1592
    7494       6.4075
    7495       6.4566
    7496       6.2170
    7497       6.1918
    7498       6.2585
    7499       5.6641
    7500       5.6230
    7501       6.0010
    7502       6.3819
    7503       6.3535
    7504       6.1317
    7505       6.8699
    7506       6.3651
    7507       6.5775
    7508       6.7008
    7509       6.8690
    7510       6.3530
    7511       6.5178
    7512       6.3983
    7513       6.6943
    7514       6.3206
    7515       6.5257
    7516       6.6064
    7517       6.6482
    7518       6.9970
    7519       6.9451
    7520       6.5940
    7521       6.9228
    7522       7.0091
    7523       7.0779
    7524       6.7634
    7525       6.9344
    7526       6.2112
    7527       5.9106
    7528       5.6193
    7529       6.0158
    7530       5.8009
    7531       5.9045
    7532       6.1795
    7533       5.8942
    7534       6.0265
    7535       6.1389
    7536       5.7460
    7537       5.8188
    7538       5.6738
    7539       5.9175
    7540       5.9975
    7541       5.5449
    7542       6.0394
    7543       5.7345
    7544       6.2372
    7545       6.1907
    7546       6.3504
    7547       6.2418
    7548       5.8528
    7549       5.7250
    7550       6.0669
    7551       5.2693
    7552       5.6213
    7553       5.6598
    7554       5.4462
    7555       5.8489
    7556       5.7495
    7557       6.3174
    7558       5.4489
    7559       5.3658
    7560       5.8109
    7561       5.6385
    7562       5.3636
    7563       5.5117
    7564       5.1864
    7565       5.1744
    7566       6.2577
    7567       6.2470
    7568       7.0581
    7569       6.7711
    7570       7.0225
    7571       6.2792
    7572       6.5144
    7573       5.8665
    7574       6.1401
    7575       6.3459
    7576       6.0761
    7577       6.2635
    7578       6.4266
    7579       6.4729
    7580       6.5427
    7581       6.4315
    7582       6.5663
    7583       6.3769
    7584       6.6641
    7585       6.7467
    7586       6.8649
    7587       7.0050
    7588       6.3116
    7589       6.5812
    7590       6.7375
    7591       6.7707
    7592       6.4188
    7593       6.2739
    7594       6.2158
    7595       5.7872
    7596       5.8544
    7597       6.1876
    7598       6.4173
    7599       6.5523
    7600       6.7368
    7601       6.6430
    7602       6.3492
    7603       6.2988
    7604       6.7269
    7605       6.0407
    7606       6.3605
    7607       6.6206
    7608       6.6737
    7609       6.7460
    7610       6.8493
    7611       6.6771
    7612       6.1550
    7613       6.2727
    7614       6.1847
    7615       6.8257
    7616       6.6573
    7617       6.7250
    7618       5.8208
    7619       5.5669
    7620       6.5495
    7621       6.3060
    7622       6.3978
    7623       6.3148
    7624       6.9158
    7625       6.7076
    7626       6.9275
    7627       6.2209
    7628       6.5457
    7629       6.4567
    7630       6.9862
    7631       6.8033
    7632       6.5115
    7633       6.7894
    7634       6.7343
    7635       6.3701
    7636       5.8887
    7637       6.1972
    7638       6.1530
    7639       6.2563
    7640       6.2051
    7641       6.2332
    7642       5.9824
    7643       6.3703
    7644       5.4104
    7645       5.8486
    7646       5.6943
    7647       5.8536
    7648       5.8515
    7649       6.4089
    7650       5.5578
    7651       5.4305
    7652       5.9245
    7653       6.2555
    7654       5.8757
    7655       5.8753
    7656       6.2514
    7657       5.9183
    7658       6.0084
    7659       6.0504
    7660       6.2583
    7661       6.2657
    7662       5.5353
    7663       6.1398
    7664       6.7157
    7665       6.2520
    7666       6.9419
    7667       6.3936
    7668       6.0636
    7669       6.1443
    7670       6.1963
    7671       5.8178
    7672       5.7842
    7673       5.2504
    7674       5.5245
    7675       5.4399
    7676       6.2003
    7677       5.6949
    7678       5.3476
    7679       5.3137
    7680       6.3555
    7681       5.8440
    7682       5.5581
    7683       5.9220
    7684       5.4579
    7685       5.5858
    7686       6.1474
    7687       6.0602
    7688       5.9329
    7689       5.8576
    7690       6.6949
    7691       6.0528
    7692       6.3109
    7693       6.0583
    7694       6.2213
    7695       5.2474
    7696       5.3745
    7697       5.8399
    7698       6.0931
    7699       5.8373
    7700       5.5596
    7701       6.3412
    7702       6.4927
    7703       6.9897
    7704       5.3903
    7705       5.6505
    7706       5.6167
    7707       5.2266
    7708       5.8162
    7709       5.2191
    7710       5.4036
    7711       5.3640
    7712       5.5449
    7713       5.7342
    7714       5.5082
    7715       5.8416
    7716       5.6424
    7717       5.6950
    7718       5.9204
    7719       5.3564
    7720       5.3120
    7721       5.7813
    7722       5.7017
    7723       5.6769
    7724       5.1928
    7725       5.1151
    7726       5.3943
    7727       4.9591
    7728       5.3720
    7729       5.6156
    7730       5.9068
    7731       6.0742
    7732       5.9057
    7733       5.6575
    7734       5.4475
    7735       5.1628
    7736       5.8689
    7737       5.8837
    7738       5.2311
    7739       5.8889
    7740       5.4135
    7741       5.1745
    7742       5.5581
    7743       5.7694
    7744       5.9285
    7745       6.1526
    7746       6.5348
    7747       6.0499
    7748       5.6248
    7749       5.5055
    7750       5.7655
    7751       5.3832
    7752       5.7998
    7753       6.1307
    7754       5.7066
    7755       5.7881
    7756       5.2480
    7757       5.7873
    7758       5.5706
    7759       5.6867
    7760       5.4830
    7761       6.2570
    7762       5.9863
    7763       5.9204
    7764       5.5728
    7765       6.0663
    7766       5.8610
    7767       5.6957
    7768       5.7559
    7769       5.6046
    7770       6.2554
    7771       5.9860
    7772       5.7509
    7773       5.7477
    7774       6.0678
    7775       5.8400
    7776       5.7943
    7777       5.5436
    7778       5.9815
    7779       5.9053
    7780       5.5647
    7781       5.8951
    7782       5.7302
    7783       5.6169
    7784       5.1936
    7785       6.3996
    7786       5.5794
    7787       5.8003
    7788       5.1095
    7789       5.6775
    7790       6.0520
    7791       6.0391
    7792       5.7120
    7793       5.6236
    7794       5.4503
    7795       5.4670
    7796       5.2785
    7797       5.5742
    7798       5.8281
    7799       6.3689
    7800       5.7246
    7801       5.9484
    7802       5.8478
    7803       5.9772
    7804       6.3683
    7805       6.0345
    7806       5.9416
    7807       6.0782
    7808       5.6735
    7809       5.8446
    7810       5.4438
    7811       5.9859
    7812       5.5723
    7813       5.4117
    7814       5.8420
    7815       5.8392
    7816       5.9705
    7817       5.4444
    7818       6.2096
    7819       5.8154
    7820       6.1120
    7821       5.7534
    7822       6.1162
    7823       5.5581
    7824       5.5675
    7825       5.7624
    7826       5.2322
    7827       5.9739
    7828       5.7969
    7829       6.0465
    7830       5.9072
    7831       6.2065
    7832       6.4096
    7833       6.0072
    7834       5.8828
    7835       5.8475
    7836       6.1464
    7837       6.0366
    7838       5.9090
    7839       6.4241
    7840       6.1608
    7841       6.0452
    7842       6.4113
    7843       6.4018
    7844       5.6618
    7845       6.1647
    7846       5.8938
    7847       5.5552
    7848       5.6786
    7849       5.5074
    7850       5.4301
    7851       5.8136
    7852       5.8947
    7853       6.1923
    7854       5.2976
    7855       5.5950
    7856       5.9444
    7857       5.8071
    7858       5.5460
    7859       5.8982
    7860       5.5691
    7861       5.4876
    7862       5.7863
    7863       5.5643
    7864       6.0999
    7865       5.6310
    7866       5.5397
    7867       5.5317
    7868       5.6735
    7869       5.5407
    7870       5.8195
    7871       5.7112
    7872       5.3317
    7873       5.4824
    7874       5.5642
    7875       5.5977
    7876       5.3861
    7877       5.8709
    7878       5.8313
    7879       5.7821
    7880       5.7512
    7881       6.0155
    7882       5.6875
    7883       6.0943
    7884       5.7600
    7885       5.9765
    7886       6.3382
    7887       5.7155
    7888       5.6574
    7889       5.3103
    7890       5.7465
    7891       6.0951
    7892       5.8959
    7893       5.6323
    7894       5.9362
    7895       5.6853
    7896       5.9897
    7897       6.1503
    7898       5.7535
    7899       6.1992
    7900       5.8719
    7901       5.8600
    7902       6.3286
    7903       6.2357
    7904       5.8466
    7905       5.6379
    7906       5.9014
    7907       6.2607
    7908       6.2190
    7909       7.1209
    7910       6.8370
    7911       6.8966
    7912       6.5548
    7913       6.3110
    7914       6.2118
    7915       5.7956
    7916       6.0164
    7917       6.1597
    7918       5.7881
    7919       6.1306
    7920       5.9864
    7921       6.1146
    7922       6.0165
    7923       6.0515
    7924       5.8932
    7925       5.8488
    7926       5.7538
    7927       5.7757
    7928       5.7082
    7929       5.7003
    7930       5.6975
    7931       5.3617
    7932       5.5711
    7933       5.3685
    7934       5.6229
    7935       5.5764
    7936       6.0604
    7937       5.8798
    7938       5.8180
    7939       6.1073
    7940       6.6844
    7941       6.5961
    7942       6.3201
    7943       6.5879
    7944       5.9945
    7945       5.9847
    7946       6.0420
    7947       6.5983
    7948       6.4545
    7949       6.2634
    7950       6.3425
    7951       6.6523
    7952       6.8706
    7953       6.5733
    7954       6.2279
    7955       6.5999
    7956       6.5473
    7957       6.9680
    7958       6.8674
    7959       6.7819
    7960       6.8165
    7961       6.6274
    7962       6.7772
    7963       6.4728
    7964       6.5757
    7965       7.0933
    7966       6.7492
    7967       6.5649
    7968       6.6686
    7969       6.5866
    7970       6.1723
    7971       6.7485
    7972       6.0702
    7973       6.7286
    7974       6.4609
    7975       6.4494
    7976       6.1426
    7977       5.7128
    7978       5.9038
    7979       6.2064
    7980       6.2032
    7981       5.9460
    7982       6.6091
    7983       6.4511
    7984       6.0386
    7985       6.1524
    7986       6.7360
    7987       6.5255
    7988       6.5543
    7989       6.5234
    7990       6.4936
    7991       6.2270
    7992       6.0855
    7993       6.3720
    7994       6.4686
    7995       6.3637
    7996       6.4179
    7997       6.3031
    7998       5.9332
    7999       6.0093
    8000       5.5614
    8001       5.4616
    8002       5.9549
    8003       6.2559
    8004       5.7421
    8005       6.2283
    8006       6.2393
    8007       5.7027
    8008       6.0508
    8009       6.2790
    8010       6.3814
    8011       6.9772
    8012       7.1354
    8013       6.4781
    8014       6.4219
    8015       6.1779
    8016       6.4442
    8017       7.0124
    8018       6.5953
    8019       5.9070
    8020       6.3366
    8021       5.8651
    8022       5.7682
    8023       6.1153
    8024       6.1717
    8025       5.9214
    8026       6.1888
    8027       5.7385
    8028       6.2009
    8029       6.4421
    8030       6.6294
    8031       6.5543
    8032       6.1270
    8033       6.5565
    8034       6.4055
    8035       6.0791
    8036       5.9735
    8037       6.2941
    8038       6.0608
    8039       5.9317
    8040       6.2000
    8041       5.9593
    8042       6.2560
    8043       5.7128
    8044       5.8854
    8045       6.2942
    8046       6.2050
    8047       6.2402
    8048       6.0475
    8049       6.0372
    8050       6.2270
    8051       5.7359
    8052       6.1832
    8053       6.1117
    8054       6.1063
    8055       6.1835
    8056       5.7233
    8057       6.5833
    8058       5.8911
    8059       6.3558
    8060       5.8551
    8061       5.9555
    8062       6.1849
    8063       5.8045
    8064       5.7748
    8065       6.4425
    8066       6.0495
    8067       6.2092
    8068       6.2951
    8069       6.2821
    8070       5.9078
    8071       5.9444
    8072       6.1355
    8073       6.4025
    8074       6.0242
    8075       6.0944
    8076       6.1767
    8077       5.6582
    8078       6.3190
    8079       5.9017
    8080       6.4273
    8081       6.2101
    8082       6.2727
    8083       5.8336
    8084       5.9576
    8085       6.0401
    8086       5.9209
    8087       5.6563
    8088       5.5486
    8089       5.8182
    8090       5.8663
    8091       5.8585
    8092       5.6557
    8093       5.3297
    8094       5.5667
    8095       5.4684
    8096       5.8198
    8097       6.1417
    8098       5.9159
    8099       5.8601
    8100       5.8438
    8101       6.1664
    8102       6.3429
    8103       5.9201
    8104       5.7667
    8105       5.5477
    8106       5.9441
    8107       5.5825
    8108       5.6756
    8109       5.5321
    8110       6.1182
    8111       5.7241
    8112       5.6011
    8113       5.9669
    8114       5.6390
    8115       5.7522
    8116       5.8340
    8117       6.1073
    8118       5.8270
    8119       5.5500
    8120       5.7289
    8121       5.2039
    8122       5.7429
    8123       5.5434
    8124       5.5585
    8125       5.9608
    8126       6.4658
    8127       5.8691
    8128       5.6590
    8129       6.0261
    8130       5.8162
    8131       5.9277
    8132       5.9827
    8133       5.5909
    8134       5.6940
    8135       5.3834
    8136       5.6898
    8137       5.4973
    8138       5.2917
    8139       5.6457
    8140       5.2321
    8141       5.6720
    8142       5.8602
    8143       5.7516
    8144       5.4519
    8145       5.7002
    8146       6.1499
    8147       6.0240
    8148       5.7242
    8149       5.9948
    8150       5.8449
    8151       6.0719
    8152       5.7226
    8153       6.1466
    8154       5.7041
    8155       5.5090
    8156       5.6409
    8157       5.9576
    8158       5.2665
    8159       5.8028
    8160       5.9692
    8161       6.3906
    8162       6.2162
    8163       6.7954
    8164       6.1476
    8165       6.4982
    8166       5.6895
    8167       6.1007
    8168       6.0304
    8169       6.1170
    8170       6.1407
    8171       5.8270
    8172       6.1539
    8173       5.8981
    8174       5.8089
    8175       5.7466
    8176       5.3714
    8177       5.4249
    8178       5.2879
    8179       5.5607
    8180       5.4842
    8181       5.3995
    8182       5.3864
    8183       5.5821
    8184       5.5750
    8185       5.6530
    8186       5.8163
    8187       5.5931
    8188       5.7675
    8189       6.2539
    8190       5.9297
    8191       5.9886
    8192       5.6312
    8193       6.4527
    8194       6.1923
    8195       6.6204
    8196       6.6172
    8197       5.8670
    8198       6.4861
    8199       5.9472
    8200       6.1111
    8201       6.3158
    8202       6.6151
    8203       6.0573
    8204       6.1495
    8205       5.3984
    8206       5.8953
    8207       6.3727
    8208       6.6067
    8209       6.0636
    8210       6.2557
    8211       6.1650
    8212       6.0600
    8213       5.9535
    8214       6.1648
    8215       5.3805
    8216       5.2045
    8217       5.7338
    8218       5.8122
    8219       5.9813
    8220       6.2270
    8221       5.6818
    8222       5.8753
    8223       5.9860
    8224       6.3949
    8225       5.9973
    8226       5.8572
    8227       5.9406
    8228       6.1814
    8229       5.9233
    8230       5.9397
    8231       5.6050
    8232       6.1006
    8233       6.1290
    8234       6.0026
    8235       5.9558
    8236       5.9554
    8237       5.8029
    8238       6.4657
    8239       5.6783
    8240       6.0329
    8241       5.7292
    8242       5.7372
    8243       6.0308
    8244       6.0319
    8245       6.7501
    8246       5.9916
    8247       5.9859
    8248       5.8249
    8249       5.8161
    8250       6.0371
    8251       6.2104
    8252       6.1931
    8253       5.9543
    8254       6.5290
    8255       6.1707
    8256       6.0474
    8257       6.1250
    8258       6.0664
    8259       5.8992
    8260       5.9591
    8261       5.8940
    8262       5.9235
    8263       5.9702
    8264       5.6396
    8265       5.7912
    8266       6.2506
    8267       6.0890
    8268       5.7089
    8269       6.0478
    8270       6.1121
    8271       6.3668
    8272       5.7725
    8273       5.7219
    8274       5.9220
    8275       6.4747
    8276       5.9834
    8277       5.8890
    8278       6.0560
    8279       6.0735
    8280       6.2346
    8281       6.2904
    8282       5.9509
    8283       5.9601
    8284       6.1108
    8285       5.6296
    8286       5.3628
    8287       5.3572
    8288       5.6779
    8289       6.0534
    8290       6.3093
    8291       6.6353
    8292       5.8831
    8293       6.4225
    8294       5.7153
    8295       5.5062
    8296       5.5125
    8297       5.2701
    8298       5.3228
    8299       5.7741
    8300       5.5006
    8301       5.5001
    8302       5.6782
    8303       5.5539
    8304       5.6782
    8305       5.8191
    8306       5.6732
    8307       5.6741
    8308       6.0564
    8309       5.7144
    8310       5.4034
    8311       5.8490
    8312       5.7640
    8313       5.6464
    8314       5.8430
    8315       6.0149
    8316       5.5135
    8317       5.3537
    8318       5.9827
    8319       5.6483
    8320       5.5673
    8321       5.5135
    8322       5.2056
    8323       6.0492
    8324       5.8286
    8325       5.2149
    8326       5.5399
    8327       5.6082
    8328       5.6882
    8329       5.6616
    8330       5.7815
    8331       5.4267
    8332       5.5613
    8333       5.4938
    8334       5.7026
    8335       5.3999
    8336       5.4669
    8337       5.4719
    8338       5.8406
    8339       5.5929
    8340       5.3799
    8341       5.9831
    8342       5.6768
    8343       5.7343
    8344       5.7203
    8345       5.8359
    8346       5.5283
    8347       5.8769
    8348       5.5203
    8349       5.5035
    8350       5.9377
    8351       6.0034
    8352       6.1186
    8353       5.7623
    8354       5.3654
    8355       5.9841
    8356       6.3208
    8357       5.6811
    8358       6.0715
    8359       6.0899
    8360       5.3885
    8361       6.0282
    8362       5.5637
    8363       5.7202
    8364       5.9666
    8365       5.8990
    8366       5.7053
    8367       6.1977
    8368       5.9891
    8369       5.8178
    8370       5.7764
    8371       5.9168
    8372       5.3593
    8373       5.8194
    8374       5.6476
    8375       5.6996
    8376       6.1650
    8377       6.0932
    8378       5.9052
    8379       5.6885
    8380       6.1023
    8381       6.1431
    8382       5.9400
    8383       5.9670
    8384       5.9284
    8385       6.0471
    8386       5.6771
    8387       5.6932
    8388       5.9030
    8389       5.9941
    8390       5.8591
    8391       6.3506
    8392       5.9790
    8393       5.6386
    8394       5.6888
    8395       5.5886
    8396       5.5166
    8397       5.7709
    8398       5.8066
    8399       5.9426
    8400       5.8358
    8401       5.9084
    8402       5.8664
    8403       5.3648
    8404       5.5337
    8405       5.6906
    8406       5.3428
    8407       6.0339
    8408       6.0441
    8409       5.7190
    8410       5.5310
    8411       6.2122
    8412       5.9532
    8413       5.2553
    8414       6.0560
    8415       5.1162
    8416       5.7125
    8417       5.7764
    8418       5.7830
    8419       5.8429
    8420       6.0559
    8421       5.6121
    8422       6.3829
    8423       6.4174
    8424       6.4492
    8425       6.5155
    8426       6.0306
    8427       6.2039
    8428       5.7758
    8429       6.1898
    8430       5.7320
    8431       6.0261
    8432       6.2203
    8433       5.7010
    8434       5.5283
    8435       5.6076
    8436       6.1429
    8437       5.8778
    8438       5.5882
    8439       5.4022
    8440       5.7919
    8441       5.9778
    8442       5.9458
    8443       6.2661
    8444       5.9967
    8445       5.7302
    8446       6.5627
    8447       6.0050
    8448       6.1425
    8449       6.1371
    8450       6.2288
    8451       5.7371
    8452       5.9556
    8453       5.7695
    8454       6.3116
    8455       5.3589
    8456       5.7756
    8457       6.1118
    8458       5.6216
    8459       6.0746
    8460       6.0822
    8461       5.5892
    8462       6.2741
    8463       5.8966
    8464       6.0380
    8465       5.8973
    8466       6.5499
    8467       5.8460
    8468       6.1204
    8469       5.8111
    8470       5.6072
    8471       5.3039
    8472       5.7152
    8473       5.4272
    8474       5.2581
    8475       6.1134
    8476       5.8751
    8477       5.8112
    8478       5.8056
    8479       6.1932
    8480       5.5449
    8481       6.3102
    8482       5.5282
    8483       6.1440
    8484       6.0055
    8485       5.6117
    8486       6.0110
    8487       6.3758
    8488       6.0503
    8489       6.1555
    8490       6.2504
    8491       6.1625
    8492       5.5838
    8493       5.6320
    8494       5.7611
    8495       5.3041
    8496       5.7598
    8497       5.7637
    8498       6.2566
    8499       5.6582
    8500       5.7127
    8501       5.6100
    8502       6.0551
    8503       6.2004
    8504       6.6230
    8505       5.5618
    8506       5.8860
    8507       6.0365
    8508       5.8561
    8509       5.4651
    8510       5.3927
    8511       5.7550
    8512       5.4857
    8513       5.7106
    8514       5.4599
    8515       5.3551
    8516       5.6521
    8517       6.0327
    8518       5.6097
    8519       5.6741
    8520       5.9441
    8521       5.8540
    8522       5.6938
    8523       6.3256
    8524       6.0238
    8525       5.6919
    8526       5.7604
    8527       5.7595
    8528       6.3503
    8529       6.0345
    8530       6.1452
    8531       6.4256
    8532       5.5249
    8533       5.4957
    8534       5.3502
    8535       5.8146
    8536       6.0394
    8537       5.8733
    8538       6.2237
    8539       6.0886
    8540       5.6277
    8541       6.2809
    8542       5.8422
    8543       6.3069
    8544       5.9136
    8545       6.4645
    8546       6.0602
    8547       5.7825
    8548       5.9982
    8549       5.9942
    8550       5.9569
    8551       6.1776
    8552       5.3707
    8553       6.0030
    8554       5.5622
    8555       5.7348
    8556       6.0462
    8557       5.5589
    8558       6.3552
    8559       6.6476
    8560       6.7991
    8561       6.3211
    8562       6.4469
    8563       5.9491
    8564       5.3441
    8565       5.6336
    8566       6.0571
    8567       5.6542
    8568       5.9659
    8569       5.7994
    8570       6.3643
    8571       6.6817
    8572       6.5499
    8573       6.3021
    8574       6.1106
    8575       6.2507
    8576       6.7288
    8577       6.2190
    8578       6.1234
    8579       6.2804
    8580       5.6486
    8581       6.4988
    8582       6.1955
    8583       6.4552
    8584       6.8561
    8585       6.3089
    8586       6.6229
    8587       6.5087
    8588       6.4541
    8589       6.3206
    8590       6.4236
    8591       6.1365
    8592       6.7190
    8593       6.2182
    8594       6.5424
    8595       6.4627
    8596       6.5137
    8597       6.4208
    8598       6.2327
    8599       6.8928
    8600       6.3832
    8601       6.3849
    8602       6.4717
    8603       6.7480
    8604       6.4767
    8605       6.7001
    8606       6.1556
    8607       6.5070
    8608       6.5442
    8609       6.3350
    8610       6.0479
    8611       6.5604
    8612       6.5292
    8613       6.2718
    8614       6.6274
    8615       6.3808
    8616       6.5237
    8617       6.2004
    8618       6.7888
    8619       6.6411
    8620       6.4012
    8621       5.7533
    8622       5.7902
    8623       6.3503
    8624       6.3446
    8625       6.1914
    8626       6.2246
    8627       6.1318
    8628       6.0859
    8629       6.5765
    8630       6.6214
    8631       6.7205
    8632       6.5807
    8633       6.5746
    8634       6.2396
    8635       6.6818
    8636       6.2177
    8637       6.5007
    8638       6.4866
    8639       6.5402
    8640       5.9133
    8641       6.3479
    8642       6.5713
    8643       6.7438
    8644       6.5075
    8645       7.0127
    8646       6.5464
    8647       6.6394
    8648       6.7310
    8649       6.6764
    8650       6.7155
    8651       6.5584
    8652       5.9369
    8653       6.7096
    8654       5.8819
    8655       6.2314
    8656       6.8184
    8657       6.3063
    8658       6.3492
    8659       6.5847
    8660       6.4986
    8661       6.2846
    8662       6.4166
    8663       6.7500
    8664       6.0508
    8665       5.9945
    8666       6.3712
    8667       6.5574
    8668       6.4405
    8669       6.2727
    8670       5.7094
    8671       6.0431
    8672       6.3421
    8673       5.8247
    8674       5.8803
    8675       5.9566
    8676       6.1930
    8677       6.5222
    8678       6.6478
    8679       6.4281
    8680       6.4456
    8681       6.1494
    8682       6.0970
    8683       6.0261
    8684       6.3445
    8685       6.3985
    8686       6.8941
    8687       6.5375
    8688       6.6198
    8689       6.1197
    8690       6.4592
    8691       6.5052
    8692       6.0792
    8693       6.5402
    8694       6.1762
    8695       6.1707
    8696       5.6657
    8697       6.1196
    8698       6.4034
    8699       6.1101
    8700       6.0086
    8701       5.8036
    8702       5.4483
    8703       5.9062
    8704       6.0276
    8705       6.3150
    8706       5.9194
    8707       6.1364
    8708       6.1702
    8709       6.2620
    8710       6.3990
    8711       6.4038
    8712       6.3056
    8713       5.9440
    8714       5.9562
    8715       6.0858
    8716       6.5032
    8717       6.0374
    8718       6.2840
    8719       5.9626
    8720       5.9638
    8721       5.7616
    8722       5.5708
    8723       5.5738
    8724       5.5648
    8725       5.6487
    8726       5.7220
    8727       5.6660
    8728       5.8767
    8729       6.1829
    8730       5.6371
    8731       5.8205
    8732       5.8240
    8733       5.8330
    8734       5.4794
    8735       5.5775
    8736       5.2805
    8737       5.6783
    8738       5.9016
    8739       5.4250
    8740       6.0521
    8741       5.8852
    8742       6.0917
    8743       5.5243
    8744       5.8862
    8745       5.6573
    8746       6.2505
    8747       6.2220
    8748       5.7329
    8749       5.9935
    8750       5.8386
    8751       5.9997
    8752       5.7084
    8753       6.0371
    8754       5.8226
    8755       5.7046
    8756       6.2665
    8757       5.6223
    8758       5.6150
    8759       5.7423
    8760       5.9881
    8761       5.5847
    8762       5.6089
    8763       5.5261
    8764       5.9720
    8765       6.0721
    8766       5.7207
    8767       6.1448
    8768       6.1187
    8769       6.0865
    8770       6.3283
    8771       6.0011
    8772       5.7467
    8773       6.0727
    8774       5.8282
    8775       6.5436
    8776       6.0531
    8777       6.2997
    8778       6.0827
    8779       6.2634
    8780       5.7233
    8781       5.6698
    8782       5.6601
    8783       5.6709
    8784       6.0920
    8785       6.2650
    8786       6.0516
    8787       6.1859
    8788       5.8028
    8789       5.5474
    8790       5.9507
    8791       6.0828
    8792       5.8356
    8793       5.6881
    8794       5.8111
    8795       5.5310
    8796       5.6127
    8797       5.5814
    8798       5.6218
    8799       5.7199
    8800       5.2592
    8801       5.7344
    8802       5.9200
    8803       5.8065
    8804       6.2394
    8805       6.5743
    8806       6.3911
    8807       6.5219
    8808       6.2717
    8809       6.1285
    8810       5.7193
    8811       6.1707
    8812       6.2596
    8813       5.8466
    8814       5.9890
    8815       5.8423
    8816       6.0303
    8817       6.3900
    8818       6.0470
    8819       5.6860
    8820       5.9484
    8821       5.9925
    8822       5.4254
    8823       5.8172
    8824       5.7864
    8825       6.1963
    8826       5.9487
    8827       6.0128
    8828       5.9442
    8829       6.2800
    8830       6.3507
    8831       6.4335
    8832       6.2929
    8833       6.3605
    8834       5.8226
    8835       6.1951
    8836       6.1086
    8837       6.1625
    8838       6.5977
    8839       6.5412
    8840       5.8929
    8841       6.4250
    8842       6.3316
    8843       6.4011
    8844       6.6787
    8845       6.5122
    8846       6.2451
    8847       6.1712
    8848       6.4882
    8849       6.8023
    8850       6.4008
    8851       6.2055
    8852       6.0224
    8853       6.3156
    8854       6.3614
    8855       6.4324
    8856       6.4601
    8857       5.7791
    8858       6.5152
    8859       6.7790
    8860       6.5100
    8861       6.6918
    8862       6.2110
    8863       7.0257
    8864       6.5677
    8865       6.2639
    8866       7.2479
    8867       6.0748
    8868       6.6503
    8869       6.6128
    8870       6.5513
    8871       6.5914
    8872       6.6951
    8873       6.7484
    8874       6.9720
    8875       6.7784
    8876       6.8363
    8877       6.9118
    8878       6.8590
    8879       7.1025
    8880       6.7566
    8881       6.6516
    8882       7.1862
    8883       6.6610
    8884       6.5023
    8885       6.6418
    8886       6.8246
    8887       6.4048
    8888       7.0180
    8889       6.4565
    8890       7.0439
    8891       7.0643
    8892       6.6115
    8893       6.6989
    8894       6.9454
    8895       6.4762
    8896       6.4008
    8897       6.3660
    8898       6.5745
    8899       6.4458
    8900       6.3490
    8901       6.8528
    8902       5.5960
    8903       6.0291
    8904       5.6359
    8905       5.7559
    8906       6.5105
    8907       5.9381
    8908       6.2548
    8909       5.9085
    8910       6.0877
    8911       5.8637
    8912       5.6014
    8913       6.5346
    8914       6.5986
    8915       6.0861
    8916       5.6431
    8917       5.8122
    8918       5.7260
    8919       6.1091
    8920       5.7897
    8921       5.9600
    8922       6.0126
    8923       6.1447
    8924       5.7087
    8925       6.0500
    8926       6.0689
    8927       5.8134
    8928       6.3894
    8929       5.9628
    8930       6.0321
    8931       6.1521
    8932       6.4754
    8933       5.7554
    8934       6.3271
    8935       6.1238
    8936       6.2980
    8937       6.4031
    8938       5.9409
    8939       6.3485
    8940       6.3965
    8941       6.7437
    8942       6.4524
    8943       6.2708
    8944       6.0367
    8945       6.3752
    8946       5.7459
    8947       5.8753
    8948       5.9649
    8949       6.6754
    8950       5.7589
    8951       6.2465
    8952       6.3820
    8953       6.2177
    8954       5.7129
    8955       6.4373
    8956       6.4556
    8957       6.4745
    8958       6.2426
    8959       6.6302
    8960       6.3962
    8961       6.7276
    8962       6.1660
    8963       6.3504
    8964       6.3476
    8965       5.9799
    8966       6.0678
    8967       6.1134
    8968       6.4981
    8969       5.9025
    8970       6.0854
    8971       6.5349
    8972       6.3036
    8973       6.1577
    8974       6.3076
    8975       6.6975
    8976       6.6941
    8977       6.6256
    8978       6.7925
    8979       6.6307
    8980       6.4074
    8981       7.4091
    8982       7.2093
    8983       7.2031
    8984       6.3323
    8985       5.8752
    8986       7.0640
    8987       5.9981
    8988       6.0886
    8989       6.3255
    8990       6.0042
    8991       6.2073
    8992       6.1841
    8993       5.8125
    8994       6.3892
    8995       6.5807
    8996       6.1192
    8997       6.5409
    8998       6.6735
    8999       5.8895
    9000       6.4952
    9001       6.3565
    9002       6.5057
    9003       5.9214
    9004       6.5660
    9005       6.0815
    9006       6.6414
    9007       6.4994
    9008       6.6321
    9009       6.5355
    9010       6.8846
    9011       6.1034
    9012       6.2774
    9013       6.0024
    9014       6.5460
    9015       6.1379
    9016       6.1277
    9017       6.3416
    9018       6.2253
    9019       6.0209
    9020       6.1815
    9021       6.4813
    9022       7.4793
    9023       7.1680
    9024       6.4048
    9025       6.3830
    9026       6.1714
    9027       6.1482
    9028       6.7696
    9029       6.3182
    9030       6.0784
    9031       6.3185
    9032       6.4959
    9033       6.3270
    9034       6.3138
    9035       6.1082
    9036       6.2136
    9037       6.6601
    9038       5.9541
    9039       6.3424
    9040       6.1729
    9041       5.9723
    9042       6.0664
    9043       5.8500
    9044       6.0222
    9045       6.0325
    9046       6.1819
    9047       6.4835
    9048       6.1634
    9049       6.5272
    9050       6.8045
    9051       5.7756
    9052       5.9856
    9053       6.1835
    9054       6.5527
    9055       6.0694
    9056       5.9560
    9057       6.3489
    9058       6.5726
    9059       5.9870
    9060       6.1740
    9061       6.2606
    9062       6.1639
    9063       6.3395
    9064       6.1825
    9065       6.4150
    9066       6.7907
    9067       6.6853
    9068       6.8371
    9069       6.3703
    9070       6.6273
    9071       6.6897
    9072       6.1737
    9073       6.7442
    9074       6.7165
    9075       6.2007
    9076       6.3952
    9077       6.2188
    9078       6.7071
    9079       6.1919
    9080       6.1109
    9081       5.8659
    9082       6.0696
    9083       6.1910
    9084       6.1484
    9085       5.6778
    9086       6.2267
    9087       5.6889
    9088       5.6333
    9089       5.6998
    9090       5.8509
    9091       5.6420
    9092       6.2328
    9093       6.3780
    9094       5.8680
    9095       6.3467
    9096       5.7734
    9097       6.0958
    9098       6.1853
    9099       6.2151
    9100       5.7393
    9101       5.6050
    9102       6.3132
    9103       5.8614
    9104       5.8049
    9105       5.9511
    9106       6.3598
    9107       6.4894
    9108       6.7621
    9109       6.7680
    9110       6.6669
    9111       6.7619
    9112       6.6454
    9113       6.5564
    9114       6.4338
    9115       6.8055
    9116       6.7839
    9117       6.4595
    9118       6.8561
    9119       6.2996
    9120       6.7273
    9121       6.8447
    9122       6.5048
    9123       5.6042
    9124       5.8817
    9125       6.1237
    9126       6.3724
    9127       6.3002
    9128       6.5742
    9129       5.6400
    9130       5.9829
    9131       5.6166
    9132       5.7002
    9133       6.2215
    9134       6.4330
    9135       5.9445
    9136       6.3645
    9137       6.4338
    9138       5.9373
    9139       6.0399
    9140       6.1398
    9141       5.8518
    9142       6.0754
    9143       5.9322
    9144       6.2656
    9145       6.1912
    9146       6.1376
    9147       6.4224
    9148       6.3945
    9149       6.1988
    9150       6.7417
    9151       6.7093
    9152       6.6029
    9153       6.5367
    9154       7.0294
    9155       6.6625
    9156       6.4853
    9157       6.7136
    9158       6.5750
    9159       7.0846
    9160       6.8213
    9161       6.0351
    9162       5.9629
    9163       6.5856
    9164       5.7378
    9165       5.4875
    9166       5.6047
    9167       6.0586
    9168       6.2736
    9169       5.5617
    9170       5.9958
    9171       6.3256
    9172       5.8904
    9173       5.9532
    9174       5.7107
    9175       5.9269
    9176       5.7812
    9177       5.9399
    9178       6.1779
    9179       6.3368
    9180       5.7972
    9181       5.9689
    9182       6.4582
    9183       6.0832
    9184       5.7451
    9185       5.6693
    9186       5.9701
    9187       5.7714
    9188       5.9407
    9189       5.7053
    9190       6.4247
    9191       6.1470
    9192       6.5999
    9193       6.0974
    9194       5.7684
    9195       6.1412
    9196       6.0522
    9197       5.9571
    9198       5.7389
    9199       6.2095
    9200       6.8509
    9201       6.2509
    9202       6.3004
    9203       6.3572
    9204       6.0927
    9205       6.6696
    9206       6.7629
    9207       6.3133
    9208       6.5520
    9209       6.7376
    9210       6.7212
    9211       6.2264
    9212       6.3196
    9213       6.4494
    9214       6.3311
    9215       6.4327
    9216       5.9021
    9217       5.7830
    9218       5.8738
    9219       6.1660
    9220       5.8098
    9221       5.8633
    9222       5.9386
    9223       6.0868
    9224       5.6582
    9225       5.8882
    9226       5.9605
    9227       5.8628
    9228       5.4594
    9229       5.3071
    9230       5.8924
    9231       5.8533
    9232       5.9641
    9233       5.6230
    9234       5.7829
    9235       5.5529
    9236       5.6267
    9237       5.7483
    9238       5.7915
    9239       5.7106
    9240       5.4850
    9241       5.8755
    9242       5.8878
    9243       6.1491
    9244       6.0660
    9245       6.1396
    9246       6.2798
    9247       6.0335
    9248       6.1151
    9249       6.1353
    9250       5.8473
    9251       6.2623
    9252       5.9749
    9253       5.9272
    9254       6.2632
    9255       6.0591
    9256       6.1858
    9257       6.5616
    9258       6.4840
    9259       6.1213
    9260       6.4368
    9261       6.4471
    9262       6.6818
    9263       6.0907
    9264       6.2254
    9265       6.1752
    9266       6.1817
    9267       6.2483
    9268       6.1459
    9269       6.3181
    9270       6.0023
    9271       6.1937
    9272       5.9110
    9273       5.9155
    9274       6.2451
    9275       5.8967
    9276       5.9695
    9277       6.4562
    9278       5.8224
    9279       6.1000
    9280       6.2822
    9281       5.8064
    9282       6.6789
    9283       6.1959
    9284       6.3495
    9285       5.9548
    9286       6.2428
    9287       6.0371
    9288       6.7302
    9289       6.3181
    9290       6.0729
    9291       6.1900
    9292       6.2713
    9293       6.2197
    9294       5.9900
    9295       5.5558
    9296       6.2880
    9297       5.7970
    9298       6.0620
    9299       5.9047
    9300       6.4007
    9301       6.3927
    9302       6.7128
    9303       6.1364
    9304       6.7666
    9305       6.2563
    9306       6.8167
    9307       6.2606
    9308       6.2759
    9309       6.2685
    9310       6.0138
    9311       6.2504
    9312       6.6811
    9313       6.3537
    9314       5.9703
    9315       5.9328
    9316       5.7621
    9317       6.2054
    9318       6.0292
    9319       6.0066
    9320       6.0778
    9321       6.4579
    9322       5.5857
    9323       6.1484
    9324       5.8684
    9325       6.5063
    9326       5.9211
    9327       5.8174
    9328       5.7539
    9329       5.6696
    9330       5.5170
    9331       5.6863
    9332       6.1726
    9333       6.1550
    9334       5.8391
    9335       5.9133
    9336       6.3678
    9337       5.9356
    9338       6.4460
    9339       6.2703
    9340       5.7772
    9341       6.3126
    9342       6.4985
    9343       6.3722
    9344       6.3094
    9345       6.3140
    9346       6.2433
    9347       6.9757
    9348       5.7369
    9349       6.0627
    9350       6.4135
    9351       6.3634
    9352       5.9321
    9353       6.0130
    9354       5.7446
    9355       5.9192
    9356       6.1102
    9357       6.1256
    9358       6.3263
    9359       6.4902
    9360       6.1626
    9361       5.7968
    9362       6.0778
    9363       5.4840
    9364       5.7450
    9365       6.1014
    9366       5.9397
    9367       5.9507
    9368       6.2046
    9369       5.8684
    9370       6.4465
    9371       5.8023
    9372       5.7631
    9373       6.0687
    9374       5.9011
    9375       6.0565
    9376       6.6531
    9377       5.8820
    9378       6.2151
    9379       5.9972
    9380       6.6713
    9381       5.9509
    9382       6.4222
    9383       6.2219
    9384       6.4940
    9385       6.3463
    9386       6.5093
    9387       6.7756
    9388       6.5931
    9389       6.0962
    9390       6.5604
    9391       6.3931
    9392       6.9330
    9393       6.6141
    9394       6.4388
    9395       6.2540
    9396       6.3092
    9397       6.1781
    9398       6.6831
    9399       6.5201
    9400       6.8553
    9401       6.0356
    9402       6.3060
    9403       6.0655
    9404       5.9237
    9405       5.9397
    9406       5.6396
    9407       5.9274
    9408       6.5920
    9409       5.9708
    9410       6.0513
    9411       5.5091
    9412       6.0431
    9413       5.7536
    9414       6.2789
    9415       6.1872
    9416       6.5047
    9417       5.4641
    9418       5.8049
    9419       6.1631
    9420       5.9970
    9421       6.3790
    9422       6.3305
    9423       6.3326
    9424       5.7523
    9425       5.9520
    9426       6.2698
    9427       5.8396
    9428       5.9058
    9429       5.7157
    9430       6.1271
    9431       5.9725
    9432       6.2018
    9433       6.3694
    9434       5.6462
    9435       5.8763
    9436       6.1155
    9437       6.3941
    9438       6.2997
    9439       6.1254
    9440       5.8642
    9441       6.3861
    9442       6.2563
    9443       6.5710
    9444       5.9692
    9445       6.0608
    9446       6.1532
    9447       6.3031
    9448       6.2312
    9449       6.2272
    9450       6.6821
    9451       5.9739
    9452       6.5303
    9453       6.3215
    9454       6.3967
    9455       6.1036
    9456       5.7383
    9457       5.8972
    9458       6.1840
    9459       5.5397
    9460       5.8110
    9461       5.9268
    9462       5.8303
    9463       5.8767
    9464       6.0958
    9465       5.9902
    9466       6.0300
    9467       5.8137
    9468       6.4142
    9469       5.9031
    9470       6.1263
    9471       5.3587
    9472       5.6622
    9473       5.6114
    9474       5.7041
    9475       5.7169
    9476       5.5519
    9477       5.8947
    9478       6.2777
    9479       5.7896
    9480       5.6047
    9481       6.2022
    9482       5.9320
    9483       6.4338
    9484       6.0556
    9485       5.7543
    9486       6.3885
    9487       6.3910
    9488       6.4314
    9489       6.6235
    9490       6.1456
    9491       6.4122
    9492       6.0596
    9493       6.2965
    9494       6.5550
    9495       6.3968
    9496       6.3675
    9497       6.4632
    9498       5.9570
    9499       6.4231
    9500       6.4012
    9501       6.2810
    9502       6.4688
    9503       6.4470
    9504       6.5167
    9505       5.7360
    9506       5.8309
    9507       5.8137
    9508       6.2160
    9509       6.1899
    9510       6.1058
    9511       6.0449
    9512       5.9798
    9513       5.8042
    9514       5.8835
    9515       6.2534
    9516       6.2877
    9517       5.7626
    9518       5.8547
    9519       6.0668
    9520       6.1185
    9521       5.9981
    9522       5.9287
    9523       6.1025
    9524       6.0630
    9525       5.9054
    9526       5.6411
    9527       5.9795
    9528       5.3547
    9529       5.6481
    9530       5.7775
    9531       5.7557
    9532       6.1206
    9533       5.8268
    9534       5.7800
    9535       5.4661
    9536       6.1541
    9537       5.3532
    9538       6.2666
    9539       6.0590
    9540       5.5419
    9541       6.1108
    9542       6.8028
    9543       6.1330
    9544       5.7087
    9545       6.2871
    9546       6.0078
    9547       5.9799
    9548       6.0785
    9549       6.1759
    9550       6.0148
    9551       5.6217
    9552       5.8716
    9553       6.5328
    9554       6.0102
    9555       5.5301
    9556       6.1915
    9557       6.2223
    9558       6.7086
    9559       6.2409
    9560       6.0720
    9561       5.6432
    9562       6.5246
    9563       6.3778
    9564       6.6124
    9565       6.4838
    9566       5.9118
    9567       6.7907
    9568       6.0814
    9569       6.1403
    9570       6.2195
    9571       6.5707
    9572       6.2392
    9573       6.5961
    9574       6.7812
    9575       6.5171
    9576       6.0316
    9577       6.5659
    9578       6.2871
    9579       6.4729
    9580       6.3667
    9581       6.6387
    9582       6.3258
    9583       6.4789
    9584       6.5460
    9585       6.2296
    9586       6.3362
    9587       6.3621
    9588       6.5306
    9589       6.4281
    9590       6.4886
    9591       6.7197
    9592       6.5310
    9593       6.0458
    9594       5.9932
    9595       6.3021
    9596       5.7675
    9597       6.3781
    9598       6.1417
    9599       6.0310
    9600       5.9678
    9601       5.9066
    9602       6.2544
    9603       6.2412
    9604       6.4562
    9605       6.5430
    9606       6.2595
    9607       6.2549
    9608       6.2596
    9609       6.2645
    9610       6.2527
    9611       6.0944
    9612       5.8186
    9613       6.0765
    9614       6.3553
    9615       6.1183
    9616       6.8614
    9617       6.8212
    9618       6.6040
    9619       6.6922
    9620       6.5062
    9621       7.0112
    9622       6.7982
    9623       7.0888
    9624       6.7488
    9625       7.0441
    9626       6.7367
    9627       6.4097
    9628       6.7712
    9629       6.4401
    9630       6.3838
    9631       6.4000
    9632       6.3646
    9633       6.5710
    9634       6.0534
    9635       6.1613
    9636       6.5130
    9637       6.6387
    9638       6.5436
    9639       6.0728
    9640       6.4673
    9641       5.8628
    9642       5.9287
    9643       6.2921
    9644       6.8811
    9645       6.1139
    9646       6.2852
    9647       5.9991
    9648       6.3481
    9649       6.1661
    9650       6.2988
    9651       6.2956
    9652       5.9183
    9653       6.2163
    9654       6.1350
    9655       6.1841
    9656       5.9129
    9657       6.2811
    9658       6.9203
    9659       6.3410
    9660       5.9410
    9661       6.2948
    9662       6.0555
    9663       5.7362
    9664       6.3815
    9665       6.8168
    9666       6.2900
    9667       6.1638
    9668       6.1898
    9669       5.9833
    9670       6.1846
    9671       6.4338
    9672       6.1026
    9673       6.0579
    9674       5.8579
    9675       5.9566
    9676       6.3547
    9677       6.4898
    9678       6.1182
    9679       6.1118
    9680       6.1469
    9681       6.2022
    9682       5.9557
    9683       6.3295
    9684       5.7035
    9685       6.0979
    9686       6.1367
    9687       6.2405
    9688       6.1180
    9689       5.7712
    9690       6.4543
    9691       5.6480
    9692       5.7516
    9693       5.7595
    9694       5.6842
    9695       5.4989
    9696       6.1972
    9697       5.8900
    9698       6.0096
    9699       6.0229
    9700       6.4711
    9701       5.7384
    9702       6.2135
    9703       5.8433
    9704       5.7529
    9705       6.3181
    9706       6.3456
    9707       6.1843
    9708       6.2897
    9709       6.1199
    9710       5.6251
    9711       6.0388
    9712       5.7541
    9713       6.1321
    9714       5.7374
    9715       6.1706
    9716       5.8422
    9717       6.0774
    9718       5.6279
    9719       5.9454
    9720       5.7099
    9721       5.6807
    9722       6.0064
    9723       5.8607
    9724       5.6171
    9725       5.8393
    9726       6.0581
    9727       6.3159
    9728       6.1003
    9729       6.2514
    9730       6.2299
    9731       6.1687
    9732       6.6334
    9733       6.3639
    9734       6.3335
    9735       6.2652
    9736       6.1513
    9737       6.3710
    9738       6.3421
    9739       5.8666
    9740       5.8226
    9741       6.0363
    9742       6.7419
    9743       6.4567
    9744       6.1096
    9745       6.0531
    9746       6.2873
    9747       5.5641
    9748       6.1655
    9749       6.5657
    9750       6.6495
    9751       6.0681
    9752       5.8727
    9753       6.0303
    9754       6.0773
    9755       5.9593
    9756       5.9454
    9757       5.5838
    9758       6.0375
    9759       6.0651
    9760       6.2048
    9761       6.3190
    9762       6.3453
    9763       5.6546
    9764       5.6683
    9765       6.1021
    9766       6.1562
    9767       5.9283
    9768       5.8839
    9769       6.0030
    9770       5.9495
    9771       6.5503
    9772       6.4216
    9773       6.6350
    9774       6.6985
    9775       6.5487
    9776       5.7772
    9777       6.6567
    9778       6.2937
    9779       5.9320
    9780       5.9393
    9781       5.6874
    9782       5.6613
    9783       5.8016
    9784       6.4830
    9785       6.3024
    9786       5.8729
    9787       5.9692
    9788       6.0319
    9789       5.7435
    9790       6.4483
    9791       5.8697
    9792       5.9985
    9793       5.8008
    9794       6.3606
    9795       6.1926
    9796       5.7452
    9797       5.9223
    9798       6.5347
    9799       6.6325
    9800       6.8018
    9801       6.4754
    9802       6.1612
    9803       6.4538
    9804       6.1265
    9805       6.3157
    9806       6.4863
    9807       5.9673
    9808       5.7087
    9809       5.5816
    9810       6.1201
    9811       6.1698
    9812       5.1886
    9813       6.0897
    9814       5.6823
    9815       6.3831
    9816       6.4434
    9817       5.9003
    9818       5.6678
    9819       5.4930
    9820       5.8411
    9821       5.9787
    9822       5.9382
    9823       5.6025
    9824       6.0883
    9825       5.3314
    9826       5.6128
    9827       5.5399
    9828       5.2862
    9829       5.6893
    9830       5.4377
    9831       5.9698
    9832       5.8504
    9833       5.6384
    9834       5.3916
    9835       5.8624
    9836       5.7207
    9837       5.6555
    9838       6.1092
    9839       5.7092
    9840       5.4669
    9841       5.6676
    9842       5.1648
    9843       5.9494
    9844       5.6635
    9845       5.9968
    9846       6.0550
    9847       5.8240
    9848       5.9237
    9849       6.2819
    9850       6.0057
    9851       6.0105
    9852       6.2378
    9853       6.1542
    9854       5.8707
    9855       5.6580
    9856       5.7215
    9857       6.2056
    9858       6.2292
    9859       5.5537
    9860       5.7024
    9861       6.1325
    9862       5.5418
    9863       5.3727
    9864       5.7922
    9865       5.9683
    9866       5.3144
    9867       5.5052
    9868       5.5845
    9869       5.6152
    9870       6.1566
    9871       5.5229
    9872       5.6301
    9873       5.7621
    9874       5.8316
    9875       5.1192
    9876       5.7304
    9877       6.0724
    9878       6.0263
    9879       5.1150
    9880       6.2165
    9881       5.9379
    9882       5.6136
    9883       5.6644
    9884       5.6247
    9885       5.8380
    9886       5.8012
    9887       5.7265
    9888       5.5531
    9889       5.6152
    9890       6.2050
    9891       5.8326
    9892       6.0701
    9893       5.9441
    9894       6.3065
    9895       5.7557
    9896       5.7779
    9897       5.8281
    9898       6.5224
    9899       5.9388
    9900       5.7327
    9901       5.9328
    9902       5.9075
    9903       5.8475
    9904       5.6417
    9905       5.5508
    9906       5.7851
    9907       5.6908
    9908       5.9242
    9909       5.8520
    9910       6.0119
    9911       5.8119
    9912       5.7670
    9913       6.1508
    9914       5.6252
    9915       6.1043
    9916       6.5462
    9917       6.7553
    9918       6.0217
    9919       6.1698
    9920       6.2650
    9921       6.6365
    9922       6.6508
    9923       6.6848
    9924       6.8266
    9925       6.0236
    9926       6.1041
    9927       6.7193
    9928       6.3982
    9929       5.7873
    9930       6.5421
    9931       5.8278
    9932       5.5871
    9933       6.3391
    9934       6.2403
    9935       6.4135
    9936       6.9341
    9937       6.3396
    9938       6.2446
    9939       6.2112
    9940       6.3220
    9941       6.8308
    9942       6.8737
    9943       6.3245
    9944       6.6625
    9945       6.5150
    9946       6.1840
    9947       6.5724
    9948       6.0501
    9949       6.2253
    9950       6.0726
    9951       6.0626
    9952       5.9737
    9953       6.0073
    9954       6.4347
    9955       5.7030
    9956       6.5079
    9957       5.5519
    9958       6.3619
    9959       5.9361
    9960       5.5336
    9961       5.8134
    9962       5.7251
    9963       5.9259
    9964       5.6473
    9965       5.9273
    9966       5.9196
    9967       5.9869
    9968       5.8457
    9969       5.7168
    9970       5.4872
    9971       5.7171
    9972       5.4511
    9973       5.9343
    9974       5.6044
    9975       5.3683
    9976       5.8543
    9977       5.9482
    9978       5.8093
    9979       5.9178
    9980       6.1215
    9981       5.7232
    9982       6.1083
    9983       5.8965
    9984       6.1732
    9985       6.0019
    9986       5.9545
    9987       6.0121
    9988       5.9804
    9989       5.9241
    9990       5.3503
    9991       6.0912
    9992       5.9211
    9993       5.4501
    9994       5.8152
    9995       6.1068
    9996       5.6187
    9997       6.0770
    9998       5.9398
    9999       6.0543
   10000       5.9671
   10001       5.9536
   10002       6.1081
   10003       6.1926
   10004       5.2131
   10005       5.8077
   10006       6.1150
   10007       6.0419
   10008       5.7037
   10009       6.0771
   10010       5.3794
   10011       5.8067
   10012       5.2986
   10013       5.4287
   10014       6.1873
   10015       5.5210
   10016       5.7343
   10017       5.6750
   10018       5.9279
   10019       6.1268
   10020       6.4942
   10021       6.2128
   10022       5.9091
   10023       5.9904
   10024       6.2316
   10025       5.8982
   10026       6.1134
   10027       5.7518
   10028       6.2161
   10029       6.9442
   10030       6.5612
   10031       6.1902
   10032       6.4725
   10033       6.2862
   10034       6.2575
   10035       6.3323
   10036       6.1424
   10037       6.2796
   10038       5.7603
   10039       5.7188
   10040       5.6236
   10041       5.2772
   10042       5.9496
   10043       6.2131
   10044       5.7176
   10045       5.9802
   10046       5.7557
   10047       6.0887
   10048       5.9416
   10049       6.1268
   10050       5.7923
   10051       5.7315
   10052       6.2679
   10053       5.9328
   10054       5.8497
   10055       5.6764
   10056       5.2394
   10057       5.2587
   10058       5.6125
   10059       6.0049
   10060       5.9644
   10061       5.5146
   10062       5.7899
   10063       6.0825
   10064       6.7702
   10065       6.2049
   10066       6.2556
   10067       6.0971
   10068       6.5923
   10069       6.0966
   10070       6.3486
   10071       6.5501
   10072       6.2015
   10073       6.2969
   10074       6.4186
   10075       6.1744
   10076       6.7381
   10077       6.7510
   10078       6.0130
   10079       6.1319
   10080       6.0668
   10081       6.0049
   10082       5.9223
   10083       5.9789
   10084       5.8775
   10085       6.3152
   10086       5.8245
   10087       6.1976
   10088       5.6672
   10089       5.7613
   10090       5.4462
   10091       5.7699
   10092       5.5298
   10093       5.6790
   10094       5.7189
   10095       5.5425
   10096       5.2139
   10097       5.7567
   10098       5.9719
   10099       5.6558
   10100       5.4546
   10101       6.0435
   10102       5.9349
   10103       5.2607
   10104       5.9581
   10105       6.0448
   10106       6.0868
   10107       6.1823
   10108       6.1785
   10109       5.9282
   10110       6.4966
   10111       6.9973
   10112       6.2466
   10113       6.3747
   10114       5.6359
   10115       6.3485
   10116       6.2573
   10117       5.6168
   10118       6.4497
   10119       5.8094
   10120       6.0018
   10121       6.4423
   10122       6.9987
   10123       6.3782
   10124       5.6699
   10125       6.6172
   10126       6.1695
   10127       6.0080
   10128       6.1980
   10129       5.7765
   10130       6.1890
   10131       5.8912
   10132       6.6076
   10133       6.7985
   10134       6.6826
   10135       6.6505
   10136       6.5820
   10137       6.6426
   10138       5.9451
   10139       6.5393
   10140       6.3992
   10141       6.5359
   10142       6.4153
   10143       6.9115
   10144       6.7179
   10145       5.9660
   10146       6.0608
   10147       6.4442
   10148       6.1196
   10149       6.0006
   10150       5.6325
   10151       6.1190
   10152       6.3234
   10153       6.1509
   10154       6.3258
   10155       6.5540
   10156       6.6475
   10157       6.0309
   10158       6.0496
   10159       6.4074
   10160       5.9662
   10161       6.0664
   10162       5.6480
   10163       5.9145
   10164       6.3122
   10165       5.7386
   10166       5.9393
   10167       5.7881
   10168       5.9646
   10169       6.3140
   10170       6.1020
   10171       5.8184
   10172       5.7438
   10173       5.9295
   10174       5.3680
   10175       6.5284
   10176       5.7811
   10177       6.6600
   10178       6.2859
   10179       5.7927
   10180       6.4018
   10181       5.8327
   10182       6.6555
   10183       6.6346
   10184       6.6288
   10185       6.7932
   10186       6.8821
   10187       6.5653
   10188       6.3429
   10189       6.0699
   10190       6.0563
   10191       5.9556
   10192       6.2665
   10193       5.5858
   10194       6.0922
   10195       6.6759
   10196       7.2516
   10197       7.2258
   10198       6.8016
   10199       6.9597
   10200       6.7886
   10201       6.8409
   10202       6.6704
   10203       7.0867
   10204       6.5500
   10205       6.3888
   10206       6.2123
   10207       6.7848
   10208       6.3016
   10209       6.5217
   10210       6.8153
   10211       6.4706
   10212       6.4632
   10213       6.4357
   10214       6.4679
   10215       6.3037
   10216       6.9105
   10217       6.6471
   10218       6.2616
   10219       5.7507
   10220       6.6004
   10221       5.9656
   10222       5.8579
   10223       6.0076
   10224       6.0312
   10225       5.7887
   10226       5.7750
   10227       5.5606
   10228       6.0151
   10229       5.9658
   10230       6.2837
   10231       6.1243
   10232       6.2269
   10233       5.7209
   10234       6.1826
   10235       5.8627
   10236       6.3201
   10237       6.5153
   10238       6.4049
   10239       6.6261
   10240       6.2214
   10241       6.4929
   10242       6.3285
   10243       6.4275
   10244       6.0537
   10245       6.7823
   10246       6.2635
   10247       6.9720
   10248       6.1977
   10249       6.3898
   10250       6.4183
   10251       6.1441
   10252       6.4683
   10253       6.5440
   10254       6.9057
   10255       6.2039
   10256       6.0452
   10257       6.5210
   10258       6.0333
   10259       5.8770
   10260       6.2916
   10261       6.0046
   10262       6.0854
   10263       5.8646
   10264       5.9680
   10265       5.8056
   10266       5.8715
   10267       6.2642
   10268       6.2879
   10269       6.1170
   10270       6.5413
   10271       6.1602
   10272       6.8284
   10273       6.5193
   10274       5.8850
   10275       5.8951
   10276       5.9370
   10277       6.2773
   10278       5.7915
   10279       6.3046
   10280       5.9184
   10281       5.7763
   10282       6.3489
   10283       6.3162
   10284       6.2091
   10285       6.1265
   10286       6.4277
   10287       6.0679
   10288       5.8584
   10289       6.1035
   10290       6.2124
   10291       6.4220
   10292       5.9880
   10293       6.0100
   10294       6.2067
   10295       5.8541
   10296       5.7951
   10297       6.0523
   10298       5.5631
   10299       5.6798
   10300       5.7560
   10301       5.8310
   10302       5.5614
   10303       5.8657
   10304       5.7431
   10305       6.0736
   10306       5.6524
   10307       5.7614
   10308       5.7461
   10309       5.7056
   10310       5.5850
   10311       5.6492
   10312       5.8828
   10313       5.2863
   10314       5.6541
   10315       5.9502
   10316       5.6484
   10317       5.7444
   10318       5.5568
   10319       5.9520
   10320       6.4056
   10321       6.0817
   10322       6.1902
   10323       6.0440
   10324       5.6630
   10325       5.5938
   10326       5.7111
   10327       5.3943
   10328       6.0343
   10329       5.7010
   10330       5.6445
   10331       5.6366
   10332       5.8003
   10333       5.4808
   10334       5.9118
   10335       6.1759
   10336       5.4858
   10337       6.0040
   10338       6.1291
   10339       5.6797
   10340       6.3827
   10341       6.4678
   10342       6.0156
   10343       6.7295
   10344       6.2167
   10345       6.1375
   10346       6.3280
   10347       7.0692
   10348       6.4814
   10349       6.3252
   10350       6.2225
   10351       6.5470
   10352       6.8779
   10353       6.3954
   10354       6.5287
   10355       6.3682
   10356       6.1465
   10357       5.9977
   10358       6.1971
   10359       6.4224
   10360       5.5872
   10361       5.9004
   10362       6.0467
   10363       6.0257
   10364       6.1736
   10365       5.9394
   10366       6.2339
   10367       5.5682
   10368       5.8640
   10369       5.6174
   10370       6.0100
   10371       5.5722
   10372       5.5503
   10373       5.6294
   10374       6.0054
   10375       5.9625
   10376       5.8325
   10377       5.7967
   10378       5.7215
   10379       5.8067
   10380       5.6272
   10381       5.8703
   10382       5.7650
   10383       5.9769
   10384       5.5635
   10385       5.8795
   10386       6.0973
   10387       6.0033
   10388       5.7678
   10389       6.1189
   10390       6.2326
   10391       6.1985
   10392       6.1209
   10393       6.2624
   10394       6.2141
   10395       6.0166
   10396       6.1714
   10397       6.6625
   10398       6.7436
   10399       6.6285
   10400       6.5733
   10401       6.8983
   10402       6.1514
   10403       6.3937
   10404       6.1118
   10405       6.8322
   10406       6.1491
   10407       6.1714
   10408       5.9895
   10409       6.1645
   10410       6.7913
   10411       6.6723
   10412       6.2213
   10413       6.6669
   10414       6.3093
   10415       6.7081
   10416       6.8872
   10417       6.6247
   10418       6.3345
   10419       6.4950
   10420       6.4564
   10421       6.9831
   10422       6.3500
   10423       7.2941
   10424       6.7080
   10425       6.3696
   10426       6.5937
   10427       6.0848
   10428       6.7038
   10429       6.3043
   10430       6.2945
   10431       6.1458
   10432       6.3940
   10433       6.4576
   10434       5.8985
   10435       6.3268
   10436       5.7258
   10437       5.8660
   10438       5.8599
   10439       5.3748
   10440       6.4315
   10441       6.0871
   10442       5.8257
   10443       6.2794
   10444       6.6466
   10445       6.3751
   10446       6.1260
   10447       6.7306
   10448       6.6301
   10449       6.4515
   10450       6.2854
   10451       6.4422
   10452       6.3679
   10453       6.0173
   10454       6.2336
   10455       6.6575
   10456       6.7322
   10457       6.1917
   10458       6.4091
   10459       6.1516
   10460       6.7449
   10461       6.5134
   10462       6.3758
   10463       6.6983
   10464       6.3977
   10465       6.0205
   10466       6.4606
   10467       6.5412
   10468       6.4284
   10469       5.8197
   10470       6.2909
   10471       6.5079
   10472       6.2464
   10473       6.3909
   10474       6.6395
   10475       6.5929
   10476       6.2766
   10477       6.8205
   10478       7.0009
   10479       6.4708
   10480       6.4180
   10481       6.2208
   10482       6.1736
   10483       6.5058
   10484       6.6071
   10485       6.0049
   10486       6.6260
   10487       6.3283
   10488       6.1454
   10489       6.2568
   10490       6.3245
   10491       6.4489
   10492       6.2032
   10493       5.7222
   10494       5.6824
   10495       6.1879
   10496       5.8218
   10497       6.0946
   10498       5.7848
   10499       5.6745
   10500       5.9811
   10501       5.8706
   10502       5.5764
   10503       5.6623
   10504       5.5826
   10505       6.3745
   10506       5.6694
   10507       5.7693
   10508       5.8736
   10509       5.8302
   10510       6.0744
   10511       5.6654
   10512       5.7928
   10513       5.8467
   10514       5.8677
   10515       6.1884
   10516       5.6414
   10517       5.9872
   10518       6.3951
   10519       6.4366
   10520       6.0470
   10521       6.1207
   10522       6.2487
   10523       6.3655
   10524       5.9739
   10525       6.3268
   10526       6.3567
   10527       6.4368
   10528       6.8358
   10529       6.9864
   10530       6.9576
   10531       6.4724
   10532       6.6664
   10533       6.4067
   10534       5.7398
   10535       6.4772
   10536       5.5139
   10537       6.7823
   10538       6.4205
   10539       6.4650
   10540       6.6690
   10541       5.9883
   10542       5.8193
   10543       6.0102
   10544       5.6676
   10545       5.9049
   10546       6.1828
   10547       6.7123
   10548       6.5638
   10549       6.3066
   10550       6.6321
   10551       6.3528
   10552       6.2207
   10553       5.9564
   10554       6.9778
   10555       6.4732
   10556       6.6567
   10557       6.7612
   10558       6.9880
   10559       7.4429
   10560       7.7175
   10561       7.0151
   10562       7.4129
   10563       7.9759
   10564       8.0756
   10565       8.4231
   10566       7.4091
   10567       7.5546
   10568       7.2419
   10569       7.3767
   10570       7.2080
   10571       7.1986
   10572       7.2778
   10573       7.1843
   10574       6.7437
   10575       7.2434
   10576       6.7759
   10577       6.4036
   10578       7.3649
   10579       6.6536
   10580       7.0418
   10581       6.2888
   10582       6.4731
   10583       6.7205
   10584       6.5801
   10585       6.7504
   10586       6.9737
   10587       6.9590
   10588       6.9892
   10589       7.1198
   10590       6.9708
   10591       6.8547
   10592       7.2543
   10593       7.8137
   10594       7.1100
   10595       7.8938
   10596       7.9778
   10597       7.7891
   10598       7.4173
   10599       7.9294
   10600       7.9919
   10601       7.6179
   10602       7.7209
   10603       7.7945
   10604       7.9885
   10605       7.8332
   10606       7.3830
   10607       7.2106
   10608       7.4119
   10609       7.3282
   10610       7.3099
   10611       7.0348
   10612       7.1111
   10613       7.0295
   10614       7.5692
   10615       7.3925
   10616       7.2965
   10617       8.1834
   10618       8.1395
   10619       7.6712
   10620       7.6723
   10621       8.4413
   10622       7.0868
   10623       7.6577
   10624       7.2523
   10625       7.3561
   10626       6.8956
   10627       7.0553
   10628       6.7993
   10629       7.3844
   10630       6.9895
   10631       7.1844
   10632       7.2355
   10633       7.1999
   10634       7.3769
   10635       7.4956
   10636       7.4183
   10637       7.4884
   10638       8.1776
   10639       7.5858
   10640       7.6725
   10641       7.6973
   10642       6.8620
   10643       7.4885
   10644       6.8691
   10645       7.4911
   10646       7.9479
   10647       7.6121
   10648       7.3863
   10649       7.3614
   10650       6.9101
   10651       6.4366
   10652       7.1778
   10653       7.8934
   10654       7.2665
   10655       6.2934
   10656       6.7896
   10657       6.3426
   10658       6.9265
   10659       6.6072
   10660       6.8073
   10661       6.7922
   10662       7.0960
   10663       6.9335
   10664       6.6099
   10665       6.6347
   10666       6.7922
   10667       6.6619
   10668       6.7453
   10669       6.7779
   10670       6.7609
   10671       7.1778
   10672       7.1086
   10673       6.4295
   10674       6.6309
   10675       6.6548
   10676       7.2226
   10677       6.6486
   10678       7.1385
   10679       7.1212
   10680       7.1653
   10681       6.8734
   10682       6.7740
   10683       6.5226
   10684       6.9129
   10685       6.6092
   10686       6.7230
   10687       6.2036
   10688       6.1059
   10689       7.1706
   10690       6.3093
   10691       6.5679
   10692       6.2871
   10693       6.3594
   10694       6.6535
   10695       7.4422
   10696       6.8044
   10697       6.6963
   10698       6.0540
   10699       6.6677
   10700       6.5288
   10701       6.3835
   10702       6.3636
   10703       6.3044
   10704       6.6301
   10705       7.0504
   10706       6.8956
   10707       6.7353
   10708       6.3634
   10709       6.4982
   10710       6.0484
   10711       6.1918
   10712       5.8535
   10713       5.9251
   10714       6.6021
   10715       6.3262
   10716       6.3239
   10717       6.4218
   10718       6.1129
   10719       6.4750
   10720       6.5460
   10721       5.7247
   10722       5.9033
   10723       5.7797
   10724       5.9687
   10725       6.1456
   10726       5.9136
   10727       5.5438
   10728       5.8012
   10729       5.8794
   10730       5.8537
   10731       5.4276
   10732       5.6468
   10733       5.5788
   10734       5.5209
   10735       5.2620
   10736       5.6452
   10737       5.8146
   10738       5.8865
   10739       5.9212
   10740       5.9435
   10741       5.9310
   10742       5.1892
   10743       5.4427
   10744       5.7444
   10745       5.8945
   10746       6.1825
   10747       6.1531
   10748       5.8843
   10749       5.7671
   10750       6.3625
   10751       5.9080
   10752       5.8248
   10753       5.9991
   10754       6.4438
   10755       6.7376
   10756       5.7551
   10757       6.3728
   10758       5.9625
   10759       5.6442
   10760       5.6918
   10761       5.8783
   10762       5.7407
   10763       5.5389
   10764       5.9158
   10765       5.6969
   10766       5.2601
   10767       5.7075
   10768       5.6131
   10769       5.4790
   10770       6.2578
   10771       6.3556
   10772       6.6980
   10773       6.5840
   10774       6.8180
   10775       6.6679
   10776       6.3165
   10777       6.7084
   10778       6.1686
   10779       7.0625
   10780       7.1681
   10781       6.8223
   10782       7.2055
   10783       6.8275
   10784       7.0389
   10785       6.4854
   10786       6.7495
   10787       6.4087
   10788       5.9857
   10789       6.8281
   10790       6.9782
   10791       6.1175
   10792       6.3841
   10793       6.7807
   10794       6.5154
   10795       6.5834
   10796       6.5025
   10797       7.0717
   10798       6.8581
   10799       6.9218
   10800       6.9558
   10801       7.0130
   10802       6.5893
   10803       6.4916
   10804       6.3356
   10805       6.5946
   10806       6.9344
   10807       6.6888
   10808       6.6255
   10809       6.6378
   10810       6.8958
   10811       7.0585
   10812       7.0840
   10813       7.3793
   10814       6.9699
   10815       6.7515
   10816       6.8749
   10817       7.0628
   10818       6.8550
   10819       7.0208
   10820       6.8584
   10821       6.3698
   10822       6.9916
   10823       6.8440
   10824       7.1689
   10825       7.0583
   10826       6.7444
   10827       6.9673
   10828       6.9828
   10829       7.4252
   10830       6.9924
   10831       7.9623
   10832       7.8178
   10833       7.5643
   10834       7.8504
   10835       7.8757
   10836       8.1894
   10837       7.3974
   10838       8.0164
   10839       8.2006
   10840       8.2417
   10841       8.0890
   10842       7.9846
   10843       7.9584
   10844       6.8230
   10845       6.5901
   10846       7.3406
   10847       7.4102
   10848       6.9726
   10849       6.6173
   10850       6.2755
   10851       6.8511
   10852       7.2919
   10853       6.7001
   10854       6.9038
   10855       6.7604
   10856       6.6068
   10857       6.6009
   10858       6.8192
   10859       6.4730
   10860       7.1687
   10861       7.1303
   10862       6.4427
   10863       6.2477
   10864       6.3982
   10865       6.5114
   10866       6.1934
   10867       6.6358
   10868       6.1119
   10869       6.3218
   10870       6.3933
   10871       6.3266
   10872       6.4002
   10873       6.2878
   10874       6.3271
   10875       6.2943
   10876       6.5401
   10877       6.4015
   10878       6.4718
   10879       6.7164
   10880       6.6434
   10881       6.7144
   10882       6.4183
   10883       6.6765
   10884       6.0241
   10885       6.7902
   10886       6.5468
   10887       6.4239
   10888       6.3388
   10889       6.3434
   10890       6.2922
   10891       6.5963
   10892       6.6136
   10893       6.9881
   10894       6.5631
   10895       6.7382
   10896       6.3720
   10897       6.5081
   10898       6.4534
   10899       6.5803
   10900       6.2966
   10901       6.5371
   10902       6.6695
   10903       6.4872
   10904       6.7522
   10905       6.7110
   10906       6.5183
   10907       6.6861
   10908       6.5297
   10909       6.4694
   10910       6.3012
   10911       6.3109
   10912       6.4817
   10913       6.4254
   10914       6.5266
   10915       6.3958
   10916       6.8058
   10917       6.3231
   10918       6.6227
   10919       6.6815
   10920       6.6108
   10921       6.8114
   10922       6.5248
   10923       6.9056
   10924       6.4127
   10925       6.7275
   10926       6.8125
   10927       6.6402
   10928       6.9179
   10929       6.8090
   10930       6.6465
   10931       6.8366
   10932       7.4201
   10933       7.3110
   10934       7.0527
   10935       7.4054
   10936       7.7507
   10937       6.3105
   10938       6.6971
   10939       6.4709
   10940       6.3268
   10941       6.8907
   10942       6.5592
   10943       6.8071
   10944       7.0903
   10945       6.7009
   10946       6.5658
   10947       6.7689
   10948       6.8291
   10949       6.6438
   10950       6.6238
   10951       6.6112
   10952       6.4204
   10953       6.3587
   10954       6.6774
   10955       6.2959
   10956       6.5763
   10957       6.5340
   10958       6.7246
   10959       6.4055
   10960       6.1809
   10961       6.3981
   10962       6.4312
   10963       6.2926
   10964       6.7637
   10965       6.3889
   10966       6.1923
   10967       6.4687
   10968       6.2887
   10969       6.9441
   10970       6.3387
   10971       6.3701
   10972       6.4759
   10973       6.4246
   10974       6.7160
   10975       6.0953
   10976       6.4572
   10977       6.2550
   10978       7.0421
   10979       6.1564
   10980       6.1934
   10981       6.2826
   10982       6.2514
   10983       6.2791
   10984       6.4933
   10985       6.6033
   10986       6.4403
   10987       6.2519
   10988       6.3844
   10989       6.1785
   10990       6.0627
   10991       6.7890
   10992       6.4748
   10993       6.3996
   10994       6.3681
   10995       6.3122
   10996       6.1223
   10997       6.1593
   10998       6.4982
   10999       6.6394
   11000       6.2577
   11001       6.1911
   11002       6.3464
   11003       6.6312
   11004       6.5091
   11005       6.1568
   11006       6.3514
   11007       6.3746
   11008       6.4677
   11009       6.4284
   11010       6.4597
   11011       6.3266
   11012       5.9645
   11013       6.5160
   11014       6.3909
   11015       6.6553
   11016       6.3785
   11017       6.4536
   11018       6.0253
   11019       6.1085
   11020       6.5272
   11021       6.4335
   11022       6.4570
   11023       6.4610
   11024       6.5903
   11025       6.1527
   11026       6.6866
   11027       6.4036
   11028       6.4757
   11029       6.5788
   11030       6.5753
   11031       6.4642
   11032       6.5152
   11033       6.3752
   11034       6.4805
   11035       6.5035
   11036       6.2855
   11037       6.4673
   11038       6.3784
   11039       6.5180
   11040       6.2812
   11041       6.6136
   11042       6.4024
   11043       6.3074
   11044       6.0287
   11045       6.7175
   11046       6.6403
   11047       6.6203
   11048       6.5491
   11049       6.4386
   11050       6.4355
   11051       6.2912
   11052       6.3307
   11053       6.3392
   11054       6.4579
   11055       6.6678
   11056       6.3657
   11057       6.4048
   11058       6.2900
   11059       6.3246
   11060       6.5636
   11061       6.1752
   11062       6.1428
   11063       6.4939
   11064       6.3731
   11065       6.4274
   11066       6.0297
   11067       6.5952
   11068       6.1928
   11069       6.2460
   11070       6.3752
   11071       6.1839
   11072       6.5507
   11073       6.0457
   11074       6.1349
   11075       6.3932
   11076       6.3705
   11077       6.1494
   11078       6.4517
   11079       6.5583
   11080       6.3196
   11081       6.5889
   11082       6.4758
   11083       6.2565
   11084       6.4583
   11085       7.0317
   11086       6.3464
   11087       6.4203
   11088       6.4071
   11089       6.2759
   11090       6.4008
   11091       6.3105
   11092       6.5013
   11093       6.3660
   11094       6.4971
   11095       6.4211
   11096       6.4016
   11097       6.3514
   11098       6.5848
   11099       6.4339
   11100       6.4368
   11101       6.1990
   11102       6.2762
   11103       6.3173
   11104       6.0153
   11105       6.3091
   11106       6.4207
   11107       6.5970
   11108       6.5942
   11109       6.6097
   11110       6.5723
   11111       6.5906
   11112       6.7886
   11113       6.5588
   11114       6.0921
   11115       6.6668
   11116       6.5822
   11117       6.7421
   11118       6.8416
   11119       6.9284
   11120       6.7292
   11121       6.7273
   11122       6.2928
   11123       6.5539
   11124       6.4199
   11125       6.2690
   11126       6.4597
   11127       6.3642
   11128       6.5238
   11129       7.0262
   11130       6.3651
   11131       6.2070
   11132       6.1738
   11133       6.1666
   11134       6.3161
   11135       6.2844
   11136       6.8395
   11137       6.5985
   11138       6.2857
   11139       6.5142
   11140       6.3926
   11141       6.8000
   11142       6.5300
   11143       6.5332
   11144       6.5128
   11145       6.3164
   11146       6.2150
   11147       6.5964
   11148       6.4429
   11149       6.2667
   11150       6.8368
   11151       6.2443
   11152       7.0999
   11153       6.7933
   11154       6.8254
   11155       6.8514
   11156       6.6930
   11157       6.4166
   11158       6.4833
   11159       6.8214
   11160       6.7212
   11161       6.5521
   11162       6.3114
   11163       6.4503
   11164       6.6039
   11165       6.1014
   11166       5.9819
   11167       6.1866
   11168       6.3762
   11169       6.4209
   11170       6.3412
   11171       6.2484
   11172       6.6911
   11173       6.3558
   11174       6.1347
   11175       6.2517
   11176       6.4148
   11177       6.2174
   11178       6.0490
   11179       6.5087
   11180       6.3209
   11181       6.4202
   11182       6.3322
   11183       6.3470
   11184       6.4061
   11185       6.4019
   11186       6.3208
   11187       6.4397
   11188       6.3069
   11189       6.5446
   11190       5.9968
   11191       6.1290
   11192       6.5528
   11193       6.4292
   11194       6.5262
   11195       6.5854
   11196       6.2869
   11197       6.3932
   11198       6.4898
   11199       6.2215
   11200       6.2691
   11201       6.2398
   11202       6.6239
   11203       5.8197
   11204       6.2633
   11205       6.0659
   11206       6.3384
   11207       6.2874
   11208       6.3890
   11209       6.5905
   11210       6.4694
   11211       6.3481
   11212       6.2374
   11213       6.0598
   11214       6.0050
   11215       6.1712
   11216       6.3528
   11217       6.2804
   11218       6.3894
   11219       6.7461
   11220       6.8583
   11221       6.5264
   11222       6.4131
   11223       6.8102
   11224       6.2072
   11225       6.3719
   11226       6.1273
   11227       6.8614
   11228       6.3031
   11229       6.1509
   11230       6.2682
   11231       6.1507
   11232       6.2372
   11233       6.3792
   11234       6.4560
   11235       6.4668
   11236       6.5696
   11237       6.3359
   11238       6.5382
   11239       6.5999
   11240       6.4210
   11241       6.4550
   11242       6.0974
   11243       6.3515
   11244       6.4510
   11245       6.1648
   11246       6.3895
   11247       6.3502
   11248       6.2224
   11249       6.1922
   11250       6.6347
   11251       6.2129
   11252       6.5106
   11253       6.4755
   11254       6.4159
   11255       6.3040
   11256       6.2431
   11257       6.5622
   11258       6.4205
   11259       6.4525
   11260       6.8963
   11261       6.4155
   11262       6.5371
   11263       6.0461
   11264       6.3375
   11265       6.4161
   11266       6.2638
   11267       6.3868
   11268       6.3474
   11269       6.2731
   11270       6.3562
   11271       6.5585
   11272       6.5101
   11273       6.4040
   11274       6.7281
   11275       6.5473
   11276       6.3675
   11277       6.6978
   11278       6.3413
   11279       6.2785
   11280       6.1636
   11281       6.5536
   11282       6.3161
   11283       6.3159
   11284       6.2972
   11285       6.6196
   11286       6.4528
   11287       6.3859
   11288       6.3736
   11289       6.5210
   11290       5.9656
   11291       6.1906
   11292       6.2490
   11293       6.5510
   11294       6.4070
   11295       6.3653
   11296       6.4485
   11297       6.3130
   11298       6.4552
   11299       6.6993
   11300       6.4413
   11301       6.6852
   11302       6.5526
   11303       6.5304
   11304       6.2311
   11305       6.4239
   11306       6.3437
   11307       6.2152
   11308       6.6423
   11309       6.5968
   11310       6.8879
   11311       6.6669
   11312       6.8380
   11313       6.3824
   11314       6.4626
   11315       6.1361
   11316       6.2562
   11317       6.3100
   11318       6.5869
   11319       6.4987
   11320       6.4410
   11321       6.1839
   11322       6.1651
   11323       6.1463
   11324       6.3728
   11325       6.3303
   11326       6.0787
   11327       6.3680
   11328       6.5502
   11329       6.4694
   11330       6.3531
   11331       6.3752
   11332       6.4075
   11333       6.4170
   11334       6.3815
   11335       6.6582
   11336       6.3262
   11337       6.4236
   11338       6.2046
   11339       6.3015
   11340       6.3941
   11341       6.5162
   11342       6.3058
   11343       6.1225
   11344       6.2562
   11345       6.3635
   11346       6.2587
   11347       6.1511
   11348       6.0288
   11349       6.3494
   11350       6.2597
   11351       6.2699
   11352       6.3703
   11353       6.4018
   11354       6.1794
   11355       6.1514
   11356       6.5017
   11357       6.2532
   11358       6.2536
   11359       6.6488
   11360       6.4075
   11361       6.3815
   11362       6.2655
   11363       6.2988
   11364       6.4771
   11365       6.0123
   11366       6.0428
   11367       6.2118
   11368       6.0813
   11369       6.0520
   11370       6.6032
   11371       6.2945
   11372       6.4373
   11373       6.1217
   11374       6.3364
   11375       6.3488
   11376       6.0790
   11377       5.9851
   11378       6.1008
   11379       6.1219
   11380       6.1164
   11381       5.9530
   11382       6.2936
   11383       6.1934
   11384       6.1923
   11385       6.3015
   11386       6.3388
   11387       6.8370
   11388       6.3563
   11389       6.3393
   11390       6.4640
   11391       5.9356
   11392       5.9844
   11393       6.3250
   11394       6.1153
   11395       6.4709
   11396       6.1217
   11397       6.2873
   11398       6.5401
   11399       6.2773
   11400       6.3816
   11401       6.2752
   11402       6.6516
   11403       6.0949
   11404       6.4333
   11405       6.4780
   11406       6.4562
   11407       6.4035
   11408       6.2718
   11409       6.3358
   11410       6.4907
   11411       6.4547
   11412       6.4437
   11413       6.2156
   11414       6.2426
   11415       6.7256
   11416       6.1723
   11417       6.4118
   11418       6.3321
   11419       6.1438
   11420       6.3830
   11421       6.0362
   11422       6.1221
   11423       6.4018
   11424       6.6374
   11425       6.4867
   11426       6.4965
   11427       6.4359
   11428       6.3170
   11429       6.4313
   11430       6.2911
   11431       6.4625
   11432       6.3069
   11433       6.4608
   11434       6.2115
   11435       6.1612
   11436       6.2358
   11437       6.3306
   11438       6.2071
   11439       6.2581
   11440       6.4355
   11441       6.6749
   11442       6.3711
   11443       6.3863
   11444       6.6856
   11445       6.3178
   11446       6.5260
   11447       6.7973
   11448       6.6090
   11449       7.7500
   11450       7.4358
   11451       6.8432
   11452       6.8255
   11453       6.7644
   11454       6.7977
   11455       6.9542
   11456       6.9933
   11457       7.5932
   11458       6.8642
   11459       7.5344
   11460       6.9149
   11461       6.8261
   11462       7.1533
   11463       6.5951
   11464       6.6491
   11465       6.6733
   11466       6.8075
   11467       6.2584
   11468       6.6213
   11469       6.7347
   11470       6.3367
   11471       6.7443
   11472       6.8148
   11473       6.2601
   11474       6.5203
   11475       6.6991
   11476       6.5279
   11477       6.3468
   11478       6.2499
   11479       6.3486
   11480       6.2305
   11481       6.1334
   11482       6.2061
   11483       6.1134
   11484       6.1280
   11485       6.3617
   11486       6.2275
   11487       6.0576
   11488       6.2297
   11489       6.2287
   11490       6.2881
   11491       6.5970
   11492       6.1649
   11493       6.1924
   11494       6.1209
   11495       6.3625
   11496       6.4952
   11497       6.4734
   11498       6.5459
   11499       6.4426
   11500       6.2021
   11501       6.2573
   11502       6.2921
   11503       6.6640
   11504       6.1845
   11505       6.0906
   11506       6.1796
   11507       6.3308
   11508       6.4159
   11509       6.2535
   11510       6.1577
   11511       6.2801
   11512       6.4831
   11513       6.4636
   11514       6.5809
   11515       6.1292
   11516       6.2078
   11517       6.2236
   11518       5.9963
   11519       6.4440
   11520       6.3792
   11521       6.4509
   11522       6.4811
   11523       6.5541
   11524       6.3626
   11525       6.1270
   11526       6.2256
   11527       6.2894
   11528       6.6330
   11529       7.0538
   11530       7.2270
   11531       6.5807
   11532       6.4946
   11533       6.8306
   11534       6.6249
   11535       7.0336
   11536       6.8846
   11537       6.8378
   11538       6.3227
   11539       6.3894
   11540       6.4062
   11541       6.1774
   11542       6.2371
   11543       6.3920
   11544       6.2307
   11545       6.1125
   11546       6.2806
   11547       6.5644
   11548       6.5058
   11549       6.5035
   11550       6.2518
   11551       6.4086
   11552       6.1681
   11553       6.3149
   11554       6.3878
   11555       6.6611
   11556       6.6458
   11557       6.2930
   11558       6.4542
   11559       6.3615
   11560       6.2734
   11561       6.2576
   11562       6.1058
   11563       6.0202
   11564       6.1576
   11565       6.0028
   11566       6.3838
   11567       6.2397
   11568       6.4143
   11569       6.6453
   11570       6.4356
   11571       6.1756
   11572       6.2291
   11573       6.3031
   11574       6.5450
   11575       6.1867
   11576       6.0740
   11577       6.4439
   11578       5.9231
   11579       6.4591
   11580       6.5538
   11581       6.3035
   11582       6.3264
   11583       6.0006
   11584       6.2478
   11585       6.3574
   11586       6.5118
   11587       6.1408
   11588       6.3795
   11589       6.4720
   11590       6.6408
   11591       6.5105
   11592       6.3530
   11593       6.6183
   11594       6.5050
   11595       6.5731
   11596       6.2938
   11597       6.2752
   11598       6.4222
   11599       6.5730
   11600       6.8346
   11601       6.1969
   11602       5.8472
   11603       6.2103
   11604       6.2001
   11605       6.0035
   11606       6.4771
   11607       6.2011
   11608       6.3581
   11609       6.2892
   11610       6.5124
   11611       6.4276
   11612       6.4602
   11613       6.2147
   11614       6.1133
   11615       6.2342
   11616       6.3081
   11617       6.0913
   11618       6.2129
   11619       6.1303
   11620       6.2586
   11621       6.3698
   11622       6.1407
   11623       5.9046
   11624       6.2601
   11625       6.4451
   11626       6.3834
   11627       6.5748
   11628       6.8388
   11629       6.7786
   11630       6.3318
   11631       6.4939
   11632       6.4182
   11633       6.7449
   11634       6.4764
   11635       6.4721
   11636       6.9084
   11637       6.3982
   11638       6.6496
   11639       6.4363
   11640       6.6999
   11641       6.3745
   11642       6.2677
   11643       6.5042
   11644       6.9728
   11645       6.5614
   11646       6.1552
   11647       6.2031
   11648       6.5192
   11649       6.5406
   11650       6.4641
   11651       6.2235
   11652       6.1608
   11653       6.5905
   11654       6.5722
   11655       6.5782
   11656       6.4554
   11657       6.3738
   11658       6.9280
   11659       6.5025
   11660       6.2253
   11661       6.1930
   11662       6.6107
   11663       6.4519
   11664       6.1952
   11665       6.2697
   11666       6.3643
   11667       6.6721
   11668       6.1773
   11669       6.8010
   11670       6.4857
   11671       6.4050
   11672       6.6346
   11673       6.5005
   11674       6.1107
   11675       6.5036
   11676       6.3854
   11677       6.4464
   11678       6.4480
   11679       6.1506
   11680       6.3424
   11681       6.1863
   11682       6.4625
   11683       6.3449
   11684       6.0363
   11685       6.2790
   11686       6.0184
   11687       6.1363
   11688       6.1793
   11689       6.3038
   11690       6.2505
   11691       6.4261
   11692       6.0675
   11693       6.6670
   11694       6.4772
   11695       6.4437
   11696       6.4859
   11697       6.2509
   11698       6.5476
   11699       6.1742
   11700       6.5797
   11701       6.6278
   11702       6.3171
   11703       6.8071
   11704       6.3991
   11705       6.6300
   11706       6.1982
   11707       6.3856
   11708       6.1409
   11709       6.4989
   11710       6.2645
   11711       7.1026
   11712       6.4451
   11713       6.7036
   11714       6.2946
   11715       6.3295
   11716       6.6623
   11717       6.4691
   11718       6.3858
   11719       6.5070
   11720       6.8124
   11721       6.8044
   11722       6.7241
   11723       6.7932
   11724       7.4052
   11725       6.4917
   11726       6.7923
   11727       6.4475
   11728       6.4397
   11729       6.8291
   11730       6.5875
   11731       6.5151
   11732       6.8071
   11733       6.5413
   11734       6.8079
   11735       6.5803
   11736       6.3254
   11737       6.6069
   11738       6.6396
   11739       6.2204
   11740       6.3174
   11741       7.0020
   11742       6.7831
   11743       7.2394
   11744       7.0140
   11745       6.6190
   11746       7.0063
   11747       6.8967
   11748       7.0204
   11749       7.4563
   11750       6.6994
   11751       6.9498
   11752       6.8698
   11753       6.9667
   11754       6.5303
   11755       7.5714
   11756       6.5601
   11757       6.8656
   11758       6.6310
   11759       6.3347
   11760       6.5963
   11761       6.8093
   11762       6.6501
   11763       6.4542
   11764       6.1775
   11765       6.7862
   11766       6.6806
   11767       6.5455
   11768       6.6728
   11769       6.5249
   11770       6.8955
   11771       6.1724
   11772       6.2188
   11773       6.1854
   11774       6.6026
   11775       6.2983
   11776       6.3046
   11777       6.5860
   11778       6.1830
   11779       6.4051
   11780       6.3112
   11781       6.2115
   11782       6.4378
   11783       6.6911
   11784       6.7345
   11785       6.4487
   11786       6.2152
   11787       6.1802
   11788       6.5709
   11789       6.2918
   11790       6.1521
   11791       6.1975
   11792       6.1137
   11793       6.1764
   11794       6.2837
   11795       6.2385
   11796       6.2503
   11797       6.2911
   11798       6.5589
   11799       6.3836
   11800       6.3491
   11801       6.5253
   11802       6.3113
   11803       6.7213
   11804       6.3478
   11805       6.3945
   11806       6.3496
   11807       6.2533
   11808       6.9157
   11809       6.2055
   11810       6.3470
   11811       6.2898
   11812       6.2983
   11813       6.2902
   11814       6.5073
   11815       6.1267
   11816       6.2127
   11817       6.6102
   11818       6.3216
   11819       6.8143
   11820       6.4965
   11821       6.1802
   11822       6.7065
   11823       6.5110
   11824       6.5182
   11825       6.5799
   11826       6.3280
   11827       6.5428
   11828       6.1553
   11829       6.1984
   11830       6.1761
   11831       6.4489
   11832       6.3630
   11833       6.3643
   11834       6.4844
   11835       6.5182
   11836       7.0571
   11837       6.7724
   11838       6.3871
   11839       6.3880
   11840       6.6207
   11841       6.1602
   11842       6.1468
   11843       6.4583
   11844       6.1377
   11845       6.4871
   11846       6.3824
   11847       6.3395
   11848       6.7115
   11849       6.3877
   11850       6.4034
   11851       6.3014
   11852       6.4314
   11853       6.4154
   11854       6.2186
   11855       6.4578
   11856       6.5588
   11857       6.4136
   11858       6.5528
   11859       6.2756
   11860       6.5185
   11861       6.4511
   11862       6.2644
   11863       6.4165
   11864       6.2997
   11865       6.3314
   11866       6.5265
   11867       6.3024
   11868       6.5724
   11869       6.5541
   11870       6.1285
   11871       6.6885
   11872       6.1375
   11873       6.5311
   11874       6.5868
   11875       6.2725
   11876       6.3727
   11877       6.6648
   11878       6.1971
   11879       6.3317
   11880       6.3943
   11881       6.2746
   11882       6.6311
   11883       6.3505
   11884       6.4989
   11885       6.9200
   11886       6.6074
   11887       6.5742
   11888       6.6969
   11889       6.6114
   11890       6.3393
   11891       6.5795
   11892       6.6850
   11893       6.0767
   11894       6.2968
   11895       6.5602
   11896       6.2607
   11897       6.3485
   11898       6.0385
   11899       6.6436
   11900       6.5871
   11901       6.3469
   11902       6.6002
   11903       6.2664
   11904       5.9725
   11905       6.5910
   11906       6.3122
   11907       6.1681
   11908       6.6851
   11909       6.4247
   11910       6.3753
   11911       6.4309
   11912       6.0160
   11913       6.2980
   11914       6.3331
   11915       6.5639
   11916       6.1585
   11917       6.1829
   11918       6.4922
   11919       6.0052
   11920       6.5492
   11921       6.4770
   11922       6.2399
   11923       6.0719
   11924       6.2858
   11925       6.0789
   11926       6.0538
   11927       6.4053
   11928       6.2321
   11929       6.1276
   11930       6.2400
   11931       6.3253
   11932       6.4636
   11933       6.3739
   11934       6.8459
   11935       6.1042
   11936       6.1148
   11937       6.5067
   11938       6.4227
   11939       6.2085
   11940       6.3312
   11941       6.4505
   11942       6.0486
   11943       6.1931
   11944       6.2461
   11945       6.3621
   11946       6.1192
   11947       6.1824
   11948       6.7209
   11949       6.1754
   11950       6.4356
   11951       6.1262
   11952       6.2483
   11953       6.2032
   11954       6.2552
   11955       6.3905
   11956       6.2424
   11957       6.6460
   11958       6.4149
   11959       6.3647
   11960       6.4670
   11961       6.8395
   11962       6.5435
   11963       6.5229
   11964       6.4027
   11965       6.9795
   11966       6.6354
   11967       6.5264
   11968       6.4972
   11969       6.7607
   11970       6.9621
   11971       6.4495
   11972       6.6063
   11973       6.9012
   11974       6.9887
   11975       6.6625
   11976       7.0103
   11977       7.0944
   11978       6.8090
   11979       6.5885
   11980       6.2915
   11981       6.5637
   11982       6.2586
   11983       6.4361
   11984       6.2688
   11985       6.1125
   11986       6.1563
   11987       6.2645
   11988       6.2559
   11989       6.2490
   11990       6.6265
   11991       6.4316
   11992       6.4176
   11993       6.4078
   11994       6.3296
   11995       6.2780
   11996       6.0223
   11997       6.4621
   11998       6.3476
   11999       6.2086
   12000       6.3032
   12001       6.5194
   12002       6.4236
   12003       6.6615
   12004       6.4006
   12005       6.4526
   12006       6.6846
   12007       6.3635
   12008       6.3408
   12009       6.4212
   12010       6.1698
   12011       6.3878
   12012       6.0173
   12013       6.5586
   12014       6.2471
   12015       6.2671
   12016       6.3139
   12017       6.1981
   12018       5.9997
   12019       6.3658
   12020       6.1667
   12021       6.4577
   12022       6.3584
   12023       6.5454
   12024       6.4985
   12025       6.1874
   12026       6.5489
   12027       6.2198
   12028       6.1540
   12029       6.6288
   12030       6.4147
   12031       6.1814
   12032       6.2545
   12033       6.1591
   12034       6.4607
   12035       6.2869
   12036       6.3569
   12037       6.4108
   12038       6.1784
   12039       6.8704
   12040       6.4034
   12041       6.5894
   12042       6.4349
   12043       6.6143
   12044       6.3172
   12045       6.2952
   12046       6.3580
   12047       6.4869
   12048       6.1845
   12049       6.0995
   12050       6.5694
   12051       6.4333
   12052       6.2070
   12053       5.9638
   12054       6.7685
   12055       6.2065
   12056       6.1210
   12057       6.3674
   12058       6.3777
   12059       6.6484
   12060       6.6588
   12061       6.6400
   12062       6.3857
   12063       6.2966
   12064       6.4549
   12065       6.3170
   12066       6.1546
   12067       5.8695
   12068       6.1622
   12069       6.2540
   12070       6.3427
   12071       6.6262
   12072       6.6082
   12073       6.8771
   12074       6.8085
   12075       6.4661
   12076       6.4762
   12077       6.2348
   12078       6.5410
   12079       6.5369
   12080       6.2069
   12081       6.2208
   12082       6.4302
   12083       6.4367
   12084       6.1953
   12085       6.4015
   12086       6.3459
   12087       6.2587
   12088       6.3538
   12089       6.1226
   12090       6.1654
   12091       6.7460
   12092       7.1485
   12093       6.4339
   12094       6.3165
   12095       6.3208
   12096       6.5937
   12097       5.9727
   12098       6.6271
   12099       6.7425
   12100       6.1589
   12101       6.7078
   12102       6.5333
   12103       6.8233
   12104       6.3010
   12105       6.2662
   12106       6.5324
   12107       6.7090
   12108       6.7741
   12109       6.4772
   12110       6.4261
   12111       6.8288
   12112       6.5282
   12113       6.7046
   12114       6.4019
   12115       6.4034
   12116       6.8571
   12117       6.9864
   12118       6.3477
   12119       6.2415
   12120       6.1562
   12121       6.3505
   12122       6.3369
   12123       6.3284
   12124       6.2972
   12125       6.2404
   12126       6.0971
   12127       6.2594
   12128       6.1484
   12129       6.5832
   12130       6.9713
   12131       6.1786
   12132       6.1464
   12133       6.2985
   12134       6.4460
   12135       6.4530
   12136       6.2203
   12137       6.4616
   12138       6.5355
   12139       6.1433
   12140       6.1601
   12141       6.3458
   12142       6.5871
   12143       6.4917
   12144       6.3748
   12145       6.4611
   12146       6.4677
   12147       6.4945
   12148       6.4255
   12149       6.5357
   12150       6.8346
   12151       6.1132
   12152       6.2914
   12153       6.3914
   12154       6.4147
   12155       6.6730
   12156       6.2344
   12157       6.0874
   12158       6.2555
   12159       6.5524
   12160       6.0832
   12161       7.1038
   12162       6.7083
   12163       6.3012
   12164       6.2355
   12165       6.2335
   12166       6.4524
   12167       6.4740
   12168       6.1526
   12169       6.3002
   12170       6.3302
   12171       6.4533
   12172       6.2031
   12173       6.1481
   12174       6.4518
   12175       6.5242
   12176       6.1970
   12177       6.0120
   12178       6.6160
   12179       6.3425
   12180       6.1620
   12181       6.3432
   12182       6.3101
   12183       6.3375
   12184       6.7016
   12185       6.2828
   12186       6.3520
   12187       7.0271
   12188       6.5558
   12189       6.4775
   12190       6.3050
   12191       5.9672
   12192       6.4897
   12193       6.5194
   12194       6.4916
   12195       6.1812
   12196       6.2716
   12197       6.3427
   12198       6.4681
   12199       6.5912
   12200       6.3542
   12201       6.1667
   12202       6.4220
   12203       6.2058
   12204       6.3921
   12205       6.5538
   12206       6.6420
   12207       6.5705
   12208       6.4217
   12209       6.9028
   12210       6.2028
   12211       6.3468
   12212       6.3276
   12213       6.3683
   12214       6.7365
   12215       6.2729
   12216       6.3406
   12217       6.2402
   12218       6.3709
   12219       6.4312
   12220       6.2790
   12221       6.2781
   12222       6.5118
   12223       6.6352
   12224       6.6457
   12225       6.4947
   12226       6.0346
   12227       6.4330
   12228       6.4956
   12229       6.3966
   12230       6.0761
   12231       6.3318
   12232       6.2396
   12233       6.5002
   12234       6.5707
   12235       6.7744
   12236       6.1728
   12237       6.5146
   12238       6.5108
   12239       6.3060
   12240       6.5012
   12241       6.4077
   12242       6.4296
   12243       6.8076
   12244       6.4734
   12245       6.3715
   12246       6.3559
   12247       6.6665
   12248       6.3754
   12249       6.3890
   12250       6.8210
   12251       7.0799
   12252       6.7960
   12253       6.0658
   12254       6.2463
   12255       6.5319
   12256       6.2199
   12257       6.4028
   12258       6.2610
   12259       6.5222
   12260       6.6517
   12261       6.4528
   12262       6.5474
   12263       6.5119
   12264       6.5903
   12265       6.6870
   12266       6.0127
   12267       6.6567
   12268       6.4767
   12269       6.4247
   12270       6.5809
   12271       6.2764
   12272       6.4484
   12273       6.1416
   12274       6.4117
   12275       6.5660
   12276       6.4077
   12277       6.5524
   12278       6.3552
   12279       6.3091
   12280       6.3294
   12281       6.5160
   12282       6.1125
   12283       6.7665
   12284       6.4158
   12285       6.4767
   12286       6.4644
   12287       6.2650
   12288       6.1702
   12289       6.6170
   12290       6.3992
   12291       5.9481
   12292       6.5583
   12293       6.3892
   12294       6.4579
   12295       6.3871
   12296       6.2487
   12297       6.2191
   12298       6.3557
   12299       6.2380
   12300       6.3575
   12301       6.1759
   12302       6.2749
   12303       6.5865
   12304       6.3496
   12305       6.3142
   12306       6.0764
   12307       6.4311
   12308       6.2271
   12309       6.0277
   12310       6.1800
   12311       6.3615
   12312       6.3349
   12313       6.3444
   12314       6.6000
   12315       6.3371
   12316       6.3431
   12317       6.0406
   12318       6.1838
   12319       6.4432
   12320       6.2343
   12321       6.4141
   12322       6.4425
   12323       6.2679
   12324       6.8623
   12325       6.1478
   12326       6.1114
   12327       6.5511
   12328       6.7473
   12329       6.4232
   12330       6.0969
   12331       6.2145
   12332       6.3476
   12333       6.6504
   12334       6.3561
   12335       6.4830
   12336       6.3809
   12337       6.6693
   12338       6.3973
   12339       6.2139
   12340       6.2916
   12341       6.2915
   12342       6.2002
   12343       6.4456
   12344       6.2405
   12345       6.1705
   12346       6.4820
   12347       6.4526
   12348       6.2479
   12349       6.2496
   12350       6.5770
   12351       6.2254
   12352       6.1979
   12353       6.3770
   12354       6.4105
   12355       6.2940
   12356       6.4357
   12357       6.3741
   12358       6.3996
   12359       6.3089
   12360       6.1834
   12361       6.2900
   12362       7.0419
   12363       6.2543
   12364       6.4330
   12365       6.4522
   12366       6.5115
   12367       6.3169
   12368       6.4282
   12369       6.2795
   12370       6.3298
   12371       5.8841
   12372       6.3300
   12373       6.2519
   12374       6.0415
   12375       5.9925
   12376       6.2777
   12377       6.4106
   12378       6.3546
   12379       6.3058
   12380       6.1692
   12381       6.1775
   12382       5.9882
   12383       6.0152
   12384       6.0376
   12385       6.1608
   12386       6.2000
   12387       6.1549
   12388       6.1353
   12389       6.5474
   12390       6.1599
   12391       6.1322
   12392       6.1217
   12393       6.4181
   12394       6.2158
   12395       5.9377
   12396       6.2605
   12397       6.0206
   12398       6.1899
   12399       6.6320
   12400       6.3641
   12401       6.3441
   12402       6.3443
   12403       6.3966
   12404       6.4975
   12405       6.4458
   12406       6.4570
   12407       6.5855
   12408       6.5708
   12409       6.4078
   12410       6.2542
   12411       7.0903
   12412       6.2303
   12413       6.4241
   12414       6.4776
   12415       5.9238
   12416       6.0628
   12417       6.1412
   12418       6.2503
   12419       6.5405
   12420       6.4625
   12421       6.3097
   12422       6.3671
   12423       6.0908
   12424       6.8356
   12425       6.6476
   12426       6.3061
   12427       6.2723
   12428       6.2472
   12429       6.3006
   12430       6.5855
   12431       6.3371
   12432       6.5315
   12433       6.6332
   12434       6.4891
   12435       6.8635
   12436       6.8718
   12437       7.2279
   12438       7.3240
   12439       7.2534
   12440       6.9731
   12441       6.7449
   12442       6.3953
   12443       6.8748
   12444       6.5227
   12445       6.4816
   12446       6.1471
   12447       6.5352
   12448       6.9422
   12449       6.2184
   12450       6.2311
   12451       6.3523
   12452       6.5393
   12453       6.2225
   12454       6.2852
   12455       6.0078
   12456       6.1254
   12457       6.2560
   12458       6.3920
   12459       6.4184
   12460       6.2788
   12461       6.3258
   12462       6.5233
   12463       6.3440
   12464       6.0927
   12465       6.0926
   12466       6.1619
   12467       6.2072
   12468       6.3925
   12469       6.4472
   12470       6.6595
   12471       6.3255
   12472       6.0379
   12473       6.0767
   12474       6.2208
   12475       6.3250
   12476       6.0513
   12477       6.3088
   12478       6.5635
   12479       6.1978
   12480       6.2852
   12481       6.5607
   12482       6.2928
   12483       6.2158
   12484       6.2833
   12485       6.4412
   12486       6.5658
   12487       6.1663
   12488       6.2593
   12489       6.5434
   12490       6.0534
   12491       6.2749
   12492       6.1327
   12493       6.5577
   12494       6.0417
   12495       6.2956
   12496       6.4037
   12497       6.2343
   12498       6.7883
   12499       6.2744
   12500       6.5817
   12501       6.5410
   12502       6.4254
   12503       6.2020
   12504       6.2848
   12505       6.0062
   12506       6.4650
   12507       6.1702
   12508       6.3610
   12509       6.3587
   12510       6.6077
   12511       6.1993
   12512       6.2335
   12513       6.7643
   12514       6.7011
   12515       6.1409
   12516       6.4282
   12517       6.6077
   12518       6.1674
   12519       6.6798
   12520       6.4043
   12521       7.0752
   12522       6.7825
   12523       6.7746
   12524       6.7619
   12525       6.3726
   12526       6.6039
   12527       6.2445
   12528       6.8115
   12529       6.6370
   12530       6.3088
   12531       6.4679
   12532       6.7381
   12533       6.7861
   12534       6.7640
   12535       6.5580
   12536       6.6165
   12537       6.6601
   12538       6.8122
   12539       6.4360
   12540       6.3824
   12541       6.2193
   12542       6.6454
   12543       7.2664
   12544       6.5145
   12545       6.2577
   12546       6.3871
   12547       6.1665
   12548       6.2731
   12549       6.2057
   12550       6.3844
   12551       6.0239
   12552       6.3587
   12553       6.2512
   12554       6.3037
   12555       6.3480
   12556       6.3788
   12557       6.0340
   12558       6.7188
   12559       6.5384
   12560       6.5304
   12561       6.5151
   12562       6.4878
   12563       6.6951
   12564       6.3735
   12565       6.2849
   12566       6.4832
   12567       6.6738
   12568       6.3557
   12569       6.4940
   12570       7.1171
   12571       6.5579
   12572       6.1628
   12573       6.2732
   12574       6.2124
   12575       6.2501
   12576       6.6337
   12577       6.6038
   12578       6.7450
   12579       6.7923
   12580       6.0808
   12581       6.5226
   12582       6.5606
   12583       6.2384
   12584       6.1862
   12585       6.4992
   12586       6.3412
   12587       6.1404
   12588       6.3264
   12589       6.5522
   12590       6.1732
   12591       6.3925
   12592       6.3859
   12593       6.1310
   12594       6.2355
   12595       6.3774
   12596       5.9450
   12597       6.1448
   12598       6.3705
   12599       6.5450
   12600       6.3144
   12601       6.3010
   12602       6.4222
   12603       6.2831
   12604       6.3329
   12605       6.3782
   12606       6.1665
   12607       6.8077
   12608       6.3910
   12609       6.3194
   12610       6.6362
   12611       6.0673
   12612       6.3132
   12613       6.4935
   12614       6.4013
   12615       6.4438
   12616       6.2965
   12617       6.3603
   12618       6.3015
   12619       6.0991
   12620       6.1774
   12621       6.5097
   12622       6.6468
   12623       6.1499
   12624       6.4507
   12625       6.1000
   12626       6.3861
   12627       6.3837
   12628       6.5639
   12629       6.0242
   12630       5.9994
   12631       6.0840
   12632       6.1328
   12633       6.5331
   12634       6.3335
   12635       6.3831
   12636       6.3492
   12637       6.2780
   12638       6.2225
   12639       6.3801
   12640       6.4132
   12641       6.2379
   12642       6.0609
   12643       6.4606
   12644       6.4829
   12645       5.9819
   12646       6.3301
   12647       6.1932
   12648       6.2249
   12649       6.2363
   12650       6.4550
   12651       6.1044
   12652       6.2911
   12653       6.4145
   12654       6.2190
   12655       6.0853
   12656       6.1184
   12657       6.1595
   12658       6.0953
   12659       6.2208
   12660       6.1425
   12661       6.3932
   12662       6.3650
   12663       6.3111
   12664       6.0468
   12665       6.2214
   12666       6.2711
   12667       6.2206
   12668       6.2434
   12669       6.3820
   12670       6.4332
   12671       6.5062
   12672       6.0552
   12673       6.3235
   12674       6.3906
   12675       6.2005
   12676       6.3144
   12677       6.7819
   12678       6.1290
   12679       6.3950
   12680       6.4163
   12681       6.4478
   12682       6.8243
   12683       6.9935
   12684       6.8486
   12685       6.3853
   12686       6.4718
   12687       6.2957
   12688       6.1853
   12689       6.5895
   12690       6.2725
   12691       6.0987
   12692       6.6834
   12693       6.3972
   12694       6.2530
   12695       6.3641
   12696       6.2817
   12697       6.3540
   12698       6.1107
   12699       6.3472
   12700       6.2492
   12701       6.4471
   12702       6.8229
   12703       6.1808
   12704       6.7301
   12705       6.1166
   12706       6.5355
   12707       6.2184
   12708       5.9757
   12709       6.5703
   12710       6.0940
   12711       6.4224
   12712       6.1412
   12713       6.4662
   12714       6.6508
   12715       6.2496
   12716       6.3579
   12717       6.2574
   12718       6.0748
   12719       5.9184
   12720       6.3570
   12721       6.5639
   12722       6.4148
   12723       6.2974
   12724       6.4349
   12725       6.2245
   12726       6.6327
   12727       6.4195
   12728       6.5282
   12729       6.3643
   12730       6.3529
   12731       6.6782
   12732       6.5617
   12733       6.4949
   12734       6.6823
   12735       6.4150
   12736       6.4016
   12737       6.1315
   12738       6.2733
   12739       6.9288
   12740       6.7477
   12741       6.9276
   12742       6.2493
   12743       6.1515
   12744       6.3580
   12745       6.6682
   12746       6.5290
   12747       6.3607
   12748       6.7388
   12749       6.6021
   12750       6.3121
   12751       6.1409
   12752       6.2224
   12753       6.1040
   12754       6.1217
   12755       6.4971
   12756       6.4208
   12757       6.5153
   12758       6.3269
   12759       6.4697
   12760       6.4142
   12761       6.3085
   12762       6.3865
   12763       6.3573
   12764       6.2655
   12765       6.5056
   12766       6.5331
   12767       6.3008
   12768       6.3815
   12769       6.0390
   12770       6.3790
   12771       6.2789
   12772       6.0218
   12773       6.1373
   12774       6.6466
   12775       6.0288
   12776       6.0099
   12777       6.2067
   12778       6.3143
   12779       6.5503
   12780       6.3729
   12781       6.3482
   12782       6.5438
   12783       6.5704
   12784       6.2064
   12785       6.6112
   12786       6.0644
   12787       6.3805
   12788       6.2276
   12789       6.4938
   12790       6.4402
   12791       6.1996
   12792       6.3239
   12793       6.6736
   12794       6.4034
   12795       6.3468
   12796       5.9352
   12797       6.1673
   12798       6.5896
   12799       6.4057
   12800       6.1439
   12801       6.2701
   12802       6.0762
   12803       6.1994
   12804       5.8496
   12805       6.4956
   12806       6.3735
   12807       6.5696
   12808       6.1669
   12809       6.4742
   12810       6.4056
   12811       6.1958
   12812       6.3216
   12813       6.0263
   12814       6.2893
   12815       6.4090
   12816       6.2699
   12817       6.2402
   12818       6.3839
   12819       6.2489
   12820       6.3204
   12821       6.3239
   12822       6.2352
   12823       6.2561
   12824       6.7518
   12825       6.2136
   12826       6.4892
   12827       6.6593
   12828       6.5339
   12829       6.2221
   12830       6.4394
   12831       6.4327
   12832       6.4918
   12833       6.8029
   12834       6.9449
   12835       6.9254
   12836       6.5939
   12837       6.3625
   12838       6.3943
   12839       6.2172
   12840       6.2606
   12841       6.7572
   12842       6.5646
   12843       6.3811
   12844       6.5747
   12845       6.6421
   12846       6.5646
   12847       6.5441
   12848       6.5414
   12849       7.2417
   12850       6.4108
   12851       6.1380
   12852       6.6552
   12853       6.5274
   12854       7.0193
   12855       6.3775
   12856       6.5813
   12857       6.5492
   12858       6.2823
   12859       6.4771
   12860       6.6928
   12861       7.5836
   12862       6.5245
   12863       7.0231
   12864       6.6909
   12865       6.2946
   12866       6.7905
   12867       6.6582
   12868       6.3408
   12869       6.4912
   12870       6.7418
   12871       6.7404
   12872       6.2764
   12873       6.4457
   12874       6.1476
   12875       6.4791
   12876       6.6939
   12877       6.3315
   12878       5.9352
   12879       6.3279
   12880       6.4791
   12881       6.1805
   12882       6.3086
   12883       6.5477
   12884       6.4095
   12885       6.1803
   12886       6.3333
   12887       6.2121
   12888       6.3373
   12889       6.6910
   12890       6.4867
   12891       6.0193
   12892       6.0363
   12893       5.8645
   12894       6.1156
   12895       6.4757
   12896       6.1759
   12897       6.4712
   12898       6.5101
   12899       6.7397
   12900       6.7506
   12901       6.5923
   12902       6.0255
   12903       6.2336
   12904       6.3104
   12905       6.0060
   12906       6.3455
   12907       6.7288
   12908       6.2665
   12909       5.9446
   12910       6.5273
   12911       6.0491
   12912       6.3060
   12913       6.5025
   12914       5.9312
   12915       6.3228
   12916       6.1095
   12917       6.1837
   12918       6.1652
   12919       5.9944
   12920       6.2500
   12921       6.0654
   12922       6.4108
   12923       6.1940
   12924       5.9547
   12925       6.2985
   12926       6.6694
   12927       6.2980
   12928       6.3818
   12929       6.7905
   12930       6.6791
   12931       6.2636
   12932       6.8914
   12933       6.0868
   12934       6.4139
   12935       6.0817
   12936       6.0900
   12937       6.3384
   12938       6.6342
   12939       6.1743
   12940       6.2859
   12941       6.3786
   12942       6.5353
   12943       6.2496
   12944       6.5608
   12945       6.4695
   12946       6.2317
   12947       6.2606
   12948       6.3856
   12949       6.3686
   12950       6.4659
   12951       6.2130
   12952       6.2951
   12953       6.4064
   12954       6.5663
   12955       6.2018
   12956       6.3577
   12957       6.4466
   12958       6.5219
   12959       6.0167
   12960       6.5486
   12961       6.4120
   12962       6.5899
   12963       6.3627
   12964       6.1380
   12965       6.2060
   12966       6.2438
   12967       6.8798
   12968       6.3821
   12969       6.2553
   12970       6.3392
   12971       6.1999
   12972       6.9815
   12973       6.2005
   12974       6.3603
   12975       6.5062
   12976       6.6696
   12977       6.1418
   12978       6.5243
   12979       6.1926
   12980       6.4466
   12981       6.3915
   12982       6.3886
   12983       6.4276
   12984       5.9898
   12985       6.2681
   12986       5.8998
   12987       6.5921
   12988       6.4084
   12989       6.3450
   12990       6.4492
   12991       6.4611
   12992       6.8816
   12993       6.7594
   12994       6.5543
   12995       6.0495
   12996       6.3055
   12997       6.3468
   12998       6.5764
   12999       6.6372
   13000       6.4032
   13001       6.3258
   13002       6.6269
   13003       6.1719
   13004       6.3409
   13005       6.1999
   13006       6.0656
   13007       6.4993
   13008       6.2068
   13009       6.1445
   13010       6.4312
   13011       6.3602
   13012       6.3856
   13013       6.3011
   13014       6.5225
   13015       6.2602
   13016       6.6240
   13017       6.5472
   13018       6.1033
   13019       6.0913
   13020       6.1773
   13021       6.1177
   13022       6.0903
   13023       6.4435
   13024       6.2311
   13025       6.6221
   13026       6.3894
   13027       6.2893
   13028       6.5182
   13029       6.2384
   13030       6.4162
   13031       6.0522
   13032       6.3320
   13033       6.5311
   13034       6.3091
   13035       6.5056
   13036       6.2596
   13037       6.5789
   13038       6.0191
   13039       6.4808
   13040       6.5156
   13041       6.7642
   13042       6.3170
   13043       6.4327
   13044       6.2940
   13045       6.4531
   13046       6.3429
   13047       6.5621
   13048       6.9051
   13049       6.8089
   13050       6.1774
   13051       7.2141
   13052       6.7752
   13053       6.5981
   13054       6.6658
   13055       6.3598
   13056       6.7232
   13057       6.4578
   13058       6.3199
   13059       6.8489
   13060       7.0925
   13061       6.8770
   13062       6.7045
   13063       6.7487
   13064       6.8246
   13065       6.4126
   13066       6.7828
   13067       6.5857
   13068       6.6866
   13069       7.1220
   13070       6.6917
   13071       6.2818
   13072       6.4281
   13073       6.9058
   13074       6.8250
   13075       6.8347
   13076       7.2990
   13077       6.4667
   13078       6.6993
   13079       7.4224
   13080       7.0204
   13081       6.8331
   13082       7.3130
   13083       6.6465
   13084       7.0146
   13085       6.4071
   13086       7.4266
   13087       6.9593
   13088       6.2310
   13089       6.8940
   13090       6.6069
   13091       6.3646
   13092       6.2521
   13093       6.7087
   13094       6.3239
   13095       6.2692
   13096       6.7765
   13097       6.4928
   13098       6.1044
   13099       6.5035
   13100       6.5476
   13101       6.6314
   13102       6.2452
   13103       6.4124
   13104       6.5773
   13105       6.1876
   13106       6.4461
   13107       6.5165
   13108       6.3302
   13109       6.5000
   13110       6.5469
   13111       6.4761
   13112       6.2232
   13113       6.3062
   13114       6.2078
   13115       6.0666
   13116       6.4704
   13117       6.2976
   13118       6.5665
   13119       6.3561
   13120       5.8669
   13121       6.5831
   13122       6.3539
   13123       6.7235
   13124       6.0615
   13125       6.3947
   13126       5.9856
   13127       5.9995
   13128       6.3933
   13129       6.0816
   13130       6.9129
   13131       5.9750
   13132       6.4890
   13133       6.1178
   13134       6.3889
   13135       6.4923
   13136       6.1961
   13137       6.2413
   13138       5.9922
   13139       5.8252
   13140       5.9690
   13141       6.1505
   13142       6.2111
   13143       6.1770
   13144       6.2399
   13145       6.2363
   13146       6.0101
   13147       6.0318
   13148       6.4249
   13149       6.6359
   13150       6.5786
   13151       6.0493
   13152       6.2918
   13153       6.3549
   13154       6.1048
   13155       6.1771
   13156       6.6109
   13157       6.0836
   13158       6.1703
   13159       6.4475
   13160       5.9428
   13161       6.2271
   13162       6.2902
   13163       5.9267
   13164       6.1277
   13165       6.1065
   13166       6.2852
   13167       5.9149
   13168       6.0506
   13169       6.4447
   13170       6.2924
   13171       6.9986
   13172       6.3341
   13173       6.3425
   13174       6.5965
   13175       6.4144
   13176       6.4248
   13177       6.2434
   13178       6.4016
   13179       6.4045
   13180       6.2585
   13181       6.1748
   13182       6.4482
   13183       6.2748
   13184       6.1610
   13185       6.1412
   13186       6.3287
   13187       6.5750
   13188       6.3782
   13189       6.0379
   13190       6.2092
   13191       6.1633
   13192       6.1296
   13193       6.6717
   13194       6.2549
   13195       6.4452
   13196       6.3234
   13197       6.2363
   13198       6.3148
   13199       6.4533
   13200       6.3438
   13201       6.5131
   13202       6.5306
   13203       6.3637
   13204       6.6497
   13205       6.1253
   13206       6.2155
   13207       6.6286
   13208       6.4695
   13209       6.2846
   13210       6.2704
   13211       6.2024
   13212       6.2657
   13213       6.2492
   13214       6.1190
   13215       6.3888
   13216       6.3956
   13217       6.6181
   13218       6.4695
   13219       6.6411
   13220       6.3846
   13221       6.2085
   13222       6.3388
   13223       6.3700
   13224       6.3354
   13225       6.2988
   13226       6.2945
   13227       6.1752
   13228       6.4340
   13229       6.2043
   13230       6.3928
   13231       6.1252
   13232       5.9891
   13233       6.1727
   13234       6.5784
   13235       6.3081
   13236       5.9527
   13237       6.2675
   13238       6.2360
   13239       6.3717
   13240       6.3220
   13241       6.3882
   13242       6.2145
   13243       6.6284
   13244       6.1055
   13245       6.3798
   13246       6.1153
   13247       6.2665
   13248       6.3674
   13249       6.0805
   13250       6.3288
   13251       6.0009
   13252       6.2900
   13253       6.9260
   13254       6.5314
   13255       6.4949
   13256       6.3497
   13257       6.3889
   13258       6.3508
   13259       7.0859
   13260       6.6102
   13261       6.7673
   13262       7.1298
   13263       6.5497
   13264       6.6918
   13265       6.9715
   13266       6.3778
   13267       6.4744
   13268       6.6152
   13269       6.1815
   13270       6.5707
   13271       6.2914
   13272       6.6314
   13273       6.3166
   13274       6.6120
   13275       6.5252
   13276       6.4064
   13277       6.2574
   13278       6.1081
   13279       6.5009
   13280       6.1701
   13281       6.6815
   13282       6.5718
   13283       6.5171
   13284       6.5138
   13285       6.3405
   13286       6.2610
   13287       6.1901
   13288       6.2500
   13289       6.1991
   13290       6.1301
   13291       6.2322
   13292       6.3090
   13293       6.4361
   13294       6.2271
   13295       6.3488
   13296       6.4452
   13297       6.3625
   13298       6.1643
   13299       6.2788
   13300       5.8774
   13301       6.4404
   13302       6.2318
   13303       6.4364
   13304       6.1184
   13305       7.0157
   13306       6.8486
   13307       6.9684
   13308       6.6852
   13309       6.4434
   13310       6.7606
   13311       6.3478
   13312       6.3446
   13313       6.6231
   13314       6.4015
   13315       6.0527
   13316       6.7314
   13317       7.0240
   13318       6.6793
   13319       6.3447
   13320       6.3811
   13321       6.4499
   13322       6.3047
   13323       6.1179
   13324       6.5746
   13325       6.9306
   13326       6.5323
   13327       6.6000
   13328       6.3173
   13329       6.4832
   13330       6.3246
   13331       6.4213
   13332       6.5876
   13333       6.1093
   13334       6.4436
   13335       6.1762
   13336       6.4952
   13337       6.4158
   13338       6.0492
   13339       6.4213
   13340       6.6488
   13341       6.3344
   13342       6.2042
   13343       6.0660
   13344       6.3276
   13345       6.3484
   13346       6.7455
   13347       6.2638
   13348       6.4728
   13349       6.0327
   13350       6.1435
   13351       6.1699
   13352       6.4330
   13353       6.0912
   13354       6.2790
   13355       6.6307
   13356       6.0119
   13357       6.1380
   13358       6.0471
   13359       6.0272
   13360       6.2487
   13361       6.2951
   13362       6.0989
   13363       6.2199
   13364       6.5541
   13365       6.3999
   13366       6.5407
   13367       6.5356
   13368       6.2099
   13369       6.6769
   13370       6.3735
   13371       6.5211
   13372       6.6251
   13373       6.3340
   13374       6.3450
   13375       6.5867
   13376       6.2422
   13377       6.4313
   13378       6.3880
   13379       6.5606
   13380       6.1717
   13381       6.2143
   13382       6.5411
   13383       6.8219
   13384       6.2283
   13385       6.2542
   13386       6.0000
   13387       6.2861
   13388       6.6755
   13389       6.4020
   13390       6.1701
   13391       6.9366
   13392       6.3386
   13393       6.4088
   13394       6.3428
   13395       6.2647
   13396       6.1229
   13397       6.4352
   13398       6.4590
   13399       6.2263
   13400       6.2901
   13401       6.4353
   13402       6.6782
   13403       6.5489
   13404       6.3497
   13405       6.1647
   13406       6.3672
   13407       6.4258
   13408       6.6199
   13409       6.3035
   13410       6.2798
   13411       6.2449
   13412       6.4801
   13413       6.1116
   13414       6.3107
   13415       6.1931
   13416       6.4966
   13417       6.2742
   13418       6.1521
   13419       6.7018
   13420       6.1096
   13421       6.1804
   13422       6.8832
   13423       6.5160
   13424       6.2254
   13425       6.5393
   13426       6.5299
   13427       6.2059
   13428       6.3392
   13429       6.2518
   13430       6.2276
   13431       5.9209
   13432       6.3549
   13433       7.0580
   13434       6.4830
   13435       6.2649
   13436       6.1532
   13437       6.3039
   13438       6.1787
   13439       6.4189
   13440       6.3534
   13441       6.4661
   13442       6.6571
   13443       6.4876
   13444       6.6857
   13445       6.2530
   13446       6.4444
   13447       6.7796
   13448       6.5628
   13449       6.5007
   13450       6.2303
   13451       5.9253
   13452       6.3025
   13453       6.5504
   13454       6.4933
   13455       6.2483
   13456       6.6173
   13457       6.2907
   13458       6.4000
   13459       6.3021
   13460       6.1958
   13461       6.6562
   13462       6.4640
   13463       6.1671
   13464       6.4052
   13465       6.5754
   13466       6.3125
   13467       6.3417
   13468       6.5268
   13469       6.5224
   13470       6.2952
   13471       6.6718
   13472       6.9024
   13473       6.4714
   13474       6.5183
   13475       6.0805
   13476       6.1020
   13477       6.3560
   13478       6.0561
   13479       6.5351
   13480       6.4083
   13481       5.9886
   13482       5.8804
   13483       6.3034
   13484       6.3578
   13485       6.3458
   13486       6.7614
   13487       6.4607
   13488       6.3020
   13489       6.5174
   13490       6.8281
   13491       6.4853
   13492       6.3833
   13493       6.5539
   13494       6.3493
   13495       6.4331
   13496       6.1864
   13497       6.1156
   13498       6.4432
   13499       6.8294
   13500       6.1016
   13501       6.4299
   13502       6.3633
   13503       6.1899
   13504       6.5262
   13505       6.0091
   13506       6.1076
   13507       6.3433
   13508       6.3207
   13509       6.6543
   13510       6.3960
   13511       6.5745
   13512       6.2381
   13513       6.3315
   13514       6.2568
   13515       5.9768
   13516       6.0530
   13517       5.9906
   13518       6.3759
   13519       6.3726
   13520       6.4255
   13521       6.4092
   13522       6.4342
   13523       6.3889
   13524       6.1823
   13525       6.5387
   13526       6.2709
   13527       6.4929
   13528       6.5652
   13529       6.3192
   13530       6.5123
   13531       6.5743
   13532       6.3665
   13533       6.3743
   13534       6.4450
   13535       6.7217
   13536       6.3532
   13537       6.3111
   13538       6.7013
   13539       6.6581
   13540       6.6142
   13541       6.3698
   13542       6.2766
   13543       5.9313
   13544       6.6496
   13545       6.6978
   13546       6.5902
   13547       6.7667
   13548       6.4980
   13549       6.7164
   13550       6.5975
   13551       6.3810
   13552       6.4856
   13553       6.6749
   13554       6.6291
   13555       6.5408
   13556       6.2820
   13557       6.4343
   13558       6.2853
   13559       6.6964
   13560       6.7216
   13561       6.3015
   13562       6.2787
   13563       6.5695
   13564       6.2755
   13565       6.1805
   13566       6.3177
   13567       6.4433
   13568       6.2545
   13569       6.2448
   13570       6.4286
   13571       6.6477
   13572       6.8472
   13573       6.2057
   13574       6.1691
   13575       6.7600
   13576       6.6889
   13577       6.5742
   13578       6.4673
   13579       6.6538
   13580       6.6850
   13581       6.4770
   13582       6.3890
   13583       6.1874
   13584       6.1570
   13585       6.1546
   13586       6.0785
   13587       6.1996
   13588       6.0933
   13589       6.2986
   13590       6.2715
   13591       6.5864
   13592       6.4563
   13593       6.2868
   13594       6.1815
   13595       6.0619
   13596       6.2339
   13597       6.5554
   13598       6.1681
   13599       6.4750
   13600       6.5979
   13601       6.1681
   13602       6.7373
   13603       6.4108
   13604       6.3984
   13605       6.8123
   13606       6.3794
   13607       6.4550
   13608       6.3973
   13609       6.3350
   13610       6.4647
   13611       6.7819
   13612       6.6749
   13613       6.6484
   13614       6.4747
   13615       5.9576
   13616       6.3450
   13617       6.5611
   13618       6.0085
   13619       5.9940
   13620       6.5236
   13621       6.1662
   13622       6.6704
   13623       6.4123
   13624       6.1073
   13625       5.9824
   13626       6.1660
   13627       6.4004
   13628       6.6003
   13629       6.3265
   13630       6.2076
   13631       6.4116
   13632       6.3650
   13633       6.0753
   13634       6.1892
   13635       6.1394
   13636       5.9622
   13637       6.3280
   13638       6.1852
   13639       6.0952
   13640       6.1499
   13641       5.9992
   13642       6.5925
   13643       6.3217
   13644       6.5682
   13645       6.4020
   13646       6.4337
   13647       6.4291
   13648       6.4131
   13649       6.2859
   13650       6.1374
   13651       6.4222
   13652       6.3600
   13653       6.5343
   13654       6.0527
   13655       6.3446
   13656       6.5260
   13657       6.3291
   13658       6.2412
   13659       6.2871
   13660       6.6448
   13661       6.6021
   13662       6.4055
   13663       6.1717
   13664       6.1141
   13665       6.4895
   13666       6.4682
   13667       6.5839
   13668       6.1887
   13669       5.9995
   13670       6.7496
   13671       6.2173
   13672       6.1471
   13673       6.3637
   13674       6.4651
   13675       6.4777
   13676       6.4826
   13677       6.4085
   13678       6.6194
   13679       6.5004
   13680       6.4358
   13681       6.5838
   13682       6.6547
   13683       6.4618
   13684       6.5297
   13685       6.4082
   13686       6.7767
   13687       6.5324
   13688       6.6567
   13689       6.7666
   13690       6.6386
   13691       6.5087
   13692       5.9747
   13693       6.6087
   13694       5.9626
   13695       6.1786
   13696       6.7025
   13697       6.7120
   13698       6.4285
   13699       6.4366
   13700       6.5378
   13701       6.3329
   13702       5.9701
   13703       6.3126
   13704       6.2224
   13705       6.1083
   13706       6.0761
   13707       6.2427
   13708       6.2787
   13709       6.1170
   13710       6.4676
   13711       6.2686
   13712       6.1892
   13713       6.7342
   13714       6.4944
   13715       6.2539
   13716       6.5534
   13717       6.1146
   13718       6.0365
   13719       6.5608
   13720       6.1613
   13721       6.3602
   13722       6.4748
   13723       6.0920
   13724       6.2168
   13725       6.3516
   13726       6.2505
   13727       6.4006
   13728       6.5633
   13729       6.1810
   13730       6.3675
   13731       6.4350
   13732       6.6196
   13733       6.6410
   13734       6.2272
   13735       6.6801
   13736       6.4135
   13737       6.6281
   13738       6.3129
   13739       6.2241
   13740       6.5109
   13741       6.3732
   13742       6.3892
   13743       6.1547
   13744       6.1225
   13745       6.4061
   13746       6.0599
   13747       6.0211
   13748       6.2421
   13749       6.8059
   13750       6.5455
   13751       6.5862
   13752       6.7708
   13753       6.5709
   13754       6.3659
   13755       6.9125
   13756       6.3079
   13757       6.6175
   13758       7.3135
   13759       6.9904
   13760       7.2714
   13761       6.2064
   13762       6.5781
   13763       6.7133
   13764       6.0526
   13765       6.4332
   13766       6.4043
   13767       6.5335
   13768       6.2423
   13769       6.4295
   13770       6.3089
   13771       6.3298
   13772       6.6247
   13773       6.8681
   13774       6.2747
   13775       6.5048
   13776       5.9750
   13777       6.4284
   13778       6.0606
   13779       6.1416
   13780       6.5305
   13781       6.4560
   13782       6.0444
   13783       6.2612
   13784       6.4551
   13785       6.5486
   13786       6.6006
   13787       6.5489
   13788       6.2288
   13789       6.2855
   13790       6.1959
   13791       6.2675
   13792       6.3983
   13793       6.4145
   13794       6.5174
   13795       6.5360
   13796       6.3943
   13797       6.6438
   13798       6.8042
   13799       6.7936
   13800       6.7180
   13801       6.4805
   13802       6.3927
   13803       6.5096
   13804       7.2479
   13805       6.5072
   13806       6.6734
   13807       6.7158
   13808       6.2987
   13809       6.1644
   13810       6.4378
   13811       6.3612
   13812       6.4397
   13813       6.1912
   13814       6.3238
   13815       6.2166
   13816       6.4806
   13817       6.4320
   13818       6.2476
   13819       6.3870
   13820       6.5371
   13821       6.4585
   13822       6.2490
   13823       6.4562
   13824       6.2430
   13825       6.8644
   13826       6.1123
   13827       6.5113
   13828       6.4430
   13829       6.3281
   13830       6.7418
   13831       6.3477
   13832       6.0924
   13833       6.3639
   13834       6.2320
   13835       6.3606
   13836       6.4762
   13837       6.5086
   13838       6.0568
   13839       6.6544
   13840       6.2610
   13841       6.6749
   13842       6.3803
   13843       6.4976
   13844       6.5640
   13845       6.3190
   13846       6.3836
   13847       6.1852
   13848       6.7164
   13849       6.2853
   13850       6.1827
   13851       6.1687
   13852       6.4415
   13853       6.3852
   13854       6.2548
   13855       6.2264
   13856       6.1737
   13857       6.1486
   13858       6.4043
   13859       5.9787
   13860       6.0057
   13861       6.3486
   13862       6.1739
   13863       6.2689
   13864       6.3060
   13865       6.2432
   13866       6.3798
   13867       6.2951
   13868       6.0700
   13869       6.3490
   13870       6.1847
   13871       5.9475
   13872       6.7902
   13873       6.8776
   13874       6.3092
   13875       6.1323
   13876       6.6568
   13877       6.1049
   13878       6.5688
   13879       6.1845
   13880       6.2056
   13881       6.0151
   13882       6.4042
   13883       6.0405
   13884       6.5490
   13885       6.4864
   13886       6.4644
   13887       6.1413
   13888       6.1518
   13889       6.1631
   13890       6.5884
   13891       6.1253
   13892       6.3774
   13893       6.5442
   13894       6.1463
   13895       6.2574
   13896       6.0262
   13897       5.9793
   13898       6.5106
   13899       6.5367
   13900       6.3412
   13901       6.4741
   13902       7.0941
   13903       6.4818
   13904       6.2341
   13905       6.4492
   13906       6.4575
   13907       6.1967
   13908       6.3395
   13909       6.3552
   13910       6.2976
   13911       6.1786
   13912       6.5327
   13913       6.3030
   13914       6.4419
   13915       6.0063
   13916       6.2084
   13917       6.2709
   13918       6.6773
   13919       6.2675
   13920       6.3908
   13921       6.2175
   13922       6.4525
   13923       6.3095
   13924       6.6267
   13925       6.4335
   13926       6.4068
   13927       6.3482
   13928       6.4296
   13929       6.2605
   13930       6.1878
   13931       5.9507
   13932       6.2895
   13933       6.1936
   13934       6.0434
   13935       6.4447
   13936       6.4418
   13937       6.1417
   13938       6.6920
   13939       6.4104
   13940       6.4214
   13941       6.4962
   13942       6.2008
   13943       6.6026
   13944       6.5984
   13945       6.3293
   13946       6.3003
   13947       6.0920
   13948       6.4044
   13949       6.4416
   13950       6.3734
   13951       6.6744
   13952       6.4957
   13953       6.3371
   13954       6.1614
   13955       6.0193
   13956       6.4725
   13957       6.1456
   13958       5.7953
   13959       6.1188
   13960       6.2811
   13961       6.0550
   13962       6.0014
   13963       6.0356
   13964       6.2079
   13965       5.9458
   13966       6.4732
   13967       5.9749
   13968       6.6693
   13969       6.1581
   13970       6.3031
   13971       6.1125
   13972       6.4057
   13973       6.0452
   13974       6.0033
   13975       6.2249
   13976       6.3136
   13977       6.0740
   13978       6.0441
   13979       6.5119
   13980       6.0681
   13981       6.4107
   13982       6.1259
   13983       6.4751
   13984       6.3210
   13985       6.2361
   13986       6.4366
   13987       6.1228
   13988       6.2079
   13989       6.1846
   13990       6.4181
   13991       6.4557
   13992       6.3914
   13993       6.1858
   13994       6.2328
   13995       6.1758
   13996       6.2325
   13997       6.0099
   13998       6.2575
   13999       6.3924
   14000       5.9980
   14001       6.1196
   14002       6.1276
   14003       6.4933
   14004       6.2791
   14005       6.2528
   14006       6.2196
   14007       6.2228
   14008       6.3387
   14009       6.1585
   14010       6.3186
   14011       6.1097
   14012       6.2364
   14013       6.2948
   14014       6.2569
   14015       6.1194
   14016       6.3104
   14017       6.2150
   14018       6.1758
   14019       6.7097
   14020       6.0158
   14021       6.5108
   14022       6.8570
   14023       6.0006
   14024       6.4641
   14025       6.3646
   14026       6.6523
   14027       5.9353
   14028       6.3355
   14029       6.3286
   14030       6.3337
   14031       5.9953
   14032       6.3091
   14033       6.2386
   14034       6.3782
   14035       5.7967
   14036       5.9012
   14037       6.3082
   14038       6.3569
   14039       5.9967
   14040       6.1722
   14041       6.2057
   14042       6.1181
   14043       6.0931
   14044       6.1285
   14045       6.1793
   14046       6.5950
   14047       5.9355
   14048       6.6893
   14049       6.3647
   14050       6.0547
   14051       6.4372
   14052       5.9623
   14053       6.3205
   14054       6.0136
   14055       6.3143
   14056       6.1284
   14057       6.2269
   14058       6.2648
   14059       5.8174
   14060       6.3181
   14061       6.2335
   14062       6.2873
   14063       6.1645
   14064       6.4585
   14065       6.4670
   14066       6.4452
   14067       6.2719
   14068       6.5234
   14069       6.3971
   14070       6.3684
   14071       6.4493
   14072       6.2619
   14073       6.4976
   14074       6.2692
   14075       6.4160
   14076       6.0692
   14077       6.4069
   14078       6.2817
   14079       6.5937
   14080       6.4228
   14081       6.0941
   14082       6.3937
   14083       6.1719
   14084       6.0483
   14085       6.0534
   14086       6.1552
   14087       6.5727
   14088       6.3570
   14089       6.3578
   14090       5.9500
   14091       6.2651
   14092       6.2532
   14093       6.0406
   14094       6.1246
   14095       6.0945
   14096       6.4127
   14097       6.0907
   14098       6.3307
   14099       6.1320
   14100       6.3384
   14101       6.1618
   14102       6.2353
   14103       6.2486
   14104       6.2654
   14105       6.0183
   14106       6.1309
   14107       6.1759
   14108       6.0768
   14109       6.0398
   14110       6.2056
   14111       6.2922
   14112       6.0699
   14113       6.2850
   14114       6.2612
   14115       6.2648
   14116       5.7628
   14117       6.2720
   14118       6.1258
   14119       6.1606
   14120       6.2745
   14121       6.1419
   14122       6.2767
   14123       5.9694
   14124       5.9263
   14125       6.5022
   14126       6.5711
   14127       6.1630
   14128       6.0615
   14129       6.0953
   14130       6.1998
   14131       6.6581
   14132       6.3370
   14133       6.1641
   14134       6.2151
   14135       6.3924
   14136       5.9366
   14137       6.2699
   14138       6.3183
   14139       6.4188
   14140       6.3210
   14141       6.0386
   14142       6.2674
   14143       5.8790
   14144       6.1310
   14145       6.4390
   14146       6.6728
   14147       6.6663
   14148       6.5495
   14149       6.4100
   14150       6.3084
   14151       6.2063
   14152       6.4576
   14153       6.1608
   14154       6.3860
   14155       6.2704
   14156       6.5801
   14157       6.2524
   14158       6.2178
   14159       6.2175
   14160       6.7682
   14161       6.0936
   14162       6.1833
   14163       6.3256
   14164       5.9728
   14165       6.1848
   14166       6.1179
   14167       5.8787
   14168       6.1916
   14169       6.1316
   14170       5.8727
   14171       6.3685
   14172       6.1697
   14173       6.4598
   14174       6.1286
   14175       6.6277
   14176       6.3998
   14177       6.5964
   14178       5.9684
   14179       6.2795
   14180       6.3586
   14181       6.2938
   14182       6.5077
   14183       6.1375
   14184       6.2221
   14185       5.9068
   14186       6.3695
   14187       6.2205
   14188       6.3195
   14189       6.4999
   14190       6.7953
   14191       6.8168
   14192       6.2388
   14193       5.8629
   14194       6.4673
   14195       6.4541
   14196       6.1985
   14197       6.5581
   14198       6.2504
   14199       6.4497
   14200       6.0366
   14201       6.3991
   14202       6.4182
   14203       6.5291
   14204       6.2536
   14205       6.4969
   14206       6.0964
   14207       6.5501
   14208       6.3590
   14209       6.2111
   14210       6.1350
   14211       6.6142
   14212       5.8725
   14213       6.0881
   14214       6.4326
   14215       6.0449
   14216       6.1988
   14217       6.2257
   14218       6.2240
   14219       6.4659
   14220       6.2568
   14221       6.3641
   14222       6.1417
   14223       6.1590
   14224       6.4100
   14225       6.2756
   14226       5.9841
   14227       6.1754
   14228       6.3711
   14229       6.2387
   14230       6.1117
   14231       6.1989
   14232       6.2100
   14233       6.1461
   14234       6.0504
   14235       6.1424
   14236       6.4688
   14237       6.2997
   14238       6.5828
   14239       6.3906
   14240       6.5901
   14241       6.6025
   14242       6.4031
   14243       6.4376
   14244       6.5434
   14245       6.4066
   14246       6.3799
   14247       6.4176
   14248       6.3853
   14249       6.2946
   14250       6.2256
   14251       5.9769
   14252       6.4779
   14253       6.2614
   14254       6.3924
   14255       6.4586
   14256       6.6519
   14257       6.4437
   14258       6.3449
   14259       6.1261
   14260       6.4152
   14261       6.0444
   14262       6.2006
   14263       6.3159
   14264       6.1356
   14265       6.1466
   14266       6.2666
   14267       6.1583
   14268       6.2912
   14269       6.2619
   14270       6.3178
   14271       6.2241
   14272       6.2417
   14273       6.2078
   14274       6.4365
   14275       6.5828
   14276       6.0603
   14277       6.2487
   14278       6.4097
   14279       6.5554
   14280       6.2645
   14281       6.1487
   14282       6.3025
   14283       6.1626
   14284       6.3199
   14285       6.0990
   14286       6.3715
   14287       6.6914
   14288       6.2079
   14289       6.3153
   14290       6.3705
   14291       6.0179
   14292       5.8038
   14293       6.1040
   14294       6.6464
   14295       6.2971
   14296       6.4449
   14297       6.3495
   14298       6.1821
   14299       6.0854
   14300       6.4249
   14301       6.3869
   14302       6.5381
   14303       6.2529
   14304       6.4077
   14305       6.3509
   14306       6.3927
   14307       6.2334
   14308       6.4899
   14309       6.1808
   14310       6.3605
   14311       6.1045
   14312       6.2029
   14313       6.1296
   14314       6.0722
   14315       6.1327
   14316       6.1146
   14317       6.0979
   14318       6.2060
   14319       6.0151
   14320       6.3006
   14321       6.2856
   14322       6.0834
   14323       6.3046
   14324       6.4145
   14325       6.3365
   14326       6.0898
   14327       5.9665
   14328       6.1827
   14329       6.1974
   14330       6.1293
   14331       6.4599
   14332       6.1661
   14333       6.3125
   14334       6.4343
   14335       6.5525
   14336       6.7299
   14337       6.0851
   14338       6.1488
   14339       6.4042
   14340       6.1781
   14341       6.8373
   14342       5.9692
   14343       6.5793
   14344       6.6999
   14345       6.0849
   14346       6.1626
   14347       6.2052
   14348       6.3180
   14349       6.1124
   14350       6.5384
   14351       6.2514
   14352       6.1678
   14353       6.1214
   14354       6.4339
   14355       6.2803
   14356       6.1842
   14357       5.9663
   14358       6.1595
   14359       6.3292
   14360       6.3004
   14361       6.2370
   14362       6.3159
   14363       6.1048
   14364       6.2605
   14365       6.4200
   14366       6.3036
   14367       6.1897
   14368       6.1525
   14369       6.5223
   14370       6.0624
   14371       6.1517
   14372       6.0475
   14373       6.2624
   14374       6.3658
   14375       6.1436
   14376       6.3031
   14377       6.0980
   14378       6.2444
   14379       6.3277
   14380       6.3179
   14381       6.3286
   14382       6.2460
   14383       6.1344
   14384       6.1297
   14385       6.2729
   14386       6.3077
   14387       6.1720
   14388       6.2304
   14389       6.2317
   14390       6.2613
   14391       6.3788
   14392       6.0988
   14393       6.4626
   14394       6.1010
   14395       6.3322
   14396       6.1632
   14397       6.5827
   14398       6.1589
   14399       6.3214
   14400       6.3519
   14401       6.3015
   14402       6.3922
   14403       6.7376
   14404       6.2092
   14405       6.3109
   14406       6.2689
   14407       6.3973
   14408       6.3958
   14409       6.1710
   14410       6.0655
   14411       6.2667
   14412       6.5327
   14413       5.8845
   14414       6.5829
   14415       6.3183
   14416       6.2539
   14417       5.8952
   14418       6.3966
   14419       6.3050
   14420       6.2440
   14421       6.1832
   14422       6.2221
   14423       6.3608
   14424       6.3698
   14425       6.2309
   14426       6.4136
   14427       6.1289
   14428       5.7993
   14429       6.5884
   14430       6.2389
   14431       6.4338
   14432       6.4493
   14433       6.2293
   14434       6.1506
   14435       6.1247
   14436       6.3710
   14437       6.4663
   14438       6.4641
   14439       6.5400
   14440       6.7483
   14441       6.7011
   14442       6.1644
   14443       6.3191
   14444       6.3011
   14445       6.0723
   14446       6.4322
   14447       6.2796
   14448       6.5637
   14449       6.0326
   14450       6.3161
   14451       5.9469
   14452       6.3257
   14453       5.9344
   14454       6.1508
   14455       6.0037
   14456       6.0881
   14457       6.1982
   14458       6.2846
   14459       6.3768
   14460       6.6346
   14461       6.1170
   14462       6.3798
   14463       6.2579
   14464       5.9748
   14465       6.3490
   14466       6.2209
   14467       5.8969
   14468       6.2867
   14469       6.3535
   14470       5.8030
   14471       6.1037
   14472       6.4843
   14473       6.5724
   14474       6.5598
   14475       6.3419
   14476       5.9023
   14477       6.2892
   14478       6.4244
   14479       6.6076
   14480       6.1445
   14481       6.5228
   14482       6.0553
   14483       6.5102
   14484       6.0368
   14485       5.9533
   14486       6.4392
   14487       6.0823
   14488       6.2892
   14489       6.4990
   14490       6.0461
   14491       6.2029
   14492       6.3552
   14493       6.0936
   14494       6.6954
   14495       6.5610
   14496       6.3560
   14497       6.6991
   14498       6.2823
   14499       6.0750
   14500       6.4389
   14501       6.0889
   14502       6.1758
   14503       6.3037
   14504       6.4647
   14505       6.3008
   14506       7.0653
   14507       6.6824
   14508       6.5813
   14509       6.5324
   14510       6.3307
   14511       7.0478
   14512       6.6679
   14513       6.6506
   14514       6.3798
   14515       6.6083
   14516       6.7785
   14517       6.1489
   14518       6.1687
   14519       6.3597
   14520       6.3595
   14521       6.2919
   14522       6.2168
   14523       6.2943
   14524       6.0810
   14525       6.1942
   14526       6.6939
   14527       6.1939
   14528       6.7705
   14529       6.5127
   14530       6.3348
   14531       6.3590
   14532       6.9306
   14533       6.5119
   14534       6.4391
   14535       6.5544
   14536       6.6985
   14537       6.5868
   14538       6.5131
   14539       7.0205
   14540       7.0347
   14541       6.3554
   14542       6.0482
   14543       6.3977
   14544       6.4789
   14545       6.5539
   14546       6.3634
   14547       6.1508
   14548       6.1101
   14549       6.9716
   14550       6.6184
   14551       6.7875
   14552       6.3286
   14553       6.1710
   14554       6.1039
   14555       6.3972
   14556       6.5984
   14557       6.3522
   14558       6.5129
   14559       6.4513
   14560       6.3093
   14561       6.2639
   14562       6.4825
   14563       6.2329
   14564       6.2195
   14565       6.4711
   14566       6.5720
   14567       6.4090
   14568       6.0209
   14569       6.2852
   14570       6.1925
   14571       6.0468
   14572       6.3128
   14573       6.3089
   14574       6.2493
   14575       6.1992
   14576       6.5445
   14577       6.3628
   14578       6.4109
   14579       6.4767
   14580       6.4345
   14581       6.2689
   14582       6.3883
   14583       6.4402
   14584       6.4799
   14585       6.5258
   14586       6.9805
   14587       6.1366
   14588       6.6480
   14589       6.3881
   14590       6.5978
   14591       6.4576
   14592       6.4286
   14593       6.3959
   14594       6.5276
   14595       6.1742
   14596       6.2762
   14597       6.2124
   14598       6.3112
   14599       5.9633
   14600       6.2222
   14601       6.1434
   14602       6.3547
   14603       6.1243
   14604       6.6312
   14605       6.1338
   14606       6.2661
   14607       6.0635
   14608       6.2665
   14609       6.2723
   14610       6.2815
   14611       6.0451
   14612       6.3859
   14613       6.1423
   14614       6.1705
   14615       6.0204
   14616       6.3726
   14617       6.1636
   14618       6.3492
   14619       6.2119
   14620       6.0475
   14621       6.1882
   14622       6.3182
   14623       5.9306
   14624       6.3344
   14625       6.2714
   14626       6.6184
   14627       6.1359
   14628       6.4076
   14629       5.9071
   14630       6.4572
   14631       6.1644
   14632       6.1813
   14633       6.3774
   14634       6.2241
   14635       6.3527
   14636       6.4759
   14637       6.5291
   14638       6.7595
   14639       6.2741
   14640       6.3259
   14641       6.4283
   14642       6.1623
   14643       6.5080
   14644       6.4303
   14645       6.3058
   14646       6.4562
   14647       6.3119
   14648       6.6067
   14649       6.5089
   14650       6.4846
   14651       6.3729
   14652       6.3713
   14653       6.1986
   14654       6.3155
   14655       6.3950
   14656       6.2198
   14657       6.1483
   14658       6.6538
   14659       6.4015
   14660       6.5699
   14661       6.4467
   14662       6.2234
   14663       6.0173
   14664       6.3450
   14665       5.9947
   14666       6.4014
   14667       6.2962
   14668       6.4090
   14669       6.0334
   14670       6.2253
   14671       6.3022
   14672       6.3667
   14673       6.0964
   14674       6.3489
   14675       6.3346
   14676       6.5284
   14677       6.2323
   14678       6.5139
   14679       6.8534
   14680       6.4469
   14681       6.8588
   14682       6.1303
   14683       6.6068
   14684       7.0099
   14685       6.3174
   14686       6.3862
   14687       6.7626
   14688       6.4407
   14689       6.7032
   14690       6.4733
   14691       6.9038
   14692       6.6196
   14693       6.8489
   14694       6.5475
   14695       6.7353
   14696       6.2429
   14697       6.4379
   14698       6.1451
   14699       6.7416
   14700       6.6313
   14701       6.5706
   14702       6.8702
   14703       6.5083
   14704       6.5644
   14705       6.4180
   14706       6.3590
   14707       6.5360
   14708       6.0881
   14709       6.3062
   14710       6.9518
   14711       6.1932
   14712       6.6620
   14713       6.4472
   14714       6.0059
   14715       6.2357
   14716       6.1638
   14717       6.6846
   14718       6.4425
   14719       6.3563
   14720       6.3502
   14721       6.5963
   14722       6.6372
   14723       6.2642
   14724       6.3132
   14725       6.4542
   14726       6.0484
   14727       6.2834
   14728       6.5390
   14729       6.6368
   14730       6.7530
   14731       6.3527
   14732       6.2969
   14733       6.3621
   14734       6.5739
   14735       6.7158
   14736       6.3820
   14737       6.6184
   14738       6.8411
   14739       6.6045
   14740       6.6522
   14741       6.4144
   14742       6.2335
   14743       6.6673
   14744       6.3760
   14745       6.6797
   14746       6.3114
   14747       6.7475
   14748       6.6300
   14749       6.5901
   14750       6.6797
   14751       6.6581
   14752       6.4286
   14753       6.4659
   14754       6.5015
   14755       6.9080
   14756       6.5567
   14757       6.3773
   14758       6.3703
   14759       6.8140
   14760       6.5651
   14761       6.8655
   14762       6.5464
   14763       6.5449
   14764       6.7414
   14765       6.5345
   14766       6.7952
   14767       6.5233
   14768       6.3969
   14769       6.4727
   14770       6.3996
   14771       6.5060
   14772       7.1932
   14773       6.9547
   14774       6.5920
   14775       6.9368
   14776       6.5720
   14777       6.8586
   14778       6.7405
   14779       6.6096
   14780       6.5402
   14781       6.9136
   14782       6.8834
   14783       6.7841
   14784       6.6289
   14785       6.7006
   14786       6.6316
   14787       6.3593
   14788       6.5365
   14789       6.5997
   14790       6.5508
   14791       6.2230
   14792       6.4713
   14793       6.3109
   14794       6.3586
   14795       6.7062
   14796       6.4795
   14797       6.1479
   14798       6.2739
   14799       6.7995
   14800       6.8691
   14801       6.9500
   14802       6.9351
   14803       6.9890
   14804       6.5506
   14805       6.8272
   14806       6.6733
   14807       6.8674
   14808       6.9192
   14809       6.8705
   14810       6.1747
   14811       6.3990
   14812       6.5625
   14813       6.3413
   14814       6.1361
   14815       6.7729
   14816       6.8974
   14817       6.6869
   14818       6.6309
   14819       6.7025
   14820       6.6309
   14821       6.3976
   14822       6.5672
   14823       6.5168
   14824       6.5479
   14825       6.3852
   14826       6.3171
   14827       6.6709
   14828       6.3707
   14829       6.7616
   14830       6.3720
   14831       6.3517
   14832       6.3125
   14833       6.4333
   14834       6.3840
   14835       6.4574
   14836       6.2485
   14837       6.3602
   14838       6.1766
   14839       6.7005
   14840       6.3883
   14841       6.6851
   14842       6.2724
   14843       6.8036
   14844       6.5462
   14845       6.5399
   14846       6.5904
   14847       6.2036
   14848       6.5382
   14849       6.4367
   14850       6.1664
   14851       6.1973
   14852       6.5490
   14853       6.5301
   14854       6.0322
   14855       6.8175
   14856       6.9975
   14857       6.8221
   14858       6.5835
   14859       6.5454
   14860       6.2961
   14861       6.4455
   14862       6.2369
   14863       6.1777
   14864       6.3721
   14865       6.2970
   14866       6.2657
   14867       6.3805
   14868       6.6186
   14869       6.2976
   14870       7.2196
   14871       6.7194
   14872       6.2502
   14873       6.4398
   14874       6.6474
   14875       6.5550
   14876       6.1919
   14877       6.1373
   14878       6.3616
   14879       6.4647
   14880       6.4096
   14881       6.2876
   14882       6.8255
   14883       6.4966
   14884       6.5569
   14885       6.7883
   14886       6.3288
   14887       6.5904
   14888       6.9199
   14889       6.4555
   14890       6.3185
   14891       6.5748
   14892       6.4436
   14893       6.4237
   14894       6.3823
   14895       6.4872
   14896       6.1107
   14897       6.3962
   14898       6.2483
   14899       6.1890
   14900       6.2439
   14901       6.3215
   14902       6.5842
   14903       6.7982
   14904       6.6957
   14905       6.4648
   14906       6.5046
   14907       6.4161
   14908       6.4192
   14909       6.3977
   14910       6.1211
   14911       6.1402
   14912       6.4748
   14913       6.8764
   14914       6.8539
   14915       6.8425
   14916       6.2139
   14917       6.8948
   14918       6.7164
   14919       6.6524
   14920       6.6290
   14921       6.7170
   14922       6.7160
   14923       6.3225
   14924       6.5624
   14925       6.1694
   14926       6.4349
   14927       6.0518
   14928       6.3506
   14929       6.8714
   14930       6.3595
   14931       6.0837
   14932       6.3142
   14933       6.2171
   14934       6.5167
   14935       6.2192
   14936       6.4398
   14937       6.3646
   14938       6.7056
   14939       6.3022
   14940       6.6399
   14941       6.2317
   14942       6.5161
   14943       6.2340
   14944       6.1237
   14945       6.4465
   14946       6.2415
   14947       6.5588
   14948       6.3300
   14949       6.3447
   14950       6.2664
   14951       6.3328
   14952       6.6751
   14953       6.1053
   14954       6.5284
   14955       6.0013
   14956       6.9147
   14957       6.6443
   14958       6.2155
   14959       6.3647
   14960       6.8156
   14961       6.2652
   14962       6.3476
   14963       6.2950
   14964       6.1186
   14965       6.3821
   14966       6.4057
   14967       6.8260
   14968       6.7055
   14969       6.0838
   14970       6.2265
   14971       6.4249
   14972       6.1557
   14973       6.6423
   14974       6.2538
   14975       6.6120
   14976       6.3280
   14977       6.5151
   14978       6.3015
   14979       6.3100
   14980       6.0141
   14981       6.1875
   14982       6.1426
   14983       6.0059
   14984       6.6043
   14985       6.1291
   14986       6.1611
   14987       6.0593
   14988       6.0204
   14989       6.2772
   14990       6.5584
   14991       6.1171
   14992       6.1994
   14993       6.1320
   14994       6.6135
   14995       6.4047
   14996       6.4719
   14997       6.1777
   14998       6.2935
   14999       5.7276
   15000       6.5042
   15001       6.0794
   15002       6.1547
   15003       6.0805
   15004       6.5198
   15005       5.9303
   15006       6.0431
   15007       6.1447
   15008       6.1736
   15009       6.7184
   15010       6.1688
   15011       6.2202
   15012       6.3823
   15013       6.5058
   15014       6.4213
   15015       6.2067
   15016       6.4839
   15017       6.5543
   15018       6.7075
   15019       6.6273
   15020       6.5083
   15021       6.4197
   15022       6.4439
   15023       6.6129
   15024       6.2680
   15025       6.7510
   15026       7.0396
   15027       6.3384
   15028       6.3324
   15029       6.3836
   15030       6.3277
   15031       6.4908
   15032       6.1995
   15033       6.8958
   15034       6.7063
   15035       6.3927
   15036       6.3676
   15037       6.2508
   15038       6.1419
   15039       6.4917
   15040       6.5523
   15041       6.7931
   15042       6.9269
   15043       6.2011
   15044       6.3344
   15045       6.7743
   15046       6.3043
   15047       6.3455
   15048       6.4988
   15049       6.1319
   15050       6.3060
   15051       6.1013
   15052       6.1676
   15053       6.4271
   15054       6.4661
   15055       6.4844
   15056       6.5784
   15057       6.2829
   15058       6.4965
   15059       6.2545
   15060       6.2317
   15061       6.3007
   15062       6.5086
   15063       6.7262
   15064       6.5699
   15065       6.3827
   15066       6.1184
   15067       6.2823
   15068       6.1893
   15069       6.1148
   15070       6.1524
   15071       6.4941
   15072       6.4438
   15073       6.4754
   15074       6.5025
   15075       6.2656
   15076       6.2991
   15077       6.3183
   15078       6.0469
   15079       6.5207
   15080       6.4647
   15081       6.7116
   15082       6.8142
   15083       6.3983
   15084       6.1992
   15085       6.6122
   15086       6.0770
   15087       6.9222
   15088       6.5503
   15089       6.6595
   15090       6.3810
   15091       6.4367
   15092       6.4637
   15093       6.3450
   15094       6.6336
   15095       6.5961
   15096       6.6804
   15097       6.3205
   15098       6.3465
   15099       6.4141
   15100       6.3769
   15101       6.4900
   15102       6.9633
   15103       6.1698
   15104       6.5875
   15105       6.5251
   15106       6.4681
   15107       6.5603
   15108       6.1494
   15109       6.5894
   15110       6.4457
   15111       6.3819
   15112       6.4318
   15113       6.3798
   15114       6.2502
   15115       6.3610
   15116       6.8585
   15117       6.2967
   15118       6.5370
   15119       6.4519
   15120       6.3000
   15121       6.6743
   15122       6.3348
   15123       6.0710
   15124       6.2184
   15125       6.1510
   15126       6.2665
   15127       6.5075
   15128       6.4748
   15129       6.4537
   15130       6.2651
   15131       6.1902
   15132       6.5438
   15133       6.4956
   15134       6.4031
   15135       6.2184
   15136       6.4129
   15137       6.0832
   15138       6.0561
   15139       6.3575
   15140       6.2533
   15141       6.0999
   15142       6.0076
   15143       6.2266
   15144       6.2063
   15145       6.0076
   15146       6.2548
   15147       5.9494
   15148       6.2580
   15149       6.2104
   15150       6.1419
   15151       6.5563
   15152       6.1176
   15153       6.9648
   15154       6.7006
   15155       6.4830
   15156       7.0995
   15157       6.6043
   15158       6.3696
   15159       6.6272
   15160       6.6726
   15161       6.2774
   15162       6.3996
   15163       6.7118
   15164       6.5543
   15165       6.3718
   15166       6.5971
   15167       6.1618
   15168       6.3889
   15169       6.5035
   15170       6.4142
   15171       6.6040
   15172       6.3377
   15173       6.4941
   15174       6.2334
   15175       6.4468
   15176       6.2723
   15177       6.6192
   15178       6.2350
   15179       6.3015
   15180       6.4715
   15181       6.6011
   15182       6.6294
   15183       6.8581
   15184       6.6087
   15185       6.8104
   15186       6.6626
   15187       6.4899
   15188       6.4335
   15189       6.4731
   15190       6.4155
   15191       6.2975
   15192       6.4590
   15193       6.3180
   15194       6.4171
   15195       6.1352
   15196       6.3584
   15197       6.0197
   15198       6.1253
   15199       6.0254
   15200       6.6199
   15201       6.3198
   15202       6.6176
   15203       6.1198
   15204       6.5279
   15205       6.3721
   15206       6.7493
   15207       6.6926
   15208       6.4207
   15209       6.6672
   15210       6.2935
   15211       6.1023
   15212       6.3993
   15213       6.3644
   15214       5.9540
   15215       6.3455
   15216       6.2837
   15217       6.5407
   15218       6.7089
   15219       6.3790
   15220       6.5534
   15221       6.9174
   15222       6.0223
   15223       6.5711
   15224       6.2199
   15225       6.3056
   15226       6.2735
   15227       6.4314
   15228       6.2879
   15229       6.3777
   15230       6.1825
   15231       6.3374
   15232       6.3257
   15233       6.6763
   15234       6.2996
   15235       6.7921
   15236       6.3587
   15237       6.4060
   15238       6.5106
   15239       6.5594
   15240       6.4523
   15241       6.2587
   15242       6.2475
   15243       6.3708
   15244       6.5314
   15245       6.2017
   15246       6.0634
   15247       6.2762
   15248       6.3572
   15249       6.3278
   15250       6.4642
   15251       6.5869
   15252       6.2171
   15253       6.4196
   15254       6.3832
   15255       6.5283
   15256       6.7388
   15257       6.1058
   15258       6.3111
   15259       6.7908
   15260       6.3093
   15261       6.3774
   15262       6.7409
   15263       6.7494
   15264       6.3016
   15265       6.4291
   15266       6.5646
   15267       6.2463
   15268       6.6611
   15269       6.3307
   15270       6.2459
   15271       6.3333
   15272       6.4380
   15273       6.6747
   15274       6.6155
   15275       6.4636
   15276       6.1535
   15277       6.5786
   15278       6.5597
   15279       6.2730
   15280       6.4098
   15281       6.4575
   15282       6.1517
   15283       6.2732
   15284       5.9048
   15285       6.2712
   15286       6.0735
   15287       6.2954
   15288       6.1025
   15289       6.3820
   15290       5.9906
   15291       6.7581
   15292       6.3294
   15293       6.6110
   15294       6.1534
   15295       6.1160
   15296       6.2745
   15297       6.0656
   15298       6.2441
   15299       6.6542
   15300       6.5127
   15301       6.2199
   15302       6.2592
   15303       6.2332
   15304       6.2584
   15305       6.3400
   15306       6.3266
   15307       6.4336
   15308       6.4125
   15309       6.1722
   15310       6.4979
   15311       6.7614
   15312       6.1743
   15313       6.0368
   15314       6.4405
   15315       6.5843
   15316       7.1964
   15317       6.8010
   15318       6.6678
   15319       6.5709
   15320       6.5685
   15321       6.4123
   15322       6.5000
   15323       6.2206
   15324       6.5270
   15325       6.4401
   15326       6.2341
   15327       6.2082
   15328       6.3569
   15329       6.5852
   15330       6.8019
   15331       6.4547
   15332       6.2686
   15333       6.2791
   15334       6.3737
   15335       6.2739
   15336       6.1397
   15337       6.2071
   15338       6.2748
   15339       6.6110
   15340       6.1142
   15341       6.5159
   15342       6.2199
   15343       6.5604
   15344       6.7929
   15345       6.2796
   15346       6.1564
   15347       6.4537
   15348       6.9127
   15349       6.8128
   15350       6.1728
   15351       6.2430
   15352       6.3111
   15353       6.8193
   15354       6.5127
   15355       6.8828
   15356       7.1091
   15357       6.3435
   15358       5.9779
   15359       6.0959
   15360       6.7281
   15361       6.0759
   15362       6.4616
   15363       6.4044
   15364       6.4701
   15365       6.1675
   15366       6.5182
   15367       6.6341
   15368       6.6315
   15369       6.2409
   15370       6.4381
   15371       6.2455
   15372       6.6338
   15373       6.6780
   15374       6.7167
   15375       6.2417
   15376       6.6341
   15377       6.5364
   15378       6.3718
   15379       6.2215
   15380       6.3497
   15381       6.6683
   15382       6.4764
   15383       6.5171
   15384       6.2834
   15385       6.2848
   15386       6.5809
   15387       6.6152
   15388       6.7204
   15389       7.0371
   15390       6.2362
   15391       7.0363
   15392       7.0832
   15393       7.3817
   15394       6.5339
   15395       6.6923
   15396       6.4877
   15397       6.4865
   15398       6.4792
   15399       6.5721
   15400       6.5783
   15401       6.5974
   15402       6.4544
   15403       6.6853
   15404       6.4197
   15405       6.8910
   15406       6.4470
   15407       6.5737
   15408       6.5306
   15409       7.5357
   15410       6.4603
   15411       6.6573
   15412       6.7940
   15413       7.1386
   15414       7.0448
   15415       6.9897
   15416       6.5511
   15417       6.7552
   15418       6.8733
   15419       6.8548
   15420       6.7146
   15421       6.7585
   15422       7.0862
   15423       6.9161
   15424       6.9743
   15425       6.5048
   15426       6.9543
   15427       6.3809
   15428       6.4170
   15429       6.7610
   15430       7.0139
   15431       6.9304
   15432       6.3271
   15433       6.8315
   15434       6.5786
   15435       6.6662
   15436       6.5732
   15437       6.4149
   15438       6.7084
   15439       6.6815
   15440       6.3393
   15441       6.4845
   15442       6.9259
   15443       6.6294
   15444       6.3224
   15445       6.3143
   15446       6.2078
   15447       6.5802
   15448       6.3697
   15449       6.0036
   15450       6.1950
   15451       6.6174
   15452       6.6353
   15453       6.5433
   15454       6.3491
   15455       6.4578
   15456       6.3705
   15457       6.3538
   15458       5.9818
   15459       6.3105
   15460       6.2500
   15461       6.0706
   15462       6.4540
   15463       6.4433
   15464       6.0300
   15465       6.2220
   15466       6.4473
   15467       6.6090
   15468       6.6033
   15469       6.4858
   15470       6.5977
   15471       6.8648
   15472       6.2830
   15473       6.4533
   15474       6.5998
   15475       6.6938
   15476       6.3959
   15477       6.1478
   15478       6.1265
   15479       5.9738
   15480       6.1612
   15481       6.4981
   15482       6.4641
   15483       6.5570
   15484       6.4788
   15485       6.3600
   15486       6.6275
   15487       6.3080
   15488       6.1080
   15489       6.5937
   15490       6.6230
   15491       6.2873
   15492       6.7147
   15493       6.2915
   15494       6.4476
   15495       6.0645
   15496       6.1029
   15497       6.0648
   15498       6.4031
   15499       6.8428
   15500       6.4195
   15501       6.3195
   15502       6.6092
   15503       6.1088
   15504       6.4570
   15505       5.9636
   15506       6.0461
   15507       6.4568
   15508       6.3886
   15509       6.6195
   15510       6.6233
   15511       6.4885
   15512       6.2246
   15513       6.3959
   15514       6.4121
   15515       6.2272
   15516       6.8480
   15517       6.5790
   15518       6.2201
   15519       6.1900
   15520       6.5648
   15521       6.2650
   15522       6.3287
   15523       6.6965
   15524       6.5969
   15525       6.2518
   15526       6.4448
   15527       6.3472
   15528       6.2883
   15529       6.1131
   15530       6.5957
   15531       6.1108
   15532       6.1089
   15533       6.2458
   15534       6.1626
   15535       6.1754
   15536       6.3971
   15537       6.3139
   15538       6.6764
   15539       6.3100
   15540       6.5674
   15541       6.7302
   15542       6.4283
   15543       6.3740
   15544       6.2492
   15545       6.2784
   15546       6.3245
   15547       6.3876
   15548       6.2729
   15549       6.2205
   15550       6.0791
   15551       6.4685
   15552       6.2332
   15553       6.1447
   15554       6.4973
   15555       6.4490
   15556       6.1908
   15557       6.4999
   15558       6.3476
   15559       6.1415
   15560       6.1804
   15561       6.1360
   15562       6.5017
   15563       6.3173
   15564       6.7614
   15565       6.4243
   15566       6.2105
   15567       6.0572
   15568       6.3224
   15569       6.4702
   15570       6.3828
   15571       6.8177
   15572       6.1962
   15573       6.0862
   15574       6.2952
   15575       6.2356
   15576       6.3342
   15577       6.2732
   15578       6.9126
   15579       6.1110
   15580       6.7575
   15581       6.2902
   15582       6.2173
   15583       6.5048
   15584       6.7075
   15585       6.2245
   15586       6.8796
   15587       6.2518
   15588       6.7709
   15589       6.7469
   15590       7.2062
   15591       6.4661
   15592       6.3270
   15593       6.4729
   15594       6.3799
   15595       6.3919
   15596       6.5048
   15597       6.4965
   15598       6.4037
   15599       5.9766
   15600       6.5027
   15601       6.0828
   15602       6.2427
   15603       6.3513
   15604       6.1741
   15605       6.3722
   15606       6.3676
   15607       5.9084
   15608       6.2330
   15609       6.5985
   15610       6.6783
   15611       6.2078
   15612       6.3795
   15613       6.4535
   15614       6.2745
   15615       6.0666
   15616       6.1316
   15617       6.0129
   15618       6.4905
   15619       6.2502
   15620       6.2617
   15621       6.5252
   15622       6.2563
   15623       6.3866
   15624       6.1894
   15625       6.1985
   15626       6.1888
   15627       6.1704
   15628       6.4918
   15629       6.5362
   15630       6.7651
   15631       6.5165
   15632       6.4228
   15633       6.2742
   15634       6.2511
   15635       6.3694
   15636       6.2926
   15637       6.2354
   15638       6.1416
   15639       6.3133
   15640       5.9549
   15641       6.1727
   15642       6.0007
   15643       5.8362
   15644       6.2805
   15645       6.4925
   15646       6.4269
   15647       6.3464
   15648       6.1563
   15649       6.2769
   15650       6.5231
   15651       6.5037
   15652       6.3180
   15653       6.1127
   15654       6.4539
   15655       6.3337
   15656       6.6169
   15657       6.5566
   15658       6.5624
   15659       6.4916
   15660       6.6439
   15661       6.3327
   15662       6.3526
   15663       6.5274
   15664       6.3802
   15665       7.0956
   15666       6.2135
   15667       6.4853
   15668       6.0809
   15669       6.6121
   15670       6.9768
   15671       6.1119
   15672       6.2320
   15673       6.5465
   15674       6.2589
   15675       6.4587
   15676       6.9860
   15677       6.1937
   15678       6.2895
   15679       6.1168
   15680       6.2990
   15681       6.5995
   15682       6.3061
   15683       6.4011
   15684       6.3958
   15685       6.3360
   15686       6.9760
   15687       6.4622
   15688       6.3355
   15689       6.0735
   15690       6.3841
   15691       6.5263
   15692       6.3975
   15693       6.3198
   15694       6.4105
   15695       6.4800
   15696       6.7935
   15697       6.2704
   15698       6.3048
   15699       6.3576
   15700       6.5306
   15701       6.8295
   15702       6.6478
   15703       6.1915
   15704       6.3035
   15705       6.4011
   15706       6.8826
   15707       6.6526
   15708       6.6990
   15709       7.0581
   15710       6.9431
   15711       6.7440
   15712       6.6526
   15713       6.4495
   15714       6.6606
   15715       6.3656
   15716       6.5853
   15717       6.5091
   15718       6.7068
   15719       6.8526
   15720       6.7374
   15721       6.5142
   15722       7.0932
   15723       7.2022
   15724       6.8909
   15725       6.4875
   15726       6.2841
   15727       6.1880
   15728       6.4128
   15729       6.5008
   15730       6.8457
   15731       6.5556
   15732       6.6932
   15733       6.7548
   15734       6.5220
   15735       7.0909
   15736       6.2348
   15737       6.3399
   15738       6.3649
   15739       7.3511
   15740       7.3450
   15741       6.8638
   15742       7.1171
   15743       6.8884
   15744       6.7258
   15745       7.1455
   15746       6.7391
   15747       6.8203
   15748       6.2737
   15749       7.2203
   15750       6.7756
   15751       6.3948
   15752       6.5143
   15753       6.2162
   15754       6.5637
   15755       6.3398
   15756       6.1220
   15757       6.6617
   15758       6.5432
   15759       6.2863
   15760       6.1939
   15761       6.6781
   15762       6.2304
   15763       6.1850
   15764       6.0532
   15765       6.0242
   15766       6.1182
   15767       5.9845
   15768       6.3859
   15769       6.0883
   15770       5.9202
   15771       6.2532
   15772       6.1031
   15773       6.4975
   15774       6.0740
   15775       6.2467
   15776       6.3912
   15777       6.2798
   15778       6.3127
   15779       6.2489
   15780       6.3195
   15781       6.5792
   15782       6.7176
   15783       6.1265
   15784       6.2097
   15785       6.8128
   15786       6.1347
   15787       6.4014
   15788       6.5476
   15789       6.3055
   15790       6.7649
   15791       6.0212
   15792       6.1222
   15793       6.4388
   15794       6.3572
   15795       6.5601
   15796       5.9889
   15797       6.7050
   15798       6.7142
   15799       6.4377
   15800       6.5014
   15801       6.3975
   15802       6.4555
   15803       6.3462
   15804       6.7817
   15805       6.4329
   15806       6.6756
   15807       6.7922
   15808       6.7523
   15809       6.4313
   15810       6.5728
   15811       6.4399
   15812       6.8388
   15813       6.9706
   15814       7.4221
   15815       6.8848
   15816       6.3500
   15817       6.5760
   15818       6.3531
   15819       6.6387
   15820       6.0248
   15821       6.2800
   15822       6.7558
   15823       6.2947
   15824       6.5172
   15825       6.3676
   15826       6.4378
   15827       6.1238
   15828       6.2935
   15829       6.2234
   15830       6.4690
   15831       6.5466
   15832       6.5639
   15833       6.2702
   15834       6.5481
   15835       6.4849
   15836       6.2296
   15837       6.8891
   15838       6.4632
   15839       6.3939
   15840       6.1032
   15841       6.5767
   15842       6.4492
   15843       6.4975
   15844       6.4566
   15845       6.6822
   15846       6.4204
   15847       6.6997
   15848       6.3543
   15849       6.4438
   15850       6.6283
   15851       6.0897
   15852       6.7678
   15853       6.4726
   15854       6.1184
   15855       6.7495
   15856       6.1626
   15857       6.2526
   15858       6.2989
   15859       6.2141
   15860       5.9772
   15861       6.1207
   15862       6.1726
   15863       6.2946
   15864       6.4649
   15865       6.5517
   15866       6.5693
   15867       7.1364
   15868       6.6505
   15869       6.2039
   15870       6.6895
   15871       6.0187
   15872       6.0585
   15873       6.2093
   15874       6.2780
   15875       6.7218
   15876       6.5586
   15877       6.3206
   15878       6.8130
   15879       6.1912
   15880       6.5111
   15881       6.6010
   15882       6.8098
   15883       6.3740
   15884       6.4782
   15885       6.0588
   15886       6.3400
   15887       6.3642
   15888       6.6498
   15889       7.4909
   15890       6.3675
   15891       6.2585
   15892       6.7465
   15893       6.7634
   15894       6.3650
   15895       6.8388
   15896       6.2940
   15897       7.0303
   15898       7.2967
   15899       6.9340
   15900       7.0020
   15901       6.5912
   15902       6.5408
   15903       6.5662
   15904       6.6891
   15905       6.5841
   15906       6.5151
   15907       6.7629
   15908       6.6309
   15909       6.4936
   15910       6.5781
   15911       6.4720
   15912       6.1871
   15913       6.8123
   15914       6.5325
   15915       6.4640
   15916       6.3372
   15917       6.4376
   15918       6.9369
   15919       7.0432
   15920       6.7871
   15921       6.7238
   15922       6.5197
   15923       7.0381
   15924       6.5117
   15925       6.6045
   15926       6.7005
   15927       6.2570
   15928       6.4218
   15929       6.7677
   15930       6.8713
   15931       7.0272
   15932       6.8730
   15933       7.1993
   15934       6.5118
   15935       7.2224
   15936       6.4694
   15937       6.6472
   15938       7.2785
   15939       7.8244
   15940       7.6901
   15941       7.3657
   15942       7.4064
   15943       7.3964
   15944       7.1397
   15945       7.0456
   15946       6.3613
   15947       6.3886
   15948       6.7328
   15949       6.5000
   15950       6.4533
   15951       6.5619
   15952       6.6150
   15953       6.5688
   15954       6.0910
   15955       6.4212
   15956       6.2690
   15957       6.5166
   15958       6.7137
   15959       5.8951
   15960       6.1020
   15961       6.4218
   15962       6.5015
   15963       6.1342
   15964       6.5765
   15965       6.4847
   15966       6.5311
   15967       6.7490
   15968       6.3799
   15969       7.0525
   15970       7.2210
   15971       6.5221
   15972       6.3257
   15973       7.6674
   15974       7.2363
   15975       6.8112
   15976       6.8475
   15977       6.8658
   15978       6.8696
   15979       6.9686
   15980       7.0098
   15981       7.4167
   15982       6.6674
   15983       7.1385
   15984       6.5759
   15985       6.6772
   15986       6.5835
   15987       6.3110
   15988       6.7107
   15989       6.6044
   15990       7.3198
   15991       6.8360
   15992       6.8900
   15993       7.1055
   15994       6.8113
   15995       7.3205
   15996       7.1359
   15997       7.0625
   15998       7.4919
   15999       7.4242
   16000       7.0511
   16001       7.1317
   16002       7.6699
   16003       6.5391
   16004       7.0209
   16005       6.7775
   16006       7.1615
   16007       7.2758
   16008       6.9183
   16009       6.9256
   16010       7.3516
   16011       7.0472
   16012       6.5532
   16013       7.3475
   16014       7.2392
   16015       6.6385
   16016       6.8017
   16017       7.0647
   16018       6.8288
   16019       6.3661
   16020       6.6473
   16021       7.0708
   16022       7.1189
   16023       6.6309
   16024       6.9477
   16025       6.7978
   16026       7.0608
   16027       6.9599
   16028       7.0011
   16029       6.5438
   16030       6.7660
   16031       6.5519
   16032       7.1685
   16033       7.3527
   16034       6.9022
   16035       7.4836
   16036       7.0504
   16037       7.0734
   16038       7.5992
   16039       7.3638
   16040       6.7134
   16041       7.1776
   16042       6.5739
   16043       7.0127
   16044       6.9350
   16045       7.6069
   16046       6.6974
   16047       6.6503
   16048       7.5068
   16049       7.1329
   16050       6.7206
   16051       7.0269
   16052       7.0328
   16053       7.3434
   16054       6.8198
   16055       6.6708
   16056       6.4219
   16057       6.9387
   16058       6.5785
   16059       6.6522
   16060       7.4841
   16061       7.2303
   16062       6.8183
   16063       7.1432
   16064       6.4837
   16065       6.3135
   16066       6.6693
   16067       7.0570
   16068       7.6948
   16069       7.4134
   16070       7.0569
   16071       6.7519
   16072       7.2758
   16073       7.4114
   16074       7.3531
   16075       6.6839
   16076       6.8878
   16077       7.1491
   16078       6.9535
   16079       7.2570
   16080       6.8326
   16081       6.6283
   16082       6.9594
   16083       6.8914
   16084       6.6545
   16085       6.6922
   16086       6.6999
   16087       6.9293
   16088       7.0476
   16089       6.9945
   16090       6.5107
   16091       6.9232
   16092       6.9367
   16093       6.8617
   16094       6.7083
   16095       6.7721
   16096       7.0162
   16097       6.8744
   16098       7.1342
   16099       6.4484
   16100       6.3314
   16101       6.7903
   16102       6.9674
   16103       6.9928
   16104       6.8515
   16105       6.1314
   16106       7.4037
   16107       6.2408
   16108       6.5118
   16109       7.6170
   16110       6.6387
   16111       6.4988
   16112       7.0031
   16113       6.8182
   16114       6.6393
   16115       6.8093
   16116       6.9637
   16117       6.5818
   16118       6.7975
   16119       6.4371
   16120       6.9179
   16121       6.6776
   16122       6.4114
   16123       6.8322
   16124       7.3320
   16125       6.2786
   16126       6.2585
   16127       6.2438
   16128       6.4409
   16129       6.1382
   16130       6.9287
   16131       6.6284
   16132       6.4640
   16133       6.2844
   16134       6.9031
   16135       6.4091
   16136       6.8303
   16137       6.6943
   16138       7.1152
   16139       6.8365
   16140       6.8424
   16141       6.8096
   16142       7.0620
   16143       6.2814
   16144       6.6331
   16145       6.7752
   16146       6.8831
   16147       6.8180
   16148       7.0157
   16149       7.8215
   16150       6.4947
   16151       6.9633
   16152       6.8076
   16153       7.8368
   16154       7.7368
   16155       6.8531
   16156       7.2880
   16157       7.2070
   16158       7.3054
   16159       6.6484
   16160       6.7790
   16161       6.6831
   16162       6.2378
   16163       6.6375
   16164       6.6853
   16165       7.2665
   16166       6.8178
   16167       7.3063
   16168       6.9996
   16169       6.8198
   16170       6.6059
   16171       6.8112
   16172       6.6598
   16173       7.0910
   16174       7.1041
   16175       7.1270
   16176       6.5519
   16177       7.0751
   16178       7.8170
   16179       7.7739
   16180       8.3111
   16181       7.6881
   16182       7.8995
   16183       8.1356
   16184       7.8146
   16185       7.7270
   16186       7.3342
   16187       6.7980
   16188       7.7192
   16189       6.9708
   16190       7.4258
   16191       7.1556
   16192       7.5903
   16193       7.7007
   16194       7.8304
   16195       7.1247
   16196       8.1170
   16197       7.2343
   16198       7.0944
   16199       7.2357
   16200       6.8959
   16201       7.3149
   16202       7.9811
   16203       7.8732
   16204       7.5887
   16205       8.1357
   16206       7.2324
   16207       8.1490
   16208       8.3572
   16209       8.5557
   16210       8.3305
   16211       8.1123
   16212       7.2606
   16213       7.6392
   16214       7.3867
   16215       7.1306
   16216       7.7671
   16217       7.6831
   16218       8.6085
   16219       8.0620
   16220       7.9967
   16221       7.9845
   16222       7.1367
   16223       6.9819
   16224       7.7030
   16225       7.3849
   16226       7.4541
   16227       7.4678
   16228       7.4913
   16229       7.6433
   16230       7.2559
   16231       7.0433
   16232       6.5410
   16233       6.6685
   16234       6.7840
   16235       6.6322
   16236       6.6144
   16237       6.8322
   16238       6.6307
   16239       6.9819
   16240       7.6200
   16241       7.1087
   16242       6.5003
   16243       6.7167
   16244       7.0908
   16245       7.5413
   16246       7.1420
   16247       7.2826
   16248       7.2350
   16249       7.2521
   16250       7.6823
   16251       7.8814
   16252       7.2780
   16253       6.9563
   16254       7.6521
   16255       7.0530
   16256       7.9998
   16257       7.3280
   16258       7.7441
   16259       7.4579
   16260       7.5255
   16261       6.6874
   16262       7.4783
   16263       7.5036
   16264       7.5397
   16265       7.0711
   16266       8.0647
   16267       7.5837
   16268       7.6194
   16269       7.7265
   16270       7.7620
   16271       8.0356
   16272       7.4938
   16273       7.9164
   16274       7.7432
   16275       7.9141
   16276       7.5800
   16277       7.5507
   16278       8.1432
   16279       8.3327
   16280       7.9398
   16281       7.4426
   16282       8.1932
   16283       7.8719
   16284       7.6164
   16285       7.8109
   16286       7.9379
   16287       8.0213
   16288       8.1274
   16289       8.0224
   16290       8.2588
   16291       8.1881
   16292       8.1923
   16293       8.1595
   16294       8.0376
   16295       7.9454
   16296       8.1638
   16297       8.0471
   16298       8.3643
   16299       7.9603
   16300       7.5146
   16301       7.9467
   16302       7.9900
   16303       7.6291
   16304       7.6481
   16305       7.1598
   16306       7.3600
   16307       7.4420
   16308       7.3993
   16309       7.8421
   16310       7.8479
   16311       7.3852
   16312       7.4287
   16313       8.0288
   16314       7.9734
   16315       7.5477
   16316       7.8202
   16317       8.0122
   16318       7.7773
   16319       7.7386
   16320       8.2012
   16321       7.9650
   16322       8.2018
   16323       8.1591
   16324       8.6013
   16325       7.6246
   16326       7.3877
   16327       7.3664
   16328       8.0817
   16329       7.5358
   16330       7.3764
   16331       7.5656
   16332       7.6209
   16333       7.6023
   16334       7.6213
   16335       7.7084
   16336       7.7488
   16337       7.4370
   16338       7.7901
   16339       8.1970
   16340       7.8135
   16341       8.2278
   16342       7.9962
   16343       8.0659
   16344       7.5695
   16345       7.9311
   16346       7.8416
   16347       7.6272
   16348       7.8976
   16349       7.7407
   16350       7.5996
   16351       7.3566
   16352       8.0222
   16353       7.9602
   16354       8.0774
   16355       7.8490
   16356       7.6525
   16357       7.1887
   16358       7.0764
   16359       7.4249
   16360       8.0360
   16361       7.8158
   16362       7.2926
   16363       7.2086
   16364       7.3623
   16365       7.8567
   16366       7.2491
   16367       7.6060
   16368       7.6794
   16369       7.5774
   16370       7.7181
   16371       7.1996
   16372       7.5293
   16373       7.4514
   16374       7.5706
   16375       7.5895
   16376       7.3395
   16377       7.5256
   16378       7.3690
   16379       7.9633
   16380       7.9628
   16381       7.5386
   16382       7.7788
   16383       7.8202
   16384       7.7206
   16385       7.0729
   16386       7.2743
   16387       7.9972
   16388       7.6298
   16389       7.6807
   16390       7.2425
   16391       7.2382
   16392       7.6238
   16393       7.5887
   16394       7.5644
   16395       8.3844
   16396       8.3031
   16397       7.7916
   16398       7.5853
   16399       7.7687
   16400       8.0247
   16401       8.0502
   16402       7.8837
   16403       8.0377
   16404       8.3585
   16405       7.7095
   16406       7.5811
   16407       7.8039
   16408       7.8497
   16409       7.4313
   16410       7.8162
   16411       7.7361
   16412       7.9362
   16413       7.6722
   16414       6.9964
   16415       7.8009
   16416       7.7557
   16417       7.7319
   16418       7.3351
   16419       7.7128
   16420       7.4325
   16421       8.0129
   16422       7.5711
   16423       7.8327
   16424       7.4975
   16425       7.4472
   16426       7.5976
   16427       7.4178
   16428       7.2523
   16429       6.8437
   16430       7.1566
   16431       6.9177
   16432       6.3141
   16433       7.2490
   16434       6.8435
   16435       7.1514
   16436       7.3027
   16437       7.7570
   16438       7.1951
   16439       7.2656
   16440       7.4327
   16441       7.0862
   16442       7.0902
   16443       7.2958
   16444       6.8983
   16445       7.1305
   16446       7.3290
   16447       7.6030
   16448       7.4402
   16449       6.8234
   16450       7.4031
   16451       7.3066
   16452       7.0605
   16453       7.3608
   16454       7.3810
   16455       7.4363
   16456       7.1380
   16457       7.2374
   16458       7.2195
   16459       7.5805
   16460       7.8091
   16461       7.3993
   16462       7.2043
   16463       7.0708
   16464       7.5126
   16465       7.1743
   16466       7.1748
   16467       7.4350
   16468       7.3783
   16469       7.3098
   16470       7.4146
   16471       7.6075
   16472       7.3913
   16473       7.5894
   16474       7.6956
   16475       7.4178
   16476       7.5023
   16477       7.4565
   16478       7.8367
   16479       7.9929
   16480       6.9689
   16481       7.6154
   16482       7.5764
   16483       7.9326
   16484       7.5511
   16485       7.3006
   16486       7.3106
   16487       7.6923
   16488       7.0683
   16489       7.2598
   16490       7.2952
   16491       7.5766
   16492       7.4630
   16493       7.9066
   16494       7.9646
   16495       7.9889
   16496       7.7463
   16497       7.5593
   16498       7.7506
   16499       7.6276
   16500       7.2832
   16501       7.1525
   16502       7.5186
   16503       7.9758
   16504       7.0822
   16505       7.6227
   16506       7.1493
   16507       7.0457
   16508       7.4961
   16509       7.3857
   16510       7.2970
   16511       7.7830
   16512       7.2622
   16513       7.0848
   16514       7.4605
   16515       7.3556
   16516       7.4990
   16517       7.5957
   16518       7.6287
   16519       7.0421
   16520       7.8623
   16521       7.4829
   16522       7.7473
   16523       7.4597
   16524       7.3698
   16525       7.0471
   16526       7.7025
   16527       7.8320
   16528       7.3227
   16529       7.7788
   16530       7.5590
   16531       7.4937
   16532       8.0258
   16533       7.4187
   16534       7.5344
   16535       7.4876
   16536       7.6115
   16537       7.6636
   16538       7.2310
   16539       7.7145
   16540       8.3276
   16541       7.7345
   16542       7.9491
   16543       7.3588
   16544       7.5445
   16545       7.2340
   16546       7.8854
   16547       7.6247
   16548       7.3252
   16549       7.4880
   16550       7.7136
   16551       7.5970
   16552       7.9195
   16553       7.4981
   16554       7.6801
   16555       7.5391
   16556       7.5991
   16557       7.6682
   16558       7.0392
   16559       7.3319
   16560       7.9783
   16561       6.9959
   16562       7.4635
   16563       7.5047
   16564       7.2809
   16565       7.5637
   16566       7.4541
   16567       7.5740
   16568       7.5876
   16569       7.9866
   16570       8.1092
   16571       8.1993
   16572       8.1451
   16573       7.9780
   16574       7.6449
   16575       7.4856
   16576       7.2368
   16577       7.2811
   16578       7.2005
   16579       7.1337
   16580       7.2732
   16581       7.2403
   16582       7.5667
   16583       7.1030
   16584       7.0670
   16585       7.4782
   16586       7.7118
   16587       6.8373
   16588       7.4838
   16589       7.1616
   16590       7.8742
   16591       7.1428
   16592       7.5545
   16593       7.3041
   16594       6.8235
   16595       7.3101
   16596       6.6779
   16597       7.2698
   16598       8.0964
   16599       7.8164
   16600       8.0688
   16601       7.5480
   16602       7.6919
   16603       8.2048
   16604       7.2944
   16605       7.7007
   16606       7.2618
   16607       7.3922
   16608       7.7794
   16609       7.6614
   16610       7.7108
   16611       7.8155
   16612       7.6727
   16613       7.9220
   16614       7.6445
   16615       7.9101
   16616       7.6753
   16617       7.4336
   16618       7.7617
   16619       7.6151
   16620       8.1337
   16621       7.4742
   16622       8.0199
   16623       7.5907
   16624       7.7915
   16625       7.3135
   16626       7.9216
   16627       8.1770
   16628       8.1480
   16629       7.7165
   16630       8.3309
   16631       7.6252
   16632       7.7885
   16633       7.7373
   16634       7.5556
   16635       7.8426
   16636       7.3648
   16637       8.0151
   16638       7.5072
   16639       7.8036
   16640       7.8177
   16641       7.6302
   16642       7.5012
   16643       7.2774
   16644       7.6687
   16645       7.8004
   16646       7.7380
   16647       7.4832
   16648       7.8923
   16649       8.0561
   16650       7.1636
   16651       7.9028
   16652       7.3973
   16653       8.0424
   16654       7.3704
   16655       7.6965
   16656       7.8709
   16657       7.8725
   16658       7.4410
   16659       7.8026
   16660       7.9894
   16661       7.7910
   16662       7.4003
   16663       7.1966
   16664       6.9041
   16665       6.3503
   16666       6.8309
   16667       6.7261
   16668       6.9227
   16669       7.2423
   16670       7.4947
   16671       7.2112
   16672       7.5034
   16673       7.2946
   16674       7.2929
   16675       7.8172
   16676       7.4762
   16677       7.4689
   16678       7.8409
   16679       7.7756
   16680       7.3716
   16681       7.4184
   16682       7.6511
   16683       7.6950
   16684       7.9900
   16685       8.3084
   16686       7.5094
   16687       7.4171
   16688       8.0283
   16689       7.1059
   16690       7.0639
   16691       7.2621
   16692       7.7276
   16693       7.9537
   16694       7.2179
   16695       7.3492
   16696       6.8129
   16697       7.8810
   16698       7.3908
   16699       7.5965
   16700       7.5855
   16701       7.1215
   16702       7.2958
   16703       7.1601
   16704       8.1170
   16705       7.4845
   16706       7.1472
   16707       7.4855
   16708       7.7305
   16709       7.2397
   16710       7.3113
   16711       8.1272
   16712       7.5046
   16713       7.4713
   16714       7.7901
   16715       7.6964
   16716       7.4425
   16717       7.7218
   16718       8.0129
   16719       7.5623
   16720       7.5848
   16721       7.7230
   16722       7.3111
   16723       7.5984
   16724       7.6612
   16725       7.7901
   16726       7.8890
   16727       8.0482
   16728       7.6765
   16729       7.3826
   16730       7.2119
   16731       6.8985
   16732       7.0447
   16733       7.2807
   16734       8.0749
   16735       7.8461
   16736       7.7604
   16737       7.2766
   16738       7.6362
   16739       7.4902
   16740       7.9825
   16741       7.8265
   16742       7.5308
   16743       7.6795
   16744       7.4235
   16745       7.7399
   16746       8.1807
   16747       7.8767
   16748       7.9328
   16749       7.9088
   16750       8.0250
   16751       8.2685
   16752       7.9867
   16753       7.5735
   16754       8.2212
   16755       8.2169
   16756       7.8846
   16757       8.1420
   16758       8.2151
   16759       8.0557
   16760       7.8313
   16761       7.6597
   16762       8.1471
   16763       7.8794
   16764       8.1336
   16765       7.4917
   16766       6.4455
   16767       6.5976
   16768       6.8011
   16769       6.5590
   16770       6.8265
   16771       6.4465
   16772       6.7589
   16773       6.5222
   16774       6.6171
   16775       6.6654
   16776       6.6617
   16777       6.8854
   16778       6.8537
   16779       6.9340
   16780       6.7491
   16781       7.0236
   16782       7.4964
   16783       6.7206
   16784       7.2396
   16785       6.9241
   16786       6.9461
   16787       7.1029
   16788       7.4412
   16789       7.1932
   16790       7.2186
   16791       7.5524
   16792       7.5704
   16793       7.4725
   16794       6.9587
   16795       6.8767
   16796       7.3624
   16797       7.1388
   16798       6.6624
   16799       7.4995
   16800       7.1231
   16801       7.0850
   16802       7.1268
   16803       6.4776
   16804       7.5078
   16805       6.8911
   16806       7.1204
   16807       7.1359
   16808       7.1019
   16809       7.2414
   16810       7.1838
   16811       7.2549
   16812       7.0706
   16813       7.0583
   16814       7.2119
   16815       7.5287
   16816       6.8384
   16817       7.3513
   16818       7.7030
   16819       7.4277
   16820       7.0110
   16821       7.7610
   16822       7.3281
   16823       7.1703
   16824       7.2446
   16825       7.2199
   16826       7.1581
   16827       6.8629
   16828       7.7065
   16829       7.3494
   16830       7.3663
   16831       8.3001
   16832       7.5320
   16833       7.7679
   16834       7.5295
   16835       7.2246
   16836       7.7091
   16837       7.0895
   16838       7.8775
   16839       8.1094
   16840       7.9921
   16841       7.6619
   16842       7.8219
   16843       7.8771
   16844       7.2686
   16845       7.4667
   16846       7.6535
   16847       7.5013
   16848       7.3810
   16849       6.9684
   16850       7.3897
   16851       7.4265
   16852       6.5541
   16853       7.0325
   16854       7.9055
   16855       8.4275
   16856       7.6428
   16857       7.7606
   16858       7.7223
   16859       6.8997
   16860       7.2047
   16861       7.0870
   16862       7.5062
   16863       7.3590
   16864       6.8850
   16865       7.0424
   16866       7.6031
   16867       6.9148
   16868       7.2502
   16869       7.1038
   16870       7.4546
   16871       7.5273
   16872       7.3657
   16873       7.5504
   16874       6.8585
   16875       7.3422
   16876       7.2347
   16877       6.9472
   16878       6.9038
   16879       6.6428
   16880       7.0518
   16881       6.7753
   16882       7.0700
   16883       6.8845
   16884       7.0634
   16885       6.7295
   16886       6.8893
   16887       6.8814
   16888       7.1030
   16889       7.2964
   16890       7.1079
   16891       6.7788
   16892       7.0462
   16893       6.7150
   16894       7.2368
   16895       6.9143
   16896       7.3362
   16897       7.0359
   16898       7.2317
   16899       7.3044
   16900       7.5846
   16901       7.0488
   16902       7.4765
   16903       6.9440
   16904       7.0747
   16905       6.9998
   16906       6.9022
   16907       7.4288
   16908       6.3450
   16909       6.4939
   16910       6.8746
   16911       6.5034
   16912       6.8954
   16913       6.9371
   16914       6.5389
   16915       7.0696
   16916       6.7138
   16917       7.1494
   16918       6.7964
   16919       6.7936
   16920       6.9354
   16921       7.1687
   16922       7.0942
   16923       7.0538
   16924       6.9073
   16925       7.3812
   16926       6.6775
   16927       6.7003
   16928       6.8340
   16929       6.7580
   16930       7.2846
   16931       7.7571
   16932       7.6080
   16933       7.4006
   16934       7.5227
   16935       7.6729
   16936       7.4149
   16937       7.6401
   16938       7.4034
   16939       7.5362
   16940       7.2813
   16941       6.9523
   16942       7.5711
   16943       6.8969
   16944       6.9165
   16945       6.9559
   16946       6.9172
   16947       7.2465
   16948       7.3931
   16949       6.9451
   16950       6.8390
   16951       6.5846
   16952       7.2840
   16953       6.8788
   16954       6.8415
   16955       7.5077
   16956       6.8062
   16957       7.3997
   16958       7.3352
   16959       7.2022
   16960       7.0329
   16961       6.9548
   16962       6.4624
   16963       6.7052
   16964       6.6096
   16965       7.3378
   16966       6.7538
   16967       7.3718
   16968       7.0199
   16969       7.0875
   16970       6.7060
   16971       7.3926
   16972       6.9862
   16973       7.0795
   16974       7.7532
   16975       7.3905
   16976       7.5917
   16977       7.4093
   16978       7.3554
   16979       7.0708
   16980       7.8991
   16981       7.6392
   16982       7.6029
   16983       7.7220
   16984       7.7061
   16985       7.7076
   16986       7.2853
   16987       7.3497
   16988       6.9566
   16989       7.2136
   16990       7.6182
   16991       7.6863
   16992       7.1211
   16993       7.0156
   16994       7.1153
   16995       7.7018
   16996       7.2565
   16997       7.5878
   16998       7.1369
   16999       7.9608
   17000       7.5311
   17001       7.4627
   17002       7.4092
   17003       7.9653
   17004       7.2736
   17005       7.2601
   17006       7.1512
   17007       7.0234
   17008       6.9762
   17009       7.4488
   17010       7.0970
   17011       8.0626
   17012       7.1984
   17013       7.2725
   17014       7.3023
   17015       6.8572
   17016       6.6968
   17017       7.7431
   17018       8.1052
   17019       7.5783
   17020       7.2133
   17021       7.2745
   17022       6.8517
   17023       7.4104
   17024       7.4340
   17025       7.7811
   17026       7.4460
   17027       7.0031
   17028       7.4211
   17029       6.8101
   17030       7.0766
   17031       6.9119
   17032       7.3889
   17033       7.5532
   17034       7.3414
   17035       7.0506
   17036       7.1382
   17037       7.7514
   17038       7.6104
   17039       6.7290
   17040       7.6938
   17041       6.9890
   17042       7.4066
   17043       7.4386
   17044       7.6786
   17045       7.7298
   17046       7.2616
   17047       7.1641
   17048       7.2870
   17049       7.8681
   17050       7.2787
   17051       6.6496
   17052       7.3668
   17053       6.6037
   17054       6.5654
   17055       6.2090
   17056       6.8023
   17057       6.8474
   17058       6.9400
   17059       6.7827
   17060       6.6516
   17061       6.7503
   17062       7.0785
   17063       6.6903
   17064       6.8970
   17065       6.9200
   17066       6.6689
   17067       6.6334
   17068       6.3026
   17069       6.6792
   17070       6.8275
   17071       7.2457
   17072       6.5255
   17073       7.0151
   17074       6.6948
   17075       6.6508
   17076       6.6362
   17077       6.6489
   17078       6.5267
   17079       7.1339
   17080       6.6862
   17081       6.6570
   17082       6.6717
   17083       6.7797
   17084       7.3059
   17085       6.9976
   17086       6.7989
   17087       6.8275
   17088       7.1401
   17089       6.6529
   17090       6.9760
   17091       6.8211
   17092       6.7582
   17093       6.6492
   17094       6.6057
   17095       6.7613
   17096       6.6405
   17097       6.4322
   17098       6.3960
   17099       6.5990
   17100       6.4577
   17101       6.6001
   17102       6.5760
   17103       6.5253
   17104       6.4057
   17105       6.8226
   17106       6.5155
   17107       6.5676
   17108       6.6126
   17109       6.7521
   17110       6.6405
   17111       6.4092
   17112       6.9315
   17113       6.4312
   17114       6.7714
   17115       7.0311
   17116       6.9248
   17117       6.7408
   17118       6.8651
   17119       6.6940
   17120       6.1026
   17121       6.4606
   17122       6.2533
   17123       6.7804
   17124       6.4813
   17125       6.6285
   17126       6.8500
   17127       7.3782
   17128       6.6238
   17129       7.4167
   17130       6.8590
   17131       6.7776
   17132       7.0128
   17133       6.5861
   17134       6.8671
   17135       6.3769
   17136       6.5731
   17137       6.1973
   17138       6.6052
   17139       6.6321
   17140       6.6121
   17141       6.7067
   17142       6.4014
   17143       6.3419
   17144       7.1352
   17145       6.7065
   17146       6.5934
   17147       7.0598
   17148       7.2782
   17149       6.9375
   17150       6.7028
   17151       6.6212
   17152       6.6897
   17153       6.5883
   17154       7.4206
   17155       6.9186
   17156       7.5283
   17157       7.0426
   17158       7.7358
   17159       7.0536
   17160       7.4389
   17161       7.0690
   17162       7.5764
   17163       7.1910
   17164       7.3639
   17165       8.0584
   17166       8.0249
   17167       8.4859
   17168       7.7758
   17169       8.0196
   17170       8.3202
   17171       7.1462
   17172       6.9282
   17173       7.1543
   17174       6.9694
   17175       7.0701
   17176       7.1607
   17177       6.8029
   17178       7.1220
   17179       6.9134
   17180       6.6932
   17181       6.8463
   17182       6.7230
   17183       6.8282
   17184       6.9509
   17185       6.8703
   17186       6.6223
   17187       6.7415
   17188       7.1099
   17189       6.8238
   17190       6.6549
   17191       6.3138
   17192       6.8598
   17193       6.5012
   17194       6.7374
   17195       6.5780
   17196       6.8603
   17197       6.6036
   17198       7.0416
   17199       6.8127
   17200       6.9829
   17201       6.8455
   17202       6.5156
   17203       6.3342
   17204       6.8799
   17205       6.8550
   17206       6.5822
   17207       6.9140
   17208       6.9124
   17209       6.7229
   17210       7.4094
   17211       7.3632
   17212       6.4151
   17213       6.5477
   17214       6.7401
   17215       6.7487
   17216       6.3639
   17217       7.3372
   17218       6.9714
   17219       6.6074
   17220       6.8769
   17221       6.4294
   17222       6.2577
   17223       6.7061
   17224       7.2890
   17225       6.6385
   17226       6.9133
   17227       6.7452
   17228       7.3663
   17229       7.2242
   17230       7.4811
   17231       7.0531
   17232       7.3006
   17233       7.4353
   17234       6.9471
   17235       6.5510
   17236       6.4972
   17237       6.7452
   17238       6.9307
   17239       6.7294
   17240       6.6176
   17241       6.7978
   17242       6.5540
   17243       6.6198
   17244       6.9677
   17245       7.0564
   17246       6.7134
   17247       7.2883
   17248       7.2304
   17249       7.6069
   17250       7.0122
   17251       7.5724
   17252       6.9492
   17253       7.1686
   17254       6.9634
   17255       6.7589
   17256       7.6969
   17257       7.2125
   17258       6.8211
   17259       7.1096
   17260       6.9005
   17261       7.3616
   17262       6.5375
   17263       6.4066
   17264       6.8980
   17265       7.1524
   17266       7.0108
   17267       7.1021
   17268       6.7529
   17269       6.8221
   17270       6.9170
   17271       6.3162
   17272       7.2563
   17273       6.5811
   17274       6.8418
   17275       6.7673
   17276       6.8899
   17277       6.6617
   17278       6.5141
   17279       6.4026
   17280       6.4701
   17281       6.3433
   17282       6.3177
   17283       6.7163
   17284       6.5505
   17285       6.4653
   17286       6.4564
   17287       6.7492
   17288       7.3149
   17289       7.1056
   17290       7.1373
   17291       6.9675
   17292       6.7450
   17293       7.3201
   17294       6.4991
   17295       6.2852
   17296       7.1312
   17297       7.0011
   17298       6.9753
   17299       6.9465
   17300       6.9608
   17301       6.4097
   17302       6.8620
   17303       6.4874
   17304       6.6562
   17305       6.8791
   17306       6.8129
   17307       6.7094
   17308       6.7920
   17309       6.6802
   17310       6.4250
   17311       6.5465
   17312       7.0016
   17313       6.8653
   17314       6.8566
   17315       6.9798
   17316       6.7469
   17317       7.0692
   17318       6.2426
   17319       6.6310
   17320       7.1087
   17321       6.9326
   17322       6.8468
   17323       6.7526
   17324       6.5716
   17325       6.4736
   17326       6.9227
   17327       7.0620
   17328       7.0789
   17329       6.7841
   17330       7.1933
   17331       7.2419
   17332       7.3624
   17333       7.2550
   17334       7.3711
   17335       7.3790
   17336       7.7834
   17337       7.1863
   17338       7.0681
   17339       6.5462
   17340       6.8941
   17341       7.0223
   17342       7.4830
   17343       7.1927
   17344       7.0437
   17345       7.2097
   17346       7.2248
   17347       6.8990
   17348       7.2983
   17349       7.6826
   17350       6.3730
   17351       6.7086
   17352       7.2670
   17353       7.5308
   17354       7.3481
   17355       6.9337
   17356       7.2809
   17357       7.4783
   17358       7.9503
   17359       7.4757
   17360       7.5270
   17361       7.5602
   17362       7.7114
   17363       7.2553
   17364       8.0864
   17365       7.4735
   17366       7.7203
   17367       7.9631
   17368       7.5875
   17369       7.8034
   17370       7.9509
   17371       7.7631
   17372       7.8162
   17373       7.8348
   17374       7.3464
   17375       7.4188
   17376       7.4776
   17377       6.6063
   17378       7.1148
   17379       6.6710
   17380       7.1542
   17381       7.2191
   17382       6.9185
   17383       7.2743
   17384       6.9914
   17385       7.4982
   17386       7.2615
   17387       7.1444
   17388       7.5737
   17389       7.7034
   17390       7.7968
   17391       7.1585
   17392       7.1964
   17393       7.8856
   17394       7.6673
   17395       7.6165
   17396       7.6800
   17397       7.3508
   17398       6.9483
   17399       7.3239
   17400       7.6403
   17401       7.4406
   17402       7.6767
   17403       7.7100
   17404       7.5623
   17405       7.7807
   17406       7.7043
   17407       7.4246
   17408       7.6820
   17409       7.9130
   17410       7.7678
   17411       6.8691
   17412       7.4069
   17413       7.4201
   17414       6.5471
   17415       6.9950
   17416       6.6098
   17417       7.1303
   17418       7.5041
   17419       7.2657
   17420       7.4926
   17421       7.5397
   17422       7.4715
   17423       7.5611
   17424       7.3978
   17425       7.2070
   17426       6.4573
   17427       7.2071
   17428       6.6465
   17429       6.8118
   17430       7.4068
   17431       7.2460
   17432       6.6878
   17433       7.3652
   17434       6.7923
   17435       7.0295
   17436       6.8733
   17437       6.4673
   17438       6.3497
   17439       6.1868
   17440       6.5846
   17441       6.4761
   17442       7.0070
   17443       6.4954
   17444       7.7463
   17445       6.8968
   17446       7.3326
   17447       6.5628
   17448       7.3082
   17449       6.1217
   17450       6.5860
   17451       6.3939
   17452       6.7374
   17453       6.4285
   17454       6.5912
   17455       6.2663
   17456       6.3382
   17457       6.1956
   17458       6.3132
   17459       6.6535
   17460       6.4417
   17461       6.5451
   17462       6.6010
   17463       6.4374
   17464       6.6469
   17465       7.0054
   17466       6.7026
   17467       6.6989
   17468       6.2700
   17469       6.3269
   17470       6.3666
   17471       6.3905
   17472       6.3511
   17473       6.2781
   17474       6.4698
   17475       6.5895
   17476       6.4628
   17477       6.6833
   17478       6.4326
   17479       6.7577
   17480       6.8295
   17481       6.1051
   17482       6.7666
   17483       6.7017
   17484       6.4084
   17485       6.5040
   17486       7.0719
   17487       7.1752
   17488       6.7553
   17489       6.6103
   17490       6.1508
   17491       6.4544
   17492       6.1353
   17493       6.3631
   17494       6.5293
   17495       7.0733
   17496       6.8645
   17497       7.4496
   17498       6.3280
   17499       7.1207
   17500       6.7485
   17501       7.2485
   17502       6.4243
   17503       6.8459
   17504       6.9936
   17505       6.7426
   17506       6.7083
   17507       6.5844
   17508       6.2479
   17509       6.1595
   17510       6.4285
   17511       6.5335
   17512       6.0967
   17513       6.1583
   17514       6.4156
   17515       6.5670
   17516       6.7160
   17517       7.1829
   17518       6.7042
   17519       7.3670
   17520       6.6877
   17521       6.4346
   17522       6.9130
   17523       6.4728
   17524       6.6500
   17525       6.6119
   17526       6.7107
   17527       6.6873
   17528       6.5567
   17529       6.5452
   17530       6.3837
   17531       6.6839
   17532       6.8758
   17533       7.1399
   17534       6.6558
   17535       6.6077
   17536       6.5017
   17537       6.3308
   17538       6.5428
   17539       6.9037
   17540       6.5977
   17541       6.4465
   17542       6.7227
   17543       6.6656
   17544       6.2612
   17545       6.2602
   17546       6.6956
   17547       6.9911
   17548       6.7424
   17549       6.7769
   17550       6.6782
   17551       6.7430
   17552       6.6152
   17553       6.6815
   17554       6.3642
   17555       6.4685
   17556       6.8174
   17557       7.0257
   17558       6.4767
   17559       6.6852
   17560       6.7861
   17561       6.5032
   17562       6.1527
   17563       6.7745
   17564       6.6862
   17565       6.5349
   17566       6.4302
   17567       6.4115
   17568       6.5946
   17569       6.3613
   17570       6.4621
   17571       6.5544
   17572       6.7689
   17573       6.6846
   17574       6.9135
   17575       6.4895
   17576       6.6981
   17577       6.7152
   17578       6.5349
   17579       6.3310
   17580       6.5828
   17581       6.6199
   17582       6.7243
   17583       6.4740
   17584       6.7656
   17585       6.4614
   17586       6.9673
   17587       6.7499
   17588       6.7627
   17589       6.8352
   17590       7.6572
   17591       6.7268
   17592       6.7287
   17593       6.6242
   17594       7.0046
   17595       6.5516
   17596       7.0485
   17597       6.6057
   17598       6.5910
   17599       6.2899
   17600       6.7020
   17601       6.7013
   17602       7.6073
   17603       7.1000
   17604       7.0762
   17605       6.5219
   17606       6.6047
   17607       6.2584
   17608       6.7403
   17609       6.5152
   17610       7.2252
   17611       7.0192
   17612       7.0481
   17613       6.6075
   17614       6.5742
   17615       6.8312
   17616       6.9731
   17617       6.8144
   17618       6.6903
   17619       6.7761
   17620       7.0104
   17621       7.2355
   17622       6.6329
   17623       7.1989
   17624       6.6568
   17625       6.9552
   17626       6.6782
   17627       7.0560
   17628       7.1175
   17629       7.0272
   17630       6.5731
   17631       7.1536
   17632       6.7427
   17633       6.9976
   17634       6.6268
   17635       6.6866
   17636       6.2732
   17637       6.9362
   17638       6.5744
   17639       6.6738
   17640       6.6249
   17641       6.6623
   17642       6.6603
   17643       6.1602
   17644       6.5218
   17645       7.1085
   17646       6.8162
   17647       6.9919
   17648       6.8927
   17649       6.2815
   17650       6.4803
   17651       6.7959
   17652       6.8455
   17653       6.9861
   17654       6.9797
   17655       6.3131
   17656       6.3157
   17657       6.5551
   17658       6.5587
   17659       6.6356
   17660       6.6160
   17661       6.5164
   17662       6.3984
   17663       6.5247
   17664       6.3131
   17665       6.5127
   17666       6.4573
   17667       6.3500
   17668       6.2251
   17669       6.4288
   17670       6.3864
   17671       6.7449
   17672       6.4176
   17673       6.2624
   17674       6.2351
   17675       6.3535
   17676       7.0197
   17677       6.5439
   17678       6.6503
   17679       6.5731
   17680       6.7073
   17681       7.0594
   17682       6.7133
   17683       6.6195
   17684       7.0285
   17685       6.7473
   17686       6.5916
   17687       6.6464
   17688       6.3691
   17689       6.4840
   17690       6.4998
   17691       6.5732
   17692       6.9865
   17693       6.5757
   17694       6.5981
   17695       6.4590
   17696       6.4681
   17697       6.2062
   17698       6.5911
   17699       7.0163
   17700       6.8607
   17701       6.7674
   17702       6.9819
   17703       6.9509
   17704       6.8407
   17705       6.4288
   17706       6.5541
   17707       6.8480
   17708       6.8028
   17709       6.8810
   17710       6.9370
   17711       6.3828
   17712       6.4936
   17713       6.7358
   17714       6.7000
   17715       6.1338
   17716       6.5510
   17717       6.2536
   17718       6.2910
   17719       6.2886
   17720       6.9400
   17721       6.2991
   17722       6.7888
   17723       6.1862
   17724       6.9221
   17725       6.6007
   17726       6.7238
   17727       6.2112
   17728       6.6926
   17729       6.9863
   17730       6.3239
   17731       6.3563
   17732       6.2381
   17733       6.0798
   17734       6.3641
   17735       6.5180
   17736       6.6510
   17737       6.1652
   17738       6.4207
   17739       6.5871
   17740       6.6561
   17741       6.5301
   17742       6.7796
   17743       6.4993
   17744       7.0237
   17745       7.2575
   17746       6.7289
   17747       6.9923
   17748       6.4728
   17749       7.1435
   17750       6.4297
   17751       6.5253
   17752       7.0001
   17753       6.7714
   17754       6.8888
   17755       7.3794
   17756       6.1596
   17757       7.4235
   17758       6.7953
   17759       6.5895
   17760       6.6129
   17761       6.4604
   17762       7.1219
   17763       6.5350
   17764       6.5269
   17765       6.6000
   17766       6.7471
   17767       6.6446
   17768       6.6543
   17769       6.6495
   17770       6.8636
   17771       7.6872
   17772       6.7593
   17773       6.8246
   17774       6.9122
   17775       7.1252
   17776       6.7122
   17777       7.0761
   17778       6.7744
   17779       6.4702
   17780       6.7485
   17781       6.4298
   17782       6.9207
   17783       6.8623
   17784       6.7197
   17785       7.0387
   17786       6.7532
   17787       6.8980
   17788       6.9714
   17789       6.7398
   17790       6.9375
   17791       6.7866
   17792       7.0241
   17793       6.9873
   17794       6.7998
   17795       7.1746
   17796       6.6459
   17797       7.0242
   17798       6.9990
   17799       6.8307
   17800       6.9991
   17801       6.6966
   17802       7.0424
   17803       6.9426
   17804       6.8303
   17805       6.5411
   17806       6.5848
   17807       6.7112
   17808       6.4026
   17809       6.8173
   17810       6.9922
   17811       6.5087
   17812       6.9573
   17813       6.8966
   17814       7.0833
   17815       6.6936
   17816       6.4787
   17817       6.6289
   17818       6.6095
   17819       6.7258
   17820       6.4571
   17821       6.7206
   17822       6.4742
   17823       6.4983
   17824       6.7655
   17825       6.2855
   17826       6.4665
   17827       6.2376
   17828       6.6730
   17829       6.9751
   17830       6.6753
   17831       6.6780
   17832       7.1526
   17833       7.0012
   17834       6.4540
   17835       6.6772
   17836       7.5465
   17837       6.7369
   17838       6.6214
   17839       6.9332
   17840       6.4382
   17841       6.6462
   17842       6.3844
   17843       6.2547
   17844       6.4752
   17845       6.6528
   17846       7.2477
   17847       6.3667
   17848       6.4443
   17849       6.4996
   17850       6.4632
   17851       6.5755
   17852       6.8743
   17853       6.2610
   17854       6.6882
   17855       6.5880
   17856       6.8001
   17857       7.0065
   17858       6.6056
   17859       7.6254
   17860       6.8176
   17861       7.3316
   17862       7.3100
   17863       7.4669
   17864       7.4555
   17865       6.8097
   17866       6.9796
   17867       7.2875
   17868       6.7364
   17869       6.4576
   17870       6.4960
   17871       6.4245
   17872       6.7376
   17873       6.9987
   17874       6.5516
   17875       6.6507
   17876       6.8675
   17877       6.9645
   17878       6.7051
   17879       6.3860
   17880       6.3819
   17881       6.4151
   17882       6.3667
   17883       6.4879
   17884       6.3577
   17885       6.6335
   17886       6.0468
   17887       6.6318
   17888       6.7344
   17889       6.4449
   17890       6.8048
   17891       6.6522
   17892       6.8015
   17893       6.5991
   17894       6.8065
   17895       7.0936
   17896       6.4806
   17897       7.1149
   17898       6.9615
   17899       6.4514
   17900       6.9493
   17901       6.9545
   17902       6.7148
   17903       6.7857
   17904       6.5043
   17905       6.7409
   17906       6.7182
   17907       6.7330
   17908       6.4700
   17909       6.7648
   17910       6.6145
   17911       7.0208
   17912       6.9765
   17913       7.2517
   17914       6.3083
   17915       7.0899
   17916       7.5156
   17917       6.5851
   17918       7.3507
   17919       7.0642
   17920       6.8595
   17921       7.2176
   17922       7.4324
   17923       7.4034
   17924       6.8273
   17925       7.3226
   17926       7.3388
   17927       7.0375
   17928       6.2881
   17929       6.8421
   17930       6.7503
   17931       6.7077
   17932       6.4964
   17933       6.7747
   17934       7.4339
   17935       6.3906
   17936       6.8370
   17937       6.5095
   17938       6.7767
   17939       6.7256
   17940       6.8704
   17941       6.6710
   17942       6.5330
   17943       6.7267
   17944       6.8525
   17945       6.3938
   17946       6.5914
   17947       6.1182
   17948       6.4513
   17949       6.6318
   17950       6.4704
   17951       6.0124
   17952       6.0579
   17953       6.5461
   17954       6.4090
   17955       6.1982
   17956       6.5716
   17957       6.4435
   17958       6.4093
   17959       6.4912
   17960       6.4948
   17961       6.3854
   17962       6.4146
   17963       6.8394
   17964       6.3149
   17965       6.6165
   17966       6.5481
   17967       6.8791
   17968       6.3068
   17969       6.4308
   17970       6.6324
   17971       6.7753
   17972       6.7391
   17973       7.1947
   17974       6.5699
   17975       6.4974
   17976       6.5049
   17977       6.2572
   17978       6.7374
   17979       6.3238
   17980       6.4491
   17981       6.5470
   17982       6.2846
   17983       6.6594
   17984       6.8493
   17985       6.9596
   17986       6.9820
   17987       6.8180
   17988       6.3174
   17989       6.8375
   17990       6.8190
   17991       6.6678
   17992       6.4453
   17993       6.4716
   17994       6.1756
   17995       6.1935
   17996       6.4268
   17997       6.6007
   17998       6.7447
   17999       6.6416
   18000       6.4225
   18001       6.4580
   18002       7.3780
   18003       7.1400
   18004       6.5893
   18005       7.0040
   18006       6.8230
   18007       6.4372
   18008       6.5889
   18009       6.4747
   18010       6.4346
   18011       6.2641
   18012       6.5087
   18013       6.4688
   18014       6.4035
   18015       6.6247
   18016       6.7434
   18017       6.4694
   18018       6.5935
   18019       6.5243
   18020       6.3515
   18021       6.5515
   18022       6.4646
   18023       6.7642
   18024       6.8290
   18025       6.6734
   18026       6.4624
   18027       6.3843
   18028       6.5974
   18029       6.3661
   18030       6.2682
   18031       6.8036
   18032       6.3173
   18033       6.6836
   18034       6.5326
   18035       6.2556
   18036       6.5315
   18037       7.0071
   18038       6.9816
   18039       6.8071
   18040       6.3359
   18041       6.3107
   18042       6.8979
   18043       7.0148
   18044       6.6991
   18045       6.9266
   18046       6.3736
   18047       6.6524
   18048       7.2855
   18049       6.6676
   18050       6.5963
   18051       6.3897
   18052       6.4045
   18053       6.9917
   18054       6.4641
   18055       6.7569
   18056       6.6172
   18057       6.9003
   18058       6.9974
   18059       6.7909
   18060       6.3075
   18061       6.3674
   18062       6.6146
   18063       6.4024
   18064       6.7650
   18065       6.7852
   18066       6.6714
   18067       6.6961
   18068       6.7406
   18069       7.0614
   18070       6.1433
   18071       6.6671
   18072       6.5639
   18073       6.5463
   18074       6.6200
   18075       6.5878
   18076       6.4587
   18077       6.4638
   18078       6.2511
   18079       6.5564
   18080       6.5545
   18081       6.5095
   18082       6.4326
   18083       6.0492
   18084       6.6060
   18085       6.6933
   18086       6.9780
   18087       6.4793
   18088       6.5484
   18089       7.0438
   18090       6.5726
   18091       6.1819
   18092       6.2999
   18093       6.9898
   18094       6.8689
   18095       6.4348
   18096       6.6464
   18097       6.7324
   18098       7.0469
   18099       6.7359
   18100       6.5608
   18101       6.3584
   18102       6.8659
   18103       6.5638
   18104       6.3365
   18105       6.6516
   18106       6.7457
   18107       6.4999
   18108       6.4872
   18109       6.6206
   18110       6.5539
   18111       6.2794
   18112       6.5390
   18113       6.4968
   18114       6.4806
   18115       6.4430
   18116       6.4939
   18117       6.0872
   18118       6.2861
   18119       6.7574
   18120       6.3760
   18121       6.2405
   18122       6.3978
   18123       6.0728
   18124       6.7581
   18125       6.6303
   18126       6.8990
   18127       6.2906
   18128       6.9282
   18129       6.6253
   18130       6.5843
   18131       6.3406
   18132       6.3659
   18133       6.6283
   18134       6.4053
   18135       6.5936
   18136       6.7135
   18137       6.6653
   18138       6.4868
   18139       6.5595
   18140       6.3930
   18141       6.5222
   18142       6.3676
   18143       6.3648
   18144       6.1230
   18145       6.1514
   18146       6.4214
   18147       6.5724
   18148       6.2817
   18149       6.8737
   18150       6.4756
   18151       6.7092
   18152       6.3210
   18153       6.5454
   18154       6.4120
   18155       6.6675
   18156       6.2283
   18157       6.8262
   18158       6.2309
   18159       6.3510
   18160       6.3425
   18161       6.6939
   18162       6.5127
   18163       6.6268
   18164       6.6520
   18165       6.5208
   18166       6.5974
   18167       6.8178
   18168       6.6250
   18169       7.0255
   18170       6.8362
   18171       6.4962
   18172       6.6220
   18173       6.7587
   18174       6.4393
   18175       6.5983
   18176       6.5698
   18177       6.4309
   18178       6.2843
   18179       6.2778
   18180       6.3169
[truncated: 1,800,041 more chars]
