# Supplementary material for: Non-degradative Ubiquitination of Protein Kinases
Source: PLoS Comput Biol. 2016 Jun 2;12(6):e1004898. doi: 10.1371/journal.pcbi.1004898 (PMC4890936; doi:10.1371/journal.pcbi.1004898)
Supplement: S43 Dataset — The distance between the ZAP-70 N348 Cα atom and the W501 Cα atom at each picosecond in the simulations is printed in Angstroms. (BZ2) [file pcbi.1004898.s053.bz2 › pcbi.1004898.s053]

#Frame      Dis_00012
       1      11.6911
       2      12.5560
       3      12.7088
       4      13.0215
       5      12.9357
       6      13.1843
       7      12.6218
       8      12.9327
       9      13.1059
      10      11.9213
      11      12.6634
      12      12.7489
      13      12.3136
      14      11.9671
      15      12.4303
      16      12.6245
      17      12.9660
      18      13.0570
      19      12.3186
      20      12.9950
      21      13.2571
      22      12.6912
      23      12.7697
      24      12.5649
      25      13.0453
      26      13.5635
      27      13.0428
      28      12.8046
      29      12.3349
      30      12.8867
      31      12.1223
      32      12.1378
      33      12.0362
      34      11.6005
      35      12.2709
      36      12.0710
      37      12.3434
      38      12.2193
      39      13.0521
      40      12.8188
      41      13.5194
      42      12.6469
      43      12.9749
      44      13.3681
      45      12.4800
      46      13.0602
      47      12.5103
      48      12.4455
      49      11.9846
      50      11.5653
      51      12.0545
      52      11.6468
      53      11.9321
      54      12.4089
      55      12.5519
      56      12.5185
      57      11.9497
      58      11.6719
      59      11.7858
      60      12.1965
      61      11.8020
      62      11.8903
      63      11.6433
      64      11.9727
      65      11.7949
      66      12.3612
      67      12.1617
      68      12.2302
      69      12.3662
      70      11.6837
      71      12.2749
      72      11.9986
      73      11.7664
      74      11.2517
      75      12.1285
      76      11.4632
      77      11.2941
      78      11.5456
      79      11.4378
      80      11.3631
      81      11.3225
      82      11.3882
      83      10.8493
      84      11.0772
      85      11.0368
      86      10.8005
      87      10.9546
      88      10.8757
      89      11.2198
      90      10.8374
      91      10.4694
      92      10.7513
      93      10.6091
      94      10.6254
      95      10.8846
      96      10.7250
      97      10.3400
      98      11.8088
      99      11.5756
     100      11.6754
     101      11.8368
     102      11.7099
     103      11.9051
     104      11.5050
     105      11.8407
     106      12.8614
     107      11.8735
     108      12.5153
     109      12.3006
     110      11.8127
     111      12.8414
     112      12.6929
     113      12.3279
     114      12.8015
     115      13.0222
     116      13.0567
     117      12.9524
     118      12.8976
     119      12.4457
     120      12.6089
     121      11.7038
     122      11.3509
     123      11.1975
     124      11.6473
     125      11.6611
     126      12.2582
     127      11.9495
     128      11.7288
     129      12.0769
     130      12.6462
     131      12.1731
     132      12.5317
     133      11.9704
     134      12.1845
     135      11.3625
     136      11.4627
     137      11.5719
     138      11.5571
     139      10.7223
     140      11.2568
     141      11.3421
     142      11.5619
     143      11.7616
     144      11.6220
     145      11.8654
     146      12.0531
     147      12.1897
     148      12.6791
     149      11.9371
     150      12.1903
     151      11.9141
     152      11.2881
     153      11.5130
     154      11.7200
     155      11.7425
     156      11.8418
     157      10.7675
     158      10.8764
     159      11.4002
     160      11.1401
     161      11.3784
     162      12.1697
     163      10.6609
     164      10.4132
     165       9.8811
     166       9.8254
     167      10.0613
     168      10.6480
     169      10.4995
     170       9.8241
     171      10.7230
     172       9.9880
     173      10.6440
     174      10.6368
     175      10.3981
     176      10.6742
     177      10.3307
     178       9.8675
     179       9.5845
     180       9.9194
     181      10.0280
     182      10.0656
     183      10.9829
     184      10.2022
     185      10.5404
     186      10.3738
     187      10.4385
     188      10.9837
     189      10.6310
     190      10.7000
     191      10.3876
     192       9.9697
     193      10.4336
     194      10.7253
     195      11.6524
     196      11.0816
     197      11.3770
     198      11.8371
     199      11.9069
     200      11.8590
     201      11.6288
     202      11.0137
     203      11.4417
     204      11.9381
     205      12.4074
     206      11.3323
     207      11.8470
     208      13.0972
     209      12.7550
     210      12.9070
     211      12.1225
     212      12.8504
     213      12.0093
     214      12.3274
     215      12.7474
     216      13.0877
     217      12.4748
     218      12.4908
     219      12.9731
     220      12.7941
     221      12.5680
     222      12.5819
     223      12.8043
     224      12.5249
     225      12.4815
     226      12.6683
     227      12.7133
     228      13.3990
     229      12.6383
     230      13.3129
     231      12.9110
     232      12.5132
     233      13.0493
     234      12.2806
     235      12.7431
     236      12.2414
     237      12.6375
     238      13.1548
     239      13.0362
     240      12.6563
     241      12.2984
     242      11.8303
     243      12.8534
     244      12.1114
     245      11.9307
     246      13.2683
     247      12.3396
     248      12.2717
     249      11.9811
     250      12.3099
     251      11.8022
     252      12.4445
     253      11.7593
     254      11.2415
     255      11.0408
     256      12.1809
     257      12.0189
     258      12.6916
     259      12.8906
     260      12.7591
     261      12.9510
     262      12.5096
     263      12.6429
     264      12.6636
     265      12.8956
     266      12.2522
     267      12.9682
     268      12.7236
     269      13.2474
     270      13.4577
     271      13.9661
     272      13.6729
     273      13.8144
     274      13.6464
     275      13.1939
     276      13.1522
     277      12.8680
     278      12.8034
     279      12.6456
     280      13.1936
     281      12.6248
     282      12.8700
     283      12.4590
     284      13.1805
     285      13.0450
     286      12.9545
     287      13.5196
     288      13.2358
     289      13.3201
     290      12.7507
     291      12.5580
     292      12.3360
     293      12.4881
     294      12.8310
     295      12.2437
     296      12.6381
     297      12.1542
     298      12.3238
     299      13.2172
     300      12.1953
     301      12.1925
     302      12.0289
     303      12.8614
     304      11.4179
     305      12.3354
     306      12.4928
     307      13.0143
     308      12.4894
     309      12.5998
     310      12.5401
     311      13.0480
     312      12.0546
     313      13.0682
     314      12.8199
     315      12.7038
     316      12.2536
     317      12.3647
     318      12.3831
     319      11.6480
     320      11.5450
     321      11.7102
     322      11.0188
     323      11.2738
     324      11.7410
     325      11.3135
     326      11.5378
     327      11.3041
     328      12.5334
     329      11.7233
     330      11.3382
     331      11.6088
     332      12.6056
     333      12.4894
     334      12.2687
     335      13.0181
     336      12.9034
     337      12.9607
     338      11.5844
     339      12.6593
     340      12.5581
     341      12.7720
     342      12.4942
     343      12.2897
     344      13.1759
     345      13.3522
     346      12.9117
     347      13.1166
     348      12.1312
     349      12.0748
     350      12.9384
     351      12.7552
     352      12.6248
     353      12.7628
     354      12.5584
     355      12.5009
     356      12.4297
     357      12.6490
     358      12.6968
     359      13.2389
     360      13.1013
     361      12.4938
     362      12.7105
     363      12.7912
     364      12.5861
     365      12.4038
     366      13.0267
     367      12.8569
     368      12.6782
     369      12.8507
     370      12.2349
     371      12.4913
     372      12.4795
     373      12.5649
     374      12.8563
     375      12.4271
     376      13.3126
     377      12.9502
     378      12.8822
     379      13.1506
     380      13.7445
     381      12.9320
     382      12.9936
     383      12.9894
     384      12.9678
     385      12.3658
     386      12.9734
     387      13.1908
     388      13.8001
     389      13.4679
     390      12.8995
     391      12.8616
     392      12.8196
     393      12.8773
     394      12.4583
     395      12.8210
     396      12.8343
     397      12.3636
     398      12.6864
     399      12.8681
     400      12.9328
     401      13.7295
     402      13.4226
     403      14.0624
     404      13.3110
     405      13.6292
     406      13.2421
     407      13.1342
     408      12.9540
     409      12.5490
     410      12.3560
     411      12.9004
     412      13.9974
     413      13.5087
     414      13.3360
     415      13.4351
     416      13.3585
     417      13.0436
     418      13.4003
     419      12.5167
     420      12.5442
     421      12.6920
     422      12.0799
     423      11.4001
     424      11.2467
     425      11.4819
     426      11.5571
     427      11.8467
     428      12.3921
     429      13.0163
     430      12.2736
     431      12.5024
     432      12.5492
     433      12.5722
     434      12.4036
     435      12.4570
     436      11.0211
     437      11.9264
     438      12.0487
     439      12.1527
     440      12.3700
     441      12.5917
     442      11.8172
     443      12.2195
     444      11.4451
     445      11.3187
     446      11.4105
     447      11.1375
     448      10.7494
     449      11.2547
     450      11.5008
     451      10.8149
     452      10.6890
     453      10.5866
     454      11.4134
     455      10.2160
     456      11.0238
     457      11.4083
     458      11.5149
     459      10.4043
     460      10.2823
     461      10.8500
     462       9.9068
     463      10.5030
     464      10.5236
     465      10.7067
     466      10.1543
     467      10.7343
     468       9.5953
     469      10.1644
     470      10.4823
     471      10.6332
     472      10.5168
     473      10.8086
     474      10.5545
     475      10.5510
     476      10.2646
     477      10.3615
     478       9.6964
     479      10.5623
     480      10.7988
     481       9.8760
     482      10.6593
     483       9.6921
     484       9.5576
     485      10.6990
     486      10.7301
     487      10.6670
     488      10.7108
     489      11.2209
     490      10.5651
     491      10.1876
     492       9.9713
     493       9.8697
     494       9.5032
     495       9.9781
     496       9.4769
     497       9.6799
     498      10.4348
     499      10.3345
     500      10.7644
     501      10.7679
     502      10.1483
     503      10.6799
     504      10.9824
     505      10.2038
     506      10.2681
     507      10.5915
     508      10.6557
     509      10.4088
     510       9.6426
     511       9.6414
     512      10.2124
     513      10.4097
     514      10.7152
     515       9.9897
     516      10.2375
     517      10.0503
     518       9.1705
     519       9.5941
     520       9.3566
     521       9.9350
     522       9.4200
     523       8.9584
     524       9.5470
     525       9.2442
     526       9.4689
     527       9.3685
     528       9.6238
     529       9.7262
     530       9.4107
     531       8.7312
     532       8.6050
     533       8.8713
     534      10.3860
     535      10.3077
     536       9.8619
     537      10.2813
     538       9.5845
     539      10.9043
     540       9.0292
     541       9.3268
     542       9.5309
     543      10.1554
     544       9.9063
     545       9.9520
     546      10.3625
     547       9.7045
     548      11.1858
     549      10.6679
     550      11.1427
     551      10.4692
     552      10.5240
     553      10.0365
     554       9.7741
     555       9.8253
     556      10.0810
     557      10.5839
     558      10.6173
     559      10.9962
     560      10.9744
     561      10.8483
     562      11.4689
     563      12.1538
     564      11.9484
     565      11.9413
     566      11.3570
     567      11.1660
     568      10.6408
     569      11.0028
     570      12.0358
     571      11.9576
     572      10.8030
     573      11.2421
     574      11.0285
     575      11.2769
     576      11.5191
     577      11.9155
     578      11.5137
     579      11.3592
     580      12.1562
     581      12.0210
     582      11.9245
     583      12.6298
     584      12.0784
     585      12.6967
     586      13.3682
     587      13.2701
     588      12.7078
     589      13.3029
     590      12.6172
     591      12.8942
     592      12.6154
     593      13.2687
     594      13.6270
     595      13.4518
     596      13.7610
     597      13.3894
     598      12.9256
     599      12.7504
     600      13.3237
     601      12.4119
     602      12.9895
     603      12.8959
     604      13.0292
     605      12.7971
     606      11.7369
     607      12.2940
     608      11.4954
     609      12.0034
     610      11.2394
     611      10.9454
     612      10.3051
     613      10.7284
     614      10.5206
     615      10.6754
     616      11.1168
     617      10.7330
     618      11.0929
     619      11.7834
     620      11.0473
     621      10.3012
     622      11.1231
     623      11.2346
     624      10.6736
     625      10.3440
     626      10.5370
     627      10.1896
     628      10.9294
     629      10.2648
     630      10.4887
     631       9.9026
     632      10.4608
     633      10.7831
     634      10.5593
     635      11.0085
     636      11.5583
     637      11.4487
     638      11.3227
     639      10.8452
     640      11.7846
     641      10.9887
     642      10.9332
     643      11.1139
     644      10.6266
     645      11.3965
     646      10.9981
     647      11.0314
     648      11.5920
     649      11.1328
     650      10.7054
     651      10.7837
     652      11.0521
     653      10.9710
     654      11.2216
     655      11.1283
     656      10.0311
     657      11.2461
     658      10.7683
     659      11.0137
     660      10.5895
     661      10.0091
     662      10.4808
     663       9.8408
     664      10.5560
     665      10.3495
     666      11.3685
     667      11.1804
     668      10.6286
     669      11.3446
     670      10.8823
     671      10.3291
     672      11.2237
     673      10.8635
     674      10.9646
     675      11.2315
     676       9.8773
     677      10.4171
     678      10.3166
     679      10.2964
     680      10.7537
     681      10.2060
     682      10.6263
     683      10.5329
     684      10.0161
     685      10.0446
     686      10.0915
     687       9.5286
     688      10.4314
     689      10.6605
     690      11.0224
     691      11.0646
     692      10.8987
     693      11.4095
     694      11.1517
     695      10.9925
     696      10.9220
     697      11.1348
     698      12.1790
     699      11.5462
     700      11.3869
     701      11.1547
     702      11.5669
     703      11.3055
     704      11.3210
     705      11.3946
     706      11.0463
     707      11.6562
     708      11.8751
     709      11.4928
     710      11.3559
     711      11.2914
     712      10.7372
     713      11.1565
     714      10.5624
     715      10.7330
     716      10.5843
     717      10.6196
     718       9.9435
     719       9.3243
     720       9.0323
     721       9.4080
     722       9.8352
     723      10.0471
     724      10.1376
     725       9.5062
     726       8.5701
     727       9.3185
     728       9.2492
     729       8.8973
     730       9.5160
     731       8.6302
     732       9.3824
     733       8.6690
     734       8.6245
     735       8.8203
     736       9.0000
     737       8.4077
     738       8.1656
     739       8.5881
     740       8.4235
     741       8.8403
     742       8.5184
     743       8.5490
     744       8.6511
     745       8.4731
     746       8.6240
     747       8.8666
     748       9.2368
     749       9.9572
     750       9.3871
     751       9.2029
     752       9.9341
     753       9.3748
     754      10.4191
     755      10.0042
     756       9.9543
     757       9.8780
     758      10.6766
     759      10.3506
     760       9.4442
     761       9.8728
     762      10.3539
     763       9.7206
     764       9.5771
     765       9.5420
     766       9.7974
     767       9.9064
     768      11.1606
     769      10.0995
     770      10.4510
     771      10.8275
     772      10.9560
     773      10.9811
     774      10.3681
     775      10.2425
     776       9.7766
     777       9.6628
     778       9.8141
     779      10.1230
     780       9.7779
     781       9.9357
     782      10.0848
     783       9.7745
     784       9.8271
     785       9.9110
     786      10.4915
     787      10.3361
     788       9.3632
     789      10.0445
     790      10.0244
     791       9.4991
     792       9.6124
     793       9.3517
     794       9.1967
     795       8.9876
     796       9.9320
     797       9.3002
     798       9.5869
     799       9.8129
     800       9.7053
     801       9.8604
     802      10.3719
     803      10.7384
     804      10.9296
     805      10.3787
     806      10.6014
     807      10.2910
     808       9.6095
     809      10.4082
     810       9.7856
     811      10.4352
     812       9.4575
     813       9.9309
     814       9.1856
     815      10.1420
     816       9.7751
     817       9.7521
     818       9.7473
     819       9.7378
     820      10.7449
     821      10.0329
     822      10.2428
     823      10.5948
     824      10.4772
     825      10.8359
     826      10.2498
     827      10.2350
     828      10.4409
     829      10.0829
     830      10.0081
     831      10.4274
     832      10.4207
     833       9.7910
     834       9.5278
     835       9.7091
     836      10.1082
     837       9.7659
     838       9.7597
     839      10.7273
     840      10.5095
     841      10.6535
     842      10.5422
     843      10.6510
     844      10.5662
     845      10.4641
     846      10.8333
     847      10.8649
     848      10.6404
     849      11.0979
     850      11.0033
     851      11.4069
     852      11.0399
     853      10.6571
     854      10.2020
     855      10.6014
     856      11.0634
     857      11.4314
     858      11.1809
     859      11.0971
     860      10.8771
     861      10.7683
     862      11.3956
     863      11.1072
     864      10.5974
     865      10.8236
     866      10.4090
     867      10.6513
     868      11.0362
     869      10.4238
     870      11.0777
     871      10.8079
     872      11.3666
     873      11.0307
     874      10.7902
     875      10.5375
     876      11.3341
     877      11.0688
     878      10.8035
     879      10.5098
     880      10.4546
     881      10.1244
     882      10.1163
     883      10.3519
     884      10.2738
     885      10.7682
     886       9.8824
     887      10.3405
     888       9.8888
     889      10.6642
     890      10.6607
     891      11.1038
     892      10.5393
     893      10.6655
     894      10.7055
     895      11.2712
     896      11.1486
     897      11.2023
     898      11.9294
     899      11.4122
     900      11.4462
     901      10.9389
     902      11.4425
     903      10.6831
     904      10.2404
     905      10.9226
     906      10.2739
     907      10.5956
     908       9.7282
     909      10.3597
     910      10.7425
     911       9.9643
     912      10.5773
     913      10.9317
     914      10.7322
     915      10.4046
     916      10.3865
     917      10.4188
     918      10.5051
     919      10.9647
     920      11.2387
     921      10.6427
     922      10.8307
     923      10.9966
     924      10.2424
     925      10.5276
     926       9.7170
     927      10.2088
     928      10.0915
     929      10.0641
     930       9.8349
     931       9.6944
     932      10.3003
     933       9.6529
     934      10.0126
     935       9.6118
     936      10.0721
     937       9.4903
     938       9.5993
     939       9.2737
     940       9.7387
     941       9.0163
     942       9.2428
     943       9.7353
     944      10.0758
     945      10.5578
     946      10.6584
     947      10.4333
     948      10.4616
     949      10.3731
     950      10.5326
     951      10.1460
     952       9.8956
     953      10.2365
     954       9.9805
     955      10.0393
     956      10.0695
     957      10.3380
     958       9.9674
     959      10.3339
     960      10.4490
     961      10.3016
     962       9.9101
     963      10.2018
     964       9.9448
     965       9.9540
     966       9.9905
     967       9.7119
     968       9.5124
     969       9.4934
     970      10.0078
     971       9.4904
     972      10.2694
     973       9.6026
     974       9.2697
     975       9.5404
     976       9.2298
     977       9.2794
     978       9.5497
     979       9.4111
     980       9.8617
     981      10.3847
     982       9.8777
     983      10.1771
     984       9.3631
     985       9.9824
     986      10.4178
     987      10.5573
     988      10.3483
     989      10.0514
     990      10.4188
     991       9.6412
     992      10.3549
     993      10.9741
     994      10.0922
     995      10.2489
     996      10.0686
     997      10.0399
     998      10.4527
     999      10.4627
    1000      10.4977
    1001      10.0236
    1002      10.6054
    1003      10.6478
    1004       9.5775
    1005      10.3227
    1006      10.1005
    1007      10.2985
    1008      10.3207
    1009      10.5276
    1010      10.0252
    1011      10.1662
    1012      10.0739
    1013      10.0003
    1014       9.0045
    1015       9.1264
    1016       9.2716
    1017       8.9198
    1018       9.1309
    1019       8.9495
    1020       8.9066
    1021       8.2906
    1022       8.8082
    1023       8.6388
    1024       8.8948
    1025       8.2665
    1026       8.2391
    1027       8.5817
    1028       8.2496
    1029       8.3282
    1030       8.5655
    1031       8.4951
    1032       8.1964
    1033       8.9675
    1034       9.0899
    1035       8.5637
    1036       8.8304
    1037       8.0143
    1038       8.0076
    1039       7.9694
    1040       7.9138
    1041       8.6883
    1042       8.8621
    1043       8.8826
    1044       8.3765
    1045       8.1946
    1046       7.9183
    1047       7.9376
    1048       8.8260
    1049       8.8308
    1050       8.7695
    1051       9.1693
    1052       8.0527
    1053       8.9080
    1054       8.7468
    1055       8.5204
    1056       8.5636
    1057       9.0432
    1058       9.0816
    1059       9.0899
    1060       8.8992
    1061       8.2886
    1062       8.8177
    1063       8.0526
    1064       8.3127
    1065       8.5935
    1066       8.1913
    1067       7.9727
    1068       8.2800
    1069       8.5075
    1070       8.4328
    1071       8.7770
    1072       8.7322
    1073       9.1611
    1074       8.4943
    1075       8.5167
    1076       8.2325
    1077       8.3158
    1078       8.7056
    1079       9.0065
    1080       8.7157
    1081       8.8210
    1082       8.8523
    1083       8.6806
    1084       8.7569
    1085       8.5382
    1086       8.7457
    1087       8.5078
    1088       9.1432
    1089       8.0602
    1090       8.6988
    1091       8.5256
    1092       8.9628
    1093       7.3052
    1094       8.2597
    1095       7.8774
    1096       8.3428
    1097       8.0769
    1098       8.4830
    1099       8.2684
    1100       8.1439
    1101       8.9391
    1102       8.1422
    1103       8.6168
    1104       8.2659
    1105       8.0852
    1106       8.4826
    1107       7.8897
    1108       9.0865
    1109       8.6428
    1110       8.3604
    1111       8.5845
    1112       8.5203
    1113       8.7462
    1114       8.5358
    1115       8.6848
    1116       8.3029
    1117       8.5118
    1118       8.0473
    1119       8.4226
    1120       8.0593
    1121       8.0844
    1122       8.2914
    1123       8.1143
    1124       8.1709
    1125       7.9376
    1126       8.4513
    1127       8.0546
    1128       8.2003
    1129       8.0100
    1130       8.1246
    1131       8.2649
    1132       8.6965
    1133       8.0194
    1134       7.9298
    1135       7.8558
    1136       8.0621
    1137       8.4944
    1138       9.1102
    1139       8.7624
    1140       8.8243
    1141       8.8910
    1142       8.6881
    1143       8.8500
    1144       8.2966
    1145       8.2961
    1146       8.3848
    1147       8.7226
    1148       7.9996
    1149       9.1508
    1150       8.6268
    1151       8.6468
    1152       8.5372
    1153       8.4249
    1154       9.0854
    1155       8.9719
    1156       9.0064
    1157       9.2551
    1158       9.4089
    1159       8.7904
    1160       9.3295
    1161       9.6611
    1162       9.3416
    1163       9.7794
    1164       9.4165
    1165      10.4795
    1166      10.5164
    1167      10.0163
    1168      11.0313
    1169      11.3481
    1170      10.5312
    1171      10.4688
    1172      10.0990
    1173      10.0024
    1174      10.0549
    1175       9.8340
    1176      10.4140
    1177      10.5491
    1178      10.6275
    1179      10.8076
    1180      10.8472
    1181      10.4750
    1182      10.4528
    1183      10.2850
    1184      10.3431
    1185      10.5292
    1186      10.3531
    1187       9.9085
    1188      10.0172
    1189      10.3655
    1190      10.5004
    1191      10.3720
    1192      10.3417
    1193      10.1787
    1194      10.8136
    1195      10.3385
    1196      10.3560
    1197      10.3787
    1198      10.5886
    1199      10.2497
    1200      10.5194
    1201      10.2655
    1202      10.3200
    1203      10.2688
    1204      10.1133
    1205       9.7954
    1206      10.6612
    1207      10.3067
    1208       9.8581
    1209      10.2122
    1210      10.4149
    1211      10.5955
    1212      10.1611
    1213      10.2311
    1214      11.0008
    1215      10.5676
    1216      11.2343
    1217      10.8607
    1218      10.5949
    1219      10.0887
    1220      10.7355
    1221      10.7032
    1222      10.9504
    1223      10.8012
    1224      10.4683
    1225      10.7219
    1226      11.5548
    1227      10.5787
    1228      10.7587
    1229      10.5163
    1230      10.8367
    1231      11.5862
    1232      12.0734
    1233      10.7021
    1234      11.2936
    1235      11.1469
    1236      12.0758
    1237      11.9313
    1238      11.2814
    1239      11.6965
    1240      10.8898
    1241      10.5370
    1242      10.6661
    1243      10.7398
    1244      10.9553
    1245      11.1226
    1246      10.5227
    1247      11.0631
    1248      10.9257
    1249      11.8513
    1250      11.0364
    1251      11.4303
    1252      11.6811
    1253      11.4075
    1254      11.2934
    1255      10.9682
    1256      11.1344
    1257      10.7614
    1258      10.9473
    1259      10.3502
    1260      10.8071
    1261      10.7224
    1262      10.4802
    1263      10.9493
    1264      10.1604
    1265      10.9226
    1266      10.8309
    1267      10.7137
    1268      10.7365
    1269      10.4932
    1270      10.7621
    1271      10.7743
    1272      10.8122
    1273      10.8287
    1274      11.5354
    1275      11.2554
    1276      11.0504
    1277      11.1447
    1278      11.1908
    1279      10.1539
    1280      11.3124
    1281      11.4117
    1282      11.2515
    1283      10.9878
    1284      11.3027
    1285      10.9248
    1286      10.7249
    1287      11.0319
    1288      10.6485
    1289      10.4998
    1290      10.4584
    1291      10.8718
    1292      10.4565
    1293      10.6491
    1294      11.3056
    1295      10.6593
    1296      11.0530
    1297      10.8698
    1298      11.0580
    1299      10.7125
    1300      10.1859
    1301      10.7503
    1302      10.6363
    1303      10.6491
    1304      10.7715
    1305      11.4523
    1306      11.4610
    1307      11.4914
    1308      11.1949
    1309      11.0517
    1310      10.2202
    1311      10.7385
    1312      10.3544
    1313      11.1514
    1314      11.0697
    1315      11.1681
    1316      10.6661
    1317      10.7125
    1318      11.3488
    1319      10.8364
    1320      10.5989
    1321      10.9745
    1322      10.3616
    1323      10.3752
    1324      10.3160
    1325       9.8366
    1326      10.2282
    1327      10.4435
    1328      10.8443
    1329      10.1073
    1330      10.6754
    1331      10.4393
    1332      10.8670
    1333      11.1980
    1334      11.4972
    1335      11.3605
    1336      10.8434
    1337      10.9078
    1338      10.9476
    1339      10.9159
    1340      11.1667
    1341      10.7160
    1342      10.4613
    1343      11.2648
    1344      11.3319
    1345      10.5240
    1346      10.3144
    1347      10.7387
    1348      10.2375
    1349      10.6251
    1350      10.8608
    1351      10.8227
    1352      11.0445
    1353      10.4247
    1354      10.5911
    1355      10.8928
    1356      10.2176
    1357      10.4062
    1358      11.4331
    1359      10.5948
    1360      10.8183
    1361      10.1196
    1362      10.5807
    1363      10.4355
    1364      10.7102
    1365      10.4385
    1366      10.0367
    1367      10.5061
    1368      10.3369
    1369      10.5844
    1370      10.7834
    1371      10.5317
    1372      10.8444
    1373      10.4676
    1374      10.5359
    1375      10.4143
    1376      10.1143
    1377      10.1292
    1378      10.1976
    1379      10.2587
    1380       9.9652
    1381       9.9749
    1382       9.9568
    1383       9.7904
    1384      10.8193
    1385      11.5424
    1386      11.0314
    1387      10.2467
    1388      10.1118
    1389      10.6875
    1390      10.5339
    1391      10.9597
    1392      11.1694
    1393      10.5167
    1394      10.1195
    1395      10.9474
    1396      11.0957
    1397      10.4560
    1398      10.6991
    1399      11.2912
    1400      11.5756
    1401      10.4094
    1402      10.0353
    1403       9.4986
    1404       9.5959
    1405       9.7681
    1406      10.1775
    1407      10.2664
    1408       9.7092
    1409      10.9151
    1410      10.0561
    1411      10.3394
    1412      10.4276
    1413      10.3913
    1414      10.4114
    1415       9.9459
    1416      10.4052
    1417      10.4578
    1418      10.2214
    1419      10.1618
    1420      10.7522
    1421      10.5839
    1422      10.0722
    1423       9.6401
    1424       9.7562
    1425       9.9790
    1426       9.9201
    1427       9.9987
    1428      10.6044
    1429      10.9399
    1430      10.7070
    1431       9.8940
    1432      10.7683
    1433      10.3177
    1434      10.6000
    1435      10.1846
    1436      10.1997
    1437      10.0478
    1438       9.9641
    1439      10.6098
    1440      10.3223
    1441      10.2204
    1442      10.8422
    1443      10.5696
    1444      10.8999
    1445      11.4301
    1446      11.0507
    1447      10.9188
    1448      10.5370
    1449      11.0379
    1450       9.8735
    1451       9.8780
    1452       9.9970
    1453      10.3343
    1454      10.7350
    1455      10.8381
    1456      10.5978
    1457      11.1520
    1458      11.3017
    1459      11.1149
    1460      10.8970
    1461      10.7868
    1462      10.7506
    1463      10.6715
    1464      10.4942
    1465      10.7277
    1466      10.6014
    1467      10.3983
    1468      10.1593
    1469      10.4590
    1470      10.6285
    1471      10.6522
    1472      10.5218
    1473      10.6706
    1474      10.6058
    1475      10.5340
    1476      10.1447
    1477      10.1103
    1478      10.2564
    1479      10.0555
    1480      10.1283
    1481      10.3279
    1482       9.7188
    1483      10.0827
    1484      10.2385
    1485       9.5321
    1486      10.0794
    1487      10.2947
    1488      10.3552
    1489      10.6504
    1490       9.9638
    1491      10.0033
    1492      10.3944
    1493      10.9071
    1494      10.5457
    1495      10.1049
    1496      10.4389
    1497      10.0878
    1498       9.9742
    1499       9.5028
    1500      10.3475
    1501       9.7228
    1502       9.5062
    1503       9.5772
    1504       9.7061
    1505      10.4689
    1506      10.3437
    1507      10.0998
    1508       9.6618
    1509       9.8887
    1510      10.0427
    1511       9.8780
    1512       9.1298
    1513       9.9830
    1514      10.0470
    1515       9.9217
    1516       9.2024
    1517       9.1993
    1518      10.0344
    1519       9.3079
    1520       9.2904
    1521       9.5535
    1522       9.3964
    1523       9.4456
    1524       9.4471
    1525       9.9717
    1526       9.6738
    1527      10.3247
    1528      10.3535
    1529      10.6071
    1530      10.3643
    1531      10.2332
    1532       9.7625
    1533      10.3719
    1534       9.8388
    1535       9.8400
    1536      10.2027
    1537      10.4712
    1538      10.4506
    1539      10.7530
    1540      10.7053
    1541      10.6701
    1542      10.6668
    1543      10.6184
    1544      10.6789
    1545       9.8196
    1546       9.6763
    1547      10.4565
    1548       9.8239
    1549       9.8066
    1550       9.7204
    1551       9.9581
    1552      10.1094
    1553       9.7485
    1554      10.6838
    1555      10.8263
    1556      10.5652
    1557      10.7052
    1558       9.8788
    1559      10.1120
    1560       9.8329
    1561       9.8242
    1562       9.8460
    1563      10.7088
    1564      10.0333
    1565       9.9796
    1566      10.0506
    1567      10.1390
    1568       9.8887
    1569       9.6924
    1570       8.8922
    1571       9.7778
    1572       9.7541
    1573       9.2678
    1574      10.0831
    1575       9.8964
    1576      10.0374
    1577       9.4420
    1578       9.9219
    1579      10.3659
    1580       9.8597
    1581       9.6187
    1582       9.3857
    1583       9.9214
    1584       9.2665
    1585       9.0334
    1586       9.1257
    1587       9.1792
    1588       9.4122
    1589       9.7038
    1590       9.2785
    1591       9.3139
    1592       9.2806
    1593       9.2825
    1594       9.0834
    1595       8.8452
    1596       8.9052
    1597       8.8187
    1598       9.3350
    1599       8.9188
    1600       9.0076
    1601       9.0545
    1602       9.6050
    1603       8.7328
    1604       9.2940
    1605       9.5944
    1606       9.2782
    1607       9.2395
    1608       9.5830
    1609       8.8812
    1610       9.5387
    1611       8.8966
    1612       8.5065
    1613       8.7658
    1614       8.7089
    1615       8.5051
    1616       8.3793
    1617       8.3628
    1618       8.3408
    1619       8.6324
    1620       8.2379
    1621       7.8906
    1622       7.9648
    1623       7.5401
    1624       8.9794
    1625       8.2818
    1626       7.7214
    1627       7.8665
    1628       6.9133
    1629       7.7530
    1630       7.5208
    1631       7.1025
    1632       7.5124
    1633       7.2377
    1634       7.8196
    1635       7.0804
    1636       7.6889
    1637       8.1143
    1638       7.7785
    1639       8.4993
    1640       8.6383
    1641       8.1001
    1642       8.0113
    1643       8.1192
    1644       8.0471
    1645       8.1475
    1646       8.5901
    1647       8.1645
    1648       8.4141
    1649       8.3779
    1650       7.6910
    1651       8.3868
    1652       8.2868
    1653       7.9822
    1654       8.0839
    1655       7.9607
    1656       7.7202
    1657       7.7547
    1658       7.5057
    1659       7.3421
    1660       7.3928
    1661       8.3244
    1662       8.1568
    1663       8.2000
    1664       8.1813
    1665       7.8348
    1666       8.1009
    1667       7.7921
    1668       6.9485
    1669       6.6346
    1670       7.7147
    1671       6.9383
    1672       7.0571
    1673       6.8547
    1674       6.8147
    1675       7.1647
    1676       7.5087
    1677       7.2617
    1678       7.4762
    1679       7.0641
    1680       7.0295
    1681       7.6892
    1682       7.3844
    1683       7.6476
    1684       7.5253
    1685       7.4771
    1686       7.5888
    1687       7.0551
    1688       7.2126
    1689       7.0925
    1690       7.1063
    1691       7.6357
    1692       7.2998
    1693       7.2720
    1694       6.3878
    1695       6.1136
    1696       6.3302
    1697       5.9380
    1698       5.7023
    1699       6.1418
    1700       6.7978
    1701       6.4191
    1702       5.9633
    1703       6.4446
    1704       6.2530
    1705       6.1984
    1706       6.8666
    1707       6.3478
    1708       6.4144
    1709       6.5054
    1710       7.0082
    1711       7.0676
    1712       6.5073
    1713       7.0636
    1714       7.2790
    1715       7.1744
    1716       6.7115
    1717       7.5935
    1718       7.6027
    1719       7.3641
    1720       7.0925
    1721       6.9187
    1722       6.8073
    1723       6.8313
    1724       6.4714
    1725       6.4145
    1726       6.2860
    1727       6.0840
    1728       6.2334
    1729       6.6077
    1730       6.5276
    1731       6.6629
    1732       7.4954
    1733       7.0576
    1734       7.3759
    1735       7.5373
    1736       7.0613
    1737       8.3877
    1738       8.1106
    1739       7.9111
    1740       9.1547
    1741       7.8444
    1742       8.7709
    1743       8.5248
    1744       8.2936
    1745       8.7048
    1746       8.2559
    1747       8.9469
    1748       8.4570
    1749       9.0278
    1750       8.1552
    1751       8.4062
    1752       8.5323
    1753       8.6513
    1754       8.7733
    1755       8.1119
    1756       8.5897
    1757       8.4412
    1758       8.7396
    1759       9.0468
    1760       9.3082
    1761       9.5003
    1762       8.9914
    1763       9.6528
    1764       9.3046
    1765       9.7395
    1766       9.2563
    1767       9.4291
    1768       9.3517
    1769       9.1690
    1770       8.8656
    1771       9.4390
    1772       9.0787
    1773       8.8886
    1774       8.4766
    1775       8.5724
    1776       9.3250
    1777       8.4625
    1778       8.6716
    1779       8.5274
    1780       8.6239
    1781       9.0736
    1782       8.7126
    1783       8.4345
    1784       8.2771
    1785       8.6152
    1786       8.1993
    1787       8.1304
    1788       7.6957
    1789       8.3101
    1790       8.8197
    1791       8.4145
    1792       8.5040
    1793       8.3951
    1794       9.4390
    1795       9.0750
    1796       9.5072
    1797       9.6348
    1798       9.1874
    1799      10.1483
    1800       9.3397
    1801      10.0355
    1802       9.6856
    1803      10.5373
    1804       9.6725
    1805      10.0119
    1806       9.8691
    1807       9.9774
    1808       9.9059
    1809       9.6939
    1810       9.6039
    1811       9.3349
    1812       8.9539
    1813       9.0595
    1814       8.8743
    1815       8.3987
    1816       8.9722
    1817       9.2217
    1818       9.1594
    1819       8.4024
    1820       9.0560
    1821       9.0393
    1822       8.9333
    1823       9.2949
    1824       9.1846
    1825       8.9340
    1826       9.1144
    1827       8.9658
    1828       8.6865
    1829       9.1941
    1830       8.4508
    1831       9.3668
    1832       8.9405
    1833       8.8810
    1834       9.2472
    1835       8.8560
    1836       8.8022
    1837       9.7356
    1838       8.9350
    1839       9.7601
    1840       9.1471
    1841       9.0420
    1842       9.9591
    1843       9.4106
    1844       9.2145
    1845       9.5500
    1846       9.6110
    1847       9.9595
    1848      10.2349
    1849       9.2853
    1850       9.9387
    1851       9.8745
    1852       9.2166
    1853       9.4258
    1854       9.9074
    1855       9.9547
    1856       9.5225
    1857      10.3424
    1858      10.1863
    1859      10.7735
    1860      10.3729
    1861      10.6945
    1862      10.5644
    1863      10.2242
    1864       9.3559
    1865      10.0147
    1866       9.7719
    1867       9.4065
    1868       9.8832
    1869      10.1698
    1870      10.1696
    1871      10.6351
    1872       9.8210
    1873      10.9812
    1874       9.9115
    1875      10.6464
    1876       9.8593
    1877      10.4914
    1878      11.1153
    1879      10.2921
    1880      10.5056
    1881      11.1120
    1882      10.3226
    1883      10.2523
    1884      11.1466
    1885      10.1043
    1886      10.1337
    1887       9.9744
    1888       9.8654
    1889      10.5533
    1890      10.9725
    1891       9.7719
    1892       9.7691
    1893      10.1077
    1894      10.5812
    1895      10.2754
    1896      10.5029
    1897      10.3219
    1898      10.0897
    1899       9.8799
    1900       9.4905
    1901       9.2392
    1902       9.3293
    1903       9.5391
    1904       9.0171
    1905       9.1384
    1906       9.6709
    1907       8.9181
    1908       9.7078
    1909       8.8091
    1910       8.9289
    1911       9.2949
    1912       9.3020
    1913       9.0694
    1914       9.5265
    1915       8.7670
    1916       8.9997
    1917       8.9904
    1918       8.9307
    1919       9.2469
    1920       8.9595
    1921       9.0135
    1922       9.4235
    1923       9.5595
    1924       9.5263
    1925       8.8455
    1926       9.0113
    1927       9.4488
    1928       9.1097
    1929       9.6625
    1930       9.8754
    1931       9.5811
    1932       9.8849
    1933       9.6994
    1934       9.8091
    1935       9.3314
    1936       8.9127
    1937       9.2747
    1938      10.7560
    1939       9.6624
    1940       9.2909
    1941       9.2930
    1942       9.2482
    1943       9.1136
    1944       9.3790
    1945       9.4071
    1946       9.7632
    1947       9.6655
    1948       9.3144
    1949       9.5355
    1950      10.2769
    1951      10.2044
    1952       9.7250
    1953       9.8382
    1954      10.9601
    1955      10.5261
    1956      10.8202
    1957      10.6316
    1958      10.4950
    1959      10.2802
    1960      10.7328
    1961       9.6462
    1962       9.6728
    1963       9.9800
    1964       9.7636
    1965      10.3029
    1966      10.0608
    1967      10.4456
    1968      10.9252
    1969      10.9337
    1970      11.0159
    1971      10.5328
    1972      10.4971
    1973      10.3918
    1974       9.8914
    1975      10.2284
    1976      10.6223
    1977      10.4894
    1978      10.6980
    1979      11.0560
    1980      11.2941
    1981      11.4271
    1982      11.3535
    1983      11.6779
    1984      11.3952
    1985      10.9924
    1986      11.0112
    1987      11.2884
    1988      11.1351
    1989      10.7732
    1990      10.7724
    1991      10.5215
    1992      10.4516
    1993      10.4042
    1994      10.8423
    1995      10.8312
    1996       9.9896
    1997      10.6223
    1998      10.1270
    1999      11.2885
    2000      11.2844
    2001      10.3997
    2002      10.8688
    2003      10.1279
    2004      10.3371
    2005      11.3264
    2006       9.9299
    2007      10.0405
    2008      10.9448
    2009      10.6533
    2010      10.7433
    2011      10.5364
    2012      10.4102
    2013      11.0248
    2014      10.3738
    2015      10.6249
    2016      10.8394
    2017      11.5411
    2018      11.6407
    2019      11.3597
    2020      11.0936
    2021      11.1022
    2022      11.3062
    2023      11.2970
    2024      11.2433
    2025      10.9447
    2026      10.5043
    2027      11.4767
    2028      11.3567
    2029      11.5119
    2030      10.6935
    2031      10.9993
    2032      11.1787
    2033      12.4076
    2034      11.6805
    2035      11.6639
    2036      11.9637
    2037      11.6224
    2038      11.9673
    2039      11.6241
    2040      12.0077
    2041      12.0295
    2042      11.4447
    2043      11.5671
    2044      11.6558
    2045      11.6603
    2046      11.9492
    2047      11.8161
    2048      12.1902
    2049      11.9344
    2050      12.4398
    2051      12.4936
    2052      12.9358
    2053      11.6788
    2054      11.6193
    2055      11.4096
    2056      12.3062
    2057      11.4837
    2058      12.2995
    2059      11.7802
    2060      11.5107
    2061      12.0812
    2062      11.0943
    2063      11.9331
    2064      11.3936
    2065      12.6205
    2066      12.4526
    2067      11.8798
    2068      12.1150
    2069      11.9157
    2070      12.2282
    2071      12.4588
    2072      12.4751
    2073      12.7142
    2074      13.1899
    2075      13.0933
    2076      13.0763
    2077      13.5324
    2078      13.2163
    2079      13.0990
    2080      12.4835
    2081      13.6413
    2082      13.2819
    2083      13.0618
    2084      12.6178
    2085      12.4013
    2086      13.8929
    2087      13.5140
    2088      12.3638
    2089      12.8603
    2090      12.8949
    2091      13.8105
    2092      13.2207
    2093      13.9919
    2094      13.5441
    2095      13.1272
    2096      12.8782
    2097      13.1309
    2098      13.3792
    2099      12.4137
    2100      12.4696
    2101      11.5390
    2102      12.2432
    2103      11.7805
    2104      12.0282
    2105      11.5317
    2106      11.2838
    2107      11.7073
    2108      12.0880
    2109      12.2941
    2110      12.9388
    2111      13.0494
    2112      13.1178
    2113      13.2136
    2114      12.3313
    2115      11.9102
    2116      11.6867
    2117      12.2938
    2118      11.8789
    2119      12.3182
    2120      12.1310
    2121      11.5902
    2122      12.5548
    2123      10.9120
    2124      11.6202
    2125      12.4492
    2126      12.5415
    2127      11.9026
    2128      12.2716
    2129      11.1373
    2130      12.4242
    2131      12.9820
    2132      12.0358
    2133      12.4134
    2134      13.1161
    2135      12.8198
    2136      12.3061
    2137      12.4650
    2138      12.1110
    2139      12.4458
    2140      12.5975
    2141      12.7718
    2142      12.9467
    2143      12.8949
    2144      12.8578
    2145      12.4329
    2146      12.7184
    2147      12.6902
    2148      12.5957
    2149      12.5434
    2150      12.9983
    2151      12.2863
    2152      12.0177
    2153      12.7230
    2154      12.4814
    2155      12.5392
    2156      12.4055
    2157      12.5058
    2158      13.2403
    2159      12.5937
    2160      12.6933
    2161      12.5233
    2162      11.8704
    2163      11.7594
    2164      12.2800
    2165      12.1135
    2166      11.3118
    2167      11.6142
    2168      11.6794
    2169      11.2239
    2170      11.2471
    2171      11.7214
    2172      11.3881
    2173      11.8041
    2174      11.3612
    2175      11.2827
    2176      11.1176
    2177      10.7761
    2178      11.0076
    2179      11.1213
    2180      11.4275
    2181      12.3166
    2182      11.7904
    2183      12.4507
    2184      11.8393
    2185      11.9671
    2186      11.2351
    2187      11.5224
    2188      11.4247
    2189      12.0555
    2190      11.8362
    2191      12.0974
    2192      11.2276
    2193      12.0957
    2194      11.1344
    2195      11.6584
    2196      11.6002
    2197      11.4763
    2198      11.1823
    2199      11.0376
    2200      11.5061
    2201      11.5675
    2202      11.7401
    2203      11.3129
    2204      11.1872
    2205      11.4510
    2206      11.7461
    2207      11.8934
    2208      12.1551
    2209      11.9851
    2210      12.3581
    2211      11.2988
    2212      10.9866
    2213      11.9063
    2214      11.6457
    2215      11.4129
    2216      11.4822
    2217      12.0239
    2218      11.5524
    2219      11.6731
    2220      11.5092
    2221      11.4449
    2222      11.8407
    2223      11.8214
    2224      12.3806
    2225      11.9601
    2226      11.0776
    2227      11.8149
    2228      11.6914
    2229      11.5955
    2230      10.9538
    2231      10.2503
    2232      11.2357
    2233      11.1324
    2234      11.4214
    2235      11.5958
    2236      12.0283
    2237      12.3067
    2238      11.8898
    2239      11.8899
    2240      12.0480
    2241      11.1970
    2242      12.0834
    2243      11.6951
    2244      11.8939
    2245      12.2597
    2246      11.6592
    2247      11.8454
    2248      12.1202
    2249      11.1259
    2250      12.2291
    2251      11.8163
    2252      11.5617
    2253      11.1071
    2254      10.9819
    2255      10.8219
    2256      10.8527
    2257      10.8311
    2258      11.3154
    2259      11.4527
    2260      12.0537
    2261      12.1177
    2262      12.4410
    2263      11.6192
    2264      11.7269
    2265      12.7246
    2266      11.9161
    2267      12.3413
    2268      11.9048
    2269      12.4681
    2270      11.4529
    2271      12.1260
    2272      12.0223
    2273      12.8562
    2274      12.7523
    2275      12.6363
    2276      12.4829
    2277      12.8285
    2278      12.5882
    2279      12.8004
    2280      12.7272
    2281      12.8266
    2282      12.5699
    2283      12.6535
    2284      12.4676
    2285      12.6470
    2286      13.6812
    2287      13.5307
    2288      13.7681
    2289      14.1090
    2290      13.5336
    2291      13.1832
    2292      12.8680
    2293      13.6457
    2294      13.1556
    2295      13.5044
    2296      13.3115
    2297      12.6151
    2298      13.3094
    2299      12.5687
    2300      11.8512
    2301      13.0515
    2302      12.7172
    2303      13.1064
    2304      11.7545
    2305      12.0278
    2306      12.5198
    2307      11.8181
    2308      13.1251
    2309      12.7440
    2310      12.9694
    2311      13.2545
    2312      13.3794
    2313      13.0460
    2314      13.0380
    2315      12.5005
    2316      12.5049
    2317      12.6084
    2318      12.6327
    2319      13.3879
    2320      13.7046
    2321      13.5507
    2322      12.9089
    2323      12.7350
    2324      11.6863
    2325      11.9092
    2326      11.2303
    2327      11.1269
    2328      10.8151
    2329      11.8449
    2330      11.4232
    2331      11.3592
    2332      11.6553
    2333      10.9388
    2334      11.5537
    2335      11.2791
    2336      10.8422
    2337      11.0758
    2338      11.4300
    2339      11.9413
    2340      12.3184
    2341      12.3031
    2342      11.7529
    2343      12.4093
    2344      11.6322
    2345      12.1208
    2346      11.7435
    2347      12.2921
    2348      11.5881
    2349      11.9541
    2350      11.7133
    2351      11.4334
    2352      10.9853
    2353      12.2075
    2354      11.6574
    2355      11.4218
    2356      11.1392
    2357      11.5889
    2358      11.1758
    2359      11.4877
    2360      12.0253
    2361      12.2277
    2362      12.4793
    2363      12.4678
    2364      12.0027
    2365      11.5838
    2366      11.2843
    2367      11.2692
    2368      11.1116
    2369      11.9188
    2370      11.1395
    2371      11.7845
    2372      11.9217
    2373      12.0673
    2374      11.4608
    2375      11.5608
    2376      11.5844
    2377      11.4675
    2378      11.3177
    2379      11.6098
    2380      11.4717
    2381      11.7439
    2382      12.2994
    2383      12.3265
    2384      11.8785
    2385      12.4631
    2386      12.3759
    2387      12.8767
    2388      12.7109
    2389      12.2517
    2390      12.5663
    2391      12.9616
    2392      13.0967
    2393      12.6489
    2394      12.4336
    2395      13.2428
    2396      13.3571
    2397      13.3418
    2398      13.5673
    2399      13.4954
    2400      13.3652
    2401      13.8876
    2402      13.7472
    2403      12.4716
    2404      13.4042
    2405      11.9382
    2406      12.7823
    2407      12.0281
    2408      11.9545
    2409      11.5706
    2410      12.2840
    2411      11.4006
    2412      11.7202
    2413      11.9512
    2414      11.8118
    2415      12.7411
    2416      12.5755
    2417      12.0994
    2418      12.6714
    2419      12.2023
    2420      12.4936
    2421      11.4054
    2422      11.8610
    2423      11.7171
    2424      10.9069
    2425      11.5821
    2426      11.2363
    2427      11.1438
    2428      10.6870
    2429      10.7796
    2430      10.9274
    2431      10.3391
    2432       9.7918
    2433      10.6266
    2434      11.3397
    2435      11.5893
    2436      11.9575
    2437      10.9996
    2438      11.7450
    2439      11.1371
    2440      11.6652
    2441      11.5022
    2442      11.5653
    2443      11.7655
    2444      11.7359
    2445      12.1198
    2446      11.6382
    2447      11.9285
    2448      10.8129
    2449      11.5504
    2450      11.9910
    2451      11.7123
    2452      11.6542
    2453      11.4761
    2454      12.0705
    2455      11.2922
    2456      12.2852
    2457      11.3712
    2458      11.7084
    2459      11.8029
    2460      11.5904
    2461      11.5328
    2462      11.0600
    2463      11.1079
    2464      10.6673
    2465      10.3976
    2466      10.4128
    2467      10.5808
    2468      10.4611
    2469      10.2117
    2470      10.7723
    2471      10.3379
    2472       9.5490
    2473       9.2391
    2474       9.9782
    2475       9.6587
    2476       9.5744
    2477      10.0196
    2478       9.4622
    2479      10.2162
    2480      10.1557
    2481      10.5272
    2482      10.6972
    2483      10.5689
    2484       9.9042
    2485       9.6724
    2486      10.0902
    2487       9.9578
    2488       9.7002
    2489       9.9291
    2490      10.2285
    2491      10.6507
    2492       9.8816
    2493      10.2590
    2494      10.4185
    2495      10.8223
    2496      10.7735
    2497      11.2523
    2498      10.5748
    2499      10.8846
    2500      10.9284
    2501      10.4571
    2502      10.8332
    2503      11.1989
    2504      10.4616
    2505      10.3667
    2506      10.4638
    2507      10.6011
    2508      10.2115
    2509      10.3733
    2510      10.5009
    2511      10.2542
    2512      10.6081
    2513      10.4723
    2514      10.4894
    2515      10.9997
    2516      10.2411
    2517      10.4029
    2518       9.9316
    2519      10.5096
    2520      10.1151
    2521       9.5161
    2522      10.8788
    2523      10.7968
    2524      11.2278
    2525      10.8541
    2526      10.7760
    2527      11.1462
    2528      10.8307
    2529      10.9556
    2530      10.8114
    2531      10.7571
    2532      10.3008
    2533      10.9399
    2534      10.8292
    2535      10.4772
    2536      10.2549
    2537      10.6576
    2538      11.5276
    2539      10.6854
    2540      10.5965
    2541      10.0299
    2542      10.8325
    2543      10.5261
    2544      10.8098
    2545      11.0359
    2546      10.8033
    2547      11.0706
    2548      10.8481
    2549      11.6739
    2550      12.1075
    2551      11.3124
    2552      11.0528
    2553      10.8318
    2554      10.4454
    2555      11.1780
    2556      10.9155
    2557      11.6813
    2558      11.1602
    2559      10.7734
    2560      10.5863
    2561      11.8238
    2562      12.4990
    2563      11.5504
    2564      12.1851
    2565      12.4961
    2566      12.5807
    2567      12.9926
    2568      12.0420
    2569      12.2562
    2570      12.3205
    2571      11.6557
    2572      11.3322
    2573      11.0466
    2574      10.8676
    2575      11.2303
    2576      11.4940
    2577      11.4107
    2578      11.5726
    2579      11.1589
    2580      11.7829
    2581      11.1599
    2582      11.4930
    2583      10.7687
    2584      10.7938
    2585      11.0781
    2586      11.0975
    2587      10.4975
    2588      11.4799
    2589      11.5704
    2590      12.1092
    2591      11.8227
    2592      12.3730
    2593      10.9211
    2594      11.2866
    2595      11.2417
    2596      11.0708
    2597      11.1549
    2598      10.8851
    2599      10.7481
    2600      11.2920
    2601      10.9624
    2602      11.4142
    2603      10.6284
    2604      10.5735
    2605      11.5485
    2606      11.2190
    2607      11.7996
    2608      11.6454
    2609      11.7686
    2610      11.6601
    2611      12.6052
    2612      12.0105
    2613      12.3265
    2614      12.2545
    2615      12.3135
    2616      11.8580
    2617      11.9124
    2618      12.2226
    2619      11.9082
    2620      12.3582
    2621      12.5961
    2622      12.6538
    2623      12.6902
    2624      12.5158
    2625      12.8505
    2626      12.7997
    2627      12.7938
    2628      12.5161
    2629      12.0496
    2630      11.8511
    2631      12.1677
    2632      12.3866
    2633      12.4292
    2634      12.4592
    2635      12.7637
    2636      12.4271
    2637      12.6803
    2638      12.3824
    2639      12.6254
    2640      12.5614
    2641      12.2493
    2642      12.7394
    2643      12.9885
    2644      13.1180
    2645      12.6139
    2646      13.2950
    2647      13.2312
    2648      13.1758
    2649      13.0359
    2650      12.8331
    2651      11.9077
    2652      12.5411
    2653      12.5698
    2654      12.5906
    2655      12.9799
    2656      12.7811
    2657      11.9637
    2658      12.2679
    2659      12.9072
    2660      12.5686
    2661      12.6312
    2662      11.8331
    2663      12.4014
    2664      11.9406
    2665      12.4525
    2666      13.0044
    2667      12.7773
    2668      12.5132
    2669      12.0692
    2670      11.1583
    2671      12.1362
    2672      12.6966
    2673      12.1988
    2674      11.4825
    2675      12.0370
    2676      11.5619
    2677      12.1006
    2678      12.7423
    2679      12.3908
    2680      11.6128
    2681      11.8095
    2682      11.7849
    2683      11.7700
    2684      12.8377
    2685      12.8722
    2686      11.5286
    2687      11.9124
    2688      12.0746
    2689      11.9446
    2690      12.7458
    2691      12.6959
    2692      12.6657
    2693      11.6959
    2694      11.7886
    2695      11.4263
    2696      12.0150
    2697      11.7704
    2698      11.4305
    2699      11.4430
    2700      10.6651
    2701      10.7505
    2702      10.9036
    2703      11.5764
    2704      11.7006
    2705      10.7454
    2706      11.6600
    2707      11.5474
    2708      10.9939
    2709      10.9911
    2710      10.7350
    2711      10.2202
    2712      10.8144
    2713      11.4016
    2714      10.1371
    2715      10.8744
    2716      10.6526
    2717       9.8749
    2718      10.7329
    2719      11.1528
    2720      10.2542
    2721      10.2800
    2722      10.7636
    2723      10.6189
    2724      10.2874
    2725      10.6714
    2726      10.7730
    2727      10.7249
    2728      10.4183
    2729      10.3533
    2730      10.6224
    2731      10.8475
    2732      11.6414
    2733      11.6730
    2734      11.1631
    2735      11.4062
    2736      11.5975
    2737      11.7275
    2738      11.6314
    2739      11.3252
    2740      10.4215
    2741      11.5084
    2742      11.2046
    2743      10.6660
    2744      10.8742
    2745      10.3998
    2746      11.5664
    2747      10.5257
    2748      10.9265
    2749      11.8783
    2750      11.1335
    2751      11.5539
    2752      11.4998
    2753      11.9253
    2754      12.3594
    2755      10.8772
    2756      11.7928
    2757      11.2870
    2758      11.8044
    2759      11.8191
    2760      11.3395
    2761      11.5463
    2762      11.7876
    2763      11.2074
    2764      12.2825
    2765      12.4079
    2766      11.3743
    2767      12.0312
    2768      11.7188
    2769      11.8916
    2770      13.1908
    2771      11.8589
    2772      12.0617
    2773      11.7702
    2774      12.5145
    2775      13.0054
    2776      12.6837
    2777      12.4710
    2778      12.6020
    2779      12.7472
    2780      12.2968
    2781      12.6495
    2782      12.9033
    2783      12.2630
    2784      11.4198
    2785      12.2936
    2786      12.5882
    2787      12.1312
    2788      11.7590
    2789      12.4697
    2790      12.0561
    2791      11.9963
    2792      11.7732
    2793      12.4351
    2794      13.0315
    2795      12.7284
    2796      12.1095
    2797      12.3068
    2798      12.5288
    2799      11.8991
    2800      12.0806
    2801      12.6124
    2802      12.1035
    2803      12.5816
    2804      12.2531
    2805      12.3394
    2806      13.0120
    2807      13.0014
    2808      13.2483
    2809      13.4576
    2810      12.9499
    2811      12.7735
    2812      13.2955
    2813      12.5270
    2814      12.8145
    2815      12.5440
    2816      13.1963
    2817      12.7552
    2818      13.1815
    2819      12.0246
    2820      11.9441
    2821      11.9283
    2822      11.5517
    2823      11.8633
    2824      12.5717
    2825      12.7676
    2826      13.1185
    2827      13.2930
    2828      12.9871
    2829      13.1537
    2830      13.0761
    2831      12.9661
    2832      12.6821
    2833      13.2481
    2834      12.5657
    2835      12.3537
    2836      13.4029
    2837      12.5951
    2838      12.2144
    2839      13.0745
    2840      12.6539
    2841      12.4485
    2842      12.1393
    2843      11.3899
    2844      11.4529
    2845      11.6669
    2846      11.4367
    2847      11.8965
    2848      11.2595
    2849      11.1650
    2850      11.4257
    2851      11.8238
    2852      11.8464
    2853      11.7233
    2854      11.7138
    2855      11.4321
    2856      11.5237
    2857      10.8363
    2858      11.1795
    2859      11.5621
    2860      11.5600
    2861      11.2481
    2862      10.5811
    2863      11.7220
    2864      11.0965
    2865      11.3946
    2866      10.9736
    2867      11.5058
    2868      10.8600
    2869      10.8803
    2870      10.6656
    2871      11.0784
    2872      10.8656
    2873      11.0413
    2874      10.7507
    2875      10.3191
    2876      10.3324
    2877      10.4430
    2878      10.2695
    2879      10.7432
    2880      10.3868
    2881      10.6133
    2882      11.7045
    2883      10.9785
    2884      10.6622
    2885      11.4559
    2886      11.5781
    2887      11.8316
    2888      12.0091
    2889      11.2680
    2890      11.1212
    2891      11.5020
    2892      11.4993
    2893      11.1587
    2894      10.5916
    2895      11.2400
    2896      11.1975
    2897      11.5451
    2898      11.6967
    2899      11.1683
    2900      10.7973
    2901      11.2325
    2902      11.3936
    2903      11.0384
    2904      11.0916
    2905      10.5462
    2906      10.8577
    2907      10.6601
    2908      10.6631
    2909      10.6374
    2910      10.1371
    2911      10.6243
    2912      10.3308
    2913      10.7731
    2914      10.4401
    2915       9.7448
    2916      10.8923
    2917      10.3422
    2918      10.2981
    2919      10.8036
    2920      10.3323
    2921      10.2743
    2922      10.3940
    2923      10.1869
    2924      10.3275
    2925      10.1702
    2926      10.0634
    2927       9.7605
    2928       9.7950
    2929       9.5837
    2930       9.4111
    2931       9.8288
    2932       9.4410
    2933       9.2747
    2934       9.9088
    2935       9.7856
    2936       9.9343
    2937      10.7176
    2938      10.4004
    2939       9.7135
    2940       9.9691
    2941      10.1583
    2942      10.1618
    2943       9.5785
    2944      10.4371
    2945      10.8451
    2946      10.3779
    2947      10.2840
    2948      10.1194
    2949      11.0507
    2950      10.9570
    2951      10.6996
    2952      10.5395
    2953      10.7196
    2954      11.0406
    2955      10.5015
    2956       9.7999
    2957       9.7593
    2958      10.2196
    2959      10.8189
    2960      10.4423
    2961      10.5099
    2962      10.5601
    2963      11.0094
    2964      10.9174
    2965      11.1871
    2966      10.9786
    2967      10.3223
    2968      10.7138
    2969      10.7486
    2970      11.2137
    2971      10.5459
    2972      10.5645
    2973      11.0939
    2974      10.3478
    2975      10.0392
    2976      10.1427
    2977       9.9312
    2978      11.2650
    2979      11.5913
    2980      11.9277
    2981      11.5026
    2982      11.4060
    2983      10.7181
    2984      10.8527
    2985      10.5920
    2986      10.6083
    2987      10.2079
    2988      11.2883
    2989      11.0936
    2990      10.9062
    2991      11.6672
    2992      11.2394
    2993      11.4573
    2994      10.5458
    2995      11.8961
    2996      11.8447
    2997      10.8348
    2998      11.1724
    2999      11.4442
    3000      11.1504
    3001      11.4045
    3002      10.6802
    3003      11.2202
    3004      11.6361
    3005      11.0667
    3006      11.6888
    3007      11.3344
    3008      11.2620
    3009      11.0981
    3010      11.4379
    3011      11.2696
    3012      11.0027
    3013      10.8586
    3014      10.9991
    3015      10.1477
    3016      11.0685
    3017      10.9154
    3018      10.2865
    3019      10.1431
    3020      10.2295
    3021      10.4436
    3022      10.6404
    3023      10.8636
    3024      10.7237
    3025      10.2828
    3026       9.9942
    3027      10.2348
    3028      10.3616
    3029      10.6117
    3030      10.6527
    3031      10.0002
    3032       9.8815
    3033       9.8463
    3034       9.9827
    3035      10.3794
    3036      10.2676
    3037      10.4231
    3038      10.3964
    3039       9.8397
    3040      10.0977
    3041       9.8143
    3042       9.6329
    3043       9.7511
    3044       9.5952
    3045       9.6097
    3046      10.2631
    3047      10.6773
    3048       9.8896
    3049      10.1763
    3050       9.4466
    3051       9.6065
    3052      10.2735
    3053      10.3834
    3054      10.2266
    3055       9.7144
    3056      10.0308
    3057      10.2054
    3058      10.3709
    3059       9.9881
    3060      10.1291
    3061      10.7727
    3062      11.2116
    3063      10.7232
    3064      10.9416
    3065      10.8713
    3066      10.0029
    3067      10.4649
    3068      10.6684
    3069      11.1053
    3070      10.8849
    3071      10.2520
    3072      10.9232
    3073      10.5773
    3074      11.0438
    3075      11.2394
    3076      11.3521
    3077      11.3731
    3078      10.7062
    3079      11.0228
    3080      10.5920
    3081      10.5079
    3082       9.8996
    3083      10.1377
    3084      10.5144
    3085      10.7308
    3086      10.0416
    3087      10.2082
    3088       9.8159
    3089      10.1003
    3090      10.6427
    3091      10.5758
    3092       9.9008
    3093       9.6523
    3094      10.4040
    3095       9.7403
    3096       9.8090
    3097       9.9453
    3098      10.2666
    3099       9.3272
    3100       9.9552
    3101       9.5792
    3102      10.1284
    3103       9.2209
    3104       8.4944
    3105       9.0587
    3106       9.3672
    3107       9.7630
    3108       9.0290
    3109       8.8603
    3110       8.5038
    3111       9.3045
    3112       9.3125
    3113       9.6564
    3114       8.3845
    3115       8.4954
    3116       8.7489
    3117       9.0911
    3118       9.2527
    3119       9.5768
    3120       9.1358
    3121       9.4033
    3122       9.8372
    3123       9.4675
    3124       9.4567
    3125       9.5133
    3126       9.2618
    3127       8.9148
    3128       9.5000
    3129       9.5989
    3130       8.8308
    3131       8.8675
    3132       8.6681
    3133       8.9368
    3134       9.7302
    3135       8.7857
    3136       8.9869
    3137       8.4501
    3138       8.0609
    3139       9.2607
    3140       8.5723
    3141       8.7367
    3142       8.6174
    3143       8.3369
    3144       8.7555
    3145       9.2450
    3146       9.1303
    3147       9.2033
    3148       8.7776
    3149       9.0408
    3150       9.4350
    3151       9.3526
    3152       9.0756
    3153       8.9126
    3154       9.7941
    3155       9.2770
    3156       9.1534
    3157       8.7848
    3158       8.9095
    3159       8.6397
    3160       8.5253
    3161       9.4830
    3162       9.4773
    3163       9.5623
    3164       9.9837
    3165       9.9979
    3166       9.5662
    3167       9.8674
    3168      10.4209
    3169       9.6075
    3170       9.2807
    3171      10.0119
    3172       9.3244
    3173       9.9912
    3174       9.6193
    3175      10.6999
    3176      10.5911
    3177      10.3184
    3178      10.3869
    3179       9.9700
    3180       9.2145
    3181       9.6909
    3182       9.3743
    3183       9.9823
    3184       9.9314
    3185       9.7736
    3186       9.3111
    3187       9.1635
    3188       8.8394
    3189       8.1647
    3190       8.4643
    3191       8.4170
    3192       8.3853
    3193       9.2855
    3194       8.7162
    3195       9.1301
    3196       9.2519
    3197       8.7076
    3198       9.1011
    3199       8.8759
    3200       8.7887
    3201       9.0628
    3202       9.0840
    3203       9.2481
    3204       9.0367
    3205       8.9534
    3206       9.0573
    3207       9.3907
    3208       8.5681
    3209       9.0877
    3210       8.8316
    3211       8.6960
    3212       8.9998
    3213       8.5242
    3214       8.5107
    3215       8.8289
    3216       8.7024
    3217       9.0294
    3218       8.7189
    3219       9.3450
    3220       9.2420
    3221       9.3193
    3222       9.6803
    3223      10.0590
    3224       9.8916
    3225       9.4222
    3226       9.8882
    3227       9.5735
    3228       9.0739
    3229       8.8537
    3230       8.7966
    3231       8.8534
    3232       8.7793
    3233       9.4863
    3234       9.1312
    3235       8.7977
    3236       8.6049
    3237       9.6491
    3238       9.0625
    3239       9.4701
    3240       9.3694
    3241       8.8942
    3242       8.8698
    3243       9.6873
    3244       9.4119
    3245       9.1073
    3246       9.0155
    3247       9.3286
    3248       9.2040
    3249       9.2408
    3250       8.9833
    3251       8.7933
    3252       9.2822
    3253       8.9442
    3254       9.1347
    3255       9.0852
    3256       9.3892
    3257       9.0051
    3258       8.9462
    3259       8.8360
    3260       8.5903
    3261       9.6199
    3262       9.3290
    3263       9.3527
    3264       9.9016
    3265       9.7248
    3266       9.4989
    3267       9.4917
    3268       9.7801
    3269       9.2552
    3270       9.1419
    3271       8.8608
    3272       8.4841
    3273       8.3788
    3274       8.9454
    3275       8.6098
    3276       8.4209
    3277       8.5874
    3278       8.5533
    3279       8.2977
    3280       8.1453
    3281       8.1738
    3282       7.8956
    3283       8.2884
    3284       8.7244
    3285       8.6133
    3286       8.4415
    3287       7.9917
    3288       8.8403
    3289       8.9797
    3290       8.9052
    3291       8.9359
    3292       8.7222
    3293       8.4712
    3294       9.1049
    3295       8.5217
    3296       8.7138
    3297       8.9550
    3298       8.4860
    3299       8.3124
    3300       8.1622
    3301       8.6076
    3302       8.2562
    3303       8.3220
    3304       8.6372
    3305       8.3367
    3306       8.7129
    3307       8.1591
    3308       7.8391
    3309       7.8623
    3310       7.6136
    3311       7.9624
    3312       8.8329
    3313       9.0235
    3314       9.3990
    3315       8.6042
    3316       8.7158
    3317       8.1378
    3318       8.3731
    3319       8.4004
    3320       8.4288
    3321       7.9275
    3322       7.9930
    3323       7.9453
    3324       9.1362
    3325       8.4953
    3326       8.7161
    3327       9.2742
    3328       9.5600
    3329       9.0105
    3330       8.6328
    3331       8.3559
    3332       8.7296
    3333       8.8814
    3334       9.0434
    3335       8.8532
    3336       8.6517
    3337       8.5581
    3338       8.2657
    3339       8.6446
    3340       8.9700
    3341       9.9374
    3342      10.1056
    3343       9.6161
    3344       9.0012
    3345       9.2908
    3346       9.5102
    3347       8.9066
    3348       9.1651
    3349       9.1854
    3350       8.7271
    3351       9.3380
    3352       8.8656
    3353       8.8457
    3354       8.8383
    3355       9.6388
    3356       9.8036
    3357       9.4942
    3358       9.4514
    3359       9.7195
    3360       9.4420
    3361       9.2897
    3362      10.0148
    3363      10.2968
    3364       9.0470
    3365       9.2431
    3366       9.6209
    3367       9.3292
    3368       8.8272
    3369       9.1838
    3370       8.8136
    3371       9.0324
    3372       8.7722
    3373       9.1350
    3374       9.5629
    3375       9.0957
    3376       8.9961
    3377       9.2283
    3378       9.6142
    3379       9.1509
    3380       9.7854
    3381       9.2343
    3382      10.0849
    3383       9.2314
    3384       9.6660
    3385       9.0617
    3386       8.6599
    3387       9.3982
    3388       9.9602
    3389       9.2061
    3390       9.9091
    3391      10.0075
    3392       9.7953
    3393       9.0144
    3394       8.8424
    3395       9.2782
    3396       9.6625
    3397       9.1480
    3398       9.9105
    3399      10.2037
    3400      10.5727
    3401      10.6354
    3402      11.2327
    3403      10.7641
    3404      10.7627
    3405      11.0214
    3406      11.0431
    3407      10.9797
    3408      11.8020
    3409      11.1669
    3410      11.1875
    3411      11.3499
    3412      11.2073
    3413      11.3781
    3414      10.7645
    3415      10.3982
    3416      10.7491
    3417      10.4698
    3418      10.4379
    3419      10.8689
    3420      10.1351
    3421      10.7324
    3422      10.5568
    3423      10.7263
    3424      10.6382
    3425      10.6573
    3426      10.8889
    3427       9.8512
    3428      10.1733
    3429       9.9031
    3430      10.0886
    3431       9.9690
    3432      10.5531
    3433       9.3856
    3434      11.1773
    3435      10.8694
    3436      11.1104
    3437      11.0628
    3438      11.0928
    3439      11.1793
    3440      11.1144
    3441      11.8003
    3442      11.3092
    3443      12.2905
    3444      11.6465
    3445      11.7959
    3446      11.1103
    3447      10.6430
    3448      11.2811
    3449      11.4187
    3450      11.5522
    3451      11.1623
    3452      11.6825
    3453      10.9142
    3454      11.3733
    3455      11.0236
    3456      10.9877
    3457      11.0125
    3458      10.4525
    3459      11.0520
    3460      10.8437
    3461      11.1580
    3462      10.6700
    3463      11.0137
    3464      11.7705
    3465      11.4608
    3466      11.1536
    3467      11.2671
    3468      11.5701
    3469      11.5602
    3470      11.6957
    3471      11.2226
    3472      12.3761
    3473      11.4517
    3474      11.8965
    3475      11.8623
    3476      11.9593
    3477      13.1171
    3478      12.8129
    3479      12.4736
    3480      13.1209
    3481      12.8193
    3482      13.3403
    3483      12.8352
    3484      12.2782
    3485      12.3171
    3486      12.1071
    3487      12.2032
    3488      11.5601
    3489      11.6764
    3490      12.1170
    3491      11.8260
    3492      12.7108
    3493      12.5971
    3494      12.8171
    3495      12.4732
    3496      12.3144
    3497      12.9099
    3498      12.4756
    3499      12.9259
    3500      12.7776
    3501      12.6551
    3502      13.0868
    3503      13.3670
    3504      12.8941
    3505      12.4423
    3506      12.2061
    3507      11.3426
    3508      11.6671
    3509      11.1211
    3510      11.6250
    3511      11.0965
    3512      10.9578
    3513      11.1958
    3514      11.6181
    3515      11.1747
    3516      11.2144
    3517      11.8368
    3518      11.8700
    3519      11.7027
    3520      11.8755
    3521      12.0043
    3522      12.1734
    3523      12.4624
    3524      13.0946
    3525      11.6564
    3526      12.0842
    3527      12.4192
    3528      12.0053
    3529      12.7393
    3530      12.1119
    3531      12.1032
    3532      11.7074
    3533      11.8299
    3534      12.6032
    3535      12.1002
    3536      12.4964
    3537      12.3308
    3538      11.7835
    3539      11.9137
    3540      12.0666
    3541      12.2030
    3542      11.9745
    3543      12.0795
    3544      12.3438
    3545      11.6086
    3546      12.0209
    3547      12.2157
    3548      12.5727
    3549      12.5793
    3550      12.7373
    3551      13.0842
    3552      13.0858
    3553      12.1569
    3554      12.3560
    3555      12.3764
    3556      11.7569
    3557      12.5368
    3558      11.8555
    3559      11.8712
    3560      11.2374
    3561      11.7556
    3562      11.7423
    3563      11.8093
    3564      11.7613
    3565      11.9839
    3566      11.9372
    3567      11.3354
    3568      11.3696
    3569      11.6985
    3570      12.1467
    3571      12.1179
    3572      11.4346
    3573      11.7817
    3574      11.0604
    3575      10.9410
    3576      11.3034
    3577      11.1560
    3578      11.8618
    3579      11.0737
    3580      11.2610
    3581      11.9555
    3582      11.9507
    3583      11.4033
    3584      11.3877
    3585      11.9829
    3586      11.7232
    3587      11.4912
    3588      12.3435
    3589      11.9839
    3590      11.4680
    3591      12.7108
    3592      11.8416
    3593      12.2724
    3594      12.1880
    3595      12.0243
    3596      12.7313
    3597      12.3647
    3598      12.3160
    3599      12.1371
    3600      13.6830
    3601      12.8446
    3602      13.4454
    3603      13.0534
    3604      12.1910
    3605      12.8175
    3606      12.1466
    3607      12.4122
    3608      12.9311
    3609      12.2870
    3610      13.0061
    3611      11.9882
    3612      11.7515
    3613      11.8738
    3614      11.3936
    3615      11.3484
    3616      11.4674
    3617      11.9822
    3618      11.0066
    3619      12.0465
    3620      11.7891
    3621      11.8650
    3622      12.0064
    3623      12.5392
    3624      12.0714
    3625      11.4237
    3626      11.4749
    3627      11.7130
    3628      12.4407
    3629      11.8112
    3630      11.5892
    3631      11.6932
    3632      12.1932
    3633      12.0477
    3634      11.0775
    3635      11.7675
    3636      11.8323
    3637      11.1976
    3638      10.9172
    3639      11.3876
    3640      11.3375
    3641      11.5788
    3642      11.0719
    3643      11.4256
    3644      12.5623
    3645      12.3148
    3646      11.9347
    3647      11.8261
    3648      12.3259
    3649      11.7951
    3650      11.5712
    3651      11.5429
    3652      11.8581
    3653      11.5784
    3654      11.2659
    3655      11.3775
    3656      11.6140
    3657      11.4177
    3658      11.1649
    3659      10.7482
    3660      11.2156
    3661      11.4571
    3662      11.5750
    3663      11.3853
    3664      10.8019
    3665      11.3235
    3666      11.2343
    3667      11.1848
    3668      10.8696
    3669      11.4429
    3670      11.6504
    3671      11.1277
    3672      10.8515
    3673      11.4078
    3674      11.2660
    3675      11.3987
    3676      11.3756
    3677      11.4814
    3678      11.6635
    3679      12.0111
    3680      11.7989
    3681      11.8065
    3682      12.1986
    3683      11.6543
    3684      11.6546
    3685      12.0462
    3686      11.5761
    3687      12.3660
    3688      12.3843
    3689      11.8279
    3690      11.6638
    3691      11.0202
    3692      12.2074
    3693      11.4722
    3694      11.1556
    3695      11.1231
    3696      11.6279
    3697      11.4099
    3698      11.7109
    3699      10.8311
    3700      11.8194
    3701      11.5149
    3702      11.7714
    3703      11.5084
    3704      11.2276
    3705      11.1645
    3706      11.3969
    3707      11.4429
    3708      12.3843
    3709      11.5767
    3710      11.8574
    3711      12.1627
    3712      12.2231
    3713      12.4206
    3714      12.0778
    3715      12.1461
    3716      12.3573
    3717      12.6735
    3718      12.3405
    3719      13.5613
    3720      12.4143
    3721      12.6043
    3722      12.3076
    3723      12.2764
    3724      12.4806
    3725      12.4488
    3726      12.7942
    3727      12.6188
    3728      12.1248
    3729      12.7726
    3730      12.4904
    3731      12.7634
    3732      12.0923
    3733      12.4241
    3734      13.3496
    3735      12.9003
    3736      13.6942
    3737      13.5232
    3738      13.5230
    3739      13.2550
    3740      13.1296
    3741      12.6802
    3742      12.8128
    3743      13.1093
    3744      12.8827
    3745      12.1404
    3746      12.1718
    3747      12.5270
    3748      12.0505
    3749      12.4000
    3750      12.8882
    3751      13.1776
    3752      12.3889
    3753      12.0401
    3754      11.7075
    3755      12.0598
    3756      12.1912
    3757      12.7832
    3758      12.4290
    3759      12.7126
    3760      12.3419
    3761      12.3926
    3762      11.5922
    3763      12.4489
    3764      12.3933
    3765      12.2463
    3766      12.3048
    3767      12.2151
    3768      12.1749
    3769      12.7283
    3770      12.6250
    3771      12.8616
    3772      12.4041
    3773      12.8185
    3774      12.5450
    3775      12.2586
    3776      11.8648
    3777      13.2313
    3778      13.2232
    3779      12.0432
    3780      12.0870
    3781      11.8739
    3782      11.5355
    3783      11.9293
    3784      11.9457
    3785      11.7642
    3786      11.8579
    3787      11.9284
    3788      12.0749
    3789      12.4831
    3790      12.3747
    3791      12.2212
    3792      12.8944
    3793      12.9928
    3794      12.9136
    3795      12.7622
    3796      12.5327
    3797      12.4369
    3798      12.6532
    3799      12.3976
    3800      12.8396
    3801      12.8845
    3802      12.8360
    3803      13.1449
    3804      13.3200
    3805      12.9604
    3806      12.4578
    3807      13.1507
    3808      12.8863
    3809      12.9543
    3810      12.5176
    3811      12.6041
    3812      11.9449
    3813      12.2106
    3814      12.4900
    3815      12.1841
    3816      12.6335
    3817      12.5957
    3818      12.2297
    3819      12.2568
    3820      12.8478
    3821      12.4704
    3822      12.9238
    3823      12.3463
    3824      12.6591
    3825      12.9720
    3826      13.5550
    3827      12.7418
    3828      12.9375
    3829      13.4022
    3830      12.5471
    3831      12.8291
    3832      13.1753
    3833      12.8124
    3834      13.0032
    3835      13.5891
    3836      12.9748
    3837      12.6313
    3838      12.2705
    3839      13.0785
    3840      13.2947
    3841      13.0938
    3842      13.3215
    3843      13.7957
    3844      12.5986
    3845      13.1956
    3846      12.7277
    3847      12.6946
    3848      13.4979
    3849      13.0915
    3850      13.0534
    3851      13.3514
    3852      13.1737
    3853      12.7701
    3854      12.6496
    3855      12.9728
    3856      12.7382
    3857      13.2789
    3858      13.0503
    3859      12.7142
    3860      13.1431
    3861      12.7368
    3862      13.9518
    3863      13.5979
    3864      13.4712
    3865      14.5184
    3866      13.1395
    3867      13.6051
    3868      12.6884
    3869      13.0282
    3870      12.3086
    3871      13.0911
    3872      13.4328
    3873      12.9167
    3874      13.3838
    3875      12.9252
    3876      12.9742
    3877      13.0069
    3878      12.2538
    3879      12.5543
    3880      13.5477
    3881      12.9732
    3882      13.9170
    3883      13.3567
    3884      13.4160
    3885      13.8448
    3886      13.3621
    3887      13.4794
    3888      13.5610
    3889      13.3767
    3890      12.8724
    3891      12.9990
    3892      12.4025
    3893      12.2336
    3894      12.1996
    3895      12.1867
    3896      11.8389
    3897      11.8039
    3898      12.1622
    3899      12.9981
    3900      13.1903
    3901      13.4762
    3902      13.7915
    3903      13.7053
    3904      13.1267
    3905      13.7832
    3906      12.9463
    3907      12.6388
    3908      13.0012
    3909      13.3777
    3910      12.7574
    3911      13.2599
    3912      13.0194
    3913      12.8613
    3914      12.4083
    3915      13.5198
    3916      12.8197
    3917      12.5619
    3918      12.3365
    3919      12.0393
    3920      11.6806
    3921      11.9793
    3922      12.1861
    3923      12.0666
    3924      12.0761
    3925      13.3150
    3926      12.4627
    3927      13.5825
    3928      12.4417
    3929      13.2691
    3930      12.0921
    3931      12.4799
    3932      11.7661
    3933      12.3796
    3934      11.2132
    3935      12.5716
    3936      12.0598
    3937      12.7151
    3938      12.4970
    3939      12.3697
    3940      12.7737
    3941      12.5418
    3942      13.4899
    3943      12.6481
    3944      12.6215
    3945      12.6869
    3946      12.9217
    3947      11.9723
    3948      12.6049
    3949      12.6593
    3950      12.0751
    3951      12.7085
    3952      11.9089
    3953      12.0390
    3954      11.5688
    3955      11.5097
    3956      11.8009
    3957      11.6825
    3958      11.8342
    3959      12.1188
    3960      11.5724
    3961      11.3370
    3962      11.6697
    3963      11.7734
    3964      10.8704
    3965      11.0628
    3966      10.9339
    3967      11.2491
    3968      10.7128
    3969      10.8436
    3970      10.9287
    3971      11.7862
    3972      11.2687
    3973      10.8199
    3974      10.1009
    3975      10.4016
    3976       9.8187
    3977       9.9112
    3978       9.7291
    3979      10.2149
    3980       9.4423
    3981       9.9983
    3982      10.3196
    3983      10.1263
    3984      10.1247
    3985       9.7639
    3986       9.9558
    3987      10.3778
    3988      10.2760
    3989      10.4904
    3990      10.0193
    3991      11.1334
    3992      10.8687
    3993      10.0067
    3994      10.8060
    3995      10.9404
    3996      11.4843
    3997      10.4728
    3998      11.0225
    3999      11.0544
    4000      10.9953
    4001      10.9001
    4002      11.6497
    4003      11.8484
    4004      12.1424
    4005      10.6711
    4006      10.6132
    4007      11.0057
    4008      12.1479
    4009      11.4499
    4010      11.4601
    4011      11.6147
    4012      11.5863
    4013      12.6391
    4014      12.9687
    4015      11.6525
    4016      12.0134
    4017      12.2005
    4018      12.2529
    4019      12.7999
    4020      11.9844
    4021      12.4732
    4022      12.5063
    4023      12.1752
    4024      12.3995
    4025      11.8986
    4026      12.6113
    4027      12.3981
    4028      12.4582
    4029      12.6319
    4030      12.5891
    4031      12.1029
    4032      12.0615
    4033      12.6071
    4034      13.1664
    4035      12.7627
    4036      13.0805
    4037      13.0935
    4038      13.0526
    4039      12.6951
    4040      12.5149
    4041      12.6481
    4042      12.0101
    4043      12.8796
    4044      12.3649
    4045      12.7688
    4046      12.6539
    4047      12.2014
    4048      12.4141
    4049      12.8109
    4050      12.3111
    4051      12.9154
    4052      13.0452
    4053      11.9669
    4054      12.2275
    4055      12.3957
    4056      12.5226
    4057      12.3836
    4058      12.3077
    4059      13.0720
    4060      13.0850
    4061      13.1490
    4062      14.1885
    4063      13.6613
    4064      13.4507
    4065      13.3194
    4066      12.5762
    4067      12.7714
    4068      12.9409
    4069      12.6527
    4070      12.8158
    4071      12.3853
    4072      12.6518
    4073      12.9402
    4074      13.0899
    4075      13.4526
    4076      12.9956
    4077      12.3555
    4078      13.0640
    4079      13.3991
    4080      13.5171
    4081      13.2035
    4082      13.1244
    4083      12.8398
    4084      13.1084
    4085      13.4479
    4086      12.6954
    4087      13.6210
    4088      13.8729
    4089      13.6671
    4090      13.5306
    4091      12.5288
    4092      13.5318
    4093      13.3570
    4094      13.3444
    4095      13.4079
    4096      13.6490
    4097      12.7126
    4098      13.4233
    4099      13.0504
    4100      13.2180
    4101      13.0212
    4102      13.1420
    4103      13.1718
    4104      12.9793
    4105      12.9366
    4106      13.4385
    4107      12.9247
    4108      13.6220
    4109      13.2793
    4110      13.1981
    4111      13.1946
    4112      13.5302
    4113      13.0517
    4114      12.8435
    4115      13.0009
    4116      13.6630
    4117      14.3844
    4118      13.4082
    4119      13.3132
    4120      13.8998
    4121      13.9763
    4122      14.1422
    4123      13.8845
    4124      13.8060
    4125      13.6178
    4126      14.4280
    4127      14.8558
    4128      14.6026
    4129      14.2261
    4130      14.3018
    4131      13.4921
    4132      13.8678
    4133      13.5231
    4134      13.1991
    4135      13.4646
    4136      13.5754
    4137      13.6880
    4138      13.0186
    4139      12.9685
    4140      13.1712
    4141      13.4875
    4142      13.4304
    4143      12.8051
    4144      12.7440
    4145      12.3328
    4146      12.3262
    4147      12.5001
    4148      12.2768
    4149      12.4720
    4150      12.3385
    4151      12.2552
    4152      12.4966
    4153      12.7014
    4154      12.0885
    4155      12.2363
    4156      13.0969
    4157      12.9593
    4158      12.8271
    4159      12.2825
    4160      12.7281
    4161      13.2922
    4162      12.7722
    4163      13.4127
    4164      12.5655
    4165      13.0635
    4166      13.2129
    4167      12.8127
    4168      13.1014
    4169      13.0389
    4170      12.8791
    4171      13.1696
    4172      13.0970
    4173      13.5111
    4174      13.4263
    4175      13.9739
    4176      13.8857
    4177      13.8561
    4178      14.4974
    4179      14.4627
    4180      13.1151
    4181      13.8860
    4182      13.3053
    4183      13.4956
    4184      12.7941
    4185      12.9388
    4186      13.2582
    4187      12.7546
    4188      12.7711
    4189      12.5422
    4190      13.0654
    4191      12.3848
    4192      12.9885
    4193      12.4114
    4194      12.3669
    4195      12.3807
    4196      12.7744
    4197      11.7918
    4198      12.1020
    4199      12.6432
    4200      12.6619
    4201      12.6201
    4202      12.8573
    4203      13.6205
    4204      13.7326
    4205      14.0947
    4206      13.0357
    4207      13.3101
    4208      13.0233
    4209      13.4009
    4210      12.8127
    4211      13.2265
    4212      13.1891
    4213      13.5148
    4214      13.2061
    4215      13.2962
    4216      13.6148
    4217      13.3911
    4218      12.9798
    4219      12.7086
    4220      13.3318
    4221      13.3033
    4222      13.5086
    4223      13.7523
    4224      13.7108
    4225      14.1932
    4226      13.8661
    4227      14.3506
    4228      14.1965
    4229      14.7001
    4230      14.3989
    4231      14.4465
    4232      14.1831
    4233      14.5077
    4234      13.8266
    4235      14.1533
    4236      13.9430
    4237      13.3424
    4238      13.8426
    4239      14.0094
    4240      14.7519
    4241      13.6498
    4242      13.2694
    4243      13.2913
    4244      13.5662
    4245      12.9034
    4246      13.5892
    4247      13.3755
    4248      12.6717
    4249      12.8572
    4250      13.1479
    4251      12.6881
    4252      13.4019
    4253      13.5857
    4254      13.2039
    4255      13.5237
    4256      13.2661
    4257      13.1150
    4258      12.5219
    4259      12.8827
    4260      13.1511
    4261      13.5317
    4262      13.0222
    4263      12.3536
    4264      12.4688
    4265      13.4499
    4266      12.7376
    4267      12.4688
    4268      12.2947
    4269      12.5895
    4270      13.1408
    4271      13.4412
    4272      12.8940
    4273      13.1551
    4274      12.3383
    4275      13.7811
    4276      12.5334
    4277      13.2196
    4278      13.7904
    4279      13.7494
    4280      13.8824
    4281      14.3266
    4282      13.7982
    4283      13.7396
    4284      12.8907
    4285      13.0811
    4286      13.7564
    4287      13.1298
    4288      13.3322
    4289      13.2671
    4290      13.0059
    4291      13.3599
    4292      13.2632
    4293      13.4877
    4294      12.9629
    4295      13.5092
    4296      13.5141
    4297      14.1909
    4298      14.0360
    4299      13.3966
    4300      13.1162
    4301      13.3500
    4302      13.4473
    4303      13.8850
    4304      14.2783
    4305      14.5724
    4306      14.3452
    4307      14.1878
    4308      14.2294
    4309      13.8189
    4310      13.9188
    4311      13.9508
    4312      13.6931
    4313      13.5118
    4314      13.0886
    4315      12.9829
    4316      13.4628
    4317      13.1213
    4318      13.1843
    4319      13.6811
    4320      12.8761
    4321      13.6504
    4322      13.6174
    4323      13.1427
    4324      13.6577
    4325      13.3928
    4326      13.5523
    4327      13.7761
    4328      14.1053
    4329      13.5299
    4330      12.4317
    4331      13.1524
    4332      12.6466
    4333      12.7451
    4334      12.4073
    4335      12.7142
    4336      12.9584
    4337      12.3469
    4338      12.9038
    4339      12.4717
    4340      12.3815
    4341      11.9545
    4342      12.3312
    4343      12.0892
    4344      12.2416
    4345      12.5832
    4346      12.7277
    4347      12.1098
    4348      12.7354
    4349      12.9332
    4350      12.7773
    4351      13.0262
    4352      14.3626
    4353      13.4373
    4354      14.3789
    4355      14.2158
    4356      13.9058
    4357      13.7233
    4358      14.0471
    4359      13.7918
    4360      13.4006
    4361      14.2578
    4362      13.0590
    4363      13.2764
    4364      13.1902
    4365      13.6941
    4366      13.8858
    4367      12.6565
    4368      13.2737
    4369      13.7319
    4370      13.5334
    4371      13.6015
    4372      13.1753
    4373      13.1860
    4374      13.7739
    4375      13.5697
    4376      14.3295
    4377      13.9391
    4378      14.0133
    4379      14.4592
    4380      13.8475
    4381      13.6922
    4382      14.0140
    4383      13.1841
    4384      13.3615
    4385      13.5597
    4386      13.4090
    4387      14.0296
    4388      13.0360
    4389      13.8090
    4390      13.3169
    4391      12.8613
    4392      13.5368
    4393      13.1142
    4394      13.7892
    4395      13.1300
    4396      13.3395
    4397      13.4245
    4398      13.2389
    4399      12.9215
    4400      12.7029
    4401      12.9730
    4402      13.9049
    4403      14.0076
    4404      13.5168
    4405      13.8799
    4406      13.4302
    4407      12.9553
    4408      13.9397
    4409      12.3443
    4410      12.8434
    4411      12.8075
    4412      12.9043
    4413      12.6650
    4414      12.4993
    4415      12.3613
    4416      11.6857
    4417      12.3798
    4418      12.3632
    4419      12.6959
    4420      12.4850
    4421      12.2378
    4422      13.0241
    4423      12.5022
    4424      12.1257
    4425      12.4327
    4426      12.4920
    4427      12.0138
    4428      12.0725
    4429      11.6243
    4430      11.9331
    4431      12.1303
    4432      11.8996
    4433      11.9780
    4434      11.4434
    4435      11.7711
    4436      11.6767
    4437      12.2059
    4438      11.8501
    4439      11.6337
    4440      11.4007
    4441      12.0419
    4442      12.4625
    4443      12.7057
    4444      13.1688
    4445      12.8542
    4446      12.0241
    4447      12.1962
    4448      11.9158
    4449      12.5487
    4450      12.2797
    4451      11.6388
    4452      12.5331
    4453      12.0872
    4454      12.5665
    4455      11.8364
    4456      11.7565
    4457      12.8255
    4458      13.1709
    4459      13.0557
    4460      12.8436
    4461      13.2859
    4462      13.6746
    4463      12.2828
    4464      12.4649
    4465      12.4202
    4466      13.6263
    4467      13.2642
    4468      12.9257
    4469      12.9983
    4470      13.9015
    4471      13.1014
    4472      13.8463
    4473      13.8025
    4474      12.9040
    4475      13.4926
    4476      12.8293
    4477      12.8405
    4478      13.4018
    4479      13.2584
    4480      12.9970
    4481      12.2660
    4482      12.7713
    4483      12.7395
    4484      12.7361
    4485      12.3096
    4486      12.5977
    4487      12.7286
    4488      12.6216
    4489      11.9300
    4490      12.0272
    4491      11.8615
    4492      11.4669
    4493      11.6977
    4494      11.4207
    4495      11.7372
    4496      11.8718
    4497      10.9678
    4498      12.0824
    4499      11.5071
    4500      12.3881
    4501      12.4567
    4502      12.7713
    4503      12.4313
    4504      12.4734
    4505      12.9211
    4506      12.7292
    4507      12.1604
    4508      13.3007
    4509      12.4137
    4510      12.5775
    4511      11.8080
    4512      12.4748
    4513      12.1145
    4514      12.2822
    4515      12.4078
    4516      12.6331
    4517      13.0100
    4518      13.5997
    4519      13.0503
    4520      12.9757
    4521      12.0045
    4522      13.0777
    4523      13.2844
    4524      13.5102
    4525      12.9849
    4526      12.5618
    4527      12.7569
    4528      11.6630
    4529      12.5807
    4530      12.4296
    4531      12.0710
    4532      12.2836
    4533      12.0202
    4534      11.7504
    4535      11.9317
    4536      11.9258
    4537      11.9951
    4538      11.8448
    4539      12.2125
    4540      12.0633
    4541      12.2951
    4542      11.5015
    4543      11.0594
    4544      11.6157
    4545      11.2409
    4546      11.1566
    4547      11.8129
    4548      11.3801
    4549      12.3181
    4550      12.8516
    4551      12.0146
    4552      12.2359
    4553      12.2180
    4554      12.2684
    4555      10.9448
    4556      12.0656
    4557      11.7827
    4558      11.5945
    4559      11.8449
    4560      12.0506
    4561      11.8271
    4562      12.0846
    4563      11.9183
    4564      12.0768
    4565      11.9776
    4566      11.6019
    4567      12.1293
    4568      11.5704
    4569      11.9261
    4570      11.4021
    4571      12.0778
    4572      12.3578
    4573      11.9110
    4574      11.6514
    4575      11.7036
    4576      12.0733
    4577      11.6385
    4578      11.1031
    4579      12.0930
    4580      11.8982
    4581      11.3847
    4582      10.8055
    4583      11.8281
    4584      11.6060
    4585      11.7567
    4586      12.9206
    4587      11.6329
    4588      11.7830
    4589      11.9331
    4590      11.7902
    4591      11.6053
    4592      11.8680
    4593      12.4615
    4594      12.4346
    4595      11.8774
    4596      12.6045
    4597      12.0296
    4598      11.8844
    4599      12.2465
    4600      12.4014
    4601      12.5029
    4602      13.0733
    4603      12.9573
    4604      13.0108
    4605      13.4513
    4606      13.6395
    4607      13.5917
    4608      12.8019
    4609      12.3471
    4610      12.1635
    4611      11.9778
    4612      11.8801
    4613      11.7433
    4614      12.0537
    4615      12.0991
    4616      12.7106
    4617      12.9766
    4618      12.6395
    4619      13.4943
    4620      12.9463
    4621      12.5024
    4622      12.5723
    4623      13.0658
    4624      13.0027
    4625      12.1967
    4626      11.8794
    4627      12.3266
    4628      11.8317
    4629      11.6020
    4630      11.8722
    4631      12.5220
    4632      11.9066
    4633      11.6828
    4634      10.9000
    4635      12.1036
    4636      11.7352
    4637      11.1182
    4638      11.7245
    4639      10.4417
    4640      11.4080
    4641      10.8246
    4642      10.6475
    4643       9.9420
    4644      10.5034
    4645      10.0231
    4646      10.5779
    4647      10.8199
    4648      10.5493
    4649      10.3726
    4650      10.3604
    4651      10.7296
    4652      10.6896
    4653      10.9467
    4654      11.1168
    4655      10.1042
    4656      10.7433
    4657      10.6276
    4658      11.4762
    4659      10.9753
    4660      11.6149
    4661      10.7391
    4662      11.2819
    4663      11.3444
    4664      10.8541
    4665      10.8427
    4666      12.1328
    4667      11.9087
    4668      11.4400
    4669      11.5317
    4670      11.9368
    4671      10.6337
    4672      11.5562
    4673      11.6286
    4674      11.8089
    4675      11.7317
    4676      12.0698
    4677      12.4937
    4678      12.4281
    4679      12.4015
    4680      12.6307
    4681      11.8337
    4682      12.5802
    4683      12.4624
    4684      12.8885
    4685      12.0646
    4686      12.8701
    4687      13.1485
    4688      13.2227
    4689      13.7775
    4690      13.4638
    4691      13.3899
    4692      13.3336
    4693      13.4047
    4694      13.0755
    4695      13.3822
    4696      13.5147
    4697      12.7763
    4698      12.5924
    4699      13.4914
    4700      12.9410
    4701      13.2310
    4702      13.1976
    4703      13.3455
    4704      12.9332
    4705      12.6929
    4706      12.6990
    4707      12.6560
    4708      13.4168
    4709      13.1532
    4710      13.7684
    4711      13.6653
    4712      12.6415
    4713      13.1129
    4714      12.7253
    4715      12.8985
    4716      12.8269
    4717      12.9242
    4718      12.5256
    4719      12.8823
    4720      12.8507
    4721      13.0748
    4722      13.0478
    4723      13.2801
    4724      13.4381
    4725      13.6516
    4726      13.2264
    4727      13.9911
    4728      13.3460
    4729      13.4613
    4730      13.4766
    4731      13.4524
    4732      13.4435
    4733      13.7764
    4734      13.2237
    4735      13.7383
    4736      12.4597
    4737      13.3645
    4738      13.6306
    4739      12.5417
    4740      12.6694
    4741      12.2732
    4742      12.7061
    4743      12.6607
    4744      13.3541
    4745      12.0513
    4746      12.4358
    4747      12.0839
    4748      12.0847
    4749      12.2387
    4750      11.7051
    4751      12.2470
    4752      11.5831
    4753      11.7594
    4754      11.9250
    4755      12.2582
    4756      12.7046
    4757      11.5761
    4758      11.6380
    4759      11.9801
    4760      12.1106
    4761      11.1935
    4762      10.9956
    4763      11.2503
    4764      11.7342
    4765      11.0818
    4766      11.9572
    4767      10.9585
    4768      11.2602
    4769      11.7619
    4770      11.5313
    4771      11.6166
    4772      11.5104
    4773      11.4400
    4774      11.2518
    4775      11.4159
    4776      12.1369
    4777      11.8853
    4778      12.1970
    4779      12.5823
    4780      13.3055
    4781      12.8144
    4782      13.1671
    4783      13.5996
    4784      13.4835
    4785      13.3815
    4786      13.3274
    4787      14.3045
    4788      13.4047
    4789      13.5905
    4790      13.4964
    4791      13.9226
    4792      13.4660
    4793      13.4086
    4794      13.9653
    4795      13.0565
    4796      12.3580
    4797      12.9604
    4798      13.0052
    4799      13.0940
    4800      12.9680
    4801      13.3423
    4802      12.9324
    4803      12.6343
    4804      12.7394
    4805      12.8764
    4806      12.2165
    4807      12.5537
    4808      12.7600
    4809      12.3188
    4810      12.4905
    4811      13.3891
    4812      13.1510
    4813      12.7349
    4814      13.4328
    4815      12.7006
    4816      12.7190
    4817      12.0690
    4818      12.5514
    4819      13.0868
    4820      13.4631
    4821      13.6995
    4822      13.2972
    4823      13.8653
    4824      13.6832
    4825      13.5585
    4826      14.4275
    4827      14.3270
    4828      12.9391
    4829      13.7351
    4830      13.8859
    4831      13.6993
    4832      13.2919
    4833      13.5133
    4834      13.0342
    4835      13.6313
    4836      13.5710
    4837      13.6006
    4838      13.6427
    4839      13.8370
    4840      13.4513
    4841      13.3406
    4842      13.2437
    4843      13.8161
    4844      13.8755
    4845      13.2466
    4846      13.4099
    4847      13.7427
    4848      13.8782
    4849      13.6780
    4850      13.5074
    4851      13.1473
    4852      14.1354
    4853      14.2528
    4854      13.8031
    4855      13.1928
    4856      13.1999
    4857      13.8198
    4858      14.0897
    4859      14.8041
    4860      14.5468
    4861      14.3088
    4862      14.0280
    4863      14.0747
    4864      13.6018
    4865      14.9856
    4866      14.8580
    4867      14.1653
    4868      14.1401
    4869      14.4414
    4870      14.3082
    4871      14.1842
    4872      14.2281
    4873      13.7208
    4874      13.8128
    4875      14.4054
    4876      13.9709
    4877      13.9895
    4878      14.1921
    4879      13.7211
    4880      14.1549
    4881      13.9822
    4882      14.0012
    4883      14.0509
    4884      14.5467
    4885      14.3835
    4886      14.2083
    4887      13.3001
    4888      13.9118
    4889      13.6982
    4890      13.3214
    4891      13.8959
    4892      14.6321
    4893      14.7517
    4894      15.2162
    4895      14.7551
    4896      14.2962
    4897      14.9842
    4898      14.1691
    4899      14.0352
    4900      13.7251
    4901      13.1466
    4902      13.4257
    4903      13.4075
    4904      13.2143
    4905      14.0899
    4906      14.4395
    4907      14.6022
    4908      15.3374
    4909      14.4709
    4910      14.4805
    4911      14.8624
    4912      14.8721
    4913      15.4247
    4914      14.3548
    4915      13.8443
    4916      14.2361
    4917      14.1056
    4918      14.5258
    4919      14.5195
    4920      14.0406
    4921      14.1572
    4922      14.0823
    4923      14.9839
    4924      14.3677
    4925      15.1550
    4926      14.6496
    4927      14.8468
    4928      15.5737
    4929      15.1743
    4930      15.4730
    4931      14.9209
    4932      15.3374
    4933      15.3312
    4934      15.4892
    4935      15.2839
    4936      14.6505
    4937      15.5269
    4938      16.2430
    4939      16.3190
    4940      15.8005
    4941      15.7687
    4942      15.3841
    4943      16.1108
    4944      16.3054
    4945      16.1763
    4946      16.5501
    4947      16.4252
    4948      16.7240
    4949      15.7673
    4950      16.4883
    4951      16.2087
    4952      15.9022
    4953      16.0048
    4954      16.0022
    4955      16.1578
    4956      16.0291
    4957      15.4933
    4958      15.6719
    4959      15.1161
    4960      16.1044
    4961      15.7692
    4962      15.5965
    4963      15.5259
    4964      15.3828
    4965      15.5201
    4966      15.1359
    4967      15.3116
    4968      15.6396
    4969      15.4378
    4970      14.3523
    4971      15.5701
    4972      14.5509
    4973      15.3427
    4974      15.4296
    4975      14.8072
    4976      15.5760
    4977      16.0371
    4978      16.2839
    4979      15.9747
    4980      15.9965
    4981      15.5575
    4982      15.8536
    4983      16.3054
    4984      16.5647
    4985      16.0646
    4986      16.8484
    4987      16.9682
    4988      16.3750
    4989      16.8815
    4990      16.0537
    4991      15.7726
    4992      16.3155
    4993      15.7738
    4994      16.1664
    4995      15.9867
    4996      15.4273
    4997      15.6024
    4998      16.4961
    4999      15.9368
    5000      16.2389
    5001      16.1953
    5002      16.2567
    5003      16.5827
    5004      15.7641
    5005      16.2062
    5006      16.7502
    5007      15.8213
    5008      16.4535
    5009      16.6161
    5010      16.9899
    5011      17.1570
    5012      17.1499
    5013      17.2905
    5014      16.8237
    5015      17.5293
    5016      16.6913
    5017      16.3756
    5018      17.2625
    5019      16.6772
    5020      16.9861
    5021      16.5178
    5022      16.3570
    5023      17.6728
    5024      16.5678
    5025      16.7177
    5026      17.6875
    5027      16.8288
    5028      16.8020
    5029      16.4023
    5030      16.0445
    5031      16.0683
    5032      16.5193
    5033      16.2277
    5034      16.9496
    5035      16.7792
    5036      16.6061
    5037      16.0156
    5038      15.7409
    5039      15.9688
    5040      15.7753
    5041      15.4149
    5042      16.3582
    5043      15.7582
    5044      15.5893
    5045      15.3804
    5046      16.0373
    5047      16.3490
    5048      15.5680
    5049      16.7503
    5050      15.3991
    5051      15.5491
    5052      15.6746
    5053      16.1135
    5054      15.8344
    5055      16.6538
    5056      16.9154
    5057      16.1652
    5058      16.2610
    5059      15.9449
    5060      16.2600
    5061      16.0801
    5062      16.4436
    5063      16.1689
    5064      16.2162
    5065      16.5207
    5066      17.0613
    5067      16.0912
    5068      15.7645
    5069      16.2564
    5070      16.6613
    5071      15.8325
    5072      16.1784
    5073      15.8659
    5074      15.8641
    5075      15.8414
    5076      15.5493
    5077      15.3550
    5078      15.8947
    5079      15.6246
    5080      16.3606
    5081      15.5341
    5082      16.0100
    5083      15.8687
    5084      16.0256
    5085      15.8484
    5086      15.7741
    5087      16.2846
    5088      15.7186
    5089      15.8773
    5090      15.7273
    5091      15.5143
    5092      15.1353
    5093      16.2431
    5094      15.4861
    5095      15.8915
    5096      15.1619
    5097      15.6268
    5098      15.7204
    5099      14.8770
    5100      14.6738
    5101      14.6889
    5102      15.1338
    5103      14.5207
    5104      14.2961
    5105      14.0574
    5106      14.8371
    5107      14.1760
    5108      14.4487
    5109      14.8781
    5110      15.6056
    5111      14.6488
    5112      15.4883
    5113      15.6058
    5114      15.8063
    5115      15.6939
    5116      15.8128
    5117      15.8047
    5118      15.6490
    5119      15.9414
    5120      15.2407
    5121      16.1196
    5122      16.2551
    5123      16.2572
    5124      15.6022
    5125      15.8786
    5126      15.8369
    5127      15.2518
    5128      15.7665
    5129      15.0064
    5130      15.9692
    5131      15.2848
    5132      16.1415
    5133      16.0525
    5134      16.2674
    5135      16.1144
    5136      16.7472
    5137      15.8603
    5138      16.2661
    5139      16.3478
    5140      16.3288
    5141      17.3013
    5142      17.8244
    5143      16.9769
    5144      17.7774
    5145      17.7231
    5146      18.1108
    5147      17.5095
    5148      17.1638
    5149      17.6084
    5150      18.2182
    5151      17.3865
    5152      17.0590
    5153      16.2547
    5154      16.8125
    5155      16.5706
    5156      17.4732
    5157      17.3031
    5158      17.9207
    5159      17.6951
    5160      17.4119
    5161      17.9953
    5162      18.1326
    5163      18.3284
    5164      18.1213
    5165      18.3337
    5166      17.7877
    5167      17.6395
    5168      17.9958
    5169      17.7356
    5170      17.7055
    5171      17.9609
    5172      18.4987
    5173      17.5001
    5174      17.5554
    5175      17.9033
    5176      18.4206
    5177      17.6394
    5178      17.5210
    5179      18.3313
    5180      17.9486
    5181      17.6544
    5182      17.2924
    5183      17.9994
    5184      17.9045
    5185      17.7755
    5186      17.9884
    5187      18.0325
    5188      17.2440
    5189      17.5763
    5190      17.7347
    5191      17.0816
    5192      16.2279
    5193      17.7563
    5194      17.3631
    5195      17.6570
    5196      17.0990
    5197      17.0012
    5198      17.2613
    5199      17.4046
    5200      18.2263
    5201      18.0170
    5202      18.2422
    5203      19.3175
    5204      18.5901
    5205      19.2705
    5206      18.9607
    5207      18.5080
    5208      18.3231
    5209      17.6690
    5210      17.6175
    5211      17.8505
    5212      17.4869
    5213      17.8801
    5214      18.5036
    5215      17.2409
    5216      17.6637
    5217      18.2320
    5218      18.2137
    5219      17.9918
    5220      17.6676
    5221      18.0344
    5222      17.8653
    5223      18.3067
    5224      17.7998
    5225      17.3577
    5226      17.0164
    5227      17.7472
    5228      19.0858
    5229      18.3567
    5230      18.6080
    5231      18.4811
    5232      17.8637
    5233      17.5482
    5234      17.8464
    5235      18.3608
    5236      18.3460
    5237      18.5048
    5238      18.6566
    5239      18.8051
    5240      19.1807
    5241      18.4495
    5242      19.2111
    5243      18.8704
    5244      18.3125
    5245      19.5802
    5246      18.9042
    5247      19.6721
    5248      19.2587
    5249      19.0047
    5250      19.4493
    5251      19.1961
    5252      18.7827
    5253      19.0339
    5254      19.1525
    5255      18.0881
    5256      17.9089
    5257      18.2152
    5258      18.4689
    5259      18.4236
    5260      17.3960
    5261      17.9248
    5262      17.6123
    5263      17.6963
    5264      17.3772
    5265      18.1270
    5266      18.9008
    5267      18.6835
    5268      18.2337
    5269      17.5040
    5270      17.9071
    5271      18.3906
    5272      18.6480
    5273      18.8979
    5274      18.9723
    5275      18.6342
    5276      20.1209
    5277      19.3365
    5278      20.0170
    5279      20.2457
    5280      19.4757
    5281      19.8109
    5282      20.1280
    5283      19.5457
    5284      19.3700
    5285      19.5483
    5286      19.0936
    5287      18.8111
    5288      18.7864
    5289      18.5491
    5290      18.1791
    5291      18.9157
    5292      18.5734
    5293      18.6733
    5294      18.7504
    5295      18.6751
    5296      18.6994
    5297      18.2237
    5298      17.4435
    5299      17.8601
    5300      17.0401
    5301      16.5121
    5302      17.4613
    5303      17.9884
    5304      16.9875
    5305      17.7213
    5306      18.0634
    5307      17.8659
    5308      17.9942
    5309      17.4438
    5310      18.0375
    5311      17.7929
    5312      18.3832
    5313      18.9232
    5314      18.3918
    5315      18.5359
    5316      18.9003
    5317      18.1226
    5318      18.5519
    5319      18.4120
    5320      17.5234
    5321      17.7499
    5322      17.1225
    5323      17.4162
    5324      18.2995
    5325      17.3619
    5326      17.9737
    5327      17.8594
    5328      18.2598
    5329      18.2000
    5330      18.1817
    5331      19.1128
    5332      18.5887
    5333      18.9178
    5334      18.5166
    5335      18.2376
    5336      17.6413
    5337      18.6333
    5338      18.6052
    5339      18.3030
    5340      19.4204
    5341      19.5790
    5342      18.9743
    5343      18.7182
    5344      19.2648
    5345      19.5440
    5346      18.7315
    5347      19.3997
    5348      19.8238
    5349      19.9499
    5350      18.6498
    5351      19.1260
    5352      19.3868
    5353      19.3470
    5354      18.3937
    5355      18.3002
    5356      18.7317
    5357      18.4699
    5358      18.1844
    5359      19.3810
    5360      19.3291
    5361      18.7885
    5362      20.0243
    5363      19.8140
    5364      19.6484
    5365      20.2591
    5366      20.2647
    5367      18.7348
    5368      18.3262
    5369      17.9037
    5370      18.7355
    5371      18.6813
    5372      18.3300
    5373      18.7351
    5374      18.9826
    5375      19.3733
    5376      19.3034
    5377      18.9658
    5378      19.0182
    5379      18.4591
    5380      18.6918
    5381      19.2661
    5382      19.4006
    5383      19.2916
    5384      19.0353
    5385      17.8790
    5386      18.5314
    5387      18.4301
    5388      17.9885
    5389      17.5314
    5390      17.8742
    5391      17.2824
    5392      17.2717
    5393      17.9556
    5394      17.8936
    5395      17.5541
    5396      18.0169
    5397      17.9165
    5398      17.8284
    5399      17.9438
    5400      17.2916
    5401      16.7867
    5402      15.7268
    5403      15.3386
    5404      16.2020
    5405      16.0954
    5406      16.4384
    5407      16.6222
    5408      17.0204
    5409      16.5559
    5410      17.4068
    5411      18.8987
    5412      18.1752
    5413      18.1277
    5414      18.5135
    5415      18.0240
    5416      17.7319
    5417      17.9757
    5418      18.3846
    5419      18.7556
    5420      18.2364
    5421      19.0073
    5422      18.3322
    5423      17.0743
    5424      17.0756
    5425      17.5682
    5426      17.4480
    5427      17.0689
    5428      16.3141
    5429      16.4744
    5430      16.4862
    5431      16.5583
    5432      15.8824
    5433      16.9609
    5434      16.7397
    5435      17.1765
    5436      17.2995
    5437      17.4562
    5438      17.3270
    5439      18.4084
    5440      18.7915
    5441      18.7642
    5442      19.5857
    5443      19.3930
    5444      19.1301
    5445      18.6005
    5446      18.6301
    5447      18.5382
    5448      19.1314
    5449      18.7368
    5450      18.8215
    5451      17.4757
    5452      17.9427
    5453      17.4649
    5454      17.8800
    5455      17.3406
    5456      17.5914
    5457      17.2420
    5458      17.9655
    5459      17.8815
    5460      18.0586
    5461      18.2284
    5462      16.3993
    5463      17.8786
    5464      17.5837
    5465      18.4349
    5466      17.7483
    5467      17.8587
    5468      18.4000
    5469      18.3149
    5470      18.2027
    5471      16.8156
    5472      16.2973
    5473      16.5706
    5474      16.7613
    5475      17.4004
    5476      16.8741
    5477      18.4831
    5478      17.4471
    5479      17.8839
    5480      18.3925
    5481      17.5184
    5482      17.2213
    5483      16.9793
    5484      17.4737
    5485      17.1044
    5486      18.2544
    5487      17.9286
    5488      18.1504
    5489      18.1652
    5490      18.4373
    5491      17.5793
    5492      17.5818
    5493      18.0515
    5494      18.3913
    5495      17.9549
    5496      17.3141
    5497      17.3841
    5498      16.8026
    5499      16.3139
    5500      16.8263
    5501      16.3986
    5502      15.8383
    5503      16.2720
    5504      16.3347
    5505      15.6927
    5506      17.0564
    5507      16.2193
    5508      15.3716
    5509      15.3465
    5510      15.0857
    5511      16.3371
    5512      15.7261
    5513      16.2560
    5514      15.3341
    5515      15.6849
    5516      16.1118
    5517      15.0196
    5518      15.9887
    5519      16.1426
    5520      15.9123
    5521      15.9474
    5522      15.7584
    5523      15.5458
    5524      15.4108
    5525      15.8853
    5526      15.4004
    5527      15.4539
    5528      15.0828
    5529      15.0956
    5530      15.6608
    5531      14.7002
    5532      14.9141
    5533      14.5931
    5534      15.1934
    5535      13.9192
    5536      15.3216
    5537      15.2008
    5538      15.0459
    5539      14.8047
    5540      14.5113
    5541      15.4251
    5542      15.5217
    5543      14.7351
    5544      15.3152
    5545      15.2518
    5546      16.1636
    5547      15.9942
    5548      16.1400
    5549      16.3024
    5550      16.7623
    5551      16.8721
    5552      16.5431
    5553      17.3636
    5554      17.0542
    5555      16.9651
    5556      16.4532
    5557      15.9624
    5558      16.4865
    5559      15.5135
    5560      15.2788
    5561      15.4940
    5562      14.8959
    5563      16.1454
    5564      15.4401
    5565      15.9068
    5566      15.4526
    5567      16.9032
    5568      15.3635
    5569      16.1373
    5570      15.5320
    5571      14.9886
    5572      15.2481
    5573      14.2972
    5574      14.8626
    5575      14.4910
    5576      15.2851
    5577      14.8577
    5578      14.9679
    5579      15.7099
    5580      15.7490
    5581      16.6648
    5582      15.3889
    5583      16.1348
    5584      16.7039
    5585      16.5953
    5586      16.0331
    5587      15.3658
    5588      16.1833
    5589      15.7810
    5590      15.6532
    5591      15.2595
    5592      16.0524
    5593      14.3751
    5594      14.2462
    5595      14.6400
    5596      14.9533
    5597      14.5498
    5598      14.3359
    5599      14.6995
    5600      14.1911
    5601      14.0520
    5602      14.9783
    5603      14.6609
    5604      14.1724
    5605      14.1183
    5606      14.2663
    5607      14.4437
    5608      14.3166
    5609      14.2585
    5610      14.3789
    5611      14.3655
    5612      14.3191
    5613      13.9055
    5614      13.1534
    5615      13.9329
    5616      13.2740
    5617      13.9236
    5618      13.2948
    5619      13.3888
    5620      13.2300
    5621      13.6773
    5622      13.6509
    5623      13.5245
    5624      14.2338
    5625      14.0364
    5626      14.3391
    5627      14.5300
    5628      14.0527
    5629      13.7069
    5630      14.1015
    5631      13.8785
    5632      13.2270
    5633      13.7722
    5634      13.7374
    5635      13.9092
    5636      13.4806
    5637      13.2668
    5638      14.5056
    5639      14.6051
    5640      13.7604
    5641      13.7001
    5642      13.3499
    5643      13.2010
    5644      13.7610
    5645      13.3226
    5646      13.0486
    5647      12.7470
    5648      12.2556
    5649      12.6703
    5650      12.5299
    5651      12.3184
    5652      12.4218
    5653      12.7096
    5654      12.9202
    5655      13.3022
    5656      13.1108
    5657      12.5594
    5658      13.2707
    5659      12.7334
    5660      12.0711
    5661      12.8591
    5662      12.5695
    5663      12.7150
    5664      12.9832
    5665      12.8123
    5666      13.5306
    5667      13.4064
    5668      13.0663
    5669      12.8619
    5670      13.5284
    5671      13.3732
    5672      13.2409
    5673      13.8140
    5674      13.2862
    5675      14.7763
    5676      14.2571
    5677      13.4711
    5678      14.4204
    5679      14.6181
    5680      14.7903
    5681      14.9703
    5682      15.2396
    5683      15.2374
    5684      15.0261
    5685      14.8034
    5686      15.0571
    5687      15.9604
    5688      15.2108
    5689      15.1498
    5690      14.5256
    5691      15.0969
    5692      15.3606
    5693      15.6128
    5694      14.8249
    5695      15.5096
    5696      15.0939
    5697      15.0288
    5698      14.0023
    5699      14.4681
    5700      15.4056
    5701      15.1914
    5702      14.9521
    5703      15.2534
    5704      15.2473
    5705      15.1863
    5706      15.7602
    5707      15.6926
    5708      15.1263
    5709      16.7965
    5710      16.0187
    5711      15.6842
    5712      15.3559
    5713      15.9664
    5714      15.6876
    5715      15.4695
    5716      15.6979
    5717      15.5506
    5718      15.3097
    5719      15.4647
    5720      15.9007
    5721      15.3662
    5722      15.4462
    5723      15.8251
    5724      16.4227
    5725      15.6351
    5726      16.2278
    5727      16.0295
    5728      15.6814
    5729      15.7060
    5730      15.0383
    5731      15.6367
    5732      15.9627
    5733      15.7926
    5734      16.0287
    5735      15.8821
    5736      16.4619
    5737      16.3844
    5738      15.1755
    5739      15.8333
    5740      16.3126
    5741      15.7342
    5742      16.1777
    5743      15.6524
    5744      15.3504
    5745      15.8692
    5746      16.7280
    5747      15.6078
    5748      16.1991
    5749      15.6973
    5750      15.8767
    5751      15.7285
    5752      16.6194
    5753      16.3622
    5754      16.1797
    5755      16.2512
    5756      15.8791
    5757      14.9759
    5758      15.0850
    5759      15.1741
    5760      14.6189
    5761      14.4720
    5762      15.8362
    5763      14.7308
    5764      15.3396
    5765      15.6973
    5766      15.1938
    5767      15.8050
    5768      14.5676
    5769      15.3573
    5770      15.5343
    5771      15.2658
    5772      16.2518
    5773      15.2357
    5774      15.4747
    5775      15.8840
    5776      15.7021
    5777      14.7241
    5778      14.9082
    5779      15.1067
    5780      15.1554
    5781      15.9513
    5782      15.8743
    5783      15.3818
    5784      15.0117
    5785      14.8996
    5786      15.0152
    5787      15.0102
    5788      14.6348
    5789      14.9740
    5790      15.1248
    5791      15.0090
    5792      15.5466
    5793      15.6233
    5794      15.5089
    5795      15.5571
    5796      15.7018
    5797      15.0547
    5798      14.9437
    5799      15.4782
    5800      15.6847
    5801      15.4256
    5802      15.3507
    5803      15.9967
    5804      15.7486
    5805      15.6021
    5806      15.7712
    5807      15.3477
    5808      15.6390
    5809      15.6855
    5810      15.6158
    5811      15.3515
    5812      14.7985
    5813      15.3160
    5814      15.5016
    5815      15.5308
    5816      16.5300
    5817      16.8154
    5818      16.8220
    5819      15.5876
    5820      16.5882
    5821      16.2918
    5822      16.4548
    5823      16.0462
    5824      15.6778
    5825      16.5009
    5826      16.2020
    5827      16.4553
    5828      15.9102
    5829      16.7032
    5830      15.6317
    5831      15.9242
    5832      16.0931
    5833      16.5350
    5834      15.5578
    5835      16.5619
    5836      17.7802
    5837      16.4733
    5838      16.9474
    5839      17.1239
    5840      16.5521
    5841      17.3688
    5842      17.1878
    5843      16.9958
    5844      17.3827
    5845      17.0676
    5846      16.5575
    5847      17.5409
    5848      17.6138
    5849      18.1465
    5850      18.9144
    5851      17.5249
    5852      16.8909
    5853      17.5395
    5854      18.2637
    5855      17.6947
    5856      17.0146
    5857      17.1356
    5858      17.3962
    5859      17.0222
    5860      16.7998
    5861      16.7811
    5862      15.9049
    5863      17.4759
    5864      16.4471
    5865      16.4414
    5866      17.0058
    5867      17.9440
    5868      17.3184
    5869      17.8921
    5870      17.2176
    5871      17.5056
    5872      17.8389
    5873      18.0792
    5874      18.3847
    5875      18.2345
    5876      17.8793
    5877      17.5780
    5878      17.3551
    5879      18.1044
    5880      18.3032
    5881      17.5669
    5882      17.2704
    5883      17.1316
    5884      16.6897
    5885      16.6316
    5886      16.2153
    5887      17.0239
    5888      17.2445
    5889      17.0636
    5890      16.6552
    5891      16.1393
    5892      17.5220
    5893      17.1063
    5894      17.1030
    5895      16.7708
    5896      16.4871
    5897      16.2297
    5898      16.2283
    5899      15.9877
    5900      17.0028
    5901      17.3093
    5902      17.4220
    5903      17.5829
    5904      17.2222
    5905      17.0764
    5906      17.5702
    5907      17.2718
    5908      16.3466
    5909      17.0872
    5910      16.7394
    5911      16.5433
    5912      16.0642
    5913      16.0140
    5914      15.6261
    5915      16.0843
    5916      16.8349
    5917      16.5284
    5918      17.6599
    5919      17.1367
    5920      17.6099
    5921      17.0890
    5922      17.2594
    5923      17.2242
    5924      17.1854
    5925      17.0547
    5926      16.2514
    5927      17.1794
    5928      17.6878
    5929      16.7934
    5930      16.9400
    5931      17.8848
    5932      17.8045
    5933      17.7207
    5934      17.4653
    5935      18.8841
    5936      17.7771
    5937      18.6695
    5938      18.1275
    5939      18.4300
    5940      17.5995
    5941      18.3825
    5942      18.7702
    5943      18.5113
    5944      17.8789
    5945      17.8709
    5946      17.6695
    5947      18.5436
    5948      17.8271
    5949      17.8025
    5950      17.5678
    5951      16.6342
    5952      16.5966
    5953      16.1184
    5954      16.8592
    5955      16.9830
    5956      16.5514
    5957      16.1929
    5958      15.9166
    5959      16.4251
    5960      15.7190
    5961      16.2495
    5962      16.3208
    5963      16.5283
    5964      16.8338
    5965      16.3948
    5966      17.0726
    5967      16.4482
    5968      15.9618
    5969      15.6672
    5970      16.1203
    5971      16.2108
    5972      15.7254
    5973      16.2326
    5974      16.7963
    5975      16.4571
    5976      16.0435
    5977      16.4630
    5978      16.3809
    5979      16.0931
    5980      17.2189
    5981      16.8404
    5982      17.6073
    5983      18.0125
    5984      17.0617
    5985      18.6170
    5986      17.2629
    5987      17.6860
    5988      17.6887
    5989      18.1126
    5990      17.3886
    5991      17.7871
    5992      17.1294
    5993      17.1182
    5994      16.6036
    5995      17.8599
    5996      16.8779
    5997      16.7875
    5998      17.3475
    5999      17.0730
    6000      17.2151
    6001      17.5883
    6002      17.2376
    6003      17.1665
    6004      17.6192
    6005      17.0206
    6006      16.4579
    6007      16.3092
    6008      17.1452
    6009      16.3807
    6010      17.2623
    6011      16.9095
    6012      16.1085
    6013      16.6256
    6014      16.4485
    6015      15.5403
    6016      15.8868
    6017      16.4899
    6018      16.9413
    6019      16.2681
    6020      15.5247
    6021      15.5653
    6022      15.3755
    6023      15.7865
    6024      15.3469
    6025      15.4564
    6026      15.6933
    6027      16.1228
    6028      16.0572
    6029      15.8162
    6030      15.6124
    6031      15.1600
    6032      15.9151
    6033      16.0132
    6034      15.4083
    6035      15.5388
    6036      15.6971
    6037      15.1303
    6038      15.3322
    6039      15.7492
    6040      16.1002
    6041      16.2131
    6042      15.7261
    6043      16.1347
    6044      16.5735
    6045      16.1925
    6046      15.7102
    6047      15.8786
    6048      15.3709
    6049      15.9434
    6050      14.9639
    6051      14.5934
    6052      15.8470
    6053      15.1918
    6054      14.9875
    6055      15.6440
    6056      14.9203
    6057      15.2845
    6058      15.0989
    6059      14.6632
    6060      14.4660
    6061      14.9769
    6062      14.6983
    6063      14.1202
    6064      14.7061
    6065      15.1435
    6066      14.6980
    6067      14.9243
    6068      15.4246
    6069      15.0378
    6070      15.7579
    6071      15.2998
    6072      16.3871
    6073      15.4232
    6074      15.3946
    6075      15.7812
    6076      16.5294
    6077      15.5242
    6078      15.5741
    6079      15.9168
    6080      15.2133
    6081      15.9288
    6082      16.0150
    6083      15.4179
    6084      15.9031
    6085      15.3507
    6086      15.1170
    6087      16.0516
    6088      15.5765
    6089      15.4939
    6090      15.2441
    6091      15.6885
    6092      15.9158
    6093      15.7183
    6094      15.9382
    6095      15.2020
    6096      15.2832
    6097      14.8980
    6098      15.4257
    6099      15.2845
    6100      15.4821
    6101      15.6102
    6102      15.2811
    6103      16.1586
    6104      16.4008
    6105      16.0040
    6106      16.2033
    6107      16.3353
    6108      16.6695
    6109      16.6528
    6110      15.5248
    6111      15.9087
    6112      15.9629
    6113      16.4159
    6114      16.0978
    6115      16.2513
    6116      15.5313
    6117      16.3230
    6118      16.8789
    6119      16.2699
    6120      16.0237
    6121      16.3181
    6122      16.5505
    6123      16.1317
    6124      16.1792
    6125      16.2438
    6126      17.5162
    6127      16.8106
    6128      17.2504
    6129      17.1609
    6130      17.6772
    6131      17.3093
    6132      16.3238
    6133      16.5685
    6134      17.5985
    6135      17.2696
    6136      17.2167
    6137      16.9845
    6138      16.4858
    6139      16.4144
    6140      15.8347
    6141      15.9752
    6142      15.7633
    6143      15.8115
    6144      15.7155
    6145      15.4676
    6146      16.0700
    6147      16.7222
    6148      16.9582
    6149      15.5010
    6150      15.8416
    6151      15.4373
    6152      15.6686
    6153      15.4371
    6154      16.3979
    6155      16.2437
    6156      16.6643
    6157      16.6959
    6158      15.5041
    6159      15.6853
    6160      15.6762
    6161      16.0198
    6162      16.1795
    6163      16.0107
    6164      15.2389
    6165      16.2083
    6166      15.9886
    6167      15.7705
    6168      15.8908
    6169      15.7909
    6170      16.1326
    6171      15.3402
    6172      14.9939
    6173      15.8881
    6174      15.7503
    6175      15.8099
    6176      16.0380
    6177      15.7102
    6178      16.1541
    6179      14.9323
    6180      16.7997
    6181      14.8854
    6182      15.1181
    6183      15.7784
    6184      15.5523
    6185      16.0608
    6186      16.1025
    6187      15.5305
    6188      16.1763
    6189      16.3876
    6190      16.7055
    6191      15.9880
    6192      15.3642
    6193      15.7581
    6194      16.3278
    6195      16.2105
    6196      15.7549
    6197      16.1960
    6198      16.4242
    6199      16.8135
    6200      16.6657
    6201      16.8384
    6202      17.0883
    6203      17.5102
    6204      16.1141
    6205      16.7095
    6206      15.9137
    6207      16.6588
    6208      16.3702
    6209      17.0099
    6210      16.4327
    6211      15.2786
    6212      15.9648
    6213      15.8710
    6214      16.3193
    6215      16.5028
    6216      17.0668
    6217      16.9674
    6218      17.2257
    6219      16.7862
    6220      17.0969
    6221      16.3039
    6222      16.4157
    6223      16.7787
    6224      16.5704
    6225      17.6865
    6226      17.3080
    6227      17.2048
    6228      16.6913
    6229      16.8424
    6230      17.0484
    6231      17.2527
    6232      16.9768
    6233      16.4394
    6234      16.5507
    6235      16.3345
    6236      16.3897
    6237      15.8569
    6238      16.8874
    6239      15.6299
    6240      15.7310
    6241      15.4600
    6242      15.4213
    6243      15.4694
    6244      15.9333
    6245      15.5866
    6246      15.4740
    6247      15.1704
    6248      14.7725
    6249      14.7241
    6250      15.6879
    6251      15.0312
    6252      15.2816
    6253      15.3866
    6254      15.6862
    6255      15.7642
    6256      16.2328
    6257      15.6951
    6258      15.5427
    6259      15.2234
    6260      15.5845
    6261      14.5913
    6262      15.7624
    6263      14.6206
    6264      14.8280
    6265      14.4675
    6266      15.5612
    6267      14.9270
    6268      15.7857
    6269      15.6443
    6270      15.8203
    6271      15.0952
    6272      15.0855
    6273      15.3607
    6274      14.8439
    6275      16.0634
    6276      14.6280
    6277      14.5857
    6278      14.5051
    6279      15.2246
    6280      15.3425
    6281      14.8918
    6282      14.9700
    6283      14.1045
    6284      14.3010
    6285      14.6393
    6286      14.2842
    6287      14.1865
    6288      13.8686
    6289      13.7068
    6290      13.9646
    6291      13.9306
    6292      13.9043
    6293      14.3519
    6294      13.6167
    6295      13.2791
    6296      13.0844
    6297      13.6573
    6298      13.5273
    6299      14.0728
    6300      13.5811
    6301      14.0518
    6302      14.0479
    6303      13.9978
    6304      14.7557
    6305      15.0741
    6306      14.4100
    6307      14.2229
    6308      13.8847
    6309      14.4830
    6310      15.5577
    6311      15.2251
    6312      15.5389
    6313      14.6591
    6314      14.8532
    6315      15.1716
    6316      14.9292
    6317      15.4026
    6318      15.2606
    6319      14.5384
    6320      14.9022
    6321      14.4585
    6322      14.5626
    6323      14.2769
    6324      15.0447
    6325      15.5274
    6326      14.9667
    6327      16.3940
    6328      15.5438
    6329      16.2781
    6330      15.2330
    6331      16.2910
    6332      15.7746
    6333      14.1401
    6334      15.3779
    6335      13.5655
    6336      15.1727
    6337      15.0441
    6338      15.6803
    6339      14.6518
    6340      14.8063
    6341      14.4683
    6342      14.7074
    6343      14.6826
    6344      15.2469
    6345      14.6560
    6346      14.3978
    6347      14.8097
    6348      14.2312
    6349      14.7793
    6350      14.4309
    6351      14.6852
    6352      14.9127
    6353      14.8673
    6354      14.5744
    6355      14.9369
    6356      15.6838
    6357      15.2957
    6358      15.4602
    6359      15.0723
    6360      15.0248
    6361      14.8613
    6362      13.8252
    6363      14.3378
    6364      14.3475
    6365      15.1822
    6366      15.1600
    6367      14.6302
    6368      14.5811
    6369      14.7903
    6370      14.0775
    6371      14.7830
    6372      14.6692
    6373      14.9675
    6374      14.7939
    6375      15.1385
    6376      14.1725
    6377      14.3969
    6378      13.5000
    6379      13.6098
    6380      13.4288
    6381      13.9456
    6382      13.7790
    6383      13.4715
    6384      13.4713
    6385      13.9845
    6386      13.6835
    6387      14.4065
    6388      15.0708
    6389      14.6590
    6390      14.3805
    6391      14.7996
    6392      14.7203
    6393      14.7230
    6394      15.6701
    6395      15.5723
    6396      15.3006
    6397      15.5581
    6398      15.4717
    6399      15.4253
    6400      15.0851
    6401      15.7755
    6402      15.8509
    6403      16.3179
    6404      15.8710
    6405      15.8985
    6406      15.7743
    6407      15.6535
    6408      16.3920
    6409      15.4654
    6410      15.4708
    6411      14.7365
    6412      15.0281
    6413      14.8298
    6414      14.6183
    6415      15.4145
    6416      15.1645
    6417      16.0717
    6418      16.1287
    6419      15.1417
    6420      15.9544
    6421      16.0139
    6422      16.0666
    6423      15.5084
    6424      15.6004
    6425      15.9387
    6426      16.1180
    6427      15.3902
    6428      15.5332
    6429      15.3069
    6430      15.1387
    6431      15.3589
    6432      16.2216
    6433      15.4903
    6434      15.4786
    6435      15.5087
    6436      15.3421
    6437      14.6206
    6438      15.0778
    6439      15.8234
    6440      14.9574
    6441      15.4440
    6442      14.7990
    6443      14.9752
    6444      15.8980
    6445      15.0979
    6446      15.2789
    6447      15.3406
    6448      16.3192
    6449      15.4638
    6450      14.8340
    6451      15.4480
    6452      15.5397
    6453      15.4893
    6454      15.3875
    6455      14.5828
    6456      15.5771
    6457      14.9549
    6458      15.4805
    6459      15.1560
    6460      15.4856
    6461      14.8105
    6462      15.1068
    6463      16.0468
    6464      15.5942
    6465      15.5793
    6466      15.7672
    6467      15.4550
    6468      15.7457
    6469      15.4012
    6470      16.1592
    6471      16.2665
    6472      16.2764
    6473      16.1670
    6474      15.8161
    6475      15.9647
    6476      16.7670
    6477      16.8383
    6478      16.2508
    6479      16.5687
    6480      16.4184
    6481      16.0728
    6482      16.0995
    6483      16.4609
    6484      16.8406
    6485      16.5446
    6486      16.3819
    6487      15.3844
    6488      16.6045
    6489      16.2642
    6490      17.0421
    6491      16.6614
    6492      16.1815
    6493      16.2923
    6494      16.1709
    6495      16.0495
    6496      16.0938
    6497      15.4062
    6498      15.9104
    6499      15.0345
    6500      15.4765
    6501      15.4137
    6502      14.9178
    6503      15.9715
    6504      15.8951
    6505      15.8409
    6506      16.6572
    6507      16.7123
    6508      15.9915
    6509      16.0863
    6510      16.0241
    6511      15.9081
    6512      15.3210
    6513      16.6719
    6514      16.6210
    6515      16.4442
    6516      16.9759
    6517      15.4360
    6518      15.7433
    6519      15.9901
    6520      15.9538
    6521      15.7018
    6522      16.9565
    6523      15.9016
    6524      16.3027
    6525      15.9413
    6526      16.1551
    6527      16.7549
    6528      17.0959
    6529      17.0056
    6530      17.0143
    6531      16.3235
    6532      15.5856
    6533      15.9228
    6534      15.9945
    6535      16.0268
    6536      15.8398
    6537      14.8625
    6538      14.8320
    6539      15.7762
    6540      15.1568
    6541      14.8220
    6542      14.5264
    6543      15.0708
    6544      15.2322
    6545      14.6170
    6546      14.9834
    6547      14.6216
    6548      14.9474
    6549      15.7158
    6550      16.6277
    6551      16.0670
    6552      17.3660
    6553      16.8595
    6554      16.3090
    6555      16.1100
    6556      16.9178
    6557      16.8995
    6558      16.4678
    6559      17.5685
    6560      17.4036
    6561      16.8051
    6562      17.1145
    6563      17.5430
    6564      17.4094
    6565      17.0590
    6566      15.5173
    6567      15.8952
    6568      15.8442
    6569      16.5511
    6570      15.6348
    6571      16.0832
    6572      15.6136
    6573      16.0591
    6574      15.8578
    6575      14.9116
    6576      14.8713
    6577      14.1174
    6578      14.6807
    6579      14.6865
    6580      14.6032
    6581      14.9950
    6582      15.5785
    6583      15.5054
    6584      14.9355
    6585      15.5146
    6586      14.9683
    6587      15.7868
    6588      16.6976
    6589      16.5567
    6590      15.9665
    6591      15.6625
    6592      16.4765
    6593      16.2096
    6594      15.3747
    6595      15.9306
    6596      16.2338
    6597      15.8224
    6598      16.6115
    6599      15.7571
    6600      16.0234
    6601      16.1500
    6602      16.0875
    6603      15.2451
    6604      15.8209
    6605      16.2937
    6606      16.6788
    6607      16.9167
    6608      16.0483
    6609      16.3982
    6610      16.3540
    6611      16.1764
    6612      17.3691
    6613      15.8082
    6614      15.9762
    6615      16.0841
    6616      16.8908
    6617      16.7565
    6618      16.1618
    6619      16.3648
    6620      16.6126
    6621      16.2118
    6622      16.3067
    6623      16.8897
    6624      16.3160
    6625      16.6690
    6626      16.7291
    6627      16.2580
    6628      15.9570
    6629      16.4743
    6630      16.4855
    6631      16.4216
    6632      16.4153
    6633      16.2998
    6634      16.1067
    6635      16.4132
    6636      16.4380
    6637      16.2313
    6638      16.7874
    6639      16.4094
    6640      16.3953
    6641      15.9334
    6642      15.5979
    6643      15.8629
    6644      15.9778
    6645      15.5084
    6646      15.9386
    6647      15.6331
    6648      14.9654
    6649      15.1868
    6650      14.8899
    6651      15.4048
    6652      15.8518
    6653      16.4098
    6654      15.7016
    6655      16.2822
    6656      15.3489
    6657      15.2382
    6658      15.2941
    6659      16.1643
    6660      16.0754
    6661      16.3802
    6662      16.3867
    6663      16.5431
    6664      15.7110
    6665      16.3928
    6666      16.9335
    6667      16.7770
    6668      16.8954
    6669      16.1399
    6670      16.9388
    6671      16.3187
    6672      16.9932
    6673      15.9082
    6674      15.7721
    6675      15.5614
    6676      15.2165
    6677      15.3820
    6678      16.1421
    6679      15.9447
    6680      15.6078
    6681      16.1630
    6682      16.6459
    6683      15.8515
    6684      15.4116
    6685      15.5418
    6686      15.8715
    6687      15.6551
    6688      15.9974
    6689      16.0725
    6690      15.3096
    6691      16.2418
    6692      16.2037
    6693      15.6500
    6694      15.4100
    6695      15.6533
    6696      16.6330
    6697      16.0630
    6698      16.4161
    6699      15.5865
    6700      15.9987
    6701      16.1548
    6702      16.0019
    6703      16.0359
    6704      16.6933
    6705      16.3890
    6706      16.7834
    6707      16.7095
    6708      16.4042
    6709      16.7501
    6710      17.0824
    6711      16.3701
    6712      16.2385
    6713      16.2174
    6714      16.7854
    6715      16.6035
    6716      16.9320
    6717      16.7186
    6718      15.8053
    6719      15.9292
    6720      15.5605
    6721      16.2475
    6722      16.1143
    6723      16.2937
    6724      16.7577
    6725      15.7696
    6726      16.5747
    6727      17.3308
    6728      16.3990
    6729      16.8967
    6730      16.7927
    6731      18.0352
    6732      18.1081
    6733      17.7838
    6734      17.8116
    6735      17.0858
    6736      16.6951
    6737      16.8865
    6738      16.6291
    6739      16.6994
    6740      16.6599
    6741      16.5672
    6742      16.3005
    6743      16.3348
    6744      16.6766
    6745      16.5349
    6746      15.9968
    6747      16.7836
    6748      16.4979
    6749      15.8815
    6750      15.9347
    6751      16.7244
    6752      16.3476
    6753      16.2293
    6754      16.2172
    6755      16.3524
    6756      15.9072
    6757      15.8665
    6758      15.7530
    6759      15.5653
    6760      15.6778
    6761      14.5247
    6762      15.0919
    6763      15.3321
    6764      14.3366
    6765      14.4255
    6766      13.6988
    6767      14.6783
    6768      14.5630
    6769      14.6025
    6770      14.0882
    6771      15.3114
    6772      15.0509
    6773      15.1022
    6774      14.4614
    6775      15.0850
    6776      16.0507
    6777      15.8593
    6778      15.1179
    6779      14.6637
    6780      14.7519
    6781      14.6663
    6782      14.4054
    6783      14.2443
    6784      14.0209
    6785      14.3350
    6786      14.0615
    6787      14.0085
    6788      14.4957
    6789      14.0379
    6790      14.0111
    6791      14.3320
    6792      14.3856
    6793      13.7688
    6794      14.1437
    6795      14.4778
    6796      14.1899
    6797      13.8604
    6798      14.0144
    6799      14.0523
    6800      14.8088
    6801      14.3064
    6802      13.9677
    6803      13.7168
    6804      14.2611
    6805      13.5994
    6806      13.9889
    6807      14.0674
    6808      14.0990
    6809      14.4623
    6810      14.4769
    6811      13.5582
    6812      14.1949
    6813      14.4045
    6814      14.2392
    6815      14.7216
    6816      14.8054
    6817      15.3919
    6818      14.6018
    6819      14.3043
    6820      13.9092
    6821      13.5376
    6822      13.9556
    6823      13.4371
    6824      14.0899
    6825      13.6936
    6826      13.5886
    6827      13.4300
    6828      13.7507
    6829      13.5461
    6830      13.8223
    6831      13.7185
    6832      13.6208
    6833      12.8640
    6834      13.0773
    6835      13.5777
    6836      12.9076
    6837      13.3726
    6838      12.9903
    6839      12.7907
    6840      12.6970
    6841      12.5553
    6842      12.5188
    6843      12.0803
    6844      12.7328
    6845      11.8740
    6846      12.3058
    6847      12.0021
    6848      12.2986
    6849      12.0623
    6850      12.4829
    6851      11.9657
    6852      12.2488
    6853      12.5524
    6854      12.2527
    6855      13.1780
    6856      13.3430
    6857      13.1791
    6858      12.7821
    6859      13.1208
    6860      12.8703
    6861      12.6995
    6862      12.9255
    6863      12.7786
    6864      12.4459
    6865      12.0818
    6866      12.3571
    6867      11.9284
    6868      11.7864
    6869      12.0894
    6870      12.5399
    6871      11.8830
    6872      12.1715
    6873      11.5350
    6874      11.3272
    6875      12.2888
    6876      12.3797
    6877      12.0189
    6878      12.2490
    6879      11.8799
    6880      11.6344
    6881      11.9892
    6882      12.3402
    6883      12.5317
    6884      12.7949
    6885      12.5921
    6886      12.4502
    6887      12.0866
    6888      12.7409
    6889      12.5587
    6890      13.1332
    6891      12.8003
    6892      13.1760
    6893      13.0734
    6894      13.1345
    6895      12.9598
    6896      13.4270
    6897      12.9707
    6898      13.2192
    6899      13.6231
    6900      13.0593
    6901      12.5734
    6902      13.5998
    6903      13.2371
    6904      13.3090
    6905      13.6202
    6906      13.9078
    6907      13.8247
    6908      14.1949
    6909      13.5284
    6910      13.8992
    6911      13.8904
    6912      13.8944
    6913      13.6776
    6914      14.1227
    6915      13.0343
    6916      12.8927
    6917      13.1987
    6918      12.8871
    6919      12.7173
    6920      13.1275
    6921      13.7184
    6922      13.8530
    6923      12.8950
    6924      13.1411
    6925      12.3569
    6926      12.6409
    6927      13.7610
    6928      14.3171
    6929      13.4648
    6930      13.3399
    6931      13.5272
    6932      14.4972
    6933      14.1934
    6934      14.5816
    6935      13.9114
    6936      14.4679
    6937      14.4671
    6938      13.6966
    6939      13.7527
    6940      14.0778
    6941      15.2237
    6942      14.7842
    6943      14.8054
    6944      14.6246
    6945      14.5018
    6946      14.6897
    6947      14.6163
    6948      15.3455
    6949      15.1942
    6950      15.4264
    6951      15.4866
    6952      14.6973
    6953      14.9133
    6954      14.3493
    6955      14.8251
    6956      15.0789
    6957      15.3047
    6958      14.6441
    6959      14.3364
    6960      14.0563
    6961      13.8777
    6962      14.3393
    6963      13.8633
    6964      13.8156
    6965      13.7353
    6966      14.6383
    6967      14.1573
    6968      14.6169
    6969      14.2671
    6970      14.3222
    6971      14.4032
    6972      14.1198
    6973      14.4584
    6974      14.3205
    6975      14.5243
    6976      14.8432
    6977      15.1108
    6978      14.4263
    6979      14.2967
    6980      14.4840
    6981      14.9377
    6982      14.7316
    6983      14.7504
    6984      14.7242
    6985      14.9648
    6986      14.2435
    6987      15.1936
    6988      14.9815
    6989      15.0105
    6990      15.2756
    6991      15.9804
    6992      15.5639
    6993      15.2143
    6994      14.9550
    6995      14.8639
    6996      15.7936
    6997      14.8995
    6998      14.5583
    6999      14.9351
    7000      14.7994
    7001      14.7888
    7002      14.3105
    7003      14.6629
    7004      14.8005
    7005      15.0490
    7006      15.1586
    7007      14.9628
    7008      15.3900
    7009      14.8882
    7010      15.6111
    7011      14.8996
    7012      15.5262
    7013      15.9286
    7014      15.5547
    7015      15.3923
    7016      15.2889
    7017      16.2072
    7018      15.3610
    7019      15.4414
    7020      15.3965
    7021      15.4124
    7022      15.2185
    7023      15.7680
    7024      15.2297
    7025      14.9640
    7026      13.9937
    7027      14.1351
    7028      13.6505
    7029      13.5282
    7030      13.8456
    7031      14.2159
    7032      14.3181
    7033      14.4194
    7034      14.8175
    7035      14.6610
    7036      15.1355
    7037      14.1647
    7038      14.3586
    7039      15.2033
    7040      14.6018
    7041      14.8722
    7042      14.6501
    7043      15.0750
    7044      15.1174
    7045      14.0687
    7046      14.6165
    7047      14.4394
    7048      14.8204
    7049      14.7642
    7050      14.3017
    7051      14.1490
    7052      13.8256
    7053      12.9597
    7054      12.2215
    7055      13.2002
    7056      13.1743
    7057      12.6058
    7058      13.2723
    7059      12.9190
    7060      12.7466
    7061      12.9885
    7062      13.3400
    7063      13.5435
    7064      13.4922
    7065      13.4790
    7066      13.1945
    7067      13.2605
    7068      14.1367
    7069      13.5193
    7070      13.9119
    7071      13.6763
    7072      13.1849
    7073      13.6579
    7074      13.6156
    7075      13.5419
    7076      13.0426
    7077      13.0175
    7078      13.4017
    7079      13.1907
    7080      12.9707
    7081      12.8662
    7082      12.7219
    7083      13.2106
    7084      12.8745
    7085      12.9447
    7086      13.0852
    7087      13.1728
    7088      13.0493
    7089      13.2027
    7090      12.9861
    7091      12.6662
    7092      13.4957
    7093      12.8625
    7094      12.4574
    7095      13.1831
    7096      12.5743
    7097      13.1836
    7098      11.9393
    7099      12.2994
    7100      12.5203
    7101      11.8376
    7102      12.3272
    7103      11.2333
    7104      11.7209
    7105      11.5502
    7106      12.1674
    7107      12.3657
    7108      12.7072
    7109      13.0211
    7110      12.6127
    7111      12.7078
    7112      13.1061
    7113      12.5379
    7114      13.0689
    7115      13.2851
    7116      12.6755
    7117      13.6632
    7118      12.8662
    7119      13.8498
    7120      13.1092
    7121      13.5627
    7122      13.1372
    7123      12.9788
    7124      13.4635
    7125      13.2991
    7126      13.8486
    7127      14.0430
    7128      14.5902
    7129      14.0752
    7130      13.9495
    7131      14.4745
    7132      13.9490
    7133      14.1739
    7134      14.4256
    7135      14.8424
    7136      14.1783
    7137      13.1949
    7138      14.1749
    7139      14.0038
    7140      13.9187
    7141      13.3642
    7142      14.7812
    7143      13.0925
    7144      14.7597
    7145      14.3417
    7146      14.4192
    7147      15.4292
    7148      14.9547
    7149      14.9774
    7150      14.4396
    7151      15.1933
    7152      14.3431
    7153      15.2875
    7154      14.6270
    7155      14.9547
    7156      14.4883
    7157      14.0397
    7158      14.7659
    7159      14.4449
    7160      14.0101
    7161      14.2802
    7162      14.4477
    7163      14.6603
    7164      14.3790
    7165      14.8739
    7166      14.7451
    7167      14.4477
    7168      14.6863
    7169      13.8319
    7170      13.5873
    7171      13.8340
    7172      13.3054
    7173      14.0325
    7174      14.4212
    7175      14.5767
    7176      14.1698
    7177      14.8692
    7178      15.3241
    7179      15.6990
    7180      14.3095
    7181      14.7048
    7182      15.0255
    7183      14.6079
    7184      13.7446
    7185      13.6378
    7186      13.6612
    7187      13.8041
    7188      14.2006
    7189      13.9288
    7190      13.9647
    7191      14.6567
    7192      14.7530
    7193      15.1078
    7194      15.1955
    7195      14.5012
    7196      14.2997
    7197      15.1644
    7198      14.6622
    7199      14.0239
    7200      14.3530
    7201      13.7739
    7202      13.8557
    7203      13.9706
    7204      13.8880
    7205      13.4944
    7206      13.3224
    7207      13.6506
    7208      13.3190
    7209      13.0740
    7210      13.3743
    7211      14.1731
    7212      14.1948
    7213      13.6604
    7214      14.2106
    7215      14.0136
    7216      13.8206
    7217      14.0000
    7218      13.7402
    7219      13.2064
    7220      14.1380
    7221      14.2262
    7222      14.1856
    7223      14.6374
    7224      13.6245
    7225      14.4388
    7226      14.8481
    7227      13.9887
    7228      14.2082
    7229      13.3319
    7230      13.1900
    7231      13.4752
    7232      13.5887
    7233      12.8772
    7234      13.0172
    7235      13.0272
    7236      13.5951
    7237      13.4469
    7238      13.6641
    7239      14.6703
    7240      13.6290
    7241      13.4438
    7242      13.5366
    7243      13.8853
    7244      13.8043
    7245      13.2190
    7246      12.9848
    7247      13.5065
    7248      14.3851
    7249      13.6532
    7250      13.9218
    7251      13.4854
    7252      13.3713
    7253      13.2897
    7254      13.3772
    7255      13.2764
    7256      12.4810
    7257      12.9075
    7258      12.5819
    7259      13.0003
    7260      12.7714
    7261      12.6429
    7262      12.2537
    7263      12.0660
    7264      12.2567
    7265      10.5742
    7266      10.9513
    7267      11.7596
    7268      12.1009
    7269      11.8687
    7270      11.6143
    7271      11.7357
    7272      12.0831
    7273      12.4535
    7274      11.8358
    7275      12.7582
    7276      13.2249
    7277      13.1232
    7278      12.3905
    7279      11.9807
    7280      12.1197
    7281      11.7183
    7282      12.0684
    7283      11.6878
    7284      11.7177
    7285      11.7981
    7286      11.8720
    7287      12.1049
    7288      11.9014
    7289      11.9030
    7290      12.2381
    7291      12.3537
    7292      12.2479
    7293      12.1337
    7294      12.9930
    7295      12.1325
    7296      12.5906
    7297      11.5327
    7298      11.7150
    7299      11.7308
    7300      11.6940
    7301      11.5239
    7302      11.3258
    7303      12.0587
    7304      11.9362
    7305      11.6588
    7306      10.4918
    7307      11.4971
    7308      11.5027
    7309      11.1071
    7310      11.6100
    7311      11.2347
    7312      10.9601
    7313      10.8619
    7314      12.2751
    7315      12.0643
    7316      12.2501
    7317      12.4535
    7318      11.9507
    7319      12.1524
    7320      12.0857
    7321      12.6313
    7322      11.2164
    7323      11.8717
    7324      11.5797
    7325      11.3339
    7326      11.7756
    7327      11.7769
    7328      11.1336
    7329      11.2287
    7330      11.1049
    7331      11.6231
    7332      11.5408
    7333      12.3957
    7334      11.1064
    7335      12.3173
    7336      11.1564
    7337      12.2807
    7338      11.3181
    7339      12.2574
    7340      12.5204
    7341      11.5438
    7342      12.2904
    7343      12.3137
    7344      11.4550
    7345      11.4498
    7346      11.7530
    7347      11.0649
    7348      11.5023
    7349      11.2708
    7350      11.9754
    7351      12.5553
    7352      12.6836
    7353      12.4524
    7354      12.8026
    7355      13.0638
    7356      13.1223
    7357      13.0685
    7358      13.1378
    7359      12.5725
    7360      12.4423
    7361      12.5871
    7362      13.3930
    7363      13.2484
    7364      12.9599
    7365      12.9061
    7366      13.4199
    7367      13.5247
    7368      13.6953
    7369      13.4344
    7370      13.4004
    7371      13.0723
    7372      13.9448
    7373      13.7041
    7374      13.4047
    7375      13.9583
    7376      14.3749
    7377      14.1319
    7378      14.0184
    7379      13.6661
    7380      13.6985
    7381      13.1765
    7382      13.5382
    7383      13.3857
    7384      14.1760
    7385      13.4591
    7386      13.6312
    7387      13.2588
    7388      13.5183
    7389      13.4116
    7390      12.8307
    7391      13.4618
    7392      13.4151
    7393      13.5237
    7394      13.8224
    7395      13.0822
    7396      12.8236
    7397      12.8438
    7398      13.4874
    7399      13.1824
    7400      13.2392
    7401      13.0569
    7402      13.9621
    7403      13.6910
    7404      14.4449
    7405      14.8584
    7406      14.3308
    7407      14.0712
    7408      14.1468
    7409      13.6269
    7410      13.5467
    7411      14.1302
    7412      13.7825
    7413      13.8481
    7414      12.9331
    7415      12.5880
    7416      13.4005
    7417      13.4330
    7418      13.8141
    7419      13.3171
    7420      14.1932
    7421      14.2068
    7422      13.8676
    7423      14.2216
    7424      13.8185
    7425      14.3263
    7426      13.7225
    7427      13.5465
    7428      13.4118
    7429      13.6365
    7430      14.3210
    7431      13.8204
    7432      12.6837
    7433      12.9095
    7434      12.9617
    7435      13.9126
    7436      13.7009
    7437      12.5728
    7438      12.9973
    7439      13.1196
    7440      13.4109
    7441      12.6126
    7442      12.8739
    7443      12.7771
    7444      12.9964
    7445      12.4525
    7446      12.6455
    7447      12.3998
    7448      12.2901
    7449      12.6265
    7450      12.1990
    7451      12.0111
    7452      12.0807
    7453      12.7721
    7454      13.0852
    7455      13.3623
    7456      13.6101
    7457      12.7597
    7458      12.9907
    7459      12.7097
    7460      12.6471
    7461      12.5397
    7462      12.0858
    7463      12.7768
    7464      12.3041
    7465      12.7095
    7466      11.5587
    7467      11.6880
    7468      12.3312
    7469      11.7110
    7470      12.9465
    7471      12.2808
    7472      12.1110
    7473      11.6262
    7474      12.8404
    7475      11.9303
    7476      11.7795
    7477      12.2751
    7478      11.6771
    7479      12.2418
    7480      11.9488
    7481      12.6210
    7482      12.2968
    7483      12.1715
    7484      11.7541
    7485      11.6526
    7486      11.7373
    7487      12.0341
    7488      12.0447
    7489      11.7019
    7490      11.7297
    7491      12.0745
    7492      12.4120
    7493      11.7500
    7494      10.9796
    7495      11.3136
    7496      11.3125
    7497      11.0269
    7498      11.0643
    7499      10.5645
    7500      11.0757
    7501      11.1587
    7502      11.8909
    7503      11.9102
    7504      11.7738
    7505      12.1264
    7506      12.0352
    7507      11.9113
    7508      11.5453
    7509      11.6889
    7510      11.4624
    7511      11.5742
    7512      12.4196
    7513      12.5494
    7514      12.6404
    7515      12.4317
    7516      12.3949
    7517      12.5623
    7518      13.8310
    7519      12.9072
    7520      12.4907
    7521      12.9276
    7522      12.9911
    7523      12.7027
    7524      13.0087
    7525      11.8103
    7526      12.8055
    7527      12.7660
    7528      12.3710
    7529      12.7326
    7530      12.3438
    7531      12.2917
    7532      13.2160
    7533      13.1673
    7534      13.5714
    7535      12.6896
    7536      12.7936
    7537      12.7771
    7538      13.0422
    7539      12.8417
    7540      12.8486
    7541      13.1928
    7542      13.7514
    7543      12.9513
    7544      12.9392
    7545      12.9383
    7546      12.8735
    7547      12.9511
    7548      12.5203
    7549      13.1343
    7550      13.2117
    7551      13.3174
    7552      13.4587
    7553      13.7786
    7554      12.8832
    7555      12.7453
    7556      13.1098
    7557      13.4536
    7558      13.4413
    7559      13.1588
    7560      13.1290
    7561      13.2487
    7562      13.2674
    7563      14.3006
    7564      13.8376
    7565      14.1566
    7566      13.5942
    7567      13.0710
    7568      13.3922
    7569      13.2460
    7570      13.5799
    7571      13.0859
    7572      14.4918
    7573      14.1104
    7574      13.6220
    7575      13.1410
    7576      12.6393
    7577      13.3006
    7578      14.1886
    7579      13.4088
    7580      13.3041
    7581      13.5159
    7582      13.4603
    7583      13.2814
    7584      13.7495
    7585      12.9234
    7586      13.4839
    7587      13.5939
    7588      13.0828
    7589      12.6623
    7590      12.6792
    7591      12.6461
    7592      13.1830
    7593      13.5625
    7594      13.2270
    7595      13.4094
    7596      12.3324
    7597      13.5563
    7598      13.2539
    7599      13.7523
    7600      13.2899
    7601      14.4340
    7602      14.4629
    7603      13.8458
    7604      14.4860
    7605      13.3207
    7606      13.0889
    7607      13.8656
    7608      13.5158
    7609      13.3331
    7610      13.8057
    7611      13.2097
    7612      13.1577
    7613      13.5195
    7614      12.9880
    7615      13.5967
    7616      13.2162
    7617      12.6565
    7618      13.0583
    7619      12.8005
    7620      12.8797
    7621      12.3902
    7622      11.9692
    7623      12.2339
    7624      12.2190
    7625      12.0492
    7626      12.2024
    7627      12.0995
    7628      12.2284
    7629      12.7039
    7630      12.7890
    7631      13.0446
    7632      12.8733
    7633      13.2601
    7634      14.2160
    7635      13.8676
    7636      13.8533
    7637      13.4230
    7638      12.8712
    7639      13.8743
    7640      14.0076
    7641      13.8139
    7642      14.2507
    7643      14.9727
    7644      14.2146
    7645      14.3743
    7646      13.6972
    7647      14.4570
    7648      14.2197
    7649      13.9592
    7650      14.5273
    7651      14.7136
    7652      14.6205
    7653      13.9588
    7654      14.2237
    7655      14.0388
    7656      13.3844
    7657      13.9732
    7658      14.5059
    7659      14.0396
    7660      13.9185
    7661      14.3544
    7662      14.0439
    7663      14.0748
    7664      13.5700
    7665      13.9259
    7666      13.5740
    7667      13.4244
    7668      13.7028
    7669      13.1057
    7670      12.9499
    7671      12.2762
    7672      12.5129
    7673      13.6065
    7674      13.1876
    7675      13.2886
    7676      12.3301
    7677      12.9094
    7678      13.0864
    7679      12.7911
    7680      12.6688
    7681      12.8502
    7682      12.3219
    7683      13.2150
    7684      12.7384
    7685      12.7824
    7686      12.0812
    7687      12.2836
    7688      12.6276
    7689      12.8026
    7690      13.2552
    7691      13.5759
    7692      13.1611
    7693      13.6781
    7694      13.5610
    7695      14.5928
    7696      14.5931
    7697      14.3385
    7698      13.8570
    7699      14.2566
    7700      13.1312
    7701      13.2830
    7702      13.8535
    7703      13.8089
    7704      13.0272
    7705      13.1308
    7706      13.4393
    7707      13.4253
    7708      13.0733
    7709      13.6510
    7710      13.5857
    7711      14.0146
    7712      13.7252
    7713      13.3978
    7714      13.7734
    7715      14.0537
    7716      13.9928
    7717      13.6761
    7718      13.2737
    7719      14.1950
    7720      14.5920
    7721      13.6233
    7722      14.6900
    7723      14.2432
    7724      13.4396
    7725      13.3186
    7726      13.9049
    7727      13.1256
    7728      13.1607
    7729      13.8596
    7730      13.3823
    7731      13.5840
    7732      13.8936
    7733      13.8266
    7734      13.9772
    7735      13.6247
    7736      13.5184
    7737      13.5558
    7738      13.4308
    7739      13.2255
    7740      13.0035
    7741      13.5405
    7742      13.7313
    7743      13.1838
    7744      13.8564
    7745      13.0537
    7746      12.9515
    7747      13.2432
    7748      13.2055
    7749      13.3669
    7750      13.6241
    7751      13.1048
    7752      13.5422
    7753      13.3252
    7754      13.2652
    7755      14.0386
    7756      13.7173
    7757      13.2076
    7758      13.2326
    7759      13.0335
    7760      12.5301
    7761      12.7494
    7762      11.8369
    7763      12.9025
    7764      11.9296
    7765      12.4581
    7766      12.3236
    7767      12.3077
    7768      11.9726
    7769      11.8295
    7770      12.3031
    7771      12.2806
    7772      11.9316
    7773      12.4602
    7774      11.5839
    7775      11.3825
    7776      10.9076
    7777      11.1948
    7778      10.9651
    7779      11.3672
    7780      11.3086
    7781      11.2306
    7782      11.7912
    7783      11.4774
    7784      10.9758
    7785      11.4821
    7786      12.0765
    7787      11.4814
    7788      11.8229
    7789      11.8584
    7790      11.5590
    7791      11.9407
    7792      11.9945
    7793      12.0914
    7794      12.0028
    7795      12.2483
    7796      11.8779
    7797      11.8345
    7798      11.9272
    7799      11.6252
    7800      11.4764
    7801      11.5727
    7802      12.1217
    7803      12.2432
    7804      11.7830
    7805      12.9406
    7806      13.2700
    7807      12.6990
    7808      13.8072
    7809      13.1511
    7810      13.2816
    7811      13.3720
    7812      13.8520
    7813      13.8508
    7814      13.7586
    7815      12.5991
    7816      13.4882
    7817      13.2247
    7818      12.6982
    7819      12.3334
    7820      11.8713
    7821      11.2801
    7822      12.5331
    7823      12.7586
    7824      12.6734
    7825      12.8835
    7826      12.7212
    7827      12.5365
    7828      12.6519
    7829      12.3532
    7830      12.6265
    7831      11.5123
    7832      12.6778
    7833      12.7041
    7834      12.1917
    7835      12.4818
    7836      12.7464
    7837      12.8341
    7838      13.1871
    7839      12.8365
    7840      12.4627
    7841      12.5984
    7842      12.0878
    7843      12.5055
    7844      12.4457
    7845      11.9383
    7846      12.1819
    7847      12.2389
    7848      11.9216
    7849      11.7903
    7850      11.9372
    7851      12.2154
    7852      12.2607
    7853      12.4228
    7854      11.9386
    7855      12.0835
    7856      12.2478
    7857      11.4055
    7858      12.4956
    7859      12.0917
    7860      12.1649
    7861      11.5558
    7862      11.6536
    7863      11.4068
    7864      12.0421
    7865      11.7321
    7866      11.5262
    7867      11.9313
    7868      11.8827
    7869      11.8464
    7870      11.4440
    7871      10.9873
    7872      11.5848
    7873      11.7272
    7874      11.4193
    7875      11.3516
    7876      12.2731
    7877      10.9136
    7878      11.5183
    7879      11.4964
    7880      11.5492
    7881      11.3356
    7882      10.4731
    7883      10.9709
    7884      11.5606
    7885      11.4846
    7886      11.9043
    7887      11.0168
    7888      11.3579
    7889      11.3797
    7890      11.4932
    7891      11.6623
    7892      11.0897
    7893      12.1393
    7894      11.3905
    7895      11.4028
    7896      11.5642
    7897      11.3371
    7898      11.9871
    7899      11.9371
    7900      11.9249
    7901      12.2403
    7902      11.9228
    7903      11.9341
    7904      12.2729
    7905      12.1326
    7906      11.6206
    7907      11.7156
    7908      11.7136
    7909      11.5611
    7910      11.6665
    7911      11.9566
    7912      11.3003
    7913      11.8645
    7914      12.0321
    7915      11.6788
    7916      10.9493
    7917      11.5429
    7918      11.1817
    7919      11.3807
    7920      11.7241
    7921      11.2940
    7922      11.7730
    7923      11.9062
    7924      11.2949
    7925      11.3962
    7926      11.4628
    7927      11.4118
    7928      10.5993
    7929      11.3264
    7930      11.1780
    7931      11.2961
    7932      11.7219
    7933      12.0827
    7934      11.3200
    7935      11.1535
    7936      11.5313
    7937      11.4672
    7938      11.3116
    7939      10.8058
    7940      11.6244
    7941      12.2288
    7942      12.1378
    7943      11.7151
    7944      11.7732
    7945      11.8366
    7946      11.5751
    7947      12.0905
    7948      12.5469
    7949      12.3377
    7950      12.0395
    7951      12.1302
    7952      11.7853
    7953      11.6766
    7954      11.6377
    7955      11.8876
    7956      11.8466
    7957      11.7349
    7958      11.7273
    7959      11.3472
    7960      11.6235
    7961      11.1478
    7962      11.0847
    7963      11.2070
    7964      11.0334
    7965      11.0849
    7966      11.3142
    7967      10.7718
    7968      10.7983
    7969      10.7996
    7970      11.3894
    7971      11.7027
    7972      11.6581
    7973      11.7979
    7974      11.7223
    7975      11.6311
    7976      11.9452
    7977      11.6470
    7978      11.9677
    7979      10.5351
    7980      11.4044
    7981      11.6482
    7982      11.3861
    7983      11.9641
    7984      12.1136
    7985      11.6849
    7986      11.4998
    7987      11.2236
    7988      11.4966
    7989      11.3442
    7990      11.9405
    7991      11.8301
    7992      11.9778
    7993      11.6484
    7994      12.2077
    7995      12.3990
    7996      12.4143
    7997      11.7793
    7998      12.0560
    7999      12.0208
    8000      11.4819
    8001      11.2876
    8002      11.6602
    8003      11.6287
    8004      12.4292
    8005      12.1969
    8006      12.5668
    8007      12.7867
    8008      11.8186
    8009      12.2276
    8010      10.9401
    8011      11.7269
    8012      11.2448
    8013      10.8930
    8014      10.9564
    8015      10.3615
    8016      11.2422
    8017      10.9993
    8018      10.9160
    8019      11.6782
    8020      11.4787
    8021      10.9016
    8022      11.1420
    8023      10.9368
    8024      11.3852
    8025      11.1179
    8026      11.7874
    8027      11.4153
    8028      11.1952
    8029      11.2906
    8030      11.2491
    8031      10.9705
    8032      10.7582
    8033      10.6975
    8034      10.5544
    8035      10.7170
    8036      11.2377
    8037      10.5474
    8038      10.4808
    8039      10.6955
    8040      11.3014
    8041      10.7673
    8042      11.2797
    8043      10.5847
    8044      10.9097
    8045      10.2344
    8046      10.6711
    8047      10.6800
    8048      10.5757
    8049      10.4356
    8050      10.0316
    8051      10.4033
    8052      10.8880
    8053      10.5627
    8054       9.8868
    8055      10.1700
    8056      10.1843
    8057      10.4110
    8058      10.1723
    8059      10.2119
    8060      10.5357
    8061      10.7913
    8062      10.8118
    8063      10.7737
    8064      10.2539
    8065      10.4210
    8066      10.6747
    8067      10.5539
    8068      10.6230
    8069      10.8164
    8070      11.0085
    8071      10.1521
    8072      10.8298
    8073       9.8828
    8074      10.5904
    8075       9.9260
    8076       9.9499
    8077      10.1650
    8078      10.5841
    8079      10.0255
    8080      10.2602
    8081      10.0362
    8082       9.9051
    8083      10.1244
    8084      10.1780
    8085      10.6655
    8086      10.1600
    8087      10.2325
    8088      10.3051
    8089      10.7838
    8090       9.6252
    8091      10.3132
    8092       9.7020
    8093      10.0532
    8094      11.0425
    8095      10.7473
    8096      10.7687
    8097       9.8795
    8098      10.3841
    8099      10.2271
    8100      10.9145
    8101       9.6557
    8102      10.1341
    8103       9.6713
    8104       9.0824
    8105       9.6705
    8106      10.0985
    8107       9.3164
    8108       9.0122
    8109       8.5253
    8110       9.0485
    8111       9.0728
    8112       9.1939
    8113       9.7599
    8114       9.0355
    8115       9.8382
    8116       9.4068
    8117       9.3149
    8118       9.4202
    8119       9.6050
    8120       9.7412
    8121       9.4941
    8122       8.5273
    8123       9.5134
    8124       9.6736
    8125       9.5527
    8126       9.7617
    8127       9.3146
    8128       9.2032
    8129       8.9760
    8130       8.9421
    8131       9.1242
    8132       9.5127
    8133       9.6327
    8134      10.2986
    8135      10.0287
    8136      10.0366
    8137      10.2309
    8138      10.4502
    8139      10.1830
    8140       9.5378
    8141      10.0548
    8142      10.3650
    8143      10.0052
    8144       9.9483
    8145      10.4858
    8146      10.3528
    8147      10.0086
    8148       9.8372
    8149      10.3384
    8150      10.1405
    8151       9.8182
    8152       9.9414
    8153       9.7842
    8154      10.6747
    8155      10.6903
    8156      10.7942
    8157      10.6298
    8158       9.8241
    8159      10.5520
    8160      10.8821
    8161      10.7948
    8162      10.6201
    8163      11.1210
    8164      10.9682
    8165      10.4647
    8166      10.9756
    8167      10.3029
    8168      10.5741
    8169      10.7525
    8170      10.2574
    8171       9.8962
    8172       9.4075
    8173       9.7730
    8174      10.1582
    8175       9.5115
    8176       9.2233
    8177       9.3137
    8178       9.5374
    8179       9.8130
    8180       9.4165
    8181       9.5617
    8182       9.8830
    8183      10.1830
    8184      10.2309
    8185      10.2566
    8186      10.4229
    8187      10.4648
    8188       9.7545
    8189       9.7516
    8190      10.2865
    8191       9.9719
    8192      10.7723
    8193       9.4799
    8194       9.9431
    8195       9.5338
    8196       9.7708
    8197      10.0569
    8198       9.5154
    8199       9.1949
    8200       9.5984
    8201       9.7568
    8202       9.4920
    8203       9.4764
    8204       9.1931
    8205      10.2172
    8206       9.7816
    8207       9.6300
    8208       9.5783
    8209       9.6649
    8210       9.6406
    8211       9.5134
    8212      10.2581
    8213       9.9259
    8214      10.0437
    8215       9.9113
    8216      10.3757
    8217       9.5812
    8218      10.2169
    8219       9.7359
    8220      10.0754
    8221       9.8125
    8222       9.8666
    8223       9.8896
    8224      10.3969
    8225       9.8675
    8226      10.4431
    8227       9.8130
    8228      10.2061
    8229      10.0057
    8230      10.0665
    8231       9.5623
    8232       9.8026
    8233       9.4625
    8234       9.2178
    8235      10.3009
    8236       9.4909
    8237       9.9721
    8238       9.5962
    8239      10.0793
    8240      11.1605
    8241      10.3929
    8242      10.6801
    8243      10.6467
    8244      10.1792
    8245      10.5463
    8246      10.1788
    8247       8.9715
    8248      10.6687
    8249      10.2729
    8250       9.7721
    8251      10.0329
    8252      10.1489
    8253      10.0506
    8254      10.3497
    8255      10.8180
    8256      11.5117
    8257      10.5469
    8258      10.6571
    8259      11.0386
    8260      10.3519
    8261      10.7760
    8262      10.9039
    8263      10.9534
    8264      11.7163
    8265      10.8951
    8266      10.8137
    8267      11.3026
    8268      10.7096
    8269      11.2527
    8270      10.9704
    8271      11.0155
    8272      10.9133
    8273      11.8029
    8274      11.4262
    8275      11.2283
    8276      11.0244
    8277      11.5212
    8278      11.3087
    8279      12.2485
    8280      11.4754
    8281      11.3980
    8282      11.7441
    8283      11.8533
    8284      10.9903
    8285      12.0641
    8286      11.7872
    8287      12.4033
    8288      13.0278
    8289      12.3581
    8290      11.9582
    8291      11.9201
    8292      12.6249
    8293      12.5462
    8294      12.2171
    8295      12.5596
    8296      12.5323
    8297      12.2904
    8298      12.7949
    8299      12.6597
    8300      12.7662
    8301      12.3447
    8302      11.6807
    8303      11.8711
    8304      11.6327
    8305      11.2438
    8306      12.2787
    8307      11.4741
    8308      12.5364
    8309      12.2938
    8310      12.0467
    8311      11.7297
    8312      12.1872
    8313      11.8437
    8314      10.8863
    8315      12.3310
    8316      12.2914
    8317      12.0264
    8318      11.6797
    8319      11.9801
    8320      12.6583
    8321      12.4936
    8322      12.1266
    8323      12.4993
    8324      12.3139
    8325      13.3345
    8326      13.4187
    8327      12.5150
    8328      12.2734
    8329      11.3339
    8330      12.0451
    8331      12.1870
    8332      11.7468
    8333      12.2998
    8334      11.5209
    8335      11.7594
    8336      12.1018
    8337      12.4212
    8338      12.5679
    8339      12.5753
    8340      12.5169
    8341      12.6715
    8342      12.4435
    8343      11.8359
    8344      11.5686
    8345      11.7912
    8346      12.2905
    8347      11.6913
    8348      11.9120
    8349      11.4244
    8350      12.0250
    8351      11.4600
    8352      11.4552
    8353      11.5390
    8354      11.4828
    8355      11.5782
    8356      11.3148
    8357      11.4707
    8358      11.4224
    8359      12.3098
    8360      12.5307
    8361      12.1330
    8362      11.9517
    8363      12.5690
    8364      13.0205
    8365      12.1765
    8366      11.7713
    8367      12.2472
    8368      12.3794
    8369      12.9335
    8370      12.5862
    8371      12.5075
    8372      13.0914
    8373      12.0472
    8374      12.5372
    8375      11.9634
    8376      12.5330
    8377      12.7642
    8378      12.3945
    8379      13.1066
    8380      12.3959
    8381      12.4469
    8382      12.8429
    8383      12.4837
    8384      12.9432
    8385      12.9100
    8386      12.6029
    8387      12.1085
    8388      12.7992
    8389      11.9417
    8390      11.4224
    8391      11.6451
    8392      11.4628
    8393      11.6001
    8394      11.2638
    8395      11.0033
    8396      11.3464
    8397      11.4033
    8398      12.1744
    8399      12.9807
    8400      12.1633
    8401      12.4380
    8402      12.7189
    8403      13.1737
    8404      12.6077
    8405      11.9527
    8406      12.0508
    8407      11.7877
    8408      11.6096
    8409      11.9407
    8410      12.1422
    8411      12.4710
    8412      12.0700
    8413      12.3627
    8414      11.7394
    8415      11.4551
    8416      11.3009
    8417      11.9257
    8418      12.1765
    8419      11.9745
    8420      11.8517
    8421      11.6697
    8422      12.0009
    8423      11.9428
    8424      12.1681
    8425      11.7563
    8426      11.8361
    8427      10.6636
    8428      11.1896
    8429      11.4881
    8430      11.2471
    8431      11.8023
    8432      11.1131
    8433      12.0591
    8434      12.5249
    8435      12.6363
    8436      12.1094
    8437      12.3836
    8438      12.5102
    8439      12.5378
    8440      12.3920
    8441      12.5538
    8442      13.4164
    8443      13.1168
    8444      12.3433
    8445      12.6807
    8446      13.1929
    8447      12.7614
    8448      12.4752
    8449      12.2012
    8450      11.7709
    8451      11.6764
    8452      11.1997
    8453      12.0287
    8454      11.5226
    8455      11.7693
    8456      11.5671
    8457      12.1856
    8458      12.2229
    8459      12.4147
    8460      12.4410
    8461      11.8908
    8462      12.3635
    8463      12.5946
    8464      13.0391
    8465      12.4320
    8466      12.9592
    8467      13.1021
    8468      12.3161
    8469      12.2957
    8470      11.8215
    8471      12.2321
    8472      12.7849
    8473      12.2954
    8474      12.4324
    8475      11.9158
    8476      12.2060
    8477      12.1191
    8478      12.0443
    8479      12.4918
    8480      12.8642
    8481      12.7230
    8482      11.8425
    8483      12.4244
    8484      12.2020
    8485      12.3507
    8486      12.3866
    8487      12.1856
    8488      12.4068
    8489      12.5522
    8490      11.5309
    8491      12.3686
    8492      12.0507
    8493      11.3058
    8494      11.0769
    8495      11.1328
    8496      11.6879
    8497      12.5106
    8498      11.3851
    8499      11.3605
    8500      10.7583
    8501      11.1351
    8502      10.7156
    8503      11.0162
    8504      10.4663
    8505      11.4252
    8506      10.5649
    8507      11.1782
    8508      10.6834
    8509      11.1748
    8510      10.2484
    8511      10.5723
    8512      10.9386
    8513      11.6515
    8514      11.1017
    8515      10.5401
    8516      11.2476
    8517      11.0672
    8518      11.2516
    8519      11.0005
    8520      10.7750
    8521      11.2533
    8522      10.8343
    8523      10.7071
    8524      11.0206
    8525      10.8364
    8526      10.5631
    8527      10.3184
    8528      10.4340
    8529      11.0575
    8530      10.2947
    8531      10.6391
    8532      10.5376
    8533      10.7929
    8534      10.8760
    8535      10.2754
    8536      10.3056
    8537      10.0545
    8538      10.6164
    8539       9.7264
    8540      10.1900
    8541      10.1474
    8542      10.5692
    8543      10.4638
    8544       9.4952
    8545      10.1385
    8546      10.1851
    8547      10.2193
    8548      10.1712
    8549       9.8608
    8550       9.8775
    8551       9.8316
    8552      10.3616
    8553       9.5575
    8554       9.7444
    8555       9.4467
    8556       9.7606
    8557       9.7961
    8558       9.4298
    8559       9.8128
    8560       9.8773
    8561       9.8725
    8562      10.6708
    8563      10.0324
    8564      10.2962
    8565      10.3718
    8566      10.8073
    8567      10.8436
    8568      10.8208
    8569      10.7934
    8570      11.1863
    8571      10.9488
    8572      11.3250
    8573      11.9903
    8574      11.1193
    8575      11.3906
    8576       9.9427
    8577      11.3068
    8578      11.5838
    8579      11.5301
    8580      11.6716
    8581      12.0525
    8582      11.4540
    8583      11.1896
    8584      11.4686
    8585      11.3709
    8586      10.9644
    8587      11.8477
    8588      11.4033
    8589      11.5835
    8590      11.0374
    8591      11.3475
    8592      11.1683
    8593      11.2068
    8594      11.6694
    8595      10.7690
    8596      11.0619
    8597      10.6021
    8598      10.7227
    8599      11.1415
    8600      11.5208
    8601      11.2117
    8602      11.2787
    8603      11.0193
    8604      10.8228
    8605      10.5620
    8606      10.3258
    8607      11.1278
    8608      10.5973
    8609      11.5727
    8610      10.9333
    8611      10.9823
    8612      11.0205
    8613      11.1002
    8614      11.2031
    8615      11.1940
    8616      11.5378
    8617      11.9565
    8618      11.7247
    8619      11.5018
    8620      11.4516
    8621      11.7699
    8622      12.0887
    8623      11.5378
    8624      11.7532
    8625      11.7624
    8626      11.4924
    8627      11.5315
    8628      11.3116
    8629      11.2445
    8630      11.0187
    8631      10.7069
    8632      10.6998
    8633      10.4988
    8634      10.9853
    8635      11.2358
    8636      10.9408
    8637      12.0677
    8638      11.3146
    8639      11.2306
    8640      10.5959
    8641      10.7713
    8642      11.0020
    8643      10.9166
    8644      10.0549
    8645       9.9488
    8646       9.9327
    8647      10.8862
    8648      10.8007
    8649      11.2151
    8650      11.8669
    8651      11.6339
    8652      11.9381
    8653      10.9294
    8654      10.7849
    8655      11.3246
    8656      11.6373
    8657      11.4758
    8658      11.4404
    8659      11.1906
    8660      11.0627
    8661      11.4690
    8662      11.6170
    8663      11.1389
    8664      11.1884
    8665      11.6375
    8666      10.9258
    8667      11.7573
    8668      11.1985
    8669      11.7227
    8670      11.5667
    8671      11.4029
    8672      10.4187
    8673      11.9460
    8674      11.1367
    8675      12.6268
    8676      11.9936
    8677      11.6492
    8678      11.4200
    8679      11.9496
    8680      11.6996
    8681      11.7707
    8682      11.6371
    8683      12.5270
    8684      11.5063
    8685      12.1392
    8686      11.6603
    8687      12.5017
    8688      11.4242
    8689      12.5760
    8690      12.5513
    8691      12.5910
    8692      12.1549
    8693      12.8039
    8694      12.6395
    8695      13.4261
    8696      13.0319
    8697      12.9951
    8698      13.2335
    8699      12.9893
    8700      12.8997
    8701      13.6578
    8702      13.2752
    8703      13.8109
    8704      14.1269
    8705      13.8457
    8706      13.4556
    8707      13.3839
    8708      13.3523
    8709      12.7007
    8710      12.8522
    8711      13.1122
    8712      12.9729
    8713      12.7191
    8714      12.9689
    8715      12.2780
    8716      12.2342
    8717      12.1975
    8718      12.6613
    8719      11.5148
    8720      11.8441
    8721      12.3288
    8722      12.2615
    8723      12.1250
    8724      12.3110
    8725      12.5650
    8726      12.0476
    8727      12.3325
    8728      11.5358
    8729      11.8643
    8730      11.4572
    8731      12.0679
    8732      11.9049
    8733      12.7666
    8734      12.5293
    8735      12.7583
    8736      12.1863
    8737      12.4956
    8738      12.0878
    8739      12.3511
    8740      12.3755
    8741      12.1901
    8742      11.4591
    8743      12.1112
    8744      11.5343
    8745      12.3002
    8746      12.1510
    8747      12.9042
    8748      12.6516
    8749      12.5135
    8750      12.2081
    8751      12.9970
    8752      12.7484
    8753      12.4760
    8754      12.7319
    8755      13.2913
    8756      13.4024
    8757      13.6151
    8758      14.1913
    8759      13.2446
    8760      13.8254
    8761      13.6208
    8762      12.8064
    8763      13.3581
    8764      13.4851
    8765      13.3184
    8766      13.7425
    8767      13.3495
    8768      12.5707
    8769      12.7814
    8770      12.5799
    8771      12.3197
    8772      12.1263
    8773      12.0066
    8774      12.0006
    8775      12.7220
    8776      12.5350
    8777      12.1995
    8778      11.6962
    8779      12.9708
    8780      12.1244
    8781      12.2403
    8782      11.3868
    8783      11.8045
    8784      11.3924
    8785      11.7877
    8786      11.0778
    8787      11.3496
    8788      11.8121
    8789      11.3278
    8790      12.5497
    8791      12.1881
    8792      11.9386
    8793      12.4487
    8794      12.3509
    8795      12.4369
    8796      12.1505
    8797      12.7145
    8798      12.6669
    8799      12.3483
    8800      11.6651
    8801      12.2860
    8802      12.0468
    8803      12.0631
    8804      12.1745
    8805      11.8649
    8806      11.6115
    8807      11.6631
    8808      11.8543
    8809      12.1735
    8810      11.9889
    8811      12.2939
    8812      12.1818
    8813      11.8378
    8814      12.1589
    8815      11.5203
    8816      12.2403
    8817      12.3415
    8818      11.9052
    8819      12.3688
    8820      11.3778
    8821      11.5685
    8822      11.6919
    8823      11.4731
    8824      11.9197
    8825      11.4776
    8826      11.9342
    8827      11.4950
    8828      11.6881
    8829      12.1064
    8830      13.0055
    8831      12.0610
    8832      11.6409
    8833      11.6100
    8834      12.6943
    8835      11.2338
    8836      11.6684
    8837      11.4759
    8838      11.3736
    8839      11.5040
    8840      11.4272
    8841      11.2589
    8842      11.1352
    8843      11.7972
    8844      10.9600
    8845      10.3386
    8846      10.6762
    8847      10.3853
    8848      11.1328
    8849      10.6369
    8850      10.3790
    8851      10.4819
    8852       9.9552
    8853      10.4813
    8854      11.2271
    8855      11.2506
    8856      11.0499
    8857      11.0171
    8858      10.9735
    8859      10.8640
    8860      11.3273
    8861      11.1869
    8862      11.9427
    8863      11.7151
    8864      11.7774
    8865      11.6651
    8866      12.0519
    8867      12.0223
    8868      12.1555
    8869      11.8030
    8870      11.3511
    8871      11.9463
    8872      12.2957
    8873      11.5629
    8874      10.8934
    8875      11.2794
    8876      12.3669
    8877      11.4732
    8878      11.5955
    8879      12.5165
    8880      12.2169
    8881      11.9770
    8882      11.8704
    8883      11.7979
    8884      11.3128
    8885      11.7391
    8886      11.2708
    8887      11.4733
    8888      11.1180
    8889      11.1049
    8890      10.8973
    8891      11.1507
    8892      10.9946
    8893      11.4090
    8894      10.5320
    8895      10.4320
    8896      10.8179
    8897      10.5044
    8898      11.3017
    8899      11.0889
    8900      11.2624
    8901      11.0232
    8902      11.1466
    8903      11.7106
    8904      11.2763
    8905      11.5760
    8906      10.5392
    8907      10.9465
    8908      10.7996
    8909      10.7216
    8910      11.2021
    8911      10.3910
    8912       9.8047
    8913       9.9454
    8914      10.6588
    8915      10.3442
    8916       9.8876
    8917      10.8420
    8918      10.2441
    8919      10.7329
    8920      10.2195
    8921      10.1833
    8922       9.5662
    8923      10.1301
    8924      10.5242
    8925      10.4417
    8926      10.3889
    8927      10.7142
    8928      10.5484
    8929      10.4687
    8930      10.2963
    8931      10.3693
    8932      10.1802
    8933      10.2268
    8934      10.3881
    8935      10.2669
    8936      10.5118
    8937      10.7148
    8938      10.5050
    8939      10.3938
    8940      10.6123
    8941      10.8845
    8942      11.8201
    8943      11.5092
    8944      11.1941
    8945      10.6282
    8946      10.5241
    8947      10.6571
    8948      10.8493
    8949      10.6628
    8950      10.8438
    8951      10.1221
    8952      11.0546
    8953      10.5235
    8954      10.2760
    8955      10.8405
    8956      10.5818
    8957      10.4195
    8958      10.5123
    8959       9.8354
    8960      10.0395
    8961       9.5155
    8962      10.3574
    8963       9.8648
    8964       9.7178
    8965      10.2341
    8966      10.6769
    8967      10.6488
    8968      10.3924
    8969      10.2575
    8970      10.3607
    8971      10.1022
    8972      10.3599
    8973       9.8529
    8974      10.2928
    8975       9.7512
    8976       9.8820
    8977       9.9555
    8978      10.8542
    8979      10.0228
    8980      10.2532
    8981       9.6381
    8982       9.6217
    8983       9.6556
    8984      10.1666
    8985      10.8629
    8986      10.6248
    8987      10.0414
    8988       9.8197
    8989       9.7471
    8990       9.9761
    8991      10.0804
    8992      10.1459
    8993      10.3637
    8994      10.7552
    8995      10.9213
    8996      10.6940
    8997      11.6936
    8998      11.5086
    8999      11.5841
    9000      11.4184
    9001      10.8998
    9002      12.4871
    9003      12.2098
    9004      12.7860
    9005      11.8367
    9006      11.8218
    9007      11.8161
    9008      11.6382
    9009      11.7420
    9010      11.5062
    9011      10.9641
    9012      11.3190
    9013      11.8786
    9014      11.7410
    9015      11.4234
    9016      12.0921
    9017      11.7457
    9018      11.4870
    9019      11.3212
    9020      12.3766
    9021      12.2343
    9022      12.2858
    9023      12.0320
    9024      12.1723
    9025      12.5478
    9026      12.9631
    9027      12.4306
    9028      12.5551
    9029      11.9976
    9030      12.4868
    9031      12.1666
    9032      11.7763
    9033      12.1088
    9034      11.8895
    9035      11.7472
    9036      12.8217
    9037      11.7552
    9038      11.3238
    9039      11.5512
    9040      11.8785
    9041      11.8807
    9042      11.8507
    9043      12.2123
    9044      12.2220
    9045      11.7604
    9046      12.0219
    9047      11.2997
    9048      11.9331
    9049      11.9504
    9050      11.9842
    9051      11.9813
    9052      12.3796
    9053      11.7129
    9054      11.2053
    9055      11.8721
    9056      11.1621
    9057      11.4523
    9058      12.3441
    9059      11.7351
    9060      12.1578
    9061      11.2952
    9062      11.9109
    9063      11.7914
    9064      12.0877
    9065      11.8995
    9066      11.5976
    9067      11.8164
    9068      11.7935
    9069      12.3595
    9070      12.0510
    9071      11.1594
    9072      12.0643
    9073      11.7101
    9074      11.9731
    9075      12.3065
    9076      12.0279
    9077      12.0752
    9078      11.3463
    9079      11.9372
    9080      12.2570
    9081      11.6329
    9082      11.7348
    9083      11.6682
    9084      12.3717
    9085      12.0017
    9086      11.7875
    9087      11.4044
    9088      11.7240
    9089      12.4059
    9090      12.3924
    9091      13.0550
    9092      12.0951
    9093      12.5873
    9094      12.2136
    9095      12.0310
    9096      12.2269
    9097      12.2991
    9098      12.7905
    9099      12.7587
    9100      12.3032
    9101      12.3519
    9102      12.3874
    9103      12.4857
    9104      11.8754
    9105      11.5585
    9106      11.4098
    9107      11.9747
    9108      12.3310
    9109      11.8376
    9110      11.8839
    9111      11.8489
    9112      12.1127
    9113      12.2433
    9114      11.6865
    9115      11.7868
    9116      12.0545
    9117      12.6359
    9118      12.2212
    9119      12.8566
    9120      12.0834
    9121      11.5154
    9122      12.1792
    9123      12.0732
    9124      12.3646
    9125      12.7383
    9126      13.4681
    9127      13.4109
    9128      12.9335
    9129      12.6555
    9130      12.9389
    9131      12.9458
    9132      12.1520
    9133      12.5008
    9134      13.1601
    9135      12.6749
    9136      12.7247
    9137      12.4127
    9138      12.3627
    9139      12.7496
    9140      12.0558
    9141      12.6502
    9142      12.0903
    9143      13.3598
    9144      13.1924
    9145      13.2236
    9146      12.9581
    9147      13.4561
    9148      13.2413
    9149      13.8423
    9150      13.2855
    9151      13.6154
    9152      13.5055
    9153      13.4300
    9154      13.7084
    9155      14.2347
    9156      13.4468
    9157      13.6211
    9158      14.5409
    9159      13.5910
    9160      12.6545
    9161      13.4554
    9162      13.4456
    9163      14.1635
    9164      13.6641
    9165      13.8906
    9166      14.0644
    9167      14.6205
    9168      14.0577
    9169      14.6355
    9170      14.8524
    9171      14.3411
    9172      14.8579
    9173      14.6621
    9174      13.8090
    9175      13.3350
    9176      13.5248
    9177      13.4076
    9178      14.4601
    9179      14.5159
    9180      13.6591
    9181      13.7383
    9182      14.1730
    9183      14.3824
    9184      15.6992
    9185      14.8134
    9186      14.0590
    9187      14.6677
    9188      14.3976
    9189      14.8895
    9190      15.2070
    9191      14.4681
    9192      14.3786
    9193      14.1717
    9194      14.3523
    9195      15.1092
    9196      14.3396
    9197      14.1750
    9198      14.2349
    9199      14.6172
    9200      14.0663
    9201      14.1188
    9202      14.8854
    9203      14.6975
    9204      13.8584
    9205      14.5621
    9206      14.7127
    9207      14.9162
    9208      14.7772
    9209      15.5213
    9210      14.7348
    9211      14.5161
    9212      13.9581
    9213      14.2373
    9214      14.5224
    9215      14.4963
    9216      14.4064
    9217      14.9656
    9218      14.7376
    9219      14.9851
    9220      14.5637
    9221      13.9805
    9222      15.0390
    9223      14.7549
    9224      14.3617
    9225      13.9846
    9226      14.3271
    9227      14.4652
    9228      14.1599
    9229      14.3783
    9230      14.1987
    9231      14.6115
    9232      14.4883
    9233      14.9994
    9234      15.1984
    9235      14.8067
    9236      15.2074
    9237      14.7118
    9238      15.5871
    9239      14.6140
    9240      14.1829
    9241      14.4460
    9242      14.2963
    9243      14.4867
    9244      14.7467
    9245      14.2943
    9246      14.2945
    9247      14.4133
    9248      14.5940
    9249      14.1079
    9250      14.6163
    9251      13.6221
    9252      12.9891
    9253      13.3572
    9254      12.8302
    9255      13.6203
    9256      14.1349
    9257      14.0124
    9258      13.8098
    9259      13.7120
    9260      13.8947
    9261      13.7718
    9262      13.9290
    9263      13.6412
    9264      13.9109
    9265      13.6004
    9266      13.2661
    9267      13.3152
    9268      13.6205
    9269      13.2648
    9270      13.4008
    9271      13.4944
    9272      13.8227
    9273      13.3244
    9274      13.9743
    9275      13.4236
    9276      13.4175
    9277      13.6630
    9278      14.1694
    9279      14.5130
    9280      13.5144
    9281      14.0386
    9282      14.2873
    9283      14.3219
    9284      14.3056
    9285      14.6555
    9286      14.9536
    9287      15.6548
    9288      15.0550
    9289      14.4649
    9290      14.2764
    9291      14.0163
    9292      13.9805
    9293      12.6746
    9294      13.3688
    9295      13.3064
    9296      12.9810
    9297      14.2062
    9298      14.3751
    9299      12.9712
    9300      14.9496
    9301      13.4054
    9302      13.6829
    9303      13.9671
    9304      13.8884
    9305      14.2130
    9306      14.2057
    9307      14.5440
    9308      13.9398
    9309      14.5882
    9310      14.2059
    9311      14.6274
    9312      14.0128
    9313      14.3814
    9314      13.9129
    9315      15.0102
    9316      13.9329
    9317      13.8184
    9318      13.5142
    9319      13.1322
    9320      12.8956
    9321      13.4034
    9322      13.3555
    9323      13.6367
    9324      13.2161
    9325      13.4721
    9326      13.7823
    9327      13.1275
    9328      12.9411
    9329      13.5884
    9330      13.8951
    9331      13.1679
    9332      13.2386
    9333      12.5512
    9334      13.1922
    9335      13.3925
    9336      13.4733
    9337      12.7516
    9338      13.4365
    9339      12.7329
    9340      13.0935
    9341      13.2109
    9342      12.9986
    9343      13.2127
    9344      14.2884
    9345      13.4819
    9346      14.4809
    9347      14.2123
    9348      12.9836
    9349      13.6890
    9350      14.2114
    9351      14.1057
    9352      14.8497
    9353      14.3647
    9354      14.4116
    9355      14.2823
    9356      14.0776
    9357      13.9416
    9358      13.3768
    9359      13.4571
    9360      12.9088
    9361      12.8203
    9362      13.5236
    9363      13.6962
    9364      13.8854
    9365      13.9794
    9366      14.5238
    9367      14.0365
    9368      14.5345
    9369      13.8329
    9370      14.3440
    9371      13.6301
    9372      14.2360
    9373      13.8094
    9374      14.3542
    9375      14.1457
    9376      14.0607
    9377      13.9559
    9378      14.1786
    9379      13.4088
    9380      13.8888
    9381      13.7895
    9382      14.1405
    9383      13.6938
    9384      14.0742
    9385      13.9608
    9386      13.5564
    9387      14.2730
    9388      14.0582
    9389      13.6450
    9390      13.9121
    9391      14.2463
    9392      13.8555
    9393      14.0733
    9394      14.1624
    9395      13.8128
    9396      14.0511
    9397      14.0629
    9398      12.7730
    9399      13.0713
    9400      13.2873
    9401      13.4805
    9402      13.7430
    9403      13.7198
    9404      13.8305
    9405      13.9034
    9406      13.4287
    9407      13.8300
    9408      14.8103
    9409      14.9918
    9410      14.8971
    9411      14.9498
    9412      15.2838
    9413      14.9938
    9414      14.5772
    9415      14.9472
    9416      14.7041
    9417      14.7272
    9418      14.5528
    9419      13.8875
    9420      14.0623
    9421      14.3087
    9422      14.1996
    9423      13.7038
    9424      13.5103
    9425      13.9104
    9426      14.1544
    9427      13.9300
    9428      14.5291
    9429      13.9166
    9430      14.7180
    9431      14.8911
    9432      14.8732
    9433      14.5746
    9434      14.3091
    9435      14.2788
    9436      14.1192
    9437      14.8222
    9438      14.6103
    9439      15.5829
    9440      15.6253
    9441      15.6747
    9442      16.3272
    9443      15.8035
    9444      15.9910
    9445      15.2675
    9446      15.8331
    9447      15.1085
    9448      15.3553
    9449      15.8618
    9450      15.7549
    9451      15.5371
    9452      14.9557
    9453      14.5264
    9454      14.9599
    9455      14.7413
    9456      15.4260
    9457      14.7419
    9458      15.5077
    9459      15.5156
    9460      15.7275
    9461      15.6984
    9462      16.4338
    9463      16.2911
    9464      17.2595
    9465      16.8440
    9466      17.0939
    9467      16.9590
    9468      16.1727
    9469      16.8580
    9470      16.8219
    9471      16.4608
    9472      16.0084
    9473      15.9910
    9474      15.7365
    9475      16.6050
    9476      15.7205
    9477      16.2732
    9478      15.7270
    9479      16.1028
    9480      16.6613
    9481      16.0127
    9482      17.5375
    9483      16.5457
    9484      17.1547
    9485      16.6132
    9486      16.8627
    9487      17.4613
    9488      17.6358
    9489      17.0025
    9490      17.4776
    9491      17.0990
    9492      17.4664
    9493      16.7649
    9494      16.9346
    9495      16.3793
    9496      15.5836
    9497      15.7111
    9498      15.2063
    9499      15.8097
    9500      16.0490
    9501      15.8275
    9502      15.2223
    9503      16.0201
    9504      16.0173
    9505      16.7918
    9506      16.3370
    9507      16.0273
    9508      15.7823
    9509      15.5113
    9510      15.3687
    9511      16.0111
    9512      16.4792
    9513      16.8100
    9514      15.9897
    9515      15.7004
    9516      15.5970
    9517      16.4307
    9518      15.8033
    9519      15.9502
    9520      15.8604
    9521      15.5145
    9522      15.8384
    9523      15.3255
    9524      15.2563
    9525      15.0086
    9526      15.3203
    9527      14.9000
    9528      15.3636
    9529      15.3299
    9530      15.3792
    9531      15.2171
    9532      15.6028
    9533      16.0360
    9534      15.9725
    9535      15.3140
    9536      15.0365
    9537      15.9881
    9538      15.0882
    9539      14.8070
    9540      14.8367
    9541      14.2077
    9542      14.7381
    9543      14.1433
    9544      14.9589
    9545      14.6971
    9546      14.4185
    9547      15.2493
    9548      15.5592
    9549      15.5663
    9550      14.8932
    9551      14.7302
    9552      15.3254
    9553      15.0051
    9554      14.9037
    9555      14.4497
    9556      15.5851
    9557      14.8196
    9558      15.0459
    9559      15.4436
    9560      14.6070
    9561      15.8493
    9562      15.7951
    9563      16.1151
    9564      15.7892
    9565      15.5046
    9566      15.3346
    9567      15.6033
    9568      14.7650
    9569      14.9846
    9570      15.2688
    9571      14.3212
    9572      14.2252
    9573      14.1948
    9574      15.7173
    9575      14.7109
    9576      13.9136
    9577      14.0723
    9578      13.5528
    9579      13.6885
    9580      13.5050
    9581      13.8095
    9582      14.4851
    9583      14.8954
    9584      15.0563
    9585      14.6932
    9586      16.0342
    9587      15.1267
    9588      15.4208
    9589      15.5105
    9590      15.9462
    9591      16.0989
    9592      15.9216
    9593      15.7572
    9594      15.6926
    9595      15.7231
    9596      15.4485
    9597      15.8812
    9598      14.6288
    9599      15.1812
    9600      15.6509
    9601      15.5728
    9602      16.4652
    9603      16.6743
    9604      16.4319
    9605      16.5299
    9606      16.1234
    9607      16.1554
    9608      16.3703
    9609      16.4271
    9610      16.0603
    9611      16.2087
    9612      16.3744
    9613      15.9924
    9614      15.1000
    9615      15.7103
    9616      15.9260
    9617      15.8376
    9618      16.3695
    9619      15.4493
    9620      15.0586
    9621      15.2250
    9622      15.3728
    9623      15.2369
    9624      15.4267
    9625      15.8511
    9626      15.0676
    9627      15.2529
    9628      14.8297
    9629      14.8701
    9630      14.9408
    9631      15.0946
    9632      15.7908
    9633      15.2255
    9634      14.6042
    9635      15.1565
    9636      15.2584
    9637      15.0117
    9638      15.1222
    9639      15.6429
    9640      15.1001
    9641      15.4440
    9642      15.8857
    9643      15.8384
    9644      15.9746
    9645      16.8716
    9646      15.5750
    9647      16.2567
    9648      17.0036
    9649      17.1059
    9650      16.6693
    9651      16.5491
    9652      16.4956
    9653      16.5101
    9654      16.5955
    9655      17.0006
    9656      16.4852
    9657      16.7222
    9658      16.6595
    9659      16.3887
    9660      16.7639
    9661      16.5047
    9662      16.2883
    9663      16.3612
    9664      16.6169
    9665      16.4929
    9666      16.1058
    9667      16.4297
    9668      15.7041
    9669      15.8158
    9670      16.1107
    9671      16.5520
    9672      16.0099
    9673      15.9314
    9674      16.1475
    9675      15.4878
    9676      15.1741
    9677      15.5655
    9678      15.8939
    9679      15.8706
    9680      15.2070
    9681      15.4147
    9682      15.5244
    9683      15.5002
    9684      15.2580
    9685      14.6507
    9686      15.5442
    9687      15.0146
    9688      15.8424
    9689      15.3858
    9690      14.9897
    9691      15.7793
    9692      15.5775
    9693      15.9459
    9694      15.4461
    9695      15.5852
    9696      15.2835
    9697      15.4492
    9698      15.7901
    9699      14.9340
    9700      15.5841
    9701      15.6378
    9702      16.6572
    9703      16.6478
    9704      16.9295
    9705      16.8356
    9706      15.4539
    9707      16.0301
    9708      16.7094
    9709      16.1569
    9710      16.4208
    9711      16.2669
    9712      15.5133
    9713      15.7213
    9714      16.4406
    9715      16.3283
    9716      16.6574
    9717      16.7717
    9718      16.1120
    9719      16.2036
    9720      16.2985
    9721      16.3614
    9722      16.1806
    9723      16.2183
    9724      16.7832
    9725      16.5394
    9726      16.4369
    9727      16.0862
    9728      15.7913
    9729      16.0915
    9730      16.3577
    9731      16.0138
    9732      15.9712
    9733      16.4350
    9734      16.4860
    9735      16.5662
    9736      16.2672
    9737      17.2215
    9738      17.0332
    9739      17.0736
    9740      17.3760
    9741      16.6219
    9742      16.7330
    9743      16.3359
    9744      16.7462
    9745      16.6399
    9746      16.7022
    9747      17.1815
    9748      17.5517
    9749      17.0732
    9750      16.5246
    9751      17.1036
    9752      17.5522
    9753      17.4441
    9754      16.2317
    9755      16.9941
    9756      17.3594
    9757      16.6469
    9758      17.0535
    9759      16.7791
    9760      17.6096
    9761      17.6710
    9762      17.8058
    9763      17.8876
    9764      17.4227
    9765      17.8505
    9766      18.3613
    9767      18.6800
    9768      18.9863
    9769      18.9311
    9770      18.8354
    9771      18.0383
    9772      18.2005
    9773      18.2364
    9774      18.4613
    9775      18.4916
    9776      19.0276
    9777      18.8932
    9778      18.1631
    9779      18.3829
    9780      19.2550
    9781      19.2170
    9782      19.2399
    9783      18.8545
    9784      19.2025
    9785      19.3600
    9786      18.6798
    9787      18.9222
    9788      18.9402
    9789      18.2073
    9790      18.4926
    9791      18.8501
    9792      19.4678
    9793      19.5123
    9794      19.2357
    9795      19.0918
    9796      18.6646
    9797      19.0234
    9798      19.0881
    9799      19.7006
    9800      19.0813
    9801      19.6414
    9802      20.2257
    9803      19.0649
    9804      19.2861
    9805      18.9266
    9806      17.9808
    9807      17.8184
    9808      17.5082
    9809      18.3154
    9810      18.8503
    9811      19.0602
    9812      18.2272
    9813      18.1781
    9814      17.7547
    9815      18.2397
    9816      18.1076
    9817      18.2476
    9818      18.5969
    9819      18.3622
    9820      19.8854
    9821      19.0857
    9822      19.4195
    9823      18.8751
    9824      19.2225
    9825      19.2591
    9826      19.5523
    9827      19.3412
    9828      18.8978
    9829      19.2750
    9830      18.8239
    9831      18.5429
    9832      18.1246
    9833      18.7210
    9834      18.8238
    9835      17.5226
    9836      17.4881
    9837      17.8149
    9838      17.7971
    9839      18.0277
    9840      17.7771
    9841      17.7214
    9842      17.4583
    9843      17.7336
    9844      17.1622
    9845      17.2450
    9846      16.7687
    9847      17.1009
    9848      16.9262
    9849      16.8322
    9850      16.7009
    9851      16.5633
    9852      16.7075
    9853      15.8916
    9854      16.1607
    9855      16.0026
    9856      15.6555
    9857      15.8012
    9858      15.7010
    9859      16.0078
    9860      15.5065
    9861      15.8540
    9862      15.6127
    9863      16.5380
    9864      17.3189
    9865      17.3934
    9866      17.3406
    9867      17.7157
    9868      17.7792
    9869      17.3825
    9870      17.4330
    9871      15.8920
    9872      15.8771
    9873      16.0087
    9874      16.2696
    9875      16.2357
    9876      16.6948
    9877      17.1874
    9878      16.7798
    9879      17.0354
    9880      18.0755
    9881      16.4755
    9882      15.7081
    9883      17.2492
    9884      16.4393
    9885      16.4579
    9886      16.8421
    9887      16.6538
    9888      17.4171
    9889      16.6787
    9890      15.2797
    9891      15.9902
    9892      16.4046
    9893      17.5704
    9894      16.8923
    9895      17.2629
    9896      16.9134
    9897      16.8412
    9898      18.4093
    9899      18.4239
    9900      18.2056
    9901      18.5583
    9902      18.6377
    9903      18.1968
    9904      18.9957
    9905      18.3051
    9906      17.9443
    9907      18.0385
    9908      17.7562
    9909      18.4602
    9910      18.4638
    9911      17.6828
    9912      18.4299
    9913      17.3461
    9914      17.3621
    9915      17.8790
    9916      17.3608
    9917      17.5113
    9918      16.9875
    9919      16.2142
    9920      16.8527
    9921      17.5145
    9922      17.9340
    9923      17.4151
    9924      17.7538
    9925      18.0590
    9926      18.1185
    9927      19.3001
    9928      18.8516
    9929      17.9613
    9930      17.7535
    9931      17.9775
    9932      17.3265
    9933      18.1061
    9934      18.4552
    9935      18.7802
    9936      18.0677
    9937      18.4562
    9938      17.9152
    9939      18.3352
    9940      17.8048
    9941      17.7112
    9942      18.0880
    9943      18.3572
    9944      18.1946
    9945      18.0004
    9946      18.8395
    9947      18.5129
    9948      18.5497
    9949      18.0810
    9950      18.0089
    9951      17.9820
    9952      18.2363
    9953      17.2743
    9954      17.8734
    9955      17.0194
    9956      17.4976
    9957      17.4908
    9958      17.8203
    9959      16.9257
    9960      16.6347
    9961      17.6529
    9962      16.4712
    9963      17.4622
    9964      17.1803
    9965      17.3079
    9966      17.3607
    9967      17.3414
    9968      17.8205
    9969      16.7492
    9970      16.9562
    9971      16.3490
    9972      17.0247
    9973      16.6352
    9974      17.4225
    9975      17.0642
    9976      17.1912
    9977      16.5098
    9978      16.2174
    9979      16.3245
    9980      17.0253
    9981      16.6681
    9982      15.9811
    9983      16.8650
    9984      17.1067
    9985      16.9107
    9986      15.7082
    9987      16.1448
    9988      16.8072
    9989      16.3179
    9990      15.7387
    9991      15.7597
    9992      16.5792
    9993      15.7224
    9994      16.6062
    9995      16.3021
    9996      17.0496
    9997      16.7609
    9998      16.6471
    9999      16.6161
   10000      17.5221
   10001      17.1121
   10002      17.2451
   10003      17.0835
   10004      16.9952
   10005      16.7575
   10006      16.9385
   10007      16.0431
   10008      15.0019
   10009      15.5017
   10010      15.9245
   10011      16.4077
   10012      16.5694
   10013      16.1141
   10014      16.5187
   10015      16.1432
   10016      16.3312
   10017      16.6423
   10018      16.6008
   10019      17.0410
   10020      16.8851
   10021      16.5674
   10022      16.2700
   10023      16.5221
   10024      16.6431
   10025      16.6680
   10026      16.4409
   10027      16.1209
   10028      16.6807
   10029      15.5774
   10030      15.8285
   10031      16.0444
   10032      16.3185
   10033      16.1618
   10034      15.8656
   10035      17.0082
   10036      17.0770
   10037      15.9954
   10038      17.7131
   10039      16.1797
   10040      16.8799
   10041      17.4817
   10042      17.8815
   10043      18.1273
   10044      18.1933
   10045      17.0235
   10046      17.0719
   10047      16.7069
   10048      16.5455
   10049      16.3779
   10050      16.6181
   10051      16.4964
   10052      16.0656
   10053      16.0488
   10054      16.5733
   10055      15.6054
   10056      16.4760
   10057      16.7403
   10058      17.1105
   10059      16.6498
   10060      16.2650
   10061      16.1977
   10062      16.0907
   10063      17.0455
   10064      16.1074
   10065      15.6785
   10066      15.5367
   10067      15.5134
   10068      15.0553
   10069      15.8400
   10070      16.1184
   10071      16.1516
   10072      15.8827
   10073      15.4949
   10074      14.3525
   10075      14.3060
   10076      15.1477
   10077      15.0509
   10078      15.0091
   10079      15.2384
   10080      13.4525
   10081      14.8855
   10082      14.8801
   10083      14.4520
   10084      14.1663
   10085      14.1534
   10086      13.8112
   10087      13.3754
   10088      13.7916
   10089      14.0025
   10090      14.8235
   10091      14.0205
   10092      13.8628
   10093      13.9807
   10094      14.3276
   10095      14.2471
   10096      14.6151
   10097      13.1785
   10098      14.5476
   10099      14.1271
   10100      14.4635
   10101      14.7177
   10102      14.3550
   10103      13.8346
   10104      13.4054
   10105      13.5403
   10106      14.1953
   10107      13.0549
   10108      13.6234
   10109      13.8398
   10110      13.7818
   10111      13.4356
   10112      14.5449
   10113      14.5135
   10114      14.3439
   10115      14.6561
   10116      13.9313
   10117      14.4121
   10118      14.6819
   10119      14.4282
   10120      13.9872
   10121      14.5707
   10122      14.4036
   10123      14.0599
   10124      13.9323
   10125      15.0181
   10126      14.4701
   10127      13.6642
   10128      13.3926
   10129      13.6471
   10130      14.2594
   10131      14.4543
   10132      14.4369
   10133      14.3930
   10134      14.4559
   10135      14.8766
   10136      14.1199
   10137      14.0606
   10138      15.0544
   10139      14.5930
   10140      14.9903
   10141      14.5905
   10142      14.9499
   10143      14.3979
   10144      13.9074
   10145      15.3906
   10146      14.9389
   10147      15.0613
   10148      15.3912
   10149      15.0821
   10150      15.7891
   10151      15.4058
   10152      14.5899
   10153      14.9163
   10154      14.2522
   10155      14.3055
   10156      14.3217
   10157      14.3504
   10158      14.4604
   10159      14.6782
   10160      15.4291
   10161      15.9197
   10162      15.9509
   10163      15.1450
   10164      14.9842
   10165      15.5662
   10166      15.5253
   10167      14.6580
   10168      15.6681
   10169      15.8341
   10170      15.2692
   10171      15.5040
   10172      15.9647
   10173      15.4233
   10174      15.2760
   10175      14.8587
   10176      15.5277
   10177      15.4384
   10178      16.2620
   10179      15.8276
   10180      15.7756
   10181      15.4488
   10182      15.2526
   10183      14.9352
   10184      14.8261
   10185      14.9457
   10186      16.1556
   10187      15.8214
   10188      15.1093
   10189      16.1052
   10190      15.1202
   10191      14.8966
   10192      15.7756
   10193      15.5040
   10194      14.8724
   10195      15.2881
   10196      15.7978
   10197      15.2029
   10198      15.8121
   10199      15.6568
   10200      15.5626
   10201      15.6617
   10202      15.7162
   10203      15.2650
   10204      15.6949
   10205      15.8765
   10206      16.4420
   10207      16.0146
   10208      15.5484
   10209      15.8212
   10210      16.2199
   10211      16.1638
   10212      17.0305
   10213      16.0152
   10214      16.6456
   10215      15.8395
   10216      15.7911
   10217      15.7831
   10218      15.7782
   10219      15.5424
   10220      15.8582
   10221      16.1490
   10222      15.3237
   10223      15.7419
   10224      15.2294
   10225      15.2119
   10226      15.3062
   10227      15.3874
   10228      16.0940
   10229      15.7944
   10230      15.1823
   10231      16.0866
   10232      16.4198
   10233      16.5436
   10234      15.6389
   10235      15.0613
   10236      15.7394
   10237      15.0592
   10238      15.1823
   10239      15.4033
   10240      14.1008
   10241      14.6623
   10242      14.2893
   10243      13.8276
   10244      14.5726
   10245      14.3162
   10246      13.7054
   10247      13.4633
   10248      13.3679
   10249      13.8394
   10250      14.2022
   10251      14.4499
   10252      14.7481
   10253      14.1283
   10254      14.2988
   10255      14.4516
   10256      14.2460
   10257      14.9872
   10258      14.1621
   10259      13.8908
   10260      14.3692
   10261      14.5300
   10262      13.9001
   10263      14.1715
   10264      13.5573
   10265      13.5825
   10266      13.4553
   10267      13.6512
   10268      13.1709
   10269      13.4431
   10270      12.9513
   10271      12.8228
   10272      13.2155
   10273      13.1743
   10274      13.1726
   10275      13.4274
   10276      13.1556
   10277      13.5043
   10278      13.7771
   10279      13.1588
   10280      12.7158
   10281      13.1234
   10282      13.6166
   10283      13.3745
   10284      12.8826
   10285      12.7034
   10286      12.9905
   10287      13.3669
   10288      13.9263
   10289      14.5461
   10290      14.0083
   10291      14.0032
   10292      14.0482
   10293      14.4713
   10294      14.1488
   10295      13.2805
   10296      13.9140
   10297      14.5839
   10298      14.3625
   10299      14.3794
   10300      14.3491
   10301      14.2319
   10302      14.1309
   10303      14.4704
   10304      14.5224
   10305      13.8069
   10306      14.4047
   10307      13.9023
   10308      14.1309
   10309      14.4814
   10310      14.5935
   10311      13.9686
   10312      13.8756
   10313      13.8926
   10314      14.4673
   10315      14.3805
   10316      14.6479
   10317      14.1031
   10318      14.7229
   10319      13.8999
   10320      13.6779
   10321      14.2822
   10322      14.4105
   10323      14.1870
   10324      14.8542
   10325      14.9069
   10326      14.2070
   10327      13.8477
   10328      14.5994
   10329      13.7143
   10330      14.2675
   10331      13.8786
   10332      13.7568
   10333      14.2726
   10334      14.0802
   10335      14.0227
   10336      13.8736
   10337      13.0889
   10338      13.4635
   10339      13.3010
   10340      12.9684
   10341      13.5575
   10342      13.7977
   10343      14.0579
   10344      14.0968
   10345      13.4253
   10346      14.2830
   10347      14.3874
   10348      13.5811
   10349      12.8339
   10350      13.3406
   10351      13.3566
   10352      13.8535
   10353      14.3128
   10354      13.8562
   10355      14.5341
   10356      14.8870
   10357      14.4489
   10358      15.1219
   10359      14.9845
   10360      15.1844
   10361      14.9802
   10362      14.9780
   10363      15.3639
   10364      15.6799
   10365      15.4670
   10366      15.5952
   10367      14.9900
   10368      14.8295
   10369      15.0550
   10370      15.1819
   10371      15.3134
   10372      14.4312
   10373      15.6153
   10374      15.5353
   10375      15.3593
   10376      15.3375
   10377      15.1880
   10378      15.3903
   10379      15.8824
   10380      15.5943
   10381      15.6024
   10382      15.5222
   10383      15.3783
   10384      15.4496
   10385      15.5769
   10386      16.7018
   10387      16.8022
   10388      16.5767
   10389      16.6394
   10390      16.9743
   10391      16.2185
   10392      16.2005
   10393      15.9444
   10394      16.9778
   10395      16.8846
   10396      16.7591
   10397      16.6271
   10398      16.9784
   10399      17.7584
   10400      16.7707
   10401      16.1742
   10402      15.6376
   10403      17.0678
   10404      17.5264
   10405      16.6836
   10406      16.8515
   10407      16.7494
   10408      16.4489
   10409      16.9878
   10410      16.6912
   10411      16.1110
   10412      16.5940
   10413      16.4940
   10414      16.4635
   10415      16.2917
   10416      15.4983
   10417      15.6581
   10418      15.2000
   10419      15.4214
   10420      15.6406
   10421      15.0343
   10422      15.5633
   10423      15.1925
   10424      15.2479
   10425      15.4431
   10426      15.6597
   10427      15.3198
   10428      14.5327
   10429      15.5906
   10430      15.3051
   10431      15.7087
   10432      14.8205
   10433      14.9460
   10434      14.8737
   10435      15.0639
   10436      15.9354
   10437      15.5086
   10438      15.1752
   10439      15.6614
   10440      15.8787
   10441      15.3977
   10442      15.5160
   10443      15.5026
   10444      15.5478
   10445      15.8671
   10446      15.8986
   10447      15.6642
   10448      15.1343
   10449      15.4954
   10450      15.6084
   10451      15.7797
   10452      16.2083
   10453      15.9104
   10454      14.7057
   10455      14.1346
   10456      14.5664
   10457      14.9837
   10458      14.2608
   10459      15.6534
   10460      15.9078
   10461      15.8447
   10462      14.9332
   10463      15.0069
   10464      14.8371
   10465      15.1145
   10466      14.8850
   10467      15.3884
   10468      15.6528
   10469      16.2293
   10470      15.7284
   10471      15.8965
   10472      15.9431
   10473      16.0686
   10474      16.0073
   10475      15.8107
   10476      16.6902
   10477      15.9040
   10478      16.5641
   10479      16.0111
   10480      15.6061
   10481      16.0281
   10482      14.7067
   10483      14.6291
   10484      15.8378
   10485      14.8771
   10486      14.8294
   10487      15.9179
   10488      14.9738
   10489      15.6937
   10490      14.9119
   10491      15.1555
   10492      14.8892
   10493      14.8166
   10494      15.1279
   10495      15.3193
   10496      15.7601
   10497      15.0587
   10498      14.6755
   10499      14.7472
   10500      14.8288
   10501      14.3202
   10502      14.9429
   10503      14.8772
   10504      14.9173
   10505      14.4170
   10506      14.5553
   10507      14.6760
   10508      14.3746
   10509      13.9740
   10510      14.0253
   10511      14.7117
   10512      15.3637
   10513      14.7119
   10514      15.7606
   10515      14.9560
   10516      14.5905
   10517      14.2700
   10518      15.0921
   10519      14.8904
   10520      15.2958
   10521      14.4493
   10522      14.4380
   10523      14.7055
   10524      13.7026
   10525      14.5398
   10526      14.8101
   10527      15.2773
   10528      15.1786
   10529      14.6481
   10530      14.8563
   10531      14.5796
   10532      14.1143
   10533      14.1857
   10534      14.2082
   10535      15.3790
   10536      15.0982
   10537      15.2810
   10538      14.8792
   10539      14.8654
   10540      14.0049
   10541      15.2598
   10542      14.9188
   10543      15.7285
   10544      15.1213
   10545      15.3327
   10546      15.2863
   10547      15.4561
   10548      14.8335
   10549      15.3233
   10550      15.4047
   10551      15.9238
   10552      15.2190
   10553      15.7023
   10554      14.9111
   10555      15.3934
   10556      15.4618
   10557      15.3620
   10558      15.5136
   10559      15.4904
   10560      15.3139
   10561      15.0742
   10562      13.6850
   10563      14.7201
   10564      14.1141
   10565      13.8183
   10566      14.4178
   10567      14.5592
   10568      14.4984
   10569      14.2458
   10570      14.7153
   10571      15.2745
   10572      14.3207
   10573      14.2102
   10574      14.2399
   10575      14.5871
   10576      15.0146
   10577      14.7985
   10578      15.2755
   10579      15.0041
   10580      15.4795
   10581      14.5022
   10582      14.5384
   10583      14.3454
   10584      12.8874
   10585      13.8130
   10586      13.8164
   10587      13.7835
   10588      13.3086
   10589      13.9212
   10590      13.1633
   10591      13.2626
   10592      13.1356
   10593      12.9586
   10594      13.5929
   10595      13.7359
   10596      13.4384
   10597      13.4936
   10598      12.5891
   10599      13.3293
   10600      13.7209
   10601      13.8957
   10602      13.8533
   10603      14.5340
   10604      14.1867
   10605      14.2280
   10606      13.1330
   10607      13.7245
   10608      13.9729
   10609      13.0618
   10610      14.3686
   10611      13.6970
   10612      13.6021
   10613      13.7924
   10614      13.6757
   10615      13.5237
   10616      13.4123
   10617      13.7039
   10618      13.9315
   10619      13.8732
   10620      14.4036
   10621      14.2513
   10622      12.8627
   10623      13.1568
   10624      13.8299
   10625      13.1892
   10626      13.0332
   10627      12.8537
   10628      13.4692
   10629      13.3313
   10630      13.6441
   10631      13.3506
   10632      13.6281
   10633      13.3900
   10634      12.6553
   10635      12.6835
   10636      13.1944
   10637      12.9960
   10638      12.7026
   10639      12.8657
   10640      12.3479
   10641      12.8591
   10642      13.7566
   10643      13.3926
   10644      12.7902
   10645      13.0863
   10646      13.4403
   10647      13.3252
   10648      13.2715
   10649      13.1133
   10650      13.4898
   10651      13.2479
   10652      13.3988
   10653      13.3306
   10654      13.7649
   10655      12.6528
   10656      12.8293
   10657      13.0445
   10658      13.7845
   10659      13.0043
   10660      13.7000
   10661      12.7493
   10662      12.7862
   10663      12.6486
   10664      13.5449
   10665      13.0487
   10666      12.7338
   10667      12.3442
   10668      12.1402
   10669      12.4585
   10670      12.7328
   10671      13.1256
   10672      13.3917
   10673      13.6918
   10674      13.2285
   10675      13.1081
   10676      12.7304
   10677      12.5568
   10678      11.9986
   10679      12.5813
   10680      13.3344
   10681      13.1681
   10682      13.6134
   10683      12.7391
   10684      12.4980
   10685      13.6363
   10686      13.2241
   10687      12.2722
   10688      12.3964
   10689      12.2077
   10690      12.0618
   10691      12.2363
   10692      12.4703
   10693      12.4315
   10694      12.8274
   10695      11.2074
   10696      11.5086
   10697      12.1592
   10698      12.1667
   10699      11.7985
   10700      11.5126
   10701      12.5686
   10702      12.7938
   10703      12.6524
   10704      12.4927
   10705      12.7492
   10706      12.9326
   10707      12.8548
   10708      13.1159
   10709      13.2302
   10710      12.4624
   10711      13.1812
   10712      12.9471
   10713      12.6772
   10714      12.0590
   10715      12.5802
   10716      12.6290
   10717      12.1445
   10718      12.6847
   10719      12.6228
   10720      12.6464
   10721      12.8843
   10722      12.1640
   10723      12.5438
   10724      12.9173
   10725      12.3759
   10726      12.5245
   10727      12.4961
   10728      12.8296
   10729      12.5715
   10730      12.7442
   10731      12.4578
   10732      12.4852
   10733      12.1105
   10734      12.3959
   10735      12.0750
   10736      13.7085
   10737      12.7510
   10738      12.9904
   10739      12.9191
   10740      12.7133
   10741      12.5495
   10742      12.6107
   10743      13.0261
   10744      13.2808
   10745      12.4633
   10746      12.3965
   10747      12.6961
   10748      12.6784
   10749      12.5834
   10750      12.4192
   10751      12.9232
   10752      13.0377
   10753      12.5054
   10754      12.6742
   10755      11.9596
   10756      12.2058
   10757      11.7308
   10758      11.9744
   10759      12.6310
   10760      12.6897
   10761      12.3831
   10762      12.0748
   10763      12.8695
   10764      13.1270
   10765      12.7266
   10766      13.0131
   10767      12.8298
   10768      12.9287
   10769      13.2809
   10770      13.8060
   10771      13.6147
   10772      12.5755
   10773      13.2009
   10774      12.5537
   10775      12.9810
   10776      11.9989
   10777      12.4946
   10778      11.9504
   10779      12.1165
   10780      13.0346
   10781      12.4918
   10782      12.5915
   10783      12.6355
   10784      12.7101
   10785      13.3949
   10786      13.1526
   10787      13.1727
   10788      13.7743
   10789      13.3021
   10790      13.7376
   10791      13.6083
   10792      13.5121
   10793      13.1509
   10794      13.5701
   10795      13.4688
   10796      13.5249
   10797      13.1044
   10798      13.2221
   10799      12.3379
   10800      12.2469
   10801      12.3920
   10802      12.9921
   10803      12.4164
   10804      12.3072
   10805      12.8463
   10806      12.7180
   10807      13.3461
   10808      12.8847
   10809      12.9216
   10810      12.2812
   10811      12.3550
   10812      11.4216
   10813      11.9338
   10814      12.1480
   10815      12.4177
   10816      12.9914
   10817      12.3215
   10818      13.1736
   10819      12.3085
   10820      11.9010
   10821      12.2099
   10822      12.1901
   10823      12.0073
   10824      11.3981
   10825      11.6881
   10826      12.8007
   10827      12.4089
   10828      12.2436
   10829      12.4422
   10830      12.3575
   10831      11.9409
   10832      11.7754
   10833      12.4975
   10834      12.1256
   10835      12.8247
   10836      12.5959
   10837      12.6616
   10838      12.8788
   10839      12.6616
   10840      12.4492
   10841      12.3565
   10842      12.5943
   10843      13.1508
   10844      13.0675
   10845      12.5625
   10846      13.8266
   10847      13.5162
   10848      13.0361
   10849      12.4433
   10850      13.2983
   10851      12.6020
   10852      12.6345
   10853      12.6026
   10854      12.4918
   10855      12.7757
   10856      14.1081
   10857      13.0795
   10858      12.8614
   10859      13.7402
   10860      13.2695
   10861      13.2190
   10862      13.7773
   10863      13.6829
   10864      12.8880
   10865      14.1809
   10866      13.5334
   10867      13.3115
   10868      13.2950
   10869      13.4242
   10870      13.5139
   10871      13.1780
   10872      13.0247
   10873      12.8043
   10874      13.0909
   10875      12.3595
   10876      12.9781
   10877      13.1931
   10878      12.9476
   10879      13.2319
   10880      13.1321
   10881      13.6090
   10882      13.5684
   10883      12.7140
   10884      13.6826
   10885      13.3801
   10886      12.9141
   10887      13.2138
   10888      13.8307
   10889      13.5084
   10890      13.6674
   10891      13.8392
   10892      13.6321
   10893      13.8196
   10894      13.4565
   10895      13.0308
   10896      12.4609
   10897      12.3292
   10898      12.9196
   10899      12.5372
   10900      12.4979
   10901      12.5549
   10902      12.6787
   10903      12.0666
   10904      12.7056
   10905      12.8659
   10906      12.5890
   10907      13.2683
   10908      12.8802
   10909      12.3927
   10910      12.2526
   10911      12.8605
   10912      12.7585
   10913      12.6279
   10914      12.7617
   10915      13.0968
   10916      12.8348
   10917      13.3315
   10918      12.8730
   10919      13.4975
   10920      12.9563
   10921      12.5700
   10922      13.2741
   10923      12.9894
   10924      12.5032
   10925      13.6402
   10926      12.9753
   10927      12.8854
   10928      12.8779
   10929      13.1982
   10930      12.9775
   10931      12.7787
   10932      13.0115
   10933      12.4708
   10934      13.0096
   10935      13.3511
   10936      12.5394
   10937      13.1067
   10938      12.6119
   10939      12.4144
   10940      12.5317
   10941      12.8098
   10942      13.0726
   10943      12.8805
   10944      12.9234
   10945      13.1317
   10946      13.1074
   10947      13.5276
   10948      13.1265
   10949      13.0105
   10950      12.1749
   10951      12.7227
   10952      12.2261
   10953      12.7308
   10954      13.1314
   10955      11.8037
   10956      11.1446
   10957      12.3223
   10958      11.5784
   10959      12.0420
   10960      11.7917
   10961      11.9782
   10962      11.6817
   10963      12.5223
   10964      12.1254
   10965      12.2413
   10966      12.4594
   10967      12.5211
   10968      12.8224
   10969      12.8183
   10970      13.0148
   10971      12.9969
   10972      12.9995
   10973      13.5339
   10974      13.5322
   10975      13.5716
   10976      13.5528
   10977      13.6490
   10978      12.8804
   10979      12.5444
   10980      12.3678
   10981      12.8162
   10982      12.9353
   10983      12.4452
   10984      13.2890
   10985      12.8246
   10986      13.0629
   10987      13.3684
   10988      12.9669
   10989      13.1552
   10990      12.7923
   10991      12.5217
   10992      12.4915
   10993      12.9325
   10994      12.9461
   10995      12.7866
   10996      13.2798
   10997      14.2855
   10998      13.1700
   10999      12.3425
   11000      12.4842
   11001      12.7380
   11002      12.4614
   11003      13.1035
   11004      13.1018
   11005      13.1052
   11006      13.0036
   11007      13.3373
   11008      13.3666
   11009      13.7207
   11010      13.2829
   11011      13.1634
   11012      13.2440
   11013      12.9338
   11014      12.7184
   11015      12.7430
   11016      14.0542
   11017      13.9123
   11018      13.9860
   11019      14.2198
   11020      13.8198
   11021      13.4006
   11022      14.2058
   11023      13.9311
   11024      13.9190
   11025      13.2017
   11026      13.2612
   11027      12.6214
   11028      12.7874
   11029      14.0724
   11030      13.2298
   11031      13.8976
   11032      14.6218
   11033      14.7380
   11034      15.4021
   11035      15.2333
   11036      15.3543
   11037      15.0135
   11038      15.3890
   11039      14.3328
   11040      14.4894
   11041      14.5785
   11042      13.7987
   11043      14.2564
   11044      14.5639
   11045      14.6695
   11046      14.1843
   11047      14.0680
   11048      14.6710
   11049      14.4721
   11050      14.5475
   11051      14.2719
   11052      13.9139
   11053      14.1029
   11054      14.6058
   11055      14.9974
   11056      14.3957
   11057      14.5838
   11058      15.1067
   11059      14.8287
   11060      14.5273
   11061      15.0850
   11062      14.8447
   11063      15.2823
   11064      15.5606
   11065      15.5468
   11066      14.5979
   11067      15.3828
   11068      15.0339
   11069      14.8547
   11070      14.6865
   11071      14.2796
   11072      13.9551
   11073      15.1042
   11074      14.3713
   11075      15.6767
   11076      14.8580
   11077      13.9679
   11078      14.4432
   11079      14.1708
   11080      15.1383
   11081      13.6560
   11082      13.1275
   11083      13.2383
   11084      13.2344
   11085      13.1387
   11086      14.0618
   11087      13.8457
   11088      14.1016
   11089      14.3749
   11090      14.6087
   11091      14.2302
   11092      14.0082
   11093      13.5035
   11094      14.6115
   11095      14.0545
   11096      14.5107
   11097      13.9977
   11098      15.0042
   11099      14.1903
   11100      14.9428
   11101      14.0826
   11102      14.1258
   11103      14.0790
   11104      14.5193
   11105      14.5394
   11106      14.0152
   11107      14.3259
   11108      14.2304
   11109      14.1245
   11110      14.7003
   11111      14.3340
   11112      14.4547
   11113      13.3807
   11114      15.0557
   11115      13.9443
   11116      13.6203
   11117      14.1576
   11118      14.0506
   11119      14.0007
   11120      13.4827
   11121      14.0620
   11122      13.1776
   11123      12.3482
   11124      12.6637
   11125      12.9286
   11126      12.7033
   11127      12.8557
   11128      12.9864
   11129      12.8280
   11130      12.5755
   11131      13.1054
   11132      12.9477
   11133      13.0996
   11134      13.2224
   11135      13.1510
   11136      12.5913
   11137      13.2208
   11138      12.8575
   11139      12.7264
   11140      13.1630
   11141      13.0313
   11142      13.2818
   11143      12.3991
   11144      13.3539
   11145      12.7977
   11146      13.2157
   11147      13.0760
   11148      13.5614
   11149      14.2757
   11150      14.2563
   11151      13.9941
   11152      13.5721
   11153      13.4005
   11154      13.8867
   11155      14.2754
   11156      14.1956
   11157      13.5291
   11158      13.6287
   11159      13.2973
   11160      12.6377
   11161      13.1444
   11162      13.5202
   11163      12.9386
   11164      13.6063
   11165      12.7604
   11166      13.7336
   11167      13.2858
   11168      14.1340
   11169      13.1424
   11170      13.2864
   11171      13.8522
   11172      13.5925
   11173      13.2384
   11174      12.9283
   11175      13.4437
   11176      13.0624
   11177      13.5687
   11178      13.4138
   11179      13.4055
   11180      13.8426
   11181      13.8317
   11182      13.6254
   11183      13.4535
   11184      13.6507
   11185      13.5840
   11186      13.7359
   11187      14.1282
   11188      14.6774
   11189      13.8898
   11190      13.9325
   11191      13.4317
   11192      14.3488
   11193      13.6976
   11194      13.6779
   11195      13.3819
   11196      13.3454
   11197      13.6433
   11198      14.7479
   11199      14.2032
   11200      13.7566
   11201      13.8628
   11202      13.8623
   11203      13.8887
   11204      13.4406
   11205      13.3511
   11206      13.4491
   11207      13.7238
   11208      13.3313
   11209      13.8308
   11210      14.0513
   11211      13.9465
   11212      13.8228
   11213      14.1920
   11214      14.2430
   11215      13.7279
   11216      13.4422
   11217      13.6645
   11218      14.2270
   11219      13.2164
   11220      13.2471
   11221      13.4268
   11222      13.3548
   11223      13.8272
   11224      13.5253
   11225      13.3357
   11226      14.3484
   11227      14.0853
   11228      14.1580
   11229      14.5647
   11230      13.9027
   11231      13.9993
   11232      13.8620
   11233      14.2034
   11234      14.0543
   11235      13.9131
   11236      14.5029
   11237      13.7523
   11238      14.0812
   11239      14.1464
   11240      13.7722
   11241      14.0486
   11242      13.3983
   11243      13.4562
   11244      14.2037
   11245      13.3807
   11246      13.5869
   11247      13.8646
   11248      14.0426
   11249      13.4293
   11250      14.1448
   11251      14.2771
   11252      13.4772
   11253      13.6629
   11254      13.5983
   11255      13.7641
   11256      14.1700
   11257      13.8965
   11258      13.3206
   11259      13.1791
   11260      12.8444
   11261      12.9028
   11262      12.5474
   11263      12.7756
   11264      13.4953
   11265      13.2720
   11266      13.9814
   11267      13.7110
   11268      13.3869
   11269      14.2165
   11270      14.0720
   11271      13.9074
   11272      13.8581
   11273      12.9131
   11274      14.0978
   11275      13.7052
   11276      14.2291
   11277      13.8052
   11278      13.8383
   11279      13.9091
   11280      13.5514
   11281      13.7711
   11282      14.1039
   11283      14.2087
   11284      13.8267
   11285      14.0972
   11286      13.7954
   11287      13.6282
   11288      13.5871
   11289      14.0039
   11290      13.3761
   11291      13.5881
   11292      13.1842
   11293      13.0703
   11294      13.6018
   11295      13.4790
   11296      12.9665
   11297      13.2686
   11298      13.2673
   11299      12.3948
   11300      12.8913
   11301      12.9144
   11302      13.1056
   11303      12.7310
   11304      12.3927
   11305      11.7577
   11306      12.9500
   11307      13.1870
   11308      13.4018
   11309      13.7333
   11310      12.7856
   11311      13.3099
   11312      12.8294
   11313      13.1512
   11314      13.4805
   11315      13.6190
   11316      13.4778
   11317      13.5049
   11318      13.2788
   11319      13.6400
   11320      13.1410
   11321      13.4125
   11322      13.2743
   11323      13.3503
   11324      13.7960
   11325      13.6994
   11326      14.3205
   11327      14.2230
   11328      14.7156
   11329      14.5067
   11330      15.2164
   11331      14.1440
   11332      15.1230
   11333      15.2289
   11334      15.1296
   11335      15.2554
   11336      14.6180
   11337      14.3459
   11338      14.3071
   11339      14.3992
   11340      15.1093
   11341      14.7734
   11342      15.1773
   11343      14.3872
   11344      14.2809
   11345      14.0372
   11346      13.8578
   11347      13.8358
   11348      13.9725
   11349      12.5995
   11350      12.4206
   11351      13.2806
   11352      13.3159
   11353      12.8533
   11354      12.5374
   11355      12.7505
   11356      12.8380
   11357      13.3442
   11358      13.3613
   11359      12.9301
   11360      13.3282
   11361      13.1177
   11362      14.4590
   11363      13.3796
   11364      12.7965
   11365      12.9545
   11366      12.5401
   11367      12.4430
   11368      13.2622
   11369      13.1332
   11370      13.1494
   11371      13.5541
   11372      13.0866
   11373      12.7414
   11374      13.6617
   11375      13.1785
   11376      12.2051
   11377      12.4725
   11378      12.2956
   11379      12.4895
   11380      13.1380
   11381      12.3604
   11382      12.6082
   11383      12.6125
   11384      12.9380
   11385      12.4295
   11386      11.7803
   11387      12.2675
   11388      12.7147
   11389      12.1966
   11390      11.9804
   11391      12.0928
   11392      12.5410
   11393      12.4031
   11394      12.8210
   11395      13.1296
   11396      13.2442
   11397      13.5011
   11398      13.2311
   11399      13.0008
   11400      12.9364
   11401      12.6168
   11402      12.7882
   11403      12.6401
   11404      12.5053
   11405      12.3096
   11406      12.5850
   11407      13.0991
   11408      13.0274
   11409      12.2983
   11410      12.4217
   11411      12.1097
   11412      12.0975
   11413      12.4158
   11414      12.2178
   11415      12.0931
   11416      12.3120
   11417      11.7186
   11418      11.6125
   11419      12.5399
   11420      12.6154
   11421      13.4465
   11422      12.3339
   11423      13.4678
   11424      12.5939
   11425      12.3285
   11426      13.2985
   11427      13.7260
   11428      13.8684
   11429      14.6535
   11430      14.2606
   11431      14.5959
   11432      14.0412
   11433      13.8622
   11434      13.5613
   11435      13.6755
   11436      14.2238
   11437      13.6877
   11438      14.1575
   11439      13.8568
   11440      13.5429
   11441      13.4876
   11442      13.6112
   11443      12.9947
   11444      13.8170
   11445      14.0646
   11446      13.8429
   11447      13.9798
   11448      13.7442
   11449      14.0195
   11450      13.8407
   11451      13.3781
   11452      13.6273
   11453      13.7878
   11454      13.8589
   11455      14.3711
   11456      13.8819
   11457      14.4336
   11458      13.9166
   11459      14.6021
   11460      14.1192
   11461      13.7740
   11462      13.7072
   11463      14.6393
   11464      15.1980
   11465      15.2204
   11466      14.6505
   11467      14.7516
   11468      14.2792
   11469      14.4205
   11470      14.0734
   11471      14.1396
   11472      13.6251
   11473      13.7379
   11474      13.9141
   11475      13.4550
   11476      14.4056
   11477      14.0205
   11478      14.1090
   11479      14.1275
   11480      13.7118
   11481      13.7293
   11482      14.4926
   11483      14.1462
   11484      14.4140
   11485      13.6359
   11486      13.2450
   11487      13.8941
   11488      13.7888
   11489      14.0527
   11490      14.1730
   11491      14.0453
   11492      13.9602
   11493      14.3037
   11494      14.5945
   11495      13.9868
   11496      13.7812
   11497      14.1463
   11498      14.1167
   11499      14.4636
   11500      14.6356
   11501      13.7608
   11502      13.9910
   11503      14.6218
   11504      14.2590
   11505      14.1408
   11506      13.8074
   11507      13.0436
   11508      13.9139
   11509      13.4535
   11510      13.8258
   11511      12.9860
   11512      12.5884
   11513      12.8960
   11514      12.4368
   11515      12.8214
   11516      12.9192
   11517      12.9024
   11518      13.2135
   11519      12.9907
   11520      13.7106
   11521      13.9330
   11522      13.5907
   11523      14.3073
   11524      13.7318
   11525      13.3525
   11526      13.7935
   11527      14.0086
   11528      13.3829
   11529      14.0173
   11530      13.6638
   11531      12.9918
   11532      13.0976
   11533      13.8445
   11534      13.9984
   11535      14.9704
   11536      14.7448
   11537      13.8429
   11538      13.3309
   11539      13.5353
   11540      14.0198
   11541      13.7767
   11542      13.5883
   11543      13.2812
   11544      13.7944
   11545      14.1588
   11546      13.1271
   11547      14.1011
   11548      13.6912
   11549      13.5024
   11550      13.0812
   11551      14.0635
   11552      13.9170
   11553      14.1102
   11554      13.9093
   11555      13.2019
   11556      13.2200
   11557      13.2934
   11558      13.2985
   11559      13.4387
   11560      13.5493
   11561      14.0866
   11562      12.8931
   11563      13.6149
   11564      13.5847
   11565      12.2409
   11566      12.3967
   11567      12.7928
   11568      12.9147
   11569      11.9326
   11570      11.3639
   11571      12.1948
   11572      12.2015
   11573      12.3281
   11574      12.1849
   11575      12.0748
   11576      12.6365
   11577      12.3625
   11578      12.6488
   11579      11.9181
   11580      12.8337
   11581      12.2010
   11582      12.3170
   11583      12.4879
   11584      12.4811
   11585      12.4968
   11586      11.9762
   11587      12.5093
   11588      12.6353
   11589      12.7739
   11590      12.3878
   11591      12.5343
   11592      12.4685
   11593      12.7878
   11594      12.5856
   11595      12.7742
   11596      12.2380
   11597      12.7044
   11598      12.8899
   11599      12.3885
   11600      11.8559
   11601      12.4460
   11602      12.6338
   11603      12.3617
   11604      12.8871
   11605      12.8029
   11606      13.2082
   11607      13.0614
   11608      14.1352
   11609      13.4807
   11610      13.0118
   11611      13.2547
   11612      13.3137
   11613      13.1116
   11614      13.8457
   11615      12.7908
   11616      13.1559
   11617      12.8290
   11618      12.9820
   11619      12.9412
   11620      13.6136
   11621      13.1211
   11622      12.9348
   11623      12.7784
   11624      13.0401
   11625      13.2082
   11626      13.4061
   11627      13.4915
   11628      13.3039
   11629      13.2988
   11630      13.0653
   11631      13.0951
   11632      13.3660
   11633      13.6536
   11634      12.8472
   11635      13.1734
   11636      13.0174
   11637      12.5088
   11638      13.4962
   11639      13.1727
   11640      13.2247
   11641      12.9254
   11642      13.4524
   11643      13.9450
   11644      13.6440
   11645      13.5697
   11646      13.9593
   11647      14.5138
   11648      13.1069
   11649      13.6732
   11650      13.6879
   11651      13.5643
   11652      14.0494
   11653      13.3306
   11654      13.1064
   11655      13.3614
   11656      13.3981
   11657      13.5558
   11658      12.5542
   11659      12.9829
   11660      12.9250
   11661      12.7207
   11662      13.0585
   11663      13.0555
   11664      12.4104
   11665      12.8647
   11666      13.7961
   11667      14.0122
   11668      12.9521
   11669      13.3948
   11670      13.7221
   11671      13.9431
   11672      14.1937
   11673      13.8052
   11674      13.2061
   11675      13.3219
   11676      12.8098
   11677      13.3480
   11678      13.9209
   11679      13.4817
   11680      13.2635
   11681      13.5288
   11682      13.2429
   11683      14.0886
   11684      13.9924
   11685      13.9894
   11686      14.3600
   11687      14.1445
   11688      13.9124
   11689      13.3496
   11690      13.5617
   11691      13.3129
   11692      13.9092
   11693      14.5244
   11694      14.6221
   11695      14.1794
   11696      14.4542
   11697      14.0024
   11698      14.5241
   11699      14.4429
   11700      14.7342
   11701      14.4301
   11702      13.8213
   11703      13.6816
   11704      13.3379
   11705      13.2360
   11706      13.2869
   11707      13.9321
   11708      13.3528
   11709      13.6321
   11710      12.7835
   11711      12.3283
   11712      12.7892
   11713      12.7516
   11714      11.7299
   11715      12.3788
   11716      12.1342
   11717      11.4466
   11718      12.2421
   11719      12.6519
   11720      12.8718
   11721      12.6825
   11722      12.8769
   11723      12.6276
   11724      12.3409
   11725      12.3758
   11726      12.5190
   11727      12.2918
   11728      12.1750
   11729      13.0915
   11730      13.3455
   11731      12.9569
   11732      12.6304
   11733      12.9382
   11734      11.9847
   11735      12.7011
   11736      12.9109
   11737      13.1509
   11738      12.3737
   11739      13.0363
   11740      12.9520
   11741      13.4099
   11742      13.1833
   11743      14.0447
   11744      13.9497
   11745      14.0459
   11746      13.4599
   11747      14.0086
   11748      13.5788
   11749      14.0987
   11750      13.0551
   11751      13.4986
   11752      13.2651
   11753      12.7335
   11754      12.7844
   11755      13.2142
   11756      13.1597
   11757      13.3784
   11758      12.6650
   11759      12.3211
   11760      12.1706
   11761      12.5272
   11762      12.7537
   11763      12.9371
   11764      12.2356
   11765      12.5160
   11766      12.1539
   11767      12.3155
   11768      12.0023
   11769      11.9656
   11770      11.6789
   11771      12.0130
   11772      12.4752
   11773      12.4043
   11774      11.9339
   11775      12.2149
   11776      12.3505
   11777      11.8574
   11778      12.0519
   11779      11.0602
   11780      11.3007
   11781      11.2239
   11782      11.5323
   11783      11.6077
   11784      10.9158
   11785      11.6818
   11786      11.6842
   11787      11.2560
   11788      10.6798
   11789      11.7112
   11790      11.7301
   11791      11.6877
   11792      12.3585
   11793      11.6083
   11794      11.6671
   11795      11.3687
   11796      11.5727
   11797      11.2998
   11798      12.3423
   11799      11.4143
   11800      11.0472
   11801      11.7390
   11802      11.7398
   11803      11.5035
   11804      11.5793
   11805      11.8025
   11806      12.4336
   11807      11.8258
   11808      12.0716
   11809      12.3231
   11810      12.7227
   11811      12.4467
   11812      12.1377
   11813      12.0870
   11814      12.0556
   11815      11.6560
   11816      10.5094
   11817      11.4063
   11818      11.0525
   11819      11.4408
   11820      11.5164
   11821      11.0533
   11822      10.7088
   11823      11.3042
   11824      10.3407
   11825      11.0036
   11826      10.3347
   11827      11.6189
   11828      10.4894
   11829      11.4273
   11830      11.0026
   11831      11.7446
   11832      11.7029
   11833      13.2348
   11834      12.0948
   11835      12.6832
   11836      11.2834
   11837      11.7877
   11838      11.6903
   11839      11.3728
   11840      11.0945
   11841      11.3282
   11842      10.9763
   11843      11.1744
   11844      11.1923
   11845      11.8391
   11846      11.4890
   11847      11.4478
   11848      11.0032
   11849      10.7893
   11850      11.1914
   11851      10.0107
   11852      10.8046
   11853      10.6894
   11854      10.5004
   11855      11.2617
   11856      11.3130
   11857      11.8830
   11858      11.7015
   11859      12.7940
   11860      12.1960
   11861      11.1858
   11862      11.7293
   11863      12.2721
   11864      11.6083
   11865      12.1688
   11866      11.0957
   11867      11.0780
   11868      11.2632
   11869      10.9118
   11870      11.3071
   11871      12.4132
   11872      11.8671
   11873      12.5601
   11874      12.1891
   11875      12.0430
   11876      12.1991
   11877      12.5309
   11878      12.3163
   11879      12.4044
   11880      12.1567
   11881      12.8217
   11882      11.6764
   11883      12.0215
   11884      11.4078
   11885      11.4178
   11886      12.9698
   11887      12.0657
   11888      12.0168
   11889      11.6324
   11890      11.8264
   11891      11.6202
   11892      11.3193
   11893      11.3804
   11894      11.0400
   11895      11.1098
   11896      10.8741
   11897      10.8586
   11898      10.7956
   11899      12.1289
   11900      11.6906
   11901      11.1978
   11902      11.8548
   11903      10.9241
   11904      11.2473
   11905      12.4194
   11906      12.1071
   11907      12.0391
   11908      12.3635
   11909      11.2042
   11910      11.6808
   11911      11.1862
   11912      11.6643
   11913      12.1839
   11914      11.9199
   11915      11.9468
   11916      11.4660
   11917      11.6581
   11918      11.3352
   11919      11.5911
   11920      11.7866
   11921      12.4586
   11922      12.3816
   11923      12.8020
   11924      13.2409
   11925      12.7349
   11926      12.8234
   11927      12.9994
   11928      13.5711
   11929      13.0053
   11930      12.7508
   11931      13.1030
   11932      11.8333
   11933      12.6655
   11934      12.4261
   11935      13.3027
   11936      12.2683
   11937      12.9505
   11938      12.7038
   11939      13.1345
   11940      13.4106
   11941      13.5233
   11942      12.4015
   11943      13.0742
   11944      13.6120
   11945      13.4384
   11946      13.4742
   11947      13.0025
   11948      12.8406
   11949      12.5178
   11950      12.5451
   11951      12.3958
   11952      12.8047
   11953      12.2812
   11954      13.0737
   11955      13.3110
   11956      13.2461
   11957      13.5804
   11958      13.5085
   11959      13.5055
   11960      13.4964
   11961      13.5345
   11962      13.0119
   11963      13.8408
   11964      13.4633
   11965      14.0030
   11966      13.6225
   11967      13.1516
   11968      12.8313
   11969      12.8989
   11970      12.2590
   11971      12.1751
   11972      12.0086
   11973      12.3014
   11974      11.8983
   11975      12.4501
   11976      11.6938
   11977      11.1168
   11978      10.6893
   11979      11.4768
   11980      11.5196
   11981      11.4205
   11982      11.4736
   11983      12.0300
   11984      11.5435
   11985      11.7253
   11986      11.7249
   11987      11.5892
   11988      12.9223
   11989      12.6363
   11990      12.8961
   11991      12.4793
   11992      12.4210
   11993      12.2252
   11994      12.0863
   11995      11.9555
   11996      12.2471
   11997      11.1392
   11998      11.0987
   11999      11.4402
   12000      11.6848
   12001      11.5575
   12002      10.7241
   12003      11.0565
   12004      11.7261
   12005      11.3569
   12006      11.4695
   12007      12.2601
   12008      11.7258
   12009      11.3517
   12010      12.3342
   12011      12.3693
   12012      12.0120
   12013      12.4347
   12014      12.3253
   12015      12.3572
   12016      12.6521
   12017      11.3449
   12018      11.9327
   12019      12.0667
   12020      11.9567
   12021      12.5171
   12022      12.7533
   12023      12.6956
   12024      12.4219
   12025      12.6315
   12026      12.4592
   12027      12.2271
   12028      12.3616
   12029      11.7332
   12030      11.6632
   12031      12.2798
   12032      12.2650
   12033      12.1420
   12034      12.0106
   12035      12.8003
   12036      12.8842
   12037      13.3646
   12038      12.7915
   12039      12.7711
   12040      12.0397
   12041      12.0380
   12042      12.1893
   12043      12.2955
   12044      12.8388
   12045      12.2670
   12046      12.0718
   12047      12.0673
   12048      12.7970
   12049      11.9224
   12050      11.7559
   12051      11.5125
   12052      11.6072
   12053      12.2046
   12054      12.9096
   12055      12.5764
   12056      12.8522
   12057      12.2072
   12058      13.0330
   12059      13.0388
   12060      12.4091
   12061      12.8478
   12062      12.5087
   12063      13.1694
   12064      13.4921
   12065      13.1659
   12066      12.9351
   12067      12.8211
   12068      13.4985
   12069      12.8114
   12070      13.4385
   12071      12.7550
   12072      12.6938
   12073      12.8470
   12074      13.3315
   12075      13.1346
   12076      12.9053
   12077      13.9226
   12078      13.2614
   12079      13.1024
   12080      13.8077
   12081      13.5835
   12082      13.6287
   12083      13.6548
   12084      13.1455
   12085      13.3731
   12086      13.1148
   12087      13.4321
   12088      13.2658
   12089      13.2449
   12090      13.4328
   12091      13.2082
   12092      12.8927
   12093      13.2681
   12094      13.2506
   12095      13.4220
   12096      12.6392
   12097      13.3270
   12098      13.6927
   12099      13.2288
   12100      13.1135
   12101      12.9746
   12102      13.5603
   12103      13.0503
   12104      13.5672
   12105      12.9820
   12106      12.7673
   12107      13.0223
   12108      13.0654
   12109      13.4242
   12110      12.6192
   12111      12.5378
   12112      12.3097
   12113      12.8148
   12114      12.8916
   12115      13.1203
   12116      12.8772
   12117      12.3835
   12118      12.1326
   12119      11.9606
   12120      12.2703
   12121      12.2917
   12122      12.9139
   12123      12.2359
   12124      12.4241
   12125      12.3673
   12126      12.4376
   12127      11.7123
   12128      11.5328
   12129      11.9113
   12130      11.0649
   12131      11.7664
   12132      12.0335
   12133      11.6373
   12134      12.0384
   12135      12.2420
   12136      11.5151
   12137      12.4596
   12138      13.1171
   12139      13.1175
   12140      13.2783
   12141      12.9099
   12142      12.8684
   12143      12.7544
   12144      12.3892
   12145      12.3535
   12146      12.1717
   12147      11.9677
   12148      12.3774
   12149      11.7988
   12150      11.5906
   12151      11.5268
   12152      11.9880
   12153      11.4239
   12154      11.6885
   12155      11.5033
   12156      11.0581
   12157      11.6861
   12158      11.0300
   12159      11.5903
   12160      11.8777
   12161      11.8514
   12162      11.6070
   12163      10.8995
   12164      11.3719
   12165      11.4736
   12166      11.9288
   12167      11.9084
   12168      11.7804
   12169      11.7501
   12170      12.2692
   12171      12.0960
   12172      12.3948
   12173      12.3052
   12174      12.9509
   12175      12.8079
   12176      12.8824
   12177      12.6327
   12178      12.8755
   12179      12.3945
   12180      12.5471
   12181      11.7605
   12182      12.5783
   12183      12.6815
   12184      12.8140
   12185      12.4613
   12186      12.6062
   12187      11.7789
   12188      12.2554
   12189      12.6874
   12190      12.6695
   12191      12.9650
   12192      12.4337
   12193      12.5170
   12194      12.4859
   12195      12.0896
   12196      11.4729
   12197      11.8169
   12198      12.2747
   12199      12.5283
   12200      12.4382
   12201      12.9221
   12202      12.3145
   12203      12.6285
   12204      12.7413
   12205      12.5754
   12206      12.7551
   12207      13.4042
   12208      13.2429
   12209      13.4781
   12210      12.8969
   12211      14.1098
   12212      14.4353
   12213      14.4062
   12214      14.3597
   12215      13.7852
   12216      14.0818
   12217      14.4157
   12218      14.3299
   12219      14.3316
   12220      15.1868
   12221      14.4325
   12222      14.6198
   12223      13.5871
   12224      13.7011
   12225      14.0896
   12226      13.8624
   12227      14.1310
   12228      13.5331
   12229      12.8574
   12230      13.8176
   12231      13.1525
   12232      13.7224
   12233      13.3618
   12234      12.8104
   12235      13.2383
   12236      13.5573
   12237      13.2637
   12238      12.7453
   12239      13.1780
   12240      12.9536
   12241      13.4895
   12242      11.7941
   12243      12.4984
   12244      11.9584
   12245      11.8386
   12246      12.1597
   12247      11.6803
   12248      12.7097
   12249      11.8296
   12250      12.5442
   12251      12.2822
   12252      11.9406
   12253      12.3900
   12254      12.5658
   12255      12.1815
   12256      12.5762
   12257      12.4571
   12258      12.9688
   12259      12.9495
   12260      12.8213
   12261      12.4747
   12262      12.8332
   12263      13.1943
   12264      13.0791
   12265      13.8373
   12266      13.8451
   12267      14.2913
   12268      15.0945
   12269      13.5962
   12270      13.2933
   12271      13.4702
   12272      12.8357
   12273      13.5692
   12274      13.4079
   12275      13.7138
   12276      13.1810
   12277      13.0947
   12278      12.8789
   12279      12.8834
   12280      11.4355
   12281      12.2328
   12282      12.6114
   12283      12.4067
   12284      12.5316
   12285      12.2024
   12286      12.0787
   12287      12.3837
   12288      12.2580
   12289      12.3079
   12290      11.7634
   12291      11.7678
   12292      11.9231
   12293      11.5171
   12294      11.5377
   12295      11.8972
   12296      12.1933
   12297      12.5495
   12298      11.2995
   12299      12.1441
   12300      11.7879
   12301      11.5239
   12302      11.5253
   12303      11.7138
   12304      11.5365
   12305      12.4485
   12306      12.2783
   12307      11.9636
   12308      12.3272
   12309      13.1937
   12310      12.9111
   12311      13.2095
   12312      12.4491
   12313      12.6947
   12314      12.8321
   12315      12.0008
   12316      11.7703
   12317      12.0956
   12318      12.2602
   12319      12.2557
   12320      11.7601
   12321      11.9394
   12322      12.1302
   12323      12.1592
   12324      11.5230
   12325      11.6233
   12326      11.2081
   12327      11.3414
   12328      10.9803
   12329      11.1007
   12330      11.4530
   12331      11.3250
   12332      11.3995
   12333      11.5811
   12334      11.0475
   12335      11.4489
   12336      11.8854
   12337      12.0652
   12338      12.2185
   12339      12.2467
   12340      12.5738
   12341      12.8321
   12342      12.2483
   12343      12.8899
   12344      12.3849
   12345      12.3850
   12346      12.2125
   12347      13.5815
   12348      13.3563
   12349      13.5711
   12350      13.6629
   12351      13.6158
   12352      13.2463
   12353      12.7588
   12354      13.5510
   12355      12.7211
   12356      12.2930
   12357      12.2573
   12358      12.6159
   12359      12.8502
   12360      13.1463
   12361      13.3501
   12362      12.9598
   12363      12.7137
   12364      12.5711
   12365      13.4763
   12366      13.2749
   12367      13.4377
   12368      13.4858
   12369      13.9475
   12370      12.9388
   12371      13.9693
   12372      13.0832
   12373      13.3545
   12374      13.2222
   12375      13.1857
   12376      12.7720
   12377      12.1450
   12378      11.9750
   12379      12.2189
   12380      12.4959
   12381      12.7472
   12382      12.1374
   12383      12.9761
   12384      13.5156
   12385      13.3168
   12386      12.1982
   12387      12.5613
   12388      11.8624
   12389      11.5105
   12390      13.1645
   12391      12.9010
   12392      12.7530
   12393      13.1503
   12394      13.0285
   12395      13.1839
   12396      12.3725
   12397      12.1205
   12398      12.0418
   12399      12.2884
   12400      12.4748
   12401      12.6714
   12402      12.3186
   12403      12.7349
   12404      12.3757
   12405      12.6710
   12406      13.6191
   12407      13.3201
   12408      13.2315
   12409      13.2420
   12410      13.5853
   12411      13.0715
   12412      13.0372
   12413      12.5349
   12414      11.9947
   12415      12.3322
   12416      12.2576
   12417      12.3032
   12418      11.9636
   12419      11.9176
   12420      12.1231
   12421      12.4360
   12422      12.2227
   12423      12.4712
   12424      12.3970
   12425      12.4726
   12426      13.0705
   12427      12.8909
   12428      13.2891
   12429      13.5827
   12430      13.4746
   12431      14.3869
   12432      14.0214
   12433      13.4347
   12434      13.4021
   12435      14.0580
   12436      13.4419
   12437      14.4480
   12438      13.6085
   12439      14.4061
   12440      14.4423
   12441      14.4412
   12442      14.2202
   12443      15.2862
   12444      15.0175
   12445      14.5579
   12446      14.7811
   12447      14.9761
   12448      14.7827
   12449      14.8911
   12450      14.9939
   12451      14.5499
   12452      14.6129
   12453      15.8204
   12454      15.7954
   12455      15.7609
   12456      15.6583
   12457      15.8498
   12458      15.3330
   12459      15.9957
   12460      16.1369
   12461      16.4354
   12462      15.7933
   12463      16.0370
   12464      15.4451
   12465      15.9280
   12466      15.8540
   12467      16.0261
   12468      15.8380
   12469      15.9247
   12470      15.4810
   12471      15.5921
   12472      14.7215
   12473      14.7127
   12474      14.3057
   12475      15.6331
   12476      14.4853
   12477      14.9017
   12478      15.4537
   12479      15.6405
   12480      15.1189
   12481      15.7110
   12482      15.4122
   12483      14.4562
   12484      15.5848
   12485      14.7150
   12486      15.4096
   12487      15.1418
   12488      14.8576
   12489      14.3990
   12490      14.3851
   12491      14.7477
   12492      13.6494
   12493      13.6945
   12494      13.7043
   12495      13.0933
   12496      12.9912
   12497      13.8416
   12498      14.4191
   12499      14.5075
   12500      14.6926
   12501      13.7551
   12502      14.4153
   12503      13.7743
   12504      13.3189
   12505      13.7715
   12506      14.3919
   12507      14.2961
   12508      14.6833
   12509      14.4283
   12510      14.3267
   12511      14.4175
   12512      14.3310
   12513      14.1615
   12514      13.4568
   12515      13.7548
   12516      13.5820
   12517      13.2118
   12518      13.2201
   12519      13.3770
   12520      13.1657
   12521      14.1037
   12522      14.2185
   12523      13.4579
   12524      14.0788
   12525      13.9073
   12526      13.9187
   12527      13.2258
   12528      13.2978
   12529      13.7186
   12530      13.6187
   12531      12.9866
   12532      12.2558
   12533      12.5579
   12534      12.9529
   12535      13.2793
   12536      13.2548
   12537      12.1746
   12538      12.7059
   12539      12.5484
   12540      13.0865
   12541      12.8781
   12542      13.1133
   12543      13.0973
   12544      13.8261
   12545      13.5695
   12546      13.1950
   12547      12.4342
   12548      13.7192
   12549      13.1946
   12550      13.4306
   12551      13.4343
   12552      13.1729
   12553      13.2430
   12554      12.8178
   12555      13.5686
   12556      13.7460
   12557      14.0242
   12558      13.6192
   12559      13.3743
   12560      13.6403
   12561      13.3062
   12562      12.9231
   12563      12.9638
   12564      14.1152
   12565      13.3079
   12566      12.7717
   12567      14.0230
   12568      14.0709
   12569      14.4582
   12570      15.0884
   12571      14.4337
   12572      15.5307
   12573      14.9484
   12574      14.9028
   12575      14.7939
   12576      14.8270
   12577      15.2844
   12578      15.1224
   12579      14.7181
   12580      14.1544
   12581      14.6804
   12582      14.0982
   12583      14.2876
   12584      14.7642
   12585      13.9016
   12586      13.4767
   12587      13.4787
   12588      14.0433
   12589      13.3632
   12590      13.5294
   12591      13.9344
   12592      13.3549
   12593      14.1122
   12594      13.4132
   12595      13.1450
   12596      13.8108
   12597      13.3339
   12598      13.1949
   12599      13.4345
   12600      13.6909
   12601      13.4518
   12602      14.1537
   12603      13.9901
   12604      14.1112
   12605      14.4976
   12606      14.0284
   12607      13.7294
   12608      14.3464
   12609      13.2967
   12610      13.7518
   12611      14.2731
   12612      13.8323
   12613      14.5902
   12614      14.6205
   12615      14.8531
   12616      14.0960
   12617      13.7414
   12618      13.9687
   12619      13.8250
   12620      13.7583
   12621      14.1527
   12622      14.0544
   12623      13.8880
   12624      13.8055
   12625      13.9133
   12626      13.7478
   12627      13.8723
   12628      14.3233
   12629      14.3852
   12630      14.8554
   12631      14.1581
   12632      14.1858
   12633      14.2182
   12634      14.1340
   12635      13.9989
   12636      13.7767
   12637      14.2309
   12638      13.6433
   12639      13.8349
   12640      14.1245
   12641      13.7802
   12642      13.6774
   12643      13.1102
   12644      13.2588
   12645      12.5161
   12646      12.6415
   12647      12.5744
   12648      12.3050
   12649      13.0786
   12650      13.9311
   12651      13.3017
   12652      13.2453
   12653      13.2754
   12654      13.6668
   12655      13.2726
   12656      13.0033
   12657      12.8333
   12658      12.9732
   12659      12.6957
   12660      12.5082
   12661      12.3867
   12662      12.3257
   12663      13.3302
   12664      13.5118
   12665      13.3179
   12666      12.8306
   12667      12.8067
   12668      12.8900
   12669      12.7626
   12670      13.1375
   12671      13.0056
   12672      12.4296
   12673      12.2999
   12674      12.3506
   12675      13.1904
   12676      13.2355
   12677      13.5659
   12678      13.1296
   12679      14.1821
   12680      14.1161
   12681      14.6187
   12682      13.5053
   12683      13.8428
   12684      13.8541
   12685      14.6625
   12686      15.1954
   12687      14.1019
   12688      13.5025
   12689      13.5425
   12690      13.6509
   12691      13.5602
   12692      13.4545
   12693      13.4274
   12694      13.4852
   12695      13.3106
   12696      13.2177
   12697      13.3934
   12698      12.7999
   12699      13.0324
   12700      13.6183
   12701      12.9757
   12702      13.4095
   12703      13.0661
   12704      12.8012
   12705      12.6393
   12706      12.4303
   12707      12.4057
   12708      11.3552
   12709      12.1627
   12710      12.5772
   12711      12.5059
   12712      12.4150
   12713      12.3473
   12714      12.9173
   12715      13.0620
   12716      12.9169
   12717      13.0825
   12718      13.1971
   12719      12.9664
   12720      13.0097
   12721      13.7558
   12722      13.1164
   12723      12.2398
   12724      12.8172
   12725      12.7774
   12726      12.1237
   12727      12.1649
   12728      12.1212
   12729      12.3855
   12730      11.9503
   12731      11.2555
   12732      12.1569
   12733      11.3971
   12734      12.1839
   12735      12.3575
   12736      12.1210
   12737      12.5817
   12738      12.6552
   12739      12.5209
   12740      11.3117
   12741      11.2424
   12742      11.2879
   12743      11.0430
   12744      11.0073
   12745      10.6996
   12746      10.7671
   12747      10.9710
   12748      11.1434
   12749      11.1570
   12750      11.0744
   12751      11.0238
   12752      10.6974
   12753      10.6977
   12754      10.8549
   12755      10.5499
   12756      11.0505
   12757      11.3637
   12758      11.2899
   12759      12.0212
   12760      12.6401
   12761      12.5380
   12762      11.7740
   12763      12.1568
   12764      11.4326
   12765      11.8348
   12766      11.2619
   12767      11.0062
   12768      10.7544
   12769      11.2519
   12770      10.8458
   12771      11.0346
   12772      10.9843
   12773      10.7921
   12774      11.2132
   12775      11.2815
   12776      11.1249
   12777      10.9025
   12778      11.5084
   12779      11.9839
   12780      11.3469
   12781      12.4342
   12782      12.7563
   12783      11.9196
   12784      12.3020
   12785      11.8493
   12786      12.1472
   12787      11.8898
   12788      12.3155
   12789      11.1518
   12790      11.8107
   12791      12.1123
   12792      11.9719
   12793      11.8748
   12794      11.8481
   12795      12.1540
   12796      13.3272
   12797      12.0271
   12798      11.9447
   12799      11.8294
   12800      11.2981
   12801      11.7811
   12802      11.6084
   12803      12.0247
   12804      11.9855
   12805      11.3917
   12806      12.2473
   12807      12.5206
   12808      11.5124
   12809      11.0504
   12810      11.1371
   12811      11.2261
   12812      11.4761
   12813      11.3094
   12814      11.8189
   12815      11.4367
   12816      12.6552
   12817      12.2214
   12818      11.7167
   12819      11.9980
   12820      11.6580
   12821      11.6351
   12822      10.9252
   12823      10.8308
   12824      10.1112
   12825      10.8977
   12826      11.3700
   12827      10.7390
   12828      10.1636
   12829      10.3865
   12830      11.1078
   12831      10.1520
   12832      10.9843
   12833      10.8972
   12834      11.5928
   12835      11.6836
   12836      11.9786
   12837      11.8717
   12838      11.9311
   12839      11.7951
   12840      10.9787
   12841      11.2733
   12842      11.2954
   12843      11.4806
   12844      11.0308
   12845      10.7081
   12846      11.6673
   12847      12.2976
   12848      12.2129
   12849      12.7227
   12850      12.4111
   12851      11.9828
   12852      11.3668
   12853      11.7733
   12854      11.9242
   12855      11.4844
   12856      11.6431
   12857      11.7698
   12858      11.8283
   12859      11.2768
   12860      12.2263
   12861      12.3689
   12862      11.9366
   12863      12.4272
   12864      12.7048
   12865      13.5528
   12866      12.3405
   12867      13.1051
   12868      12.1049
   12869      12.4619
   12870      12.7937
   12871      12.0234
   12872      11.9371
   12873      12.2403
   12874      11.5457
   12875      11.4060
   12876      11.4722
   12877      11.9383
   12878      11.7039
   12879      12.7196
   12880      12.2947
   12881      12.5076
   12882      11.8083
   12883      12.2831
   12884      11.6430
   12885      11.9533
   12886      11.6127
   12887      11.8623
   12888      12.0177
   12889      11.3528
   12890      11.2751
   12891      11.4776
   12892      11.5766
   12893      11.5795
   12894      11.3547
   12895      11.7868
   12896      12.3955
   12897      12.1134
   12898      11.9840
   12899      11.9395
   12900      11.9920
   12901      11.4686
   12902      10.6189
   12903      11.4005
   12904      10.7099
   12905      11.1055
   12906      11.1019
   12907      11.3068
   12908      11.5681
   12909      11.8018
   12910      12.0251
   12911      11.2211
   12912      10.6637
   12913      11.2246
   12914      11.0592
   12915      10.5396
   12916      10.5041
   12917      11.0496
   12918      12.3199
   12919      11.1687
   12920      12.0560
   12921      11.8477
   12922      11.2979
   12923      10.8966
   12924      10.7660
   12925      10.6352
   12926      11.1379
   12927      11.0337
   12928      10.9288
   12929      10.6888
   12930      10.9938
   12931      10.9054
   12932      10.9183
   12933      10.9255
   12934      11.2656
   12935      11.0789
   12936      11.9013
   12937      11.2017
   12938      11.1593
   12939      10.2593
   12940      11.2073
   12941      11.4639
   12942      10.8032
   12943      10.4856
   12944      10.7438
   12945      11.6227
   12946      11.3945
   12947      11.9236
   12948      10.9220
   12949      11.0471
   12950      11.1164
   12951      10.6887
   12952      10.6415
   12953      11.0292
   12954      10.9983
   12955      11.4242
   12956      11.9388
   12957      11.7128
   12958      12.1166
   12959      11.4977
   12960      11.4913
   12961      11.4412
   12962      11.3558
   12963      11.1025
   12964      10.7437
   12965      10.9152
   12966      10.9248
   12967      10.7284
   12968      11.0092
   12969      11.2602
   12970      10.8553
   12971      11.8468
   12972      11.6194
   12973      12.0257
   12974      11.0649
   12975      11.6652
   12976      10.8317
   12977      10.3968
   12978      11.0708
   12979      10.9534
   12980      12.5083
   12981      11.7009
   12982      12.9537
   12983      12.1109
   12984      12.6529
   12985      12.2885
   12986      12.5179
   12987      11.5873
   12988      13.4932
   12989      12.7310
   12990      12.7641
   12991      12.1880
   12992      12.2824
   12993      11.6261
   12994      12.0054
   12995      12.4314
   12996      12.3050
   12997      12.2780
   12998      12.2535
   12999      12.4909
   13000      12.1712
   13001      12.2550
   13002      12.2470
   13003      12.8239
   13004      12.7324
   13005      11.8698
   13006      12.9604
   13007      12.3588
   13008      13.2894
   13009      11.9113
   13010      12.2795
   13011      11.7741
   13012      11.8746
   13013      11.8089
   13014      11.8388
   13015      11.8099
   13016      11.4311
   13017      11.7869
   13018      11.7131
   13019      11.7679
   13020      11.2558
   13021      11.1563
   13022      11.3174
   13023      10.9686
   13024      11.0472
   13025      11.7489
   13026      11.6133
   13027      11.1429
   13028      11.4739
   13029      12.0085
   13030      11.5276
   13031      11.7489
   13032      11.3975
   13033      11.5605
   13034      11.6929
   13035      12.2716
   13036      12.0923
   13037      11.8377
   13038      11.9567
   13039      11.3073
   13040      11.8182
   13041      11.7461
   13042      11.4310
   13043      11.1160
   13044      11.1505
   13045      11.9217
   13046      11.9680
   13047      12.1982
   13048      11.7088
   13049      12.0792
   13050      12.0695
   13051      12.2980
   13052      11.5205
   13053      11.3340
   13054      11.2702
   13055      11.3991
   13056      11.1450
   13057      10.7206
   13058      11.2019
   13059      10.5585
   13060      10.1309
   13061       9.9802
   13062      10.3963
   13063      10.1854
   13064      11.1139
   13065      11.0854
   13066      11.8412
   13067      11.1403
   13068      11.0468
   13069      10.8992
   13070      11.2968
   13071      10.7446
   13072      11.5843
   13073      10.5554
   13074      10.5763
   13075      10.6902
   13076      10.5282
   13077      10.5200
   13078      11.6675
   13079      11.2966
   13080      11.0683
   13081      11.1663
   13082      10.9504
   13083      11.1114
   13084      11.2470
   13085      10.8673
   13086      11.5368
   13087      11.1394
   13088      11.9142
   13089      11.1770
   13090      11.5262
   13091      11.7311
   13092      11.5281
   13093      11.8818
   13094      11.7785
   13095      11.7312
   13096      11.5136
   13097      11.0910
   13098      10.7734
   13099      10.7965
   13100      11.2051
   13101      11.0029
   13102      11.6721
   13103      11.8449
   13104      11.3096
   13105      11.7346
   13106      11.7527
   13107      11.6580
   13108      11.4400
   13109      11.6478
   13110      10.7991
   13111      12.3567
   13112      12.5242
   13113      11.8375
   13114      13.1955
   13115      12.4073
   13116      12.3712
   13117      12.4939
   13118      12.2320
   13119      11.6057
   13120      11.6760
   13121      11.1332
   13122      11.6315
   13123      11.4477
   13124      11.1960
   13125      11.3124
   13126      10.4064
   13127      11.1856
   13128      10.4400
   13129      10.3690
   13130      11.0280
   13131      10.6163
   13132      10.8429
   13133      11.3919
   13134      11.7022
   13135      11.7384
   13136      11.4106
   13137      11.4028
   13138      10.8365
   13139      11.1546
   13140      11.1415
   13141      10.2682
   13142      10.1029
   13143      10.2386
   13144      10.5113
   13145      10.6623
   13146      10.8975
   13147      10.0471
   13148      10.9776
   13149      10.4623
   13150      10.7532
   13151      10.7065
   13152      11.0491
   13153      11.5504
   13154      11.6561
   13155      10.8465
   13156      10.4702
   13157      10.3257
   13158      10.7651
   13159      11.0011
   13160      11.6459
   13161      10.9324
   13162      10.7539
   13163      11.2773
   13164      11.6843
   13165      11.4301
   13166      11.9927
   13167      12.0569
   13168      11.8939
   13169      11.6645
   13170      11.5059
   13171      11.4217
   13172      11.6317
   13173      11.8074
   13174      11.8315
   13175      12.7466
   13176      12.4334
   13177      12.0011
   13178      12.2638
   13179      11.9803
   13180      12.1547
   13181      12.1835
   13182      11.5031
   13183      11.3754
   13184      11.5426
   13185      11.8264
   13186      12.0625
   13187      12.1571
   13188      12.5549
   13189      12.5432
   13190      11.7310
   13191      11.9200
   13192      11.9962
   13193      11.3547
   13194      11.5378
   13195      12.0892
   13196      11.5126
   13197      11.7466
   13198      11.2698
   13199      11.7228
   13200      12.0332
   13201      11.3527
   13202      11.8207
   13203      12.1147
   13204      12.0590
   13205      11.5563
   13206      11.5210
   13207      10.9916
   13208      10.7529
   13209      11.7344
   13210      11.2506
   13211      12.1564
   13212      11.6639
   13213      12.4609
   13214      12.5301
   13215      11.5092
   13216      11.3791
   13217      12.0374
   13218      11.5857
   13219      12.8916
   13220      11.7384
   13221      11.6306
   13222      12.2307
   13223      11.5974
   13224      11.9334
   13225      11.8534
   13226      11.5164
   13227      11.7829
   13228      11.8685
   13229      11.8997
   13230      12.5471
   13231      12.6763
   13232      12.5424
   13233      12.1495
   13234      11.9644
   13235      11.3831
   13236      11.6253
   13237      12.1566
   13238      11.9698
   13239      11.8805
   13240      12.2971
   13241      11.3399
   13242      11.7516
   13243      11.2374
   13244      11.7925
   13245      11.4889
   13246      11.1500
   13247      11.7683
   13248      11.6940
   13249      11.6638
   13250      11.3147
   13251      11.3531
   13252      12.1586
   13253      12.6104
   13254      11.8470
   13255      11.5584
   13256      11.5549
   13257      11.3536
   13258      11.5687
   13259      11.3013
   13260      11.5468
   13261      11.2138
   13262      10.9009
   13263      11.2605
   13264      11.3471
   13265      10.6550
   13266      11.3908
   13267      10.9052
   13268      11.9677
   13269      11.4167
   13270      11.6528
   13271      11.5730
   13272      11.2558
   13273      11.8468
   13274      11.8560
   13275      11.1616
   13276      11.6636
   13277      11.9621
   13278      11.9552
   13279      11.2571
   13280      11.3042
   13281      11.2701
   13282      11.3104
   13283      12.2409
   13284      11.9357
   13285      12.1726
   13286      12.2577
   13287      11.5886
   13288      11.3217
   13289      11.6814
   13290      11.7111
   13291      11.7814
   13292      12.5790
   13293      11.3553
   13294      11.5186
   13295      11.2386
   13296      11.0183
   13297      11.3855
   13298      11.5060
   13299      11.6744
   13300      11.8837
   13301      11.6991
   13302      12.0961
   13303      12.2645
   13304      11.7283
   13305      11.6491
   13306      12.0334
   13307      11.3715
   13308      11.3428
   13309      11.4122
   13310      11.0772
   13311      11.1502
   13312      11.7129
   13313      11.1499
   13314      11.6129
   13315      11.2786
   13316      11.9356
   13317      11.2267
   13318      12.0663
   13319      11.6505
   13320      11.5887
   13321      11.3388
   13322      11.8259
   13323      11.0238
   13324      10.7698
   13325      11.6487
   13326      11.4949
   13327      10.9196
   13328      11.4586
   13329      10.7623
   13330      11.5396
   13331      11.2389
   13332      11.7072
   13333      11.2612
   13334      11.5518
   13335      12.0628
   13336      12.2085
   13337      12.4488
   13338      12.1150
   13339      12.1983
   13340      11.8061
   13341      12.0239
   13342      12.1732
   13343      11.8956
   13344      12.9214
   13345      12.0940
   13346      12.7609
   13347      12.6735
   13348      12.4112
   13349      12.5163
   13350      11.7788
   13351      12.0006
   13352      12.3106
   13353      12.0119
   13354      12.3055
   13355      12.5409
   13356      12.6646
   13357      12.7743
   13358      12.0381
   13359      13.0068
   13360      13.3682
   13361      12.7059
   13362      11.2900
   13363      12.3722
   13364      11.8352
   13365      11.4339
   13366      11.5108
   13367      11.9208
   13368      12.4793
   13369      13.3731
   13370      12.7168
   13371      13.1323
   13372      13.0988
   13373      12.5171
   13374      12.7528
   13375      12.3703
   13376      12.3288
   13377      12.4610
   13378      12.4426
   13379      12.7665
   13380      12.5680
   13381      12.7654
   13382      12.5417
   13383      12.3706
   13384      12.8482
   13385      13.2636
   13386      12.3826
   13387      12.8775
   13388      12.4657
   13389      12.2384
   13390      12.7270
   13391      12.8136
   13392      12.0971
   13393      13.2604
   13394      12.7367
   13395      12.7907
   13396      13.7449
   13397      13.5048
   13398      13.8147
   13399      13.4913
   13400      13.2845
   13401      12.9355
   13402      13.8403
   13403      13.1432
   13404      13.3934
   13405      13.0922
   13406      13.0556
   13407      13.5448
   13408      12.5990
   13409      13.0574
   13410      13.3609
   13411      13.3686
   13412      13.5533
   13413      12.9321
   13414      13.0489
   13415      12.6677
   13416      12.8506
   13417      12.7829
   13418      13.0644
   13419      12.9329
   13420      13.4839
   13421      13.5785
   13422      12.7224
   13423      12.6079
   13424      12.7148
   13425      11.6745
   13426      11.9900
   13427      12.4052
   13428      12.9223
   13429      12.8088
   13430      12.9496
   13431      12.8147
   13432      12.2718
   13433      12.4029
   13434      12.5385
   13435      12.3065
   13436      12.4771
   13437      12.9319
   13438      12.5099
   13439      13.2123
   13440      13.0697
   13441      13.0652
   13442      11.7833
   13443      12.8075
   13444      11.9781
   13445      12.3558
   13446      12.5420
   13447      12.4679
   13448      12.3807
   13449      12.0740
   13450      11.6079
   13451      11.9503
   13452      11.2228
   13453      11.6259
   13454      12.3835
   13455      11.7108
   13456      12.7666
   13457      12.2702
   13458      12.4231
   13459      11.7195
   13460      12.0739
   13461      12.0333
   13462      12.9167
   13463      12.2619
   13464      11.6648
   13465      11.8969
   13466      11.9807
   13467      11.9793
   13468      12.9950
   13469      12.0399
   13470      12.2912
   13471      12.2333
   13472      12.0078
   13473      13.0141
   13474      13.2346
   13475      12.7800
   13476      12.9307
   13477      13.2072
   13478      13.3082
   13479      13.5920
   13480      13.0123
   13481      13.6564
   13482      13.0891
   13483      12.8682
   13484      13.3545
   13485      13.1641
   13486      12.7083
   13487      13.2249
   13488      12.8406
   13489      12.3091
   13490      12.7129
   13491      13.1784
   13492      13.3366
   13493      13.4588
   13494      13.7977
   13495      13.4322
   13496      13.5157
   13497      12.8774
   13498      12.8979
   13499      12.4126
   13500      12.8204
   13501      12.9829
   13502      12.8575
   13503      12.8106
   13504      12.5343
   13505      12.6016
   13506      12.2076
   13507      13.3869
   13508      13.3739
   13509      13.0359
   13510      13.2252
   13511      13.4663
   13512      12.2130
   13513      12.7911
   13514      12.5514
   13515      12.8801
   13516      12.3576
   13517      12.4544
   13518      12.8154
   13519      12.9252
   13520      13.3197
   13521      13.1853
   13522      13.4687
   13523      12.7946
   13524      13.2856
   13525      13.5924
   13526      13.5189
   13527      14.0246
   13528      14.7171
   13529      14.3407
   13530      15.0937
   13531      14.1538
   13532      14.1035
   13533      13.8700
   13534      13.9237
   13535      13.8982
   13536      13.8153
   13537      14.1184
   13538      14.1134
   13539      14.3724
   13540      13.8225
   13541      14.4680
   13542      14.4856
   13543      13.8528
   13544      13.6550
   13545      13.6213
   13546      13.8608
   13547      13.6856
   13548      13.2701
   13549      13.1054
   13550      12.2633
   13551      13.1373
   13552      12.7840
   13553      13.1038
   13554      13.3399
   13555      12.8529
   13556      12.3620
   13557      13.2207
   13558      11.9147
   13559      12.8220
   13560      13.5924
   13561      13.1064
   13562      12.4339
   13563      12.4589
   13564      12.4052
   13565      12.4770
   13566      13.0168
   13567      12.9299
   13568      12.4371
   13569      12.7825
   13570      12.8175
   13571      12.4100
   13572      11.8222
   13573      12.4298
   13574      12.9902
   13575      11.7864
   13576      12.4348
   13577      12.1758
   13578      12.1616
   13579      12.5498
   13580      12.6961
   13581      13.5666
   13582      13.2703
   13583      13.4274
   13584      12.9843
   13585      14.1286
   13586      13.6090
   13587      13.3597
   13588      13.9675
   13589      13.3888
   13590      13.6472
   13591      13.7359
   13592      13.5727
   13593      13.6651
   13594      13.6142
   13595      13.7643
   13596      13.6993
   13597      13.4885
   13598      13.6165
   13599      13.3348
   13600      13.6309
   13601      13.4615
   13602      13.5789
   13603      14.0993
   13604      13.5703
   13605      14.1376
   13606      13.9272
   13607      13.1440
   13608      13.0458
   13609      12.7888
   13610      12.6282
   13611      12.8076
   13612      12.6958
   13613      12.9165
   13614      13.3351
   13615      13.3805
   13616      13.4966
   13617      12.5261
   13618      13.1751
   13619      12.6493
   13620      12.4542
   13621      12.9417
   13622      11.9018
   13623      12.4248
   13624      12.6372
   13625      12.8200
   13626      12.0053
   13627      12.9400
   13628      13.2792
   13629      12.3885
   13630      12.7929
   13631      12.4524
   13632      12.7795
   13633      13.1278
   13634      12.4670
   13635      13.1099
   13636      12.8662
   13637      13.4553
   13638      12.0587
   13639      13.3030
   13640      13.4161
   13641      12.6116
   13642      13.2150
   13643      13.2421
   13644      13.5671
   13645      13.8061
   13646      13.1457
   13647      13.4175
   13648      14.0320
   13649      13.2296
   13650      12.8345
   13651      13.1693
   13652      12.7843
   13653      13.5914
   13654      12.1685
   13655      12.3755
   13656      12.5265
   13657      12.5037
   13658      12.6163
   13659      13.0033
   13660      12.8410
   13661      13.2660
   13662      12.9320
   13663      13.3317
   13664      12.7332
   13665      13.4570
   13666      14.0255
   13667      13.9894
   13668      14.0411
   13669      12.9744
   13670      13.3948
   13671      13.3762
   13672      14.2476
   13673      14.1403
   13674      13.5403
   13675      14.0104
   13676      13.9037
   13677      13.7274
   13678      13.4124
   13679      13.2074
   13680      13.3583
   13681      12.9802
   13682      13.5506
   13683      13.2378
   13684      13.4013
   13685      13.0725
   13686      13.8129
   13687      14.3444
   13688      14.6465
   13689      14.8490
   13690      14.7098
   13691      14.9426
   13692      14.8805
   13693      15.0986
   13694      14.3544
   13695      14.8767
   13696      15.0632
   13697      14.3696
   13698      14.0361
   13699      13.7414
   13700      14.5890
   13701      14.4203
   13702      14.8674
   13703      14.7596
   13704      15.0659
   13705      15.8254
   13706      15.2561
   13707      14.5095
   13708      14.7382
   13709      15.5749
   13710      15.6240
   13711      14.9112
   13712      14.5164
   13713      14.6748
   13714      14.6633
   13715      14.7786
   13716      15.0995
   13717      14.8796
   13718      16.1444
   13719      15.9448
   13720      15.4867
   13721      15.4400
   13722      15.7109
   13723      15.8360
   13724      16.1569
   13725      16.2010
   13726      14.8769
   13727      14.9846
   13728      14.6267
   13729      15.3163
   13730      15.8903
   13731      14.6257
   13732      14.9288
   13733      15.5829
   13734      14.1887
   13735      14.8380
   13736      15.1508
   13737      14.9203
   13738      14.7126
   13739      14.4926
   13740      15.2865
   13741      15.0701
   13742      15.2342
   13743      14.6177
   13744      14.6308
   13745      15.2854
   13746      15.2049
   13747      16.3703
   13748      15.8248
   13749      15.8300
   13750      15.4663
   13751      15.2124
   13752      15.5793
   13753      15.3639
   13754      15.5480
   13755      15.3580
   13756      14.9816
   13757      15.2325
   13758      14.9410
   13759      15.1843
   13760      14.4096
   13761      14.4050
   13762      14.5692
   13763      14.9818
   13764      15.0271
   13765      14.3860
   13766      14.4407
   13767      14.4746
   13768      14.0464
   13769      13.9322
   13770      13.4872
   13771      13.8242
   13772      13.8588
   13773      14.6358
   13774      14.4287
   13775      14.1802
   13776      14.5410
   13777      13.9109
   13778      14.5842
   13779      14.6275
   13780      14.2782
   13781      14.8130
   13782      14.6022
   13783      14.8415
   13784      14.0652
   13785      12.8986
   13786      13.7121
   13787      14.1259
   13788      13.7926
   13789      14.7161
   13790      13.7610
   13791      14.4107
   13792      13.7749
   13793      14.1709
   13794      14.0998
   13795      14.9624
   13796      14.4481
   13797      14.7542
   13798      14.2195
   13799      14.3065
   13800      15.1337
   13801      14.6412
   13802      15.1405
   13803      14.5886
   13804      14.2300
   13805      13.5036
   13806      14.0397
   13807      14.1366
   13808      14.2428
   13809      13.5898
   13810      13.6435
   13811      13.9112
   13812      13.6439
   13813      13.4317
   13814      13.4013
   13815      14.0644
   13816      13.2488
   13817      12.3459
   13818      13.6213
   13819      13.8610
   13820      14.2024
   13821      14.2565
   13822      14.0698
   13823      14.9781
   13824      14.3893
   13825      14.7082
   13826      14.5377
   13827      15.1375
   13828      14.2968
   13829      14.4621
   13830      14.5155
   13831      14.9844
   13832      15.0414
   13833      14.8613
   13834      14.6278
   13835      14.7573
   13836      14.2391
   13837      14.4080
   13838      14.3078
   13839      13.7448
   13840      13.0262
   13841      13.0328
   13842      13.6197
   13843      13.1033
   13844      12.7216
   13845      13.3690
   13846      13.4971
   13847      12.9457
   13848      13.8180
   13849      13.8062
   13850      13.6553
   13851      13.7890
   13852      13.5521
   13853      14.2236
   13854      14.1472
   13855      14.3942
   13856      14.6368
   13857      14.1663
   13858      14.3789
   13859      14.5186
   13860      13.8310
   13861      14.8768
   13862      13.9492
   13863      14.6309
   13864      14.2937
   13865      14.4203
   13866      13.8979
   13867      13.9178
   13868      14.2584
   13869      14.5831
   13870      13.8776
   13871      13.7711
   13872      13.5343
   13873      13.6116
   13874      13.9845
   13875      13.4192
   13876      13.6451
   13877      14.4400
   13878      13.8624
   13879      14.5453
   13880      14.1422
   13881      13.4914
   13882      13.6626
   13883      13.8329
   13884      13.5996
   13885      13.2010
   13886      13.7979
   13887      14.0568
   13888      14.3957
   13889      13.6789
   13890      13.8468
   13891      13.2317
   13892      13.6069
   13893      13.7438
   13894      12.6039
   13895      13.0299
   13896      13.1165
   13897      13.0804
   13898      13.2717
   13899      13.2020
   13900      13.4995
   13901      13.0702
   13902      13.2099
   13903      13.8350
   13904      14.2813
   13905      13.7507
   13906      14.0883
   13907      13.6490
   13908      13.6896
   13909      14.4026
   13910      13.9745
   13911      13.9329
   13912      13.2455
   13913      13.7724
   13914      13.6103
   13915      13.2853
   13916      13.6399
   13917      14.1654
   13918      13.2924
   13919      12.9983
   13920      13.4587
   13921      13.0485
   13922      12.9592
   13923      12.5409
   13924      13.5078
   13925      13.1733
   13926      13.0564
   13927      12.6876
   13928      13.2675
   13929      13.3166
   13930      13.5965
   13931      13.3594
   13932      13.4013
   13933      13.3936
   13934      13.5393
   13935      13.7695
   13936      13.5043
   13937      13.3635
   13938      14.0801
   13939      13.3921
   13940      13.9135
   13941      13.4266
   13942      13.0231
   13943      13.4589
   13944      13.5599
   13945      13.2938
   13946      13.0304
   13947      13.4548
   13948      13.0107
   13949      13.2054
   13950      13.2042
   13951      13.4562
   13952      13.0219
   13953      13.2249
   13954      12.4039
   13955      13.1082
   13956      13.3419
   13957      12.9937
   13958      12.5988
   13959      13.2631
   13960      13.0985
   13961      12.4216
   13962      12.8263
   13963      12.9182
   13964      12.3929
   13965      12.8940
   13966      12.1307
   13967      12.6141
   13968      12.7172
   13969      12.3665
   13970      13.0013
   13971      12.1888
   13972      12.0929
   13973      12.5680
   13974      13.0084
   13975      13.1075
   13976      13.0084
   13977      13.2002
   13978      13.9109
   13979      13.5029
   13980      12.6576
   13981      12.5516
   13982      12.9381
   13983      13.2627
   13984      13.0575
   13985      13.3080
   13986      13.3213
   13987      13.1654
   13988      12.7771
   13989      13.2667
   13990      14.0847
   13991      13.7286
   13992      13.2815
   13993      14.1723
   13994      13.4558
   13995      13.6364
   13996      13.6320
   13997      14.4026
   13998      13.7545
   13999      14.6180
   14000      13.2210
   14001      13.5722
   14002      13.8425
   14003      13.3210
   14004      13.6723
   14005      14.2522
   14006      13.6051
   14007      13.7569
   14008      12.6462
   14009      13.1789
   14010      13.3891
   14011      13.1858
   14012      13.5658
   14013      12.9173
   14014      12.9661
   14015      12.5409
   14016      12.4528
   14017      12.6637
   14018      12.6043
   14019      12.9192
   14020      13.7307
   14021      13.1021
   14022      12.9656
   14023      13.6792
   14024      13.9803
   14025      13.6313
   14026      13.5087
   14027      13.3438
   14028      13.8421
   14029      14.5414
   14030      14.0521
   14031      14.3227
   14032      13.7290
   14033      14.4989
   14034      13.9960
   14035      13.8354
   14036      14.1558
   14037      13.3669
   14038      14.6187
   14039      13.2473
   14040      13.7252
   14041      14.5894
   14042      14.0562
   14043      14.5722
   14044      14.6159
   14045      14.7098
   14046      15.0189
   14047      14.2815
   14048      14.0840
   14049      14.4809
   14050      15.1413
   14051      15.2751
   14052      14.4257
   14053      15.7068
   14054      14.9415
   14055      15.5125
   14056      15.4669
   14057      15.3082
   14058      14.6618
   14059      14.8294
   14060      15.5809
   14061      14.5598
   14062      15.3800
   14063      14.2714
   14064      14.8415
   14065      14.7964
   14066      15.0864
   14067      15.2823
   14068      15.6256
   14069      15.6401
   14070      14.4733
   14071      14.4305
   14072      14.9290
   14073      15.2614
   14074      15.5917
   14075      15.5277
   14076      15.6238
   14077      15.3989
   14078      15.0233
   14079      15.8480
   14080      15.3214
   14081      15.5479
   14082      15.2599
   14083      15.4091
   14084      15.3406
   14085      14.8847
   14086      14.7554
   14087      15.5361
   14088      15.9868
   14089      16.1499
   14090      15.6886
   14091      15.6719
   14092      15.9666
   14093      16.0195
   14094      15.9014
   14095      15.5827
   14096      15.3664
   14097      15.1927
   14098      15.3661
   14099      15.5047
   14100      15.3378
   14101      15.4575
   14102      15.7554
   14103      14.5643
   14104      15.4313
   14105      14.8943
   14106      15.5268
   14107      15.4747
   14108      16.1929
   14109      15.4793
   14110      15.4791
   14111      15.0998
   14112      14.5645
   14113      15.0840
   14114      15.4128
   14115      15.9059
   14116      16.1047
   14117      15.7847
   14118      15.8984
   14119      14.8914
   14120      14.5593
   14121      14.9561
   14122      14.8542
   14123      14.9621
   14124      15.2799
   14125      15.7090
   14126      14.8374
   14127      15.2061
   14128      14.5254
   14129      14.9738
   14130      15.3987
   14131      14.6238
   14132      15.1163
   14133      15.6174
   14134      15.7962
   14135      15.2500
   14136      15.3564
   14137      15.1635
   14138      14.4453
   14139      15.0973
   14140      15.1198
   14141      15.7257
   14142      14.3184
   14143      14.3095
   14144      14.5645
   14145      14.7333
   14146      14.8243
   14147      14.7668
   14148      15.1255
   14149      15.2963
   14150      14.2498
   14151      14.7392
   14152      14.5872
   14153      13.7339
   14154      13.8529
   14155      14.6751
   14156      14.3555
   14157      14.1206
   14158      13.9079
   14159      14.3861
   14160      15.1253
   14161      14.5647
   14162      15.4001
   14163      15.0076
   14164      14.5996
   14165      14.4293
   14166      14.0782
   14167      14.7138
   14168      14.7244
   14169      15.3756
   14170      15.0257
   14171      15.8776
   14172      15.8154
   14173      14.7202
   14174      15.4934
   14175      14.9868
   14176      14.4628
   14177      14.0846
   14178      14.1788
   14179      14.5762
   14180      15.3577
   14181      15.5784
   14182      15.3411
   14183      14.9235
   14184      14.5093
   14185      14.4889
   14186      14.2522
   14187      14.2989
   14188      14.3757
   14189      14.6486
   14190      14.3612
   14191      14.5981
   14192      15.1032
   14193      15.1329
   14194      14.7541
   14195      15.2231
   14196      14.9899
   14197      14.9527
   14198      14.8171
   14199      14.8437
   14200      14.4903
   14201      14.9275
   14202      14.8462
   14203      15.1396
   14204      15.1444
   14205      15.4117
   14206      15.4956
   14207      15.6454
   14208      16.5419
   14209      15.6023
   14210      15.4185
   14211      16.0819
   14212      15.8755
   14213      15.9402
   14214      14.4597
   14215      15.5549
   14216      14.9174
   14217      14.8983
   14218      14.7568
   14219      14.7891
   14220      16.1476
   14221      15.5201
   14222      15.2881
   14223      15.2648
   14224      15.2393
   14225      14.7636
   14226      14.8794
   14227      14.7077
   14228      14.2072
   14229      14.5872
   14230      14.4783
   14231      14.5327
   14232      14.6759
   14233      14.5237
   14234      14.6067
   14235      14.2392
   14236      14.8255
   14237      14.3852
   14238      14.1860
   14239      13.8225
   14240      14.1709
   14241      14.6008
   14242      14.4064
   14243      14.2442
   14244      14.7075
   14245      14.2961
   14246      13.4391
   14247      13.7275
   14248      13.6697
   14249      13.2671
   14250      13.4321
   14251      12.5619
   14252      12.6960
   14253      12.8142
   14254      13.3440
   14255      13.1596
   14256      12.6568
   14257      13.2012
   14258      13.3694
   14259      13.5990
   14260      13.5163
   14261      13.7381
   14262      13.3802
   14263      13.1496
   14264      13.8988
   14265      14.1996
   14266      13.3061
   14267      14.1069
   14268      13.4743
   14269      13.9977
   14270      14.0834
   14271      14.5857
   14272      13.7241
   14273      14.0687
   14274      14.1407
   14275      14.3946
   14276      13.3245
   14277      14.1155
   14278      13.6796
   14279      13.6141
   14280      14.5237
   14281      13.3542
   14282      13.6696
   14283      13.6864
   14284      13.2192
   14285      13.6967
   14286      13.6692
   14287      13.6593
   14288      14.4504
   14289      14.5393
   14290      14.6504
   14291      13.8318
   14292      14.4062
   14293      14.8874
   14294      15.1714
   14295      15.1074
   14296      15.2999
   14297      15.6997
   14298      15.1151
   14299      15.2953
   14300      15.7940
   14301      15.4523
   14302      15.8125
   14303      14.7645
   14304      15.0899
   14305      14.6592
   14306      15.3041
   14307      14.7711
   14308      14.1498
   14309      14.9555
   14310      14.7764
   14311      15.0766
   14312      15.5992
   14313      15.1119
   14314      15.0438
   14315      14.5578
   14316      15.8573
   14317      15.4974
   14318      15.9215
   14319      15.5224
   14320      15.6508
   14321      15.6969
   14322      16.1673
   14323      15.4692
   14324      16.1532
   14325      15.3586
   14326      15.4095
   14327      15.1716
   14328      14.5771
   14329      14.3774
   14330      13.9806
   14331      14.8650
   14332      15.5257
   14333      14.8145
   14334      16.1378
   14335      15.1679
   14336      15.2132
   14337      16.1884
   14338      16.0001
   14339      15.9903
   14340      16.6465
   14341      16.5718
   14342      16.3196
   14343      16.3086
   14344      16.1387
   14345      16.8558
   14346      17.0150
   14347      16.9204
   14348      16.5955
   14349      17.3846
   14350      18.0949
   14351      17.7669
   14352      18.1805
   14353      17.2604
   14354      16.4844
   14355      16.3498
   14356      16.7237
   14357      17.1645
   14358      17.0942
   14359      18.1459
   14360      17.1486
   14361      16.7298
   14362      16.8250
   14363      17.1820
   14364      16.7632
   14365      16.3352
   14366      16.2943
   14367      16.0733
   14368      16.4219
   14369      16.8410
   14370      16.1680
   14371      16.6617
   14372      17.1729
   14373      16.8286
   14374      15.7265
   14375      16.3137
   14376      15.8288
   14377      16.0056
   14378      16.5144
   14379      16.1287
   14380      16.9219
   14381      16.8091
   14382      16.9859
   14383      16.3242
   14384      16.1369
   14385      16.3125
   14386      16.1377
   14387      16.7445
   14388      16.1564
   14389      16.9377
   14390      16.7953
   14391      16.0221
   14392      16.2083
   14393      15.7431
   14394      16.7196
   14395      15.7852
   14396      15.9288
   14397      16.0729
   14398      16.0711
   14399      15.3236
   14400      14.9186
   14401      15.5283
   14402      15.0318
   14403      14.8087
   14404      15.1103
   14405      15.7571
   14406      15.2118
   14407      15.4997
   14408      15.3208
   14409      15.1519
   14410      16.4960
   14411      15.0588
   14412      16.0043
   14413      15.7523
   14414      15.3559
   14415      15.0051
   14416      15.1146
   14417      14.3350
   14418      14.9608
   14419      14.7396
   14420      14.6658
   14421      14.3693
   14422      14.3793
   14423      14.4612
   14424      15.1640
   14425      15.7546
   14426      15.2429
   14427      15.6229
   14428      15.6406
   14429      14.9211
   14430      14.6949
   14431      15.5385
   14432      15.1523
   14433      14.8601
   14434      15.2996
   14435      14.9590
   14436      14.3361
   14437      14.6591
   14438      14.8490
   14439      14.2492
   14440      14.5956
   14441      14.8550
   14442      15.0978
   14443      14.5675
   14444      13.7070
   14445      14.8690
   14446      14.3836
   14447      14.3085
   14448      13.5975
   14449      13.7137
   14450      13.9182
   14451      14.3942
   14452      13.7171
   14453      14.6148
   14454      14.8351
   14455      14.1980
   14456      14.1354
   14457      14.7885
   14458      14.5695
   14459      14.2888
   14460      14.9509
   14461      15.3706
   14462      14.8578
   14463      14.7042
   14464      14.6620
   14465      15.1550
   14466      14.6578
   14467      14.5195
   14468      14.9870
   14469      15.0902
   14470      15.0657
   14471      16.0140
   14472      15.4649
   14473      14.8625
   14474      14.9973
   14475      14.8873
   14476      15.9526
   14477      15.4784
   14478      15.0219
   14479      15.6694
   14480      15.3101
   14481      15.7836
   14482      14.5608
   14483      14.5907
   14484      14.9457
   14485      14.4907
   14486      14.9946
   14487      14.8720
   14488      15.2805
   14489      15.3100
   14490      16.2989
   14491      16.0274
   14492      15.8213
   14493      16.1916
   14494      16.5877
   14495      16.3787
   14496      16.7544
   14497      16.2876
   14498      16.6792
   14499      16.4499
   14500      16.6957
   14501      16.1770
   14502      15.5271
   14503      16.3289
   14504      15.9251
   14505      15.9732
   14506      15.2425
   14507      14.8389
   14508      15.4918
   14509      15.1656
   14510      15.6106
   14511      16.0611
   14512      15.5081
   14513      16.2502
   14514      16.1397
   14515      15.9677
   14516      15.5782
   14517      15.9224
   14518      15.9591
   14519      15.4727
   14520      15.5437
   14521      15.6974
   14522      15.8362
   14523      16.1162
   14524      15.2308
   14525      15.7817
   14526      15.3714
   14527      15.1457
   14528      15.2377
   14529      14.6547
   14530      14.5209
   14531      14.1679
   14532      13.7784
   14533      14.6343
   14534      14.5419
   14535      15.2365
   14536      14.6638
   14537      15.0190
   14538      14.6182
   14539      15.0570
   14540      14.2746
   14541      14.7654
   14542      14.4827
   14543      14.7193
   14544      14.0979
   14545      15.2063
   14546      15.3050
   14547      15.7552
   14548      15.5472
   14549      14.9856
   14550      14.7476
   14551      14.8791
   14552      15.3764
   14553      14.6771
   14554      15.2466
   14555      15.7852
   14556      15.4786
   14557      15.0170
   14558      14.9770
   14559      14.2894
   14560      14.9226
   14561      13.9618
   14562      14.4591
   14563      15.1768
   14564      14.5786
   14565      14.1176
   14566      14.6514
   14567      13.7832
   14568      13.6144
   14569      14.3461
   14570      14.5199
   14571      14.4361
   14572      13.5983
   14573      14.5695
   14574      14.3350
   14575      14.4808
   14576      14.7532
   14577      15.0157
   14578      15.5528
   14579      16.1203
   14580      16.2032
   14581      16.6448
   14582      16.8718
   14583      16.9072
   14584      17.6913
   14585      17.1873
   14586      16.5014
   14587      17.4538
   14588      16.8640
   14589      17.2854
   14590      16.7959
   14591      16.8377
   14592      16.8487
   14593      16.4701
   14594      16.1138
   14595      15.9622
   14596      16.1465
   14597      16.6455
   14598      16.5918
   14599      17.2748
   14600      16.0264
   14601      16.2206
   14602      16.2077
   14603      16.9048
   14604      16.5732
   14605      17.0573
   14606      17.0817
   14607      16.7010
   14608      17.3568
   14609      17.4313
   14610      17.5357
   14611      17.0193
   14612      17.3650
   14613      16.5888
   14614      16.0435
   14615      15.8020
   14616      16.0287
   14617      16.1005
   14618      16.0348
   14619      16.3635
   14620      16.1620
   14621      16.6221
   14622      16.2883
   14623      16.1512
   14624      15.7633
   14625      16.0160
   14626      16.4444
   14627      16.0851
   14628      16.2033
   14629      15.9847
   14630      15.5769
   14631      15.8235
   14632      16.1050
   14633      15.8238
   14634      15.3581
   14635      15.4399
   14636      16.0163
   14637      15.6474
   14638      15.4617
   14639      15.4591
   14640      16.2086
   14641      16.0469
   14642      16.5174
   14643      16.0772
   14644      16.4763
   14645      16.2032
   14646      16.3428
   14647      16.1572
   14648      16.2425
   14649      15.2376
   14650      15.3628
   14651      14.9389
   14652      15.5429
   14653      15.2353
   14654      14.7565
   14655      15.1732
   14656      15.5944
   14657      15.2072
   14658      14.8029
   14659      14.9453
   14660      15.5481
   14661      15.4240
   14662      15.8315
   14663      16.2032
   14664      16.5560
   14665      16.2258
   14666      16.4733
   14667      16.5824
   14668      15.8955
   14669      15.6918
   14670      15.6795
   14671      16.4101
   14672      16.4715
   14673      16.5911
   14674      16.2676
   14675      15.6040
   14676      14.9295
   14677      16.0472
   14678      15.3921
   14679      15.5827
   14680      14.8902
   14681      14.9067
   14682      15.1612
   14683      15.4762
   14684      14.5233
   14685      14.6398
   14686      15.0523
   14687      15.1088
   14688      14.9951
   14689      15.3759
   14690      15.9230
   14691      15.1230
   14692      15.6219
   14693      14.9065
   14694      14.9793
   14695      15.3475
   14696      16.2068
   14697      15.7785
   14698      14.6438
   14699      15.7831
   14700      15.8316
   14701      15.4125
   14702      15.3034
   14703      15.5467
   14704      15.3559
   14705      16.1377
   14706      15.9778
   14707      15.4881
   14708      15.8495
   14709      15.3486
   14710      15.5017
   14711      14.5121
   14712      15.6147
   14713      16.0292
   14714      15.6162
   14715      15.6837
   14716      15.5228
   14717      15.6866
   14718      15.5822
   14719      15.1703
   14720      15.2465
   14721      15.2901
   14722      14.8832
   14723      15.5488
   14724      14.7877
   14725      15.1089
   14726      15.3091
   14727      15.1526
   14728      15.6326
   14729      15.4665
   14730      15.6686
   14731      15.4999
   14732      14.9466
   14733      14.3777
   14734      15.2848
   14735      15.3875
   14736      15.5009
   14737      16.1666
   14738      15.8767
   14739      16.1973
   14740      16.5745
   14741      16.4542
   14742      16.3382
   14743      16.0934
   14744      16.4066
   14745      15.8971
   14746      15.5165
   14747      15.2387
   14748      15.7579
   14749      14.6082
   14750      15.1509
   14751      15.5452
   14752      15.5959
   14753      15.0134
   14754      15.0021
   14755      15.8660
   14756      15.6175
   14757      15.0845
   14758      15.3133
   14759      15.3612
   14760      15.0787
   14761      15.2503
   14762      15.6622
   14763      15.4133
   14764      15.8732
   14765      15.1688
   14766      15.3279
   14767      16.2829
   14768      15.8078
   14769      15.8549
   14770      15.1059
   14771      15.6641
   14772      15.0299
   14773      14.9957
   14774      14.7866
   14775      15.3979
   14776      15.7109
   14777      14.8729
   14778      15.1218
   14779      15.4518
   14780      14.7548
   14781      15.3387
   14782      14.6803
   14783      15.2294
   14784      14.7062
   14785      15.0898
   14786      15.6345
   14787      15.4766
   14788      15.0254
   14789      14.9918
   14790      15.1105
   14791      14.2301
   14792      14.3703
   14793      14.6393
   14794      15.2755
   14795      14.8037
   14796      15.3736
   14797      15.2836
   14798      15.5195
   14799      15.6257
   14800      15.1822
   14801      15.8394
   14802      15.6025
   14803      14.7316
   14804      14.3388
   14805      13.7275
   14806      13.6412
   14807      13.7839
   14808      13.7154
   14809      14.5921
   14810      15.6346
   14811      14.9693
   14812      14.3876
   14813      14.1826
   14814      14.7830
   14815      14.4262
   14816      14.3244
   14817      14.3970
   14818      14.3702
   14819      14.1996
   14820      14.2206
   14821      15.2640
   14822      15.3040
   14823      15.1939
   14824      15.0128
   14825      14.3824
   14826      14.2819
   14827      15.1982
   14828      15.0210
   14829      14.8541
   14830      14.6033
   14831      14.4367
   14832      15.3186
   14833      15.4085
   14834      15.8839
   14835      15.3936
   14836      14.9626
   14837      15.2611
   14838      14.7449
   14839      13.9878
   14840      15.9700
   14841      15.2568
   14842      15.5901
   14843      14.7699
   14844      15.4255
   14845      15.1850
   14846      15.0198
   14847      15.4884
   14848      15.2365
   14849      14.7696
   14850      14.9766
   14851      14.6207
   14852      15.3949
   14853      14.7299
   14854      14.2386
   14855      14.6364
   14856      15.0102
   14857      15.1813
   14858      16.0498
   14859      15.7889
   14860      15.2964
   14861      15.4444
   14862      15.4580
   14863      14.9846
   14864      14.4694
   14865      15.6254
   14866      15.9218
   14867      15.4245
   14868      15.2659
   14869      15.3507
   14870      14.9221
   14871      14.2391
   14872      14.5344
   14873      15.0492
   14874      15.0411
   14875      14.5159
   14876      13.9899
   14877      14.1167
   14878      14.6137
   14879      14.8308
   14880      14.7704
   14881      13.9585
   14882      14.9221
   14883      14.6560
   14884      14.4194
   14885      14.4472
   14886      15.3905
   14887      14.4576
   14888      15.1495
   14889      15.1468
   14890      14.5665
   14891      14.7596
   14892      14.5097
   14893      15.6295
   14894      15.5763
   14895      14.7146
   14896      15.3516
   14897      15.2659
   14898      15.2573
   14899      14.5928
   14900      14.7681
   14901      14.3351
   14902      14.5024
   14903      14.4105
   14904      13.8708
   14905      14.0410
   14906      14.7544
   14907      14.7076
   14908      15.0707
   14909      14.1668
   14910      14.7879
   14911      13.9971
   14912      14.6219
   14913      14.7143
   14914      14.7383
   14915      14.3208
   14916      14.7917
   14917      15.2442
   14918      14.9290
   14919      14.5698
   14920      15.5996
   14921      16.2527
   14922      15.5395
   14923      15.8897
   14924      15.9098
   14925      16.0615
   14926      16.7170
   14927      16.3277
   14928      16.0515
   14929      16.4459
   14930      16.7989
   14931      16.8976
   14932      16.6951
   14933      16.5922
   14934      16.5454
   14935      16.3408
   14936      16.8284
   14937      17.1511
   14938      16.1514
   14939      15.9173
   14940      15.6051
   14941      16.3534
   14942      15.7164
   14943      15.2408
   14944      16.0426
   14945      14.9143
   14946      15.8457
   14947      15.4295
   14948      14.8806
   14949      15.1229
   14950      15.6744
   14951      15.7163
   14952      15.6279
   14953      15.4567
   14954      15.4907
   14955      14.8093
   14956      14.7888
   14957      14.7145
   14958      15.5865
   14959      15.0140
   14960      15.1933
   14961      15.6009
   14962      16.0244
   14963      15.5200
   14964      15.4837
   14965      14.4830
   14966      15.2565
   14967      14.8424
   14968      14.9289
   14969      14.6250
   14970      14.6473
   14971      14.9269
   14972      14.0951
   14973      14.5363
   14974      15.0467
   14975      15.4496
   14976      15.3563
   14977      15.4088
   14978      15.3796
   14979      14.8952
   14980      14.8837
   14981      15.2253
   14982      15.3791
   14983      15.1111
   14984      15.3170
   14985      15.1906
   14986      14.4445
   14987      14.9125
   14988      15.5566
   14989      15.7844
   14990      15.1951
   14991      14.6719
   14992      14.9542
   14993      15.3982
   14994      15.7900
   14995      15.7912
   14996      15.8467
   14997      15.3504
   14998      14.9092
   14999      15.0338
   15000      15.7377
   15001      15.1629
   15002      15.4419
   15003      15.4662
   15004      15.1794
   15005      15.1608
   15006      15.4932
   15007      15.7834
   15008      16.0482
   15009      15.7732
   15010      15.6971
   15011      15.5622
   15012      15.6683
   15013      16.2568
   15014      15.9810
   15015      15.9635
   15016      14.9915
   15017      16.1812
   15018      15.6349
   15019      16.2556
   15020      15.7543
   15021      16.3122
   15022      16.3298
   15023      15.4760
   15024      15.5562
   15025      15.6651
   15026      15.4799
   15027      14.9524
   15028      15.6463
   15029      15.5298
   15030      15.0534
   15031      15.2094
   15032      14.2526
   15033      14.8770
   15034      14.5447
   15035      14.7527
   15036      14.5804
   15037      13.7781
   15038      13.9765
   15039      14.7850
   15040      13.7490
   15041      14.6618
   15042      14.4101
   15043      14.3830
   15044      14.8764
   15045      14.8214
   15046      15.4092
   15047      14.4095
   15048      14.6783
   15049      14.0910
   15050      13.7858
   15051      14.5310
   15052      14.4610
   15053      14.0026
   15054      13.7644
   15055      14.0914
   15056      14.3383
   15057      14.4869
   15058      15.0624
   15059      13.9825
   15060      14.7698
   15061      14.1092
   15062      14.8047
   15063      14.7579
   15064      15.0476
   15065      13.6486
   15066      14.4247
   15067      14.4766
   15068      13.6475
   15069      13.6380
   15070      13.8668
   15071      14.2091
   15072      14.1324
   15073      13.7109
   15074      13.5155
   15075      14.1297
   15076      14.3728
   15077      13.7849
   15078      13.9918
   15079      13.7391
   15080      14.1135
   15081      14.1370
   15082      14.0209
   15083      13.1866
   15084      13.4592
   15085      13.7842
   15086      14.0870
   15087      13.9133
   15088      13.4340
   15089      14.0390
   15090      14.9401
   15091      14.9860
   15092      14.8457
   15093      15.1834
   15094      15.7066
   15095      15.6598
   15096      16.6335
   15097      16.3477
   15098      16.5360
   15099      15.0900
   15100      15.4075
   15101      15.4176
   15102      14.8137
   15103      15.0545
   15104      15.1795
   15105      14.9408
   15106      15.5281
   15107      15.3954
   15108      15.4701
   15109      15.2887
   15110      15.4064
   15111      15.6245
   15112      15.0174
   15113      15.2948
   15114      14.7176
   15115      15.2266
   15116      15.0286
   15117      15.3126
   15118      15.3630
   15119      14.7475
   15120      15.3138
   15121      14.8635
   15122      15.0279
   15123      15.0022
   15124      15.3333
   15125      15.7134
   15126      16.2861
   15127      15.2970
   15128      14.7572
   15129      15.4568
   15130      15.0401
   15131      15.6152
   15132      15.8254
   15133      16.1104
   15134      15.9161
   15135      15.7749
   15136      14.8444
   15137      15.7346
   15138      15.9023
   15139      16.0810
   15140      16.0741
   15141      16.0801
   15142      16.2209
   15143      15.7674
   15144      15.2910
   15145      15.4377
   15146      15.7802
   15147      15.6839
   15148      16.0750
   15149      16.3646
   15150      15.7953
   15151      15.9093
   15152      16.0272
   15153      16.0573
   15154      16.9544
   15155      16.8367
   15156      16.4889
   15157      16.7644
   15158      16.1501
   15159      17.1207
   15160      16.6556
   15161      17.5223
   15162      16.9889
   15163      16.6652
   15164      17.2526
   15165      17.2512
   15166      17.1302
   15167      16.7556
   15168      16.9563
   15169      16.9025
   15170      16.7914
   15171      16.3696
   15172      16.4693
   15173      15.9624
   15174      16.2100
   15175      16.2819
   15176      15.8106
   15177      16.8096
   15178      16.5157
   15179      16.1207
   15180      16.3842
   15181      16.1448
   15182      16.5268
   15183      15.8788
   15184      15.7146
   15185      15.8725
   15186      15.5997
   15187      15.2290
   15188      15.5935
   15189      15.4394
   15190      15.8780
   15191      15.9717
   15192      15.7736
   15193      14.6058
   15194      14.7702
   15195      15.0383
   15196      15.2678
   15197      15.6245
   15198      15.5370
   15199      16.0642
   15200      15.9701
   15201      15.6535
   15202      15.9550
   15203      16.2156
   15204      16.6463
   15205      15.8687
   15206      16.1751
   15207      16.4627
   15208      16.2535
   15209      16.5800
   15210      16.6122
   15211      17.2073
   15212      17.1196
   15213      16.5230
   15214      16.4798
   15215      16.8542
   15216      17.1854
   15217      17.1467
   15218      17.3906
   15219      17.2895
   15220      18.3891
   15221      17.6873
   15222      18.1320
   15223      17.3540
   15224      18.5413
   15225      17.1261
   15226      17.6792
   15227      17.0791
   15228      17.4201
   15229      16.9399
   15230      16.2282
   15231      16.5264
   15232      16.2534
   15233      16.7251
   15234      17.2645
   15235      16.7135
   15236      17.5864
   15237      17.1005
   15238      17.7718
   15239      16.9933
   15240      17.7684
   15241      17.3482
   15242      18.0131
   15243      17.5161
   15244      16.8531
   15245      16.3602
   15246      16.6002
   15247      16.4506
   15248      16.2760
   15249      16.1466
   15250      16.7301
   15251      16.2558
   15252      15.9675
   15253      16.3839
   15254      16.0509
   15255      17.0331
   15256      17.2558
   15257      17.6691
   15258      17.5136
   15259      17.1030
   15260      17.2089
   15261      17.3474
   15262      17.2093
   15263      16.8368
   15264      16.9045
   15265      16.5094
   15266      17.1056
   15267      17.1778
   15268      17.2819
   15269      17.5652
   15270      17.4797
   15271      17.4956
   15272      18.0420
   15273      17.3379
   15274      17.3406
   15275      18.0016
   15276      17.1156
   15277      17.4717
   15278      17.8738
   15279      17.2360
   15280      17.0115
   15281      17.3640
   15282      16.5527
   15283      17.0120
   15284      16.7293
   15285      17.0187
   15286      17.3506
   15287      18.1378
   15288      17.5846
   15289      17.7202
   15290      17.1315
   15291      17.6350
   15292      17.4362
   15293      17.0827
   15294      17.5748
   15295      17.0218
   15296      17.2162
   15297      17.0759
   15298      16.7330
   15299      16.6069
   15300      15.9890
   15301      16.2851
   15302      16.5358
   15303      16.6196
   15304      16.8931
   15305      16.5081
   15306      15.9853
   15307      16.6267
   15308      16.7892
   15309      16.7078
   15310      16.0659
   15311      16.0541
   15312      16.3700
   15313      15.9464
   15314      16.2374
   15315      16.1527
   15316      16.6453
   15317      16.3795
   15318      16.5657
   15319      16.2512
   15320      15.8844
   15321      16.2581
   15322      15.3909
   15323      16.0070
   15324      16.5775
   15325      16.2894
   15326      16.3491
   15327      16.6085
   15328      16.4970
   15329      15.6410
   15330      16.2772
   15331      16.5587
   15332      16.8553
   15333      16.6574
   15334      16.4481
   15335      16.1086
   15336      15.4348
   15337      15.8858
   15338      16.2282
   15339      15.5094
   15340      15.5256
   15341      15.2911
   15342      14.9852
   15343      14.6055
   15344      15.7910
   15345      14.4375
   15346      14.6972
   15347      15.2004
   15348      14.9443
   15349      14.9722
   15350      14.9775
   15351      15.0109
   15352      14.9294
   15353      14.5009
   15354      14.8617
   15355      14.9706
   15356      14.8412
   15357      14.7169
   15358      14.7904
   15359      15.2127
   15360      15.6922
   15361      16.0309
   15362      15.8291
   15363      16.5797
   15364      15.6551
   15365      16.1461
   15366      15.5650
   15367      16.1599
   15368      15.6563
   15369      15.7881
   15370      15.5906
   15371      15.7300
   15372      15.7184
   15373      15.3702
   15374      15.1877
   15375      16.0419
   15376      15.8917
   15377      16.2223
   15378      15.3605
   15379      15.7318
   15380      15.3613
   15381      15.4037
   15382      15.7452
   15383      15.8663
   15384      15.9014
   15385      15.7427
   15386      16.0683
   15387      15.5049
   15388      15.8172
   15389      15.8841
   15390      15.9007
   15391      15.5867
   15392      16.2307
   15393      16.2223
   15394      16.3985
   15395      15.7579
   15396      16.0582
   15397      16.4896
   15398      16.1685
   15399      16.7997
   15400      15.9376
   15401      16.1854
   15402      16.2926
   15403      16.1181
   15404      16.0777
   15405      16.2982
   15406      16.6844
   15407      16.5196
   15408      16.3870
   15409      16.8412
   15410      16.9315
   15411      17.0105
   15412      16.7315
   15413      17.0783
   15414      16.5957
   15415      17.0006
   15416      17.0586
   15417      17.0811
   15418      17.4571
   15419      17.1570
   15420      16.8427
   15421      16.7823
   15422      16.9987
   15423      16.6233
   15424      16.8251
   15425      16.5382
   15426      16.7199
   15427      16.8444
   15428      16.6651
   15429      16.9948
   15430      16.3178
   15431      16.4631
   15432      15.6982
   15433      16.1882
   15434      16.1263
   15435      15.2871
   15436      15.7276
   15437      15.4136
   15438      15.4691
   15439      15.3878
   15440      16.1843
   15441      15.7874
   15442      16.3206
   15443      16.4387
   15444      16.5000
   15445      16.1192
   15446      16.7068
   15447      16.3071
   15448      16.7514
   15449      16.9446
   15450      16.5655
   15451      17.0742
   15452      17.4601
   15453      17.3501
   15454      17.6653
   15455      17.5813
   15456      17.3870
   15457      17.3329
   15458      17.5254
   15459      17.0611
   15460      17.1980
   15461      17.5000
   15462      17.4865
   15463      16.8838
   15464      17.8088
   15465      17.2447
   15466      16.4391
   15467      17.2783
   15468      16.3789
   15469      16.5528
   15470      16.7575
   15471      16.9343
   15472      16.9146
   15473      16.6426
   15474      16.6600
   15475      16.7754
   15476      17.0905
   15477      16.7304
   15478      16.3915
   15479      17.0483
   15480      17.3182
   15481      17.4369
   15482      17.7427
   15483      16.9996
   15484      17.1949
   15485      16.4929
   15486      16.9295
   15487      16.7670
   15488      17.1097
   15489      16.6433
   15490      17.1632
   15491      16.8320
   15492      16.6625
   15493      16.3219
   15494      16.8562
   15495      16.6337
   15496      16.9012
   15497      16.5689
   15498      17.0548
   15499      16.9681
   15500      16.4203
   15501      16.6555
   15502      16.4745
   15503      15.7928
   15504      15.5062
   15505      15.9505
   15506      15.6478
   15507      14.7089
   15508      16.2295
   15509      15.8890
   15510      16.0222
   15511      16.3944
   15512      15.8821
   15513      16.5031
   15514      16.3423
   15515      15.7560
   15516      16.0261
   15517      16.4933
   15518      16.6440
   15519      17.0088
   15520      16.2499
   15521      16.5007
   15522      16.6503
   15523      15.5900
   15524      15.5213
   15525      15.4906
   15526      15.0036
   15527      15.3459
   15528      15.6577
   15529      16.1152
   15530      15.1015
   15531      15.7538
   15532      16.0845
   15533      15.8320
   15534      15.7676
   15535      15.3272
   15536      15.4738
   15537      15.9638
   15538      15.9487
   15539      15.6001
   15540      15.5216
   15541      15.2104
   15542      16.3510
   15543      16.8421
   15544      17.1309
   15545      17.3630
   15546      16.4673
   15547      16.9950
   15548      17.3430
   15549      16.8614
   15550      16.3963
   15551      16.7728
   15552      16.9616
   15553      16.7964
   15554      16.7475
   15555      17.2173
   15556      17.1885
   15557      17.3722
   15558      17.8224
   15559      17.2158
   15560      17.6280
   15561      18.1051
   15562      17.8209
   15563      17.2632
   15564      16.9407
   15565      16.1987
   15566      16.6893
   15567      16.2880
   15568      16.5540
   15569      17.3514
   15570      15.8240
   15571      16.4170
   15572      15.9811
   15573      16.1883
   15574      15.5793
   15575      16.1754
   15576      16.3060
   15577      15.9951
   15578      16.0208
   15579      16.0550
   15580      16.3131
   15581      16.6956
   15582      16.9272
   15583      16.8454
   15584      16.4554
   15585      16.5696
   15586      15.9288
   15587      16.9799
   15588      16.7105
   15589      16.5633
   15590      16.6721
   15591      17.0971
   15592      16.5375
   15593      16.6734
   15594      16.7164
   15595      16.0753
   15596      16.6204
   15597      16.4294
   15598      16.1023
   15599      16.0446
   15600      15.6615
   15601      15.5196
   15602      15.9019
   15603      15.4202
   15604      16.0666
   15605      15.7365
   15606      15.3926
   15607      15.6133
   15608      16.2320
   15609      16.2807
   15610      16.6168
   15611      16.6602
   15612      17.0848
   15613      16.7641
   15614      16.8509
   15615      16.8077
   15616      16.3260
   15617      16.7315
   15618      16.1632
   15619      16.6529
   15620      16.5570
   15621      16.4768
   15622      17.3572
   15623      17.3997
   15624      16.8488
   15625      17.7206
   15626      16.6589
   15627      16.7743
   15628      17.1768
   15629      17.5160
   15630      17.2136
   15631      17.2835
   15632      17.5369
   15633      16.4271
   15634      16.4158
   15635      16.9023
   15636      17.6449
   15637      16.6541
   15638      16.7965
   15639      17.4058
   15640      17.9239
   15641      17.4933
   15642      17.6613
   15643      17.8398
   15644      18.7678
   15645      18.3259
   15646      17.8508
   15647      17.5943
   15648      17.3659
   15649      16.2807
   15650      17.1492
   15651      17.5955
   15652      17.0151
   15653      17.3522
   15654      17.5825
   15655      17.1818
   15656      17.0268
   15657      17.1980
   15658      16.1546
   15659      16.0971
   15660      17.6572
   15661      16.3709
   15662      16.8458
   15663      17.4330
   15664      17.6668
   15665      17.3577
   15666      17.1636
   15667      18.0648
   15668      18.5304
   15669      18.0787
   15670      17.4356
   15671      17.7264
   15672      19.0105
   15673      17.8109
   15674      18.1026
   15675      17.6300
   15676      17.8075
   15677      17.5606
   15678      16.4345
   15679      16.3194
   15680      17.3599
   15681      17.1716
   15682      17.1523
   15683      16.5953
   15684      16.9934
   15685      17.0732
   15686      16.5721
   15687      17.0919
   15688      17.5512
   15689      15.9443
   15690      16.1483
   15691      16.3962
   15692      17.1872
   15693      16.5295
   15694      16.9067
   15695      16.3811
   15696      16.4429
   15697      15.9120
   15698      16.2312
   15699      15.6454
   15700      15.8453
   15701      15.7507
   15702      15.8406
   15703      15.7845
   15704      16.0519
   15705      15.5523
   15706      14.8514
   15707      15.5472
   15708      15.4505
   15709      15.4953
   15710      15.4673
   15711      15.3286
   15712      15.4479
   15713      15.6346
   15714      15.6690
   15715      15.4439
   15716      15.5130
   15717      15.4736
   15718      15.6206
   15719      16.0564
   15720      15.7173
   15721      14.6765
   15722      15.6980
   15723      14.8363
   15724      14.3659
   15725      14.0051
   15726      14.1988
   15727      14.7227
   15728      13.8220
   15729      14.3040
   15730      13.8683
   15731      14.3258
   15732      14.5200
   15733      14.4917
   15734      13.0243
   15735      13.5185
   15736      13.0440
   15737      13.6414
   15738      13.1360
   15739      13.2524
   15740      14.1413
   15741      12.9204
   15742      14.0171
   15743      13.2166
   15744      13.2697
   15745      13.6717
   15746      14.2084
   15747      14.5663
   15748      14.5337
   15749      14.8169
   15750      14.6936
   15751      14.7378
   15752      13.9149
   15753      14.0041
   15754      13.7919
   15755      14.0885
   15756      13.7381
   15757      14.2857
   15758      13.9115
   15759      13.7446
   15760      14.2791
   15761      13.8835
   15762      13.4819
   15763      13.6098
   15764      13.9841
   15765      14.3848
   15766      14.1627
   15767      14.1859
   15768      14.4443
   15769      14.1099
   15770      14.1654
   15771      14.0018
   15772      13.8309
   15773      14.4035
   15774      14.0392
   15775      13.9720
   15776      14.1366
   15777      14.3975
   15778      15.2602
   15779      14.1857
   15780      15.0980
   15781      14.5113
   15782      14.5637
   15783      14.9376
   15784      15.0095
   15785      15.7750
   15786      15.5927
   15787      15.5890
   15788      14.7196
   15789      15.1816
   15790      14.9426
   15791      14.3826
   15792      14.7747
   15793      14.1579
   15794      14.1876
   15795      15.0130
   15796      15.6013
   15797      14.8133
   15798      15.2484
   15799      15.7235
   15800      15.6021
   15801      15.4597
   15802      15.1466
   15803      14.9211
   15804      14.4930
   15805      15.2139
   15806      15.7018
   15807      15.5496
   15808      14.8426
   15809      15.1844
   15810      14.0651
   15811      15.4110
   15812      15.0217
   15813      14.3785
   15814      14.5892
   15815      14.6247
   15816      15.3446
   15817      13.8857
   15818      14.1777
   15819      13.7254
   15820      14.5789
   15821      14.5507
   15822      14.9859
   15823      15.0201
   15824      14.3726
   15825      14.8739
   15826      14.6022
   15827      14.7833
   15828      14.6410
   15829      14.9732
   15830      15.6838
   15831      14.7443
   15832      15.5440
   15833      14.8326
   15834      15.6139
   15835      14.9180
   15836      14.9072
   15837      14.6692
   15838      14.9338
   15839      13.9090
   15840      14.3683
   15841      13.5515
   15842      14.4750
   15843      14.4580
   15844      14.3980
   15845      15.1161
   15846      14.5817
   15847      15.2757
   15848      15.2927
   15849      15.3917
   15850      14.9069
   15851      14.4779
   15852      13.7662
   15853      14.9061
   15854      15.6098
   15855      15.5775
   15856      15.4390
   15857      15.4718
   15858      14.8132
   15859      15.8455
   15860      15.6078
   15861      16.1502
   15862      16.1914
   15863      15.9081
   15864      15.5625
   15865      15.5840
   15866      15.3637
   15867      15.6213
   15868      15.4221
   15869      15.5120
   15870      15.7980
   15871      15.8214
   15872      15.6997
   15873      14.9805
   15874      14.6866
   15875      14.8227
   15876      13.9812
   15877      13.7370
   15878      14.7975
   15879      15.5702
   15880      14.8952
   15881      15.1198
   15882      15.2798
   15883      14.8627
   15884      15.7767
   15885      14.9412
   15886      15.1416
   15887      14.9478
   15888      14.8108
   15889      15.5035
   15890      15.1593
   15891      14.8492
   15892      15.2250
   15893      14.9263
   15894      15.5474
   15895      15.4447
   15896      15.8790
   15897      16.0519
   15898      15.2406
   15899      15.6364
   15900      15.4422
   15901      16.1043
   15902      15.6910
   15903      15.0104
   15904      15.5936
   15905      15.9379
   15906      16.0166
   15907      15.7305
   15908      15.7037
   15909      14.2918
   15910      14.9295
   15911      14.5607
   15912      14.3901
   15913      14.8618
   15914      14.6790
   15915      14.9242
   15916      14.8792
   15917      15.3212
   15918      15.6863
   15919      15.4488
   15920      14.5106
   15921      14.8615
   15922      15.0847
   15923      15.0334
   15924      14.8185
   15925      14.3106
   15926      14.7901
   15927      14.1422
   15928      14.9841
   15929      14.9754
   15930      14.2709
   15931      14.3426
   15932      14.9626
   15933      14.8566
   15934      14.8675
   15935      14.8347
   15936      14.3714
   15937      14.9688
   15938      14.7503
   15939      15.0828
   15940      15.5653
   15941      15.4490
   15942      15.5263
   15943      15.1293
   15944      16.0572
   15945      15.6306
   15946      14.2675
   15947      15.0410
   15948      15.8455
   15949      15.7808
   15950      16.1752
   15951      16.3885
   15952      16.4195
   15953      15.8581
   15954      15.7863
   15955      15.5721
   15956      16.1930
   15957      16.0673
   15958      16.0090
   15959      15.1888
   15960      16.5066
   15961      16.2858
   15962      16.2300
   15963      15.9014
   15964      16.3232
   15965      15.8187
   15966      17.0721
   15967      16.7620
   15968      16.4126
   15969      16.3202
   15970      16.2525
   15971      15.9638
   15972      16.2092
   15973      16.9001
   15974      16.3511
   15975      16.4305
   15976      15.6262
   15977      16.6420
   15978      16.6470
   15979      17.0703
   15980      15.9289
   15981      16.5986
   15982      16.0504
   15983      15.4097
   15984      15.1427
   15985      15.4938
   15986      14.7644
   15987      15.3672
   15988      14.9353
   15989      14.3898
   15990      14.5107
   15991      15.2152
   15992      15.3829
   15993      15.2530
   15994      15.5143
   15995      15.7786
   15996      15.4111
   15997      16.5877
   15998      15.4096
   15999      15.9954
   16000      15.9524
   16001      15.3538
   16002      15.3457
   16003      15.6826
   16004      15.9076
   16005      15.7187
   16006      15.7555
   16007      15.5608
   16008      14.8017
   16009      15.3104
   16010      14.7790
   16011      14.5551
   16012      14.7901
   16013      15.6738
   16014      15.6789
   16015      15.7151
   16016      14.4465
   16017      14.7914
   16018      14.1478
   16019      15.4291
   16020      16.1812
   16021      15.7484
   16022      15.6646
   16023      15.0340
   16024      15.3906
   16025      15.1360
   16026      14.8213
   16027      14.4156
   16028      14.6375
   16029      14.4824
   16030      14.9765
   16031      15.4296
   16032      14.8896
   16033      14.4170
   16034      13.9116
   16035      13.6681
   16036      14.5635
   16037      14.7481
   16038      15.3939
   16039      14.8611
   16040      13.6331
   16041      15.3570
   16042      14.8429
   16043      15.1539
   16044      14.4870
   16045      14.6725
   16046      15.1822
   16047      15.8028
   16048      16.8358
   16049      16.0014
   16050      16.2804
   16051      16.0806
   16052      16.7470
   16053      16.1616
   16054      16.6274
   16055      15.7949
   16056      16.5483
   16057      16.1045
   16058      16.0689
   16059      15.6513
   16060      15.7680
   16061      15.5876
   16062      14.7672
   16063      15.2171
   16064      15.4409
   16065      15.3673
   16066      14.7134
   16067      14.7718
   16068      14.9896
   16069      15.1151
   16070      15.4447
   16071      15.7703
   16072      14.9338
   16073      16.2385
   16074      16.0328
   16075      16.1522
   16076      16.1491
   16077      15.7579
   16078      16.0054
   16079      16.2041
   16080      17.0886
   16081      17.3461
   16082      16.2684
   16083      16.0314
   16084      15.9809
   16085      16.6957
   16086      16.2625
   16087      16.6822
   16088      16.7954
   16089      15.8381
   16090      16.3194
   16091      16.3704
   16092      16.4105
   16093      17.2813
   16094      16.5444
   16095      16.7227
   16096      17.4639
   16097      17.7371
   16098      17.8164
   16099      18.3889
   16100      17.4807
   16101      17.7735
   16102      16.8353
   16103      17.5551
   16104      17.1700
   16105      17.2991
   16106      16.7547
   16107      16.4980
   16108      16.2692
   16109      17.0037
   16110      16.5316
   16111      17.0966
   16112      16.8150
   16113      17.7078
   16114      16.6746
   16115      17.5926
   16116      16.8317
   16117      17.0368
   16118      17.1141
   16119      16.9677
   16120      17.2436
   16121      16.6813
   16122      16.7654
   16123      16.5674
   16124      16.0610
   16125      16.7344
   16126      16.9627
   16127      17.2017
   16128      16.3119
   16129      16.7594
   16130      16.9214
   16131      16.8879
   16132      16.3328
   16133      17.3046
   16134      17.4013
   16135      16.8565
   16136      17.1389
   16137      18.2272
   16138      17.7010
   16139      17.4856
   16140      17.4787
   16141      18.3520
   16142      18.1969
   16143      17.5603
   16144      17.2572
   16145      16.9024
   16146      17.2765
   16147      16.9206
   16148      17.8021
   16149      17.4963
   16150      17.4183
   16151      17.4587
   16152      17.4441
   16153      17.2490
   16154      17.1244
   16155      16.9558
   16156      17.7982
   16157      17.5011
   16158      18.0454
   16159      17.5577
   16160      17.4776
   16161      17.5931
   16162      17.5134
   16163      17.1547
   16164      17.2122
   16165      16.6511
   16166      17.6310
   16167      17.4875
   16168      17.8907
   16169      17.5549
   16170      17.9050
   16171      18.0916
   16172      18.2042
   16173      18.2179
   16174      19.3123
   16175      18.7183
   16176      18.3782
   16177      18.3885
   16178      19.0480
   16179      18.9768
   16180      19.5407
   16181      19.0715
   16182      19.5521
   16183      19.5937
   16184      20.3711
   16185      19.6675
   16186      19.9955
   16187      19.4236
   16188      18.4318
   16189      18.4230
   16190      18.6090
   16191      19.4145
   16192      19.1531
   16193      18.7828
   16194      19.1170
   16195      18.3712
   16196      19.2828
   16197      19.1879
   16198      19.8142
   16199      19.7185
   16200      19.7756
   16201      19.2223
   16202      19.5833
   16203      19.1923
   16204      19.0144
   16205      19.2764
   16206      19.1268
   16207      18.7210
   16208      17.8369
   16209      18.6693
   16210      18.4549
   16211      19.4827
   16212      18.8481
   16213      18.4480
   16214      18.2566
   16215      18.3742
   16216      18.1143
   16217      18.2130
   16218      18.8904
   16219      18.2329
   16220      18.0338
   16221      18.0674
   16222      17.8767
   16223      17.7713
   16224      17.3881
   16225      17.0952
   16226      16.6381
   16227      17.3594
   16228      17.6317
   16229      17.2701
   16230      17.1335
   16231      16.5216
   16232      17.2210
   16233      16.3525
   16234      16.6356
   16235      15.7464
   16236      15.9081
   16237      15.6564
   16238      16.1556
   16239      15.5906
   16240      16.0720
   16241      16.1727
   16242      15.8292
   16243      16.4456
   16244      16.3352
   16245      16.6923
   16246      16.0809
   16247      15.7482
   16248      15.4072
   16249      15.9806
   16250      15.7052
   16251      15.8859
   16252      17.1055
   16253      16.4416
   16254      16.9362
   16255      16.1999
   16256      16.1617
   16257      16.7002
   16258      16.5010
   16259      16.3121
   16260      16.3698
   16261      15.9427
   16262      16.5395
   16263      15.9372
   16264      16.1794
   16265      15.6903
   16266      15.7032
   16267      16.6002
   16268      16.2070
   16269      16.1253
   16270      16.1885
   16271      15.6521
   16272      15.3722
   16273      16.0226
   16274      15.4233
   16275      15.0941
   16276      15.2653
   16277      15.7676
   16278      15.7574
   16279      16.0181
   16280      16.0099
   16281      16.6855
   16282      15.8943
   16283      15.3705
   16284      16.5942
   16285      15.9114
   16286      15.3542
   16287      16.3257
   16288      16.1474
   16289      16.4118
   16290      16.6683
   16291      15.8263
   16292      16.1422
   16293      16.0621
   16294      16.0588
   16295      15.7859
   16296      16.1335
   16297      15.5514
   16298      15.4068
   16299      16.1110
   16300      15.4830
   16301      15.6610
   16302      15.1441
   16303      15.7349
   16304      15.3318
   16305      16.6529
   16306      15.2764
   16307      15.8503
   16308      15.4906
   16309      15.2907
   16310      15.9505
   16311      16.0524
   16312      15.8542
   16313      16.5352
   16314      16.1330
   16315      15.9477
   16316      15.7819
   16317      15.3432
   16318      15.3348
   16319      14.8455
   16320      15.3077
   16321      15.5626
   16322      15.5547
   16323      15.4349
   16324      15.9692
   16325      15.4243
   16326      14.7887
   16327      15.2157
   16328      14.7735
   16329      15.2577
   16330      15.5335
   16331      15.3359
   16332      16.2258
   16333      15.2126
   16334      15.9465
   16335      16.0555
   16336      15.9872
   16337      16.0394
   16338      16.3117
   16339      15.9570
   16340      15.7436
   16341      16.6899
   16342      17.6474
   16343      16.5420
   16344      16.2766
   16345      17.0769
   16346      16.7466
   16347      17.0504
   16348      16.5700
   16349      16.8527
   16350      17.0976
   16351      16.7745
   16352      16.6149
   16353      16.9803
   16354      17.5517
   16355      18.1180
   16356      17.6718
   16357      16.9906
   16358      16.8905
   16359      16.9846
   16360      17.6304
   16361      16.4978
   16362      17.1708
   16363      17.1654
   16364      17.2830
   16365      17.2374
   16366      17.4814
   16367      17.7292
   16368      17.7261
   16369      17.9020
   16370      17.3192
   16371      17.9020
   16372      17.8232
   16373      17.1600
   16374      17.1837
   16375      17.0188
   16376      16.8534
   16377      16.1692
   16378      16.9179
   16379      17.0611
   16380      16.4050
   16381      16.2390
   16382      16.7128
   16383      16.9264
   16384      16.7848
   16385      16.5398
   16386      17.3397
   16387      17.3040
   16388      17.0014
   16389      17.2038
   16390      16.7275
   16391      16.8510
   16392      16.9744
   16393      18.0253
   16394      17.2053
   16395      16.7960
   16396      17.4324
   16397      17.5382
   16398      17.8470
   16399      17.9566
   16400      17.6950
   16401      17.1916
   16402      17.4777
   16403      17.1740
   16404      16.5449
   16405      16.6736
   16406      16.4905
   16407      16.1820
   16408      16.8834
   16409      16.6143
   16410      16.8268
   16411      16.5909
   16412      16.2914
   16413      16.1241
   16414      16.4274
   16415      15.5143
   16416      15.6584
   16417      15.7754
   16418      15.2584
   16419      16.0793
   16420      16.3496
   16421      15.6963
   16422      15.0997
   16423      15.6073
   16424      15.1794
   16425      16.1614
   16426      16.0259
   16427      15.9291
   16428      16.0308
   16429      16.9385
   16430      16.4609
   16431      16.8725
   16432      16.8515
   16433      16.3462
   16434      16.5697
   16435      16.4746
   16436      16.5028
   16437      16.0212
   16438      16.3040
   16439      16.4562
   16440      16.8882
   16441      15.3935
   16442      15.3390
   16443      15.0532
   16444      14.7316
   16445      14.6849
   16446      15.2621
   16447      15.4783
   16448      15.1922
   16449      15.6315
   16450      14.7897
   16451      14.7008
   16452      15.1564
   16453      15.5275
   16454      15.6209
   16455      15.8178
   16456      15.2795
   16457      15.8725
   16458      16.0106
   16459      15.3396
   16460      15.5682
   16461      16.1121
   16462      16.0623
   16463      16.2597
   16464      16.5123
   16465      16.2562
   16466      15.7473
   16467      15.7350
   16468      15.4403
   16469      15.5194
   16470      15.6966
   16471      15.5930
   16472      15.0162
   16473      15.9059
   16474      15.6127
   16475      15.0318
   16476      14.9054
   16477      14.8478
   16478      15.9394
   16479      15.2477
   16480      15.4624
   16481      15.7986
   16482      16.0713
   16483      16.2115
   16484      16.0981
   16485      15.5536
   16486      15.5914
   16487      16.0278
   16488      15.7275
   16489      14.8989
   16490      14.3202
   16491      13.8394
   16492      13.0517
   16493      13.8316
   16494      13.5580
   16495      13.7015
   16496      13.9278
   16497      13.9826
   16498      13.3505
   16499      13.2097
   16500      13.2201
   16501      13.0117
   16502      12.9584
   16503      12.9095
   16504      12.3793
   16505      12.9124
   16506      12.5487
   16507      13.0990
   16508      13.5540
   16509      13.0103
   16510      13.2011
   16511      12.6980
   16512      12.8671
   16513      12.2042
   16514      12.5448
   16515      12.3786
   16516      12.3777
   16517      12.5513
   16518      12.4425
   16519      12.4589
   16520      13.0626
   16521      12.4885
   16522      12.4239
   16523      12.6739
   16524      12.3482
   16525      12.1372
   16526      11.7342
   16527      11.5711
   16528      12.9789
   16529      12.1469
   16530      12.7937
   16531      11.8361
   16532      11.9989
   16533      12.1377
   16534      12.0959
   16535      12.3657
   16536      12.2616
   16537      11.6019
   16538      12.2074
   16539      12.2645
   16540      12.1429
   16541      12.0957
   16542      12.1004
   16543      12.0341
   16544      12.2726
   16545      12.1202
   16546      12.9611
   16547      12.6826
   16548      12.1641
   16549      12.3739
   16550      12.1299
   16551      12.7335
   16552      12.0061
   16553      12.0651
   16554      11.8002
   16555      12.3020
   16556      12.4565
   16557      12.7024
   16558      11.9387
   16559      11.8749
   16560      11.9425
   16561      11.6454
   16562      12.0734
   16563      12.1521
   16564      13.0884
   16565      11.6336
   16566      12.4905
   16567      11.8589
   16568      12.0596
   16569      11.9779
   16570      12.2157
   16571      12.1376
   16572      12.0488
   16573      12.5283
   16574      12.6314
   16575      11.8216
   16576      12.2949
   16577      11.8250
   16578      11.4334
   16579      11.7365
   16580      11.6093
   16581      11.7826
   16582      11.1219
   16583      12.4821
   16584      11.9556
   16585      12.5420
   16586      11.9966
   16587      11.7759
   16588      12.2411
   16589      12.3539
   16590      13.1146
   16591      12.3547
   16592      13.2588
   16593      12.6483
   16594      12.5838
   16595      13.1197
   16596      13.0131
   16597      12.7254
   16598      12.3600
   16599      12.3957
   16600      12.6413
   16601      13.1057
   16602      12.6210
   16603      13.2770
   16604      13.2061
   16605      13.2906
   16606      12.9016
   16607      12.8306
   16608      12.3912
   16609      13.2279
   16610      13.3509
   16611      13.7509
   16612      12.8767
   16613      13.0966
   16614      13.8970
   16615      13.1876
   16616      12.9036
   16617      13.4600
   16618      13.0783
   16619      13.0710
   16620      13.3666
   16621      13.6352
   16622      13.4488
   16623      13.4938
   16624      12.9820
   16625      13.6210
   16626      13.4968
   16627      13.8416
   16628      13.5517
   16629      13.2416
   16630      13.4298
   16631      13.0730
   16632      12.7374
   16633      13.3594
   16634      13.1643
   16635      12.6218
   16636      12.5003
   16637      12.9807
   16638      12.9888
   16639      12.9716
   16640      13.5145
   16641      12.8496
   16642      13.0563
   16643      12.9233
   16644      13.8642
   16645      13.3758
   16646      13.8218
   16647      14.2124
   16648      13.8589
   16649      12.8679
   16650      12.7261
   16651      12.6832
   16652      13.3084
   16653      12.6839
   16654      13.4364
   16655      12.7438
   16656      12.4557
   16657      12.9151
   16658      13.3731
   16659      12.5539
   16660      12.4960
   16661      12.6036
   16662      12.9532
   16663      12.7911
   16664      11.8309
   16665      12.3750
   16666      12.7372
   16667      12.2998
   16668      12.4790
   16669      12.5798
   16670      12.9056
   16671      12.7042
   16672      12.9039
   16673      12.3583
   16674      11.7388
   16675      11.7901
   16676      11.9713
   16677      12.0021
   16678      11.7032
   16679      12.4464
   16680      12.9795
   16681      12.6656
   16682      12.5974
   16683      13.2963
   16684      12.6844
   16685      13.4113
   16686      13.6015
   16687      13.7408
   16688      14.3268
   16689      13.6895
   16690      13.3847
   16691      13.7228
   16692      13.2318
   16693      13.2939
   16694      12.7668
   16695      13.6902
   16696      12.8358
   16697      13.3823
   16698      13.7493
   16699      13.7438
   16700      13.8481
   16701      14.0566
   16702      13.6189
   16703      13.5427
   16704      13.8037
   16705      14.0399
   16706      14.1610
   16707      14.5791
   16708      13.3729
   16709      13.2328
   16710      13.5717
   16711      12.5084
   16712      12.5341
   16713      12.2513
   16714      12.8585
   16715      13.1966
   16716      13.3572
   16717      12.6151
   16718      12.9826
   16719      12.9791
   16720      12.8288
   16721      13.1538
   16722      13.2553
   16723      13.9590
   16724      12.7437
   16725      13.5684
   16726      13.2429
   16727      13.7262
   16728      13.6879
   16729      14.2016
   16730      14.2796
   16731      14.3854
   16732      13.8038
   16733      13.8677
   16734      13.5861
   16735      14.1835
   16736      13.5859
   16737      14.2315
   16738      13.1157
   16739      13.5478
   16740      14.0993
   16741      13.9336
   16742      13.7226
   16743      13.3276
   16744      12.7409
   16745      13.2164
   16746      13.3625
   16747      13.2199
   16748      13.2298
   16749      13.5605
   16750      13.7244
   16751      14.1336
   16752      14.1838
   16753      13.9116
   16754      14.4753
   16755      13.8065
   16756      14.0896
   16757      13.9323
   16758      14.6557
   16759      14.6570
   16760      15.6258
   16761      15.3868
   16762      15.3060
   16763      15.1121
   16764      15.0980
   16765      14.3819
   16766      14.8362
   16767      13.9305
   16768      13.4449
   16769      14.2898
   16770      14.4666
   16771      13.6315
   16772      13.8663
   16773      13.9527
   16774      14.6354
   16775      14.2368
   16776      14.2135
   16777      13.8116
   16778      14.1823
   16779      14.1392
   16780      14.3356
   16781      14.5956
   16782      14.2967
   16783      15.2918
   16784      14.5758
   16785      14.4326
   16786      15.1256
   16787      14.4385
   16788      14.9588
   16789      14.2461
   16790      15.4651
   16791      15.0578
   16792      14.3825
   16793      14.9465
   16794      14.9781
   16795      15.0071
   16796      14.8185
   16797      14.8144
   16798      15.5143
   16799      15.3809
   16800      15.7855
   16801      16.2656
   16802      15.9484
   16803      14.9591
   16804      14.6838
   16805      15.0461
   16806      15.1625
   16807      14.8476
   16808      14.3725
   16809      15.7362
   16810      15.3967
   16811      15.9552
   16812      16.3052
   16813      15.6293
   16814      14.9499
   16815      15.6328
   16816      16.4744
   16817      16.0558
   16818      16.6013
   16819      16.1156
   16820      16.8899
   16821      15.7880
   16822      15.9748
   16823      15.6464
   16824      15.3357
   16825      15.7295
   16826      15.4388
   16827      15.6757
   16828      15.1246
   16829      15.6636
   16830      15.3686
   16831      15.3564
   16832      15.4582
   16833      14.2102
   16834      15.5099
   16835      15.0921
   16836      14.7555
   16837      14.8717
   16838      15.0857
   16839      15.3447
   16840      15.4858
   16841      14.7660
   16842      14.7928
   16843      14.9457
   16844      14.2121
   16845      14.5721
   16846      14.2303
   16847      14.4106
   16848      14.2682
   16849      14.9752
   16850      14.7534
   16851      14.7728
   16852      14.7699
   16853      15.0622
   16854      14.2805
   16855      14.7508
   16856      14.3322
   16857      15.0840
   16858      13.9217
   16859      13.8423
   16860      13.6582
   16861      13.2434
   16862      13.8827
   16863      13.4307
   16864      13.7689
   16865      13.1445
   16866      12.7580
   16867      13.4478
   16868      12.9769
   16869      12.9520
   16870      12.4032
   16871      13.8203
   16872      12.8312
   16873      13.1094
   16874      13.1505
   16875      12.9739
   16876      13.0947
   16877      12.5457
   16878      12.6174
   16879      13.5064
   16880      13.9518
   16881      13.6544
   16882      14.3091
   16883      14.0528
   16884      14.1169
   16885      13.8737
   16886      14.0213
   16887      13.9095
   16888      14.0961
   16889      13.9760
   16890      14.4811
   16891      14.4299
   16892      14.2036
   16893      14.4190
   16894      14.2737
   16895      13.9537
   16896      13.9391
   16897      13.1562
   16898      12.0874
   16899      12.1510
   16900      12.2895
   16901      12.6646
   16902      11.9562
   16903      13.1510
   16904      12.5629
   16905      11.8365
   16906      12.0219
   16907      11.9064
   16908      11.7647
   16909      11.4027
   16910      12.4855
   16911      12.1331
   16912      12.2260
   16913      12.0904
   16914      12.7557
   16915      11.4384
   16916      11.5180
   16917      11.7376
   16918      11.6823
   16919      11.8901
   16920      11.6085
   16921      11.2793
   16922      11.4341
   16923      12.0115
   16924      12.4003
   16925      12.4700
   16926      12.1504
   16927      11.9429
   16928      11.4900
   16929      11.8021
   16930      11.4306
   16931      11.9932
   16932      12.2561
   16933      12.1909
   16934      12.3265
   16935      12.2611
   16936      12.1067
   16937      12.3052
   16938      12.3096
   16939      12.0088
   16940      12.5365
   16941      12.2598
   16942      11.4380
   16943      12.2335
   16944      12.9355
   16945      12.2947
   16946      12.8888
   16947      12.5800
   16948      12.9751
   16949      12.4284
   16950      12.3046
   16951      13.1798
   16952      12.2698
   16953      12.8392
   16954      12.9874
   16955      12.8300
   16956      13.1843
   16957      12.8021
   16958      12.9755
   16959      13.2601
   16960      13.3572
   16961      12.9666
   16962      13.8472
   16963      12.7617
   16964      13.9189
   16965      13.5616
   16966      13.9153
   16967      13.5194
   16968      14.1057
   16969      13.0408
   16970      12.5694
   16971      12.7494
   16972      12.7381
   16973      13.4017
   16974      13.1791
   16975      13.5896
   16976      13.6132
   16977      14.0336
   16978      13.8442
   16979      14.0752
   16980      13.3775
   16981      14.3793
   16982      14.7300
   16983      14.7344
   16984      13.9577
   16985      14.6337
   16986      14.1070
   16987      14.2357
   16988      14.5506
   16989      14.0500
   16990      14.0158
   16991      14.0506
   16992      14.5053
   16993      14.3483
   16994      14.6211
   16995      15.1004
   16996      15.2941
   16997      15.3497
   16998      15.3687
   16999      15.2399
   17000      15.1361
   17001      15.5531
   17002      14.9688
   17003      15.2082
   17004      14.7758
   17005      14.9015
   17006      14.5890
   17007      14.5386
   17008      13.6298
   17009      14.0541
   17010      14.0090
   17011      14.2452
   17012      15.4949
   17013      15.4151
   17014      15.4914
   17015      14.8736
   17016      14.3777
   17017      13.9597
   17018      13.5540
   17019      12.9388
   17020      13.3976
   17021      13.5741
   17022      13.7890
   17023      13.5501
   17024      14.0660
   17025      14.6720
   17026      14.4586
   17027      13.6664
   17028      14.2703
   17029      14.9436
   17030      15.0052
   17031      14.1536
   17032      13.9016
   17033      14.2130
   17034      14.4930
   17035      14.3564
   17036      13.2158
   17037      13.4349
   17038      13.0636
   17039      13.3081
   17040      13.1097
   17041      13.9964
   17042      14.1870
   17043      13.1743
   17044      12.7021
   17045      13.2897
   17046      13.6276
   17047      13.8209
   17048      13.8365
   17049      13.8656
   17050      13.7018
   17051      13.9344
   17052      12.9015
   17053      13.4463
   17054      14.2642
   17055      13.4680
   17056      13.2280
   17057      13.8686
   17058      13.9350
   17059      13.9750
   17060      14.4975
   17061      14.2441
   17062      13.6501
   17063      13.4267
   17064      13.9472
   17065      12.7308
   17066      14.4202
   17067      13.6459
   17068      14.1720
   17069      14.8870
   17070      14.5541
   17071      14.9156
   17072      15.6547
   17073      14.6069
   17074      15.2172
   17075      15.6191
   17076      15.9112
   17077      14.9820
   17078      14.6006
   17079      14.4968
   17080      14.6799
   17081      14.5531
   17082      14.2539
   17083      15.3038
   17084      15.6333
   17085      15.6071
   17086      15.0249
   17087      15.0907
   17088      14.7188
   17089      14.2333
   17090      13.7491
   17091      13.6220
   17092      13.1598
   17093      14.0159
   17094      15.0284
   17095      14.8516
   17096      14.7544
   17097      13.8627
   17098      14.7542
   17099      14.6354
   17100      13.9326
   17101      13.8479
   17102      14.0390
   17103      14.0205
   17104      13.7673
   17105      14.1798
   17106      13.0556
   17107      13.3727
   17108      13.8110
   17109      13.2346
   17110      13.8045
   17111      13.0166
   17112      14.0971
   17113      13.2590
   17114      13.2514
   17115      13.3246
   17116      13.5575
   17117      13.3054
   17118      13.0057
   17119      13.5031
   17120      13.3944
   17121      13.1305
   17122      13.3909
   17123      12.9490
   17124      13.2434
   17125      13.0531
   17126      13.2491
   17127      13.2617
   17128      13.4228
   17129      13.4245
   17130      13.5459
   17131      13.6969
   17132      13.8317
   17133      13.6837
   17134      13.6961
   17135      14.1732
   17136      14.2261
   17137      14.3972
   17138      14.1520
   17139      14.1963
   17140      14.2810
   17141      14.7801
   17142      13.8424
   17143      13.8272
   17144      13.2786
   17145      13.3617
   17146      14.6722
   17147      13.6645
   17148      13.6274
   17149      13.8794
   17150      14.2399
   17151      14.7262
   17152      14.9696
   17153      14.9847
   17154      14.0665
   17155      14.8151
   17156      14.3261
   17157      14.4168
   17158      14.1824
   17159      14.0653
   17160      14.8306
   17161      14.6658
   17162      14.6503
   17163      14.8011
   17164      14.3258
   17165      14.9390
   17166      14.7485
   17167      14.3091
   17168      14.6994
   17169      14.4200
   17170      15.0013
   17171      14.9620
   17172      15.5164
   17173      14.4226
   17174      14.3443
   17175      14.4763
   17176      15.0056
   17177      14.6610
   17178      14.6887
   17179      15.3087
   17180      14.5860
   17181      14.2095
   17182      14.6715
   17183      14.2555
   17184      14.1506
   17185      14.7755
   17186      14.8809
   17187      15.1915
   17188      14.1880
   17189      14.6834
   17190      14.6952
   17191      14.4181
   17192      14.6694
   17193      14.9014
   17194      14.9281
   17195      14.3330
   17196      14.4432
   17197      14.3020
   17198      14.5105
   17199      14.2811
   17200      14.2657
   17201      14.0768
   17202      13.9165
   17203      14.4159
   17204      13.9902
   17205      14.2572
   17206      14.0266
   17207      14.0363
   17208      14.2310
   17209      14.5749
   17210      14.0568
   17211      14.5945
   17212      14.2278
   17213      14.5440
   17214      14.1900
   17215      14.4360
   17216      13.9950
   17217      14.2661
   17218      13.4628
   17219      13.9363
   17220      13.4905
   17221      13.8595
   17222      14.0969
   17223      14.8943
   17224      13.6515
   17225      14.2613
   17226      14.9539
   17227      13.9083
   17228      13.8143
   17229      13.9853
   17230      14.1402
   17231      13.4988
   17232      13.9146
   17233      14.6498
   17234      13.7658
   17235      14.0472
   17236      14.8224
   17237      14.7569
   17238      14.3147
   17239      13.5517
   17240      13.9913
   17241      13.7328
   17242      14.4878
   17243      13.8208
   17244      14.5512
   17245      13.9619
   17246      14.7156
   17247      14.7440
   17248      15.0860
   17249      14.5777
   17250      15.0025
   17251      14.6674
   17252      14.9484
   17253      15.2043
   17254      15.5785
   17255      14.9529
   17256      15.4631
   17257      15.4181
   17258      15.0267
   17259      14.9542
   17260      15.5714
   17261      15.6182
   17262      16.1459
   17263      15.7502
   17264      15.3007
   17265      15.2920
   17266      15.5643
   17267      15.5136
   17268      15.5207
   17269      14.9438
   17270      14.7958
   17271      14.5150
   17272      14.9222
   17273      14.7513
   17274      14.3559
   17275      14.0341
   17276      14.0559
   17277      14.5246
   17278      14.3154
   17279      14.2574
   17280      14.0418
   17281      14.7358
   17282      14.5277
   17283      14.3276
   17284      14.6496
   17285      15.2940
   17286      14.7055
   17287      15.5494
   17288      15.0823
   17289      15.0318
   17290      15.2682
   17291      14.7889
   17292      15.3441
   17293      14.1472
   17294      14.7264
   17295      14.9243
   17296      14.8435
   17297      14.6033
   17298      14.7899
   17299      15.2356
   17300      14.7510
   17301      14.6984
   17302      14.6083
   17303      14.9722
   17304      14.9813
   17305      14.9626
   17306      14.8884
   17307      14.4803
   17308      15.1208
   17309      14.4235
   17310      14.7447
   17311      15.8770
   17312      15.5465
   17313      15.6811
   17314      15.5997
   17315      16.2723
   17316      16.0998
   17317      15.6097
   17318      15.0591
   17319      15.2836
   17320      14.9396
   17321      15.3032
   17322      15.1828
   17323      15.6009
   17324      16.0197
   17325      15.7029
   17326      15.6664
   17327      15.2287
   17328      16.0499
   17329      15.7077
   17330      16.7344
   17331      15.8157
   17332      16.0521
   17333      16.2648
   17334      15.7733
   17335      15.5423
   17336      15.7225
   17337      15.5605
   17338      15.5799
   17339      15.2541
   17340      15.7699
   17341      15.6376
   17342      15.5295
   17343      15.0456
   17344      15.3117
   17345      15.4150
   17346      16.6159
   17347      15.4735
   17348      15.4936
   17349      15.7275
   17350      14.6665
   17351      15.8373
   17352      15.0589
   17353      15.5836
   17354      15.9469
   17355      16.2691
   17356      16.2099
   17357      16.1576
   17358      15.3223
   17359      15.2103
   17360      16.2233
   17361      15.2857
   17362      15.2967
   17363      15.2345
   17364      16.1516
   17365      15.9637
   17366      16.2294
   17367      16.0215
   17368      15.4130
   17369      14.9915
   17370      15.3467
   17371      14.6120
   17372      15.3183
   17373      16.1420
   17374      15.6924
   17375      15.5301
   17376      15.5468
   17377      15.4554
   17378      16.0964
   17379      15.7977
   17380      16.0657
   17381      16.0282
   17382      16.3062
   17383      15.8929
   17384      15.6633
   17385      15.3061
   17386      16.4380
   17387      15.9812
   17388      16.3897
   17389      16.2664
   17390      17.0906
   17391      16.6271
   17392      16.1931
   17393      16.7232
   17394      17.1271
   17395      16.6941
   17396      17.5780
   17397      17.3858
   17398      17.0415
   17399      18.2724
   17400      17.8441
   17401      18.3289
   17402      17.2861
   17403      16.6813
   17404      16.8623
   17405      17.7756
   17406      17.3177
   17407      16.8020
   17408      17.1760
   17409      17.6304
   17410      17.0185
   17411      17.5220
   17412      16.8032
   17413      17.0206
   17414      16.5986
   17415      16.7550
   17416      16.0325
   17417      16.9170
   17418      17.4486
   17419      17.6110
   17420      17.4184
   17421      17.4235
   17422      17.4289
   17423      17.7669
   17424      17.7007
   17425      17.4045
   17426      18.0452
   17427      17.3896
   17428      17.6448
   17429      17.7203
   17430      18.1512
   17431      17.9174
   17432      17.2430
   17433      17.1560
   17434      17.0845
   17435      16.9593
   17436      17.4008
   17437      16.8239
   17438      17.0685
   17439      17.0081
   17440      16.9601
   17441      17.0121
   17442      17.0095
   17443      16.9269
   17444      16.7754
   17445      16.4201
   17446      16.8843
   17447      17.6581
   17448      17.4056
   17449      17.5750
   17450      17.4892
   17451      17.1049
   17452      17.5525
   17453      17.2910
   17454      16.6319
   17455      17.5417
   17456      17.0504
   17457      17.2708
   17458      17.3142
   17459      18.1649
   17460      17.3610
   17461      17.6929
   17462      17.4669
   17463      17.5351
   17464      17.6232
   17465      17.8586
   17466      17.8442
   17467      18.1612
   17468      17.5631
   17469      18.5442
   17470      18.5730
   17471      19.2018
   17472      18.7652
   17473      18.2644
   17474      17.8114
   17475      18.7284
   17476      17.6231
   17477      17.6530
   17478      17.2958
   17479      16.9016
   17480      16.4757
   17481      17.1094
   17482      17.0866
   17483      17.1400
   17484      17.1975
   17485      16.2683
   17486      16.0427
   17487      16.5193
   17488      16.5703
   17489      16.2875
   17490      15.8978
   17491      17.4483
   17492      17.1976
   17493      16.0048
   17494      16.3283
   17495      17.1656
   17496      16.5250
   17497      15.9272
   17498      15.4805
   17499      16.1343
   17500      15.9912
   17501      16.6549
   17502      16.2137
   17503      16.6820
   17504      16.1634
   17505      15.8987
   17506      16.4224
   17507      16.6378
   17508      16.4843
   17509      16.1362
   17510      16.3703
   17511      16.0685
   17512      16.1981
   17513      16.3708
   17514      16.5081
   17515      16.7005
   17516      16.8436
   17517      17.1599
   17518      17.9393
   17519      17.6405
   17520      17.8301
   17521      17.2039
   17522      17.3723
   17523      17.4563
   17524      17.5992
   17525      16.7434
   17526      16.7496
   17527      16.9967
   17528      16.7239
   17529      15.8295
   17530      15.9785
   17531      15.7349
   17532      16.9330
   17533      16.3413
   17534      17.1932
   17535      16.1786
   17536      16.0399
   17537      16.7284
   17538      16.3321
   17539      16.5615
   17540      16.4394
   17541      15.8196
   17542      16.4923
   17543      16.6602
   17544      15.9098
   17545      16.8038
   17546      15.9435
   17547      16.3353
   17548      16.3253
   17549      16.2679
   17550      16.0235
   17551      16.1008
   17552      16.7772
   17553      16.5969
   17554      16.6806
   17555      16.4101
   17556      17.3434
   17557      18.2382
   17558      17.3822
   17559      18.3219
   17560      17.7028
   17561      17.4487
   17562      17.8195
   17563      17.1817
   17564      16.7732
   17565      16.8342
   17566      16.3379
   17567      16.2824
   17568      15.8962
   17569      16.2733
   17570      16.2331
   17571      16.0943
   17572      15.9095
   17573      15.9546
   17574      15.5631
   17575      15.9971
   17576      15.8488
   17577      15.6637
   17578      15.4457
   17579      15.1094
   17580      15.7039
   17581      15.5017
   17582      16.0940
   17583      15.1459
   17584      15.8832
   17585      15.4823
   17586      16.1621
   17587      16.6109
   17588      15.7251
   17589      16.7311
   17590      16.4531
   17591      16.7447
   17592      15.7121
   17593      15.6035
   17594      16.2869
   17595      16.5620
   17596      16.3903
   17597      16.3758
   17598      16.4570
   17599      16.9279
   17600      17.7848
   17601      17.3171
   17602      16.9834
   17603      17.3193
   17604      16.7416
   17605      16.8027
   17606      16.7635
   17607      16.4720
   17608      16.9944
   17609      16.9177
   17610      16.4191
   17611      16.9277
   17612      16.3418
   17613      16.8059
   17614      16.5419
   17615      16.5485
   17616      16.2889
   17617      16.3354
   17618      16.8071
   17619      17.0194
   17620      16.7972
   17621      16.5203
   17622      16.8032
   17623      17.6371
   17624      17.3208
   17625      16.3068
   17626      17.3752
   17627      16.8160
   17628      17.5227
   17629      17.6026
   17630      17.3705
   17631      17.5048
   17632      17.8762
   17633      17.4255
   17634      18.4668
   17635      18.1359
   17636      17.6469
   17637      17.7275
   17638      17.3027
   17639      16.9865
   17640      16.9364
   17641      17.4247
   17642      17.9252
   17643      17.2235
   17644      17.6879
   17645      17.2280
   17646      16.9583
   17647      16.8906
   17648      17.1347
   17649      17.0196
   17650      16.9108
   17651      17.3797
   17652      17.2868
   17653      17.0966
   17654      17.1750
   17655      17.3538
   17656      17.4827
   17657      18.0783
   17658      17.4316
   17659      18.5745
   17660      17.4257
   17661      17.1369
   17662      17.4587
   17663      17.6442
   17664      17.1583
   17665      17.7611
   17666      17.4552
   17667      17.7709
   17668      17.9674
   17669      17.2602
   17670      16.9158
   17671      17.0867
   17672      17.1053
   17673      17.5456
   17674      17.5427
   17675      17.4614
   17676      17.6304
   17677      17.6094
   17678      17.4093
   17679      16.8377
   17680      17.0272
   17681      16.3775
   17682      16.9013
   17683      16.9694
   17684      16.9723
   17685      16.8601
   17686      17.3115
   17687      17.0025
   17688      17.5944
   17689      18.0339
   17690      18.2156
   17691      17.9486
   17692      17.5274
   17693      17.5848
   17694      17.6431
   17695      17.4630
   17696      17.4747
   17697      17.2512
   17698      17.3356
   17699      17.3013
   17700      17.3948
   17701      17.4301
   17702      17.5591
   17703      17.0699
   17704      17.2942
   17705      17.0083
   17706      16.2938
   17707      17.4374
   17708      17.4047
   17709      16.5116
   17710      16.4679
   17711      16.3843
   17712      16.7136
   17713      17.5996
   17714      17.3342
   17715      17.2194
   17716      17.0343
   17717      17.0675
   17718      16.7560
   17719      16.5212
   17720      16.4126
   17721      17.1383
   17722      16.2733
   17723      17.0245
   17724      17.2291
   17725      17.2973
   17726      16.9407
   17727      17.4343
   17728      16.5519
   17729      17.1735
   17730      16.6794
   17731      16.5378
   17732      16.0123
   17733      16.4573
   17734      16.5078
   17735      16.6335
   17736      17.2354
   17737      16.6488
   17738      16.9338
   17739      16.2944
   17740      16.5211
   17741      16.7718
   17742      16.7911
   17743      16.7592
   17744      16.4868
   17745      16.4078
   17746      16.3522
   17747      16.2040
   17748      16.3243
   17749      16.1447
   17750      16.4976
   17751      16.3770
   17752      15.7839
   17753      15.8301
   17754      17.0083
   17755      15.9847
   17756      16.4769
   17757      16.3797
   17758      16.6257
   17759      17.2530
   17760      16.9187
   17761      17.1486
   17762      17.3393
   17763      17.3943
   17764      17.1011
   17765      17.2052
   17766      16.2724
   17767      17.5401
   17768      16.8417
   17769      16.5392
   17770      17.1374
   17771      16.8400
   17772      16.7845
   17773      16.7851
   17774      16.8638
   17775      16.8706
   17776      16.5415
   17777      17.1252
   17778      16.7006
   17779      17.3950
   17780      18.5785
   17781      18.3556
   17782      17.9792
   17783      17.8770
   17784      17.7989
   17785      17.6592
   17786      17.4032
   17787      18.3841
   17788      17.7636
   17789      17.5863
   17790      18.3465
   17791      17.9050
   17792      18.2802
   17793      18.5173
   17794      18.4215
   17795      18.0727
   17796      18.5745
   17797      18.3925
   17798      18.6376
   17799      17.9412
   17800      17.5276
   17801      17.5449
   17802      17.4855
   17803      17.0010
   17804      17.1804
   17805      17.4573
   17806      16.4290
   17807      16.8839
   17808      16.2377
   17809      16.6012
   17810      16.5930
   17811      16.0040
   17812      16.1974
   17813      15.7437
   17814      16.2474
   17815      16.6919
   17816      16.4665
   17817      17.4939
   17818      16.8899
   17819      16.7685
   17820      16.8552
   17821      16.8591
   17822      16.9417
   17823      17.0826
   17824      17.0675
   17825      16.5630
   17826      16.2441
   17827      16.9926
   17828      17.6119
   17829      16.7789
   17830      17.8875
   17831      17.3576
   17832      17.2807
   17833      17.1369
   17834      16.6780
   17835      17.0981
   17836      17.3817
   17837      17.3243
   17838      16.8405
   17839      17.8397
   17840      17.0320
   17841      16.6806
   17842      16.7745
   17843      16.6311
   17844      17.3117
   17845      16.6679
   17846      16.0533
   17847      15.9828
   17848      15.9090
   17849      15.5242
   17850      15.7801
   17851      16.1251
   17852      16.7948
   17853      16.6786
   17854      16.8121
   17855      17.4481
   17856      17.1759
   17857      17.2804
   17858      17.2351
   17859      18.4814
   17860      17.5269
   17861      17.3896
   17862      17.5181
   17863      17.8896
   17864      18.1130
   17865      17.1158
   17866      17.5455
   17867      17.5309
   17868      18.3313
   17869      17.9082
   17870      17.9248
   17871      18.0777
   17872      18.4981
   17873      17.4677
   17874      17.6074
   17875      17.5100
   17876      17.5149
   17877      17.1415
   17878      17.1711
   17879      17.4032
   17880      16.9653
   17881      16.6243
   17882      16.4079
   17883      17.5681
   17884      16.7332
   17885      17.5465
   17886      17.3000
   17887      17.3394
   17888      17.9858
   17889      17.8139
   17890      19.0381
   17891      18.0381
   17892      18.2572
   17893      17.6750
   17894      16.9732
   17895      17.1126
   17896      16.8405
   17897      17.0568
   17898      17.3393
   17899      16.9576
   17900      17.4081
   17901      17.3224
   17902      17.7477
   17903      17.0934
   17904      17.2783
   17905      17.4425
   17906      17.7098
   17907      17.4761
   17908      17.5939
   17909      17.2457
   17910      16.9970
   17911      16.4356
   17912      16.4819
   17913      16.8915
   17914      17.3067
   17915      17.1322
   17916      17.4883
   17917      17.3965
   17918      17.4309
   17919      16.9290
   17920      17.1999
   17921      17.3105
   17922      17.4217
   17923      16.7265
   17924      16.7914
   17925      16.6473
   17926      17.0396
   17927      16.4965
   17928      17.2338
   17929      16.9869
   17930      16.9178
   17931      16.9291
   17932      16.9534
   17933      17.1269
   17934      17.5211
   17935      17.1475
   17936      17.0020
   17937      17.5588
   17938      17.7814
   17939      17.2748
   17940      16.9651
   17941      17.3272
   17942      16.9180
   17943      17.4728
   17944      17.3231
   17945      16.9330
   17946      16.7481
   17947      16.5189
   17948      16.4506
   17949      16.3976
   17950      17.1914
   17951      17.0352
   17952      17.0273
   17953      17.1117
   17954      17.0236
   17955      16.8347
   17956      16.7912
   17957      16.9892
   17958      16.0442
   17959      16.7863
   17960      17.5733
   17961      16.8821
   17962      17.2056
   17963      17.2290
   17964      17.7389
   17965      17.3416
   17966      18.0122
   17967      18.1350
   17968      17.2980
   17969      17.4596
   17970      17.6884
   17971      17.6568
   17972      17.2424
   17973      17.2802
   17974      17.3163
   17975      16.7721
   17976      16.1437
   17977      16.7159
   17978      17.1799
   17979      16.2866
   17980      16.6109
   17981      17.0231
   17982      16.7184
   17983      16.9998
   17984      16.5496
   17985      16.7818
   17986      17.1921
   17987      17.4830
   17988      17.0325
   17989      16.9047
   17990      16.5124
   17991      17.1639
   17992      16.8564
   17993      17.5200
   17994      17.2721
   17995      17.1879
   17996      17.3674
   17997      18.0946
   17998      17.1645
   17999      17.6132
   18000      17.9066
   18001      17.4606
   18002      17.0328
   18003      17.3850
   18004      17.5119
   18005      17.1723
   18006      17.9722
   18007      18.1773
   18008      18.7693
   18009      17.8326
   18010      17.6840
   18011      17.7165
   18012      17.8375
   18013      17.9077
   18014      17.4407
   18015      17.2149
   18016      17.2112
   18017      17.2482
   18018      17.7029
   18019      16.8996
   18020      17.8796
   18021      17.8764
   18022      17.2369
   18023      17.3780
   18024      17.3258
   18025      17.3987
   18026      17.7217
   18027      17.2165
   18028      17.6315
   18029      17.8058
   18030      16.9229
   18031      17.2451
   18032      17.4104
   18033      16.8811
   18034      16.7774
   18035      16.5383
   18036      16.3868
   18037      16.7426
   18038      17.0049
   18039      16.1452
   18040      15.9230
   18041      16.3226
   18042      17.3209
   18043      16.6294
   18044      16.9529
   18045      16.7128
   18046      16.4454
   18047      16.3313
   18048      16.9816
   18049      16.3043
   18050      16.1697
   18051      16.7317
   18052      16.7997
   18053      17.2318
   18054      15.7456
   18055      16.1979
   18056      15.6700
   18057      16.1144
   18058      15.8505
   18059      15.8234
   18060      16.6215
   18061      16.9518
   18062      16.7956
   18063      16.3327
   18064      16.7265
   18065      16.7402
   18066      16.8191
   18067      16.5891
   18068      17.1282
   18069      16.5144
   18070      16.6694
   18071      16.9746
   18072      16.7245
   18073      16.7325
   18074      17.1298
   18075      17.3765
   18076      16.8516
   18077      17.4146
   18078      17.8570
   18079      17.1446
   18080      16.8676
   18081      17.4056
   18082      17.4808
   18083      17.4696
   18084      17.4730
   18085      17.3445
   18086      17.0947
   18087      17.3802
   18088      17.7341
   18089      17.2459
   18090      17.1307
   18091      17.3380
   18092      17.6498
   18093      17.3834
   18094      17.4211
   18095      17.5597
   18096      18.1294
   18097      17.2071
   18098      16.8425
   18099      16.8530
   18100      17.0770
   18101      16.6355
   18102      16.8081
   18103      16.3220
   18104      17.1867
   18105      16.4154
   18106      17.5332
   18107      16.9739
   18108      17.1251
   18109      16.8528
   18110      16.8840
   18111      17.0863
   18112      15.9932
   18113      16.5866
   18114      16.9870
   18115      17.1810
   18116      16.3553
   18117      17.1869
   18118      16.5469
   18119      16.0043
   18120      16.2904
   18121      16.8372
   18122      16.7799
   18123      16.3327
   18124      16.0671
   18125      16.1914
   18126      15.5314
   18127      15.3370
   18128      15.9715
   18129      16.0083
   18130      16.2528
   18131      15.7911
   18132      16.0798
   18133      16.1093
   18134      16.4753
   18135      16.3299
   18136      15.7722
   18137      16.2112
   18138      15.7315
   18139      16.0730
   18140      15.9862
   18141      15.8879
   18142      15.7263
   18143      15.6488
   18144      16.3822
   18145      16.0182
   18146      15.9485
   18147      15.5762
   18148      16.3722
   18149      16.5940
   18150      15.3564
   18151      16.0889
   18152      16.4216
   18153      16.2716
   18154      16.1327
   18155      16.0453
   18156      15.8239
   18157      15.8053
   18158      15.8760
   18159      15.3225
   18160      15.9171
   18161      16.6303
   18162      15.9761
   18163      15.7517
   18164      15.9256
   18165      15.6868
   18166      15.8077
   18167      15.6039
   18168      16.3719
   18169      16.6632
   18170      16.1103
   18171      16.4210
   18172      16.5436
   18173      16.9829
   18174      16.7281
   18175      15.7286
   18176      16.7119
   18177      16.1265
   18178      15.7895
   18179      15.8474
   18180      16.0589
[truncated: 11,920,041 more chars]
