# Supplementary material for: Non-degradative Ubiquitination of Protein Kinases
Source: PLoS Comput Biol. 2016 Jun 2;12(6):e1004898. doi: 10.1371/journal.pcbi.1004898 (PMC4890936; doi:10.1371/journal.pcbi.1004898)
Supplement: S44 Dataset — The distance between the ZAP-70 N348 Cα atom and the W501 Cα atom at each picosecond in the simulations is printed in Angstroms. (BZ2) [file pcbi.1004898.s054.bz2 › pcbi.1004898.s054]

#Frame      Dis_00012
       1       7.0557
       2       7.3069
       3       7.6551
       4       7.1894
       5       7.5314
       6       7.4375
       7       7.5238
       8       7.3287
       9       7.1956
      10       7.3176
      11       7.5222
      12       7.8535
      13       8.1890
      14       7.9264
      15       7.9100
      16       8.0374
      17       7.7945
      18       6.7676
      19       7.5890
      20       7.8713
      21       7.5279
      22       7.4496
      23       7.7353
      24       7.5254
      25       7.0714
      26       8.1991
      27       8.0267
      28       7.7773
      29       8.0216
      30       7.7305
      31       8.0531
      32       7.7378
      33       8.2492
      34       7.6900
      35       8.3312
      36       8.3499
      37       8.1490
      38       7.9854
      39       7.9735
      40       8.0956
      41       8.3310
      42       7.6875
      43       8.4702
      44       8.2994
      45       8.5385
      46       8.7934
      47       8.2204
      48       8.4132
      49       7.8888
      50       8.3729
      51       7.9021
      52       8.2018
      53       7.1992
      54       8.2044
      55       7.9989
      56       7.6486
      57       7.9416
      58       8.7525
      59       7.9736
      60       7.8639
      61       7.5626
      62       7.9050
      63       8.0586
      64       8.2737
      65       8.7924
      66       8.8482
      67       8.4013
      68       8.2796
      69       8.4748
      70       8.2780
      71       8.5895
      72       8.6090
      73       8.4770
      74       8.8320
      75       8.4984
      76       8.1749
      77       8.2370
      78       8.2516
      79       7.5309
      80       7.7619
      81       7.3584
      82       7.9102
      83       8.1968
      84       8.7606
      85       8.0084
      86       7.7616
      87       8.2951
      88       8.9123
      89       9.0094
      90       9.3636
      91      10.1739
      92       9.5752
      93       9.5840
      94       9.9160
      95       9.1371
      96       9.5777
      97       9.3374
      98       9.6502
      99       9.2088
     100       9.4070
     101       9.1021
     102       9.0592
     103       8.4334
     104       8.5664
     105       9.3974
     106       8.8087
     107       8.8852
     108       9.0886
     109       8.7036
     110       8.8213
     111       8.7984
     112       8.8934
     113       8.8502
     114       8.7235
     115       8.4923
     116       8.5463
     117       9.0848
     118       9.2288
     119       9.5075
     120       9.2283
     121       9.7023
     122       9.1884
     123       9.7968
     124       9.3889
     125       9.6383
     126       9.4372
     127       9.4488
     128       8.2765
     129       9.1203
     130       8.9305
     131       9.0231
     132       8.5712
     133       8.9612
     134       8.8408
     135       9.4051
     136       8.7284
     137       8.7225
     138       8.8920
     139       8.3776
     140       9.2914
     141       8.7920
     142       9.4704
     143       9.4975
     144       9.1374
     145       9.1413
     146       9.4870
     147       9.0923
     148       9.5727
     149       9.7857
     150      10.3294
     151      10.4332
     152       9.7847
     153       9.7940
     154       9.9432
     155       9.3429
     156       9.8301
     157       9.2505
     158       9.6245
     159       9.2141
     160       9.2387
     161       9.9063
     162       9.6198
     163      10.0402
     164       9.2963
     165       9.8420
     166       9.4785
     167       9.5826
     168       9.0460
     169       9.3003
     170       9.2279
     171       8.9005
     172       9.0901
     173       9.5644
     174       8.8607
     175       9.2610
     176       9.4721
     177       9.4264
     178       9.2634
     179       9.2639
     180       8.9951
     181       9.1431
     182       9.0344
     183       9.0885
     184       8.7631
     185       8.8510
     186       8.4940
     187       8.4516
     188       8.5116
     189       8.6231
     190       8.5070
     191       8.3402
     192       8.5256
     193       8.9846
     194       8.7522
     195       8.9066
     196       8.4458
     197       8.3455
     198       8.4075
     199       8.1651
     200       8.4810
     201       9.2437
     202       8.7985
     203       8.2487
     204       8.7622
     205       7.8078
     206       7.7536
     207       8.2069
     208       8.2683
     209       7.6237
     210       8.3215
     211       7.6259
     212       8.5136
     213       7.8788
     214       7.9870
     215       7.7451
     216       7.9978
     217       7.9853
     218       8.6053
     219       8.3676
     220       8.5386
     221       9.0468
     222       8.0249
     223       8.1924
     224       8.4589
     225       8.4182
     226       8.8018
     227       9.3220
     228       9.2922
     229       9.5470
     230       9.0142
     231       9.1306
     232       8.7012
     233       8.1231
     234       8.8609
     235       9.0583
     236       9.5966
     237       9.0526
     238       9.0047
     239       8.7651
     240       9.2238
     241       9.0696
     242       9.7824
     243       9.5173
     244       9.4179
     245       9.3620
     246      10.3143
     247       9.9698
     248       9.1567
     249       8.8124
     250       8.9271
     251       8.4422
     252       9.0279
     253       8.2056
     254       8.5583
     255       8.4482
     256       8.9077
     257       8.7207
     258       9.2607
     259       9.0285
     260       8.3567
     261       8.2351
     262       8.1548
     263       9.1595
     264       8.8729
     265       8.5802
     266       8.2333
     267       8.5046
     268       9.5324
     269       8.3240
     270       8.6240
     271       8.5332
     272       8.8379
     273       8.7357
     274       8.9834
     275       8.8428
     276       8.4065
     277       8.9888
     278       8.4953
     279       8.6048
     280       8.8540
     281       8.7543
     282       8.8370
     283       9.3318
     284       9.0110
     285       8.2715
     286       8.2824
     287       7.9930
     288       9.2291
     289       8.5983
     290       8.6020
     291       8.1728
     292       8.8758
     293       8.5766
     294       9.4168
     295       9.0708
     296       8.5664
     297       8.5896
     298       8.6736
     299       9.1135
     300       8.7504
     301       9.5223
     302       9.0573
     303       9.3260
     304       8.3171
     305       8.4244
     306       8.5974
     307       8.3529
     308       8.6407
     309       8.5975
     310       8.6834
     311       8.9115
     312       8.3454
     313       8.5895
     314       8.4992
     315       8.0560
     316       8.4503
     317       8.2096
     318       8.2475
     319       7.5213
     320       8.0861
     321       8.2549
     322       8.0153
     323       8.4469
     324       7.8980
     325       8.2006
     326       9.0979
     327       8.3421
     328       8.1028
     329       8.1132
     330       8.3787
     331       8.0263
     332       8.3205
     333       8.4786
     334       7.8294
     335       8.0632
     336       7.7722
     337       8.4588
     338       8.0549
     339       8.7138
     340       8.6464
     341       8.4823
     342       8.7140
     343       8.0181
     344       8.6805
     345       8.9429
     346       8.8579
     347       8.2700
     348       7.7160
     349       8.0337
     350       8.7444
     351       8.1862
     352       7.8763
     353       8.5115
     354       7.4123
     355       7.9476
     356       7.9660
     357       7.9783
     358       8.1728
     359       8.0950
     360       7.6804
     361       7.5435
     362       8.5710
     363       8.3103
     364       8.6141
     365       7.9862
     366       8.0113
     367       8.6331
     368       8.1968
     369       8.3727
     370       8.2603
     371       8.3747
     372       8.1368
     373       8.8978
     374       8.3658
     375       8.0594
     376       8.0895
     377       8.4317
     378       9.1038
     379       8.5370
     380       8.6745
     381       8.6222
     382       8.4307
     383       8.1995
     384       9.7093
     385       8.9366
     386       9.3357
     387       9.0739
     388       9.3342
     389       9.0016
     390       9.1197
     391       8.6492
     392       8.8123
     393       9.1510
     394       9.6908
     395       9.4179
     396       9.5505
     397       9.5854
     398       9.6109
     399       9.4656
     400       9.7459
     401       9.6504
     402       9.4866
     403       8.9674
     404       8.8360
     405       9.2514
     406       8.5895
     407       8.5383
     408       9.3748
     409       8.9790
     410       9.0042
     411       8.8711
     412       8.8850
     413       8.7222
     414       9.0384
     415       8.4524
     416       9.0511
     417       9.0534
     418       8.4088
     419       8.9850
     420       8.6127
     421       8.7818
     422       8.8622
     423       8.7008
     424       9.1288
     425       9.0564
     426       9.1165
     427       8.4674
     428       9.0098
     429       9.1243
     430       9.6044
     431       9.9945
     432       9.9913
     433      10.0334
     434      10.0601
     435       9.8428
     436       9.3991
     437       9.1045
     438       8.7250
     439       9.3191
     440       9.2600
     441       9.3838
     442       9.3418
     443       9.1736
     444       9.8086
     445       9.2272
     446       9.2892
     447       9.0675
     448       9.7448
     449       9.8244
     450       9.6907
     451       9.4106
     452       9.6889
     453       9.5937
     454      10.0401
     455      10.5741
     456       9.4918
     457       9.9165
     458      10.2970
     459      10.3801
     460      10.5746
     461      10.4285
     462       9.2581
     463      10.0407
     464       9.7724
     465       9.7878
     466       9.9303
     467      10.5005
     468       9.4047
     469      10.1578
     470      10.2524
     471      10.3493
     472       9.8021
     473      10.2214
     474      10.1368
     475       9.9246
     476       9.5899
     477       9.9043
     478      10.1971
     479      10.0567
     480      10.1993
     481       9.4167
     482      10.3971
     483       9.8018
     484       9.5278
     485       9.4601
     486       9.1226
     487       8.9931
     488       9.5654
     489       8.7458
     490       9.2641
     491       9.6571
     492       8.8757
     493       8.9059
     494       9.1831
     495       8.9300
     496       9.3623
     497       8.6555
     498       9.3637
     499       9.7298
     500       8.8445
     501       8.5073
     502       9.3367
     503       8.8489
     504       9.2417
     505       9.5262
     506       9.5363
     507       9.4298
     508       9.1033
     509       9.2680
     510       8.8875
     511       9.5306
     512       9.6878
     513       8.8956
     514       9.8403
     515       8.7928
     516       9.9347
     517       9.7124
     518       9.1422
     519       9.9465
     520       9.7412
     521       9.8542
     522       9.1861
     523       9.5673
     524       9.4373
     525       9.4879
     526       9.2445
     527       9.0409
     528       9.0907
     529       8.7092
     530       8.3449
     531       8.3671
     532       8.7653
     533       8.6929
     534       8.8593
     535       8.9782
     536       9.1023
     537       9.1580
     538       8.9632
     539       8.4740
     540       9.0219
     541       9.0820
     542       9.0259
     543       9.4184
     544       9.7365
     545       9.8900
     546       9.2462
     547       8.8951
     548       9.3445
     549       8.6481
     550       9.6780
     551       9.2390
     552       8.9865
     553       8.9310
     554       9.8329
     555       9.6046
     556       9.0513
     557       9.2918
     558       9.5357
     559       9.8334
     560       9.4018
     561       9.6542
     562       8.6632
     563       9.9088
     564       9.5205
     565       9.6243
     566       8.9573
     567       9.4568
     568       9.1634
     569      10.0737
     570       9.7875
     571       9.9207
     572       9.9131
     573      10.0651
     574      10.5243
     575      10.5856
     576       9.8387
     577       9.4418
     578       9.9877
     579      10.5333
     580      10.9338
     581      10.7265
     582      10.3869
     583      10.3997
     584      10.1839
     585      10.3985
     586       9.7638
     587      10.6996
     588      10.1156
     589       9.9175
     590      10.0854
     591      10.1943
     592       9.8004
     593       9.8348
     594      10.1801
     595       9.7063
     596      10.0784
     597       9.7416
     598       9.7037
     599       9.7338
     600       9.2033
     601       9.3511
     602       9.9494
     603       9.5581
     604       9.7358
     605       9.4908
     606       9.0635
     607       9.8410
     608       9.5747
     609       9.7235
     610       9.1801
     611       9.5798
     612       9.2993
     613      10.2970
     614      10.1509
     615       9.5987
     616       9.4164
     617       9.9409
     618       9.9890
     619      10.0763
     620       9.8624
     621      10.6255
     622       9.5815
     623      10.0571
     624       9.6909
     625       9.8275
     626       9.6448
     627      10.0632
     628      10.0595
     629       9.7429
     630       9.6650
     631       9.4662
     632       9.6154
     633       9.5638
     634       9.0944
     635       9.4697
     636       8.8272
     637       8.5817
     638       9.2345
     639       8.8230
     640       8.8377
     641       9.0970
     642       8.8144
     643       8.9396
     644       9.1633
     645       8.7694
     646       7.9798
     647       9.0510
     648       9.5811
     649       9.2431
     650       9.5604
     651       9.3047
     652       8.4579
     653       8.6484
     654       8.4543
     655       8.1052
     656       8.3308
     657       8.1648
     658       7.8318
     659       8.2120
     660       8.4673
     661       8.4662
     662       9.5439
     663       9.4174
     664       9.4248
     665       8.8958
     666       8.7005
     667       8.9395
     668       9.5907
     669       9.0994
     670       8.8951
     671       9.0672
     672       8.8327
     673       8.3662
     674       8.9732
     675       8.8298
     676       8.6784
     677       8.4804
     678       9.3761
     679       8.3664
     680       8.6669
     681       8.4802
     682       8.5698
     683       9.2209
     684       9.4890
     685       9.3889
     686       9.6413
     687      10.2341
     688      10.0227
     689       9.9165
     690       9.5728
     691       9.8639
     692       9.5612
     693       9.9677
     694       9.6266
     695       9.3060
     696       9.4281
     697       9.4825
     698       9.3094
     699       9.4245
     700       9.3294
     701       9.9779
     702       9.3754
     703      10.3524
     704      10.0912
     705       9.6785
     706       9.5720
     707       9.4243
     708       9.6423
     709       9.4666
     710       9.2024
     711       8.7753
     712       8.9281
     713       9.0149
     714       9.3358
     715       9.2846
     716       9.2320
     717       9.6815
     718       9.0245
     719       9.3429
     720       9.1518
     721       9.3181
     722       9.2673
     723       9.2083
     724       9.1682
     725       8.5903
     726       8.8202
     727       9.5446
     728       9.3386
     729       9.0395
     730       9.5340
     731       9.3801
     732       9.8997
     733       9.7394
     734       9.9566
     735       9.5191
     736       9.3958
     737       9.7360
     738       9.4341
     739       9.2614
     740       8.8916
     741       9.7305
     742       9.9604
     743       9.1347
     744       9.8380
     745       9.6329
     746       9.7598
     747       9.9749
     748       9.3761
     749       9.4039
     750       9.5936
     751       9.6159
     752       9.4067
     753       9.7004
     754       9.4330
     755       9.2172
     756       9.6706
     757       9.2227
     758       9.0981
     759       8.6919
     760       9.2004
     761       9.3834
     762       9.2094
     763       9.3048
     764       9.2678
     765       9.3661
     766       9.8235
     767       9.3900
     768       9.6120
     769      10.6562
     770      10.2830
     771      10.5420
     772       9.9335
     773      10.0447
     774       9.4996
     775       9.4120
     776       9.5085
     777       9.5492
     778       9.5772
     779       9.3223
     780       9.2414
     781       9.7955
     782       9.0007
     783      10.2905
     784       9.7904
     785       9.8307
     786       8.8731
     787       9.1646
     788       9.3261
     789       9.3879
     790      10.0345
     791       9.1108
     792       8.9331
     793       8.8532
     794       9.2747
     795       9.5298
     796      10.3239
     797       9.3982
     798      10.0337
     799       9.4259
     800       9.7081
     801       9.1420
     802       9.8054
     803       9.2996
     804       9.3448
     805       9.0163
     806       9.6155
     807       9.4523
     808       8.8934
     809       9.0364
     810       8.9472
     811       9.5657
     812       9.1409
     813       8.5205
     814       9.1663
     815       9.0576
     816       8.5475
     817       8.2410
     818       8.8784
     819       8.8286
     820       7.9825
     821       8.5591
     822       8.8572
     823       9.2863
     824       9.2821
     825       9.0151
     826       9.7129
     827       9.6200
     828       9.6247
     829       9.5680
     830       9.4307
     831       9.7604
     832       9.6083
     833       9.2904
     834       9.2340
     835       9.5111
     836       9.4672
     837       9.4474
     838       9.8262
     839       9.5383
     840       9.2733
     841       9.6907
     842       9.6522
     843       9.2951
     844       9.3580
     845       9.8116
     846       9.0458
     847       9.3636
     848       8.8433
     849       9.1469
     850       8.7531
     851       9.6157
     852       9.3554
     853       9.4431
     854       9.1573
     855       9.4659
     856       9.2883
     857       9.0912
     858      10.0735
     859       9.1335
     860       9.1920
     861       9.7846
     862       9.5869
     863       9.5871
     864       9.0807
     865       9.3961
     866       9.8011
     867       9.6320
     868       9.9841
     869       9.6271
     870       9.7024
     871       9.6525
     872       9.3594
     873       9.4866
     874       9.5633
     875       9.9080
     876       9.2920
     877       9.5753
     878       9.8265
     879       9.0558
     880       8.6290
     881       9.3334
     882       9.1516
     883       9.9383
     884       8.9175
     885       8.0563
     886       8.3939
     887       8.8081
     888       9.7998
     889       9.1056
     890       9.7307
     891       9.1019
     892       9.5723
     893       9.3610
     894       8.6865
     895       9.1070
     896       8.9121
     897       9.3010
     898       9.7902
     899       9.3229
     900       9.5052
     901       9.8594
     902      10.1953
     903      10.3563
     904       9.9264
     905      10.3789
     906      10.2095
     907       9.8080
     908       9.9856
     909      10.1248
     910       9.9114
     911       8.8947
     912       8.8394
     913       8.6466
     914       8.9664
     915       9.1638
     916       9.7070
     917       9.4557
     918       9.3030
     919       9.2495
     920       9.0383
     921       9.5779
     922       9.5381
     923      10.0000
     924      10.1190
     925       9.9544
     926      10.3881
     927      10.6299
     928      10.2962
     929      10.2837
     930      10.3047
     931      10.2880
     932      10.5003
     933      10.1747
     934      10.1169
     935      10.2753
     936       9.9756
     937      10.0942
     938       9.2775
     939       9.3847
     940       9.6679
     941       9.9754
     942       9.8286
     943       9.8604
     944      10.2599
     945       9.6238
     946      10.0481
     947      10.3349
     948       9.7781
     949       9.6628
     950      10.6335
     951       9.5252
     952       9.8077
     953      10.2395
     954       9.4726
     955       9.7046
     956       9.3850
     957       8.9299
     958       8.9947
     959       9.8062
     960       9.0943
     961       9.7909
     962       9.3051
     963       9.6288
     964      10.0875
     965       9.2068
     966       9.9038
     967       9.4999
     968       9.7167
     969       9.1996
     970       9.1971
     971       9.4381
     972       8.5390
     973       9.1189
     974       9.5913
     975      10.0604
     976      10.5240
     977       9.4710
     978       9.6315
     979      10.0262
     980       9.1648
     981       9.2599
     982       9.1970
     983       9.9350
     984      10.0616
     985      10.0880
     986      10.4118
     987       9.8926
     988       9.9956
     989      10.1795
     990      10.3342
     991       9.7610
     992       9.7017
     993       9.5811
     994      10.1106
     995      10.3602
     996      10.1652
     997      10.2419
     998      10.2788
     999      10.0826
    1000      10.5783
    1001      10.7200
    1002      10.2732
    1003      10.8728
    1004       9.8871
    1005       9.9953
    1006       9.9656
    1007      10.3500
    1008       9.9682
    1009       9.8707
    1010      10.3074
    1011      10.6206
    1012       9.8080
    1013      10.6442
    1014      10.9172
    1015      10.2706
    1016      10.5346
    1017      10.6341
    1018      10.8634
    1019      10.6946
    1020      11.1014
    1021      11.3230
    1022      10.8544
    1023      10.4813
    1024      10.9495
    1025      11.2948
    1026      11.0799
    1027      10.7986
    1028      10.6960
    1029      10.8216
    1030      10.5798
    1031      10.6373
    1032      10.7136
    1033      10.8359
    1034      10.7498
    1035      10.8154
    1036      11.2966
    1037      10.7813
    1038      10.9566
    1039      10.4093
    1040      10.1339
    1041      10.5397
    1042      10.7039
    1043      10.1729
    1044       9.8194
    1045      10.3586
    1046      10.1817
    1047      10.1266
    1048       9.9947
    1049      10.3014
    1050      10.0166
    1051       9.7855
    1052       9.5030
    1053       9.4500
    1054       9.4685
    1055       9.4614
    1056       9.2294
    1057       9.6149
    1058      10.8037
    1059       9.5519
    1060       9.5675
    1061       9.3441
    1062       9.6495
    1063       9.5684
    1064       9.1720
    1065       9.2965
    1066      10.0046
    1067       9.5092
    1068      10.3023
    1069       9.8039
    1070       9.8050
    1071      10.5672
    1072       9.9695
    1073      10.0280
    1074      10.0072
    1075      10.3545
    1076      10.7139
    1077       9.8929
    1078      10.3970
    1079      10.3273
    1080      10.3553
    1081      10.5688
    1082      10.0258
    1083      10.0817
    1084      10.3993
    1085      10.4127
    1086       9.9374
    1087       9.9508
    1088       9.6101
    1089       9.7540
    1090      10.1793
    1091       9.3655
    1092      10.2741
    1093       9.9746
    1094       9.5958
    1095       9.6076
    1096       9.4545
    1097       9.6345
    1098       9.6843
    1099       9.8194
    1100      10.1124
    1101       9.9415
    1102       9.1856
    1103       9.4126
    1104       9.5619
    1105       9.8093
    1106       9.2722
    1107      10.5694
    1108       9.4456
    1109       9.4058
    1110       9.7243
    1111      10.0749
    1112      10.1273
    1113      10.3304
    1114       9.9589
    1115       9.5252
    1116      10.0513
    1117       9.7402
    1118       9.9355
    1119       9.7035
    1120      10.0001
    1121       9.7235
    1122      10.1443
    1123      10.1292
    1124       9.3366
    1125       9.1072
    1126       9.6684
    1127       8.8816
    1128       9.6293
    1129       9.5045
    1130       8.8506
    1131       8.7600
    1132       9.4212
    1133       8.6662
    1134       9.7159
    1135       9.1595
    1136       8.7428
    1137       8.9473
    1138       9.2815
    1139       8.9084
    1140       9.1854
    1141       9.3751
    1142       9.0660
    1143       9.5780
    1144       9.4248
    1145       9.3524
    1146       9.3601
    1147       9.2208
    1148       9.1456
    1149       9.7621
    1150       9.4098
    1151       9.9174
    1152       9.7624
    1153      10.0351
    1154      10.8574
    1155      10.2146
    1156      10.2453
    1157       9.7715
    1158       9.3785
    1159       9.8621
    1160      10.1399
    1161       9.8022
    1162      10.5193
    1163       9.4209
    1164       9.6367
    1165       9.5215
    1166       9.9566
    1167       9.4390
    1168       9.2399
    1169       9.4446
    1170       9.3388
    1171       9.4916
    1172       9.5310
    1173       9.0108
    1174       9.1274
    1175       9.1317
    1176       9.2735
    1177       9.1703
    1178       9.1716
    1179       9.3575
    1180       8.8211
    1181       9.7249
    1182       8.8870
    1183       9.3085
    1184       8.8179
    1185       9.0087
    1186       8.6423
    1187       8.9626
    1188       8.7001
    1189       8.5992
    1190       8.5229
    1191       8.9575
    1192       8.9519
    1193       8.5852
    1194       8.3353
    1195       9.3087
    1196       9.5216
    1197       9.1223
    1198       9.3577
    1199       9.1086
    1200       8.0260
    1201       8.6162
    1202       8.6235
    1203       8.5021
    1204       8.2096
    1205       8.4176
    1206       8.2523
    1207       9.4317
    1208       9.1746
    1209       8.8568
    1210       8.5492
    1211       9.2124
    1212       8.2341
    1213       8.8423
    1214       8.2960
    1215       8.6966
    1216       8.4291
    1217       8.0852
    1218       8.7076
    1219       8.2589
    1220       8.5088
    1221       8.1337
    1222       8.7082
    1223       8.5095
    1224       8.9467
    1225       9.1199
    1226       9.0708
    1227       8.7456
    1228       8.9316
    1229       9.1689
    1230       9.5173
    1231       9.3047
    1232       9.2164
    1233       9.3254
    1234       9.4366
    1235       9.1007
    1236       9.0288
    1237       9.1433
    1238       9.6910
    1239      10.2658
    1240       9.4349
    1241      10.0851
    1242       8.9874
    1243       9.9462
    1244      10.7614
    1245       9.7603
    1246       9.6263
    1247      10.3695
    1248       9.3290
    1249       9.7543
    1250       9.3169
    1251       9.2602
    1252       9.7226
    1253       9.3839
    1254       9.6542
    1255       9.0029
    1256       9.8105
    1257       9.5850
    1258       9.5506
    1259       9.8339
    1260       9.6263
    1261       9.8312
    1262       9.2771
    1263      10.0795
    1264      10.0217
    1265      10.4394
    1266      10.0191
    1267       9.7209
    1268       9.6892
    1269      10.2365
    1270       9.9913
    1271      10.7443
    1272      10.5187
    1273      11.5168
    1274      10.0208
    1275      10.6951
    1276      10.2104
    1277      10.4975
    1278      10.1253
    1279       9.8841
    1280      10.2188
    1281       9.5767
    1282      10.3718
    1283       9.4360
    1284       9.6147
    1285       9.9422
    1286       9.5251
    1287       9.5565
    1288       9.0962
    1289       9.0370
    1290       9.2623
    1291       9.2614
    1292      10.0544
    1293       9.1819
    1294       9.3919
    1295      10.0405
    1296       9.8838
    1297       9.6178
    1298      10.1511
    1299      10.0254
    1300       9.5684
    1301       9.8222
    1302      10.0155
    1303       9.9442
    1304      10.9675
    1305      10.4304
    1306      10.7232
    1307      10.2814
    1308      10.2110
    1309      10.0706
    1310      10.4862
    1311      11.3149
    1312      11.2296
    1313      11.3296
    1314      10.8470
    1315      10.6278
    1316      10.5694
    1317      10.4350
    1318      10.3867
    1319      10.2942
    1320      10.0817
    1321      10.9657
    1322      10.6064
    1323      10.8814
    1324       9.8389
    1325       9.8623
    1326      10.1631
    1327      10.5869
    1328      10.5287
    1329      10.3287
    1330       9.8349
    1331      10.0097
    1332      10.0234
    1333      10.5959
    1334      10.1906
    1335       9.6669
    1336       9.3973
    1337       9.7230
    1338      10.4004
    1339       9.2819
    1340       9.1473
    1341       9.2497
    1342       8.8265
    1343       8.6839
    1344       9.0604
    1345       8.7713
    1346       8.9375
    1347       9.2466
    1348       8.4571
    1349       9.4968
    1350       9.6400
    1351       9.1439
    1352       8.8941
    1353       8.7210
    1354       9.3980
    1355       9.4460
    1356       9.7263
    1357       9.5551
    1358       9.4544
    1359       8.8459
    1360       9.6833
    1361       9.1467
    1362       9.7333
    1363       9.6953
    1364       9.2000
    1365      10.0868
    1366      10.4449
    1367      10.1855
    1368      10.0404
    1369       9.8049
    1370       9.4867
    1371       9.8121
    1372       9.5281
    1373       9.8457
    1374       9.5888
    1375       9.4997
    1376      10.3734
    1377      10.1072
    1378       9.4344
    1379       9.3871
    1380      10.1127
    1381       9.7855
    1382       9.5594
    1383       9.7416
    1384      10.2887
    1385      10.3566
    1386      10.2134
    1387      10.4570
    1388      10.2714
    1389      10.6052
    1390      10.1949
    1391       9.9091
    1392       9.9954
    1393       9.4914
    1394       8.9386
    1395       9.1360
    1396       9.1777
    1397       9.5483
    1398       9.3598
    1399       9.5719
    1400       9.1829
    1401       9.8739
    1402       9.1511
    1403       8.6959
    1404      10.1743
    1405       9.2141
    1406       9.9065
    1407       9.6503
    1408       9.4962
    1409      10.1285
    1410      10.3487
    1411       9.7654
    1412      10.1464
    1413       9.7665
    1414      10.0818
    1415       9.8187
    1416       9.7889
    1417       9.7489
    1418       9.2179
    1419      10.0043
    1420       9.8696
    1421       9.6721
    1422       9.3095
    1423       9.3107
    1424       9.4172
    1425       9.8229
    1426      10.0989
    1427       9.1480
    1428       9.2270
    1429       9.6585
    1430       9.2819
    1431       9.5533
    1432       8.9573
    1433       8.8920
    1434       9.2418
    1435       8.5741
    1436       8.9930
    1437       9.3762
    1438       9.3709
    1439       9.6538
    1440       9.7039
    1441       9.7090
    1442      10.2195
    1443       9.3464
    1444       9.9625
    1445       9.3237
    1446      10.3082
    1447      10.2283
    1448      10.1050
    1449      10.0729
    1450       9.6113
    1451       9.7063
    1452       9.4477
    1453      10.4666
    1454       9.8924
    1455       9.9329
    1456       9.1191
    1457       9.2188
    1458       9.3661
    1459       9.5790
    1460       9.5184
    1461       9.6266
    1462      10.0553
    1463      10.3273
    1464       9.8054
    1465      10.5439
    1466      10.0143
    1467      10.2553
    1468       9.4548
    1469      10.0604
    1470      10.0457
    1471      10.1601
    1472       9.9888
    1473       9.6295
    1474       9.9994
    1475      10.1448
    1476      10.1229
    1477      10.3132
    1478      10.2855
    1479       9.9539
    1480      10.4214
    1481      10.2468
    1482       9.9130
    1483       9.9156
    1484       9.9219
    1485      10.8462
    1486       9.8106
    1487      10.4433
    1488      10.4108
    1489       9.8555
    1490       9.8829
    1491      10.5644
    1492       9.9119
    1493      11.0678
    1494      10.4381
    1495      10.7762
    1496       9.6094
    1497      10.1409
    1498       9.7434
    1499       9.8588
    1500       9.8727
    1501      10.1176
    1502      10.1637
    1503       9.3913
    1504       9.4355
    1505       9.7753
    1506       9.4065
    1507       9.9927
    1508       9.8670
    1509       9.6493
    1510       9.9742
    1511       9.5846
    1512      10.0522
    1513       9.6032
    1514       9.3432
    1515       9.3023
    1516       9.3693
    1517       8.7083
    1518       8.8163
    1519       9.3667
    1520       9.6319
    1521       9.9937
    1522      10.1955
    1523      10.4338
    1524      10.1908
    1525       9.7004
    1526       9.1809
    1527       9.2884
    1528       9.6314
    1529       9.7201
    1530       9.0813
    1531       9.0869
    1532       9.7636
    1533       9.6562
    1534       9.9183
    1535       9.4469
    1536       9.7616
    1537       9.5908
    1538       9.7121
    1539       9.3897
    1540       9.7624
    1541       9.7919
    1542       9.8022
    1543       9.8469
    1544      10.3097
    1545       9.1765
    1546       9.2726
    1547       9.4004
    1548       9.3239
    1549       9.3077
    1550       9.1903
    1551       9.2535
    1552       8.9273
    1553       9.3186
    1554       9.6403
    1555       9.2494
    1556       9.4815
    1557       9.4987
    1558       9.8295
    1559       9.5241
    1560      10.2619
    1561      10.0705
    1562       9.4971
    1563      10.6861
    1564      10.3506
    1565      10.1854
    1566      10.1019
    1567       9.7184
    1568      10.5281
    1569      10.5720
    1570      10.6753
    1571      10.9259
    1572      10.9573
    1573      10.5475
    1574       9.9244
    1575       9.8481
    1576       9.9063
    1577       9.7064
    1578      10.0928
    1579       9.9975
    1580       9.6397
    1581       9.9948
    1582       9.9499
    1583       9.8894
    1584      10.1265
    1585      10.0098
    1586       9.9350
    1587       9.1611
    1588       9.6635
    1589       9.6635
    1590      10.2032
    1591      10.1049
    1592      10.5787
    1593      11.0579
    1594      10.7033
    1595       9.8824
    1596      10.6359
    1597       9.7534
    1598      10.1384
    1599       9.5330
    1600      10.4919
    1601      10.5162
    1602      10.5464
    1603      10.4710
    1604      10.7732
    1605      10.1937
    1606      10.5299
    1607       9.6174
    1608       9.7944
    1609       9.1602
    1610       9.4315
    1611       9.1698
    1612      10.6792
    1613      10.2998
    1614      10.2664
    1615      10.1031
    1616      10.1812
    1617      10.4281
    1618      10.0523
    1619      10.6238
    1620      11.2006
    1621      10.5732
    1622      10.5948
    1623       9.7001
    1624      10.1404
    1625       9.9275
    1626      10.0676
    1627       9.9958
    1628      10.0341
    1629       9.6450
    1630       9.9522
    1631      10.2300
    1632      10.5184
    1633       9.8631
    1634      10.0336
    1635      10.6062
    1636      10.7008
    1637      11.0139
    1638      10.6089
    1639      10.5400
    1640      10.2668
    1641      10.0475
    1642      10.1734
    1643      10.4018
    1644      10.2632
    1645       9.9583
    1646       9.8649
    1647       9.5745
    1648       9.8592
    1649       9.6320
    1650       9.7531
    1651       9.9837
    1652       9.9875
    1653      10.0807
    1654      10.1529
    1655       9.7584
    1656       9.4506
    1657       9.4111
    1658       9.6940
    1659       9.4613
    1660       9.7190
    1661       9.8380
    1662       9.4866
    1663      10.1876
    1664       9.9550
    1665       9.7009
    1666      10.6831
    1667      10.4435
    1668      10.4267
    1669      10.0252
    1670       9.7113
    1671       9.6339
    1672      10.2077
    1673       9.6724
    1674       9.6751
    1675       9.3506
    1676       9.1869
    1677       9.8536
    1678       9.3986
    1679       9.7221
    1680       9.2286
    1681       9.2815
    1682       9.8605
    1683       9.9871
    1684       9.4651
    1685       9.2625
    1686       9.9956
    1687      10.0240
    1688      10.1687
    1689      10.0829
    1690       9.8893
    1691      10.0946
    1692      10.3837
    1693      10.2902
    1694       9.4472
    1695      10.1313
    1696      10.5748
    1697       9.6793
    1698       9.7809
    1699      10.4692
    1700      10.0800
    1701      10.5050
    1702      10.4283
    1703       9.8808
    1704       9.6434
    1705       9.8840
    1706       9.6890
    1707       9.6796
    1708       9.8631
    1709       9.7562
    1710       9.6985
    1711       9.8532
    1712       9.4866
    1713       8.8176
    1714       9.5736
    1715       9.1794
    1716       9.0934
    1717       9.0853
    1718       9.1788
    1719       9.1759
    1720       9.5003
    1721       9.3201
    1722       9.1586
    1723       9.1379
    1724       8.5314
    1725       8.4311
    1726       9.3409
    1727       9.2459
    1728       9.2003
    1729       9.6886
    1730       9.8466
    1731      10.3404
    1732      10.0488
    1733      10.0209
    1734       9.4489
    1735      10.2377
    1736       9.8078
    1737       8.9069
    1738       8.9697
    1739       9.1194
    1740       9.1101
    1741       9.4294
    1742       9.4791
    1743       9.1221
    1744       9.7476
    1745       9.7695
    1746       9.9950
    1747      10.3767
    1748      10.1822
    1749      10.1972
    1750      10.3475
    1751      10.5664
    1752      10.1528
    1753      10.2475
    1754       9.5461
    1755       9.6968
    1756       9.5360
    1757      10.0886
    1758       9.5528
    1759       9.5060
    1760       9.9540
    1761       9.8341
    1762       9.8128
    1763       9.7645
    1764       9.7097
    1765       9.6570
    1766       9.4745
    1767       9.5113
    1768      10.0942
    1769       9.4430
    1770      10.4706
    1771       9.7666
    1772      10.1593
    1773      11.3367
    1774      11.2176
    1775      10.6202
    1776      10.6071
    1777      10.8694
    1778      10.7833
    1779      11.1259
    1780       9.9355
    1781       9.7805
    1782       9.9226
    1783       9.7423
    1784      10.2647
    1785      10.0563
    1786       9.9956
    1787      10.1770
    1788      10.2051
    1789       9.5347
    1790       9.4357
    1791       9.2755
    1792       9.5926
    1793       9.2881
    1794       9.5006
    1795       9.1563
    1796       8.9757
    1797       9.5518
    1798       9.4726
    1799       9.5316
    1800       9.4683
    1801       9.2980
    1802       8.8277
    1803       9.1510
    1804       8.2452
    1805       9.2935
    1806       9.2735
    1807       8.5934
    1808       9.4932
    1809       9.7323
    1810       9.5151
    1811       9.8831
    1812      10.1904
    1813      10.0240
    1814       9.7873
    1815       9.9415
    1816       9.7302
    1817      10.0861
    1818      10.3749
    1819      10.6067
    1820       9.7438
    1821      10.3658
    1822      10.3077
    1823      10.3132
    1824       9.5151
    1825       9.4329
    1826      10.1063
    1827      10.3864
    1828       9.7113
    1829      10.1659
    1830       9.7413
    1831       9.2690
    1832       9.1084
    1833       9.6208
    1834      10.2929
    1835       9.3955
    1836       9.6962
    1837       9.3285
    1838       9.7918
    1839      10.2723
    1840      10.1764
    1841      10.0967
    1842       9.7028
    1843       9.3758
    1844       9.8928
    1845      10.0600
    1846      10.0116
    1847       9.7626
    1848       9.9433
    1849       9.7000
    1850       9.9235
    1851      10.0930
    1852       9.7426
    1853       9.9632
    1854       9.7378
    1855      10.0431
    1856       9.9600
    1857      10.0050
    1858       9.9907
    1859       9.7101
    1860       9.4746
    1861       9.6130
    1862       9.2953
    1863       9.4158
    1864       9.3634
    1865       9.5591
    1866       9.1766
    1867       9.0916
    1868       8.8083
    1869       8.7305
    1870       8.2067
    1871       8.6944
    1872       8.2707
    1873       8.3945
    1874       8.5157
    1875       8.7513
    1876       8.4121
    1877       8.5202
    1878       8.5582
    1879       8.2543
    1880       8.6030
    1881       8.5593
    1882       8.5888
    1883       9.5435
    1884      10.0351
    1885       9.4625
    1886       9.7352
    1887       9.6937
    1888       9.1050
    1889       8.9607
    1890       9.9014
    1891       9.6622
    1892       9.8305
    1893       9.3321
    1894       9.1478
    1895       8.9363
    1896       9.0247
    1897       9.5855
    1898       8.9072
    1899       8.8651
    1900       9.2310
    1901       8.6762
    1902       8.8362
    1903       8.2643
    1904       8.4884
    1905       8.3540
    1906       8.6327
    1907       8.6755
    1908       8.8347
    1909       8.6642
    1910       8.5614
    1911       7.8474
    1912       8.5846
    1913       8.3694
    1914       8.9495
    1915       8.8455
    1916       8.1083
    1917       8.3162
    1918       7.5974
    1919       8.5661
    1920       8.3103
    1921       8.6548
    1922       8.9899
    1923       8.8369
    1924       8.9407
    1925       8.8463
    1926       9.1895
    1927       9.6933
    1928       8.8974
    1929       8.9837
    1930       8.6767
    1931       9.2891
    1932       9.7061
    1933       9.1467
    1934       9.1338
    1935       9.2907
    1936       9.3963
    1937       9.5004
    1938       9.4168
    1939       9.7330
    1940       9.5611
    1941       9.3593
    1942       9.1713
    1943       9.3590
    1944       9.9492
    1945       9.8916
    1946       9.7202
    1947       9.6575
    1948       9.2197
    1949       8.9986
    1950       8.7588
    1951       8.3115
    1952       8.5082
    1953       8.8199
    1954       9.1499
    1955       8.6671
    1956       9.0371
    1957       9.2845
    1958       9.7524
    1959       9.9434
    1960       9.8131
    1961       9.9862
    1962       9.9575
    1963       9.4173
    1964      10.1267
    1965       9.8636
    1966       9.8157
    1967      10.0864
    1968       9.9804
    1969       9.9928
    1970       9.6484
    1971       9.9075
    1972       9.8502
    1973      10.0017
    1974       9.2709
    1975       9.9110
    1976       9.0604
    1977       9.6230
    1978       9.2189
    1979       9.7621
    1980       9.9113
    1981       9.3286
    1982      10.0665
    1983       9.6799
    1984      10.5494
    1985      10.1424
    1986      10.3336
    1987       9.9699
    1988      11.0237
    1989      10.8206
    1990      11.0854
    1991      11.0265
    1992       9.8157
    1993      10.2257
    1994      10.7787
    1995      10.6997
    1996      10.7711
    1997      10.8085
    1998      10.7257
    1999       9.6621
    2000      10.6939
    2001      10.0690
    2002       9.7398
    2003       9.9343
    2004       9.8549
    2005      10.2162
    2006      10.0809
    2007       9.7785
    2008      10.0528
    2009      10.3018
    2010      10.0464
    2011       9.5140
    2012      10.1852
    2013       9.7049
    2014       9.7250
    2015       9.9203
    2016       9.1718
    2017       9.3462
    2018       8.9110
    2019       9.2811
    2020       9.1338
    2021       8.9341
    2022       9.4836
    2023       9.4143
    2024      10.0692
    2025       9.5903
    2026       9.1181
    2027       9.3363
    2028       9.6906
    2029       9.8566
    2030       9.2894
    2031       9.8247
    2032       9.1082
    2033       9.5613
    2034       9.4258
    2035       9.4467
    2036       9.6820
    2037      10.1752
    2038      10.0828
    2039       9.3531
    2040      10.0204
    2041       9.3088
    2042       9.3950
    2043       9.3515
    2044       9.5701
    2045       9.3938
    2046       9.2348
    2047       9.2177
    2048       9.4112
    2049       9.4590
    2050       9.2860
    2051       9.4511
    2052       9.6991
    2053       9.4153
    2054      10.4895
    2055       9.5816
    2056       9.7469
    2057       9.6033
    2058      10.2220
    2059      10.1682
    2060      10.4828
    2061      11.1959
    2062      10.5395
    2063      10.4562
    2064      11.0381
    2065      11.1098
    2066      10.7946
    2067      10.6471
    2068      10.8699
    2069      10.7934
    2070      10.2031
    2071      10.4833
    2072       9.9097
    2073      10.5594
    2074      10.7188
    2075      10.5263
    2076      10.5703
    2077      10.4332
    2078      10.1051
    2079       9.7010
    2080       9.9278
    2081      10.6789
    2082      10.0457
    2083      10.6506
    2084      10.0760
    2085      10.5885
    2086       9.8905
    2087      10.0509
    2088      10.4063
    2089      10.4763
    2090      10.6511
    2091      10.8270
    2092      10.3417
    2093      10.1320
    2094      10.5382
    2095      10.8666
    2096      10.2597
    2097       9.8283
    2098       9.2341
    2099      10.7716
    2100       9.8942
    2101       9.8506
    2102       9.3636
    2103      10.7131
    2104      10.7725
    2105      10.3454
    2106      10.3293
    2107       9.6907
    2108      10.4535
    2109       9.7689
    2110      10.0664
    2111       9.7792
    2112      10.3924
    2113       9.7269
    2114       9.7624
    2115      10.1898
    2116      10.2460
    2117      10.2114
    2118       9.8393
    2119       9.8788
    2120       9.4946
    2121       9.5679
    2122       9.6673
    2123       9.6191
    2124      10.1362
    2125       9.4483
    2126      10.0064
    2127      10.4992
    2128       9.6867
    2129      10.1487
    2130       9.9361
    2131       9.7508
    2132      10.6236
    2133      10.1910
    2134       9.8423
    2135      10.0680
    2136      10.7188
    2137      10.8371
    2138      10.4481
    2139      11.0082
    2140      10.5733
    2141      10.4629
    2142       9.7772
    2143      10.2092
    2144      10.2334
    2145      10.1674
    2146       9.6896
    2147       9.6661
    2148       9.4604
    2149       9.9005
    2150       9.8461
    2151       9.8017
    2152       8.9674
    2153       9.4285
    2154       9.2506
    2155       8.8214
    2156       9.3365
    2157       9.4443
    2158       8.9045
    2159       9.2474
    2160       8.9665
    2161       9.6843
    2162       8.5259
    2163       9.3538
    2164       9.1764
    2165      10.1602
    2166       9.1662
    2167       8.9390
    2168       9.1019
    2169       9.2488
    2170       9.1888
    2171       8.2643
    2172       8.8368
    2173       8.5037
    2174       8.4682
    2175       8.9344
    2176       9.0712
    2177       8.7132
    2178       8.4405
    2179       8.2671
    2180       8.6738
    2181       9.5526
    2182       8.9572
    2183       9.0331
    2184       9.6781
    2185       9.5412
    2186       9.0686
    2187       8.9972
    2188       9.2305
    2189       9.3876
    2190       9.7250
    2191       9.6950
    2192       8.4019
    2193       9.8779
    2194       9.7142
    2195      10.0731
    2196       9.9739
    2197      10.4329
    2198      10.2226
    2199       9.8025
    2200      10.0724
    2201       9.7746
    2202       9.7836
    2203       9.7852
    2204      10.4728
    2205       9.9264
    2206      10.8759
    2207      10.5343
    2208      11.0382
    2209      10.7274
    2210      11.0850
    2211      10.2249
    2212      10.0043
    2213      10.4371
    2214      10.3863
    2215      10.2883
    2216       9.9453
    2217      10.1140
    2218      10.1906
    2219      10.2483
    2220      10.7032
    2221      10.5219
    2222      10.2857
    2223      10.2265
    2224       9.9127
    2225       9.9258
    2226      10.2035
    2227      10.2714
    2228      10.1660
    2229      10.2097
    2230      10.2293
    2231      10.5199
    2232      10.6842
    2233      10.2462
    2234      10.2753
    2235       9.7659
    2236       9.8594
    2237       9.3059
    2238       9.2633
    2239       9.5708
    2240       9.0999
    2241       9.6785
    2242       9.1305
    2243       9.9501
    2244      10.0361
    2245      10.0162
    2246      10.2357
    2247      10.6529
    2248       9.9789
    2249      10.1207
    2250       9.2764
    2251       9.1212
    2252       8.8897
    2253       9.2158
    2254       9.0614
    2255       8.9413
    2256       9.5006
    2257       8.5948
    2258       9.0947
    2259       8.9185
    2260       9.0558
    2261       9.4290
    2262       8.9734
    2263       8.5936
    2264       8.2715
    2265       8.1975
    2266       8.7898
    2267       8.7909
    2268       8.5141
    2269       8.4527
    2270       8.4560
    2271       8.9200
    2272       9.2347
    2273       8.9139
    2274       9.1541
    2275       9.3469
    2276       8.7514
    2277       9.8275
    2278       9.1103
    2279       8.9379
    2280       8.7325
    2281       9.0031
    2282       8.6564
    2283       8.6527
    2284       8.7530
    2285       8.4454
    2286       9.0834
    2287       8.8489
    2288       8.6431
    2289       9.0928
    2290       9.0235
    2291       8.6067
    2292       8.7363
    2293       8.7281
    2294       8.6806
    2295       8.6033
    2296       8.9730
    2297       9.2182
    2298       9.2021
    2299       8.9997
    2300       8.8315
    2301       9.5907
    2302       8.8697
    2303       9.0474
    2304       9.4050
    2305       9.0513
    2306       9.1219
    2307       9.1410
    2308       9.2167
    2309       9.1240
    2310       8.5720
    2311       9.2365
    2312       9.3831
    2313       9.4927
    2314       9.6114
    2315       9.7084
    2316       9.7636
    2317       8.8410
    2318       9.5687
    2319       9.0849
    2320       9.5156
    2321       9.8265
    2322       9.4365
    2323       9.7367
    2324       9.9475
    2325       9.8670
    2326       9.3734
    2327       8.9173
    2328       9.6651
    2329       9.5518
    2330      10.1247
    2331      10.1094
    2332      10.4905
    2333      10.3774
    2334      10.2044
    2335      10.3679
    2336      10.1610
    2337       9.4208
    2338       9.5719
    2339       9.5774
    2340       9.4085
    2341      10.0484
    2342       9.6191
    2343      10.1298
    2344      10.2640
    2345       9.6023
    2346       9.5944
    2347       9.7424
    2348       9.7489
    2349      10.1207
    2350       9.9908
    2351       9.8885
    2352      10.0009
    2353       9.5904
    2354       9.7593
    2355       9.5598
    2356      10.5781
    2357       9.6062
    2358      10.3150
    2359      10.2613
    2360      10.2616
    2361      10.6333
    2362      11.1632
    2363      10.7742
    2364      10.7576
    2365      10.5858
    2366      11.2511
    2367      11.1460
    2368      11.2029
    2369      10.4031
    2370      10.5950
    2371      11.4801
    2372      10.3644
    2373      10.2854
    2374       9.6325
    2375      10.1755
    2376       9.8251
    2377       9.3904
    2378      10.2728
    2379       9.3108
    2380       9.8551
    2381       9.6511
    2382       9.7832
    2383      10.4094
    2384       9.7200
    2385       9.7835
    2386       9.3301
    2387       9.1918
    2388       9.6658
    2389       9.8180
    2390       9.9493
    2391      10.3805
    2392      10.6739
    2393      10.3703
    2394      10.3237
    2395       9.9948
    2396       9.2315
    2397       9.4196
    2398       9.3937
    2399       9.5962
    2400      10.0539
    2401      10.0349
    2402      10.3070
    2403      10.1628
    2404      10.0893
    2405      10.1965
    2406       9.8379
    2407       9.8444
    2408      10.0053
    2409       9.3999
    2410       9.5290
    2411       9.5629
    2412       9.7517
    2413       9.4537
    2414       9.7647
    2415       9.4235
    2416       9.6114
    2417       9.3304
    2418       9.8230
    2419       8.9694
    2420       9.4495
    2421      10.1484
    2422      10.2236
    2423      10.4065
    2424      10.3124
    2425       9.7699
    2426       9.8536
    2427      10.6999
    2428      10.5190
    2429      10.0478
    2430      10.7370
    2431      11.0448
    2432      10.5809
    2433      10.4568
    2434      10.7266
    2435      10.6292
    2436      10.1501
    2437       9.9164
    2438      10.3757
    2439      10.5566
    2440      10.0747
    2441      10.2350
    2442      11.1987
    2443      10.5504
    2444      11.0731
    2445      10.7789
    2446      10.1958
    2447      10.5015
    2448      10.7864
    2449      11.2078
    2450      10.4850
    2451      11.0229
    2452      11.1092
    2453      11.5503
    2454      11.1823
    2455      11.4116
    2456      11.2569
    2457      10.7079
    2458      11.6656
    2459      11.1400
    2460      11.1543
    2461      11.1704
    2462      11.7537
    2463      11.9289
    2464      11.5692
    2465      12.4036
    2466      12.0392
    2467      11.9941
    2468      12.1336
    2469      11.3477
    2470      12.0455
    2471      12.1503
    2472      11.8046
    2473      12.6786
    2474      11.7314
    2475      12.6930
    2476      12.1245
    2477      12.8880
    2478      12.4387
    2479      13.2684
    2480      13.8493
    2481      13.0739
    2482      12.4070
    2483      13.0207
    2484      12.7895
    2485      12.6143
    2486      13.1079
    2487      13.5221
    2488      13.3302
    2489      12.7746
    2490      11.9969
    2491      12.2830
    2492      12.6296
    2493      12.0917
    2494      13.0564
    2495      12.5988
    2496      12.5218
    2497      12.5823
    2498      12.1402
    2499      12.5696
    2500      12.5588
    2501      12.7745
    2502      12.2323
    2503      11.7115
    2504      13.3260
    2505      12.7812
    2506      12.1936
    2507      12.5227
    2508      12.5611
    2509      12.2851
    2510      11.3626
    2511      12.1386
    2512      12.5461
    2513      12.6306
    2514      12.3450
    2515      12.0755
    2516      11.7686
    2517      11.7885
    2518      12.0104
    2519      12.1773
    2520      12.2128
    2521      11.5128
    2522      12.0527
    2523      11.6987
    2524      11.5996
    2525      11.4482
    2526      11.4957
    2527      12.0093
    2528      11.7021
    2529      12.3102
    2530      12.2469
    2531      12.3522
    2532      12.4960
    2533      12.1882
    2534      12.5025
    2535      12.8095
    2536      11.8354
    2537      12.2038
    2538      11.8589
    2539      11.3236
    2540      11.2784
    2541      11.6511
    2542      12.3577
    2543      11.6882
    2544      11.5517
    2545      12.0441
    2546      12.0326
    2547      12.4910
    2548      13.3074
    2549      12.9329
    2550      13.0775
    2551      12.4486
    2552      12.1145
    2553      13.2959
    2554      12.7540
    2555      13.7838
    2556      13.7218
    2557      13.1958
    2558      12.7307
    2559      12.5385
    2560      12.3949
    2561      12.5558
    2562      13.0301
    2563      12.3178
    2564      12.2969
    2565      11.9805
    2566      12.1524
    2567      11.6485
    2568      11.5563
    2569      11.9237
    2570      11.7380
    2571      11.6688
    2572      11.6065
    2573      11.9472
    2574      12.2113
    2575      11.7651
    2576      11.7879
    2577      11.4758
    2578      11.9237
    2579      11.8076
    2580      11.8576
    2581      11.2891
    2582      12.1511
    2583      11.6899
    2584      12.5394
    2585      12.1880
    2586      11.3286
    2587      12.0140
    2588      12.0595
    2589      11.7648
    2590      12.1997
    2591      11.8762
    2592      11.3843
    2593      11.1132
    2594      10.6552
    2595      10.8773
    2596      11.0836
    2597      11.2074
    2598      11.2012
    2599      10.6960
    2600      11.5208
    2601      11.0329
    2602      10.9511
    2603      11.2387
    2604      11.0009
    2605      10.8971
    2606      11.7378
    2607      10.7726
    2608      11.3762
    2609      11.7916
    2610      11.1412
    2611      11.1784
    2612      10.3202
    2613      10.9516
    2614      10.7902
    2615      11.0554
    2616      11.3149
    2617      11.0158
    2618      11.6324
    2619      11.5638
    2620      11.3484
    2621      11.5796
    2622      11.9063
    2623      10.9623
    2624      11.4663
    2625      11.0098
    2626      11.1625
    2627      10.5937
    2628      11.1552
    2629      11.1741
    2630      10.9207
    2631      10.2794
    2632      10.9039
    2633      10.6887
    2634      10.7284
    2635      10.6189
    2636      11.3068
    2637      10.9638
    2638      10.7957
    2639      10.7881
    2640      10.9183
    2641      10.9575
    2642      10.5728
    2643      10.5741
    2644      10.6530
    2645      10.7115
    2646      10.2378
    2647      10.9936
    2648      10.9254
    2649      10.3937
    2650      10.9929
    2651      10.7375
    2652      10.4329
    2653      10.2224
    2654       9.3750
    2655      10.1545
    2656       9.6322
    2657      10.2734
    2658      10.0070
    2659      10.2787
    2660      10.2278
    2661       9.8845
    2662      10.0683
    2663      10.1249
    2664       9.6137
    2665      10.0261
    2666      10.5645
    2667      10.3156
    2668      10.1765
    2669       9.9661
    2670      10.2362
    2671       9.8515
    2672       9.4401
    2673       9.5403
    2674       9.2135
    2675       9.7972
    2676       9.4531
    2677      10.1628
    2678       9.6759
    2679       9.8270
    2680       9.4087
    2681       9.2999
    2682       9.1400
    2683       9.2577
    2684       9.3795
    2685       8.7468
    2686       9.0295
    2687       9.2467
    2688       9.5100
    2689       9.8860
    2690       9.4060
    2691       8.9846
    2692       9.6200
    2693       9.2509
    2694       9.6364
    2695       9.8576
    2696       9.6209
    2697       9.9924
    2698      10.1999
    2699       9.9325
    2700       9.6888
    2701       9.5260
    2702       9.1913
    2703       9.5389
    2704      10.6937
    2705      10.0689
    2706       9.6384
    2707       9.9457
    2708       9.8405
    2709       9.7176
    2710       9.6996
    2711       9.8077
    2712       9.6700
    2713      10.2872
    2714       9.7550
    2715      10.3038
    2716       9.5592
    2717      10.1056
    2718       9.4547
    2719      10.2685
    2720       9.9115
    2721       9.7923
    2722      10.2449
    2723      10.1675
    2724      10.2241
    2725       9.9297
    2726       9.7018
    2727       9.6877
    2728      10.3917
    2729       9.1088
    2730       8.5510
    2731       8.5607
    2732       8.8127
    2733       9.2741
    2734       9.2647
    2735       9.4230
    2736       9.3376
    2737       9.5536
    2738       9.0280
    2739       8.8210
    2740       9.5359
    2741       9.3442
    2742       8.9459
    2743       8.7499
    2744       8.2302
    2745       7.9327
    2746       8.5667
    2747       8.4201
    2748       8.4953
    2749       8.1040
    2750       8.7583
    2751       8.7786
    2752       8.5673
    2753       9.3050
    2754       9.2331
    2755       8.3526
    2756       8.8492
    2757       8.5999
    2758       8.3863
    2759       8.2501
    2760       8.5705
    2761       8.7636
    2762       8.9770
    2763       9.2434
    2764       9.7304
    2765       9.0642
    2766       9.0975
    2767       8.8852
    2768       9.3107
    2769       8.8666
    2770       8.4355
    2771       8.2053
    2772       8.3463
    2773       9.0153
    2774       9.3273
    2775       9.3840
    2776       9.9258
    2777       9.3475
    2778       9.6744
    2779       9.5617
    2780       9.3794
    2781       9.5518
    2782       9.9328
    2783       9.1757
    2784       9.5494
    2785       8.8512
    2786       8.8281
    2787       8.8115
    2788       8.2865
    2789       8.8339
    2790       8.8016
    2791       8.8461
    2792       9.2377
    2793       8.6525
    2794       8.7940
    2795       9.0773
    2796       9.6938
    2797       9.9953
    2798       9.7096
    2799       9.8011
    2800       9.7031
    2801       9.4091
    2802       9.4356
    2803      10.0143
    2804       9.0030
    2805       9.2656
    2806       9.0995
    2807       9.3042
    2808       9.0753
    2809       9.3426
    2810       9.8280
    2811       8.7748
    2812       9.0759
    2813       9.1661
    2814       9.2643
    2815       9.2590
    2816       9.5529
    2817       8.7225
    2818       9.3508
    2819       9.4324
    2820       9.6470
    2821       9.3864
    2822       9.5878
    2823       9.6249
    2824       9.3400
    2825       9.2583
    2826       8.7985
    2827       8.7387
    2828       8.5443
    2829       8.8729
    2830       8.6523
    2831       8.1733
    2832       8.6583
    2833       8.5733
    2834       8.8386
    2835       9.3161
    2836       8.9724
    2837       9.4371
    2838       9.5758
    2839       8.5153
    2840       8.7442
    2841       8.3152
    2842       8.5691
    2843       8.7803
    2844       8.8493
    2845       8.2700
    2846       8.8613
    2847       8.5212
    2848       8.9921
    2849       9.3170
    2850       9.1399
    2851       9.1952
    2852       9.2477
    2853       8.8862
    2854       9.5047
    2855       9.4422
    2856       9.0667
    2857       9.8448
    2858       9.2876
    2859       9.2078
    2860       9.7128
    2861       9.8715
    2862       9.8482
    2863       9.4493
    2864      10.3080
    2865       9.7934
    2866       9.7457
    2867       9.5300
    2868       9.9466
    2869      10.2188
    2870      10.8793
    2871       9.7086
    2872      10.5781
    2873       9.8912
    2874       9.9979
    2875       9.8630
    2876      10.0730
    2877      10.1542
    2878      10.0994
    2879      10.5427
    2880       9.7741
    2881      10.7853
    2882      10.8405
    2883      10.8870
    2884       9.8710
    2885       9.7085
    2886      10.3209
    2887       9.7857
    2888      11.1451
    2889      10.4170
    2890      10.1719
    2891      10.6527
    2892      10.3377
    2893      10.4953
    2894      10.2829
    2895      10.8953
    2896      10.5349
    2897      10.7326
    2898      10.3783
    2899      10.8233
    2900      10.4337
    2901      10.0591
    2902      10.2465
    2903      10.1740
    2904      10.8921
    2905      10.7087
    2906      10.2805
    2907      10.5123
    2908      10.2097
    2909       9.9876
    2910      10.0240
    2911      10.4093
    2912      10.4580
    2913       9.9312
    2914       9.8671
    2915       9.6975
    2916       9.3083
    2917       9.2942
    2918       9.4896
    2919      10.1261
    2920       9.8486
    2921       9.6120
    2922       9.3674
    2923       9.1302
    2924       8.7936
    2925       8.0500
    2926       8.1614
    2927       8.2821
    2928       8.0690
    2929       8.1867
    2930       8.8189
    2931       8.1731
    2932       8.3920
    2933       8.9457
    2934       8.8955
    2935       8.3561
    2936       8.6583
    2937       8.6777
    2938       8.8708
    2939       8.9158
    2940       9.1957
    2941       9.0891
    2942       8.5803
    2943       8.3221
    2944       8.5603
    2945       8.3239
    2946       8.8388
    2947       8.1864
    2948       8.6795
    2949       8.4828
    2950       7.9848
    2951       7.7361
    2952       8.4753
    2953       8.0240
    2954       8.4127
    2955       8.2919
    2956       7.7086
    2957       8.0730
    2958       8.0497
    2959       7.7328
    2960       8.2620
    2961       7.8909
    2962       8.0186
    2963       8.4851
    2964       8.9702
    2965       8.5861
    2966       8.2806
    2967       8.0835
    2968       8.8576
    2969       8.0030
    2970       7.5347
    2971       8.1800
    2972       7.6218
    2973       8.2059
    2974       8.1774
    2975       8.5068
    2976       8.1331
    2977       8.7473
    2978       9.0188
    2979       8.9958
    2980       8.7211
    2981       8.6601
    2982       8.4972
    2983       9.6143
    2984       8.5738
    2985       9.2630
    2986       9.2565
    2987       9.0328
    2988       9.2066
    2989       8.5634
    2990       9.2139
    2991       8.1810
    2992       8.4903
    2993       8.4816
    2994       8.2153
    2995       8.8540
    2996       8.3819
    2997       8.4886
    2998       8.5765
    2999       8.9162
    3000       8.6920
    3001       8.1238
    3002       8.9928
    3003       8.2677
    3004       8.6509
    3005       8.3704
    3006       8.2321
    3007       8.0916
    3008       8.0615
    3009       7.9833
    3010       9.0124
    3011       8.7248
    3012       8.9115
    3013       8.1030
    3014       8.5270
    3015       7.9002
    3016       8.1599
    3017       8.1174
    3018       7.9842
    3019       8.2788
    3020       8.2640
    3021       8.6674
    3022       7.9404
    3023       8.6148
    3024       8.7769
    3025       8.9137
    3026       8.4749
    3027       9.0222
    3028       8.8565
    3029       9.2573
    3030       9.2939
    3031       8.6724
    3032       8.5411
    3033       8.7930
    3034       8.6029
    3035       8.2512
    3036       8.2593
    3037       7.6942
    3038       8.1352
    3039       8.4024
    3040       8.0352
    3041       8.6655
    3042       8.3230
    3043       8.3145
    3044       7.6838
    3045       8.5208
    3046       8.2916
    3047       8.3141
    3048       7.6271
    3049       7.8731
    3050       8.0698
    3051       7.3453
    3052       7.8942
    3053       7.9956
    3054       8.1407
    3055       8.0072
    3056       8.4732
    3057       8.1269
    3058       8.5555
    3059       8.5060
    3060       8.5922
    3061       8.0371
    3062       7.6933
    3063       7.9147
    3064       7.8011
    3065       7.9316
    3066       8.1731
    3067       8.8736
    3068       8.3754
    3069       8.2399
    3070       8.0230
    3071       7.7101
    3072       8.0911
    3073       8.1601
    3074       8.4373
    3075       8.4290
    3076       8.4850
    3077       8.2251
    3078       7.8986
    3079       8.6842
    3080       8.8877
    3081       8.6257
    3082       8.4232
    3083       8.3949
    3084       8.2785
    3085       9.0083
    3086       8.3020
    3087       9.1026
    3088       8.8761
    3089       8.9446
    3090       8.5749
    3091       8.7809
    3092       9.3711
    3093       8.7106
    3094       8.4172
    3095       8.4994
    3096       8.6582
    3097       8.3417
    3098       8.0923
    3099       8.8969
    3100       8.2225
    3101       9.3017
    3102       8.9031
    3103       8.2325
    3104       8.6178
    3105       8.1374
    3106       8.5911
    3107       8.1619
    3108       8.4297
    3109       7.7485
    3110       8.9416
    3111       8.9550
    3112       8.4922
    3113       7.6900
    3114       7.8525
    3115       8.3648
    3116       7.7931
    3117       7.8684
    3118       8.5871
    3119       8.6317
    3120       8.6598
    3121       8.8228
    3122       8.5116
    3123       8.1418
    3124       8.6391
    3125       7.9279
    3126       8.3735
    3127       8.5998
    3128       8.4991
    3129       8.6545
    3130       7.9310
    3131       8.3472
    3132       8.5833
    3133       8.6445
    3134       9.1236
    3135       8.7758
    3136       8.4112
    3137       8.7120
    3138       7.9650
    3139       8.3328
    3140       8.3565
    3141       8.2960
    3142       8.2650
    3143       8.2510
    3144       8.6310
    3145       8.7375
    3146       8.3258
    3147       8.8287
    3148       8.9527
    3149       9.1094
    3150      10.0926
    3151       9.3819
    3152       8.9851
    3153       8.9500
    3154       8.8902
    3155       8.8934
    3156       8.4778
    3157       8.5486
    3158       8.8345
    3159       8.6294
    3160       8.3357
    3161       8.4563
    3162       8.3440
    3163       7.9793
    3164       7.9874
    3165       8.0055
    3166       8.5751
    3167       8.1161
    3168       8.3228
    3169       8.4831
    3170       7.9555
    3171       8.3921
    3172       8.6548
    3173       8.5838
    3174       8.7552
    3175       7.9477
    3176       7.8630
    3177       8.5096
    3178       7.9800
    3179       8.4528
    3180       8.1462
    3181       7.7408
    3182       7.7243
    3183       7.9841
    3184       7.3502
    3185       7.6746
    3186       7.5314
    3187       7.5315
    3188       8.0801
    3189       7.6638
    3190       7.5933
    3191       7.9783
    3192       7.2757
    3193       7.8675
    3194       8.5987
    3195       8.0065
    3196       7.7521
    3197       7.2221
    3198       7.6466
    3199       8.1499
    3200       7.9485
    3201       8.0499
    3202       8.1132
    3203       7.9236
    3204       7.9808
    3205       7.5550
    3206       7.8536
    3207       7.7745
    3208       7.9896
    3209       7.9172
    3210       8.5497
    3211       8.5400
    3212       8.5361
    3213       8.0582
    3214       8.6958
    3215       8.6552
    3216       7.6410
    3217       8.4080
    3218       9.0345
    3219       7.7471
    3220       8.3960
    3221       8.0325
    3222       8.3499
    3223       8.5619
    3224       8.1201
    3225       8.9044
    3226       8.7207
    3227       8.9907
    3228       8.5556
    3229       9.2635
    3230       8.9700
    3231       9.2561
    3232       9.3982
    3233       9.7865
    3234       9.2737
    3235       8.6117
    3236       9.0506
    3237       9.1279
    3238       8.5066
    3239       8.5149
    3240       8.5882
    3241       8.8480
    3242       9.3699
    3243       9.0919
    3244       9.1194
    3245       8.6955
    3246       9.4058
    3247       9.0834
    3248       9.1696
    3249       9.9466
    3250       8.4828
    3251       8.1136
    3252       8.4511
    3253       8.7405
    3254       7.9411
    3255       8.1679
    3256       8.3191
    3257       7.9989
    3258       7.9637
    3259       8.2004
    3260       8.9584
    3261       8.7683
    3262       8.4526
    3263       8.0961
    3264       8.9401
    3265       8.7959
    3266       8.6847
    3267       8.3052
    3268       8.7457
    3269       8.2771
    3270       8.8694
    3271       8.4154
    3272       8.6516
    3273       8.5967
    3274       8.3554
    3275       7.7781
    3276       8.7527
    3277       7.7542
    3278       9.0235
    3279       8.8342
    3280       8.6206
    3281       8.0955
    3282       8.5021
    3283       8.1662
    3284       7.8057
    3285       8.0753
    3286       8.2155
    3287       8.4906
    3288       8.7145
    3289       9.0647
    3290       8.7003
    3291       8.9047
    3292       8.9159
    3293       8.1948
    3294       8.6354
    3295       8.2760
    3296       9.0556
    3297       8.5414
    3298       9.1035
    3299       8.5006
    3300       8.5861
    3301       8.8849
    3302       8.6332
    3303       8.7212
    3304       8.7720
    3305       9.3617
    3306       8.4330
    3307       8.8471
    3308       8.3483
    3309       8.4598
    3310       8.4237
    3311       8.7875
    3312       8.6837
    3313       8.4348
    3314       8.5922
    3315       8.6808
    3316       9.1309
    3317       8.6014
    3318       8.8995
    3319       8.7961
    3320       9.0819
    3321       8.8445
    3322       9.3035
    3323       9.8536
    3324       9.5134
    3325       9.2446
    3326       9.5899
    3327       8.3900
    3328       8.6700
    3329       9.4802
    3330       9.6600
    3331       9.0915
    3332       9.5198
    3333       9.4576
    3334       9.5715
    3335       8.6330
    3336       9.0139
    3337       9.3819
    3338       9.4676
    3339       9.1210
    3340       9.0291
    3341       9.0965
    3342       8.9739
    3343       9.4248
    3344       9.2310
    3345       9.5059
    3346       9.8817
    3347       9.9613
    3348       8.8577
    3349       8.9924
    3350       9.2220
    3351       8.9592
    3352       9.4786
    3353       9.3344
    3354       9.4705
    3355       9.1820
    3356       8.6794
    3357       8.9040
    3358       8.5546
    3359       8.3725
    3360       8.4496
    3361       8.8057
    3362       9.2735
    3363       8.9113
    3364       8.6424
    3365       8.4331
    3366       9.5876
    3367       9.4801
    3368       9.6149
    3369       9.1680
    3370       9.5473
    3371       9.1107
    3372       9.0071
    3373       9.3112
    3374       9.5637
    3375       9.6961
    3376       9.3416
    3377       9.5691
    3378       9.4222
    3379       9.4469
    3380       9.4908
    3381       9.7231
    3382       9.1827
    3383       8.8812
    3384       8.8296
    3385       8.8379
    3386       9.0460
    3387       9.0617
    3388       9.2821
    3389       8.0968
    3390       8.0875
    3391       7.9906
    3392       7.6526
    3393       8.0740
    3394       8.2849
    3395       9.1286
    3396       8.9175
    3397       8.3676
    3398       8.8630
    3399       8.6577
    3400       8.9217
    3401       9.6839
    3402       9.2761
    3403       8.8270
    3404       8.3434
    3405       8.8327
    3406       8.7246
    3407       8.8158
    3408       9.1745
    3409       9.0818
    3410       8.9745
    3411       8.8804
    3412       8.5019
    3413       8.9896
    3414       8.3909
    3415       9.2852
    3416       8.7320
    3417       8.4908
    3418       8.1739
    3419       8.6130
    3420       8.5415
    3421       7.9797
    3422       8.3639
    3423       8.5354
    3424       8.4105
    3425       8.5493
    3426       7.9506
    3427       8.2098
    3428       7.9648
    3429       8.8786
    3430       9.2863
    3431       8.8562
    3432       9.4825
    3433       9.1078
    3434       9.4046
    3435       9.1563
    3436       9.6666
    3437       9.2539
    3438       8.6806
    3439       8.9679
    3440       8.9245
    3441       9.1167
    3442       9.1341
    3443       9.0423
    3444       9.7405
    3445       9.8263
    3446       8.5397
    3447      10.3605
    3448      10.2274
    3449       8.8145
    3450      10.5518
    3451       9.3567
    3452      10.0748
    3453       9.4482
    3454       9.4857
    3455       9.5568
    3456       9.7632
    3457       9.7147
    3458       9.4627
    3459       9.4526
    3460       9.4411
    3461       9.8977
    3462      10.2253
    3463       9.2738
    3464       8.8715
    3465       8.7758
    3466       8.9599
    3467       9.4396
    3468       9.5230
    3469       9.4767
    3470       9.5447
    3471       9.0286
    3472       8.3779
    3473       8.9221
    3474       8.7055
    3475       9.3586
    3476       9.2123
    3477       9.2206
    3478       9.2570
    3479       9.7465
    3480       9.3544
    3481       9.4142
    3482       9.2734
    3483       9.1977
    3484       9.2966
    3485       9.1734
    3486       9.6271
    3487       9.4280
    3488       8.6317
    3489       8.7221
    3490       9.1490
    3491       8.3390
    3492       8.6560
    3493       8.7042
    3494       8.6584
    3495       8.5289
    3496       8.4053
    3497       8.3108
    3498       8.7250
    3499       8.2619
    3500       8.7822
    3501       9.5342
    3502       9.1006
    3503       9.3511
    3504       8.5489
    3505       8.9188
    3506       8.5643
    3507       8.7779
    3508       8.5136
    3509       8.7158
    3510       9.5452
    3511       8.9324
    3512       8.9596
    3513       8.9410
    3514       8.5096
    3515       8.3131
    3516       8.3674
    3517       9.7632
    3518       9.2139
    3519       9.5533
    3520       9.2008
    3521       8.7244
    3522       8.9748
    3523       9.0756
    3524       9.3938
    3525       9.0010
    3526       9.2138
    3527       8.3825
    3528       8.4327
    3529       8.6903
    3530       9.4750
    3531       8.7704
    3532       8.7503
    3533       8.6701
    3534       9.2282
    3535       9.0834
    3536       9.2746
    3537       9.0453
    3538       8.8861
    3539       9.5066
    3540       9.4124
    3541       9.0196
    3542       9.0699
    3543       8.5891
    3544       8.7793
    3545       8.8097
    3546       8.1789
    3547       8.4523
    3548       8.2888
    3549       8.0400
    3550       8.0936
    3551       8.1610
    3552       8.7541
    3553       8.4592
    3554       8.9776
    3555       8.0686
    3556       8.6217
    3557       8.6357
    3558       8.3996
    3559       8.6012
    3560       8.6844
    3561       8.6916
    3562       8.5726
    3563       8.5583
    3564       8.6814
    3565       8.2741
    3566       8.7431
    3567       8.9777
    3568       8.6228
    3569       8.8525
    3570       8.2179
    3571       8.5233
    3572       8.6540
    3573       8.3191
    3574       7.9054
    3575       8.5354
    3576       8.4744
    3577       8.3989
    3578       7.7972
    3579       8.5824
    3580       8.3868
    3581       8.7889
    3582       8.3384
    3583       8.2163
    3584       8.9850
    3585       8.1479
    3586       8.3584
    3587       8.9511
    3588       9.0390
    3589       8.8545
    3590       9.1273
    3591       8.2151
    3592       8.7495
    3593       8.0747
    3594       8.6602
    3595       8.4972
    3596       8.5384
    3597       8.2534
    3598       8.3721
    3599       8.3671
    3600       8.3575
    3601       8.6077
    3602       8.4860
    3603       8.6022
    3604       8.8175
    3605       8.5486
    3606       8.2970
    3607       7.9462
    3608       8.1356
    3609       7.9439
    3610       8.1665
    3611       8.0841
    3612       8.4232
    3613       8.2375
    3614       7.8835
    3615       8.3295
    3616       8.2284
    3617       8.2761
    3618       8.5522
    3619       8.5781
    3620       8.4717
    3621       8.1764
    3622       8.6295
    3623       8.0269
    3624       7.8928
    3625       8.3376
    3626       8.4822
    3627       8.4483
    3628       8.6824
    3629       8.6763
    3630       8.9117
    3631       8.6418
    3632       8.8209
    3633       8.9948
    3634       8.8858
    3635       8.5471
    3636       8.6479
    3637       8.4156
    3638       9.3358
    3639       8.7480
    3640       8.4644
    3641       8.2229
    3642       8.4690
    3643       8.7989
    3644       8.6474
    3645       9.1511
    3646       9.1392
    3647       9.3951
    3648       9.0379
    3649       8.7881
    3650       9.0298
    3651       9.4675
    3652       9.4077
    3653       9.3197
    3654       9.2764
    3655       9.6564
    3656       9.0766
    3657       9.0329
    3658       9.4552
    3659       8.9903
    3660       9.6449
    3661       9.1328
    3662       9.8883
    3663       9.0790
    3664       9.5043
    3665       9.0785
    3666       9.0563
    3667       8.8777
    3668       9.5228
    3669       9.7648
    3670       8.8919
    3671       9.4511
    3672       9.5959
    3673       9.5334
    3674       9.6191
    3675       9.4867
    3676       9.7143
    3677       9.9177
    3678       9.5404
    3679       9.4172
    3680       9.3957
    3681       9.4696
    3682       9.2699
    3683       9.0817
    3684       9.1774
    3685       8.5645
    3686       8.9223
    3687       9.1925
    3688       9.4233
    3689       9.4881
    3690       9.8329
    3691       9.5724
    3692       9.2384
    3693       8.8128
    3694       8.9964
    3695       9.8923
    3696       9.0574
    3697       8.9961
    3698       9.3722
    3699       9.7192
    3700       9.4300
    3701       9.0339
    3702       9.5040
    3703       9.1228
    3704       9.5599
    3705       9.0417
    3706       9.0587
    3707       8.8111
    3708       8.6675
    3709       9.0335
    3710       8.6113
    3711       8.9752
    3712       9.2706
    3713       9.5191
    3714       9.4504
    3715       9.2913
    3716       8.7502
    3717       8.7320
    3718       8.7557
    3719       9.4227
    3720       8.8682
    3721       9.1860
    3722       9.1460
    3723       9.1717
    3724       8.6815
    3725       9.2714
    3726       9.6740
    3727       9.6054
    3728       9.1917
    3729       8.9958
    3730       9.1264
    3731       8.9632
    3732       9.1164
    3733       9.6086
    3734       9.9813
    3735       8.6961
    3736       9.7841
    3737       9.1977
    3738       9.4305
    3739       9.5858
    3740       8.9759
    3741       8.9866
    3742       9.2500
    3743       9.0981
    3744       9.2731
    3745       9.2627
    3746       8.4487
    3747       9.3549
    3748       9.2617
    3749       9.6391
    3750       8.9754
    3751       9.3955
    3752       9.7030
    3753       9.3693
    3754       9.4710
    3755       9.1877
    3756       9.0753
    3757       9.9383
    3758       8.8266
    3759       9.2779
    3760       9.4635
    3761       9.0025
    3762       9.2882
    3763       8.9751
    3764       9.9367
    3765       9.1041
    3766       9.9002
    3767       9.6888
    3768       9.4949
    3769       9.6894
    3770       9.7302
    3771       9.6670
    3772       9.5337
    3773       9.4967
    3774       9.6899
    3775       9.8645
    3776       9.2557
    3777       9.6320
    3778       9.3610
    3779       9.9275
    3780       9.0538
    3781       9.9399
    3782       9.0434
    3783       9.1393
    3784       9.3902
    3785       9.3438
    3786       8.9712
    3787       9.1188
    3788       9.7746
    3789       8.9218
    3790       8.6965
    3791       8.3306
    3792       9.0893
    3793       8.8749
    3794       8.9479
    3795       8.9874
    3796       9.1482
    3797       9.1135
    3798       9.3633
    3799       8.9323
    3800       8.9979
    3801       8.8842
    3802       9.1603
    3803       9.0872
    3804       9.5258
    3805       9.2239
    3806       9.1220
    3807       9.2905
    3808       9.5492
    3809       9.1065
    3810       9.4644
    3811       9.5323
    3812       8.6719
    3813       9.2391
    3814       9.2645
    3815       9.6897
    3816       8.9931
    3817       9.3286
    3818       9.1179
    3819       9.2861
    3820       9.1731
    3821       9.2159
    3822       9.5970
    3823       9.1908
    3824       9.2296
    3825       8.9288
    3826       9.3547
    3827       9.5947
    3828       8.8263
    3829       9.5685
    3830       9.2991
    3831       9.7359
    3832      10.1128
    3833       9.2801
    3834       9.1599
    3835       9.3707
    3836      10.1232
    3837       9.7515
    3838       9.9975
    3839      10.6092
    3840       9.8517
    3841       9.9153
    3842       9.3509
    3843       9.3974
    3844       9.5182
    3845       8.6821
    3846       9.0523
    3847       9.3664
    3848       9.5495
    3849       9.1074
    3850       9.5616
    3851       8.9507
    3852       9.3227
    3853       9.8384
    3854       9.1637
    3855       9.7644
    3856       9.6271
    3857      10.3587
    3858       9.5617
    3859       9.9724
    3860      10.2729
    3861       9.3054
    3862       9.3067
    3863       9.4888
    3864      10.2385
    3865      10.0182
    3866       9.1300
    3867       9.6327
    3868       9.3161
    3869       9.4012
    3870       9.2858
    3871       9.2187
    3872      10.1097
    3873       9.8044
    3874       9.8641
    3875      10.3243
    3876       9.9693
    3877      10.1180
    3878       9.9097
    3879      10.1702
    3880       9.5948
    3881       9.3361
    3882       8.6410
    3883       9.4968
    3884       9.2031
    3885       9.3114
    3886       9.3995
    3887       9.7351
    3888       9.8116
    3889      10.2391
    3890       9.9807
    3891       9.9354
    3892      10.1315
    3893       9.9317
    3894       9.3692
    3895       9.1733
    3896       9.4611
    3897       9.3962
    3898       9.8064
    3899       9.1354
    3900       9.5779
    3901       9.4123
    3902       9.6789
    3903       9.0845
    3904       9.0527
    3905       8.7574
    3906       9.7022
    3907       9.3590
    3908       9.5205
    3909       9.1425
    3910       9.0955
    3911       8.6550
    3912       9.4944
    3913       9.0663
    3914       9.2667
    3915       9.7809
    3916       9.2616
    3917       9.4051
    3918       9.1534
    3919       9.3765
    3920       9.1305
    3921       9.5692
    3922       9.6019
    3923       9.7910
    3924       9.6068
    3925       8.6985
    3926       9.4451
    3927       9.2753
    3928       9.0942
    3929      10.1680
    3930       9.9826
    3931       9.6631
    3932       9.5783
    3933       9.9053
    3934       9.3361
    3935      10.3325
    3936       9.6975
    3937       9.5323
    3938       9.8704
    3939       9.8689
    3940       9.6460
    3941      10.0515
    3942       9.7870
    3943       9.3568
    3944       8.9138
    3945       8.6797
    3946       8.8858
    3947       8.8192
    3948       8.3804
    3949       8.9243
    3950       9.6239
    3951       9.6094
    3952       9.9368
    3953       9.5936
    3954       9.9577
    3955       9.6118
    3956       9.5687
    3957       9.0654
    3958       9.4025
    3959       9.0785
    3960       9.2831
    3961       8.2807
    3962       8.8321
    3963       9.0077
    3964       9.6710
    3965      10.0495
    3966      10.2857
    3967       9.8252
    3968       9.5059
    3969       9.4932
    3970       9.4029
    3971       9.6943
    3972      10.2373
    3973      10.0466
    3974      10.0474
    3975      10.5623
    3976       9.4027
    3977      10.3461
    3978      10.2991
    3979      11.0496
    3980      10.4889
    3981      10.2579
    3982       9.4272
    3983      10.3043
    3984      10.2490
    3985      10.1738
    3986      10.2704
    3987       9.8634
    3988      10.3467
    3989      10.0780
    3990       9.9762
    3991       9.9666
    3992       9.2692
    3993       9.3193
    3994       9.1174
    3995       9.6119
    3996       8.5403
    3997       8.2030
    3998       9.5066
    3999       8.6351
    4000       8.3538
    4001       8.7343
    4002       9.0389
    4003       8.9797
    4004       9.5422
    4005       9.2047
    4006       9.6288
    4007       9.0455
    4008       8.8832
    4009       9.1086
    4010       9.2311
    4011       8.9925
    4012       8.9912
    4013       8.7566
    4014       8.9254
    4015       9.2048
    4016       9.4265
    4017       9.6580
    4018       9.9069
    4019       9.2999
    4020       9.9711
    4021       9.2102
    4022      10.0262
    4023       9.3942
    4024       9.4101
    4025       9.9466
    4026       9.7260
    4027       9.3848
    4028       9.4474
    4029       9.2998
    4030       9.8808
    4031       9.9111
    4032       9.3916
    4033       9.9789
    4034       9.9575
    4035      10.7424
    4036       9.9392
    4037      10.3440
    4038      10.8373
    4039      10.6906
    4040      10.5390
    4041      10.8602
    4042      10.6449
    4043      10.8241
    4044      10.6884
    4045      11.2336
    4046      11.7148
    4047      11.7317
    4048      11.8884
    4049      11.9275
    4050      11.9987
    4051      11.1220
    4052      10.9846
    4053      11.2292
    4054      11.0687
    4055      11.1565
    4056      10.6251
    4057      10.9809
    4058      10.3524
    4059      10.9441
    4060       9.9992
    4061      10.0052
    4062      10.9367
    4063      10.3824
    4064      10.6641
    4065      10.6680
    4066      10.7538
    4067       9.8555
    4068      10.4707
    4069      10.7604
    4070      10.5045
    4071      10.6689
    4072      10.8430
    4073      10.4276
    4074       9.7466
    4075       9.5437
    4076      10.3911
    4077       9.6802
    4078       8.9333
    4079       9.7014
    4080       9.9605
    4081       9.7356
    4082       9.7543
    4083       8.9901
    4084       8.6615
    4085       9.8534
    4086       9.9550
    4087      10.3554
    4088       9.9940
    4089       9.9964
    4090       9.5102
    4091      10.6901
    4092       9.8654
    4093      10.4065
    4094      10.0376
    4095      10.0929
    4096      10.3433
    4097      10.5782
    4098      10.6345
    4099      10.2835
    4100      10.2488
    4101      10.1883
    4102      10.2922
    4103      10.2024
    4104      10.3387
    4105      10.5521
    4106       9.7898
    4107      10.7934
    4108      10.2458
    4109      10.2194
    4110       9.6457
    4111       9.9707
    4112       9.8440
    4113      10.0976
    4114       9.4624
    4115       9.5876
    4116      10.2862
    4117       9.4969
    4118       9.8053
    4119       9.9865
    4120      10.0045
    4121       9.7252
    4122       9.2002
    4123       9.2033
    4124       9.1648
    4125       9.3606
    4126       9.4875
    4127       9.2436
    4128       9.6104
    4129       8.8263
    4130       9.5265
    4131       9.3424
    4132       9.2322
    4133       9.5297
    4134       9.6779
    4135       9.4713
    4136       9.6916
    4137       9.4424
    4138       8.8598
    4139       9.0906
    4140       9.1826
    4141       8.4933
    4142       8.6042
    4143       9.0481
    4144       8.9517
    4145       8.7640
    4146       9.1250
    4147       8.5689
    4148       9.2132
    4149       9.7454
    4150       9.5265
    4151       8.9909
    4152       9.3101
    4153       8.9471
    4154       9.4869
    4155       9.3485
    4156       9.3723
    4157       9.2518
    4158       9.4246
    4159       9.4814
    4160       9.3077
    4161       8.4677
    4162       8.7499
    4163       9.4355
    4164       9.6059
    4165       9.2523
    4166       9.2897
    4167       8.8003
    4168       8.6643
    4169       8.4508
    4170       9.6886
    4171       9.0412
    4172       8.7336
    4173       9.3318
    4174       9.3246
    4175       8.7307
    4176       9.0775
    4177       8.8459
    4178       9.3265
    4179       8.8702
    4180       8.9211
    4181       8.4744
    4182       8.2852
    4183       8.6021
    4184       8.3673
    4185       9.2759
    4186       8.5749
    4187       9.3020
    4188       8.6780
    4189       9.3777
    4190       9.2440
    4191       9.1217
    4192       8.9363
    4193       9.3701
    4194       9.2040
    4195       9.0878
    4196       8.9468
    4197       8.9104
    4198       9.8289
    4199      10.0079
    4200       9.5577
    4201       9.4365
    4202      10.0268
    4203       9.8753
    4204       9.3629
    4205       9.3314
    4206       9.1710
    4207       9.2817
    4208       9.0839
    4209       9.0487
    4210       8.9083
    4211       9.2450
    4212       9.5763
    4213       8.7464
    4214       8.3112
    4215       8.2964
    4216       8.7231
    4217       8.7525
    4218       8.7065
    4219       8.2406
    4220       8.5878
    4221       8.3456
    4222       8.5717
    4223       9.0435
    4224       8.0567
    4225       9.0233
    4226       8.7689
    4227       9.1497
    4228       9.5105
    4229       8.7549
    4230       8.2713
    4231       9.1453
    4232       9.0246
    4233       8.8535
    4234       8.8960
    4235       9.2059
    4236       8.2786
    4237       8.8238
    4238       8.4730
    4239       7.9007
    4240       8.3526
    4241       9.2270
    4242       9.1259
    4243       9.0160
    4244       8.7790
    4245       8.8983
    4246       8.6588
    4247       8.9717
    4248       9.3411
    4249       8.6330
    4250       9.3361
    4251       8.5414
    4252       9.0940
    4253       9.4373
    4254       9.1640
    4255       9.0841
    4256       9.0105
    4257       8.8628
    4258       9.3378
    4259       9.7116
    4260       9.4754
    4261       9.2569
    4262       8.9435
    4263       8.8142
    4264       9.0519
    4265       9.1480
    4266       8.9444
    4267       8.7106
    4268       8.6665
    4269       9.0619
    4270       8.8347
    4271       9.2968
    4272       8.8476
    4273       8.7232
    4274       8.4734
    4275       8.3981
    4276       8.2817
    4277       8.2916
    4278       8.3134
    4279       8.6647
    4280       8.2427
    4281       8.3950
    4282       8.5591
    4283       8.6651
    4284       8.4635
    4285       8.3688
    4286       8.2188
    4287       8.3430
    4288       8.9854
    4289       8.7540
    4290       8.6286
    4291       8.8425
    4292       8.7417
    4293       8.8094
    4294       8.7584
    4295       8.3786
    4296       8.3106
    4297       8.3956
    4298       9.0325
    4299       8.5510
    4300       8.1846
    4301       8.3026
    4302       8.0072
    4303       8.5757
    4304       8.2587
    4305       8.8821
    4306       9.1009
    4307       9.3533
    4308       8.8276
    4309       9.6570
    4310       9.2277
    4311       9.0707
    4312       9.3112
    4313       8.8790
    4314       9.0360
    4315       8.8856
    4316       8.6630
    4317       9.0245
    4318       9.3013
    4319       9.0456
    4320       8.9551
    4321       9.0289
    4322       8.9989
    4323       8.9889
    4324       8.7026
    4325       8.1492
    4326       8.1712
    4327       8.5248
    4328       8.7783
    4329       8.1804
    4330       8.5666
    4331       8.0720
    4332       9.2519
    4333       8.6397
    4334       8.3026
    4335       8.0438
    4336       8.4547
    4337       8.3696
    4338       7.9984
    4339       7.9224
    4340       7.8836
    4341       7.7711
    4342       8.1348
    4343       8.5999
    4344       8.7840
    4345       9.2324
    4346       9.2366
    4347       8.8220
    4348       9.1107
    4349       8.9609
    4350       8.4197
    4351       9.3435
    4352       9.4269
    4353       9.3088
    4354       8.9930
    4355       9.3081
    4356       8.5844
    4357       8.9705
    4358       8.9511
    4359       9.5652
    4360       9.0812
    4361       9.8639
    4362      10.0579
    4363       9.1331
    4364       9.2933
    4365       9.1205
    4366       9.7598
    4367       9.4633
    4368       9.6408
    4369       9.0034
    4370       8.6896
    4371       8.6516
    4372       8.8402
    4373       9.0022
    4374       8.3062
    4375       8.3303
    4376       8.0688
    4377       7.9067
    4378       7.8579
    4379       8.0945
    4380       8.4908
    4381       8.0303
    4382       8.3643
    4383       8.3644
    4384       7.7140
    4385       8.5427
    4386       8.6709
    4387       9.0051
    4388       9.0197
    4389       8.2370
    4390       8.7902
    4391       8.9611
    4392       8.4813
    4393       8.4884
    4394       8.6788
    4395       8.1444
    4396       8.8207
    4397       8.5021
    4398       8.3782
    4399       8.3253
    4400       8.5651
    4401       8.9034
    4402       8.4139
    4403       7.7220
    4404       8.4576
    4405       7.5885
    4406       8.1465
    4407       7.9888
    4408       8.4139
    4409       8.0998
    4410       8.1507
    4411       8.2946
    4412       8.5526
    4413       8.3622
    4414       8.3716
    4415       8.9735
    4416       8.3318
    4417       8.6450
    4418       8.6523
    4419       7.9894
    4420       8.1804
    4421       7.9473
    4422       8.4353
    4423       8.4537
    4424       7.9954
    4425       8.4284
    4426       7.8062
    4427       8.3690
    4428       8.0914
    4429       8.5997
    4430       8.7352
    4431       8.6747
    4432       8.4776
    4433       8.4726
    4434       8.5978
    4435       8.9009
    4436       8.3580
    4437       8.9385
    4438       8.4745
    4439       8.7976
    4440       8.5467
    4441       8.3940
    4442       9.1681
    4443       8.6530
    4444       8.7592
    4445       7.9696
    4446       9.0109
    4447       8.9538
    4448       8.7764
    4449       8.5122
    4450       9.6411
    4451       8.6351
    4452       9.1948
    4453       8.3604
    4454       8.6913
    4455       8.7023
    4456       9.0010
    4457       8.6576
    4458       8.1876
    4459       8.2450
    4460       7.9718
    4461       7.8280
    4462       8.2190
    4463       8.5704
    4464       9.0268
    4465       9.8956
    4466       8.8795
    4467      10.0384
    4468       9.8520
    4469       9.6307
    4470       9.5814
    4471       9.4435
    4472       9.4424
    4473       8.8116
    4474       8.3767
    4475       8.3953
    4476       9.3083
    4477       9.0791
    4478       9.0977
    4479       8.3068
    4480       8.5110
    4481       8.3223
    4482       8.4865
    4483       9.0166
    4484       7.9725
    4485       8.9199
    4486       8.7371
    4487       8.7574
    4488       8.1717
    4489       7.9877
    4490       7.9799
    4491       8.5662
    4492       9.0619
    4493       8.8421
    4494       8.2677
    4495       9.1037
    4496       8.5024
    4497       8.7608
    4498       8.0876
    4499       8.5676
    4500       8.9614
    4501       9.3699
    4502       9.7851
    4503       9.2534
    4504       8.7286
    4505       8.4653
    4506       8.5134
    4507       9.1141
    4508       9.0202
    4509       9.1481
    4510       9.2214
    4511       9.3496
    4512       9.1407
    4513       8.8436
    4514       8.4430
    4515       8.5010
    4516       9.1772
    4517       8.5762
    4518       9.0355
    4519       8.6078
    4520       9.3922
    4521       9.1956
    4522       9.1964
    4523       9.0665
    4524       8.6689
    4525       9.3468
    4526       9.1672
    4527       8.9039
    4528       8.8347
    4529       8.6569
    4530       8.8042
    4531       9.5431
    4532       8.5888
    4533       8.7098
    4534       8.3934
    4535       8.9198
    4536       8.3382
    4537       8.5941
    4538       8.5652
    4539       8.3418
    4540       8.2367
    4541       8.6109
    4542       8.6376
    4543       9.0151
    4544       8.7002
    4545       8.6459
    4546       8.0911
    4547       8.2179
    4548       8.4889
    4549       8.5057
    4550       8.1978
    4551       8.6037
    4552       8.7308
    4553       8.8737
    4554       8.3884
    4555       8.9081
    4556       8.8177
    4557       8.2102
    4558       8.9011
    4559       8.8643
    4560       9.3806
    4561       9.0432
    4562       8.9907
    4563       8.8712
    4564       9.2988
    4565       9.6661
    4566       9.9962
    4567       9.6520
    4568      10.1506
    4569       9.9500
    4570       9.5744
    4571       8.9713
    4572       9.6017
    4573       9.5434
    4574       9.4522
    4575       9.3979
    4576       8.9062
    4577       8.1650
    4578       8.2800
    4579       7.8444
    4580       7.7964
    4581       8.3389
    4582       7.6469
    4583       8.1387
    4584       8.1945
    4585       8.5990
    4586       8.2908
    4587       8.6429
    4588       8.7447
    4589       8.5412
    4590       8.0218
    4591       8.9344
    4592       7.8850
    4593       8.4971
    4594       9.1208
    4595       9.1628
    4596       9.3961
    4597       9.6077
    4598       9.3166
    4599       9.5200
    4600       9.6463
    4601       9.5268
    4602       8.9188
    4603       8.8506
    4604       9.0753
    4605       8.7505
    4606       8.3454
    4607       9.0482
    4608       8.4787
    4609       8.8905
    4610       8.8302
    4611       8.7676
    4612       8.2524
    4613       8.6583
    4614       8.2317
    4615       8.7622
    4616       8.2334
    4617       7.9578
    4618       8.0272
    4619       7.9288
    4620       7.5779
    4621       7.8890
    4622       8.1732
    4623       7.9959
    4624       8.4193
    4625       7.6790
    4626       7.5444
    4627       7.2088
    4628       7.4169
    4629       7.1617
    4630       7.6703
    4631       7.4245
    4632       7.8979
    4633       7.7806
    4634       7.6103
    4635       8.1675
    4636       8.4509
    4637       7.5335
    4638       7.7444
    4639       8.0789
    4640       7.8768
    4641       7.8686
    4642       7.6517
    4643       8.2259
    4644       8.4299
    4645       7.6604
    4646       7.9373
    4647       7.8634
    4648       7.8673
    4649       7.8253
    4650       7.1294
    4651       7.1739
    4652       7.0298
    4653       7.9561
    4654       7.6066
    4655       7.9264
    4656       7.4673
    4657       7.4013
    4658       7.5237
    4659       7.5118
    4660       7.0169
    4661       7.3481
    4662       7.2291
    4663       6.5632
    4664       6.7628
    4665       7.4035
    4666       7.4704
    4667       7.3687
    4668       7.2350
    4669       7.1080
    4670       6.7667
    4671       7.4592
    4672       7.6905
    4673       6.8245
    4674       6.9483
    4675       7.0469
    4676       7.9820
    4677       6.6896
    4678       7.2282
    4679       7.4428
    4680       7.9210
    4681       7.0983
    4682       7.2441
    4683       6.9244
    4684       7.0865
    4685       7.1338
    4686       7.0995
    4687       7.8847
    4688       7.4433
    4689       7.0864
    4690       6.6069
    4691       6.7518
    4692       7.2333
    4693       7.0507
    4694       7.6797
    4695       7.0473
    4696       6.7780
    4697       6.9178
    4698       7.6028
    4699       7.8741
    4700       7.9750
    4701       7.8347
    4702       7.6333
    4703       7.6798
    4704       7.7353
    4705       7.5983
    4706       7.7697
    4707       7.3237
    4708       7.6727
    4709       7.5801
    4710       8.2167
    4711       7.8194
    4712       8.4331
    4713       7.5354
    4714       8.0594
    4715       7.8702
    4716       8.1649
    4717       8.1350
    4718       8.2922
    4719       7.9129
    4720       8.2862
    4721       8.2403
    4722       8.2608
    4723       8.0169
    4724       8.4982
    4725       8.0379
    4726       7.7228
    4727       9.1974
    4728       9.0221
    4729       9.5155
    4730       8.6446
    4731       8.7746
    4732       8.8150
    4733       8.1338
    4734       8.3172
    4735       8.4424
    4736       8.4219
    4737       8.4306
    4738       8.5395
    4739       8.3987
    4740       8.8366
    4741       8.5633
    4742       8.0846
    4743       8.7906
    4744       8.5121
    4745       8.7403
    4746       8.8537
    4747       8.8565
    4748       8.9800
    4749       8.0538
    4750       8.6680
    4751       8.3700
    4752       7.7947
    4753       8.6099
    4754       8.1987
    4755       8.5836
    4756       8.2980
    4757       8.9212
    4758       8.1407
    4759       8.7412
    4760       8.7215
    4761       8.5468
    4762       8.2536
    4763       8.4548
    4764       8.8142
    4765       8.5738
    4766       8.9757
    4767       8.6432
    4768       8.6879
    4769       8.8025
    4770       8.8968
    4771       8.8847
    4772       8.5480
    4773       9.0958
    4774       9.1569
    4775       8.4410
    4776       8.9395
    4777       8.8285
    4778       8.4300
    4779       8.8883
    4780       9.0155
    4781       8.8663
    4782       8.0144
    4783       8.2267
    4784       8.4799
    4785       8.1318
    4786       8.2608
    4787       8.4075
    4788       8.2635
    4789       8.6009
    4790       7.9472
    4791       8.2252
    4792       8.6770
    4793       9.4487
    4794       8.6273
    4795       9.3875
    4796       8.5127
    4797       8.2449
    4798       7.4869
    4799       8.3766
    4800       8.0162
    4801       8.4858
    4802       8.6765
    4803       9.0317
    4804       8.7540
    4805       8.9716
    4806       8.7441
    4807       8.3475
    4808       8.3875
    4809       8.9015
    4810       8.5736
    4811       8.7676
    4812       8.8143
    4813       8.4693
    4814       9.0237
    4815       9.1683
    4816       8.5942
    4817       8.9230
    4818       8.7970
    4819       9.1257
    4820       9.2695
    4821       8.7181
    4822       8.7422
    4823       9.2663
    4824       9.6680
    4825       9.8917
    4826       9.1159
    4827       9.2569
    4828       8.9917
    4829       9.5357
    4830       9.8245
    4831       9.4892
    4832       9.5477
    4833       9.2189
    4834       8.5562
    4835       8.6683
    4836       8.3998
    4837       8.8280
    4838       9.1433
    4839       8.9665
    4840       9.2696
    4841       9.6115
    4842       9.2105
    4843       9.2439
    4844       9.6661
    4845       9.3966
    4846       8.7863
    4847       9.1139
    4848       8.8702
    4849       8.4998
    4850       8.9393
    4851       9.3102
    4852       9.1239
    4853       9.3988
    4854       9.3631
    4855       8.8752
    4856       9.5747
    4857       9.4274
    4858       9.0339
    4859       9.2091
    4860       9.2813
    4861       9.1891
    4862       9.3194
    4863       9.1918
    4864       8.7957
    4865       9.9117
    4866       9.6569
    4867       9.7999
    4868       8.9170
    4869       9.5840
    4870       9.0012
    4871       9.2380
    4872       9.1970
    4873       8.7477
    4874       8.3985
    4875       8.1801
    4876       9.1583
    4877       8.7319
    4878       9.0563
    4879       9.2557
    4880       9.4670
    4881       8.9248
    4882       8.9564
    4883       9.2858
    4884       9.1287
    4885       8.8693
    4886       8.8156
    4887       8.1808
    4888       8.5148
    4889       8.8090
    4890       8.3402
    4891       8.3519
    4892       8.6953
    4893       9.0462
    4894       8.8172
    4895       9.0376
    4896       9.2754
    4897       9.2608
    4898      10.0624
    4899      10.1068
    4900      10.1673
    4901      10.5769
    4902      10.6526
    4903      10.5360
    4904      10.1556
    4905      10.1118
    4906       9.9511
    4907      10.2721
    4908       9.5331
    4909      10.5596
    4910       9.9061
    4911      10.1229
    4912       9.7693
    4913       9.4836
    4914       9.6809
    4915       9.4633
    4916       9.0305
    4917      10.2325
    4918      10.1651
    4919      10.2581
    4920      10.1422
    4921       9.6706
    4922      10.0364
    4923       9.9217
    4924      10.0221
    4925      10.0102
    4926      10.3091
    4927       9.9646
    4928       9.8406
    4929       9.3559
    4930       9.4601
    4931       9.2913
    4932       9.3759
    4933       9.4796
    4934       9.9062
    4935       9.1182
    4936       9.1154
    4937       9.4537
    4938       9.9217
    4939       9.4717
    4940      10.0989
    4941       9.7088
    4942       9.4705
    4943       9.1200
    4944       9.3412
    4945       9.6152
    4946       9.9728
    4947       9.4588
    4948       9.4320
    4949       9.9282
    4950       9.7078
    4951       8.9556
    4952       9.5028
    4953       8.7554
    4954       9.0805
    4955       8.7802
    4956       8.3639
    4957       8.8714
    4958       8.5420
    4959       8.8417
    4960       8.4664
    4961       8.6618
    4962       9.0949
    4963       8.6491
    4964       8.7836
    4965       9.0425
    4966       8.8221
    4967       8.7026
    4968       9.3637
    4969       9.2601
    4970      10.1972
    4971       9.4315
    4972       9.6341
    4973      10.0148
    4974       9.7108
    4975      10.0534
    4976       9.9622
    4977      10.3471
    4978      10.2086
    4979       9.1250
    4980       9.6741
    4981       9.2479
    4982       9.7561
    4983       9.9982
    4984       9.8386
    4985      10.1733
    4986       9.7022
    4987       9.3198
    4988       9.2981
    4989       9.8800
    4990       9.5895
    4991      10.1762
    4992      10.0531
    4993      10.4575
    4994      10.7409
    4995      10.4766
    4996       9.8540
    4997       9.8252
    4998       9.1662
    4999       9.4855
    5000       9.6226
    5001       9.4672
    5002       9.0131
    5003       9.6063
    5004       8.8426
    5005      10.0517
    5006      10.1296
    5007      10.2227
    5008       9.9762
    5009      10.3576
    5010      10.4450
    5011      11.1656
    5012       9.8866
    5013      10.4091
    5014       9.5999
    5015      10.5379
    5016      10.7331
    5017      10.7689
    5018       9.8886
    5019       9.5887
    5020      10.1024
    5021      10.0545
    5022       9.8621
    5023      10.2245
    5024      10.4975
    5025      10.0393
    5026       9.5538
    5027       9.7433
    5028       9.1497
    5029       9.3616
    5030       8.9727
    5031       8.7213
    5032       8.8781
    5033       8.6801
    5034       8.7246
    5035       8.7016
    5036       8.5133
    5037       9.0286
    5038       9.2263
    5039       9.0754
    5040       8.5935
    5041       8.9416
    5042       9.0442
    5043       9.7571
    5044       9.4841
    5045       9.9493
    5046       9.6798
    5047       9.6715
    5048       9.4598
    5049       9.8269
    5050       9.2885
    5051       9.3774
    5052       9.6212
    5053       9.9429
    5054       9.4422
    5055       9.7389
    5056       9.9210
    5057      10.0684
    5058       9.3186
    5059       9.8189
    5060       9.6553
    5061       9.5162
    5062       9.5979
    5063       9.7799
    5064       9.9921
    5065      10.3294
    5066      10.5041
    5067       9.7774
    5068      10.1773
    5069      10.5456
    5070      10.0927
    5071      10.2587
    5072      10.8281
    5073      10.8317
    5074      10.9159
    5075      11.1836
    5076      10.9942
    5077      11.5522
    5078      11.0829
    5079      11.0662
    5080      11.1264
    5081      11.1790
    5082      10.8707
    5083      10.5359
    5084      10.7573
    5085      10.8730
    5086      10.2345
    5087      10.6911
    5088      10.3582
    5089      10.7828
    5090      10.8956
    5091      10.9083
    5092       9.8915
    5093      10.5338
    5094      10.2269
    5095      10.4382
    5096      10.2601
    5097      10.2718
    5098      10.1941
    5099       9.6229
    5100      10.1742
    5101      10.0740
    5102       9.9573
    5103       9.7424
    5104      10.4132
    5105      11.0163
    5106      10.6393
    5107       9.9397
    5108      10.9358
    5109      10.1804
    5110      10.2711
    5111       9.9728
    5112       9.6807
    5113       9.9260
    5114       9.9278
    5115      10.5768
    5116      10.6512
    5117      10.9140
    5118      10.5643
    5119      10.3096
    5120       9.5322
    5121       9.5992
    5122       9.4860
    5123       9.6071
    5124       9.3962
    5125       9.9156
    5126       9.9976
    5127      10.2389
    5128      10.6803
    5129      10.1688
    5130       9.6150
    5131      10.1181
    5132      10.7855
    5133      10.9855
    5134      10.6325
    5135      11.0072
    5136      10.0607
    5137      10.2520
    5138      10.4089
    5139      10.4500
    5140      10.4541
    5141      10.2011
    5142      10.1622
    5143       9.6342
    5144      10.2854
    5145      10.4205
    5146      10.4025
    5147      10.2559
    5148      10.6202
    5149      10.3846
    5150      10.3595
    5151      10.9449
    5152      10.8479
    5153      10.9036
    5154      10.6083
    5155      10.9147
    5156      10.8299
    5157      10.5154
    5158      10.7096
    5159      10.7304
    5160      11.0602
    5161      10.7417
    5162      10.7650
    5163      11.2540
    5164      11.0294
    5165      11.5254
    5166      11.0591
    5167      11.2855
    5168      11.6644
    5169      11.2743
    5170      11.8813
    5171      11.2602
    5172      11.4074
    5173      10.8341
    5174      10.8776
    5175      10.9970
    5176      10.7412
    5177      10.4691
    5178      11.1322
    5179      11.0166
    5180      11.1006
    5181      10.4800
    5182      10.3211
    5183      10.6333
    5184      11.1593
    5185      10.8814
    5186      11.2785
    5187      11.3143
    5188      10.8857
    5189      10.9091
    5190      10.8277
    5191      10.4001
    5192      11.0301
    5193      11.0578
    5194      10.9378
    5195      10.8703
    5196      11.1797
    5197      10.6284
    5198      11.4705
    5199      10.4736
    5200      10.9624
    5201      10.5914
    5202      11.1730
    5203      10.8742
    5204      10.7682
    5205      10.7948
    5206      10.5557
    5207      10.7130
    5208      10.4434
    5209      10.7134
    5210      11.2052
    5211      10.9982
    5212      10.2768
    5213      10.1764
    5214      10.0986
    5215       9.6924
    5216       9.4358
    5217       9.6209
    5218       9.4227
    5219       9.3047
    5220       9.5462
    5221       9.9620
    5222       9.4157
    5223       9.6396
    5224       8.9180
    5225       8.7429
    5226       9.3521
    5227       9.2675
    5228       9.1557
    5229       8.8905
    5230       9.6847
    5231       9.6123
    5232       9.2201
    5233       9.0911
    5234       8.2144
    5235       8.6410
    5236       8.8574
    5237       8.1549
    5238       8.7249
    5239       8.4146
    5240       8.6725
    5241       9.1250
    5242       8.8106
    5243       8.6784
    5244       8.3836
    5245       9.4840
    5246       8.8427
    5247       8.4127
    5248       8.7090
    5249       8.5425
    5250       9.0400
    5251       8.7913
    5252       8.5833
    5253       8.5620
    5254       8.4047
    5255       8.5642
    5256       8.2769
    5257       8.4289
    5258       8.7869
    5259       8.5222
    5260       8.4494
    5261       8.7766
    5262       8.1693
    5263       8.9407
    5264       8.4872
    5265       8.5203
    5266       8.6394
    5267       8.9027
    5268       8.7532
    5269       9.1110
    5270       8.7570
    5271       9.1617
    5272       8.5556
    5273       9.3503
    5274       9.0597
    5275       9.2343
    5276       9.1764
    5277      10.1389
    5278       9.9666
    5279       9.4186
    5280       8.8387
    5281       9.2646
    5282       9.4830
    5283       9.1113
    5284       9.8344
    5285       9.5879
    5286       8.6428
    5287       8.8196
    5288       8.6364
    5289       8.2028
    5290       8.2020
    5291       8.5517
    5292       8.5903
    5293       9.1219
    5294       9.1244
    5295       9.3703
    5296       9.0009
    5297       9.4249
    5298       9.3525
    5299       9.5334
    5300       9.0626
    5301       8.5716
    5302       8.8160
    5303       8.9500
    5304       9.1560
    5305       9.0220
    5306      10.0197
    5307       9.5105
    5308       9.9489
    5309      10.0788
    5310      10.2682
    5311      10.0829
    5312      10.1552
    5313      10.4534
    5314      10.2191
    5315      10.4500
    5316      10.8610
    5317      10.0746
    5318      10.4339
    5319      10.5638
    5320      10.5345
    5321      10.4756
    5322      10.0351
    5323      10.6437
    5324      11.2337
    5325      10.8554
    5326      10.7566
    5327      10.6984
    5328      10.5521
    5329      10.3008
    5330      10.0828
    5331      10.3093
    5332       9.8330
    5333      10.2816
    5334      10.2697
    5335      10.4944
    5336      10.6019
    5337      10.3809
    5338      10.4141
    5339      10.9354
    5340      11.3167
    5341      10.7350
    5342      10.7590
    5343      11.0833
    5344      10.5199
    5345      10.6284
    5346      10.8593
    5347      10.9196
    5348      10.6983
    5349      10.3326
    5350      10.5412
    5351      10.2736
    5352      11.2119
    5353      10.1448
    5354      10.5545
    5355      10.3995
    5356       9.8037
    5357       9.9472
    5358      10.2310
    5359      10.0197
    5360       9.6766
    5361       9.6496
    5362       9.8223
    5363      10.0422
    5364       9.7265
    5365       9.6176
    5366       9.2930
    5367       9.7968
    5368      10.4906
    5369       9.5745
    5370       9.4161
    5371       9.5839
    5372      10.3194
    5373       9.8987
    5374      10.3247
    5375      10.2915
    5376       9.9633
    5377       9.9521
    5378       9.6247
    5379      10.2419
    5380      10.3326
    5381      10.1359
    5382       9.5339
    5383       9.9386
    5384      10.2147
    5385      10.5182
    5386      10.6138
    5387      10.0253
    5388      10.6830
    5389       9.8259
    5390      10.7612
    5391      10.3226
    5392      10.5240
    5393      10.4078
    5394      11.0891
    5395      10.9796
    5396      10.7024
    5397      10.1081
    5398       9.7891
    5399      10.2846
    5400       9.9790
    5401       9.9036
    5402       9.7332
    5403      10.2482
    5404      10.5210
    5405       9.8935
    5406      10.2226
    5407      10.5983
    5408       9.9943
    5409       9.7954
    5410      10.3995
    5411      10.6329
    5412      11.1541
    5413      10.4705
    5414      10.9083
    5415      11.0416
    5416      10.6749
    5417      11.2827
    5418      11.4429
    5419      10.9408
    5420      10.4543
    5421      10.8255
    5422      11.2855
    5423      10.9403
    5424      11.0584
    5425      10.8497
    5426      11.5354
    5427      11.1395
    5428      10.7544
    5429      10.8821
    5430      10.6545
    5431      10.9016
    5432      10.9349
    5433      10.4935
    5434      10.2447
    5435      11.1019
    5436      10.6899
    5437      10.9707
    5438      10.8294
    5439      10.8677
    5440      11.0749
    5441      11.7458
    5442      11.6331
    5443      11.0580
    5444      11.2217
    5445      11.1303
    5446      11.3618
    5447      11.2327
    5448      11.3605
    5449      11.0314
    5450      10.7489
    5451      10.3663
    5452      10.3917
    5453      10.4711
    5454      10.2838
    5455      10.2794
    5456      10.6585
    5457      10.3418
    5458       9.7032
    5459       9.7927
    5460      10.0962
    5461       9.9631
    5462      10.3778
    5463       9.9196
    5464      10.2419
    5465      10.5336
    5466      10.2314
    5467       9.8501
    5468       9.7650
    5469      10.0180
    5470       9.7656
    5471       9.7208
    5472       9.9473
    5473       9.9633
    5474       9.9472
    5475      10.0203
    5476       9.8733
    5477      10.1183
    5478      10.6541
    5479       9.8781
    5480      10.3342
    5481      10.0562
    5482       9.9197
    5483      10.1568
    5484       9.7656
    5485      10.5164
    5486      10.1494
    5487      10.1286
    5488      10.4320
    5489      10.5131
    5490      10.3484
    5491      10.3162
    5492       9.9410
    5493      10.6431
    5494      10.5483
    5495      10.1645
    5496       9.9936
    5497       9.7484
    5498       9.9318
    5499      10.3200
    5500      10.2670
    5501      10.3047
    5502      10.8735
    5503      10.4939
    5504      10.0161
    5505       9.7289
    5506       9.7678
    5507       9.8970
    5508      10.4340
    5509      10.1379
    5510      10.6953
    5511      11.0607
    5512      10.7083
    5513      10.3521
    5514      10.1845
    5515      10.6949
    5516      10.5770
    5517      11.2953
    5518      10.7782
    5519      10.8414
    5520      10.6924
    5521      11.0223
    5522      11.0683
    5523      11.0172
    5524      11.2257
    5525      11.4651
    5526      10.9831
    5527      11.5099
    5528      11.1760
    5529      10.7591
    5530      10.7418
    5531      10.5216
    5532      10.9112
    5533      10.7340
    5534      10.7248
    5535      10.4199
    5536      10.7392
    5537      10.9565
    5538      11.1785
    5539      11.2345
    5540      10.4768
    5541      10.1008
    5542      11.1944
    5543      10.7640
    5544       9.9120
    5545      11.0563
    5546      10.4739
    5547      11.2200
    5548      11.0877
    5549      10.7906
    5550      10.3584
    5551      10.3652
    5552      10.2169
    5553      10.9749
    5554      11.6257
    5555      11.1126
    5556      10.7495
    5557      11.7185
    5558      11.1975
    5559      11.0169
    5560      11.1507
    5561      10.4460
    5562      11.3425
    5563      10.6328
    5564      10.7727
    5565      10.5600
    5566      10.5378
    5567      10.6759
    5568      10.8898
    5569      10.9115
    5570      10.4900
    5571      11.0334
    5572      11.0875
    5573      11.4280
    5574      10.4705
    5575      10.7505
    5576      10.7423
    5577      10.5623
    5578      10.8011
    5579      11.1694
    5580      11.3260
    5581      10.9886
    5582      10.7570
    5583      11.2596
    5584      10.6121
    5585      11.5180
    5586      11.5899
    5587      11.7021
    5588      11.5391
    5589      11.4951
    5590      10.9213
    5591      11.2921
    5592      11.9136
    5593      11.6774
    5594      12.2597
    5595      11.7957
    5596      11.6731
    5597      11.9395
    5598      11.8921
    5599      11.6561
    5600      12.2959
    5601      12.0353
    5602      11.6636
    5603      11.4254
    5604      10.9493
    5605      10.4865
    5606      10.7791
    5607      10.4397
    5608      11.3022
    5609      11.1359
    5610      11.5452
    5611      11.3568
    5612      10.6537
    5613      11.5958
    5614      11.5495
    5615      11.6302
    5616      11.2215
    5617      10.5569
    5618      10.5109
    5619      11.0781
    5620      11.1889
    5621      10.5308
    5622      11.1665
    5623      10.7552
    5624      11.9721
    5625      11.4593
    5626      11.3521
    5627      11.3065
    5628      10.5324
    5629      10.9789
    5630      10.5894
    5631      11.1263
    5632      11.3928
    5633      11.0925
    5634      10.9947
    5635      11.2704
    5636      11.1373
    5637      11.0193
    5638      11.1843
    5639      11.3338
    5640      11.0107
    5641      11.9195
    5642      12.0073
    5643      11.9212
    5644      11.8654
    5645      12.0990
    5646      12.1775
    5647      11.9999
    5648      12.1068
    5649      12.3764
    5650      11.0246
    5651      12.0890
    5652      11.6876
    5653      11.7419
    5654      11.7382
    5655      11.4355
    5656      12.0611
    5657      11.2266
    5658      11.7152
    5659      11.3266
    5660      11.5339
    5661      11.0859
    5662      11.2124
    5663      11.4182
    5664      11.3403
    5665      11.4063
    5666      11.4509
    5667      11.0352
    5668      10.9433
    5669      11.2891
    5670      11.9939
    5671      11.1252
    5672      10.8833
    5673      10.7946
    5674      10.8930
    5675      11.1078
    5676      11.1502
    5677      10.6744
    5678      11.0332
    5679      10.7903
    5680      10.4603
    5681      10.8458
    5682      10.6403
    5683      10.2054
    5684      11.0759
    5685      10.7893
    5686      10.9887
    5687      10.6821
    5688      11.4063
    5689      11.1275
    5690       9.9227
    5691      10.8155
    5692      10.1804
    5693      10.2663
    5694      10.8469
    5695      10.4293
    5696      10.2001
    5697      10.1557
    5698      10.6665
    5699      10.9970
    5700      10.5827
    5701      10.5633
    5702      10.0056
    5703      10.6448
    5704      10.4808
    5705      10.2809
    5706      10.2519
    5707      10.1526
    5708      10.5463
    5709      10.3999
    5710      10.1148
    5711       9.6531
    5712       9.7580
    5713       9.7042
    5714       9.9593
    5715       9.2642
    5716      10.0720
    5717       9.9902
    5718      10.4300
    5719       9.6307
    5720      10.2450
    5721       9.7952
    5722      10.0260
    5723      10.5877
    5724      10.6888
    5725       9.4496
    5726      10.1088
    5727       9.8591
    5728      10.0386
    5729      10.4397
    5730       9.9236
    5731      10.0651
    5732      10.4129
    5733       9.8952
    5734       9.8219
    5735       9.9805
    5736       9.8040
    5737      10.0005
    5738       9.9143
    5739       9.6980
    5740      10.2716
    5741       9.9595
    5742      10.3279
    5743       9.7524
    5744      10.1442
    5745       9.9002
    5746      10.6196
    5747      10.0575
    5748       9.7870
    5749       9.6280
    5750      10.1637
    5751      10.2030
    5752      10.2371
    5753      10.7955
    5754      10.0598
    5755       9.8041
    5756       9.8501
    5757       9.9498
    5758      10.4843
    5759       9.7450
    5760       9.4215
    5761       9.6510
    5762      10.1272
    5763      10.1089
    5764      11.0062
    5765      11.2515
    5766      10.5468
    5767      11.4654
    5768      11.4316
    5769      11.7033
    5770      10.9772
    5771      11.3427
    5772      11.6248
    5773      11.2181
    5774      11.0635
    5775      11.0621
    5776      11.0976
    5777      11.6704
    5778      10.4730
    5779      10.8936
    5780      10.9842
    5781      10.8308
    5782      10.6198
    5783      10.3300
    5784      10.7934
    5785      10.7478
    5786      10.9010
    5787      10.8116
    5788      10.8443
    5789      10.5272
    5790      10.6062
    5791      10.5305
    5792      10.5643
    5793      10.4752
    5794      10.7602
    5795      10.8657
    5796      10.4447
    5797      10.4154
    5798       9.9347
    5799      10.1878
    5800      10.5564
    5801      10.3754
    5802      10.9821
    5803      11.0107
    5804      10.1374
    5805      11.0235
    5806      11.0004
    5807      10.8988
    5808      10.8522
    5809      10.5418
    5810      10.8825
    5811      11.1883
    5812      10.9167
    5813      11.0259
    5814      10.8324
    5815      10.9029
    5816      10.8936
    5817      10.6985
    5818      10.9623
    5819      10.6608
    5820      11.4064
    5821      10.9215
    5822      10.7625
    5823      11.1622
    5824      10.2484
    5825      10.9734
    5826      10.1799
    5827      10.6996
    5828      10.3718
    5829      10.5310
    5830      11.1816
    5831      10.3174
    5832      11.0289
    5833      10.8970
    5834      10.6287
    5835      10.2117
    5836       9.9858
    5837       9.8178
    5838      10.1959
    5839      10.3765
    5840       9.9571
    5841      10.4085
    5842      10.3149
    5843       9.8620
    5844      10.4386
    5845      10.7795
    5846      10.2411
    5847      10.8729
    5848      11.2436
    5849      10.7682
    5850      10.3568
    5851      10.5904
    5852      10.7116
    5853      10.9235
    5854      10.9695
    5855      10.7191
    5856      10.9828
    5857      11.3192
    5858      11.3808
    5859      11.4783
    5860      10.8590
    5861      11.3477
    5862      11.3291
    5863      11.2152
    5864      11.0863
    5865      11.6419
    5866      11.5572
    5867      11.9819
    5868      11.6175
    5869      12.1724
    5870      11.7775
    5871      12.3394
    5872      12.2092
    5873      11.6056
    5874      11.0612
    5875      11.2041
    5876      10.9219
    5877      11.2160
    5878      11.5924
    5879      10.9181
    5880      10.9566
    5881      10.9789
    5882      10.8212
    5883      10.7935
    5884      11.0296
    5885      10.4530
    5886      10.7571
    5887      11.1732
    5888      10.7428
    5889      10.8391
    5890      10.7332
    5891       9.8995
    5892      10.4453
    5893      10.7992
    5894      11.2373
    5895      10.6897
    5896      10.1058
    5897      10.1039
    5898       9.8651
    5899      10.4398
    5900      10.2715
    5901       9.8145
    5902       9.9123
    5903      10.4172
    5904       9.7626
    5905       9.8781
    5906      10.0940
    5907      10.1850
    5908       9.7637
    5909      10.0178
    5910      10.0743
    5911       9.9693
    5912      10.1351
    5913       9.4980
    5914       9.6163
    5915       9.9503
    5916       9.6974
    5917      10.6836
    5918      10.4625
    5919      10.2951
    5920      10.2661
    5921       9.6375
    5922      10.5209
    5923       9.6140
    5924      10.3012
    5925      10.0409
    5926      11.1227
    5927       9.9129
    5928      10.5385
    5929      10.2416
    5930       9.8452
    5931      10.4257
    5932      10.3988
    5933      10.3945
    5934      10.1900
    5935      10.3702
    5936       9.4143
    5937       9.9881
    5938       9.7225
    5939       9.7132
    5940       9.1374
    5941       9.0832
    5942       9.6790
    5943       9.2624
    5944       9.6632
    5945       9.6435
    5946       9.7003
    5947       9.8241
    5948       9.5080
    5949       9.3872
    5950       9.4664
    5951       9.3083
    5952       9.0479
    5953       9.6644
    5954       9.1986
    5955       9.5562
    5956       9.6676
    5957       9.6660
    5958       9.5165
    5959      10.0979
    5960       9.9034
    5961       9.9693
    5962       9.6262
    5963       9.8491
    5964      10.5471
    5965      10.2798
    5966       9.8724
    5967       9.5530
    5968       9.9613
    5969      10.3556
    5970      10.1829
    5971       9.7510
    5972      10.2228
    5973       9.5315
    5974       9.9125
    5975      10.2046
    5976       9.9752
    5977       9.6591
    5978      10.4873
    5979      10.0796
    5980      10.0920
    5981      10.2468
    5982      10.7982
    5983      10.4380
    5984      10.8563
    5985      10.5730
    5986      11.4999
    5987      10.1854
    5988      10.7795
    5989      10.9348
    5990      10.7129
    5991      10.3589
    5992      10.4245
    5993      10.5479
    5994      10.4875
    5995      10.9785
    5996      10.3094
    5997      10.5963
    5998      10.4383
    5999      10.9461
    6000      11.3962
    6001      11.0554
    6002      11.4289
    6003      10.8273
    6004      10.8035
    6005      10.2134
    6006      10.5003
    6007      10.0264
    6008      10.0710
    6009       9.6392
    6010       9.8887
    6011       9.9618
    6012      10.3722
    6013      10.7189
    6014      10.2184
    6015      11.0227
    6016      10.8295
    6017      10.6437
    6018      10.7069
    6019      10.7886
    6020      10.9742
    6021      10.7318
    6022      10.9493
    6023      11.3148
    6024      11.5777
    6025      12.1405
    6026      11.7642
    6027      11.6116
    6028      10.8426
    6029      11.0031
    6030      11.2791
    6031      11.8016
    6032      11.6285
    6033      11.6212
    6034      11.8887
    6035      12.0577
    6036      11.6093
    6037      12.0779
    6038      11.5871
    6039      11.9376
    6040      11.7154
    6041      12.4260
    6042      11.8545
    6043      11.2900
    6044      11.0171
    6045      11.1788
    6046      11.2382
    6047      11.2705
    6048      11.2803
    6049      11.6125
    6050      11.6114
    6051      12.0194
    6052      12.3277
    6053      11.5930
    6054      12.3061
    6055      12.0041
    6056      11.8226
    6057      11.5979
    6058      12.0614
    6059      11.5503
    6060      11.7537
    6061      11.3414
    6062      11.7143
    6063      11.7642
    6064      11.6513
    6065      11.7682
    6066      11.6933
    6067      11.3765
    6068      11.2412
    6069      11.5215
    6070      11.3383
    6071      11.5884
    6072      11.9314
    6073      11.8956
    6074      12.5099
    6075      11.4941
    6076      11.9603
    6077      11.5420
    6078      10.7177
    6079      10.7020
    6080      10.4681
    6081      10.8479
    6082      11.5009
    6083      11.2655
    6084      11.2627
    6085      11.0609
    6086      10.8535
    6087      10.2870
    6088      10.6203
    6089      10.1848
    6090      10.3149
    6091      10.0817
    6092      10.2429
    6093       9.7433
    6094      10.0360
    6095       9.5392
    6096       9.6455
    6097       9.3785
    6098       9.6605
    6099       9.2727
    6100       9.9956
    6101       9.8229
    6102       9.9296
    6103      10.3502
    6104      10.3444
    6105       9.7013
    6106       9.7814
    6107      10.4340
    6108      10.4716
    6109       9.6164
    6110       9.7194
    6111       9.9754
    6112      10.5123
    6113      10.0877
    6114      10.3612
    6115      10.3384
    6116      11.2166
    6117      10.5048
    6118      10.2987
    6119      10.4076
    6120      10.4971
    6121      11.2335
    6122      11.2592
    6123      11.4113
    6124      11.5407
    6125      10.6332
    6126      10.2877
    6127       9.9262
    6128       9.8555
    6129       9.7979
    6130      10.3038
    6131      10.3099
    6132      10.2493
    6133      10.4863
    6134      11.0141
    6135      11.2796
    6136       9.8328
    6137       9.5832
    6138       9.6271
    6139      10.1275
    6140       9.6629
    6141       9.8860
    6142       9.7092
    6143       9.5911
    6144      10.1754
    6145       9.9498
    6146       9.8920
    6147       9.9872
    6148       9.6872
    6149       9.4753
    6150       9.4447
    6151       9.3054
    6152       9.2686
    6153       9.1471
    6154       9.0279
    6155       8.9122
    6156       8.7772
    6157       8.9875
    6158       9.7715
    6159       8.5803
    6160       8.9127
    6161       9.1751
    6162      10.1835
    6163       9.1559
    6164       9.1652
    6165       9.5366
    6166       8.9938
    6167       8.8441
    6168       9.3091
    6169       9.1317
    6170       9.3931
    6171       9.6076
    6172       9.4681
    6173       9.6243
    6174       8.8627
    6175       8.9279
    6176       9.2771
    6177       9.2310
    6178       9.2342
    6179       8.7191
    6180       8.9267
    6181       9.0569
    6182       8.5762
    6183       8.4133
    6184       8.8352
    6185       8.6755
    6186       9.4362
    6187       8.7457
    6188       9.2251
    6189       9.4327
    6190       9.2016
    6191       9.2878
    6192       9.3718
    6193       9.5717
    6194       8.9154
    6195       9.3790
    6196       9.9435
    6197      10.0220
    6198       9.6325
    6199       9.2307
    6200       9.9382
    6201       9.0530
    6202       9.8914
    6203       9.4617
    6204       9.4203
    6205       9.5431
    6206       9.8155
    6207       9.4957
    6208       9.5356
    6209       9.7150
    6210       9.4095
    6211      10.2139
    6212       9.9484
    6213       9.6026
    6214      10.6762
    6215      10.3200
    6216      10.0547
    6217      10.3679
    6218      10.2630
    6219      10.5042
    6220      10.2434
    6221      10.3710
    6222      10.8322
    6223      11.1249
    6224      11.5861
    6225      10.8918
    6226      10.0396
    6227      10.7359
    6228      10.8040
    6229      10.9980
    6230      10.6753
    6231      10.7077
    6232      11.1134
    6233      10.4838
    6234      10.7188
    6235       9.6188
    6236      10.4538
    6237      10.2694
    6238      10.4299
    6239      10.6773
    6240       9.9201
    6241      10.7147
    6242      10.6955
    6243      10.4317
    6244      11.0404
    6245      10.4037
    6246      11.0526
    6247      10.1960
    6248      10.8572
    6249      10.3704
    6250       9.9925
    6251      10.5655
    6252       9.9309
    6253      10.2643
    6254      10.8002
    6255      10.5663
    6256      11.2461
    6257      10.8412
    6258      10.8178
    6259      11.6524
    6260      11.8109
    6261      11.4912
    6262      10.9443
    6263      10.7327
    6264      10.4526
    6265      10.6205
    6266      10.5971
    6267      10.6901
    6268      10.6750
    6269      10.8903
    6270      10.6641
    6271      11.0795
    6272      11.0203
    6273      10.9211
    6274      11.0010
    6275      10.9066
    6276      10.8912
    6277      10.5782
    6278      10.8960
    6279      10.3628
    6280      10.8527
    6281      10.1922
    6282      10.6496
    6283      10.5142
    6284      11.2669
    6285      11.3320
    6286      11.3366
    6287      10.8292
    6288      12.0811
    6289      10.9542
    6290      11.5001
    6291      11.4279
    6292      11.8171
    6293      11.3967
    6294      10.6413
    6295      11.7258
    6296      11.6844
    6297      11.4695
    6298      11.6563
    6299      11.5577
    6300      10.9644
    6301      11.6433
    6302      11.6398
    6303      11.8402
    6304      11.8123
    6305      11.8104
    6306      12.3434
    6307      11.8299
    6308      11.2993
    6309      11.6632
    6310      11.8566
    6311      11.8429
    6312      11.9026
    6313      11.2007
    6314      11.2731
    6315      11.1840
    6316      11.1858
    6317      10.4205
    6318      11.0765
    6319      11.0630
    6320      10.9741
    6321      10.9444
    6322      11.3669
    6323      11.2262
    6324      11.0402
    6325      11.4081
    6326      11.4152
    6327      11.4968
    6328      11.2378
    6329      11.6910
    6330      12.2738
    6331      12.2033
    6332      12.3997
    6333      12.0711
    6334      11.9484
    6335      11.9497
    6336      11.4176
    6337      11.9394
    6338      11.7710
    6339      11.7216
    6340      11.6994
    6341      11.8737
    6342      11.5120
    6343      11.2904
    6344      11.4184
    6345      11.3495
    6346      10.5504
    6347      11.0806
    6348      10.2160
    6349      10.5067
    6350      10.2926
    6351      10.6452
    6352      10.3758
    6353      10.2466
    6354       9.7827
    6355      10.6978
    6356      10.5462
    6357      10.4070
    6358      10.9391
    6359      11.2973
    6360      11.5014
    6361      11.0423
    6362      11.4608
    6363      10.9771
    6364      11.1416
    6365      10.9506
    6366      11.4722
    6367      11.1988
    6368      11.1752
    6369      10.6642
    6370       9.9744
    6371      10.8945
    6372      10.7802
    6373      10.1923
    6374      10.1988
    6375       9.8126
    6376      10.4768
    6377      10.1532
    6378       9.9051
    6379      11.4738
    6380      10.5378
    6381      10.7528
    6382      10.4867
    6383      10.7926
    6384      10.0421
    6385      10.1338
    6386      10.4761
    6387      10.0525
    6388      10.3805
    6389       9.6678
    6390       9.4118
    6391      10.1739
    6392       9.1011
    6393       9.8581
    6394       9.5608
    6395       8.7304
    6396       9.1271
    6397       9.0817
    6398       9.9808
    6399       9.9220
    6400      10.0477
    6401       9.6684
    6402      10.5026
    6403       9.7356
    6404       9.8036
    6405      10.0411
    6406      10.0052
    6407      10.0142
    6408       9.1468
    6409      10.0423
    6410       9.6851
    6411       9.7602
    6412       9.5229
    6413       9.5754
    6414      10.2892
    6415       9.3757
    6416       9.9981
    6417       9.9876
    6418       9.3494
    6419       9.0247
    6420       9.4111
    6421       8.6156
    6422       9.1550
    6423       8.6926
    6424       9.2736
    6425       9.5705
    6426       9.3861
    6427       8.9482
    6428       8.9803
    6429       9.0477
    6430       9.2192
    6431       8.7110
    6432       9.6016
    6433       9.7874
    6434      10.0010
    6435       9.4611
    6436       9.5080
    6437       9.5976
    6438       9.0638
    6439       9.3981
    6440       9.1450
    6441       8.6671
    6442       9.2739
    6443       8.9115
    6444       9.3244
    6445       8.5577
    6446       9.3944
    6447       8.8877
    6448       8.8074
    6449       8.6587
    6450       9.0780
    6451       9.2914
    6452       9.2927
    6453       8.9270
    6454       8.9670
    6455       9.5727
    6456       9.0704
    6457       9.2009
    6458       9.4813
    6459       9.3380
    6460       9.9942
    6461       9.4166
    6462      10.4291
    6463       9.7717
    6464       9.7764
    6465       9.9305
    6466       9.6412
    6467      10.2727
    6468       9.3172
    6469      10.0092
    6470      10.3006
    6471       9.6927
    6472       9.8491
    6473       8.8105
    6474       9.5763
    6475       9.7861
    6476       9.3123
    6477       9.2764
    6478       9.5119
    6479       9.3481
    6480       9.8953
    6481       9.6334
    6482      10.1057
    6483      10.4027
    6484       9.5404
    6485      10.0599
    6486      10.8311
    6487      10.3999
    6488      10.3284
    6489      10.2728
    6490       9.6886
    6491      10.0362
    6492      10.3747
    6493      10.2807
    6494      10.0454
    6495      10.4085
    6496       9.8357
    6497       9.9135
    6498      10.0924
    6499      10.0084
    6500       9.7235
    6501       9.8298
    6502       9.3354
    6503       9.8557
    6504       9.0873
    6505       9.5646
    6506       9.6759
    6507       8.9140
    6508       9.5467
    6509       9.6758
    6510       9.9062
    6511       9.6752
    6512      10.1430
    6513       9.3703
    6514       9.5413
    6515       9.3638
    6516       9.8937
    6517       9.8212
    6518      10.0881
    6519       9.2164
    6520       9.4141
    6521       9.2687
    6522       9.6463
    6523       9.5079
    6524       9.6237
    6525      10.3783
    6526       9.8181
    6527       9.4953
    6528       9.9808
    6529       9.2450
    6530       9.7318
    6531      10.0142
    6532       9.4898
    6533      10.3169
    6534       9.5530
    6535      10.0756
    6536      10.1643
    6537       9.4512
    6538       9.6395
    6539       9.6001
    6540       9.9788
    6541       9.4888
    6542       9.9565
    6543      10.3901
    6544      10.2360
    6545      10.2242
    6546      10.1049
    6547      10.4835
    6548      10.0543
    6549      10.5162
    6550       9.9734
    6551       9.6447
    6552      10.0585
    6553       9.3684
    6554      10.0296
    6555      10.4638
    6556      10.6623
    6557      10.4364
    6558      10.4952
    6559       9.8919
    6560       9.7671
    6561      10.6773
    6562      10.4104
    6563      10.8169
    6564      10.1081
    6565       9.7236
    6566      10.0555
    6567      10.1068
    6568       9.8104
    6569      10.5894
    6570      10.2484
    6571      10.1118
    6572       9.3547
    6573      10.1434
    6574       9.8703
    6575       9.7642
    6576      10.1183
    6577      10.1098
    6578      10.6055
    6579      10.0588
    6580      10.5488
    6581       9.9755
    6582      10.2203
    6583       9.7733
    6584       9.6435
    6585      10.2046
    6586       9.9196
    6587       9.9633
    6588      10.6376
    6589      10.3380
    6590      10.0071
    6591      10.0622
    6592       9.7331
    6593      10.4496
    6594      10.6243
    6595      10.7022
    6596      10.8646
    6597      11.5229
    6598      11.8777
    6599      11.3946
    6600      11.1902
    6601      11.0965
    6602      10.4102
    6603      10.0778
    6604      10.4564
    6605      10.4949
    6606      10.0972
    6607      10.1198
    6608      10.1516
    6609       9.8126
    6610       9.8946
    6611      10.2881
    6612      10.0373
    6613      10.4672
    6614      11.2852
    6615      11.2925
    6616      11.1503
    6617      10.6710
    6618      11.7384
    6619      11.3115
    6620      11.3191
    6621      10.7366
    6622      11.3196
    6623      11.2806
    6624      11.9884
    6625      11.7105
    6626      11.6394
    6627      11.8640
    6628      11.2550
    6629      11.5459
    6630      11.1286
    6631      10.8778
    6632      11.7189
    6633      10.7848
    6634      11.2275
    6635      10.5341
    6636      11.6598
    6637      11.1203
    6638      11.5890
    6639      11.6454
    6640      11.6307
    6641      11.6827
    6642      12.1172
    6643      11.5468
    6644      12.0591
    6645      10.4562
    6646      11.6529
    6647      11.3440
    6648      11.4371
    6649      11.5469
    6650      11.6405
    6651      11.9369
    6652      11.9980
    6653      11.6632
    6654      11.8018
    6655      12.1406
    6656      11.4984
    6657      11.3109
    6658      11.7145
    6659      11.4826
    6660      11.9050
    6661      10.9828
    6662      11.0290
    6663      10.9332
    6664      11.4121
    6665      11.0733
    6666      10.4340
    6667      10.9844
    6668      10.9503
    6669      11.2837
    6670      11.7310
    6671      11.0502
    6672      10.7872
    6673      11.1047
    6674      10.1704
    6675      10.8103
    6676      11.0438
    6677      11.6934
    6678      11.1701
    6679      11.1598
    6680      11.0707
    6681      11.1042
    6682      10.9918
    6683      12.0956
    6684      12.2919
    6685      12.5710
    6686      12.1387
    6687      12.5257
    6688      12.6334
    6689      12.1630
    6690      13.1322
    6691      12.4889
    6692      12.5331
    6693      12.2439
    6694      12.9908
    6695      12.6328
    6696      13.0629
    6697      12.6938
    6698      13.3942
    6699      13.7470
    6700      13.1330
    6701      13.2190
    6702      12.6272
    6703      12.5625
    6704      12.5456
    6705      12.1565
    6706      12.6346
    6707      13.1974
    6708      12.7749
    6709      13.0204
    6710      12.6602
    6711      11.6897
    6712      12.2414
    6713      11.9848
    6714      11.6234
    6715      11.5121
    6716      11.9796
    6717      11.9337
    6718      11.5758
    6719      11.4622
    6720      11.8900
    6721      11.6559
    6722      12.0685
    6723      11.8816
    6724      11.9948
    6725      11.6571
    6726      12.4631
    6727      12.5987
    6728      12.0105
    6729      12.0560
    6730      11.3670
    6731      11.3003
    6732      11.1445
    6733      11.1871
    6734      11.5020
    6735      11.7426
    6736      11.9783
    6737      11.4560
    6738      11.7691
    6739      11.3056
    6740      11.4452
    6741      12.1451
    6742      11.8092
    6743      11.5992
    6744      11.1760
    6745      11.5594
    6746      11.1937
    6747      10.6485
    6748      10.9686
    6749      11.3381
    6750      11.1291
    6751      10.8515
    6752      11.0027
    6753      10.6854
    6754      11.5193
    6755      10.9203
    6756      10.7275
    6757      10.4987
    6758       9.9771
    6759       9.5984
    6760      10.3810
    6761      10.0086
    6762      10.3502
    6763       9.9587
    6764      10.5065
    6765       9.7934
    6766       9.5318
    6767       9.6976
    6768       9.8857
    6769       9.9662
    6770      10.1970
    6771      10.1133
    6772      10.6969
    6773      10.4119
    6774      11.2969
    6775      11.3191
    6776      11.5452
    6777      10.8444
    6778      10.4346
    6779      10.8160
    6780      10.6614
    6781      10.4390
    6782      10.5920
    6783       9.8362
    6784      11.1890
    6785      10.2613
    6786      10.6565
    6787      10.5164
    6788      10.6291
    6789      10.6793
    6790      10.3098
    6791      10.3547
    6792      10.8791
    6793      11.0316
    6794      10.4715
    6795      10.5250
    6796      10.9848
    6797      11.7745
    6798      11.1591
    6799      11.8932
    6800      11.7291
    6801      11.4397
    6802      11.7525
    6803      11.4964
    6804      11.8252
    6805      11.8573
    6806      12.0618
    6807      12.4026
    6808      11.8456
    6809      12.3666
    6810      12.8785
    6811      12.1103
    6812      12.3168
    6813      12.6748
    6814      12.5452
    6815      12.2785
    6816      12.5639
    6817      12.8389
    6818      12.4318
    6819      11.9536
    6820      11.8486
    6821      12.1548
    6822      12.4096
    6823      12.2339
    6824      11.5917
    6825      11.6771
    6826      11.8374
    6827      12.2104
    6828      12.0331
    6829      11.7189
    6830      11.1792
    6831      11.7395
    6832      11.8414
    6833      11.9046
    6834      11.7641
    6835      12.2137
    6836      11.7265
    6837      12.0118
    6838      11.4607
    6839      11.9374
    6840      11.5642
    6841      11.9998
    6842      11.4018
    6843      11.6654
    6844      12.0261
    6845      12.3218
    6846      12.7132
    6847      12.5626
    6848      12.6931
    6849      13.1384
    6850      13.0106
    6851      13.2922
    6852      13.0508
    6853      13.0676
    6854      12.8358
    6855      12.5000
    6856      12.8866
    6857      12.3355
    6858      13.4650
    6859      12.8785
    6860      12.9790
    6861      13.0931
    6862      13.6476
    6863      14.3132
    6864      13.0062
    6865      13.5497
    6866      13.6537
    6867      13.6526
    6868      13.0980
    6869      13.2769
    6870      13.1790
    6871      13.8060
    6872      13.0099
    6873      13.2783
    6874      13.5678
    6875      13.1725
    6876      13.9019
    6877      13.6606
    6878      13.4762
    6879      13.4421
    6880      12.5371
    6881      13.2839
    6882      13.1985
    6883      12.5882
    6884      12.6932
    6885      12.3925
    6886      13.0907
    6887      12.6013
    6888      12.0681
    6889      12.9294
    6890      13.3771
    6891      12.9748
    6892      12.4665
    6893      12.5167
    6894      12.9433
    6895      12.7546
    6896      12.7915
    6897      12.1947
    6898      12.6799
    6899      12.7918
    6900      13.3087
    6901      13.1735
    6902      13.7817
    6903      13.6866
    6904      13.9469
    6905      13.8498
    6906      14.1000
    6907      13.7927
    6908      13.3587
    6909      13.7038
    6910      13.9807
    6911      13.2059
    6912      14.1632
    6913      13.4888
    6914      13.7154
    6915      13.5741
    6916      14.6227
    6917      14.3736
    6918      14.7820
    6919      14.2799
    6920      14.5641
    6921      14.0789
    6922      14.0192
    6923      13.6459
    6924      14.2781
    6925      14.3448
    6926      14.2972
    6927      14.0423
    6928      14.8168
    6929      14.5353
    6930      14.0379
    6931      15.2552
    6932      14.3285
    6933      14.7081
    6934      14.3889
    6935      14.3478
    6936      14.5744
    6937      14.5884
    6938      14.3385
    6939      14.5820
    6940      15.1438
    6941      14.2656
    6942      14.4754
    6943      14.4687
    6944      14.7368
    6945      14.3893
    6946      14.2893
    6947      14.2877
    6948      14.9247
    6949      14.5498
    6950      14.8034
    6951      14.7281
    6952      13.8333
    6953      13.6740
    6954      13.6958
    6955      13.8871
    6956      13.9389
    6957      13.6104
    6958      13.3457
    6959      13.2146
    6960      13.3911
    6961      13.1082
    6962      13.2686
    6963      13.7066
    6964      13.8088
    6965      14.1382
    6966      13.9954
    6967      13.8630
    6968      14.0070
    6969      14.6407
    6970      14.4712
    6971      14.4482
    6972      14.2325
    6973      13.6600
    6974      13.9662
    6975      14.4847
    6976      13.7795
    6977      13.7759
    6978      14.1670
    6979      13.7553
    6980      14.1193
    6981      13.3732
    6982      14.0162
    6983      12.6435
    6984      12.8007
    6985      13.3488
    6986      13.0474
    6987      13.1645
    6988      12.9662
    6989      12.6587
    6990      13.0099
    6991      12.9318
    6992      13.2499
    6993      13.0898
    6994      13.3480
    6995      13.9182
    6996      13.2219
    6997      13.6805
    6998      14.0469
    6999      13.4601
    7000      13.6598
    7001      13.5533
    7002      13.1706
    7003      13.2600
    7004      13.4286
    7005      13.4458
    7006      14.0460
    7007      13.5784
    7008      13.3706
    7009      14.1411
    7010      13.4764
    7011      13.6923
    7012      13.3327
    7013      12.8278
    7014      12.5880
    7015      12.9572
    7016      13.9074
    7017      13.3002
    7018      12.8141
    7019      12.7162
    7020      12.7425
    7021      12.9715
    7022      13.3373
    7023      13.2156
    7024      13.9858
    7025      14.2345
    7026      14.2812
    7027      14.3592
    7028      14.3416
    7029      14.6720
    7030      14.4460
    7031      14.4491
    7032      14.1864
    7033      13.9429
    7034      14.3160
    7035      14.8021
    7036      14.5486
    7037      14.8631
    7038      14.3342
    7039      14.0487
    7040      14.4746
    7041      14.6244
    7042      15.0821
    7043      15.6314
    7044      15.8212
    7045      15.8745
    7046      15.7198
    7047      15.5111
    7048      15.4715
    7049      15.6232
    7050      15.1792
    7051      14.9160
    7052      15.7552
    7053      15.1233
    7054      15.4237
    7055      15.6190
    7056      15.4324
    7057      16.2803
    7058      15.7016
    7059      16.3458
    7060      15.4022
    7061      14.9045
    7062      14.8059
    7063      15.1677
    7064      15.0383
    7065      15.5474
    7066      15.7802
    7067      15.7581
    7068      16.1397
    7069      15.9398
    7070      14.8265
    7071      16.0564
    7072      15.2989
    7073      15.6588
    7074      15.7188
    7075      15.7093
    7076      16.3694
    7077      15.7328
    7078      15.2238
    7079      15.6359
    7080      14.5401
    7081      15.4828
    7082      15.3385
    7083      15.0391
    7084      14.7493
    7085      14.6924
    7086      14.5712
    7087      14.5439
    7088      15.6033
    7089      15.0189
    7090      15.2670
    7091      15.3734
    7092      15.1356
    7093      15.6336
    7094      15.9323
    7095      15.5540
    7096      15.5421
    7097      14.7141
    7098      14.7510
    7099      14.7696
    7100      15.5765
    7101      14.7095
    7102      14.6122
    7103      14.8027
    7104      14.8900
    7105      15.4463
    7106      15.4282
    7107      15.6105
    7108      16.0882
    7109      16.3311
    7110      16.2489
    7111      16.8815
    7112      15.9866
    7113      17.0016
    7114      16.6362
    7115      16.3480
    7116      16.3782
    7117      16.1296
    7118      16.9370
    7119      16.8856
    7120      16.2876
    7121      16.4114
    7122      16.3856
    7123      15.3704
    7124      15.9204
    7125      15.5809
    7126      14.5039
    7127      15.3416
    7128      15.4960
    7129      15.2428
    7130      14.9784
    7131      15.0489
    7132      14.4038
    7133      14.9637
    7134      15.5388
    7135      15.6786
    7136      16.4693
    7137      16.0356
    7138      16.4129
    7139      15.7748
    7140      16.2341
    7141      16.3404
    7142      15.5592
    7143      15.8419
    7144      16.1284
    7145      15.9941
    7146      15.8610
    7147      16.5185
    7148      16.0658
    7149      16.5845
    7150      16.3066
    7151      16.0521
    7152      16.5192
    7153      15.9210
    7154      17.2927
    7155      15.6932
    7156      16.1108
    7157      16.4793
    7158      15.7773
    7159      16.0839
    7160      16.3469
    7161      16.0951
    7162      15.8615
    7163      16.3034
    7164      16.6853
    7165      15.7282
    7166      16.2042
    7167      15.9104
    7168      15.8573
    7169      15.8050
    7170      15.8615
    7171      15.8679
    7172      15.0740
    7173      15.9894
    7174      15.9945
    7175      15.8518
    7176      15.0884
    7177      15.9927
    7178      15.3556
    7179      15.8555
    7180      16.0088
    7181      16.2836
    7182      16.1335
    7183      16.0144
    7184      15.7619
    7185      16.0832
    7186      16.2945
    7187      16.6894
    7188      15.7894
    7189      16.6326
    7190      16.0677
    7191      16.0437
    7192      15.8858
    7193      16.0148
    7194      16.9622
    7195      16.5591
    7196      17.1137
    7197      17.0840
    7198      16.5541
    7199      16.3306
    7200      16.2735
    7201      15.9822
    7202      16.3140
    7203      16.2572
    7204      16.3184
    7205      15.9691
    7206      16.1755
    7207      16.5230
    7208      16.1241
    7209      16.1837
    7210      16.2762
    7211      16.0181
    7212      15.8265
    7213      14.9353
    7214      15.4372
    7215      14.6771
    7216      14.5150
    7217      15.4111
    7218      15.3192
    7219      14.9827
    7220      14.4142
    7221      14.9250
    7222      14.6783
    7223      14.4705
    7224      14.4486
    7225      14.2322
    7226      14.3803
    7227      13.9618
    7228      14.9494
    7229      14.1109
    7230      14.9245
    7231      14.4982
    7232      14.5411
    7233      15.1675
    7234      14.4572
    7235      15.0937
    7236      15.2283
    7237      14.6256
    7238      14.5603
    7239      14.5259
    7240      14.2240
    7241      14.1653
    7242      14.2300
    7243      14.3515
    7244      14.2661
    7245      14.1431
    7246      14.1026
    7247      13.9956
    7248      14.2618
    7249      14.7278
    7250      13.7544
    7251      14.4745
    7252      14.5750
    7253      14.0762
    7254      14.3028
    7255      13.7629
    7256      14.8333
    7257      14.6259
    7258      14.8947
    7259      14.7885
    7260      14.9083
    7261      14.1103
    7262      14.4690
    7263      14.2610
    7264      14.5724
    7265      14.2969
    7266      14.2707
    7267      14.9430
    7268      14.8311
    7269      14.7879
    7270      13.8154
    7271      14.0956
    7272      14.2026
    7273      14.6080
    7274      13.8791
    7275      14.1196
    7276      14.4334
    7277      14.0856
    7278      14.3296
    7279      14.2749
    7280      13.9172
    7281      14.1061
    7282      14.5350
    7283      14.9414
    7284      15.4857
    7285      15.5160
    7286      15.1770
    7287      15.5652
    7288      15.4715
    7289      15.0351
    7290      15.4307
    7291      15.2203
    7292      15.1833
    7293      15.1691
    7294      14.9447
    7295      15.1887
    7296      14.9451
    7297      15.0716
    7298      15.5314
    7299      14.9506
    7300      15.3656
    7301      14.0873
    7302      14.5570
    7303      14.4438
    7304      14.2456
    7305      14.5803
    7306      15.1497
    7307      13.9226
    7308      13.2629
    7309      13.6427
    7310      13.3316
    7311      13.8276
    7312      14.1027
    7313      13.8025
    7314      13.0445
    7315      12.8048
    7316      13.2139
    7317      12.6638
    7318      12.7017
    7319      12.4112
    7320      12.9997
    7321      13.0412
    7322      13.2736
    7323      13.2565
    7324      12.4743
    7325      12.4676
    7326      12.6432
    7327      12.0809
    7328      11.4231
    7329      11.4588
    7330      11.5495
    7331      11.1110
    7332      12.0386
    7333      11.5057
    7334      11.7071
    7335      12.2288
    7336      12.1967
    7337      12.2515
    7338      13.0145
    7339      12.4095
    7340      12.6166
    7341      12.5235
    7342      13.2184
    7343      12.9358
    7344      12.9459
    7345      13.1211
    7346      13.1807
    7347      13.0386
    7348      12.3667
    7349      12.7649
    7350      13.0225
    7351      12.8226
    7352      12.6092
    7353      12.7035
    7354      12.4398
    7355      12.7816
    7356      13.0863
    7357      12.4542
    7358      12.6004
    7359      12.4414
    7360      12.5933
    7361      12.5469
    7362      12.8395
    7363      12.4113
    7364      11.5774
    7365      11.6598
    7366      11.6348
    7367      11.4799
    7368      11.1662
    7369      11.3422
    7370      11.2679
    7371      11.3212
    7372      11.5974
    7373      11.4959
    7374      12.0193
    7375      12.1269
    7376      12.2389
    7377      12.0999
    7378      11.6306
    7379      11.8281
    7380      12.2823
    7381      11.2786
    7382      12.0053
    7383      12.3580
    7384      11.4859
    7385      12.1905
    7386      12.3848
    7387      12.1814
    7388      12.1839
    7389      11.8559
    7390      12.8737
    7391      12.3548
    7392      12.9050
    7393      12.7428
    7394      12.5177
    7395      12.6351
    7396      12.9130
    7397      12.5826
    7398      12.7447
    7399      12.4773
    7400      12.8971
    7401      12.5795
    7402      12.5495
    7403      12.7134
    7404      12.4933
    7405      12.3180
    7406      12.5910
    7407      12.9648
    7408      12.8530
    7409      12.3471
    7410      12.7838
    7411      12.9820
    7412      13.6571
    7413      12.8894
    7414      13.0011
    7415      12.9887
    7416      12.8517
    7417      13.4034
    7418      12.1845
    7419      12.6616
    7420      12.2131
    7421      12.1106
    7422      12.9230
    7423      12.5505
    7424      12.3907
    7425      12.6479
    7426      12.5167
    7427      11.6452
    7428      11.5470
    7429      12.2354
    7430      12.3300
    7431      11.9340
    7432      11.6558
    7433      12.2589
    7434      12.1152
    7435      12.5610
    7436      11.7312
    7437      12.0748
    7438      11.8667
    7439      11.7065
    7440      12.1261
    7441      11.0997
    7442      10.9086
    7443      11.0008
    7444      10.9101
    7445      11.3796
    7446      11.9769
    7447      11.5918
    7448      11.2781
    7449      11.3980
    7450      11.5724
    7451      11.4349
    7452      11.6758
    7453      11.6440
    7454      11.3103
    7455      11.3520
    7456      11.7295
    7457      11.1301
    7458      11.4632
    7459      11.3904
    7460      10.9033
    7461      11.7759
    7462      11.0588
    7463      11.9478
    7464      12.0309
    7465      11.5424
    7466      12.1153
    7467      11.7208
    7468      11.9933
    7469      12.0644
    7470      11.9568
    7471      11.8100
    7472      11.4955
    7473      12.4283
    7474      12.5318
    7475      12.6661
    7476      12.4000
    7477      12.4271
    7478      12.6138
    7479      13.2211
    7480      13.4534
    7481      12.6856
    7482      12.8496
    7483      13.2425
    7484      12.6474
    7485      13.1777
    7486      12.0777
    7487      12.3871
    7488      12.5221
    7489      12.8578
    7490      13.4469
    7491      12.9896
    7492      13.4758
    7493      13.7009
    7494      13.4311
    7495      13.1958
    7496      12.8977
    7497      13.2709
    7498      13.8920
    7499      13.3484
    7500      13.1732
    7501      13.1507
    7502      13.1290
    7503      13.3611
    7504      12.8852
    7505      13.6333
    7506      13.0369
    7507      12.7184
    7508      13.2017
    7509      13.6259
    7510      13.4933
    7511      14.2007
    7512      14.0548
    7513      14.1370
    7514      13.8798
    7515      13.5124
    7516      13.7630
    7517      12.8845
    7518      13.1106
    7519      12.9729
    7520      12.9922
    7521      13.2355
    7522      13.3172
    7523      13.5836
    7524      13.3795
    7525      12.7834
    7526      11.6931
    7527      12.8153
    7528      12.4377
    7529      13.4204
    7530      13.4087
    7531      13.2258
    7532      12.4356
    7533      13.2161
    7534      12.5532
    7535      12.9342
    7536      13.3761
    7537      13.5654
    7538      13.1509
    7539      13.4858
    7540      13.4863
    7541      13.8762
    7542      13.6233
    7543      13.6933
    7544      13.4864
    7545      13.9160
    7546      13.1921
    7547      13.3327
    7548      13.3885
    7549      13.5662
    7550      13.5940
    7551      13.6833
    7552      12.7568
    7553      13.1821
    7554      13.1763
    7555      12.7792
    7556      13.6593
    7557      13.1279
    7558      12.6898
    7559      12.6345
    7560      12.7446
    7561      12.5770
    7562      12.4506
    7563      12.8340
    7564      12.7919
    7565      13.1010
    7566      13.3030
    7567      13.1160
    7568      13.0003
    7569      12.7630
    7570      13.3588
    7571      12.8167
    7572      12.6983
    7573      12.6544
    7574      12.6128
    7575      13.3279
    7576      12.9749
    7577      12.9427
    7578      12.7979
    7579      12.6916
    7580      13.1851
    7581      13.5169
    7582      13.1641
    7583      13.5327
    7584      12.6179
    7585      12.6021
    7586      13.0283
    7587      12.3480
    7588      12.0074
    7589      12.9486
    7590      12.0036
    7591      12.4685
    7592      12.4281
    7593      12.9929
    7594      13.0144
    7595      12.8690
    7596      12.8358
    7597      12.1894
    7598      13.0142
    7599      12.8680
    7600      12.8311
    7601      12.6101
    7602      12.6839
    7603      13.4381
    7604      12.4396
    7605      12.4436
    7606      12.7462
    7607      12.6579
    7608      13.6665
    7609      13.0987
    7610      13.1567
    7611      12.8999
    7612      13.4696
    7613      13.1664
    7614      12.8398
    7615      12.2744
    7616      13.7147
    7617      12.5064
    7618      12.3099
    7619      12.6146
    7620      12.0275
    7621      12.1590
    7622      12.5950
    7623      13.1301
    7624      12.6615
    7625      13.1424
    7626      12.8411
    7627      13.4893
    7628      13.5009
    7629      13.5124
    7630      13.1942
    7631      13.6880
    7632      14.1865
    7633      13.6629
    7634      13.4939
    7635      13.6142
    7636      14.0449
    7637      14.0774
    7638      14.2945
    7639      13.7158
    7640      14.1186
    7641      14.5248
    7642      14.5065
    7643      14.6442
    7644      14.4143
    7645      14.4297
    7646      13.8008
    7647      13.4926
    7648      13.3451
    7649      13.7337
    7650      13.7394
    7651      13.7383
    7652      13.4082
    7653      14.0514
    7654      14.1733
    7655      13.4497
    7656      12.9223
    7657      13.1462
    7658      13.2321
    7659      13.5688
    7660      13.5195
    7661      13.4715
    7662      13.3361
    7663      12.8504
    7664      13.6111
    7665      13.4015
    7666      13.3915
    7667      13.9290
    7668      13.4822
    7669      14.0044
    7670      13.4470
    7671      12.8891
    7672      13.6830
    7673      13.7860
    7674      12.9964
    7675      13.1277
    7676      13.3107
    7677      12.9994
    7678      13.4335
    7679      13.4420
    7680      13.7519
    7681      14.1036
    7682      14.1843
    7683      13.6833
    7684      14.1163
    7685      13.6881
    7686      13.6200
    7687      13.9328
    7688      13.1279
    7689      12.7315
    7690      12.6291
    7691      12.3094
    7692      12.1642
    7693      12.3662
    7694      12.3111
    7695      12.0937
    7696      12.7755
    7697      12.2839
    7698      12.3274
    7699      11.9328
    7700      12.3788
    7701      12.1994
    7702      12.4125
    7703      12.1562
    7704      12.1407
    7705      12.1130
    7706      11.8768
    7707      12.1434
    7708      12.0106
    7709      12.3652
    7710      12.5429
    7711      12.3378
    7712      12.7743
    7713      11.8053
    7714      11.8435
    7715      12.3392
    7716      11.8629
    7717      12.1778
    7718      12.5879
    7719      12.0459
    7720      12.3047
    7721      12.5120
    7722      12.7081
    7723      12.5535
    7724      12.1217
    7725      11.9295
    7726      12.0971
    7727      11.8989
    7728      12.2366
    7729      12.8535
    7730      12.4981
    7731      12.9016
    7732      13.6014
    7733      12.9346
    7734      12.6853
    7735      12.5526
    7736      12.0083
    7737      12.4979
    7738      12.5801
    7739      12.6171
    7740      12.5632
    7741      12.8334
    7742      12.6007
    7743      12.8427
    7744      12.2064
    7745      12.7218
    7746      12.8857
    7747      12.4055
    7748      12.1568
    7749      11.8906
    7750      12.2306
    7751      12.7427
    7752      12.8605
    7753      12.1833
    7754      12.0351
    7755      12.3437
    7756      11.8210
    7757      12.0933
    7758      11.8214
    7759      12.4829
    7760      12.4116
    7761      11.2863
    7762      11.2245
    7763      11.4642
    7764      11.2555
    7765      11.4251
    7766      11.9967
    7767      10.8961
    7768      11.4467
    7769      11.9602
    7770      12.3516
    7771      11.3701
    7772      11.2455
    7773      10.8476
    7774      10.6660
    7775      11.4393
    7776      11.0848
    7777      10.9498
    7778      11.0645
    7779      11.1671
    7780      10.8292
    7781      11.2963
    7782      11.4933
    7783      11.3937
    7784      12.0985
    7785      10.9135
    7786      11.5851
    7787      11.2256
    7788      11.5024
    7789      11.7335
    7790      11.4887
    7791      11.3228
    7792      11.4037
    7793      11.8749
    7794      11.7128
    7795      11.5413
    7796      11.1681
    7797      10.9554
    7798      11.0077
    7799      11.2682
    7800      11.1233
    7801      10.9647
    7802      11.4595
    7803      12.4954
    7804      11.8204
    7805      11.0933
    7806      11.9603
    7807      12.2157
    7808      12.1210
    7809      12.6147
    7810      11.7509
    7811      12.6115
    7812      12.2607
    7813      12.2218
    7814      12.5814
    7815      12.0809
    7816      12.1011
    7817      11.3250
    7818      11.6265
    7819      11.7986
    7820      12.1386
    7821      12.3223
    7822      11.5325
    7823      11.9753
    7824      11.9380
    7825      12.0323
    7826      11.7788
    7827      12.3533
    7828      12.8786
    7829      12.5290
    7830      12.2994
    7831      12.4782
    7832      11.9555
    7833      11.6779
    7834      11.2336
    7835      10.9917
    7836      11.7403
    7837      11.5890
    7838      11.8764
    7839      11.8949
    7840      12.2955
    7841      12.4357
    7842      12.5758
    7843      12.8389
    7844      12.6817
    7845      13.2979
    7846      12.1805
    7847      12.1251
    7848      11.9461
    7849      12.2108
    7850      12.7096
    7851      12.3847
    7852      12.3728
    7853      12.5674
    7854      12.3702
    7855      12.6088
    7856      11.6796
    7857      12.4735
    7858      12.1695
    7859      12.4224
    7860      12.2502
    7861      12.3543
    7862      12.8807
    7863      12.5528
    7864      12.7143
    7865      13.0468
    7866      13.1687
    7867      12.9383
    7868      12.8176
    7869      13.2083
    7870      13.0829
    7871      13.1669
    7872      12.3790
    7873      12.7279
    7874      12.1550
    7875      12.6775
    7876      12.4554
    7877      12.1119
    7878      11.9801
    7879      12.1386
    7880      12.0444
    7881      12.1648
    7882      11.7876
    7883      12.1591
    7884      12.5513
    7885      12.0980
    7886      12.0560
    7887      12.1073
    7888      11.4890
    7889      12.5725
    7890      12.5484
    7891      12.6457
    7892      12.5558
    7893      12.2969
    7894      11.7795
    7895      13.0165
    7896      12.2434
    7897      12.2893
    7898      12.7274
    7899      12.4024
    7900      12.4484
    7901      12.6068
    7902      12.9105
    7903      13.1393
    7904      12.8828
    7905      13.2152
    7906      13.1538
    7907      13.2167
    7908      12.9476
    7909      12.9790
    7910      13.3943
    7911      13.3635
    7912      13.4751
    7913      12.7814
    7914      12.9058
    7915      13.1432
    7916      13.0779
    7917      12.8548
    7918      13.4225
    7919      13.7144
    7920      13.2640
    7921      12.5661
    7922      12.7210
    7923      12.1628
    7924      12.8806
    7925      12.2484
    7926      12.7196
    7927      12.9276
    7928      12.6805
    7929      12.9571
    7930      12.7321
    7931      13.2231
    7932      12.9683
    7933      12.7250
    7934      13.3360
    7935      13.0983
    7936      13.2843
    7937      12.8071
    7938      13.1090
    7939      12.8331
    7940      12.8709
    7941      12.9161
    7942      13.3077
    7943      12.9307
    7944      12.7588
    7945      12.2873
    7946      13.4873
    7947      13.0954
    7948      12.6215
    7949      12.8230
    7950      12.6138
    7951      12.6327
    7952      12.3656
    7953      12.1028
    7954      13.1732
    7955      12.4871
    7956      13.2119
    7957      12.6206
    7958      13.0920
    7959      12.8269
    7960      12.8224
    7961      12.7142
    7962      12.3169
    7963      12.1072
    7964      12.0855
    7965      12.4364
    7966      12.3868
    7967      12.9067
    7968      12.1808
    7969      12.2443
    7970      12.6885
    7971      12.1864
    7972      12.6611
    7973      12.6593
    7974      12.5526
    7975      12.6835
    7976      12.4328
    7977      11.9310
    7978      13.0135
    7979      12.4905
    7980      12.0372
    7981      12.7786
    7982      12.0857
    7983      11.9334
    7984      11.5417
    7985      12.0684
    7986      11.5289
    7987      12.0417
    7988      12.1185
    7989      11.8675
    7990      12.0858
    7991      12.0967
    7992      12.8498
    7993      12.8620
    7994      12.0078
    7995      12.6550
    7996      12.6049
    7997      12.8666
    7998      12.8293
    7999      12.5969
    8000      12.1407
    8001      12.7819
    8002      12.8270
    8003      12.6063
    8004      12.3847
    8005      12.8021
    8006      11.8261
    8007      11.9949
    8008      12.4840
    8009      12.9860
    8010      12.9768
    8011      13.1984
    8012      12.5537
    8013      12.7812
    8014      13.0119
    8015      12.8441
    8016      12.5563
    8017      12.3452
    8018      12.6059
    8019      12.8686
    8020      12.2396
    8021      12.4414
    8022      13.0127
    8023      12.3648
    8024      12.5161
    8025      12.6923
    8026      12.4405
    8027      12.2359
    8028      12.7303
    8029      13.0606
    8030      13.5297
    8031      13.2792
    8032      12.5997
    8033      12.5439
    8034      12.4591
    8035      12.8974
    8036      12.1955
    8037      12.4178
    8038      12.9986
    8039      12.4863
    8040      12.7917
    8041      12.9820
    8042      12.3482
    8043      12.4771
    8044      12.1488
    8045      12.6375
    8046      12.6974
    8047      12.8289
    8048      12.5247
    8049      12.2453
    8050      12.4538
    8051      12.4763
    8052      12.8609
    8053      12.7042
    8054      11.9083
    8055      12.8519
    8056      12.9897
    8057      12.6543
    8058      13.3481
    8059      12.6003
    8060      12.1627
    8061      12.1994
    8062      12.2407
    8063      12.1051
    8064      12.3825
    8065      12.2187
    8066      12.5846
    8067      11.8529
    8068      12.1145
    8069      12.4418
    8070      12.4677
    8071      12.7761
    8072      12.0535
    8073      12.4391
    8074      12.6556
    8075      12.3940
    8076      11.6801
    8077      11.7201
    8078      11.8718
    8079      11.6228
    8080      12.0533
    8081      11.9578
    8082      11.8697
    8083      11.9500
    8084      12.1619
    8085      11.6461
    8086      11.9405
    8087      11.5807
    8088      11.5204
    8089      11.3188
    8090      11.3135
    8091      11.6545
    8092      11.6333
    8093      11.3237
    8094      11.9163
    8095      11.7459
    8096      11.1782
    8097      11.4260
    8098      11.3276
    8099      11.8407
    8100      11.2726
    8101      11.3960
    8102      11.5282
    8103      10.9774
    8104      11.2537
    8105      10.5976
    8106      10.0669
    8107      10.4860
    8108      11.2156
    8109      10.5424
    8110      10.9991
    8111      10.3468
    8112      10.9043
    8113      11.1678
    8114      10.7615
    8115      10.6785
    8116      11.1415
    8117      11.3135
    8118      11.3648
    8119      11.1206
    8120      11.0831
    8121      10.7722
    8122      11.3739
    8123      10.9406
    8124      11.0571
    8125      11.7899
    8126      11.4630
    8127      11.2643
    8128      11.9402
    8129      11.4678
    8130      11.5356
    8131      11.8355
    8132      11.8899
    8133      12.2964
    8134      11.8600
    8135      12.4815
    8136      12.9320
    8137      11.9135
    8138      12.1291
    8139      12.9413
    8140      12.0808
    8141      12.6601
    8142      12.6954
    8143      12.5005
    8144      11.8076
    8145      12.0620
    8146      10.9025
    8147      11.3563
    8148      11.0849
    8149      11.7207
    8150      11.5948
    8151      12.0090
    8152      11.3846
    8153      12.1278
    8154      11.9409
    8155      11.6120
    8156      12.1061
    8157      12.4857
    8158      12.5321
    8159      12.1234
    8160      12.9798
    8161      12.1739
    8162      12.7228
    8163      13.2262
    8164      13.3039
    8165      12.8017
    8166      13.0662
    8167      13.1881
    8168      13.3776
    8169      13.1948
    8170      12.9785
    8171      13.4933
    8172      13.1643
    8173      13.7620
    8174      13.2861
    8175      12.8801
    8176      13.6628
    8177      12.7348
    8178      13.2989
    8179      12.4696
    8180      12.8215
    8181      12.5450
    8182      12.6012
    8183      12.9155
    8184      13.3797
    8185      13.3966
    8186      13.5785
    8187      12.9434
    8188      13.0327
    8189      13.2810
    8190      12.8230
    8191      12.9531
    8192      12.3416
    8193      12.5138
    8194      11.6737
    8195      12.5983
    8196      12.3169
    8197      12.2713
    8198      12.0599
    8199      12.0051
    8200      11.8655
    8201      11.7098
    8202      11.9313
    8203      11.4858
    8204      11.9281
    8205      11.4282
    8206      11.1654
    8207      12.1602
    8208      12.0471
    8209      12.1312
    8210      12.0858
    8211      12.2576
    8212      12.0639
    8213      11.5150
    8214      12.2331
    8215      12.4280
    8216      11.9490
    8217      11.3612
    8218      11.7212
    8219      12.1006
    8220      12.1843
    8221      11.4785
    8222      11.4776
    8223      11.3975
    8224      11.5128
    8225      11.7681
    8226      12.5367
    8227      12.0392
    8228      12.1263
    8229      12.2421
    8230      12.2837
    8231      12.3429
    8232      12.5236
    8233      12.7928
    8234      12.9866
    8235      12.9192
    8236      12.6976
    8237      12.5527
    8238      11.9380
    8239      12.9279
    8240      11.1770
    8241      12.6154
    8242      11.9065
    8243      12.3044
    8244      11.6799
    8245      11.7649
    8246      12.3608
    8247      12.5492
    8248      11.5725
    8249      12.0526
    8250      12.1923
    8251      11.9813
    8252      11.0864
    8253      11.9112
    8254      12.5581
    8255      12.0384
    8256      12.2178
    8257      12.5644
    8258      12.4106
    8259      12.6328
    8260      12.3678
    8261      12.2175
    8262      11.8662
    8263      11.7438
    8264      12.2625
    8265      12.6034
    8266      12.6508
    8267      13.0670
    8268      13.1588
    8269      13.6278
    8270      12.6219
    8271      13.0704
    8272      13.2696
    8273      13.2352
    8274      12.9969
    8275      13.2649
    8276      12.6547
    8277      12.8484
    8278      12.6235
    8279      12.5682
    8280      12.2417
    8281      12.0453
    8282      12.6768
    8283      12.2242
    8284      12.3742
    8285      11.8774
    8286      11.8969
    8287      11.4765
    8288      10.7460
    8289      11.2892
    8290      11.6580
    8291      12.1938
    8292      12.0334
    8293      11.8007
    8294      12.2759
    8295      13.0029
    8296      12.7184
    8297      12.5325
    8298      12.5688
    8299      12.4421
    8300      12.1672
    8301      12.1201
    8302      11.7540
    8303      11.3748
    8304      12.1596
    8305      11.8473
    8306      12.0221
    8307      11.6797
    8308      11.4067
    8309      10.8315
    8310      11.4170
    8311      11.3342
    8312      11.4186
    8313      11.0306
    8314      11.9640
    8315      11.1505
    8316      11.1513
    8317      11.1993
    8318      11.5201
    8319      12.0758
    8320      11.8184
    8321      11.6582
    8322      12.2901
    8323      11.4753
    8324      11.5356
    8325      11.2555
    8326      11.0771
    8327      11.1255
    8328      11.2758
    8329      11.5508
    8330      11.3109
    8331      11.2493
    8332      12.0108
    8333      11.0468
    8334      11.2754
    8335      10.6761
    8336      10.9571
    8337      11.2605
    8338      11.2107
    8339      11.0098
    8340      10.7048
    8341      10.8405
    8342      10.4119
    8343      10.4157
    8344      11.1247
    8345      11.0721
    8346      10.9158
    8347      11.4652
    8348      11.4764
    8349      10.9381
    8350      11.6491
    8351      11.6608
    8352      10.6099
    8353      10.9591
    8354      11.1403
    8355      11.1761
    8356      11.0465
    8357      11.1412
    8358      11.6908
    8359      11.3593
    8360      11.2836
    8361      11.4029
    8362      11.3604
    8363      11.6907
    8364      12.4634
    8365      12.4389
    8366      12.2650
    8367      12.1310
    8368      11.9795
    8369      11.8864
    8370      12.0968
    8371      12.6660
    8372      11.9659
    8373      12.5114
    8374      11.3996
    8375      12.3964
    8376      13.0964
    8377      13.0013
    8378      12.4273
    8379      12.6518
    8380      12.8718
    8381      12.5091
    8382      13.0315
    8383      12.8786
    8384      13.4295
    8385      12.3181
    8386      12.8890
    8387      13.0270
    8388      12.4394
    8389      12.5462
    8390      12.2805
    8391      12.7812
    8392      12.2818
    8393      12.4267
    8394      12.7682
    8395      12.6723
    8396      12.8791
    8397      13.0536
    8398      13.0745
    8399      12.7457
    8400      12.1920
    8401      12.3146
    8402      12.2389
    8403      11.9572
    8404      12.1441
    8405      11.2020
    8406      12.0261
    8407      11.9498
    8408      11.5225
    8409      11.6339
    8410      11.3175
    8411      11.0697
    8412      11.9540
    8413      11.8167
    8414      11.9526
    8415      12.7619
    8416      12.6109
    8417      12.5939
    8418      12.2959
    8419      12.3835
    8420      11.8707
    8421      11.6254
    8422      12.0456
    8423      11.9931
    8424      11.8764
    8425      11.6670
    8426      12.0252
    8427      11.0666
    8428      11.5086
    8429      11.2611
    8430      11.3211
    8431      10.7179
    8432      11.6577
    8433      11.4496
    8434      11.2765
    8435      10.3799
    8436      10.3635
    8437      10.9523
    8438      10.2770
    8439      10.8495
    8440      10.5401
    8441      10.9437
    8442      10.5729
    8443      11.2020
    8444      11.2700
    8445      10.9852
    8446      11.2893
    8447      10.7113
    8448      10.7493
    8449      11.2059
    8450      10.6573
    8451      11.0611
    8452      11.4015
    8453      10.5978
    8454      11.0666
    8455      10.8083
    8456      11.2069
    8457      11.4823
    8458      10.8622
    8459      11.0553
    8460      10.9035
    8461      10.9668
    8462      10.5201
    8463      10.0442
    8464      11.4012
    8465      10.3204
    8466      11.2382
    8467      10.7609
    8468      10.8166
    8469      11.0244
    8470      10.1140
    8471      10.7720
    8472      10.6256
    8473      10.1408
    8474      10.8206
    8475      10.4057
    8476      10.6142
    8477      10.8869
    8478      10.8606
    8479      10.4396
    8480      11.0157
    8481      10.4223
    8482      10.1095
    8483      10.7319
    8484      10.7497
    8485      10.9440
    8486      11.0005
    8487      10.7560
    8488      10.4880
    8489      10.6400
    8490      10.3351
    8491      10.7379
    8492      10.8265
    8493      10.5081
    8494      10.5376
    8495      10.3410
    8496      10.1729
    8497      10.0269
    8498      10.1620
    8499      10.3095
    8500      10.8688
    8501      10.9789
    8502      10.8971
    8503      10.9219
    8504      11.1154
    8505      11.2561
    8506      10.5395
    8507      10.3001
    8508      10.4153
    8509      10.6225
    8510      10.2783
    8511      10.1532
    8512      10.3741
    8513      10.3783
    8514      10.4457
    8515      10.4339
    8516      11.1819
    8517      11.2421
    8518      10.9814
    8519      11.2874
    8520      10.7146
    8521      10.3989
    8522      10.9738
    8523      10.9729
    8524      11.5882
    8525      11.2596
    8526      10.9055
    8527      11.2997
    8528      11.2682
    8529      11.2951
    8530      10.9983
    8531      11.8455
    8532      11.6502
    8533      12.0739
    8534      11.8343
    8535      11.7682
    8536      11.5037
    8537      11.9599
    8538      11.7544
    8539      12.5072
    8540      12.4293
    8541      12.0911
    8542      11.9760
    8543      12.2185
    8544      12.1625
    8545      12.4409
    8546      12.5882
    8547      12.6187
    8548      12.5756
    8549      12.6933
    8550      12.2737
    8551      13.2360
    8552      12.2485
    8553      12.4389
    8554      12.6937
    8555      12.2545
    8556      12.2227
    8557      11.8292
    8558      11.7437
    8559      12.2271
    8560      11.5675
    8561      12.5456
    8562      11.8275
    8563      11.1856
    8564      11.3325
    8565      11.5263
    8566      12.0060
    8567      12.3498
    8568      11.8126
    8569      12.3285
    8570      12.5360
    8571      12.4575
    8572      12.5130
    8573      11.9932
    8574      12.8530
    8575      12.6415
    8576      12.1180
    8577      12.4514
    8578      12.2159
    8579      12.2433
    8580      11.8515
    8581      11.5278
    8582      11.6620
    8583      11.3460
    8584      11.5213
    8585      11.3347
    8586      11.2974
    8587      11.3821
    8588      12.1641
    8589      12.1387
    8590      11.7629
    8591      11.5459
    8592      12.3444
    8593      11.9542
    8594      12.1906
    8595      11.9259
    8596      11.7319
    8597      11.7231
    8598      11.3355
    8599      11.2601
    8600      11.6422
    8601      11.3267
    8602      11.8543
    8603      11.7686
    8604      11.7828
    8605      11.3819
    8606      10.9685
    8607      11.1370
    8608      10.4538
    8609      11.0116
    8610      10.6548
    8611      10.7629
    8612      10.8764
    8613      10.9016
    8614      10.4911
    8615      10.3299
    8616      10.6763
    8617      10.7054
    8618      10.6893
    8619      11.0376
    8620      10.2895
    8621      10.2521
    8622      10.5469
    8623      10.7860
    8624      10.6934
    8625      10.4819
    8626      10.0162
    8627      10.5493
    8628       9.4932
    8629      10.4110
    8630      10.1952
    8631      10.1605
    8632      10.9153
    8633      10.8574
    8634      11.1660
    8635      10.7499
    8636      11.3426
    8637      11.4688
    8638      11.5588
    8639      11.2590
    8640      11.3636
    8641      10.5744
    8642      10.8728
    8643      10.7242
    8644      11.1329
    8645      11.4031
    8646      11.5202
    8647      10.8223
    8648      10.8876
    8649      11.2936
    8650      10.3655
    8651      11.7148
    8652      10.7811
    8653      10.2486
    8654      11.0252
    8655      11.3823
    8656      11.5673
    8657      11.4952
    8658      12.0832
    8659      11.9243
    8660      12.2359
    8661      11.7972
    8662      12.6366
    8663      11.8987
    8664      11.5924
    8665      12.0917
    8666      12.6266
    8667      12.2576
    8668      12.3858
    8669      12.4840
    8670      13.0715
    8671      13.4543
    8672      13.2156
    8673      13.2290
    8674      12.9739
    8675      13.0476
    8676      13.0386
    8677      12.7848
    8678      13.0742
    8679      13.3233
    8680      12.9863
    8681      13.2069
    8682      12.4772
    8683      13.1788
    8684      13.3826
    8685      12.5755
    8686      12.7603
    8687      12.7862
    8688      12.8864
    8689      12.3515
    8690      12.8028
    8691      12.2339
    8692      12.7189
    8693      13.0015
    8694      12.5760
    8695      12.3510
    8696      12.3613
    8697      12.2645
    8698      12.1140
    8699      12.3540
    8700      12.2079
    8701      11.5130
    8702      11.8120
    8703      11.5206
    8704      11.5513
    8705      11.9105
    8706      11.9496
    8707      11.6043
    8708      11.9521
    8709      11.9065
    8710      12.2956
    8711      12.3146
    8712      12.6010
    8713      12.1159
    8714      11.2069
    8715      12.6174
    8716      12.9010
    8717      12.7858
    8718      13.0432
    8719      12.9831
    8720      11.7933
    8721      11.4114
    8722      11.4549
    8723      11.8730
    8724      11.3851
    8725      11.3179
    8726      11.6336
    8727      10.4330
    8728      10.7290
    8729      10.9523
    8730      10.9343
    8731      11.4464
    8732      11.0939
    8733      10.8519
    8734      11.1301
    8735      11.2741
    8736      11.3866
    8737      11.2074
    8738      11.2314
    8739      11.3363
    8740      11.4133
    8741      11.2694
    8742      11.6772
    8743      11.8177
    8744      11.8054
    8745      11.3478
    8746      11.3809
    8747      11.4731
    8748      11.5512
    8749      10.6727
    8750      10.8354
    8751      10.5128
    8752      10.8607
    8753      11.3090
    8754      11.5158
    8755      11.2973
    8756      11.3510
    8757      11.8741
    8758      11.8620
    8759      11.8330
    8760      11.1664
    8761      11.2114
    8762      11.6429
    8763      11.5746
    8764      12.4028
    8765      12.1860
    8766      12.2224
    8767      12.7962
    8768      12.7531
    8769      12.0746
    8770      12.5429
    8771      12.1067
    8772      12.0546
    8773      11.9112
    8774      12.6416
    8775      12.5064
    8776      11.7228
    8777      12.3497
    8778      11.8724
    8779      11.5509
    8780      11.6686
    8781      11.7262
    8782      12.0212
    8783      11.6536
    8784      11.2039
    8785      11.0864
    8786      10.8256
    8787      11.1086
    8788      10.7021
    8789      11.5951
    8790      10.2155
    8791      10.5138
    8792      10.0993
    8793      10.6206
    8794      10.6340
    8795      10.5119
    8796      11.2717
    8797      11.4037
    8798      10.9061
    8799      11.3090
    8800      11.4725
    8801      11.4703
    8802      11.3805
    8803      11.3711
    8804      10.7048
    8805      10.9584
    8806      11.2256
    8807      11.7069
    8808      12.1235
    8809      11.7454
    8810      11.8848
    8811      11.4804
    8812      11.3171
    8813      11.1656
    8814      11.3232
    8815      11.1593
    8816      11.7905
    8817      11.4266
    8818      11.7699
    8819      11.7309
    8820      12.1062
    8821      11.8800
    8822      11.8325
    8823      12.1243
    8824      11.8428
    8825      12.3594
    8826      12.0215
    8827      12.4490
    8828      12.2308
    8829      11.5860
    8830      11.6282
    8831      11.8298
    8832      11.6065
    8833      11.3708
    8834      11.3837
    8835      11.1922
    8836      11.8970
    8837      12.0431
    8838      12.0021
    8839      11.4318
    8840      12.1030
    8841      11.7918
    8842      11.4678
    8843      11.8710
    8844      11.7317
    8845      12.1561
    8846      11.9380
    8847      12.3454
    8848      12.0393
    8849      12.1873
    8850      12.2021
    8851      12.5732
    8852      12.1300
    8853      12.2366
    8854      12.4904
    8855      12.2727
    8856      12.5052
    8857      12.2602
    8858      12.5640
    8859      12.8241
    8860      13.1769
    8861      12.6855
    8862      12.2912
    8863      13.1441
    8864      12.5756
    8865      12.4355
    8866      12.3773
    8867      12.6577
    8868      12.7345
    8869      11.8290
    8870      12.2800
    8871      12.3937
    8872      11.2877
    8873      11.7684
    8874      12.0437
    8875      11.8680
    8876      11.5427
    8877      11.5829
    8878      11.4786
    8879      11.6677
    8880      12.0354
    8881      11.8910
    8882      12.2458
    8883      12.4887
    8884      12.1986
    8885      12.9119
    8886      12.6380
    8887      13.8444
    8888      13.0761
    8889      13.5964
    8890      13.3964
    8891      13.1955
    8892      13.2946
    8893      12.8121
    8894      12.3801
    8895      12.3378
    8896      12.4404
    8897      12.2295
    8898      12.7052
    8899      12.6194
    8900      12.9142
    8901      12.5714
    8902      13.0778
    8903      13.4229
    8904      12.7668
    8905      12.7923
    8906      13.5765
    8907      13.2556
    8908      13.0381
    8909      12.9980
    8910      13.8297
    8911      13.7286
    8912      13.1787
    8913      13.3613
    8914      13.6309
    8915      13.5403
    8916      14.3230
    8917      13.4523
    8918      13.4722
    8919      13.5391
    8920      12.7468
    8921      12.8162
    8922      12.6198
    8923      13.1779
    8924      11.8018
    8925      13.0234
    8926      12.6453
    8927      12.7596
    8928      12.4544
    8929      12.8733
    8930      12.6313
    8931      12.6963
    8932      12.7215
    8933      12.6275
    8934      11.4913
    8935      11.8455
    8936      11.6066
    8937      11.5599
    8938      11.1722
    8939      11.6877
    8940      11.4262
    8941      12.1171
    8942      11.8086
    8943      11.7944
    8944      12.2567
    8945      12.5298
    8946      11.9672
    8947      12.0110
    8948      11.8569
    8949      12.0060
    8950      12.9091
    8951      12.7324
    8952      13.0464
    8953      13.1397
    8954      12.8446
    8955      12.7632
    8956      12.4970
    8957      12.7768
    8958      12.2480
    8959      12.3664
    8960      12.3532
    8961      12.6503
    8962      11.9239
    8963      11.9702
    8964      12.2015
    8965      12.8165
    8966      11.8836
    8967      12.5244
    8968      11.8917
    8969      12.5739
    8970      12.1362
    8971      11.8232
    8972      12.6884
    8973      12.8411
    8974      12.3239
    8975      12.3671
    8976      12.4926
    8977      12.9175
    8978      12.7189
    8979      13.4670
    8980      13.2370
    8981      13.5371
    8982      12.9812
    8983      13.3039
    8984      12.9620
    8985      12.7000
    8986      12.8961
    8987      11.8357
    8988      12.0208
    8989      13.1330
    8990      12.7027
    8991      12.6589
    8992      13.1227
    8993      12.7617
    8994      13.1349
    8995      13.4341
    8996      13.3295
    8997      13.9609
    8998      13.3600
    8999      13.5526
    9000      13.2259
    9001      13.0903
    9002      12.6005
    9003      12.8962
    9004      13.0358
    9005      12.5446
    9006      12.6201
    9007      12.8750
    9008      13.3303
    9009      13.8796
    9010      13.2552
    9011      13.4085
    9012      13.0219
    9013      13.4575
    9014      12.9912
    9015      13.4537
    9016      12.9223
    9017      12.5243
    9018      12.3801
    9019      12.7471
    9020      13.0684
    9021      12.4925
    9022      12.2998
    9023      12.5247
    9024      13.2459
    9025      13.0320
    9026      13.1658
    9027      13.2328
    9028      13.6026
    9029      14.4896
    9030      13.6443
    9031      13.3349
    9032      13.2308
    9033      13.5238
    9034      13.5449
    9035      13.3265
    9036      13.1056
    9037      13.3986
    9038      13.5885
    9039      13.2109
    9040      13.3217
    9041      13.3626
    9042      12.8009
    9043      13.1197
    9044      12.7641
    9045      13.1701
    9046      13.3846
    9047      12.9688
    9048      12.9463
    9049      12.6275
    9050      13.2489
    9051      13.0164
    9052      13.2516
    9053      12.0912
    9054      12.7427
    9055      12.3852
    9056      12.5472
    9057      12.7151
    9058      14.0151
    9059      13.5146
    9060      14.0882
    9061      12.9187
    9062      12.6710
    9063      12.8709
    9064      12.9818
    9065      13.7317
    9066      13.5039
    9067      13.5758
    9068      13.4827
    9069      13.7101
    9070      13.0686
    9071      13.6975
    9072      14.0785
    9073      13.7949
    9074      14.6335
    9075      13.9857
    9076      14.2448
    9077      14.0875
    9078      14.0813
    9079      14.2899
    9080      14.4532
    9081      14.8798
    9082      14.4191
    9083      14.9563
    9084      15.6036
    9085      14.9123
    9086      15.1491
    9087      14.6057
    9088      13.9477
    9089      13.9650
    9090      13.4423
    9091      14.2292
    9092      13.2349
    9093      14.1636
    9094      13.6216
    9095      14.2370
    9096      13.3794
    9097      13.4547
    9098      13.7827
    9099      14.0234
    9100      13.3182
    9101      13.1303
    9102      13.3458
    9103      13.7040
    9104      13.5711
    9105      13.3482
    9106      13.1706
    9107      13.6097
    9108      13.5720
    9109      13.7301
    9110      14.5185
    9111      14.0973
    9112      14.7800
    9113      14.3521
    9114      14.3311
    9115      13.9415
    9116      13.9642
    9117      14.0977
    9118      14.0295
    9119      13.8738
    9120      13.7173
    9121      14.3859
    9122      13.8145
    9123      14.1828
    9124      14.2954
    9125      13.8748
    9126      13.1759
    9127      13.3235
    9128      13.7623
    9129      14.3371
    9130      13.6774
    9131      14.0362
    9132      13.6782
    9133      13.2921
    9134      14.3339
    9135      14.1124
    9136      14.5384
    9137      15.0245
    9138      14.3604
    9139      14.8793
    9140      14.7019
    9141      14.4165
    9142      14.5232
    9143      14.0342
    9144      14.1237
    9145      14.0643
    9146      14.9976
    9147      13.7261
    9148      13.3559
    9149      14.0596
    9150      13.7314
    9151      14.0109
    9152      13.3103
    9153      12.9265
    9154      13.2361
    9155      13.8992
    9156      14.0663
    9157      13.6936
    9158      12.8606
    9159      13.3322
    9160      13.3871
    9161      12.9451
    9162      13.3555
    9163      13.1505
    9164      13.5979
    9165      13.4095
    9166      13.7951
    9167      12.9615
    9168      13.3604
    9169      13.2097
    9170      13.0560
    9171      13.2990
    9172      13.2482
    9173      13.8574
    9174      13.5435
    9175      12.9084
    9176      12.7791
    9177      13.4038
    9178      13.3191
    9179      13.0944
    9180      12.8038
    9181      12.9815
    9182      13.3359
    9183      12.5384
    9184      12.8955
    9185      13.1736
    9186      13.2060
    9187      13.2755
    9188      13.8915
    9189      13.8262
    9190      13.0503
    9191      13.2116
    9192      12.6752
    9193      12.7432
    9194      12.5966
    9195      12.8195
    9196      12.3577
    9197      13.0816
    9198      12.6592
    9199      12.8099
    9200      13.5244
    9201      13.3242
    9202      12.9612
    9203      12.6745
    9204      12.9979
    9205      13.0509
    9206      12.6833
    9207      12.4927
    9208      13.4875
    9209      12.1276
    9210      12.3321
    9211      11.8326
    9212      12.7057
    9213      12.2188
    9214      12.7249
    9215      11.8126
    9216      12.7407
    9217      12.4033
    9218      12.7848
    9219      13.1475
    9220      13.0694
    9221      13.3067
    9222      13.1229
    9223      13.2700
    9224      13.0326
    9225      13.7210
    9226      13.7765
    9227      14.0546
    9228      13.3428
    9229      13.9489
    9230      14.2172
    9231      14.6630
    9232      13.5580
    9233      13.8343
    9234      13.8060
    9235      14.0047
    9236      14.2089
    9237      13.4485
    9238      13.4368
    9239      14.0748
    9240      13.8630
    9241      14.4786
    9242      14.5469
    9243      14.7385
    9244      14.2914
    9245      13.8158
    9246      13.9035
    9247      14.4059
    9248      13.8920
    9249      14.4903
    9250      14.4540
    9251      14.9294
    9252      14.8079
    9253      14.7861
    9254      14.9574
    9255      14.8050
    9256      14.0425
    9257      14.1336
    9258      14.3899
    9259      14.4709
    9260      13.7863
    9261      13.3232
    9262      13.9548
    9263      14.3855
    9264      14.0683
    9265      14.4357
    9266      14.5309
    9267      14.6017
    9268      14.2890
    9269      14.1343
    9270      13.9450
    9271      13.8864
    9272      14.7070
    9273      14.3986
    9274      14.1726
    9275      14.5326
    9276      15.5715
    9277      14.7247
    9278      14.5043
    9279      14.4456
    9280      13.5555
    9281      14.5381
    9282      13.3202
    9283      14.1394
    9284      14.3350
    9285      13.9869
    9286      13.3951
    9287      14.3485
    9288      13.2064
    9289      12.9692
    9290      12.7382
    9291      13.4306
    9292      12.7778
    9293      13.2855
    9294      13.6816
    9295      13.9302
    9296      13.2930
    9297      14.0687
    9298      14.1373
    9299      13.7550
    9300      14.1769
    9301      14.4679
    9302      14.4062
    9303      14.1905
    9304      14.3832
    9305      14.1531
    9306      14.0440
    9307      14.1389
    9308      13.8471
    9309      14.1816
    9310      13.8733
    9311      15.1519
    9312      14.7024
    9313      15.1304
    9314      15.1001
    9315      15.3189
    9316      15.2885
    9317      14.7036
    9318      14.3555
    9319      15.0220
    9320      14.1699
    9321      14.7581
    9322      14.8995
    9323      14.0124
    9324      14.3582
    9325      14.4784
    9326      14.1139
    9327      13.7847
    9328      13.6227
    9329      14.4369
    9330      14.2022
    9331      14.7728
    9332      14.2994
    9333      14.3405
    9334      15.2118
    9335      14.8132
    9336      14.5271
    9337      14.0153
    9338      13.5393
    9339      14.0117
    9340      13.9307
    9341      14.0145
    9342      14.5004
    9343      14.7953
    9344      14.0052
    9345      14.4023
    9346      13.9326
    9347      14.6484
    9348      14.3871
    9349      14.7031
    9350      15.1697
    9351      14.9108
    9352      15.0963
    9353      15.3467
    9354      15.5006
    9355      15.4014
    9356      14.5901
    9357      14.6710
    9358      15.3402
    9359      15.3075
    9360      15.0572
    9361      15.1960
    9362      14.5614
    9363      14.8270
    9364      14.5240
    9365      14.4569
    9366      14.6171
    9367      14.8059
    9368      14.5294
    9369      14.4303
    9370      14.3843
    9371      14.0469
    9372      14.2845
    9373      13.8840
    9374      14.8426
    9375      14.2858
    9376      14.6731
    9377      14.5003
    9378      14.4161
    9379      14.5515
    9380      15.0564
    9381      15.1028
    9382      14.5616
    9383      14.0605
    9384      14.3397
    9385      14.2612
    9386      13.2838
    9387      13.5798
    9388      14.3834
    9389      13.7388
    9390      14.6128
    9391      13.6700
    9392      12.5337
    9393      13.1823
    9394      13.1660
    9395      13.6223
    9396      13.0302
    9397      13.7468
    9398      13.3331
    9399      13.8883
    9400      12.9160
    9401      13.4248
    9402      13.7091
    9403      12.9572
    9404      13.9130
    9405      14.2893
    9406      14.8276
    9407      13.7849
    9408      14.2642
    9409      14.4939
    9410      14.6017
    9411      14.5181
    9412      14.8290
    9413      15.7628
    9414      14.8046
    9415      15.0846
    9416      14.8629
    9417      14.5556
    9418      14.4551
    9419      14.4245
    9420      15.2674
    9421      15.2999
    9422      15.0288
    9423      15.0418
    9424      14.7985
    9425      14.8066
    9426      15.4771
    9427      14.9591
    9428      14.9810
    9429      14.5066
    9430      13.9245
    9431      14.0356
    9432      13.9715
    9433      13.7131
    9434      14.0262
    9435      14.5779
    9436      15.1824
    9437      14.2534
    9438      14.5395
    9439      14.6556
    9440      14.4212
    9441      14.6589
    9442      14.2470
    9443      14.5028
    9444      14.1185
    9445      14.1525
    9446      14.3385
    9447      14.5214
    9448      13.9439
    9449      14.1432
    9450      14.7691
    9451      14.7886
    9452      14.5878
    9453      14.8804
    9454      15.0960
    9455      14.6232
    9456      15.0945
    9457      14.4219
    9458      15.1169
    9459      14.3804
    9460      14.3934
    9461      14.3945
    9462      14.1760
    9463      14.0540
    9464      14.3130
    9465      13.5523
    9466      14.0131
    9467      13.5240
    9468      13.3596
    9469      13.5195
    9470      13.5130
    9471      13.4087
    9472      13.4586
    9473      13.1186
    9474      13.2496
    9475      12.8333
    9476      13.1394
    9477      12.9593
    9478      13.2352
    9479      12.8919
    9480      12.9479
    9481      12.7643
    9482      12.7282
    9483      12.8256
    9484      13.0805
    9485      13.6011
    9486      13.7258
    9487      13.5465
    9488      13.3271
    9489      13.2538
    9490      13.3008
    9491      12.7774
    9492      12.7122
    9493      13.0005
    9494      12.8687
    9495      13.2756
    9496      13.0156
    9497      13.1911
    9498      13.5170
    9499      12.6742
    9500      12.2806
    9501      12.5546
    9502      12.0039
    9503      12.0189
    9504      11.9923
    9505      13.0464
    9506      12.3232
    9507      12.8480
    9508      12.9633
    9509      13.0769
    9510      13.3110
    9511      12.7422
    9512      13.6084
    9513      12.8967
    9514      12.5165
    9515      12.7468
    9516      12.9279
    9517      12.8702
    9518      13.5227
    9519      13.8750
    9520      13.7070
    9521      13.1555
    9522      13.7462
    9523      13.9639
    9524      13.9356
    9525      14.0889
    9526      13.8766
    9527      14.3279
    9528      14.3790
    9529      14.0265
    9530      15.0373
    9531      14.7649
    9532      13.9621
    9533      15.0571
    9534      14.4777
    9535      13.9008
    9536      14.3407
    9537      14.2260
    9538      14.6835
    9539      14.0359
    9540      13.9886
    9541      13.8751
    9542      13.5708
    9543      13.3072
    9544      13.0394
    9545      13.9091
    9546      13.6110
    9547      14.0044
    9548      13.1391
    9549      12.5732
    9550      13.2578
    9551      12.6034
    9552      12.2938
    9553      12.1441
    9554      12.1463
    9555      12.6130
    9556      12.2198
    9557      12.2673
    9558      11.7507
    9559      12.0801
    9560      11.8972
    9561      11.8241
    9562      12.2995
    9563      12.0233
    9564      11.7465
    9565      12.2754
    9566      11.8691
    9567      12.5490
    9568      12.0990
    9569      12.0018
    9570      11.6903
    9571      11.2966
    9572      11.6926
    9573      10.9572
    9574      11.1232
    9575      11.3963
    9576      11.4001
    9577      11.1076
    9578      11.2807
    9579      10.6845
    9580      11.0014
    9581      11.1888
    9582      11.7137
    9583      11.3124
    9584      11.3790
    9585      11.0744
    9586      10.6171
    9587      10.7042
    9588      11.0936
    9589      11.2576
    9590      11.6117
    9591      11.6537
    9592      11.9400
    9593      11.7655
    9594      11.9543
    9595      12.3909
    9596      12.1889
    9597      12.3020
    9598      12.6215
    9599      12.4666
    9600      12.4798
    9601      11.7961
    9602      12.2941
    9603      11.5874
    9604      12.6955
    9605      13.2307
    9606      13.0318
    9607      12.6773
    9608      12.8740
    9609      12.9817
    9610      12.5822
    9611      12.6070
    9612      12.1599
    9613      13.2131
    9614      12.7864
    9615      11.9154
    9616      11.9502
    9617      12.2492
    9618      11.6623
    9619      12.2752
    9620      11.9541
    9621      12.2951
    9622      12.8574
    9623      12.4377
    9624      12.5572
    9625      12.4644
    9626      13.2954
    9627      13.6283
    9628      13.5923
    9629      14.0061
    9630      14.4112
    9631      13.9898
    9632      14.0876
    9633      13.6356
    9634      14.3807
    9635      13.8610
    9636      14.0294
    9637      14.4377
    9638      13.9855
    9639      14.3950
    9640      14.1860
    9641      14.0629
    9642      14.1454
    9643      13.8052
    9644      14.0747
    9645      14.5494
    9646      14.6668
    9647      14.3455
    9648      13.8474
    9649      13.6342
    9650      13.9868
    9651      13.9566
    9652      14.3190
    9653      14.9418
    9654      15.4290
    9655      15.0893
    9656      14.5773
    9657      14.7820
    9658      14.8320
    9659      14.5162
    9660      14.8340
    9661      15.0533
    9662      15.0993
    9663      14.5160
    9664      14.7760
    9665      14.8368
    9666      14.4042
    9667      14.3811
    9668      14.3763
    9669      14.2942
    9670      14.3684
    9671      14.0863
    9672      14.2706
    9673      15.0598
    9674      14.1970
    9675      14.3474
    9676      14.0239
    9677      13.3954
    9678      14.0970
    9679      14.5862
    9680      13.8947
    9681      14.1864
    9682      13.8186
    9683      13.5046
    9684      13.6908
    9685      14.1545
    9686      14.6029
    9687      13.9628
    9688      14.0442
    9689      14.5202
    9690      14.4662
    9691      14.0025
    9692      14.0342
    9693      14.1030
    9694      14.1589
    9695      14.3381
    9696      13.7294
    9697      13.6497
    9698      13.5067
    9699      12.7523
    9700      13.2027
    9701      13.6093
    9702      13.8088
    9703      13.4793
    9704      13.1160
    9705      12.7584
    9706      13.7123
    9707      13.6296
    9708      14.0116
    9709      13.5629
    9710      13.9691
    9711      14.0781
    9712      13.6061
    9713      13.3564
    9714      13.7427
    9715      13.7673
    9716      13.6919
    9717      13.6921
    9718      14.0937
    9719      13.9661
    9720      13.8734
    9721      13.0501
    9722      13.7561
    9723      12.6312
    9724      13.0703
    9725      13.5951
    9726      13.1477
    9727      13.1644
    9728      14.9454
    9729      13.5871
    9730      13.6742
    9731      14.4789
    9732      14.4275
    9733      14.3829
    9734      14.2671
    9735      14.1248
    9736      14.2677
    9737      14.4518
    9738      14.3826
    9739      14.5019
    9740      14.9857
    9741      14.9277
    9742      14.8635
    9743      14.8226
    9744      14.7330
    9745      14.7247
    9746      14.4528
    9747      14.6270
    9748      14.4066
    9749      14.4773
    9750      14.3321
    9751      13.9592
    9752      13.9586
    9753      13.9828
    9754      14.0275
    9755      14.3601
    9756      14.3538
    9757      14.7368
    9758      14.5653
    9759      14.4584
    9760      14.1655
    9761      13.9085
    9762      14.0316
    9763      14.3285
    9764      14.1239
    9765      14.3063
    9766      14.7552
    9767      14.6388
    9768      14.6844
    9769      15.1169
    9770      15.0706
    9771      14.7286
    9772      14.7244
    9773      15.1277
    9774      14.3720
    9775      13.8955
    9776      14.5532
    9777      14.9205
    9778      14.6331
    9779      14.8399
    9780      15.0647
    9781      13.9177
    9782      14.0146
    9783      14.5090
    9784      14.0136
    9785      14.5461
    9786      14.8780
    9787      14.1481
    9788      14.1149
    9789      13.8551
    9790      14.3348
    9791      14.0566
    9792      14.5098
    9793      14.0908
    9794      13.9668
    9795      14.1411
    9796      13.6138
    9797      13.6993
    9798      13.7649
    9799      14.4149
    9800      14.5028
    9801      14.1301
    9802      13.5593
    9803      13.9390
    9804      13.4059
    9805      13.0333
    9806      12.9341
    9807      12.9441
    9808      12.9429
    9809      13.1760
    9810      13.5321
    9811      13.3609
    9812      13.5520
    9813      13.2362
    9814      13.6543
    9815      13.4531
    9816      13.2186
    9817      13.0697
    9818      13.2067
    9819      12.9819
    9820      13.1965
    9821      12.6933
    9822      13.2516
    9823      13.1982
    9824      14.2020
    9825      13.1558
    9826      13.5772
    9827      13.7237
    9828      13.9237
    9829      13.4924
    9830      12.7466
    9831      13.3787
    9832      13.8543
    9833      13.5381
    9834      13.2548
    9835      13.2053
    9836      13.3870
    9837      13.1317
    9838      13.1615
    9839      13.7186
    9840      13.4901
    9841      13.3080
    9842      13.8580
    9843      12.9807
    9844      13.7212
    9845      13.5946
    9846      13.0025
    9847      13.3139
    9848      14.1624
    9849      13.6396
    9850      13.4875
    9851      13.2418
    9852      13.0196
    9853      12.9835
    9854      13.2789
    9855      13.4854
    9856      14.1482
    9857      13.3668
    9858      13.3495
    9859      12.9473
    9860      13.3479
    9861      13.9063
    9862      13.8875
    9863      14.1862
    9864      13.6486
    9865      14.2566
    9866      14.2595
    9867      13.3134
    9868      13.9596
    9869      14.9155
    9870      14.0247
    9871      13.7139
    9872      13.8460
    9873      14.1535
    9874      13.6552
    9875      12.7950
    9876      13.0816
    9877      12.8390
    9878      13.2067
    9879      13.3510
    9880      13.5116
    9881      13.5238
    9882      13.6799
    9883      13.7968
    9884      13.2024
    9885      13.0399
    9886      12.2552
    9887      11.9826
    9888      12.6423
    9889      13.0167
    9890      12.3968
    9891      12.8044
    9892      12.3504
    9893      11.9875
    9894      12.1249
    9895      12.3554
    9896      11.9237
    9897      12.7931
    9898      12.0081
    9899      12.3091
    9900      11.9164
    9901      12.6248
    9902      12.5226
    9903      13.2765
    9904      12.4964
    9905      12.3748
    9906      12.5058
    9907      12.7822
    9908      12.8136
    9909      12.9205
    9910      12.3038
    9911      12.6125
    9912      12.9079
    9913      13.2918
    9914      12.8302
    9915      12.7598
    9916      13.8751
    9917      12.8322
    9918      12.7138
    9919      13.2863
    9920      13.2944
    9921      12.7301
    9922      12.6155
    9923      12.5259
    9924      12.6323
    9925      12.1974
    9926      12.4691
    9927      12.5765
    9928      12.6548
    9929      12.6816
    9930      12.9512
    9931      13.1472
    9932      13.2347
    9933      13.1614
    9934      14.1559
    9935      13.3385
    9936      13.1250
    9937      12.8775
    9938      13.3718
    9939      13.3987
    9940      13.3246
    9941      13.1008
    9942      14.3058
    9943      13.8517
    9944      13.9793
    9945      13.8435
    9946      14.1862
    9947      13.5002
    9948      13.8889
    9949      14.7258
    9950      14.4593
    9951      15.4017
    9952      14.3918
    9953      14.9392
    9954      14.6736
    9955      14.1451
    9956      14.1219
    9957      14.5582
    9958      14.1093
    9959      14.9567
    9960      14.6713
    9961      14.8243
    9962      14.4483
    9963      15.1859
    9964      14.7446
    9965      15.0118
    9966      14.1405
    9967      14.3177
    9968      14.4904
    9969      14.8120
    9970      14.6516
    9971      15.1642
    9972      15.1249
    9973      14.6449
    9974      14.6551
    9975      14.5792
    9976      14.3292
    9977      14.4987
    9978      15.4200
    9979      14.9781
    9980      15.2772
    9981      15.1390
    9982      14.4085
    9983      14.0747
    9984      14.5405
    9985      14.4980
    9986      14.1230
    9987      14.8718
    9988      14.6547
    9989      13.9486
    9990      14.2590
    9991      14.0378
    9992      15.0143
    9993      14.5165
    9994      14.4220
    9995      14.5546
    9996      14.5086
    9997      14.5562
    9998      14.0374
    9999      14.4070
   10000      15.2135
   10001      14.7997
   10002      15.1707
   10003      15.2948
   10004      15.2058
   10005      14.9653
   10006      15.1623
   10007      14.4587
   10008      13.7449
   10009      13.8484
   10010      14.2780
   10011      14.2046
   10012      14.2646
   10013      14.4549
   10014      14.6137
   10015      14.7415
   10016      15.0374
   10017      15.0071
   10018      14.5405
   10019      14.0011
   10020      14.1244
   10021      14.0091
   10022      14.7431
   10023      14.7381
   10024      13.7513
   10025      14.1339
   10026      14.4633
   10027      14.1834
   10028      14.3945
   10029      14.1928
   10030      14.3331
   10031      14.8339
   10032      14.7937
   10033      15.1975
   10034      14.3990
   10035      14.8507
   10036      14.3890
   10037      14.7631
   10038      14.9437
   10039      15.2158
   10040      15.3501
   10041      14.7753
   10042      15.3932
   10043      14.9706
   10044      15.1532
   10045      15.1360
   10046      15.2739
   10047      15.1454
   10048      15.4599
   10049      15.2824
   10050      14.6350
   10051      14.7864
   10052      14.8020
   10053      14.2368
   10054      15.1312
   10055      15.1230
   10056      14.7614
   10057      14.5448
   10058      14.9002
   10059      14.5518
   10060      14.3314
   10061      14.2156
   10062      14.4829
   10063      14.1062
   10064      13.9865
   10065      14.8428
   10066      14.1530
   10067      14.3595
   10068      14.7776
   10069      14.6365
   10070      14.5691
   10071      14.3841
   10072      13.9980
   10073      14.5023
   10074      14.4233
   10075      14.7698
   10076      14.9676
   10077      14.7672
   10078      14.2105
   10079      13.7672
   10080      13.7322
   10081      14.0246
   10082      13.7485
   10083      14.8100
   10084      13.9654
   10085      14.1816
   10086      14.1319
   10087      13.9068
   10088      13.8539
   10089      14.2765
   10090      14.6590
   10091      14.8684
   10092      14.5490
   10093      15.0479
   10094      15.1579
   10095      15.3566
   10096      15.3976
   10097      15.0435
   10098      14.2387
   10099      14.9510
   10100      14.6491
   10101      14.7471
   10102      14.5807
   10103      14.6639
   10104      15.2211
   10105      14.5483
   10106      14.4382
   10107      14.3376
   10108      14.0829
   10109      14.5861
   10110      14.4612
   10111      14.8408
   10112      14.4915
   10113      14.1599
   10114      14.5044
   10115      14.9380
   10116      14.7956
   10117      14.7208
   10118      14.0768
   10119      14.7012
   10120      15.3509
   10121      14.9056
   10122      14.6211
   10123      15.2730
   10124      14.7103
   10125      14.9357
   10126      14.5876
   10127      14.8696
   10128      15.2833
   10129      14.6609
   10130      14.8418
   10131      15.1099
   10132      14.9484
   10133      15.0082
   10134      14.3882
   10135      14.5502
   10136      13.7612
   10137      14.1766
   10138      14.6154
   10139      14.7502
   10140      15.3120
   10141      14.9764
   10142      14.7469
   10143      15.3045
   10144      15.0585
   10145      15.0191
   10146      15.1634
   10147      15.7906
   10148      15.8133
   10149      15.1102
   10150      15.4966
   10151      15.2230
   10152      15.7907
   10153      15.3289
   10154      15.8567
   10155      15.7825
   10156      15.0770
   10157      15.6385
   10158      15.3093
   10159      14.9336
   10160      15.1824
   10161      15.3456
   10162      15.0872
   10163      14.7677
   10164      14.7865
   10165      15.1844
   10166      15.2612
   10167      16.0141
   10168      16.5101
   10169      15.8762
   10170      15.4046
   10171      15.4708
   10172      14.3868
   10173      15.1836
   10174      15.0030
   10175      14.3261
   10176      13.8158
   10177      14.4865
   10178      14.3598
   10179      14.3090
   10180      13.6860
   10181      13.8119
   10182      14.5772
   10183      14.2343
   10184      14.1128
   10185      14.8364
   10186      14.4334
   10187      15.1116
   10188      15.2099
   10189      15.0060
   10190      14.9898
   10191      15.1017
   10192      16.4535
   10193      15.7645
   10194      14.9236
   10195      15.5393
   10196      14.9189
   10197      15.0801
   10198      15.0761
   10199      14.6933
   10200      15.5697
   10201      15.2510
   10202      15.2222
   10203      14.4704
   10204      14.5390
   10205      14.6937
   10206      14.4488
   10207      14.8662
   10208      15.0563
   10209      14.9995
   10210      15.1831
   10211      15.0765
   10212      14.2920
   10213      14.7064
   10214      14.4242
   10215      14.0281
   10216      14.1285
   10217      14.2673
   10218      13.7452
   10219      14.1259
   10220      14.6800
   10221      14.2292
   10222      14.4559
   10223      14.2317
   10224      13.7970
   10225      14.1392
   10226      14.3709
   10227      14.3647
   10228      14.4571
   10229      14.6711
   10230      14.8881
   10231      14.2300
   10232      14.1607
   10233      14.1169
   10234      13.9576
   10235      13.6850
   10236      13.3944
   10237      13.4580
   10238      12.6433
   10239      12.6025
   10240      13.3838
   10241      13.2870
   10242      13.8644
   10243      13.4117
   10244      13.3096
   10245      13.9314
   10246      13.6326
   10247      13.9138
   10248      13.9757
   10249      14.2385
   10250      14.3192
   10251      14.4800
   10252      14.1223
   10253      13.9988
   10254      13.7378
   10255      14.1766
   10256      14.1513
   10257      13.9033
   10258      13.9522
   10259      13.9339
   10260      13.6784
   10261      13.9858
   10262      13.8195
   10263      14.2233
   10264      14.2986
   10265      14.6600
   10266      14.6069
   10267      14.6455
   10268      14.6506
   10269      14.7784
   10270      15.3144
   10271      14.7174
   10272      15.5048
   10273      14.8953
   10274      14.5370
   10275      15.3163
   10276      14.8845
   10277      14.7389
   10278      14.6376
   10279      14.5719
   10280      15.3132
   10281      15.3048
   10282      14.6038
   10283      14.7464
   10284      14.3956
   10285      14.1346
   10286      14.2104
   10287      14.3516
   10288      14.7282
   10289      14.1368
   10290      14.5893
   10291      14.8894
   10292      14.4175
   10293      14.7423
   10294      14.0001
   10295      14.1172
   10296      14.7014
   10297      13.8762
   10298      14.3196
   10299      14.1687
   10300      13.3257
   10301      13.9785
   10302      13.2640
   10303      13.8962
   10304      13.7575
   10305      13.6600
   10306      13.7476
   10307      13.7503
   10308      13.2943
   10309      13.3549
   10310      12.5613
   10311      13.7809
   10312      13.7663
   10313      13.8015
   10314      13.0665
   10315      14.0255
   10316      13.6649
   10317      13.5875
   10318      14.0417
   10319      12.7510
   10320      12.6913
   10321      13.0947
   10322      13.1325
   10323      13.4563
   10324      13.3926
   10325      13.2972
   10326      14.0779
   10327      12.9651
   10328      14.3293
   10329      14.0448
   10330      14.0612
   10331      14.3340
   10332      14.1225
   10333      14.3929
   10334      14.3545
   10335      13.6562
   10336      14.4490
   10337      14.1651
   10338      13.7509
   10339      13.4304
   10340      12.6987
   10341      13.0242
   10342      13.4681
   10343      13.3363
   10344      13.4557
   10345      13.9183
   10346      14.3303
   10347      13.9360
   10348      14.0253
   10349      13.5548
   10350      13.8358
   10351      13.6644
   10352      13.9822
   10353      13.3591
   10354      13.9751
   10355      13.8327
   10356      13.0396
   10357      13.2543
   10358      14.0591
   10359      12.8107
   10360      12.8546
   10361      13.6543
   10362      13.5067
   10363      13.7142
   10364      14.3526
   10365      13.9114
   10366      13.7728
   10367      13.2880
   10368      13.5650
   10369      13.5974
   10370      13.7908
   10371      13.4466
   10372      13.3279
   10373      13.6350
   10374      13.6485
   10375      13.5776
   10376      14.3420
   10377      13.3688
   10378      13.8410
   10379      13.1311
   10380      13.6921
   10381      14.0549
   10382      14.0531
   10383      14.3948
   10384      14.1391
   10385      14.0313
   10386      13.4952
   10387      14.2466
   10388      14.2303
   10389      13.7511
   10390      13.6585
   10391      14.1771
   10392      14.3081
   10393      14.1459
   10394      13.8659
   10395      14.2021
   10396      14.3268
   10397      14.8793
   10398      14.4310
   10399      14.3693
   10400      13.9973
   10401      14.1028
   10402      14.4172
   10403      14.2428
   10404      14.2607
   10405      13.4365
   10406      13.1176
   10407      14.4147
   10408      13.5535
   10409      13.8799
   10410      14.3559
   10411      14.5167
   10412      14.6425
   10413      15.2030
   10414      15.1425
   10415      15.0407
   10416      15.1320
   10417      15.1126
   10418      15.2073
   10419      15.4966
   10420      15.5225
   10421      15.4452
   10422      15.8099
   10423      15.4158
   10424      15.3005
   10425      15.2869
   10426      15.5277
   10427      14.8040
   10428      14.6929
   10429      15.0061
   10430      15.7760
   10431      14.9647
   10432      14.6347
   10433      14.5180
   10434      14.1193
   10435      14.3919
   10436      14.5417
   10437      14.0323
   10438      14.0568
   10439      14.1537
   10440      14.1668
   10441      14.3805
   10442      14.7210
   10443      14.9016
   10444      15.0326
   10445      14.5500
   10446      14.8896
   10447      14.2793
   10448      15.3855
   10449      14.8460
   10450      14.5525
   10451      14.6555
   10452      14.6936
   10453      14.4096
   10454      14.4505
   10455      13.9445
   10456      13.7770
   10457      14.1719
   10458      14.2550
   10459      13.8136
   10460      13.7556
   10461      13.8365
   10462      14.0523
   10463      13.9045
   10464      14.2304
   10465      13.7118
   10466      13.7652
   10467      13.7272
   10468      14.5564
   10469      13.7595
   10470      14.0127
   10471      13.1478
   10472      14.9283
   10473      14.5651
   10474      14.6005
   10475      14.5982
   10476      14.9811
   10477      14.9981
   10478      14.8029
   10479      14.6460
   10480      15.1105
   10481      14.8381
   10482      14.5583
   10483      14.7113
   10484      14.1344
   10485      15.4302
   10486      15.4426
   10487      15.2223
   10488      15.5661
   10489      15.2210
   10490      14.5295
   10491      15.1344
   10492      15.0462
   10493      14.5138
   10494      15.6226
   10495      14.9770
   10496      14.9441
   10497      15.4447
   10498      15.5313
   10499      16.2610
   10500      15.3901
   10501      15.3200
   10502      15.6906
   10503      15.2709
   10504      15.2578
   10505      15.1764
   10506      15.4783
   10507      15.7928
   10508      15.7054
   10509      15.1690
   10510      15.3030
   10511      15.0001
   10512      15.4918
   10513      15.4610
   10514      15.1729
   10515      15.6087
   10516      16.4278
   10517      16.3330
   10518      15.4691
   10519      15.3504
   10520      15.1936
   10521      15.3586
   10522      15.0189
   10523      15.2506
   10524      15.0778
   10525      15.5277
   10526      15.4907
   10527      15.9283
   10528      16.4552
   10529      15.9167
   10530      15.9856
   10531      15.6051
   10532      16.0265
   10533      16.0308
   10534      15.3076
   10535      15.4543
   10536      15.2835
   10537      15.5609
   10538      15.4868
   10539      15.4103
   10540      15.7805
   10541      15.7656
   10542      15.3204
   10543      14.8184
   10544      15.3101
   10545      14.8335
   10546      14.7613
   10547      15.3569
   10548      14.8226
   10549      14.7477
   10550      14.9350
   10551      14.8715
   10552      15.4419
   10553      14.7451
   10554      15.6374
   10555      16.1605
   10556      15.0641
   10557      15.8529
   10558      15.4690
   10559      15.0598
   10560      14.8373
   10561      15.2349
   10562      15.1884
   10563      14.5925
   10564      15.5219
   10565      14.9176
   10566      15.3248
   10567      15.4698
   10568      15.2758
   10569      14.8042
   10570      14.7754
   10571      15.0442
   10572      14.7172
   10573      14.7373
   10574      14.7971
   10575      14.9293
   10576      15.0100
   10577      14.6951
   10578      14.6996
   10579      14.4648
   10580      15.6762
   10581      15.0215
   10582      15.2191
   10583      14.8929
   10584      14.9426
   10585      14.6412
   10586      15.1520
   10587      14.6376
   10588      14.6196
   10589      14.9608
   10590      15.0376
   10591      16.1414
   10592      16.2236
   10593      16.1144
   10594      15.8935
   10595      16.6433
   10596      16.7837
   10597      16.9010
   10598      16.8066
   10599      16.5666
   10600      16.3040
   10601      16.7675
   10602      16.2734
   10603      16.3404
   10604      16.5753
   10605      16.5247
   10606      16.6380
   10607      17.0282
   10608      16.7743
   10609      16.7241
   10610      16.4466
   10611      17.2664
   10612      16.7482
   10613      17.1486
   10614      17.0121
   10615      17.1306
   10616      16.9634
   10617      16.7924
   10618      17.4108
   10619      16.9262
   10620      17.1499
   10621      17.1830
   10622      17.4389
   10623      16.8626
   10624      16.4558
   10625      16.4451
   10626      16.5056
   10627      16.7762
   10628      16.7432
   10629      16.9095
   10630      16.8308
   10631      16.9826
   10632      16.8501
   10633      16.6469
   10634      17.5690
   10635      17.8975
   10636      17.4092
   10637      16.6174
   10638      17.1406
   10639      16.8026
   10640      16.5429
   10641      17.1444
   10642      16.5557
   10643      16.4571
   10644      16.4207
   10645      17.1053
   10646      17.0443
   10647      16.5498
   10648      16.8586
   10649      16.3133
   10650      16.9501
   10651      16.2856
   10652      16.6128
   10653      16.8601
   10654      16.9287
   10655      16.5867
   10656      16.1287
   10657      16.7190
   10658      16.9817
   10659      17.5756
   10660      16.9979
   10661      17.4870
   10662      16.7856
   10663      17.2199
   10664      17.3309
   10665      17.3121
   10666      17.3204
   10667      16.9200
   10668      17.0719
   10669      17.4545
   10670      17.5686
   10671      16.1349
   10672      16.5265
   10673      16.6737
   10674      16.8348
   10675      16.6082
   10676      16.3145
   10677      17.3175
   10678      17.5783
   10679      17.5875
   10680      17.1100
   10681      16.7799
   10682      16.5390
   10683      17.0652
   10684      16.8046
   10685      16.5089
   10686      16.7316
   10687      17.0947
   10688      16.4691
   10689      17.3656
   10690      17.2725
   10691      16.6518
   10692      16.8270
   10693      16.3961
   10694      17.0713
   10695      16.5846
   10696      16.5353
   10697      16.5784
   10698      16.7316
   10699      16.5263
   10700      16.5694
   10701      16.1963
   10702      15.8073
   10703      16.2118
   10704      16.4246
   10705      16.1528
   10706      15.7438
   10707      15.6586
   10708      15.4550
   10709      16.2072
   10710      15.4495
   10711      15.1519
   10712      15.4939
   10713      14.8045
   10714      14.7537
   10715      15.1286
   10716      14.1973
   10717      14.9771
   10718      14.9828
   10719      15.8918
   10720      15.5237
   10721      16.0248
   10722      15.8979
   10723      16.1282
   10724      16.2711
   10725      16.3775
   10726      16.0391
   10727      15.3798
   10728      15.5093
   10729      16.1901
   10730      15.3955
   10731      15.3047
   10732      15.6531
   10733      15.5569
   10734      16.1369
   10735      15.4234
   10736      16.0751
   10737      15.6120
   10738      15.3888
   10739      15.9650
   10740      15.9385
   10741      15.6606
   10742      15.4085
   10743      15.5263
   10744      14.8294
   10745      14.8454
   10746      14.5104
   10747      14.4353
   10748      14.8037
   10749      14.7161
   10750      14.7950
   10751      14.5905
   10752      14.6595
   10753      14.4646
   10754      14.4419
   10755      14.6530
   10756      13.8613
   10757      14.5760
   10758      15.0251
   10759      14.1589
   10760      14.2219
   10761      14.5461
   10762      15.0677
   10763      14.6634
   10764      14.6572
   10765      14.7840
   10766      14.6475
   10767      14.5089
   10768      14.1698
   10769      14.4771
   10770      14.6181
   10771      15.3259
   10772      14.7832
   10773      14.6889
   10774      15.7315
   10775      14.7655
   10776      15.1546
   10777      14.6143
   10778      14.9502
   10779      14.9584
   10780      14.5018
   10781      14.9737
   10782      14.3480
   10783      14.2376
   10784      14.4213
   10785      14.8926
   10786      13.8841
   10787      14.7561
   10788      14.3492
   10789      14.5861
   10790      14.5991
   10791      14.2200
   10792      14.4614
   10793      14.5119
   10794      14.0388
   10795      14.2447
   10796      14.3284
   10797      14.3723
   10798      14.2084
   10799      14.7332
   10800      14.1809
   10801      14.7545
   10802      13.9896
   10803      14.3308
   10804      14.9363
   10805      14.9324
   10806      14.6857
   10807      15.4248
   10808      15.0008
   10809      15.3519
   10810      15.0087
   10811      15.2724
   10812      14.7224
   10813      14.9394
   10814      14.5112
   10815      14.6990
   10816      14.8334
   10817      15.4005
   10818      14.6065
   10819      14.6407
   10820      14.6515
   10821      14.7969
   10822      14.0984
   10823      14.2621
   10824      14.0840
   10825      13.6027
   10826      13.5529
   10827      13.7394
   10828      14.0904
   10829      13.9249
   10830      13.8853
   10831      14.1223
   10832      13.1848
   10833      13.9242
   10834      13.8589
   10835      13.5348
   10836      13.6950
   10837      12.9827
   10838      13.0523
   10839      13.2350
   10840      13.0367
   10841      12.1537
   10842      13.1192
   10843      12.3022
   10844      12.7796
   10845      11.7894
   10846      12.4139
   10847      12.1154
   10848      12.7038
   10849      12.2971
   10850      12.6445
   10851      12.3258
   10852      11.7103
   10853      11.6421
   10854      12.4142
   10855      11.9385
   10856      11.7254
   10857      12.3470
   10858      11.8497
   10859      12.6427
   10860      13.1544
   10861      12.3436
   10862      13.4765
   10863      12.7788
   10864      13.1425
   10865      12.5393
   10866      12.3218
   10867      12.9460
   10868      12.8092
   10869      12.9204
   10870      12.7670
   10871      12.3556
   10872      11.9580
   10873      11.7501
   10874      12.0659
   10875      11.5673
   10876      11.4445
   10877      11.7849
   10878      12.0494
   10879      11.3940
   10880      11.8203
   10881      12.0598
   10882      12.0912
   10883      12.8291
   10884      12.4892
   10885      13.1306
   10886      13.0010
   10887      12.9687
   10888      12.8994
   10889      12.9783
   10890      13.0307
   10891      13.0730
   10892      13.2492
   10893      13.2963
   10894      13.5175
   10895      13.6391
   10896      13.6749
   10897      13.4027
   10898      14.2346
   10899      13.8057
   10900      13.8818
   10901      14.2227
   10902      14.4103
   10903      14.1942
   10904      14.0355
   10905      13.6976
   10906      14.6573
   10907      14.3050
   10908      14.0445
   10909      13.8492
   10910      14.3883
   10911      14.1073
   10912      14.7621
   10913      14.4826
   10914      14.4729
   10915      14.1280
   10916      13.8358
   10917      13.5393
   10918      13.4110
   10919      12.4756
   10920      12.4841
   10921      12.5022
   10922      13.2085
   10923      13.2296
   10924      14.3316
   10925      13.8024
   10926      13.5042
   10927      13.4900
   10928      14.0528
   10929      13.9104
   10930      13.9291
   10931      13.9407
   10932      13.2826
   10933      13.9779
   10934      14.2316
   10935      14.3077
   10936      14.6052
   10937      13.6936
   10938      13.8005
   10939      13.7326
   10940      13.7916
   10941      14.0115
   10942      13.6419
   10943      14.2180
   10944      13.6220
   10945      14.4894
   10946      14.4261
   10947      14.9031
   10948      14.8903
   10949      14.7051
   10950      14.9752
   10951      14.7801
   10952      14.2515
   10953      14.1728
   10954      14.8737
   10955      14.6499
   10956      15.0906
   10957      15.2155
   10958      15.9692
   10959      15.2857
   10960      15.2517
   10961      15.3795
   10962      15.1566
   10963      15.6738
   10964      15.7004
   10965      15.5592
   10966      15.2551
   10967      15.4570
   10968      15.4826
   10969      15.5018
   10970      15.6228
   10971      15.0714
   10972      14.6133
   10973      14.4521
   10974      14.6807
   10975      14.9280
   10976      15.0912
   10977      15.3778
   10978      15.5274
   10979      15.0578
   10980      14.7602
   10981      14.2448
   10982      14.0706
   10983      14.1741
   10984      14.3276
   10985      14.2363
   10986      13.9815
   10987      13.8357
   10988      14.2681
   10989      12.8512
   10990      13.9292
   10991      13.5397
   10992      14.3095
   10993      14.3308
   10994      13.9208
   10995      14.0288
   10996      14.2852
   10997      13.9845
   10998      14.3208
   10999      14.8142
   11000      13.9052
   11001      14.8476
   11002      14.0344
   11003      14.1512
   11004      14.6864
   11005      14.6013
   11006      14.8036
   11007      14.5857
   11008      14.0544
   11009      14.8060
   11010      14.9393
   11011      15.0258
   11012      14.4349
   11013      14.1417
   11014      14.2006
   11015      14.6264
   11016      14.5052
   11017      13.7890
   11018      14.3826
   11019      14.2773
   11020      14.1614
   11021      14.1447
   11022      14.3716
   11023      14.6882
   11024      14.3065
   11025      14.7366
   11026      14.0340
   11027      14.6949
   11028      13.9639
   11029      14.6366
   11030      14.3176
   11031      13.6300
   11032      13.3622
   11033      14.3003
   11034      13.8346
   11035      13.8170
   11036      14.4666
   11037      14.5736
   11038      14.1488
   11039      14.2836
   11040      13.8100
   11041      14.6065
   11042      14.8267
   11043      14.0345
   11044      14.1238
   11045      14.6994
   11046      14.9059
   11047      14.0655
   11048      14.7012
   11049      14.8955
   11050      14.4777
   11051      14.5001
   11052      14.0423
   11053      14.2113
   11054      14.2632
   11055      14.2542
   11056      14.0816
   11057      14.0540
   11058      13.6731
   11059      13.4438
   11060      14.0291
   11061      13.8970
   11062      14.2582
   11063      13.9734
   11064      13.4811
   11065      13.7429
   11066      13.6035
   11067      13.4434
   11068      13.9356
   11069      13.6028
   11070      13.9331
   11071      13.5929
   11072      13.8766
   11073      14.0071
   11074      13.3629
   11075      13.7920
   11076      13.9052
   11077      14.5786
   11078      14.4671
   11079      13.2877
   11080      13.9912
   11081      13.2260
   11082      14.3436
   11083      14.0177
   11084      14.5359
   11085      14.8429
   11086      14.4464
   11087      14.1265
   11088      13.8505
   11089      13.7199
   11090      13.8567
   11091      14.2068
   11092      14.0533
   11093      13.6629
   11094      13.5331
   11095      13.3102
   11096      13.8502
   11097      13.8259
   11098      14.1445
   11099      14.0942
   11100      14.3845
   11101      14.6148
   11102      14.3315
   11103      13.7916
   11104      14.0701
   11105      13.8308
   11106      13.8121
   11107      13.5873
   11108      14.3453
   11109      14.0405
   11110      13.5645
   11111      13.5687
   11112      13.5388
   11113      13.3841
   11114      13.9823
   11115      14.3354
   11116      13.7774
   11117      14.2030
   11118      14.2101
   11119      14.0287
   11120      13.9504
   11121      14.0252
   11122      14.4733
   11123      14.0076
   11124      13.4003
   11125      13.6171
   11126      14.0256
   11127      13.6917
   11128      13.3680
   11129      13.3138
   11130      13.4687
   11131      14.1085
   11132      13.4192
   11133      13.9395
   11134      14.2259
   11135      14.2839
   11136      14.0008
   11137      13.9769
   11138      13.7725
   11139      13.9388
   11140      14.3449
   11141      14.3846
   11142      14.2743
   11143      14.8476
   11144      14.5338
   11145      14.3257
   11146      14.1946
   11147      14.2718
   11148      13.3952
   11149      14.2219
   11150      14.6999
   11151      14.1975
   11152      13.7049
   11153      14.1645
   11154      13.8569
   11155      13.7828
   11156      14.3595
   11157      14.0086
   11158      14.1092
   11159      13.8004
   11160      13.6973
   11161      14.3672
   11162      13.9836
   11163      13.9174
   11164      14.7361
   11165      14.5006
   11166      13.8523
   11167      13.6347
   11168      14.0149
   11169      13.4153
   11170      13.8477
   11171      14.2277
   11172      14.5313
   11173      14.6249
   11174      14.4404
   11175      14.7378
   11176      14.5658
   11177      14.8857
   11178      13.8387
   11179      14.2981
   11180      14.0654
   11181      14.0444
   11182      14.5473
   11183      14.3047
   11184      14.6537
   11185      13.9447
   11186      13.9201
   11187      13.9210
   11188      13.9754
   11189      14.7152
   11190      15.1048
   11191      14.3628
   11192      14.7225
   11193      14.1435
   11194      13.5276
   11195      14.5869
   11196      13.9320
   11197      14.2183
   11198      13.8736
   11199      14.1832
   11200      13.3744
   11201      13.5222
   11202      12.9942
   11203      13.6877
   11204      13.4872
   11205      13.6448
   11206      13.8330
   11207      13.6403
   11208      13.3538
   11209      12.9146
   11210      13.2505
   11211      13.1838
   11212      13.8296
   11213      13.2323
   11214      14.0201
   11215      13.7751
   11216      13.6309
   11217      13.3435
   11218      13.9174
   11219      14.2480
   11220      14.3152
   11221      13.8194
   11222      13.9687
   11223      14.3923
   11224      14.2453
   11225      13.2973
   11226      14.1659
   11227      13.2216
   11228      13.9145
   11229      13.3249
   11230      13.8241
   11231      13.4173
   11232      13.7700
   11233      13.6746
   11234      13.9581
   11235      13.2734
   11236      13.2328
   11237      13.1222
   11238      13.5956
   11239      13.1305
   11240      13.0114
   11241      13.5287
   11242      13.4974
   11243      13.1893
   11244      12.5128
   11245      12.6327
   11246      12.6393
   11247      12.6333
   11248      11.7146
   11249      11.1187
   11250      11.3445
   11251      11.5689
   11252      11.8278
   11253      12.3145
   11254      11.4201
   11255      11.3758
   11256      11.4055
   11257      12.3524
   11258      11.6408
   11259      11.9819
   11260      11.9931
   11261      12.2356
   11262      11.4489
   11263      11.1155
   11264      10.9105
   11265      11.5822
   11266      11.8266
   11267      11.5867
   11268      11.5930
   11269      11.7306
   11270      11.9865
   11271      11.9560
   11272      11.6393
   11273      11.4579
   11274      11.3731
   11275      11.5935
   11276      11.4483
   11277      11.4121
   11278      11.3876
   11279      11.3674
   11280      11.6575
   11281      10.9781
   11282      10.9503
   11283      11.6964
   11284      11.6820
   11285      11.7085
   11286      11.4935
   11287      11.5072
   11288      11.4215
   11289      11.5518
   11290      11.2168
   11291      11.4783
   11292      11.3971
   11293      11.5818
   11294      11.4686
   11295      11.1457
   11296      11.0784
   11297      10.7820
   11298      11.3494
   11299      10.9967
   11300      10.7290
   11301      11.0445
   11302      10.2555
   11303      10.7961
   11304      10.4542
   11305      10.8346
   11306      11.1156
   11307      10.5224
   11308      10.9272
   11309      10.2801
   11310      10.9151
   11311      10.6055
   11312      11.8168
   11313      10.6703
   11314      11.0699
   11315      11.3692
   11316      12.0347
   11317      12.1022
   11318      11.5438
   11319      11.6136
   11320      12.0914
   11321      11.3302
   11322      11.4282
   11323      11.7612
   11324      12.3297
   11325      12.0009
   11326      12.0817
   11327      12.5046
   11328      12.5873
   11329      12.2596
   11330      11.5665
   11331      11.7303
   11332      11.9999
   11333      11.3684
   11334      11.4471
   11335      11.9678
   11336      11.7874
   11337      12.2241
   11338      11.8943
   11339      12.5537
   11340      12.0522
   11341      12.2149
   11342      12.4226
   11343      12.5165
   11344      11.8854
   11345      11.9488
   11346      11.5339
   11347      11.0870
   11348      11.1399
   11349      11.7537
   11350      11.7871
   11351      11.3073
   11352      10.9007
   11353      11.0721
   11354      11.3509
   11355      11.3430
   11356      11.1104
   11357      11.6654
   11358      11.0065
   11359      12.0890
   11360      12.6645
   11361      11.7734
   11362      11.8480
   11363      12.3976
   11364      11.5216
   11365      11.9493
   11366      11.1736
   11367      11.6515
   11368      11.4033
   11369      11.8948
   11370      11.8947
   11371      11.7064
   11372      12.0378
   11373      11.8347
   11374      12.3637
   11375      11.8975
   11376      12.2441
   11377      12.6050
   11378      13.0409
   11379      13.0748
   11380      12.7437
   11381      13.3746
   11382      13.3653
   11383      12.5754
   11384      12.5104
   11385      12.6183
   11386      12.9430
   11387      13.4994
   11388      13.8388
   11389      13.1764
   11390      13.3573
   11391      14.0199
   11392      14.4007
   11393      13.9575
   11394      14.0326
   11395      14.3121
   11396      14.0739
   11397      14.4485
   11398      14.7982
   11399      14.7314
   11400      14.3255
   11401      14.7632
   11402      14.1950
   11403      14.5062
   11404      14.2536
   11405      14.5819
   11406      13.7700
   11407      14.3730
   11408      13.6922
   11409      13.9552
   11410      13.5226
   11411      14.0252
   11412      14.0214
   11413      13.8066
   11414      14.4570
   11415      13.7594
   11416      15.4099
   11417      14.1354
   11418      13.9488
   11419      13.7750
   11420      13.6000
   11421      13.9759
   11422      13.3404
   11423      13.6586
   11424      13.6221
   11425      13.9994
   11426      13.4233
   11427      14.3219
   11428      13.1176
   11429      13.3941
   11430      13.7543
   11431      14.2097
   11432      13.9296
   11433      14.1050
   11434      13.9609
   11435      13.8825
   11436      13.5170
   11437      13.4501
   11438      13.2843
   11439      13.2066
   11440      13.0687
   11441      13.7923
   11442      13.8944
   11443      12.9535
   11444      12.4742
   11445      13.1422
   11446      13.2185
   11447      13.5294
   11448      13.1552
   11449      13.7800
   11450      13.7725
   11451      13.0451
   11452      13.3095
   11453      13.7075
   11454      13.4504
   11455      13.9651
   11456      13.0625
   11457      13.2563
   11458      13.3114
   11459      13.5427
   11460      13.6621
   11461      14.0339
   11462      14.2159
   11463      14.3443
   11464      13.7083
   11465      14.1129
   11466      14.0212
   11467      13.9222
   11468      13.5774
   11469      13.8591
   11470      13.4725
   11471      14.2634
   11472      14.3792
   11473      14.4129
   11474      14.4115
   11475      14.0438
   11476      15.1293
   11477      14.3456
   11478      14.0755
   11479      14.3451
   11480      13.8030
   11481      14.0271
   11482      13.6926
   11483      13.3234
   11484      13.7029
   11485      13.3513
   11486      13.2904
   11487      13.2680
   11488      13.4063
   11489      13.5541
   11490      13.5550
   11491      13.7695
   11492      13.3628
   11493      13.9995
   11494      13.7237
   11495      13.4247
   11496      14.0422
   11497      13.7990
   11498      12.7993
   11499      13.1393
   11500      12.9605
   11501      13.8531
   11502      13.5656
   11503      13.4289
   11504      14.0164
   11505      13.1568
   11506      13.8641
   11507      13.8553
   11508      13.5561
   11509      13.9810
   11510      13.1733
   11511      13.2268
   11512      13.0321
   11513      13.5560
   11514      13.4660
   11515      13.5030
   11516      13.0106
   11517      14.0226
   11518      14.9539
   11519      15.0811
   11520      14.9752
   11521      15.1520
   11522      15.3399
   11523      14.8082
   11524      14.6529
   11525      14.8326
   11526      14.5660
   11527      14.5907
   11528      14.5850
   11529      14.4070
   11530      14.8824
   11531      14.1421
   11532      13.9677
   11533      14.8890
   11534      14.4438
   11535      14.9786
   11536      14.8019
   11537      14.7192
   11538      14.8133
   11539      14.4764
   11540      15.1232
   11541      14.8248
   11542      14.5156
   11543      14.7149
   11544      15.1899
   11545      14.4420
   11546      14.4582
   11547      14.6583
   11548      14.1595
   11549      14.6405
   11550      14.7751
   11551      14.6047
   11552      13.7861
   11553      14.6123
   11554      13.9798
   11555      14.3520
   11556      15.2549
   11557      14.6278
   11558      14.8253
   11559      14.7573
   11560      14.4653
   11561      14.5927
   11562      14.8266
   11563      15.0894
   11564      14.3744
   11565      14.1572
   11566      14.5204
   11567      14.9797
   11568      13.9276
   11569      14.1714
   11570      13.9732
   11571      14.6136
   11572      14.1469
   11573      14.5612
   11574      14.2716
   11575      14.1947
   11576      14.5241
   11577      13.5531
   11578      14.3504
   11579      13.6143
   11580      14.2653
   11581      13.9007
   11582      14.5832
   11583      14.5207
   11584      14.8047
   11585      14.8753
   11586      14.4188
   11587      14.5691
   11588      14.5587
   11589      14.2471
   11590      13.8602
   11591      14.0176
   11592      13.9314
   11593      13.6407
   11594      14.2005
   11595      14.1582
   11596      14.0573
   11597      13.7570
   11598      14.2827
   11599      13.7148
   11600      13.7252
   11601      13.8271
   11602      14.0309
   11603      13.7556
   11604      13.9121
   11605      13.5019
   11606      13.8083
   11607      13.3385
   11608      13.5736
   11609      14.0095
   11610      13.7073
   11611      13.7370
   11612      13.7551
   11613      13.7264
   11614      14.3139
   11615      14.2776
   11616      13.2928
   11617      13.7417
   11618      12.8904
   11619      13.4198
   11620      13.6598
   11621      14.0866
   11622      13.5396
   11623      14.1949
   11624      14.0180
   11625      13.8180
   11626      13.7901
   11627      13.7793
   11628      14.0300
   11629      13.5542
   11630      13.3576
   11631      13.4256
   11632      13.8724
   11633      13.8361
   11634      14.0511
   11635      14.6043
   11636      14.4981
   11637      15.0107
   11638      15.0344
   11639      14.7448
   11640      15.0254
   11641      15.1452
   11642      15.7946
   11643      16.2998
   11644      14.8451
   11645      15.7340
   11646      15.2193
   11647      15.2233
   11648      14.8416
   11649      14.9792
   11650      15.2702
   11651      14.1340
   11652      14.4267
   11653      14.3103
   11654      15.3292
   11655      14.3262
   11656      15.3802
   11657      14.7393
   11658      15.0850
   11659      14.4743
   11660      14.5547
   11661      14.4944
   11662      14.4158
   11663      14.6014
   11664      15.0434
   11665      14.5601
   11666      14.6468
   11667      14.8801
   11668      13.8947
   11669      14.3832
   11670      13.9449
   11671      13.7316
   11672      13.5662
   11673      14.0734
   11674      13.7730
   11675      12.6031
   11676      13.5562
   11677      13.3993
   11678      13.4927
   11679      13.3434
   11680      13.7635
   11681      13.5503
   11682      14.0222
   11683      14.1632
   11684      13.8690
   11685      14.1261
   11686      13.5929
   11687      13.7020
   11688      13.1497
   11689      13.1441
   11690      13.7853
   11691      13.6712
   11692      12.8452
   11693      13.3457
   11694      13.8182
   11695      13.2166
   11696      13.4066
   11697      13.8330
   11698      13.9957
   11699      13.5218
   11700      13.6680
   11701      14.3477
   11702      13.5875
   11703      13.9332
   11704      14.4422
   11705      13.3445
   11706      14.4521
   11707      13.6407
   11708      13.7178
   11709      13.6492
   11710      13.7912
   11711      14.3765
   11712      14.6128
   11713      14.5823
   11714      13.9322
   11715      13.8398
   11716      13.6994
   11717      13.6419
   11718      13.4045
   11719      13.1640
   11720      13.3208
   11721      13.0453
   11722      13.1407
   11723      13.7865
   11724      13.0466
   11725      13.3197
   11726      13.1376
   11727      13.4575
   11728      13.6086
   11729      13.0973
   11730      13.2811
   11731      12.6295
   11732      13.6660
   11733      13.5048
   11734      13.2775
   11735      13.7180
   11736      13.8422
   11737      13.0200
   11738      13.0926
   11739      12.8850
   11740      13.0273
   11741      13.2252
   11742      13.1427
   11743      13.0087
   11744      12.6676
   11745      12.6873
   11746      13.3801
   11747      13.7873
   11748      14.2113
   11749      14.0952
   11750      12.9731
   11751      13.8755
   11752      13.4216
   11753      14.0897
   11754      14.4318
   11755      14.5675
   11756      14.1725
   11757      13.1466
   11758      13.2265
   11759      13.1335
   11760      14.2450
   11761      13.2872
   11762      13.2394
   11763      13.3205
   11764      13.5897
   11765      13.3653
   11766      13.8047
   11767      13.5491
   11768      13.2982
   11769      13.9049
   11770      13.9158
   11771      14.4138
   11772      13.6255
   11773      14.2889
   11774      14.2586
   11775      13.9769
   11776      14.1819
   11777      14.1280
   11778      14.6565
   11779      14.7371
   11780      14.6592
   11781      14.7567
   11782      15.1320
   11783      14.6960
   11784      14.6958
   11785      14.6808
   11786      14.4251
   11787      15.3632
   11788      15.6519
   11789      13.9818
   11790      14.4922
   11791      14.6573
   11792      14.6701
   11793      14.6425
   11794      14.3273
   11795      14.2672
   11796      14.9131
   11797      14.4879
   11798      14.2360
   11799      14.6570
   11800      14.3630
   11801      14.5147
   11802      14.4738
   11803      14.2529
   11804      14.4763
   11805      13.8991
   11806      14.1550
   11807      14.4255
   11808      14.2349
   11809      14.4992
   11810      14.6055
   11811      13.9723
   11812      13.8204
   11813      13.4032
   11814      13.9577
   11815      13.2889
   11816      13.5487
   11817      13.7190
   11818      13.7743
   11819      14.1296
   11820      14.3747
   11821      13.8644
   11822      13.8959
   11823      14.6682
   11824      14.7338
   11825      14.1832
   11826      14.1170
   11827      14.0966
   11828      13.8652
   11829      14.0825
   11830      13.4927
   11831      13.4165
   11832      13.7077
   11833      13.8287
   11834      14.5352
   11835      13.9463
   11836      14.7487
   11837      14.1686
   11838      13.9314
   11839      14.9427
   11840      13.9475
   11841      15.3659
   11842      14.0707
   11843      14.7925
   11844      14.8076
   11845      14.9444
   11846      14.7151
   11847      14.8993
   11848      14.7710
   11849      14.4376
   11850      15.0451
   11851      14.9847
   11852      14.7387
   11853      14.3446
   11854      14.8902
   11855      14.1075
   11856      14.5101
   11857      14.5492
   11858      14.8662
   11859      15.1049
   11860      14.7534
   11861      14.7192
   11862      14.5253
   11863      14.0280
   11864      13.6795
   11865      13.7183
   11866      14.3984
   11867      14.0721
   11868      13.7045
   11869      13.1713
   11870      14.1343
   11871      13.3782
   11872      14.0036
   11873      13.6081
   11874      14.0285
   11875      13.7713
   11876      13.5892
   11877      13.1816
   11878      13.9916
   11879      13.6669
   11880      14.1489
   11881      13.9230
   11882      13.6313
   11883      13.3899
   11884      13.4845
   11885      13.6028
   11886      13.6435
   11887      13.1658
   11888      13.4630
   11889      13.1654
   11890      14.0467
   11891      13.6821
   11892      13.1053
   11893      14.0861
   11894      12.9058
   11895      13.0929
   11896      12.8324
   11897      12.5872
   11898      12.8242
   11899      12.7521
   11900      12.3000
   11901      12.6349
   11902      12.9681
   11903      12.5688
   11904      13.5725
   11905      12.5775
   11906      12.7081
   11907      12.4722
   11908      13.1852
   11909      13.2766
   11910      13.6669
   11911      13.9082
   11912      13.4556
   11913      13.7697
   11914      13.3328
   11915      13.2286
   11916      13.8533
   11917      13.0893
   11918      13.4193
   11919      13.3982
   11920      14.4307
   11921      14.3026
   11922      14.5731
   11923      13.7350
   11924      13.7629
   11925      13.9585
   11926      13.8815
   11927      14.1213
   11928      13.6225
   11929      13.9047
   11930      13.3215
   11931      13.3056
   11932      13.4636
   11933      13.4052
   11934      13.5996
   11935      13.5324
   11936      13.3167
   11937      13.3762
   11938      13.9927
   11939      13.8535
   11940      13.5142
   11941      13.6999
   11942      13.0988
   11943      13.9023
   11944      13.6137
   11945      13.0152
   11946      12.6741
   11947      13.2496
   11948      12.9639
   11949      13.0728
   11950      13.5873
   11951      13.2392
   11952      12.8544
   11953      13.2443
   11954      13.1473
   11955      13.9185
   11956      13.9041
   11957      14.0341
   11958      13.3528
   11959      13.4919
   11960      13.0947
   11961      13.0688
   11962      12.8704
   11963      13.0254
   11964      13.3268
   11965      12.9662
   11966      13.2026
   11967      12.6918
   11968      12.9111
   11969      12.6191
   11970      13.8123
   11971      12.7118
   11972      13.3569
   11973      12.7113
   11974      13.1503
   11975      12.8273
   11976      13.2510
   11977      12.6091
   11978      13.0166
   11979      13.1785
   11980      14.0914
   11981      13.7121
   11982      13.5256
   11983      14.3946
   11984      13.9328
   11985      13.0752
   11986      13.5666
   11987      13.6093
   11988      13.4661
   11989      12.8714
   11990      13.1511
   11991      12.7488
   11992      13.4951
   11993      12.6858
   11994      13.0576
   11995      12.9334
   11996      13.1004
   11997      12.7937
   11998      12.5171
   11999      13.0099
   12000      12.1702
   12001      12.9885
   12002      12.9481
   12003      13.2992
   12004      13.6620
   12005      12.2844
   12006      13.0995
   12007      13.0492
   12008      13.3862
   12009      13.4363
   12010      13.1735
   12011      12.7606
   12012      13.0729
   12013      13.3098
   12014      13.0231
   12015      12.7918
   12016      13.3122
   12017      13.2381
   12018      13.3521
   12019      13.6950
   12020      13.8533
   12021      13.6135
   12022      13.5658
   12023      13.4513
   12024      13.6138
   12025      13.9904
   12026      14.1700
   12027      13.6972
   12028      12.9012
   12029      13.2717
   12030      13.7368
   12031      13.4121
   12032      13.1933
   12033      12.4502
   12034      12.9498
   12035      12.9783
   12036      12.8444
   12037      13.0685
   12038      13.0641
   12039      13.6558
   12040      13.0717
   12041      13.1637
   12042      13.4877
   12043      14.1296
   12044      14.0692
   12045      14.1049
   12046      13.6992
   12047      12.8659
   12048      12.9245
   12049      13.8608
   12050      14.0886
   12051      13.6573
   12052      14.0662
   12053      13.7765
   12054      13.9292
   12055      14.2689
   12056      14.7146
   12057      14.8012
   12058      15.1410
   12059      15.8161
   12060      14.9386
   12061      14.7450
   12062      14.8711
   12063      13.3661
   12064      13.6308
   12065      13.6739
   12066      14.0536
   12067      13.7821
   12068      14.5159
   12069      14.6852
   12070      14.3127
   12071      14.3125
   12072      14.4795
   12073      13.7163
   12074      14.1587
   12075      13.8288
   12076      13.7163
   12077      13.3751
   12078      13.5819
   12079      13.5183
   12080      13.7675
   12081      14.4534
   12082      14.0686
   12083      14.2437
   12084      13.8465
   12085      13.6394
   12086      14.0043
   12087      13.8962
   12088      14.3320
   12089      14.1615
   12090      12.7912
   12091      13.6323
   12092      13.7139
   12093      13.1163
   12094      13.6254
   12095      12.4269
   12096      13.3444
   12097      13.5636
   12098      13.2456
   12099      14.2540
   12100      13.5811
   12101      13.5173
   12102      14.2418
   12103      14.8789
   12104      14.4258
   12105      14.7451
   12106      14.5699
   12107      14.8111
   12108      14.6358
   12109      14.0965
   12110      13.6723
   12111      14.7491
   12112      14.1485
   12113      14.3047
   12114      14.5066
   12115      14.9413
   12116      15.1707
   12117      15.5293
   12118      15.4336
   12119      15.3053
   12120      15.4962
   12121      15.8284
   12122      16.3558
   12123      15.1970
   12124      15.1884
   12125      15.8584
   12126      15.4955
   12127      16.3295
   12128      15.9988
   12129      16.4380
   12130      16.3991
   12131      16.2106
   12132      15.7316
   12133      15.7772
   12134      15.9616
   12135      16.0680
   12136      16.5099
   12137      15.6818
   12138      15.4263
   12139      15.8597
   12140      15.6488
   12141      15.9420
   12142      15.7309
   12143      15.7846
   12144      16.1805
   12145      15.5791
   12146      15.4005
   12147      15.3141
   12148      15.9255
   12149      15.5760
   12150      15.8122
   12151      15.5016
   12152      15.6428
   12153      15.8732
   12154      16.2574
   12155      15.1840
   12156      15.6498
   12157      16.3104
   12158      16.2180
   12159      16.1712
   12160      15.8438
   12161      15.6787
   12162      15.2667
   12163      15.7778
   12164      15.5783
   12165      15.6031
   12166      15.7745
   12167      15.9196
   12168      16.4234
   12169      15.9039
   12170      15.3123
   12171      15.6108
   12172      15.8319
   12173      15.5234
   12174      15.8819
   12175      15.8708
   12176      16.1183
   12177      15.8527
   12178      15.4081
   12179      15.3412
   12180      15.0135
   12181      14.5727
   12182      15.0497
   12183      14.1185
   12184      13.9075
   12185      14.5035
   12186      14.8102
   12187      15.1957
   12188      14.7988
   12189      14.4220
   12190      14.5599
   12191      14.6552
   12192      14.6199
   12193      14.3809
   12194      14.2511
   12195      13.5450
   12196      13.3593
   12197      13.9919
   12198      14.2788
   12199      13.9861
   12200      14.1855
   12201      14.2095
   12202      13.7715
   12203      14.3482
   12204      14.4429
   12205      13.8797
   12206      15.1445
   12207      14.8933
   12208      15.3315
   12209      14.9262
   12210      14.9548
   12211      15.0418
   12212      15.9660
   12213      14.7520
   12214      13.9364
   12215      14.6402
   12216      16.0368
   12217      15.3452
   12218      14.9458
   12219      14.5696
   12220      15.3679
   12221      15.3608
   12222      15.1663
   12223      14.8302
   12224      15.2225
   12225      14.2512
   12226      14.9100
   12227      14.8547
   12228      14.7524
   12229      14.4600
   12230      14.7631
   12231      14.9145
   12232      14.8211
   12233      15.2067
   12234      15.1646
   12235      15.0109
   12236      14.2415
   12237      15.0463
   12238      14.5980
   12239      14.9513
   12240      14.9369
   12241      14.7226
   12242      14.3444
   12243      14.0077
   12244      15.4569
   12245      15.5403
   12246      15.3554
   12247      14.7496
   12248      15.4516
   12249      15.0084
   12250      14.5390
   12251      14.6005
   12252      14.2855
   12253      14.2949
   12254      14.6079
   12255      14.5250
   12256      14.6077
   12257      14.3834
   12258      14.0232
   12259      14.3380
   12260      14.9658
   12261      14.1664
   12262      14.6601
   12263      15.1148
   12264      14.9004
   12265      14.9510
   12266      15.0245
   12267      14.4938
   12268      14.4418
   12269      14.6194
   12270      14.1377
   12271      14.8198
   12272      14.7162
   12273      14.2456
   12274      14.2516
   12275      13.8701
   12276      14.1619
   12277      14.2011
   12278      14.6687
   12279      14.5181
   12280      14.7459
   12281      15.1043
   12282      15.7958
   12283      15.5490
   12284      15.1013
   12285      14.9572
   12286      14.7881
   12287      15.0867
   12288      14.9348
   12289      15.1992
   12290      15.2632
   12291      15.2922
   12292      14.7636
   12293      14.7794
   12294      14.4928
   12295      14.5904
   12296      14.9299
   12297      14.9836
   12298      14.0784
   12299      14.6887
   12300      15.1458
   12301      15.2729
   12302      15.0945
   12303      14.7791
   12304      14.7659
   12305      15.6724
   12306      15.4363
   12307      15.1147
   12308      15.0378
   12309      15.0824
   12310      15.1161
   12311      14.8633
   12312      14.5725
   12313      15.4007
   12314      15.0894
   12315      14.9127
   12316      15.1392
   12317      15.2614
   12318      14.8912
   12319      15.1328
   12320      14.4823
   12321      15.2206
   12322      14.7041
   12323      14.5888
   12324      14.6384
   12325      14.7890
   12326      14.4471
   12327      14.4356
   12328      14.2563
   12329      14.9815
   12330      14.7180
   12331      14.4684
   12332      15.0962
   12333      14.4909
   12334      14.7825
   12335      15.1845
   12336      14.6716
   12337      14.6398
   12338      14.7186
   12339      15.2368
   12340      15.2230
   12341      15.8336
   12342      14.5922
   12343      15.3249
   12344      15.2821
   12345      15.4749
   12346      15.5127
   12347      15.6799
   12348      15.9141
   12349      16.1724
   12350      15.5934
   12351      16.6362
   12352      15.8107
   12353      15.7413
   12354      15.3605
   12355      15.5030
   12356      15.6405
   12357      15.5761
   12358      15.3118
   12359      15.8695
   12360      15.3766
   12361      15.4942
   12362      15.6375
   12363      16.0367
   12364      16.3343
   12365      16.1225
   12366      15.7790
   12367      15.6591
   12368      15.6330
   12369      15.6520
   12370      15.0984
   12371      15.2381
   12372      14.7659
   12373      14.7956
   12374      14.8751
   12375      15.0569
   12376      15.2109
   12377      14.9637
   12378      15.3792
   12379      15.1245
   12380      15.1677
   12381      15.4107
   12382      15.1497
   12383      15.1385
   12384      14.5721
   12385      15.1966
   12386      15.2756
   12387      14.7383
   12388      14.1791
   12389      14.8417
   12390      14.3650
   12391      14.7016
   12392      14.3374
   12393      14.1997
   12394      14.6408
   12395      14.3940
   12396      14.3255
   12397      14.2727
   12398      14.5357
   12399      14.2311
   12400      14.0978
   12401      13.6305
   12402      14.0556
   12403      13.5469
   12404      13.4660
   12405      13.4099
   12406      14.1518
   12407      13.7635
   12408      13.5415
   12409      13.3799
   12410      13.8331
   12411      14.1148
   12412      14.3128
   12413      14.4182
   12414      14.0071
   12415      14.0840
   12416      14.0229
   12417      14.4843
   12418      14.2954
   12419      14.6333
   12420      14.6600
   12421      14.7955
   12422      13.9393
   12423      14.0734
   12424      13.0178
   12425      13.6820
   12426      13.7601
   12427      13.8471
   12428      13.5637
   12429      13.6592
   12430      13.8441
   12431      13.7369
   12432      14.5270
   12433      14.7006
   12434      14.7441
   12435      14.1066
   12436      13.4476
   12437      13.3552
   12438      13.7636
   12439      13.2226
   12440      13.9702
   12441      14.0424
   12442      13.7573
   12443      13.8651
   12444      13.8872
   12445      13.8945
   12446      13.6629
   12447      13.9462
   12448      13.1235
   12449      12.4101
   12450      12.7552
   12451      13.2206
   12452      13.3610
   12453      13.4130
   12454      13.8803
   12455      13.3755
   12456      13.3680
   12457      13.0836
   12458      13.6094
   12459      13.6749
   12460      12.3615
   12461      12.4919
   12462      12.2892
   12463      12.5215
   12464      12.6628
   12465      12.3771
   12466      12.3777
   12467      12.4380
   12468      12.3909
   12469      11.8510
   12470      12.3633
   12471      12.8025
   12472      12.2864
   12473      12.2578
   12474      12.1703
   12475      12.3943
   12476      12.9504
   12477      12.4085
   12478      12.6510
   12479      12.5833
   12480      12.5610
   12481      12.6651
   12482      12.9147
   12483      12.8098
   12484      12.6424
   12485      13.0913
   12486      13.5305
   12487      13.0429
   12488      13.0620
   12489      12.6833
   12490      13.1479
   12491      13.8482
   12492      13.3615
   12493      12.8226
   12494      13.2595
   12495      12.4629
   12496      13.0055
   12497      13.0153
   12498      13.1991
   12499      12.6504
   12500      12.1769
   12501      11.9048
   12502      12.6528
   12503      12.7952
   12504      12.3448
   12505      13.0422
   12506      12.8492
   12507      13.6936
   12508      13.4325
   12509      14.2772
   12510      13.7360
   12511      14.7501
   12512      14.0856
   12513      14.5816
   12514      15.3366
   12515      14.4472
   12516      14.7907
   12517      14.2718
   12518      14.4918
   12519      14.1091
   12520      13.7711
   12521      13.3944
   12522      13.6109
   12523      13.1275
   12524      13.4730
   12525      13.3281
   12526      13.6722
   12527      13.6809
   12528      13.6292
   12529      13.2805
   12530      13.8230
   12531      14.1131
   12532      12.9694
   12533      13.8599
   12534      12.9323
   12535      12.9110
   12536      13.4434
   12537      13.1550
   12538      13.1349
   12539      13.2923
   12540      13.3336
   12541      13.3730
   12542      12.1517
   12543      12.9743
   12544      13.5720
   12545      13.2271
   12546      13.6251
   12547      13.1906
   12548      13.9441
   12549      13.9798
   12550      13.5445
   12551      13.2791
   12552      12.8326
   12553      13.3244
   12554      13.5835
   12555      13.3380
   12556      13.6520
   12557      13.1866
   12558      13.7568
   12559      13.8249
   12560      12.8708
   12561      13.8040
   12562      13.7358
   12563      13.4023
   12564      13.8673
   12565      13.2358
   12566      13.9195
   12567      13.7856
   12568      14.0449
   12569      14.1184
   12570      13.7517
   12571      13.7595
   12572      13.8316
   12573      14.2443
   12574      13.7519
   12575      13.9237
   12576      13.4763
   12577      13.0973
   12578      13.0471
   12579      13.2425
   12580      13.1136
   12581      13.0737
   12582      13.1812
   12583      12.7738
   12584      13.4169
   12585      13.2156
   12586      12.9289
   12587      12.9695
   12588      12.7517
   12589      13.0491
   12590      12.9985
   12591      13.0190
   12592      13.7530
   12593      13.1265
   12594      13.2904
   12595      13.6184
   12596      13.3825
   12597      13.7954
   12598      13.4232
   12599      13.2184
   12600      13.2073
   12601      13.4542
   12602      14.0196
   12603      13.1259
   12604      13.4619
   12605      13.3238
   12606      13.1958
   12607      12.9482
   12608      13.5307
   12609      13.2882
   12610      12.3492
   12611      12.9208
   12612      12.3096
   12613      12.3691
   12614      12.5857
   12615      13.2039
   12616      13.3560
   12617      13.2448
   12618      13.2509
   12619      13.2795
   12620      12.5593
   12621      13.1073
   12622      13.0081
   12623      12.2123
   12624      12.8454
   12625      12.4925
   12626      12.9735
   12627      13.2337
   12628      13.0422
   12629      12.7979
   12630      13.3506
   12631      13.0602
   12632      12.1595
   12633      12.8147
   12634      12.6795
   12635      13.1153
   12636      12.5739
   12637      12.6674
   12638      12.5119
   12639      12.2678
   12640      12.3778
   12641      11.9459
   12642      12.5897
   12643      11.8586
   12644      12.7089
   12645      12.5762
   12646      12.7833
   12647      12.6091
   12648      12.9831
   12649      13.1937
   12650      13.3042
   12651      12.7511
   12652      12.4771
   12653      12.4949
   12654      11.8358
   12655      11.9850
   12656      11.4119
   12657      12.0702
   12658      11.8419
   12659      11.6289
   12660      11.9776
   12661      12.2161
   12662      11.7297
   12663      11.5722
   12664      11.4011
   12665      11.2534
   12666      11.2100
   12667      11.1497
   12668      11.7617
   12669      11.9677
   12670      12.1026
   12671      12.4151
   12672      11.8165
   12673      11.9406
   12674      12.1110
   12675      12.0280
   12676      12.2069
   12677      12.3797
   12678      12.3326
   12679      12.2476
   12680      11.9549
   12681      11.7126
   12682      12.5026
   12683      12.5524
   12684      12.4141
   12685      12.0936
   12686      12.2407
   12687      12.2437
   12688      12.6099
   12689      12.0958
   12690      12.0847
   12691      12.2446
   12692      12.5725
   12693      12.5477
   12694      13.0499
   12695      12.8445
   12696      13.3730
   12697      12.3192
   12698      12.5657
   12699      12.7133
   12700      12.9761
   12701      12.5352
   12702      12.2320
   12703      12.6875
   12704      12.4617
   12705      13.2104
   12706      13.0457
   12707      12.9026
   12708      12.6719
   12709      12.6702
   12710      12.1674
   12711      12.5951
   12712      13.1767
   12713      13.3397
   12714      12.7679
   12715      12.8131
   12716      12.3998
   12717      12.4394
   12718      12.1470
   12719      11.8458
   12720      11.9255
   12721      12.7851
   12722      13.1331
   12723      12.3374
   12724      13.0718
   12725      12.1507
   12726      13.0342
   12727      12.9389
   12728      12.9613
   12729      13.4049
   12730      12.4113
   12731      12.6843
   12732      12.8933
   12733      12.7070
   12734      12.5939
   12735      11.9921
   12736      12.6119
   12737      12.0780
   12738      12.4863
   12739      11.6241
   12740      12.7464
   12741      12.5546
   12742      12.1269
   12743      12.7179
   12744      13.1104
   12745      12.8628
   12746      12.6482
   12747      13.3242
   12748      12.9624
   12749      12.3936
   12750      12.7382
   12751      13.3096
   12752      13.1214
   12753      12.7209
   12754      12.9052
   12755      12.5237
   12756      12.7787
   12757      13.1653
   12758      13.1143
   12759      12.8891
   12760      13.2257
   12761      13.0815
   12762      13.0817
   12763      12.9881
   12764      12.5665
   12765      13.0268
   12766      12.8295
   12767      12.9883
   12768      12.5531
   12769      12.6392
   12770      11.8743
   12771      12.3806
   12772      11.9143
   12773      11.6921
   12774      11.9286
   12775      12.1994
   12776      12.3288
   12777      11.7634
   12778      12.1639
   12779      12.3361
   12780      12.7847
   12781      12.8267
   12782      12.4361
   12783      12.4460
   12784      12.7116
   12785      12.5465
   12786      12.4921
   12787      12.0851
   12788      12.0013
   12789      12.1900
   12790      12.5124
   12791      12.4850
   12792      12.4823
   12793      12.3044
   12794      12.7552
   12795      12.7676
   12796      12.7401
   12797      12.3811
   12798      12.5999
   12799      13.2927
   12800      13.0673
   12801      13.2991
   12802      12.5808
   12803      12.5119
   12804      12.0647
   12805      11.8615
   12806      12.4848
   12807      12.1643
   12808      12.6432
   12809      11.8894
   12810      11.6028
   12811      11.6479
   12812      11.6579
   12813      12.0672
   12814      11.8369
   12815      12.6597
   12816      12.1881
   12817      12.6792
   12818      12.5465
   12819      12.3734
   12820      13.1707
   12821      13.5393
   12822      13.4945
   12823      12.5524
   12824      12.9317
   12825      12.6703
   12826      12.8348
   12827      13.2110
   12828      12.0014
   12829      11.6464
   12830      12.5123
   12831      12.1750
   12832      12.3929
   12833      11.9960
   12834      12.6575
   12835      12.6453
   12836      12.3183
   12837      11.9521
   12838      12.0245
   12839      12.1770
   12840      11.9970
   12841      12.1806
   12842      11.7687
   12843      12.6979
   12844      12.4008
   12845      12.4254
   12846      12.6521
   12847      12.8922
   12848      12.7496
   12849      12.6161
   12850      12.9660
   12851      12.9468
   12852      12.6177
   12853      12.4066
   12854      12.4506
   12855      12.5042
   12856      12.4504
   12857      13.0045
   12858      12.8530
   12859      12.8550
   12860      13.0775
   12861      12.9695
   12862      12.5151
   12863      12.8406
   12864      12.4821
   12865      12.6189
   12866      13.0249
   12867      12.9760
   12868      12.5678
   12869      12.8115
   12870      12.5991
   12871      12.4032
   12872      11.9944
   12873      12.3279
   12874      12.1279
   12875      12.7130
   12876      12.6470
   12877      12.8331
   12878      12.5972
   12879      12.2603
   12880      12.5859
   12881      12.7768
   12882      12.3465
   12883      12.6687
   12884      13.1468
   12885      12.4333
   12886      13.2078
   12887      12.7133
   12888      13.0120
   12889      12.3114
   12890      12.8626
   12891      12.8767
   12892      12.5296
   12893      12.7564
   12894      12.7191
   12895      11.8972
   12896      12.2645
   12897      12.1164
   12898      12.8306
   12899      11.9773
   12900      12.5268
   12901      11.6232
   12902      12.0240
   12903      11.4970
   12904      12.4830
   12905      11.9007
   12906      11.8599
   12907      11.2556
   12908      11.2937
   12909      11.2181
   12910      11.8296
   12911      12.0449
   12912      11.9892
   12913      12.1664
   12914      12.2296
   12915      12.6239
   12916      12.4734
   12917      12.7299
   12918      11.9685
   12919      11.8178
   12920      12.5620
   12921      11.8673
   12922      12.6737
   12923      12.3245
   12924      12.5924
   12925      12.0364
   12926      12.4266
   12927      12.5341
   12928      12.9429
   12929      11.8781
   12930      11.8796
   12931      11.9271
   12932      12.9947
   12933      12.6093
   12934      12.8906
   12935      12.3556
   12936      12.5519
   12937      12.5728
   12938      11.8039
   12939      12.2096
   12940      12.1400
   12941      12.5650
   12942      11.9784
   12943      12.8918
   12944      12.3575
   12945      12.2019
   12946      12.0051
   12947      12.2768
   12948      11.4248
   12949      12.5710
   12950      12.1402
   12951      12.0832
   12952      12.4143
   12953      12.3776
   12954      12.4256
   12955      12.8357
   12956      12.9501
   12957      13.0806
   12958      12.3254
   12959      11.6752
   12960      12.2180
   12961      12.6154
   12962      12.4154
   12963      12.2571
   12964      11.8961
   12965      11.9855
   12966      12.1968
   12967      11.7972
   12968      12.2023
   12969      12.1629
   12970      11.6589
   12971      11.4053
   12972      11.8525
   12973      11.7100
   12974      11.8118
   12975      11.6450
   12976      11.8111
   12977      12.2945
   12978      11.6210
   12979      12.1528
   12980      12.1483
   12981      12.3846
   12982      12.2582
   12983      12.4965
   12984      12.2270
   12985      12.1647
   12986      12.3815
   12987      12.4329
   12988      12.0394
   12989      12.0379
   12990      11.8207
   12991      12.1456
   12992      12.4231
   12993      12.3110
   12994      12.4257
   12995      12.4082
   12996      12.5721
   12997      11.8449
   12998      12.5865
   12999      12.5133
   13000      12.4898
   13001      11.8971
   13002      12.0165
   13003      11.9003
   13004      12.3303
   13005      12.4264
   13006      12.5030
   13007      12.6907
   13008      12.3826
   13009      12.6680
   13010      11.7528
   13011      12.4612
   13012      11.1996
   13013      12.6043
   13014      11.9331
   13015      12.3940
   13016      12.0089
   13017      12.2424
   13018      12.1373
   13019      12.1617
   13020      12.0685
   13021      11.4981
   13022      11.8968
   13023      11.3918
   13024      11.2586
   13025      11.5952
   13026      11.5592
   13027      11.3936
   13028      11.3058
   13029      11.8322
   13030      11.4460
   13031      11.6013
   13032      11.2773
   13033      11.5308
   13034      11.4600
   13035      10.8651
   13036      10.7760
   13037      10.9997
   13038      11.8348
   13039      11.9058
   13040      11.7836
   13041      11.7758
   13042      11.7804
   13043      11.6373
   13044      11.4992
   13045      11.0654
   13046      11.1326
   13047      10.9966
   13048      10.7939
   13049      10.7406
   13050      10.9641
   13051      11.1421
   13052      11.1378
   13053      11.1836
   13054      11.4749
   13055      10.9890
   13056      11.3097
   13057      11.3321
   13058      10.6520
   13059      11.2625
   13060      11.6718
   13061      10.9880
   13062      11.5990
   13063      11.6200
   13064      11.5188
   13065      10.9659
   13066      11.1763
   13067      11.4532
   13068      11.3354
   13069      11.6549
   13070      10.9621
   13071      11.2581
   13072      11.0772
   13073      11.7396
   13074      10.9438
   13075      11.3964
   13076      11.1063
   13077      11.3462
   13078      11.4503
   13079      11.3715
   13080      11.3638
   13081      11.4561
   13082      11.4159
   13083      11.2123
   13084      11.1576
   13085      11.2584
   13086      10.9506
   13087      11.6354
   13088      11.6527
   13089      12.2025
   13090      11.0627
   13091      10.9410
   13092      11.8596
   13093      11.3285
   13094      11.4484
   13095      11.6805
   13096      11.6450
   13097      11.6622
   13098      11.4422
   13099      11.5491
   13100      11.9971
   13101      11.8848
   13102      11.7108
   13103      11.3625
   13104      12.2799
   13105      12.0045
   13106      11.6253
   13107      11.4960
   13108      11.4443
   13109      11.1023
   13110      11.3957
   13111      11.6460
   13112      11.0041
   13113      11.3046
   13114      11.9044
   13115      11.6514
   13116      12.1714
   13117      11.5505
   13118      12.2001
   13119      11.1772
   13120      11.0549
   13121      11.4237
   13122      11.7693
   13123      11.3499
   13124      10.8630
   13125      11.6833
   13126      11.1824
   13127      11.3653
   13128      11.1847
   13129      11.1548
   13130      11.0678
   13131      11.1273
   13132      10.9227
   13133      11.8167
   13134      11.7887
   13135      11.6172
   13136      11.9022
   13137      12.2015
   13138      11.2437
   13139      11.4042
   13140      11.7821
   13141      11.0709
   13142      11.0369
   13143      11.5660
   13144      11.9816
   13145      12.0184
   13146      10.9803
   13147      11.5130
   13148      10.8457
   13149      10.1047
   13150      11.1841
   13151      10.1078
   13152      10.6780
   13153      10.4363
   13154      10.6263
   13155      10.6117
   13156      10.3864
   13157      10.5914
   13158       9.7283
   13159      10.8899
   13160      10.6117
   13161      10.8200
   13162      11.2190
   13163      10.8061
   13164      11.2382
   13165      10.8939
   13166      10.8181
   13167      10.3756
   13168      11.0214
   13169      10.8317
   13170      11.2221
   13171      10.8016
   13172      11.3143
   13173      11.1963
   13174      11.1792
   13175      11.4497
   13176      11.6488
   13177      11.5315
   13178      11.5355
   13179      10.8611
   13180      11.3720
   13181      11.3032
   13182      11.5994
   13183      11.2335
   13184      11.7535
   13185      11.8051
   13186      11.8077
   13187      12.0401
   13188      11.4161
   13189      11.9309
   13190      11.7729
   13191      11.9838
   13192      12.1572
   13193      12.4483
   13194      11.7292
   13195      11.5989
   13196      12.0561
   13197      11.4773
   13198      11.8262
   13199      11.0729
   13200      11.0825
   13201      11.3615
   13202      11.4140
   13203      11.4077
   13204      11.5637
   13205      11.5376
   13206      10.8534
   13207      11.3523
   13208      11.1164
   13209      11.3069
   13210      10.9129
   13211      11.6005
   13212      11.8972
   13213      11.5633
   13214      12.3893
   13215      11.7455
   13216      11.0171
   13217      11.0312
   13218      11.4217
   13219      11.3643
   13220      11.2994
   13221      11.1882
   13222      11.5368
   13223      12.4334
   13224      11.1204
   13225      11.4083
   13226      11.8509
   13227      11.1341
   13228      11.3799
   13229      11.3753
   13230      11.0071
   13231      11.6016
   13232      11.7892
   13233      11.9915
   13234      11.9900
   13235      11.4791
   13236      11.1095
   13237      11.3362
   13238      11.8325
   13239      11.5407
   13240      11.0102
   13241      11.5519
   13242      11.1238
   13243      10.8149
   13244      10.9663
   13245      10.9087
   13246      10.9752
   13247      11.2619
   13248      11.3326
   13249      11.2376
   13250      11.6082
   13251      11.4145
   13252      11.8569
   13253      11.5811
   13254      11.3512
   13255      10.8380
   13256      10.8529
   13257      10.5515
   13258      10.1542
   13259      10.7496
   13260      10.5504
   13261      10.5580
   13262      10.6038
   13263      10.5539
   13264       9.8823
   13265      10.6589
   13266      10.9424
   13267      10.6835
   13268      11.1702
   13269      11.1007
   13270      11.5094
   13271      11.8928
   13272      11.6776
   13273      11.4321
   13274      11.9153
   13275      12.0896
   13276      11.0250
   13277      11.1305
   13278      11.9355
   13279      12.0246
   13280      11.1234
   13281      11.8975
   13282      11.8261
   13283      12.3499
   13284      12.0221
   13285      12.2412
   13286      12.3587
   13287      12.3386
   13288      11.7144
   13289      12.4544
   13290      12.6208
   13291      12.1889
   13292      12.0966
   13293      11.6349
   13294      12.1274
   13295      11.4791
   13296      11.1319
   13297      11.5790
   13298      11.4677
   13299      11.9280
   13300      11.5761
   13301      11.7547
   13302      11.7098
   13303      11.0507
   13304      11.1369
   13305      11.4864
   13306      11.8867
   13307      11.6513
   13308      12.0451
   13309      11.7640
   13310      11.4288
   13311      11.4264
   13312      11.1226
   13313      11.4668
   13314      11.9273
   13315      11.2515
   13316      11.7919
   13317      11.3152
   13318      11.9177
   13319      11.3389
   13320      11.3071
   13321      11.0663
   13322      11.1779
   13323      11.4497
   13324      10.7961
   13325      10.9428
   13326      11.4628
   13327      11.5896
   13328      11.4696
   13329      11.2312
   13330      11.4766
   13331      10.8452
   13332      11.3044
   13333      11.0248
   13334      11.1920
   13335      11.4627
   13336      11.6873
   13337      11.2175
   13338      11.1447
   13339      10.9930
   13340      10.7865
   13341       9.9698
   13342      10.7278
   13343      10.3463
   13344      11.0384
   13345      10.7995
   13346      11.7916
   13347      10.6126
   13348      11.8627
   13349      11.1446
   13350      11.6431
   13351      11.0708
   13352      11.1614
   13353      11.7960
   13354      11.8925
   13355      11.6175
   13356      11.7422
   13357      11.6852
   13358      11.2521
   13359      12.0400
   13360      12.2070
   13361      12.4507
   13362      11.7593
   13363      11.3825
   13364      11.9297
   13365      12.0621
   13366      12.1744
   13367      12.2718
   13368      12.5809
   13369      13.0137
   13370      12.3456
   13371      12.5327
   13372      12.7254
   13373      12.2315
   13374      12.3865
   13375      11.9069
   13376      12.4396
   13377      12.1285
   13378      12.5778
   13379      12.6351
   13380      12.4450
   13381      12.8942
   13382      12.8747
   13383      13.1183
   13384      12.8959
   13385      11.9337
   13386      12.4855
   13387      12.4209
   13388      12.8495
   13389      12.9434
   13390      12.0946
   13391      12.5694
   13392      12.3670
   13393      12.6090
   13394      12.7057
   13395      12.8190
   13396      12.2237
   13397      11.9671
   13398      12.0095
   13399      12.1258
   13400      11.5686
   13401      11.9068
   13402      11.7173
   13403      11.3284
   13404      10.9514
   13405      11.6551
   13406      11.4374
   13407      11.5238
   13408      12.7840
   13409      12.0792
   13410      12.1241
   13411      11.7067
   13412      11.9783
   13413      11.6737
   13414      11.6637
   13415      11.2740
   13416      11.4993
   13417      11.7555
   13418      11.4542
   13419      11.2257
   13420      11.1850
   13421      11.5880
   13422      11.4869
   13423      11.5261
   13424      12.5349
   13425      11.8620
   13426      12.0411
   13427      11.8809
   13428      11.3709
   13429      11.1975
   13430      12.2129
   13431      11.6093
   13432      12.0039
   13433      11.5824
   13434      11.9445
   13435      11.7239
   13436      11.8138
   13437      11.9383
   13438      12.6877
   13439      12.0153
   13440      11.7644
   13441      12.5016
   13442      12.4251
   13443      12.9595
   13444      11.7826
   13445      12.4586
   13446      13.3862
   13447      12.1330
   13448      12.1917
   13449      12.4101
   13450      12.5252
   13451      12.2891
   13452      12.6274
   13453      12.8525
   13454      13.4225
   13455      12.8285
   13456      12.5550
   13457      12.8716
   13458      13.2314
   13459      12.4609
   13460      13.2962
   13461      12.2913
   13462      12.1893
   13463      12.3084
   13464      12.5122
   13465      12.2268
   13466      12.2622
   13467      12.8932
   13468      12.1661
   13469      12.2947
   13470      12.1569
   13471      12.3226
   13472      12.4951
   13473      12.1002
   13474      11.6120
   13475      12.6831
   13476      12.9322
   13477      12.2590
   13478      12.4499
   13479      12.5890
   13480      12.7225
   13481      12.8012
   13482      12.7048
   13483      12.4080
   13484      11.7071
   13485      12.0480
   13486      12.2062
   13487      12.1772
   13488      12.3685
   13489      11.9969
   13490      11.7932
   13491      11.7156
   13492      12.5687
   13493      12.1889
   13494      12.5708
   13495      11.8142
   13496      11.9325
   13497      12.1906
   13498      12.3963
   13499      12.3246
   13500      12.8782
   13501      12.4314
   13502      11.7573
   13503      11.7825
   13504      11.9652
   13505      11.7165
   13506      11.9455
   13507      11.9069
   13508      11.3206
   13509      11.8208
   13510      11.4600
   13511      11.3603
   13512      11.4710
   13513      11.3804
   13514      11.3673
   13515      11.8714
   13516      12.1722
   13517      13.3304
   13518      13.3102
   13519      12.2479
   13520      12.6212
   13521      12.3201
   13522      12.3610
   13523      12.3477
   13524      12.7330
   13525      12.1653
   13526      11.9857
   13527      12.0341
   13528      11.9435
   13529      11.9236
   13530      11.8449
   13531      12.4643
   13532      12.3285
   13533      12.3532
   13534      12.0438
   13535      12.6161
   13536      12.1768
   13537      12.2412
   13538      11.8701
   13539      12.1037
   13540      11.0243
   13541      11.7919
   13542      11.2481
   13543      11.5276
   13544      10.9755
   13545      11.6097
   13546      10.6635
   13547      11.3073
   13548      11.3860
   13549      10.4369
   13550      11.1548
   13551      11.3175
   13552      11.1842
   13553      11.4644
   13554      11.7941
   13555      11.3944
   13556      11.1422
   13557      11.2884
   13558      11.2243
   13559      11.4508
   13560      10.9976
   13561      11.1157
   13562      11.2605
   13563      11.3172
   13564      11.5765
   13565      10.8544
   13566      10.5695
   13567      11.1217
   13568      11.2511
   13569      10.8317
   13570      10.4023
   13571      11.2713
   13572      10.8823
   13573      11.0151
   13574      11.1558
   13575      11.1896
   13576      10.9373
   13577      10.9990
   13578      10.7874
   13579      10.8065
   13580      10.7844
   13581      10.9620
   13582      11.0981
   13583      10.8066
   13584      11.1207
   13585      11.3282
   13586      11.8409
   13587      11.8539
   13588      12.4299
   13589      12.5335
   13590      12.1671
   13591      12.2768
   13592      12.0244
   13593      11.6626
   13594      11.9197
   13595      11.9091
   13596      11.5502
   13597      11.2972
   13598      11.5149
   13599      11.7724
   13600      12.0241
   13601      12.7401
   13602      11.5204
   13603      11.8789
   13604      12.0368
   13605      12.8265
   13606      12.3184
   13607      12.4536
   13608      12.0111
   13609      12.0418
   13610      12.0139
   13611      12.1707
   13612      12.2572
   13613      12.4353
   13614      12.0796
   13615      12.2845
   13616      12.2424
   13617      11.8542
   13618      11.8267
   13619      11.6115
   13620      11.7923
   13621      11.6617
   13622      11.7225
   13623      12.0304
   13624      11.6219
   13625      11.5325
   13626      11.7335
   13627      11.6479
   13628      11.9140
   13629      12.4059
   13630      11.9732
   13631      12.1614
   13632      12.1598
   13633      11.9406
   13634      12.0513
   13635      11.8941
   13636      11.4204
   13637      11.4222
   13638      11.1880
   13639      11.7953
   13640      11.8142
   13641      11.6571
   13642      11.3405
   13643      12.1462
   13644      11.6913
   13645      11.6519
   13646      12.4812
   13647      11.7398
   13648      12.0196
   13649      12.1907
   13650      12.1334
   13651      12.2579
   13652      11.9703
   13653      12.3741
   13654      12.3844
   13655      12.1844
   13656      11.8699
   13657      12.0032
   13658      12.4092
   13659      12.4686
   13660      12.5237
   13661      12.3413
   13662      12.3540
   13663      12.0237
   13664      11.3551
   13665      11.1679
   13666      11.0725
   13667      11.4602
   13668      11.1703
   13669      11.2575
   13670      11.0894
   13671      10.7043
   13672      10.9462
   13673      11.6206
   13674      11.7589
   13675      11.3107
   13676      11.1401
   13677      10.7496
   13678      10.6596
   13679      11.1646
   13680      11.2576
   13681      10.8615
   13682      10.4239
   13683      11.0254
   13684      11.0498
   13685      10.7730
   13686      11.1315
   13687      11.2737
   13688      11.1489
   13689      10.8693
   13690      11.2245
   13691      11.4129
   13692      11.2107
   13693      11.5378
   13694      11.2252
   13695      11.3610
   13696      11.6157
   13697      11.8442
   13698      12.0173
   13699      11.5795
   13700      11.2602
   13701      11.3756
   13702      11.5860
   13703      11.8527
   13704      11.8893
   13705      11.8133
   13706      11.1762
   13707      11.0457
   13708      11.3236
   13709      11.4580
   13710      12.0064
   13711      11.1165
   13712      11.3862
   13713      11.8674
   13714      11.1209
   13715      11.7813
   13716      11.9488
   13717      11.6829
   13718      11.9263
   13719      11.9746
   13720      12.0469
   13721      12.0216
   13722      12.5690
   13723      12.3165
   13724      11.9174
   13725      12.4961
   13726      11.9284
   13727      12.4976
   13728      12.5033
   13729      12.5462
   13730      12.8592
   13731      13.6337
   13732      13.2603
   13733      12.6338
   13734      12.5904
   13735      13.3116
   13736      13.1205
   13737      12.9380
   13738      13.0375
   13739      13.4172
   13740      13.2995
   13741      13.5376
   13742      13.5120
   13743      13.4846
   13744      13.6476
   13745      14.2392
   13746      14.2394
   13747      14.3437
   13748      14.7503
   13749      14.0992
   13750      13.7913
   13751      13.7570
   13752      13.9731
   13753      14.2705
   13754      14.2993
   13755      14.1022
   13756      14.2396
   13757      13.5841
   13758      13.3840
   13759      13.4587
   13760      13.5126
   13761      13.5550
   13762      13.4338
   13763      13.6880
   13764      13.6569
   13765      12.9597
   13766      13.3996
   13767      13.0992
   13768      13.3225
   13769      13.0093
   13770      12.9725
   13771      12.8108
   13772      12.7589
   13773      12.6445
   13774      12.1210
   13775      12.9173
   13776      12.6498
   13777      12.8422
   13778      13.3038
   13779      13.2715
   13780      12.8822
   13781      12.3193
   13782      12.9829
   13783      13.1307
   13784      12.1805
   13785      12.6913
   13786      12.6215
   13787      12.8543
   13788      12.4495
   13789      12.3225
   13790      12.4340
   13791      12.2638
   13792      12.1669
   13793      12.1903
   13794      12.5169
   13795      12.9159
   13796      12.3147
   13797      12.2034
   13798      12.0967
   13799      12.0712
   13800      12.0333
   13801      12.4288
   13802      12.2656
   13803      12.3113
   13804      12.1633
   13805      11.5203
   13806      11.4896
   13807      11.3717
   13808      11.9209
   13809      12.0187
   13810      12.0956
   13811      11.6699
   13812      11.4927
   13813      11.9102
   13814      12.0293
   13815      11.7604
   13816      12.2171
   13817      11.9224
   13818      11.3398
   13819      11.6533
   13820      11.8758
   13821      11.3844
   13822      12.1279
   13823      11.2960
   13824      11.6642
   13825      11.5841
   13826      11.5428
   13827      12.2126
   13828      12.6477
   13829      12.8940
   13830      12.5795
   13831      13.2999
   13832      12.5449
   13833      12.0551
   13834      12.2632
   13835      12.3941
   13836      13.0538
   13837      12.5024
   13838      12.6929
   13839      12.6220
   13840      11.9767
   13841      11.9815
   13842      11.7989
   13843      11.9686
   13844      11.7733
   13845      12.6119
   13846      11.7803
   13847      12.4332
   13848      12.0647
   13849      11.9125
   13850      11.8748
   13851      11.2865
   13852      11.9161
   13853      12.1413
   13854      11.9252
   13855      11.5012
   13856      11.6561
   13857      11.5367
   13858      11.4618
   13859      11.6619
   13860      11.8032
   13861      11.4642
   13862      11.6022
   13863      11.6466
   13864      12.0329
   13865      11.6771
   13866      11.8000
   13867      11.4073
   13868      12.0777
   13869      11.7589
   13870      11.5485
   13871      10.9714
   13872      11.8653
   13873      11.7289
   13874      12.0871
   13875      12.1165
   13876      11.6389
   13877      12.1860
   13878      12.6531
   13879      12.4918
   13880      12.3862
   13881      12.1156
   13882      12.2114
   13883      12.0084
   13884      12.1215
   13885      12.9801
   13886      12.1444
   13887      12.8307
   13888      12.3126
   13889      12.4605
   13890      12.9333
   13891      12.3283
   13892      12.5206
   13893      12.1903
   13894      12.0192
   13895      12.0680
   13896      12.7352
   13897      12.1756
   13898      12.7709
   13899      12.9545
   13900      12.6649
   13901      13.1988
   13902      11.9908
   13903      12.4222
   13904      12.0886
   13905      12.3671
   13906      12.1294
   13907      12.4816
   13908      12.2401
   13909      12.3076
   13910      12.5968
   13911      12.0063
   13912      11.6488
   13913      11.2480
   13914      12.1012
   13915      11.1475
   13916      11.4406
   13917      12.5693
   13918      12.3402
   13919      12.2625
   13920      12.0693
   13921      12.1748
   13922      11.6836
   13923      11.2632
   13924      12.0491
   13925      13.0023
   13926      12.0845
   13927      12.4497
   13928      12.5780
   13929      11.8535
   13930      11.8235
   13931      12.3883
   13932      12.2377
   13933      12.2015
   13934      12.5688
   13935      12.5469
   13936      12.2804
   13937      12.1458
   13938      12.1267
   13939      12.9581
   13940      12.9589
   13941      13.2110
   13942      12.3660
   13943      13.0156
   13944      12.4443
   13945      12.3974
   13946      12.9589
   13947      13.2231
   13948      12.7206
   13949      13.5234
   13950      13.5038
   13951      13.0291
   13952      12.9022
   13953      12.8808
   13954      12.9586
   13955      12.6221
   13956      12.7908
   13957      12.8765
   13958      13.1086
   13959      12.6452
   13960      12.6655
   13961      12.7799
   13962      12.8646
   13963      12.9316
   13964      12.6735
   13965      13.5014
   13966      13.4693
   13967      13.1888
   13968      13.1555
   13969      13.5014
   13970      13.6816
   13971      13.5417
   13972      13.0675
   13973      13.1645
   13974      13.3500
   13975      13.1116
   13976      13.1299
   13977      13.2030
   13978      12.9781
   13979      12.7243
   13980      13.1956
   13981      12.7573
   13982      12.7792
   13983      12.0987
   13984      13.1119
   13985      12.8836
   13986      12.5247
   13987      12.5389
   13988      12.5502
   13989      12.3556
   13990      12.5088
   13991      12.6512
   13992      12.6610
   13993      12.3585
   13994      12.7202
   13995      12.4134
   13996      13.0992
   13997      12.9724
   13998      12.2787
   13999      11.8449
   14000      12.0502
   14001      12.3425
   14002      12.1964
   14003      12.1407
   14004      12.2287
   14005      12.2281
   14006      11.6496
   14007      12.8327
   14008      11.8838
   14009      12.1802
   14010      12.0829
   14011      12.4817
   14012      12.1205
   14013      12.2675
   14014      12.1077
   14015      12.5225
   14016      12.4382
   14017      12.5550
   14018      13.3524
   14019      12.7069
   14020      13.5844
   14021      13.0580
   14022      13.5535
   14023      13.0218
   14024      12.9622
   14025      12.5186
   14026      13.1391
   14027      13.1865
   14028      12.9667
   14029      12.6308
   14030      12.9915
   14031      12.6706
   14032      13.0224
   14033      12.5920
   14034      12.9141
   14035      12.8420
   14036      13.1039
   14037      13.3896
   14038      13.5092
   14039      12.5203
   14040      12.9013
   14041      12.7211
   14042      13.4179
   14043      13.0878
   14044      12.3660
   14045      12.8794
   14046      12.4510
   14047      12.2725
   14048      13.4304
   14049      13.1600
   14050      12.9378
   14051      12.6203
   14052      12.5777
   14053      12.7968
   14054      13.1929
   14055      12.5598
   14056      13.1254
   14057      13.5810
   14058      13.2609
   14059      13.0652
   14060      13.2993
   14061      13.5351
   14062      13.2278
   14063      12.6296
   14064      13.4158
   14065      13.1211
   14066      13.5302
   14067      13.2553
   14068      12.8493
   14069      12.9905
   14070      13.3229
   14071      13.0414
   14072      12.8026
   14073      13.0377
   14074      12.5736
   14075      13.1573
   14076      13.3425
   14077      13.1049
   14078      13.2727
   14079      12.5274
   14080      12.5043
   14081      12.5016
   14082      12.9289
   14083      13.0070
   14084      13.1021
   14085      13.0974
   14086      12.6124
   14087      13.0191
   14088      12.9144
   14089      13.1137
   14090      13.5177
   14091      13.5093
   14092      12.5252
   14093      12.8415
   14094      13.2880
   14095      12.8942
   14096      13.4043
   14097      13.0011
   14098      12.6177
   14099      12.8066
   14100      12.6515
   14101      13.1651
   14102      13.0250
   14103      13.0513
   14104      13.1861
   14105      13.8316
   14106      13.0628
   14107      13.5071
   14108      13.6523
   14109      13.7833
   14110      12.9563
   14111      13.7508
   14112      13.8623
   14113      13.5558
   14114      12.9461
   14115      13.3938
   14116      12.9832
   14117      13.1452
   14118      13.0123
   14119      12.6497
   14120      11.7500
   14121      12.0424
   14122      11.5712
   14123      11.4965
   14124      12.3200
   14125      12.0590
   14126      12.2139
   14127      12.7534
   14128      12.8649
   14129      12.5649
   14130      12.5937
   14131      12.7590
   14132      13.0925
   14133      12.9775
   14134      12.4261
   14135      13.0711
   14136      13.0487
   14137      12.7945
   14138      13.0192
   14139      13.5616
   14140      12.6487
   14141      13.9563
   14142      12.9421
   14143      13.0324
   14144      12.7316
   14145      12.5699
   14146      12.4869
   14147      11.9612
   14148      12.0511
   14149      12.1531
   14150      12.0721
   14151      11.7370
   14152      12.5382
   14153      12.0357
   14154      12.2969
   14155      12.3444
   14156      12.6611
   14157      12.1718
   14158      11.8517
   14159      12.0777
   14160      12.5234
   14161      12.4528
   14162      12.7461
   14163      12.5187
   14164      12.6113
   14165      12.0219
   14166      12.4693
   14167      12.0630
   14168      12.7855
   14169      12.3781
   14170      12.0366
   14171      12.1538
   14172      12.3492
   14173      12.4424
   14174      11.9179
   14175      12.1286
   14176      12.2553
   14177      12.1091
   14178      12.6447
   14179      12.5972
   14180      12.4417
   14181      12.1429
   14182      12.3391
   14183      12.2400
   14184      12.2162
   14185      12.2336
   14186      12.2492
   14187      12.4583
   14188      12.4830
   14189      12.2016
   14190      12.1271
   14191      11.7274
   14192      11.1652
   14193      12.0354
   14194      12.0393
   14195      12.2320
   14196      11.8167
   14197      11.8092
   14198      11.3961
   14199      11.1918
   14200      12.2237
   14201      11.8443
   14202      11.9434
   14203      12.1705
   14204      11.6540
   14205      12.3696
   14206      12.2187
   14207      11.8463
   14208      12.2019
   14209      11.8291
   14210      11.9651
   14211      12.0099
   14212      12.4120
   14213      12.0005
   14214      11.3087
   14215      11.7721
   14216      11.4832
   14217      11.6775
   14218      11.9220
   14219      11.4956
   14220      11.5190
   14221      10.9609
   14222      11.3517
   14223      10.9675
   14224      10.8461
   14225      11.1392
   14226      11.3161
   14227      11.2693
   14228      11.6249
   14229      11.7233
   14230      11.5017
   14231      12.1674
   14232      11.6004
   14233      11.5718
   14234      11.3093
   14235      10.9839
   14236      11.3945
   14237      11.2759
   14238       9.7930
   14239      10.0327
   14240      10.3854
   14241      10.7934
   14242      10.7038
   14243      10.3444
   14244      11.4122
   14245      10.6113
   14246      11.5870
   14247      11.1750
   14248      11.3203
   14249      11.6746
   14250      11.3542
   14251      11.5606
   14252      11.2713
   14253      11.5002
   14254      11.6821
   14255      11.7365
   14256      11.4611
   14257      10.6166
   14258      10.7302
   14259      11.4320
   14260      11.4873
   14261      11.7152
   14262      11.7859
   14263      11.1575
   14264      11.5529
   14265      11.0413
   14266      11.3842
   14267      10.9870
   14268      10.9359
   14269      11.5216
   14270      10.4443
   14271      11.0820
   14272      11.0306
   14273      10.9097
   14274      11.6798
   14275      10.9165
   14276      11.7970
   14277      10.7639
   14278      11.1673
   14279      10.5283
   14280      10.9921
   14281      10.8171
   14282      11.3517
   14283      11.1912
   14284      11.3593
   14285      10.8939
   14286      11.6351
   14287      11.0217
   14288      11.1812
   14289      10.7884
   14290      11.1400
   14291      11.0895
   14292      11.1799
   14293      11.2413
   14294      11.4992
   14295      12.2592
   14296      11.7785
   14297      11.7856
   14298      11.4702
   14299      11.7515
   14300      11.5180
   14301      11.2189
   14302      11.1331
   14303      11.1346
   14304      10.6433
   14305      10.3709
   14306      10.6696
   14307      10.8548
   14308      11.0995
   14309      11.5397
   14310      11.1075
   14311      11.0532
   14312      11.0616
   14313      10.9779
   14314      11.2277
   14315      11.2667
   14316      11.5228
   14317      10.8187
   14318      11.2892
   14319      10.9683
   14320      10.8832
   14321      10.3846
   14322      10.7278
   14323      11.8084
   14324      11.5950
   14325      12.2678
   14326      12.6310
   14327      12.3931
   14328      11.6534
   14329      11.9191
   14330      11.8223
   14331      12.5954
   14332      12.7160
   14333      12.1811
   14334      11.8308
   14335      12.2396
   14336      12.8360
   14337      12.4631
   14338      13.7182
   14339      13.0985
   14340      13.8695
   14341      12.6900
   14342      12.3636
   14343      12.1572
   14344      12.1221
   14345      12.1779
   14346      11.9604
   14347      12.3356
   14348      12.3019
   14349      11.8345
   14350      11.9107
   14351      11.6993
   14352      11.7008
   14353      11.8180
   14354      12.7061
   14355      12.5852
   14356      12.4217
   14357      12.4679
   14358      12.8999
   14359      11.8496
   14360      12.3841
   14361      11.7318
   14362      11.5584
   14363      11.7968
   14364      11.6475
   14365      11.8319
   14366      12.6272
   14367      11.8228
   14368      11.9719
   14369      11.8629
   14370      12.0310
   14371      12.5365
   14372      11.6822
   14373      12.2479
   14374      11.8050
   14375      11.7292
   14376      11.6998
   14377      11.2450
   14378      10.4272
   14379      11.0732
   14380      10.9320
   14381      11.3675
   14382      11.4819
   14383      11.3440
   14384      10.4841
   14385      10.4140
   14386      10.4110
   14387      10.8029
   14388      10.9670
   14389      11.1546
   14390      10.8204
   14391      10.4605
   14392      10.7449
   14393      10.7800
   14394      10.0399
   14395      10.4415
   14396      10.3429
   14397      10.3761
   14398      10.3658
   14399      10.0679
   14400      10.7817
   14401      10.8843
   14402      10.5798
   14403      10.8083
   14404      10.5417
   14405      10.8756
   14406      10.4992
   14407      10.3195
   14408      10.6853
   14409      10.2254
   14410      10.4848
   14411      10.2216
   14412      10.7041
   14413       9.9506
   14414      10.3909
   14415      10.2512
   14416      10.5585
   14417      10.1902
   14418      10.2100
   14419       9.9595
   14420      10.4660
   14421      10.5035
   14422       9.9825
   14423      10.0788
   14424       9.1500
   14425       9.5771
   14426      10.1021
   14427       9.8604
   14428      10.2254
   14429       9.8257
   14430       9.8190
   14431       9.7427
   14432       9.7123
   14433      10.5990
   14434       9.8907
   14435      10.1527
   14436      10.3537
   14437      10.9474
   14438      10.2434
   14439      10.2704
   14440      10.4533
   14441      10.5286
   14442      10.7132
   14443      10.5799
   14444      10.1471
   14445      10.6205
   14446      10.5263
   14447      10.0926
   14448      11.0469
   14449      10.7283
   14450      10.6806
   14451      10.1947
   14452      10.9326
   14453      10.3114
   14454       9.9747
   14455      10.3084
   14456       9.7275
   14457       9.8874
   14458       9.6769
   14459       9.2811
   14460       8.7202
   14461       8.3342
   14462       9.0964
   14463       8.3859
   14464       8.8159
   14465       8.4120
   14466       8.3616
   14467       8.4339
   14468       9.3925
   14469       9.4957
   14470       9.3260
   14471       9.1099
   14472       9.2276
   14473       9.3916
   14474       9.0941
   14475       9.7902
   14476       9.8878
   14477       9.5567
   14478      10.1706
   14479      10.0170
   14480      10.4066
   14481      10.5452
   14482       9.7442
   14483      10.4352
   14484       9.6993
   14485       9.5252
   14486       9.9120
   14487       8.7160
   14488       8.0438
   14489       8.7511
   14490       8.9592
   14491       9.0656
   14492       9.3863
   14493       9.3954
   14494       9.2288
   14495       9.4612
   14496       9.4629
   14497       9.6509
   14498       9.7955
   14499       9.4575
   14500       9.6398
   14501       9.7973
   14502       9.7132
   14503       9.8490
   14504       9.7386
   14505      10.0562
   14506       9.4013
   14507       9.4104
   14508       9.5832
   14509       9.6447
   14510       9.4319
   14511       9.3047
   14512       9.6064
   14513       9.7055
   14514       9.5010
   14515       9.5382
   14516       9.5292
   14517      10.1295
   14518      10.6060
   14519      10.5152
   14520      11.2160
   14521      10.3095
   14522      10.9141
   14523      10.7598
   14524       9.4646
   14525      10.2145
   14526       9.2713
   14527       9.2649
   14528       8.9999
   14529       8.9284
   14530       8.6563
   14531       9.6642
   14532       8.7905
   14533       9.7734
   14534       9.5189
   14535       8.7837
   14536       9.4045
   14537       9.0809
   14538       9.5781
   14539       9.8398
   14540       9.3901
   14541       9.0910
   14542       9.3651
   14543       8.9198
   14544       9.7643
   14545       9.6569
   14546       9.9241
   14547      10.2230
   14548      10.1076
   14549      10.3223
   14550      10.7965
   14551      11.6138
   14552      11.4109
   14553      10.7750
   14554      10.4697
   14555      10.5762
   14556      10.0763
   14557      10.6872
   14558       9.5598
   14559      10.2342
   14560      10.6191
   14561      11.0908
   14562      10.7078
   14563      11.1959
   14564      10.9269
   14565      11.2085
   14566      10.8735
   14567      11.5638
   14568      11.1836
   14569      10.7683
   14570       9.9019
   14571      11.0161
   14572      11.2671
   14573      11.4232
   14574      11.7029
   14575      11.4652
   14576      10.8772
   14577      10.2079
   14578      10.1443
   14579      10.5792
   14580      10.8723
   14581      10.7171
   14582      10.7205
   14583      11.1381
   14584       9.9292
   14585      10.1530
   14586      10.3853
   14587      10.0821
   14588       9.5187
   14589      10.2651
   14590      10.5493
   14591       9.9131
   14592      10.2414
   14593       9.6139
   14594      10.2697
   14595      10.0368
   14596      10.7586
   14597      10.8787
   14598      10.0176
   14599      10.7060
   14600      10.2968
   14601       9.6803
   14602      10.0461
   14603       9.8447
   14604      10.2366
   14605       9.9895
   14606       9.9081
   14607      10.0672
   14608      10.0725
   14609      10.3624
   14610      10.6686
   14611      10.1161
   14612      10.3852
   14613      10.5671
   14614      11.3103
   14615      10.9376
   14616      10.8935
   14617      11.0711
   14618      11.0869
   14619      10.2272
   14620      10.2764
   14621       9.9943
   14622      10.3988
   14623       9.7046
   14624       9.9201
   14625       9.8773
   14626      10.0409
   14627       9.8453
   14628      10.7709
   14629      10.3074
   14630      10.0610
   14631      10.5352
   14632      10.8932
   14633      10.1018
   14634      10.2250
   14635      10.1051
   14636      10.1603
   14637      10.7255
   14638      10.7731
   14639      10.9031
   14640      10.6671
   14641      10.7752
   14642      10.1352
   14643      10.3320
   14644      10.1349
   14645       9.9126
   14646       9.6628
   14647      10.3919
   14648       9.4333
   14649      10.1389
   14650       9.6336
   14651       9.9046
   14652      10.2387
   14653      10.5806
   14654       9.9665
   14655      10.1598
   14656      10.1645
   14657      10.2428
   14658      10.0911
   14659      10.3360
   14660      10.3117
   14661      10.2974
   14662      10.3190
   14663      10.1108
   14664       9.8912
   14665      10.3862
   14666      10.6213
   14667      10.2666
   14668      10.4236
   14669      10.1690
   14670      10.2978
   14671      10.4617
   14672      10.5161
   14673      10.0366
   14674      10.2185
   14675       9.4005
   14676       9.9885
   14677      10.0715
   14678      10.0804
   14679      10.0104
   14680      10.2839
   14681      10.7046
   14682      10.8654
   14683      10.2550
   14684      10.4743
   14685      10.2069
   14686       9.6018
   14687      10.1693
   14688      10.1741
   14689      10.5110
   14690      10.2164
   14691       9.9409
   14692      10.5611
   14693       9.8803
   14694      10.2877
   14695      10.3917
   14696       9.9715
   14697       9.8774
   14698      10.3359
   14699      10.2751
   14700      10.4048
   14701       9.5087
   14702       9.9046
   14703       9.4690
   14704      10.1022
   14705       9.5642
   14706      10.0745
   14707       9.5019
   14708      10.2005
   14709      10.2831
   14710      10.1219
   14711      10.2191
   14712      10.4011
   14713      10.2264
   14714      10.4131
   14715       9.8860
   14716      10.0097
   14717      10.1281
   14718      10.4510
   14719       9.3740
   14720      10.0002
   14721       9.8503
   14722      10.2478
   14723      10.2667
   14724      10.3612
   14725       9.5881
   14726       9.0504
   14727      10.0970
   14728       9.7499
   14729       9.7214
   14730       9.4673
   14731       9.9028
   14732       9.5258
   14733       9.7638
   14734       9.5177
   14735       9.3299
   14736       9.5509
   14737       9.4926
   14738       9.8824
   14739       9.8469
   14740      10.0601
   14741      10.8072
   14742      10.3209
   14743      10.0231
   14744      10.5186
   14745      10.4071
   14746      10.4311
   14747       9.9391
   14748       9.9747
   14749      10.2899
   14750       9.5594
   14751       9.4731
   14752       9.3675
   14753      10.0396
   14754       9.6350
   14755       9.4834
   14756       9.3673
   14757       9.0614
   14758       9.3430
   14759       9.5334
   14760       9.6989
   14761       9.2045
   14762       9.6254
   14763       8.9154
   14764      10.4116
   14765       9.7367
   14766       9.8134
   14767      10.4459
   14768      10.8358
   14769      10.3499
   14770      10.3467
   14771      10.2464
   14772      10.4258
   14773      10.5622
   14774      10.3231
   14775      10.1404
   14776      10.2931
   14777      10.3917
   14778      10.0079
   14779       9.7837
   14780      10.0402
   14781      10.0653
   14782      10.2542
   14783       9.8344
   14784       9.9549
   14785       9.5853
   14786       9.4710
   14787      10.6059
   14788       9.4497
   14789       9.7470
   14790       9.7506
   14791       9.4687
   14792       9.5413
   14793       9.8406
   14794       9.4442
   14795      10.0401
   14796      10.1351
   14797       9.9210
   14798       9.7194
   14799      10.2299
   14800      10.2261
   14801       9.9123
   14802       9.0242
   14803      10.2405
   14804      10.0328
   14805       9.8242
   14806       9.6265
   14807       9.7723
   14808       9.8174
   14809       9.5676
   14810       9.7994
   14811       9.7456
   14812       9.1500
   14813       9.4925
   14814       9.9448
   14815       9.7119
   14816      10.1754
   14817       9.9130
   14818       9.1747
   14819       9.6087
   14820       9.6784
   14821       9.2676
   14822       9.7786
   14823       9.6564
   14824       9.2083
   14825       8.6328
   14826       9.1017
   14827       8.8818
   14828       8.9597
   14829       8.9614
   14830       8.8565
   14831       9.5527
   14832       9.5259
   14833       9.8594
   14834       9.9554
   14835       9.6503
   14836       9.5585
   14837       8.6829
   14838       9.1455
   14839       9.0763
   14840       9.0037
   14841       8.7460
   14842       9.1513
   14843       8.8372
   14844       9.9186
   14845      10.1305
   14846       9.9331
   14847       9.7445
   14848       9.9051
   14849      10.6062
   14850      10.4642
   14851      11.1913
   14852      11.3430
   14853      11.6488
   14854      11.0422
   14855      10.5296
   14856      11.1007
   14857       9.8083
   14858      10.1757
   14859      10.0246
   14860      10.3553
   14861       9.9415
   14862      10.4953
   14863      10.0448
   14864      10.8524
   14865       9.9560
   14866      10.6887
   14867      10.8771
   14868       9.8362
   14869      10.5462
   14870      10.9570
   14871      10.8224
   14872       9.8955
   14873       9.8076
   14874      10.0519
   14875      10.0008
   14876      10.2164
   14877      10.5197
   14878      11.0335
   14879      11.1785
   14880      10.7899
   14881       9.8285
   14882       9.9256
   14883       9.9206
   14884      10.5776
   14885       9.6971
   14886      10.3794
   14887       9.8400
   14888       9.2025
   14889       9.1595
   14890       9.5018
   14891      10.1992
   14892       9.6581
   14893       9.8518
   14894       9.7824
   14895       9.1861
   14896       9.2882
   14897       9.0349
   14898       9.8192
   14899       9.3141
   14900       8.9307
   14901       9.3599
   14902       9.4778
   14903      10.0021
   14904       8.9513
   14905       9.5105
   14906       9.7457
   14907       9.0920
   14908       9.6246
   14909       8.9355
   14910       9.1961
   14911       9.6978
   14912      10.0417
   14913       9.4785
   14914       9.6666
   14915       9.4510
   14916       9.2884
   14917       9.0690
   14918       9.3742
   14919       9.0197
   14920       8.5118
   14921       9.5081
   14922       8.5195
   14923       8.7036
   14924       9.5299
   14925       8.9137
   14926       8.1535
   14927       8.9456
   14928       8.6381
   14929       9.3762
   14930       8.2560
   14931       8.3789
   14932       9.4926
   14933       8.7666
   14934       9.2126
   14935       9.1033
   14936       9.2684
   14937      10.0382
   14938      10.0262
   14939      10.2210
   14940      10.1696
   14941      10.0956
   14942       9.6929
   14943       9.5459
   14944      10.1956
   14945       9.6940
   14946       9.4038
   14947       9.9101
   14948       9.8496
   14949      10.2729
   14950       9.5938
   14951       9.7607
   14952       9.4056
   14953       9.1215
   14954       9.1028
   14955       8.6590
   14956       8.8141
   14957       8.7540
   14958       8.9698
   14959       9.4118
   14960       9.6536
   14961       8.6954
   14962       9.2582
   14963       9.0475
   14964       9.5061
   14965       9.6752
   14966       8.9623
   14967       8.2188
   14968       9.4482
   14969       9.4321
   14970       9.4349
   14971       9.6448
   14972      10.3914
   14973      10.0592
   14974       9.6761
   14975       9.3640
   14976       9.8128
   14977       9.8543
   14978      10.0506
   14979       9.6102
   14980       9.6048
   14981       9.8257
   14982      10.0392
   14983       9.5277
   14984       9.5091
   14985       9.1239
   14986       9.4036
   14987       9.6016
   14988       9.5723
   14989       9.4640
   14990       9.5869
   14991       8.9294
   14992       9.9924
   14993       9.8490
   14994       9.3431
   14995       9.8870
   14996       9.4246
   14997       9.3716
   14998       8.7498
   14999       8.3334
   15000       9.1592
   15001       8.5589
   15002       9.9262
   15003       9.0637
   15004       9.2778
   15005       8.6246
   15006       9.2152
   15007       8.6995
   15008       8.9148
   15009       8.5439
   15010       8.7969
   15011       8.9182
   15012       9.1017
   15013       8.3845
   15014       9.0557
   15015       8.6786
   15016       8.8562
   15017       8.9719
   15018       8.9077
   15019       8.6080
   15020       8.5543
   15021       8.8329
   15022       8.5968
   15023       8.4858
   15024       8.9230
   15025       8.6477
   15026       7.9136
   15027       8.7862
   15028       8.3695
   15029       8.6395
   15030       8.6605
   15031       8.9112
   15032       8.6802
   15033       8.6632
   15034       8.6314
   15035       9.2926
   15036       8.9507
   15037       9.4267
   15038       9.2260
   15039       8.7493
   15040       9.5088
   15041       9.1998
   15042      10.1346
   15043      10.4409
   15044       9.9865
   15045       9.9510
   15046       9.7534
   15047       9.9154
   15048      10.2070
   15049      10.1553
   15050      10.4639
   15051      10.3653
   15052      10.0351
   15053      10.1426
   15054      10.7191
   15055      10.5920
   15056       9.9196
   15057      10.8715
   15058      10.6407
   15059      10.4269
   15060       9.9910
   15061      10.7546
   15062      11.0286
   15063      10.0361
   15064      10.5534
   15065      10.4453
   15066      10.9272
   15067      10.2435
   15068      10.7023
   15069      10.4243
   15070      10.5067
   15071      10.1056
   15072      10.3936
   15073      10.5102
   15074      10.4108
   15075      10.5175
   15076      10.4768
   15077      10.7233
   15078      11.0758
   15079      10.6479
   15080      12.0407
   15081      11.0013
   15082      10.7261
   15083      10.7153
   15084      10.8923
   15085      10.4602
   15086      10.8085
   15087      10.7122
   15088      10.9212
   15089      11.0112
   15090      10.7679
   15091      10.1532
   15092       9.8583
   15093      10.5841
   15094      11.2091
   15095      10.5689
   15096      10.2193
   15097      10.4989
   15098      10.8393
   15099      10.5345
   15100      11.5179
   15101      11.3581
   15102      11.4883
   15103      11.8444
   15104      11.8611
   15105      11.9877
   15106      11.8551
   15107      11.7918
   15108      11.3936
   15109      11.8388
   15110      11.4960
   15111      11.3328
   15112      11.3208
   15113      11.7854
   15114      10.5740
   15115      10.5205
   15116      10.7550
   15117      11.8742
   15118      12.0681
   15119      12.2353
   15120      11.5151
   15121      11.9487
   15122      11.9723
   15123      12.1581
   15124      11.8303
   15125      12.2765
   15126      11.8734
   15127      11.3953
   15128      12.2462
   15129      11.7539
   15130      12.3577
   15131      11.6396
   15132      11.6737
   15133      11.7117
   15134      11.7202
   15135      11.8033
   15136      12.0082
   15137      11.7614
   15138      12.1063
   15139      12.4967
   15140      12.7575
   15141      12.2789
   15142      12.0482
   15143      12.6949
   15144      11.8849
   15145      12.5208
   15146      13.0239
   15147      12.8268
   15148      11.8002
   15149      11.9614
   15150      11.6509
   15151      11.2259
   15152      11.2715
   15153      11.3207
   15154      10.8363
   15155      11.2696
   15156      12.1760
   15157      11.3885
   15158      11.3196
   15159      11.8738
   15160      11.8351
   15161      11.1354
   15162      11.6091
   15163      11.9002
   15164      11.1185
   15165      11.3097
   15166      11.3428
   15167      10.7491
   15168      10.6960
   15169      10.5860
   15170      11.2749
   15171      11.7007
   15172      11.0623
   15173      11.1260
   15174      11.2719
   15175      11.5157
   15176      10.8513
   15177      10.9171
   15178      10.8603
   15179      11.1770
   15180      10.9020
   15181      11.2892
   15182      10.8514
   15183      11.0773
   15184      11.1362
   15185      11.1561
   15186      11.2659
   15187      10.7516
   15188      11.3822
   15189      10.5880
   15190      11.0363
   15191      11.6442
   15192      11.3305
   15193      10.8726
   15194      11.1655
   15195      10.8355
   15196      11.2394
   15197      11.0747
   15198      11.0634
   15199      11.1517
   15200      10.5275
   15201      10.7225
   15202      11.1113
   15203      10.7049
   15204      10.7971
   15205      11.2261
   15206      11.0338
   15207      11.3269
   15208      11.2366
   15209      10.9695
   15210      11.1020
   15211      11.4320
   15212      11.2977
   15213      10.2429
   15214      10.1243
   15215      10.7775
   15216      10.7482
   15217      10.7197
   15218      10.3071
   15219      10.4217
   15220      10.3858
   15221      10.5172
   15222      10.3015
   15223      10.2818
   15224       9.9638
   15225      10.5457
   15226       9.8097
   15227      10.5933
   15228      10.6615
   15229      10.9764
   15230      10.9304
   15231      11.3496
   15232      10.7731
   15233      11.4818
   15234      11.1645
   15235      11.0512
   15236      11.5785
   15237      11.8111
   15238      10.5279
   15239      10.6212
   15240      11.3813
   15241      10.9334
   15242      10.8318
   15243      11.2403
   15244      11.2789
   15245      10.6841
   15246      11.3862
   15247      11.9487
   15248      11.6337
   15249      10.6463
   15250      11.5758
   15251      10.6130
   15252      10.9341
   15253      11.1385
   15254      11.3883
   15255      11.3837
   15256      11.0636
   15257      11.8060
   15258      11.3179
   15259      11.8761
   15260      11.2701
   15261      10.6533
   15262      10.5978
   15263      10.8269
   15264      10.3614
   15265      10.3699
   15266      10.3580
   15267       9.6565
   15268      11.4233
   15269      11.0195
   15270      10.9816
   15271      10.6348
   15272      10.1664
   15273      10.1882
   15274      10.5471
   15275      10.8382
   15276      10.7062
   15277      11.0287
   15278      11.5484
   15279      11.3663
   15280      12.0794
   15281      11.1499
   15282      11.6600
   15283      11.4962
   15284      11.0453
   15285      10.9832
   15286      10.6136
   15287      11.7183
   15288      11.1928
   15289      11.5696
   15290      11.1907
   15291      11.2816
   15292      10.9833
   15293      10.9107
   15294      10.8861
   15295      10.9882
   15296      11.3355
   15297      12.0282
   15298      12.6050
   15299      11.9271
   15300      11.6736
   15301      11.4145
   15302      10.3210
   15303      11.2778
   15304      11.1397
   15305      10.7190
   15306      10.4974
   15307      11.3676
   15308      10.7248
   15309      10.9371
   15310      10.7550
   15311       9.9317
   15312       9.5638
   15313       9.9842
   15314       9.4737
   15315      10.3417
   15316      10.6753
   15317      10.7791
   15318      10.9914
   15319      10.6565
   15320      10.8444
   15321      10.7096
   15322      10.2763
   15323      10.7541
   15324       9.9855
   15325      10.7308
   15326       9.6191
   15327       9.4824
   15328       9.7685
   15329       9.5678
   15330      10.2407
   15331      10.1481
   15332      10.2700
   15333      10.2357
   15334       9.8719
   15335      10.2446
   15336       9.8235
   15337      10.5985
   15338      10.4604
   15339      10.3956
   15340      10.5077
   15341       9.6981
   15342      10.5972
   15343      10.3802
   15344      10.5798
   15345      10.6155
   15346      10.6645
   15347      10.0567
   15348       9.9545
   15349      10.2862
   15350      10.7655
   15351      10.7785
   15352      10.4336
   15353      10.6384
   15354      10.7844
   15355      10.2442
   15356       9.9144
   15357      11.0526
   15358      10.3074
   15359      11.0126
   15360      10.8009
   15361      10.8752
   15362      10.9170
   15363      11.3674
   15364      11.1929
   15365      11.2892
   15366       9.9929
   15367      10.8785
   15368       9.6884
   15369      10.7634
   15370      10.0944
   15371      10.3553
   15372       9.7570
   15373       9.8384
   15374      10.2431
   15375      10.0311
   15376      11.0357
   15377      10.5933
   15378      10.2032
   15379       9.7174
   15380      10.3312
   15381       9.6780
   15382       9.8175
   15383      10.2353
   15384      10.6515
   15385       9.9641
   15386       9.5764
   15387       9.5479
   15388      10.1229
   15389      10.2528
   15390      10.1467
   15391      10.0117
   15392      10.4078
   15393      10.8899
   15394      10.3074
   15395      10.4951
   15396      10.3980
   15397      10.6389
   15398      10.9097
   15399      10.3280
   15400      10.2096
   15401      10.3987
   15402      10.7808
   15403      10.4888
   15404      10.4687
   15405      10.4482
   15406      10.5399
   15407      10.4057
   15408      10.0616
   15409      10.1528
   15410      10.4074
   15411      10.1391
   15412       9.6370
   15413      10.6345
   15414       9.8392
   15415      10.2554
   15416       9.9169
   15417       9.8358
   15418       9.4706
   15419       9.5244
   15420      10.3133
   15421       9.7603
   15422       9.9656
   15423       9.8910
   15424       9.6253
   15425       9.4008
   15426       9.2848
   15427       9.7974
   15428       9.3920
   15429       9.6780
   15430       9.5461
   15431       8.7516
   15432       8.4870
   15433       8.8824
   15434       9.2219
   15435       9.4814
   15436       9.8762
   15437       9.7030
   15438       9.9669
   15439       8.9263
   15440       9.7692
   15441       9.5352
   15442      10.0810
   15443       9.6378
   15444       9.9786
   15445       9.4323
   15446      10.1634
   15447       8.9125
   15448       9.5101
   15449       9.8773
   15450       9.9372
   15451       9.5765
   15452      10.2410
   15453      10.1185
   15454       9.4660
   15455       9.5870
   15456      10.0194
   15457      10.0957
   15458      10.0942
   15459       9.5675
   15460       9.0692
   15461       9.9364
   15462       9.6846
   15463      10.5577
   15464       9.9663
   15465       9.4704
   15466      10.0015
   15467       9.2102
   15468       9.2092
   15469       8.9618
   15470       9.6605
   15471       8.8595
   15472       8.9367
   15473       9.7496
   15474       9.7559
   15475       9.7547
   15476      10.1738
   15477      10.1729
   15478      10.3893
   15479       9.7480
   15480       9.3271
   15481       9.3941
   15482       9.0754
   15483       9.1963
   15484       9.6403
   15485       9.1368
   15486      10.0558
   15487       9.9493
   15488       9.3397
   15489       9.8259
   15490       9.7897
   15491       9.7092
   15492       9.5450
   15493       9.7293
   15494       9.6865
   15495       9.3149
   15496       9.5931
   15497       9.2224
   15498       8.6346
   15499       9.6321
   15500       9.3967
   15501       9.5577
   15502       9.3930
   15503      10.1040
   15504       9.8553
   15505       9.9044
   15506      10.1108
   15507      10.7298
   15508      10.2444
   15509      10.0000
   15510       9.6245
   15511       8.9845
   15512       9.1307
   15513       9.4492
   15514       9.9368
   15515       9.5781
   15516       9.5870
   15517       9.5087
   15518       9.5672
   15519       9.8036
   15520       9.9242
   15521       9.8135
   15522       9.5859
   15523      10.2945
   15524      10.5769
   15525      10.0381
   15526      10.1152
   15527       9.7372
   15528       9.8430
   15529      10.2179
   15530      10.0447
   15531      10.6931
   15532      10.5982
   15533       9.9520
   15534      10.2303
   15535       9.4411
   15536      10.1810
   15537       9.2692
   15538       9.0660
   15539       8.9479
   15540       9.1569
   15541       9.4461
   15542       9.5548
   15543       9.9138
   15544       9.8478
   15545       9.6467
   15546       9.1725
   15547       9.8036
   15548       9.2640
   15549       9.2759
   15550       9.0253
   15551       9.4592
   15552       9.2930
   15553       9.6848
   15554       9.1297
   15555       8.5282
   15556       9.3460
   15557       8.9039
   15558       8.9586
   15559       9.1851
   15560       8.4919
   15561       8.6901
   15562       8.6873
   15563       9.1233
   15564       8.9821
   15565       9.0522
   15566       8.1494
   15567       8.0638
   15568       7.8516
   15569       8.1178
   15570       7.7549
   15571       7.6979
   15572       7.8142
   15573       7.6897
   15574       8.3718
   15575       8.5900
   15576       8.6847
   15577       8.4726
   15578       9.0362
   15579       8.8414
   15580       9.2453
   15581       9.4204
   15582       8.9234
   15583       8.8220
   15584       8.9140
   15585       8.6392
   15586       9.2615
   15587       8.7946
   15588       9.4503
   15589       9.3329
   15590       9.1738
   15591       9.5863
   15592       9.5998
   15593      10.0037
   15594       9.9171
   15595       8.6428
   15596       9.4781
   15597       8.3108
   15598       9.6588
   15599       8.7483
   15600       8.9731
   15601       9.2801
   15602       8.6250
   15603       8.7743
   15604       8.9100
   15605       8.1479
   15606       8.9316
   15607       9.2061
   15608       8.4313
   15609       8.8668
   15610       9.3934
   15611       9.5411
   15612       8.8207
   15613       8.9917
   15614       8.8594
   15615       9.3907
   15616       9.0294
   15617       8.8625
   15618       9.3648
   15619       9.8621
   15620      10.0205
   15621       9.9713
   15622       9.6261
   15623       9.8648
   15624       9.1723
   15625       9.8145
   15626      10.2125
   15627      10.0880
   15628       9.6549
   15629      10.0540
   15630       9.6542
   15631      10.4256
   15632       9.8082
   15633      10.2272
   15634       9.5150
   15635       9.5675
   15636       8.9927
   15637       9.7335
   15638       8.9783
   15639       8.9267
   15640       9.3757
   15641       9.2959
   15642       9.2629
   15643       9.1325
   15644       8.8744
   15645       8.6340
   15646       9.2991
   15647       9.4408
   15648       9.2273
   15649       9.4471
   15650       9.3718
   15651       9.2615
   15652       9.7840
   15653       9.7888
   15654       8.7802
   15655       9.0688
   15656       9.5741
   15657       9.6975
   15658       9.5092
   15659       9.6296
   15660       9.8203
   15661       9.6308
   15662       9.4178
   15663       9.2381
   15664       9.5375
   15665       9.6638
   15666       9.8384
   15667       9.6212
   15668      10.0028
   15669       9.3482
   15670       9.3518
   15671       9.3397
   15672       9.3610
   15673       9.5862
   15674       9.0969
   15675       8.8867
   15676       8.9326
   15677       9.0774
   15678       8.8675
   15679       8.7465
   15680       8.9928
   15681       9.0558
   15682       9.4285
   15683       8.7144
   15684       8.7367
   15685       8.9728
   15686       8.8019
   15687       8.8583
   15688       8.8300
   15689       9.0213
   15690       9.1957
   15691       9.7014
   15692       9.6236
   15693       9.2572
   15694       9.3672
   15695       8.6207
   15696       9.2833
   15697       8.9969
   15698       9.0884
   15699       9.0120
   15700       8.6056
   15701       8.2736
   15702       9.1250
   15703       9.3539
   15704       8.5686
   15705       9.4905
   15706       9.0244
   15707       9.1982
   15708       9.2896
   15709       8.6244
   15710       8.9329
   15711       8.9675
   15712       9.4745
   15713       9.5304
   15714       9.2548
   15715       8.9223
   15716       9.1418
   15717       8.8918
   15718       9.1038
   15719       8.6036
   15720       9.1203
   15721       8.7331
   15722       8.1536
   15723       8.8194
   15724       9.2359
   15725       9.7671
   15726       9.1821
   15727       8.5794
   15728       8.7534
   15729       8.6034
   15730       8.5433
   15731       8.8723
   15732       8.6196
   15733       8.8477
   15734       8.5007
   15735       8.6980
   15736       8.6794
   15737       8.8391
   15738       9.1227
   15739       9.2554
   15740       8.4935
   15741       8.4636
   15742       8.4705
   15743       8.1277
   15744       8.2987
   15745       8.9266
   15746       9.0796
   15747       9.0384
   15748       9.0184
   15749       8.7846
   15750       8.6233
   15751       8.6563
   15752       8.8724
   15753       9.2042
   15754       8.8902
   15755       8.8293
   15756       8.9971
   15757       9.3865
   15758       9.3610
   15759       9.6563
   15760       9.0250
   15761       9.3240
   15762       9.2076
   15763       8.7548
   15764       9.0916
   15765       8.2183
   15766       8.5762
   15767       9.0740
   15768       9.3365
   15769       9.6078
   15770       9.1778
   15771       9.6928
   15772       9.6514
   15773       8.6827
   15774       9.0925
   15775       8.5543
   15776       8.9552
   15777       8.6406
   15778       8.6377
   15779       8.7094
   15780       8.4004
   15781       7.8994
   15782       8.5740
   15783       8.3140
   15784       8.7541
   15785       8.7455
   15786       9.1501
   15787       8.7628
   15788       8.1219
   15789       8.4331
   15790       8.1040
   15791       8.1785
   15792       8.2601
   15793       9.0039
   15794       8.0952
   15795       7.9521
   15796       7.9178
   15797       8.0366
   15798       8.2841
   15799       8.5861
   15800       8.7868
   15801       8.4494
   15802       8.8488
   15803       9.0649
   15804       8.3603
   15805       8.9283
   15806       8.2767
   15807       8.1077
   15808       8.3038
   15809       8.2694
   15810       8.5388
   15811       7.8622
   15812       7.4024
   15813       7.7085
   15814       8.1476
   15815       8.4652
   15816       8.2615
   15817       8.4417
   15818       8.3766
   15819       9.3130
   15820       8.6774
   15821       8.2664
   15822       8.1019
   15823       8.2081
   15824       8.7242
   15825       8.7215
   15826       9.0992
   15827       8.7245
   15828       9.4716
   15829       8.6301
   15830       7.9122
   15831       8.9847
   15832       9.3210
   15833       9.0379
   15834       9.0566
   15835       9.0636
   15836       8.7938
   15837       8.9171
   15838       8.6157
   15839       8.8127
   15840       8.9414
   15841       9.2457
   15842       7.9309
   15843       9.3551
   15844       9.6265
   15845       9.2155
   15846       9.8441
   15847       9.2151
   15848       8.8899
   15849       8.5632
   15850       8.8637
   15851       8.8161
   15852       8.7198
   15853       8.2611
   15854       8.6510
   15855       8.3171
   15856       8.5561
   15857       8.0751
   15858       8.1479
   15859       8.4211
   15860       8.2043
   15861       7.7039
   15862       8.4938
   15863       8.5157
   15864       8.8401
   15865       7.6458
   15866       8.3441
   15867       8.1845
   15868       7.8059
   15869       8.1900
   15870       8.0648
   15871       7.7078
   15872       8.5744
   15873       8.1971
   15874       8.3435
   15875       8.0895
   15876       8.6462
   15877       8.3657
   15878       8.9686
   15879       8.5587
   15880       8.7315
   15881       9.0217
   15882       8.8678
   15883       9.2057
   15884       8.8079
   15885       8.4298
   15886       9.0098
   15887       8.7168
   15888       8.7566
   15889       8.7773
   15890       9.5021
   15891       8.7502
   15892       9.3736
   15893       9.2344
   15894       9.1785
   15895       8.7502
   15896       8.2269
   15897       7.9394
   15898       8.2113
   15899       8.0586
   15900       8.7682
   15901       8.2762
   15902       8.3259
   15903       8.1737
   15904       8.8512
   15905       8.6509
   15906       9.0939
   15907       8.9187
   15908       8.8920
   15909       8.6680
   15910       9.0765
   15911       8.7464
   15912       8.6532
   15913       8.2005
   15914       8.9302
   15915       8.8732
   15916       8.3335
   15917       8.0090
   15918       7.6189
   15919       7.9964
   15920       7.8441
   15921       8.0966
   15922       7.8497
   15923       7.8094
   15924       8.0288
   15925       8.2823
   15926       8.6336
   15927       8.9574
   15928       8.8649
   15929       9.3474
   15930       8.7987
   15931       8.5802
   15932       8.2997
   15933       8.7423
   15934       9.6519
   15935       9.0613
   15936       8.8368
   15937       9.1446
   15938       9.0477
   15939       8.2822
   15940       8.6230
   15941       8.3865
   15942       8.5214
   15943       8.0507
   15944       8.4111
   15945       8.4397
   15946       9.1277
   15947       8.5362
   15948       8.6706
   15949       8.6152
   15950       8.5553
   15951       7.6092
   15952       8.2076
   15953       7.6906
   15954       7.4138
   15955       8.6318
   15956       8.4457
   15957       7.8001
   15958       7.6440
   15959       7.4845
   15960       7.9047
   15961       8.0418
   15962       8.2006
   15963       8.2969
   15964       8.5758
   15965       8.4459
   15966       8.7238
   15967       8.2677
   15968       8.2735
   15969       7.5118
   15970       7.9658
   15971       8.3426
   15972       7.3834
   15973       7.7786
   15974       8.5884
   15975       7.8018
   15976       7.8541
   15977       7.5396
   15978       7.6669
   15979       7.8009
   15980       7.1872
   15981       7.6873
   15982       8.0972
   15983       7.5784
   15984       7.6256
   15985       7.7937
   15986       8.3059
   15987       8.4326
   15988       8.2150
   15989       8.4882
   15990       8.3447
   15991       7.8627
   15992       8.1938
   15993       8.0540
   15994       8.2961
   15995       8.2076
   15996       8.4494
   15997       8.0006
   15998       8.0493
   15999       8.6684
   16000       7.9509
   16001       8.4542
   16002       7.9751
   16003       7.9896
   16004       8.7179
   16005       7.6755
   16006       7.6464
   16007       7.5852
   16008       8.0558
   16009       8.5561
   16010       7.1579
   16011       7.8442
   16012       7.5985
   16013       7.6277
   16014       7.7378
   16015       7.5959
   16016       7.8448
   16017       7.6697
   16018       7.7466
   16019       7.5716
   16020       7.8883
   16021       8.1153
   16022       8.3923
   16023       7.8857
   16024       8.0547
   16025       8.4925
   16026       8.3184
   16027       7.9014
   16028       7.6651
   16029       8.4109
   16030       7.2862
   16031       8.0309
   16032       7.1102
   16033       7.7420
   16034       7.0732
   16035       6.8441
   16036       7.0713
   16037       7.3512
   16038       7.7235
   16039       8.1328
   16040       8.3714
   16041       7.6204
   16042       8.0420
   16043       7.9552
   16044       7.9678
   16045       7.8543
   16046       7.8937
   16047       7.6486
   16048       8.0385
   16049       8.5446
   16050       8.4640
   16051       8.7693
   16052       8.9133
   16053       8.7904
   16054       8.3404
   16055       8.5007
   16056       7.9193
   16057       8.2485
   16058       8.7792
   16059       8.7528
   16060       8.3868
   16061       8.5538
   16062       8.7315
   16063       8.2281
   16064       8.6718
   16065       8.3055
   16066       8.0660
   16067       8.4276
   16068       8.4818
   16069       8.7043
   16070       7.9168
   16071       7.5989
   16072       8.2770
   16073       7.6925
   16074       7.8157
   16075       7.0133
   16076       7.6153
   16077       7.4928
   16078       7.7727
   16079       7.3251
   16080       7.4412
   16081       6.7495
   16082       7.4521
   16083       7.2869
   16084       7.7487
   16085       8.3079
   16086       7.5241
   16087       7.4577
   16088       7.4149
   16089       7.3580
   16090       7.2978
   16091       7.4285
   16092       7.6664
   16093       7.6412
   16094       7.3845
   16095       7.5135
   16096       7.3081
   16097       7.1435
   16098       7.7852
   16099       7.7000
   16100       7.7566
   16101       7.7166
   16102       7.8938
   16103       8.2555
   16104       8.0057
   16105       7.5549
   16106       7.5606
   16107       7.2411
   16108       8.2591
   16109       7.4831
   16110       7.3302
   16111       8.0447
   16112       7.5977
   16113       7.9170
   16114       7.8023
   16115       8.1272
   16116       7.8709
   16117       7.9553
   16118       7.7605
   16119       7.9896
   16120       8.1658
   16121       8.2275
   16122       7.5073
   16123       8.5922
   16124       8.3565
   16125       8.0273
   16126       7.7793
   16127       7.7514
   16128       7.7210
   16129       8.0477
   16130       7.4137
   16131       8.2283
   16132       7.5542
   16133       7.5723
   16134       7.5051
   16135       7.4102
   16136       7.6634
   16137       7.3273
   16138       7.6359
   16139       7.6016
   16140       7.3204
   16141       7.7351
   16142       7.4165
   16143       7.3523
   16144       8.1979
   16145       7.8191
   16146       8.1771
   16147       7.9479
   16148       8.1342
   16149       8.6888
   16150       8.7223
   16151       8.2002
   16152       8.4986
   16153       8.2062
   16154       8.0357
   16155       8.8837
   16156       8.1877
   16157       8.6482
   16158       8.7408
   16159       8.0305
   16160       8.7739
   16161       8.1954
   16162       8.2978
   16163       8.0672
   16164       8.1673
   16165       8.1226
   16166       8.5363
   16167       8.4210
   16168       7.8789
   16169       8.3317
   16170       8.2134
   16171       8.1826
   16172       7.8406
   16173       8.9508
   16174       8.5861
   16175       8.8950
   16176       8.6792
   16177       9.0428
   16178       8.3454
   16179       8.5394
   16180       8.2466
   16181       9.0429
   16182       8.5842
   16183       8.6208
   16184       8.8108
   16185       8.3476
   16186       8.6062
   16187       8.0681
   16188       8.6889
   16189       8.1321
   16190       8.0027
   16191       8.3222
   16192       9.0323
   16193       8.4938
   16194       9.2735
   16195       8.7468
   16196       8.2287
   16197       8.5660
   16198       8.2041
   16199       8.1069
   16200       8.2752
   16201       7.7515
   16202       8.0223
   16203       8.3985
   16204       8.4994
   16205       8.4676
   16206       8.2820
   16207       8.6587
   16208       8.7932
   16209       8.2577
   16210       8.0380
   16211       8.1977
   16212       8.8782
   16213       8.5471
   16214       8.9705
   16215       8.0347
   16216       8.9518
   16217       8.3928
   16218       8.6995
   16219       8.3413
   16220       8.2947
   16221       8.4855
   16222       8.2644
   16223       7.8598
   16224       8.5075
   16225       8.3441
   16226       8.3725
   16227       8.5580
   16228       8.3973
   16229       8.3087
   16230       8.7175
   16231       8.3418
   16232       8.4359
   16233       8.5767
   16234       8.3041
   16235       8.4869
   16236       8.2040
   16237       8.6547
   16238       8.3937
   16239       8.2522
   16240       8.2174
   16241       8.3093
   16242       8.3068
   16243       8.8954
   16244       8.4831
   16245       8.2720
   16246       8.0392
   16247       7.8780
   16248       8.4798
   16249       8.8921
   16250       8.5750
   16251       8.5824
   16252       8.8754
   16253       8.2391
   16254       8.3748
   16255       8.6162
   16256       8.3335
   16257       8.0644
   16258       8.6391
   16259       8.2008
   16260       8.8994
   16261       8.4273
   16262       8.4781
   16263       8.4264
   16264       9.0484
   16265       8.4625
   16266       8.3576
   16267       8.3267
   16268       8.4908
   16269       8.6101
   16270       8.5549
   16271       9.2642
   16272       8.8884
   16273       8.6474
   16274       8.6582
   16275       8.8948
   16276       8.3299
   16277       8.4587
   16278       8.2315
   16279       8.1894
   16280       8.4634
   16281       9.3438
   16282       9.4291
   16283       9.6456
   16284       9.3220
   16285       9.5695
   16286       9.5220
   16287       9.8147
   16288       9.0990
   16289       9.4457
   16290       9.3057
   16291       9.2207
   16292       9.4184
   16293       9.5522
   16294       9.3470
   16295       9.2953
   16296       9.2543
   16297       9.3777
   16298       8.9976
   16299       9.9684
   16300       9.6087
   16301       9.1016
   16302       9.8523
   16303       9.0311
   16304       9.5945
   16305       9.0515
   16306       9.1021
   16307       9.0876
   16308       9.0252
   16309       8.7538
   16310       8.5024
   16311       8.8766
   16312       8.6813
   16313       8.6725
   16314       8.5363
   16315       9.2217
   16316       8.9385
   16317       8.5117
   16318       9.1293
   16319       9.0201
   16320       9.1959
   16321       9.0839
   16322       9.3231
   16323       9.0778
   16324       9.5791
   16325       9.1317
   16326       9.0922
   16327       8.9410
   16328       8.8432
   16329       9.5477
   16330       9.1533
   16331       9.2712
   16332       8.7273
   16333       8.2614
   16334       8.2384
   16335       8.7201
   16336       8.5283
   16337       8.5334
   16338       9.2490
   16339       9.0827
   16340       9.0223
   16341       9.2278
   16342       9.5201
   16343       9.3778
   16344       9.8282
   16345       9.7964
   16346       8.8359
   16347       8.7884
   16348       9.6454
   16349       9.7017
   16350       9.5737
   16351       9.0308
   16352       8.6798
   16353       8.9711
   16354       9.0487
   16355       9.3388
   16356       9.8006
   16357       9.2249
   16358       9.4248
   16359       9.0739
   16360       9.6995
   16361       9.3710
   16362      10.0653
   16363       9.5525
   16364       9.7007
   16365       9.6895
   16366       9.8911
   16367       9.5691
   16368      10.0271
   16369       9.8437
   16370       9.7719
   16371       9.8254
   16372      10.1463
   16373       9.9919
   16374       9.7152
   16375       9.7603
   16376      10.3986
   16377       9.6371
   16378       9.3256
   16379       9.3419
   16380       9.7850
   16381       9.6326
   16382       9.2728
   16383       9.7156
   16384      10.0769
   16385       9.7964
   16386      10.4934
   16387      10.3657
   16388      10.5662
   16389      10.0477
   16390       9.8843
   16391      10.8186
   16392      10.3794
   16393       9.7931
   16394       9.8542
   16395      10.0268
   16396      10.0061
   16397       9.5774
   16398       9.4433
   16399       9.6060
   16400       9.7487
   16401       9.0149
   16402       9.5004
   16403       9.5215
   16404      10.1561
   16405      10.1236
   16406       9.4112
   16407      10.3297
   16408      10.1431
   16409       9.7597
   16410       9.7860
   16411       9.8610
   16412       9.9562
   16413      10.0611
   16414       9.5579
   16415       9.5817
   16416       9.8319
   16417       9.5899
   16418       9.9756
   16419       9.0444
   16420       9.3345
   16421       9.6241
   16422      10.0715
   16423       9.0960
   16424       9.7140
   16425      10.3029
   16426      10.2252
   16427       9.8140
   16428      10.3063
   16429       9.9153
   16430      10.3868
   16431       9.2940
   16432       9.4333
   16433       9.2102
   16434       9.2824
   16435       9.0985
   16436       9.4137
   16437       9.7501
   16438       9.3818
   16439       9.6526
   16440       9.3379
   16441      10.1024
   16442      10.1642
   16443       9.4782
   16444       9.6531
   16445       9.6321
   16446       9.0039
   16447       9.1626
   16448       9.9235
   16449       9.0900
   16450       9.2096
   16451       8.7929
   16452       9.7191
   16453       9.5234
   16454       9.9629
   16455      10.1517
   16456      10.0069
   16457       9.4603
   16458       9.8745
   16459       9.8380
   16460       9.1224
   16461      10.0695
   16462       9.7827
   16463       9.6826
   16464       9.6290
   16465       9.7735
   16466       9.9107
   16467      10.0649
   16468      10.6333
   16469      10.2742
   16470      11.0307
   16471      10.2189
   16472      10.1519
   16473       9.4803
   16474       9.7614
   16475       9.2745
   16476       9.5517
   16477      10.0647
   16478      10.0473
   16479       9.6300
   16480      10.1271
   16481      10.4484
   16482      10.7339
   16483      10.9993
   16484      10.4519
   16485      10.7905
   16486      10.6911
   16487      11.0459
   16488      10.1544
   16489      10.3445
   16490      11.2956
   16491      10.4472
   16492      10.6153
   16493      10.9191
   16494      11.4468
   16495      10.9324
   16496      10.7163
   16497       9.7822
   16498      10.2383
   16499      10.8559
   16500      10.6657
   16501      10.5603
   16502      10.7195
   16503      11.5055
   16504      10.3424
   16505      11.0796
   16506      10.7510
   16507      11.2769
   16508      12.0028
   16509      11.1308
   16510      11.6577
   16511      10.8231
   16512      11.2663
   16513      11.2082
   16514      10.6500
   16515      11.6722
   16516      11.2260
   16517      11.2699
   16518      10.9346
   16519      12.2134
   16520      11.8021
   16521      11.0136
   16522      11.2695
   16523      11.1594
   16524      11.6741
   16525      11.7090
   16526      10.9948
   16527      10.9224
   16528      10.7838
   16529      11.0141
   16530      10.8823
   16531      11.1161
   16532      11.0251
   16533      10.9379
   16534      10.6115
   16535      10.6866
   16536      10.9201
   16537      10.8632
   16538      11.5337
   16539      11.0365
   16540      10.9413
   16541      10.8131
   16542      10.6793
   16543      10.6839
   16544      11.4227
   16545      10.3956
   16546      11.0235
   16547       9.5801
   16548      10.3252
   16549      10.5786
   16550      10.9196
   16551      10.8613
   16552      10.0857
   16553      10.3486
   16554      10.2614
   16555      10.4619
   16556      10.6201
   16557      10.2030
   16558      10.8390
   16559      11.0178
   16560      11.4301
   16561      10.9189
   16562      10.4313
   16563      11.2947
   16564      10.0335
   16565      10.3812
   16566      10.1185
   16567      10.4783
   16568      10.2493
   16569      10.4503
   16570       9.9742
   16571       9.7139
   16572      10.2316
   16573       9.5584
   16574       9.7373
   16575       9.8525
   16576      10.0992
   16577       9.9841
   16578      10.4826
   16579       9.9341
   16580       9.7345
   16581       9.8039
   16582       9.8922
   16583       9.6281
   16584       9.6051
   16585      10.2898
   16586       9.7948
   16587      10.2936
   16588       9.8795
   16589      10.4595
   16590      10.2102
   16591       9.6409
   16592      10.7379
   16593       9.8051
   16594      10.6609
   16595      11.6341
   16596      10.4498
   16597      10.2692
   16598      10.2062
   16599      10.5103
   16600      10.6199
   16601      10.7907
   16602      11.1257
   16603      11.4370
   16604      11.3719
   16605      11.1069
   16606      11.0446
   16607      11.0411
   16608      10.7762
   16609      10.9109
   16610      10.7534
   16611      10.4335
   16612      10.6020
   16613      10.3292
   16614      10.6214
   16615      10.4474
   16616      10.7793
   16617      10.1599
   16618      10.6945
   16619      10.6698
   16620      11.0168
   16621      10.6190
   16622      10.7942
   16623      11.1118
   16624      10.4845
   16625      11.3879
   16626      10.8661
   16627      10.4004
   16628       9.8306
   16629       9.8057
   16630      10.5304
   16631      10.1801
   16632      10.0560
   16633       9.9229
   16634      10.5436
   16635       9.9530
   16636       9.7892
   16637      10.7690
   16638       9.5268
   16639      10.2635
   16640      10.3910
   16641      10.1201
   16642      10.6358
   16643      10.4478
   16644      11.0052
   16645      10.4860
   16646      10.8657
   16647      10.3697
   16648      10.2080
   16649      11.1701
   16650      11.1764
   16651      10.6155
   16652      10.3375
   16653      10.1151
   16654      10.6946
   16655      10.5608
   16656      10.3268
   16657      10.5795
   16658      10.1942
   16659      10.0831
   16660      10.2508
   16661      10.2831
   16662      10.0596
   16663      10.1827
   16664      10.0542
   16665      10.5824
   16666       9.9672
   16667      10.4824
   16668      10.1984
   16669      10.1056
   16670       9.7258
   16671       9.4053
   16672       9.9738
   16673      10.1049
   16674       9.8686
   16675      10.5184
   16676      10.0049
   16677      10.2145
   16678      10.4296
   16679      10.2093
   16680      10.0913
   16681      10.7245
   16682      10.8100
   16683      10.5173
   16684      11.0547
   16685      11.2675
   16686      10.3719
   16687      10.9759
   16688      10.6888
   16689      10.5648
   16690       9.7170
   16691      10.1072
   16692      10.4375
   16693       9.9761
   16694      10.1904
   16695      10.0849
   16696      10.7011
   16697      10.7632
   16698      10.1366
   16699      10.8252
   16700      10.6889
   16701      10.5734
   16702      10.4370
   16703       9.7720
   16704      10.0878
   16705      10.2554
   16706       9.7622
   16707      10.1871
   16708       9.7327
   16709       9.4012
   16710       9.5690
   16711       9.5118
   16712       9.2755
   16713       9.6818
   16714       9.3788
   16715       9.5772
   16716       9.5314
   16717       9.3351
   16718       9.4353
   16719       8.7449
   16720       9.0896
   16721       9.6079
   16722      10.0763
   16723       9.9308
   16724      10.2940
   16725      10.7627
   16726      10.5039
   16727       9.9074
   16728      10.4273
   16729       9.9699
   16730      10.0820
   16731       9.8851
   16732      10.1913
   16733       9.6502
   16734       9.6994
   16735       9.6723
   16736       9.4207
   16737       9.9672
   16738      10.3073
   16739       9.6860
   16740       9.8110
   16741       9.1285
   16742       9.5156
   16743       9.7973
   16744       9.5194
   16745      10.1057
   16746       9.0661
   16747       9.9382
   16748      10.2756
   16749      10.5391
   16750      10.8444
   16751      10.5628
   16752      10.2413
   16753      10.4907
   16754      10.5209
   16755      10.5089
   16756      10.2263
   16757      10.1034
   16758      11.0076
   16759      10.6151
   16760      10.5204
   16761      10.2216
   16762      10.3140
   16763       9.8136
   16764      10.7178
   16765       9.6885
   16766       9.9345
   16767       9.8946
   16768       9.6074
   16769       9.7816
   16770       9.5545
   16771      10.7347
   16772      10.1605
   16773      10.3840
   16774      10.3316
   16775      10.5095
   16776       9.7888
   16777       9.7498
   16778       9.9805
   16779      10.5790
   16780       9.6494
   16781      10.2823
   16782      10.0297
   16783      10.1844
   16784      10.5627
   16785      10.0252
   16786      10.0168
   16787       9.8276
   16788       9.8189
   16789       9.6535
   16790       9.4906
   16791       9.7256
   16792       9.8455
   16793      10.0000
   16794      10.2935
   16795      10.0471
   16796       9.5766
   16797       9.7553
   16798       9.7501
   16799      10.0090
   16800       9.7475
   16801      10.3398
   16802      10.0324
   16803       9.8512
   16804       9.7969
   16805       9.2383
   16806       9.7018
   16807       9.9555
   16808       9.6518
   16809      10.2617
   16810      10.4873
   16811      10.4968
   16812      10.3350
   16813       9.8217
   16814       9.6921
   16815      10.2062
   16816      10.1302
   16817       9.9257
   16818      10.3528
   16819      10.4820
   16820      10.1455
   16821       9.6356
   16822      10.1206
   16823       9.8981
   16824      10.4080
   16825       9.9716
   16826       9.7978
   16827      10.1103
   16828      10.6783
   16829      10.3667
   16830      10.5490
   16831      10.2962
   16832      10.2622
   16833      10.5910
   16834      10.1089
   16835      10.2300
   16836      10.2625
   16837      10.3800
   16838      10.4418
   16839      10.4462
   16840       9.5074
   16841      10.3512
   16842      10.7772
   16843      11.2890
   16844      10.5245
   16845      11.2515
   16846      10.6526
   16847      10.5626
   16848      10.6721
   16849      10.6653
   16850      10.5169
   16851      10.4602
   16852      10.6129
   16853      11.2362
   16854      10.8274
   16855      11.1305
   16856      11.2182
   16857      11.2598
   16858      11.4397
   16859      10.7885
   16860      10.9546
   16861      11.4740
   16862      11.5985
   16863      10.9599
   16864      10.8361
   16865      10.8002
   16866      11.3370
   16867      10.9928
   16868      10.4417
   16869       9.9661
   16870       9.7333
   16871      10.6106
   16872      10.6281
   16873      10.4588
   16874      10.1643
   16875       9.7285
   16876      10.0160
   16877       9.7648
   16878      10.1021
   16879       9.9423
   16880      10.4761
   16881       9.8564
   16882      10.0499
   16883      10.1702
   16884      10.2317
   16885       9.8286
   16886       9.8666
   16887      10.1542
   16888      10.1196
   16889      10.0761
   16890      10.1816
   16891      10.5846
   16892      10.4870
   16893      10.4949
   16894      11.1691
   16895      10.3957
   16896      10.8057
   16897      10.5121
   16898      10.4536
   16899      10.7716
   16900      10.1601
   16901      10.3526
   16902      10.0593
   16903      10.6084
   16904      10.8767
   16905      10.5126
   16906      10.6207
   16907      10.5844
   16908      10.0534
   16909      10.8828
   16910       9.7573
   16911      10.0412
   16912      10.0823
   16913      10.2266
   16914       9.8442
   16915      10.5544
   16916      10.1438
   16917      10.3085
   16918      10.8089
   16919      10.3813
   16920      10.9628
   16921      10.7597
   16922      10.4366
   16923      10.2912
   16924      11.1830
   16925      10.2222
   16926      10.3752
   16927       9.6783
   16928       9.9755
   16929       9.8428
   16930       9.9967
   16931       9.4187
   16932       9.3351
   16933      10.5054
   16934      10.0389
   16935       9.6032
   16936      10.1747
   16937      10.2823
   16938       9.7960
   16939      10.0596
   16940      10.2260
   16941      10.3972
   16942       9.5095
   16943      10.4139
   16944       9.3617
   16945       9.5453
   16946       9.7830
   16947       9.1398
   16948       9.6968
   16949       9.5595
   16950       9.5439
   16951       9.7176
   16952       9.0135
   16953       9.8320
   16954       9.2457
   16955       9.6203
   16956       9.4226
   16957       9.4242
   16958       9.4124
   16959       9.4998
   16960       9.3100
   16961       9.2424
   16962       9.0740
   16963       8.4889
   16964       9.6533
   16965       9.2867
   16966       9.6841
   16967      10.0727
   16968       9.8312
   16969       9.2620
   16970       9.7940
   16971       9.6211
   16972       9.0105
   16973       9.5840
   16974       9.5968
   16975       9.2248
   16976       9.4171
   16977       9.3850
   16978       9.3796
   16979       9.5285
   16980       9.3736
   16981       9.4242
   16982       9.7225
   16983       9.1491
   16984       9.7734
   16985       9.8795
   16986      10.3332
   16987       9.4679
   16988       9.7468
   16989       9.6215
   16990      10.0230
   16991       9.8293
   16992       9.8709
   16993       9.8097
   16994      10.2651
   16995       9.4889
   16996       9.7952
   16997       9.5361
   16998       9.5354
   16999       8.9650
   17000       9.7315
   17001       9.9082
   17002       9.6811
   17003      10.2237
   17004      10.1188
   17005      10.0471
   17006       9.6833
   17007       9.8896
   17008      10.1847
   17009       9.8567
   17010      10.0970
   17011       9.9813
   17012      10.0272
   17013       9.1392
   17014       9.5355
   17015       9.6215
   17016      10.1102
   17017       9.4186
   17018       9.7840
   17019       9.5063
   17020       9.4106
   17021       9.6479
   17022       9.7547
   17023       9.6856
   17024      10.0634
   17025      10.1039
   17026       9.7750
   17027      10.2929
   17028      10.3452
   17029      10.8166
   17030      10.0334
   17031       9.6483
   17032      10.7053
   17033       9.9270
   17034      10.1411
   17035      10.0571
   17036       9.4749
   17037      10.3105
   17038      10.3283
   17039       9.6098
   17040       9.9755
   17041       9.7221
   17042       9.7767
   17043       9.8340
   17044       9.6521
   17045       9.6631
   17046       9.9794
   17047       8.9330
   17048       9.2933
   17049       9.9301
   17050       9.4900
   17051       9.5722
   17052       9.6648
   17053       9.3799
   17054       9.3263
   17055       9.2664
   17056       9.1561
   17057      10.1074
   17058       9.7655
   17059       9.4604
   17060       9.2261
   17061       9.9742
   17062       9.4262
   17063       9.0427
   17064       9.6926
   17065       9.3620
   17066       8.9209
   17067       9.2475
   17068       9.0024
   17069       9.8469
   17070      10.0210
   17071      10.3488
   17072      10.1414
   17073      10.1816
   17074      10.0624
   17075      10.7421
   17076      10.2872
   17077      10.6616
   17078      10.0142
   17079       9.8302
   17080       9.8857
   17081       9.7553
   17082       9.6389
   17083       9.8269
   17084      10.3870
   17085      10.2492
   17086      10.8987
   17087      10.3216
   17088      10.6706
   17089      10.4263
   17090      10.8782
   17091      10.6652
   17092      10.5818
   17093      10.8083
   17094      11.1123
   17095      11.1208
   17096      10.3631
   17097      10.2188
   17098      10.2199
   17099       9.9183
   17100       9.7219
   17101       9.7571
   17102      10.4481
   17103      10.4810
   17104      10.2389
   17105      10.7287
   17106      10.4391
   17107       9.9688
   17108       9.7813
   17109      10.1926
   17110      10.4752
   17111      10.1400
   17112      10.0168
   17113       9.6555
   17114      10.8348
   17115       9.8916
   17116      10.1060
   17117      10.3081
   17118      10.9330
   17119      10.9784
   17120      10.3112
   17121      10.5682
   17122      10.4351
   17123      10.1940
   17124      10.6536
   17125      10.4948
   17126      10.4235
   17127      10.4021
   17128      10.1836
   17129      10.7684
   17130      11.1187
   17131      10.6360
   17132      10.7206
   17133      10.4541
   17134      10.6993
   17135      10.7824
   17136      10.7094
   17137      10.1811
   17138      10.0212
   17139      10.6393
   17140      10.4677
   17141      10.8138
   17142      10.7973
   17143      10.3078
   17144      10.5250
   17145      10.6858
   17146       9.8976
   17147      10.2604
   17148       9.8591
   17149       9.7657
   17150      10.8297
   17151      10.4892
   17152      10.2244
   17153       9.9052
   17154       9.5742
   17155       9.8741
   17156      10.3773
   17157      10.4496
   17158      10.6844
   17159      10.1400
   17160       9.4532
   17161       9.6616
   17162      10.2709
   17163      10.0231
   17164      10.1909
   17165       9.8487
   17166      10.0517
   17167      10.3269
   17168      10.6396
   17169      10.3971
   17170      10.7177
   17171      10.4422
   17172       9.9750
   17173      10.4546
   17174      10.0668
   17175      10.8609
   17176      10.8021
   17177      10.8159
   17178      10.1587
   17179      10.4984
   17180       9.9493
   17181      10.3349
   17182      10.0348
   17183      10.2935
   17184      10.3826
   17185      10.3668
   17186       9.1085
   17187       9.7333
   17188      10.2761
   17189      10.4550
   17190      10.3190
   17191      10.5633
   17192      10.5798
   17193      10.1973
   17194      11.2037
   17195      10.2676
   17196      11.0021
   17197      10.7857
   17198      10.8409
   17199      10.1988
   17200      10.2097
   17201      10.6889
   17202      10.8935
   17203      10.8188
   17204      10.8482
   17205      11.2107
   17206      11.0759
   17207      11.2003
   17208      10.5182
   17209      10.7025
   17210       9.8480
   17211      10.0261
   17212      10.4785
   17213      10.7819
   17214      10.4144
   17215      10.1142
   17216      10.7520
   17217      10.8878
   17218      10.4882
   17219      11.0869
   17220      11.5608
   17221      11.7462
   17222      10.8136
   17223      10.4827
   17224      10.5472
   17225      10.6551
   17226      10.7700
   17227      11.4812
   17228      10.1299
   17229      11.4729
   17230      10.3362
   17231      11.2489
   17232      11.0546
   17233      11.1533
   17234      11.3558
   17235      11.4710
   17236      10.7899
   17237      10.6975
   17238      10.2675
   17239       9.4599
   17240       9.9772
   17241       9.8905
   17242       9.8735
   17243       9.5978
   17244      10.1594
   17245       9.8670
   17246      10.7330
   17247      10.1774
   17248      10.6932
   17249      10.4397
   17250      10.4824
   17251      10.6089
   17252      10.0128
   17253      10.3110
   17254      10.2143
   17255      10.0397
   17256       9.4795
   17257       9.7291
   17258      10.2067
   17259       9.7585
   17260       9.3444
   17261      10.6592
   17262       9.9799
   17263      10.0494
   17264      10.1708
   17265       9.5239
   17266       9.7106
   17267      10.4571
   17268       9.9204
   17269      10.0173
   17270       9.6660
   17271      10.3571
   17272      10.2148
   17273      10.2735
   17274      10.0871
   17275      10.4153
   17276       9.9046
   17277      10.0726
   17278       9.4326
   17279      10.1477
   17280       9.5124
   17281      10.0424
   17282       9.7063
   17283       9.5259
   17284       9.5469
   17285      10.1074
   17286       9.6818
   17287       9.8063
   17288      10.4661
   17289      10.2115
   17290       9.8424
   17291       9.5269
   17292       9.4790
   17293       9.5581
   17294       9.7895
   17295       9.8920
   17296       9.8027
   17297       9.3988
   17298       9.9518
   17299       9.9297
   17300       9.7557
   17301       9.5803
   17302       9.5034
   17303       9.4169
   17304      10.3684
   17305       9.6732
   17306       9.6590
   17307       9.4912
   17308       9.7860
   17309       9.6643
   17310       9.7884
   17311       9.4602
   17312      10.1277
   17313       9.8761
   17314       9.3400
   17315       9.5053
   17316       9.5272
   17317       9.3372
   17318      10.0361
   17319       9.5492
   17320       9.4874
   17321       9.2733
   17322       9.7152
   17323       9.5366
   17324       9.2578
   17325       9.9467
   17326       9.6669
   17327       9.7671
   17328      10.1214
   17329       9.3805
   17330       9.4588
   17331       9.8671
   17332       9.3149
   17333       9.7894
   17334      10.0047
   17335       9.3954
   17336       9.5236
   17337       9.1373
   17338       9.0319
   17339       9.6478
   17340       9.4634
   17341       9.7125
   17342       9.6775
   17343      10.0167
   17344      10.4036
   17345      10.0953
   17346       9.9728
   17347       9.1878
   17348       9.1449
   17349       9.5269
   17350      10.1734
   17351       9.4542
   17352       9.9817
   17353       9.9330
   17354       9.9529
   17355      10.6206
   17356      10.2074
   17357      10.1798
   17358      10.7767
   17359      10.2699
   17360      10.0067
   17361       9.9841
   17362      10.0487
   17363       9.9440
   17364      10.0834
   17365       9.7540
   17366       9.6366
   17367      10.1124
   17368      10.5597
   17369      10.5157
   17370      10.5128
   17371      10.4147
   17372       9.8836
   17373       9.6899
   17374       9.3440
   17375      10.0308
   17376      10.0566
   17377       9.9554
   17378       9.9876
   17379      10.0533
   17380       9.9635
   17381      10.2363
   17382      10.0560
   17383       9.0048
   17384       9.5382
   17385       9.6685
   17386       9.5105
   17387       9.0908
   17388       9.8965
   17389      10.0802
   17390       9.4433
   17391       9.5025
   17392       9.0942
   17393       8.8861
   17394       9.2915
   17395       8.7863
   17396       9.2100
   17397       9.4489
   17398       9.3332
   17399       9.4002
   17400       9.0319
   17401       9.3007
   17402       9.2266
   17403       9.1451
   17404       9.8701
   17405       8.9018
   17406       9.2633
   17407       9.3083
   17408       8.4307
   17409       9.1353
   17410       9.6084
   17411       9.1370
   17412       9.1526
   17413       9.0685
   17414       9.6265
   17415       8.9434
   17416       9.3253
   17417       9.2133
   17418       9.3800
   17419       9.9604
   17420       9.8238
   17421       9.3853
   17422       9.1811
   17423       9.8431
   17424       9.1800
   17425       9.2002
   17426       9.1515
   17427       9.5804
   17428       9.8758
   17429       9.9319
   17430      10.0915
   17431       9.7260
   17432       9.2818
   17433       9.6601
   17434       8.9909
   17435       9.8458
   17436      10.0440
   17437       9.9496
   17438       9.2724
   17439       9.5058
   17440       9.2842
   17441       9.6636
   17442       9.1582
   17443       9.2292
   17444       9.3455
   17445       9.0846
   17446       9.6894
   17447       9.8418
   17448       9.9339
   17449       9.7209
   17450       9.5940
   17451       9.2426
   17452      10.0164
   17453      10.0946
   17454      10.6555
   17455      10.2511
   17456       9.6608
   17457      10.0603
   17458      10.2596
   17459       9.5986
   17460       9.6202
   17461      10.1388
   17462       9.7008
   17463       9.3191
   17464       9.3663
   17465       9.4337
   17466       9.0729
   17467       9.2964
   17468       9.4409
   17469       9.3494
   17470       9.8793
   17471       9.0569
   17472       9.2838
   17473       9.7302
   17474       9.9141
   17475       9.3190
   17476      10.0438
   17477       9.6584
   17478       9.8720
   17479       9.9154
   17480       9.5263
   17481       9.4458
   17482       9.4577
   17483       9.5234
   17484       9.8154
   17485       9.5544
   17486       9.5766
   17487       9.9480
   17488      10.1397
   17489       9.5717
   17490       9.5054
   17491       9.5185
   17492       9.6385
   17493       9.8149
   17494       8.7045
   17495       9.8554
   17496       9.4460
   17497       9.2242
   17498       8.2155
   17499       8.1897
   17500       9.5526
   17501       8.7776
   17502       8.7698
   17503       8.6559
   17504       9.2713
   17505       8.7997
   17506       9.4040
   17507       8.5955
   17508       8.8842
   17509       9.6391
   17510       9.6199
   17511       9.9262
   17512       9.7291
   17513       9.5313
   17514       9.8794
   17515       9.9364
   17516       9.7450
   17517      10.4738
   17518      10.0893
   17519      10.2784
   17520       9.9960
   17521       9.7091
   17522       9.4324
   17523       9.2319
   17524      10.1593
   17525       9.8479
   17526       9.4110
   17527       9.9322
   17528       9.8143
   17529       8.8643
   17530       9.3059
   17531       9.7310
   17532      10.3035
   17533       9.4697
   17534       9.8077
   17535       9.5147
   17536       9.5532
   17537       9.9827
   17538       9.0103
   17539       9.5994
   17540       9.6907
   17541       9.2658
   17542       9.4786
   17543       9.1532
   17544       9.5202
   17545       9.2506
   17546       9.1922
   17547       8.6450
   17548       9.8257
   17549       9.4100
   17550       9.2346
   17551       9.1168
   17552       9.9717
   17553       9.5415
   17554       9.9450
   17555      10.0235
   17556       9.7143
   17557      10.2567
   17558       9.7301
   17559       9.6971
   17560       9.4038
   17561       9.5238
   17562       9.5592
   17563      10.2238
   17564       9.3283
   17565       9.2379
   17566       9.7343
   17567      10.5026
   17568       9.9314
   17569      10.0483
   17570       9.7955
   17571       9.7444
   17572      10.0518
   17573      10.7221
   17574       9.9033
   17575      10.2626
   17576       9.5120
   17577       9.4827
   17578       9.6763
   17579       9.7033
   17580      10.4630
   17581       9.6494
   17582       9.8473
   17583       9.2071
   17584       9.7291
   17585      10.1193
   17586       9.6734
   17587       9.7051
   17588       9.1314
   17589       9.4562
   17590       9.2487
   17591       9.4038
   17592       9.3520
   17593       9.7515
   17594       9.3996
   17595       9.7588
   17596       9.6913
   17597       9.8872
   17598       9.9270
   17599       9.5479
   17600      10.1556
   17601      10.1844
   17602       9.6930
   17603       9.8870
   17604       9.9213
   17605       9.9935
   17606      10.2884
   17607       9.9200
   17608      10.2747
   17609      10.5106
   17610      10.3563
   17611       9.8772
   17612       9.5420
   17613      10.1181
   17614      10.2183
   17615       9.7103
   17616       9.7107
   17617      10.0532
   17618       9.6648
   17619      10.1386
   17620       9.8066
   17621       9.2222
   17622       8.9361
   17623       9.2297
   17624       8.8882
   17625       9.8022
   17626      10.0807
   17627      10.0133
   17628       9.5584
   17629       8.7142
   17630       9.9001
   17631       9.3070
   17632      10.1348
   17633       9.7170
   17634      10.1539
   17635       9.8212
   17636       9.9531
   17637       9.9915
   17638       9.8673
   17639      10.4764
   17640      10.6209
   17641      10.7181
   17642      10.4561
   17643      10.0152
   17644       9.9348
   17645       9.8949
   17646       9.6689
   17647       9.9697
   17648       9.6168
   17649       9.7296
   17650       9.6870
   17651       9.8192
   17652      10.0845
   17653       9.4020
   17654       9.2079
   17655       9.9438
   17656      10.1481
   17657       9.2465
   17658       9.4790
   17659       9.8207
   17660       9.6886
   17661       9.7792
   17662       9.0467
   17663       9.7706
   17664      10.0589
   17665       9.5508
   17666       9.9984
   17667       9.5215
   17668       9.0419
   17669       9.2378
   17670       9.9176
   17671       9.7114
   17672       9.6424
   17673      10.0279
   17674       9.2386
   17675       9.4870
   17676      10.4677
   17677       9.3726
   17678       9.8349
   17679       9.8388
   17680       9.5634
   17681       9.6934
   17682       9.5825
   17683       9.2177
   17684       8.8967
   17685       8.7499
   17686       9.1078
   17687       9.0750
   17688       8.9244
   17689       8.8224
   17690       9.1030
   17691       8.6293
   17692       9.5870
   17693       9.4327
   17694       9.1413
   17695       9.1931
   17696       9.5266
   17697       9.4123
   17698       9.7799
   17699       9.3698
   17700       8.8464
   17701       9.4679
   17702       9.1438
   17703       9.0933
   17704       9.2571
   17705       9.6649
   17706       9.6912
   17707       9.9895
   17708      10.3928
   17709      10.0735
   17710       9.4363
   17711       9.2620
   17712       9.1541
   17713       9.4079
   17714       9.6252
   17715       8.7252
   17716       9.2207
   17717       9.1679
   17718       8.6376
   17719       9.5854
   17720       8.8824
   17721       8.7897
   17722       9.1989
   17723       9.4357
   17724       9.0655
   17725       9.1660
   17726       9.8053
   17727       9.3461
   17728       9.2206
   17729       9.0742
   17730       9.0244
   17731       9.2854
   17732       9.1718
   17733       9.0972
   17734       9.3733
   17735       9.6517
   17736       9.3121
   17737       9.7196
   17738       9.7224
   17739       9.6185
   17740       9.1093
   17741       9.2770
   17742       8.9702
   17743       9.5415
   17744       9.8738
   17745       9.7971
   17746       9.6277
   17747       9.5593
   17748       9.7257
   17749       9.4949
   17750       9.6571
   17751      10.1370
   17752       9.8175
   17753       9.9151
   17754      10.0423
   17755       9.5893
   17756       9.4207
   17757       9.1945
   17758       9.7612
   17759       8.9161
   17760       9.8877
   17761       9.7085
   17762       9.2966
   17763       9.0858
   17764       9.3281
   17765       9.2813
   17766       9.7673
   17767       9.5359
   17768      10.0340
   17769       9.2381
   17770       9.4945
   17771       9.9387
   17772       9.4295
   17773       9.1005
   17774       9.8272
   17775       8.7585
   17776       9.5743
   17777       9.6294
   17778       9.6608
   17779      10.0101
   17780       9.8062
   17781       9.3510
   17782       9.6509
   17783       9.9871
   17784       9.8968
   17785       9.6512
   17786      10.0306
   17787       9.4349
   17788       9.9413
   17789      10.0436
   17790      10.0228
   17791       9.3554
   17792      10.4221
   17793       9.7822
   17794       9.7998
   17795       9.4977
   17796       9.5579
   17797       9.5989
   17798       9.0666
   17799       9.0271
   17800       9.1310
   17801       9.3848
   17802      10.0277
   17803      10.3059
   17804      10.1269
   17805      10.2934
   17806      10.2167
   17807       9.5254
   17808      10.4650
   17809      10.6763
   17810      10.8286
   17811      10.2068
   17812      10.7546
   17813      10.0187
   17814       9.9336
   17815       9.8051
   17816       9.6185
   17817       9.8767
   17818       9.2141
   17819      10.4389
   17820      10.1601
   17821       9.6773
   17822       9.3220
   17823      10.1285
   17824       9.6091
   17825       9.4686
   17826       9.4367
   17827       9.2432
   17828       9.7837
   17829       9.5918
   17830       9.8717
   17831       9.3219
   17832       9.7456
   17833       9.8618
   17834      10.2060
   17835       9.3832
   17836       9.4573
   17837      10.4549
   17838       9.8278
   17839      10.5854
   17840       9.6229
   17841       9.2538
   17842       9.5215
   17843       9.5648
   17844       9.3514
   17845       9.5819
   17846      10.1293
   17847       9.6215
   17848       9.6079
   17849       9.4928
   17850      10.2299
   17851      10.4689
   17852      10.5668
   17853      10.8704
   17854      10.5987
   17855      10.2139
   17856      10.4559
   17857      10.2725
   17858      10.0792
   17859      10.4520
   17860      10.2472
   17861       9.9969
   17862       9.7974
   17863      10.5574
   17864      10.6629
   17865      10.4721
   17866       9.9803
   17867      10.3686
   17868      10.1027
   17869      10.0168
   17870       9.7318
   17871       9.7061
   17872       9.9760
   17873       9.7657
   17874       9.9804
   17875       9.8117
   17876      10.5138
   17877      10.4121
   17878      10.5321
   17879      10.3205
   17880      10.0801
   17881      10.2654
   17882      10.2970
   17883      10.4698
   17884      10.2306
   17885      10.3297
   17886      10.8888
   17887       9.9955
   17888      10.4715
   17889      10.6878
   17890      10.1984
   17891      10.0055
   17892       9.4486
   17893       9.4095
   17894       9.2062
   17895       8.8727
   17896       9.4064
   17897       9.1790
   17898       8.8094
   17899       8.8732
   17900       9.2754
   17901       9.3972
   17902       9.1719
   17903       9.4046
   17904       9.5721
   17905       9.8821
   17906       9.6987
   17907      10.1546
   17908       9.5800
   17909       9.9579
   17910       8.8066
   17911       8.9846
   17912       9.0175
   17913       8.9671
   17914       9.0825
   17915       8.9357
   17916       9.0309
   17917       9.0367
   17918       9.2885
   17919       9.6445
   17920       9.5579
   17921       9.0660
   17922       9.1567
   17923       9.3572
   17924       9.4318
   17925       9.5839
   17926       9.1336
   17927       8.9198
   17928       8.9202
   17929       8.6378
   17930       8.9130
   17931       9.1814
   17932       8.6118
   17933       9.0592
   17934       9.1171
   17935       9.2917
   17936       9.4815
   17937       9.3999
   17938       9.4871
   17939       9.2125
   17940       9.2809
   17941       9.2886
   17942       8.9445
   17943       9.2720
   17944       9.8433
   17945       9.4581
   17946       9.3360
   17947       9.4246
   17948       9.9120
   17949       9.7167
   17950       9.2344
   17951       9.2051
   17952       9.7621
   17953      10.3220
   17954       9.2999
   17955       9.5549
   17956      10.1948
   17957       9.5881
   17958       9.2304
   17959       9.5295
   17960      10.1808
   17961       9.9314
   17962       9.9089
   17963       9.5236
   17964       9.4011
   17965       9.2059
   17966      10.3187
   17967       9.1095
   17968       8.7221
   17969       8.8076
   17970       9.1053
   17971       9.6722
   17972       9.1905
   17973       9.7835
   17974       9.3412
   17975       9.5974
   17976       9.6273
   17977       9.6481
   17978       9.3369
   17979       9.6298
   17980      10.1053
   17981       9.6430
   17982       9.0467
   17983       9.5509
   17984       9.7242
   17985       8.9374
   17986       9.5134
   17987       9.7193
   17988       9.3330
   17989       9.8681
   17990       9.3194
   17991       9.7903
   17992       9.9450
   17993       9.4398
   17994       9.7285
   17995       9.6815
   17996       9.4660
   17997       9.4518
   17998       9.3151
   17999       9.2793
   18000       9.4503
   18001       9.9144
   18002       9.5745
   18003       9.7865
   18004       9.5827
   18005      10.1889
   18006      10.7876
   18007      10.8718
   18008      10.5668
   18009      10.6993
   18010      11.1533
   18011      11.2561
   18012      11.3662
   18013      11.2025
   18014      12.4013
   18015      11.8764
   18016      12.0774
   18017      12.1615
   18018      11.8513
   18019      11.9403
   18020      12.3701
   18021      12.4759
   18022      12.1820
   18023      11.9067
   18024      12.7211
   18025      12.5416
   18026      12.2004
   18027      11.4950
   18028      11.2109
   18029      11.5142
   18030      11.5989
   18031      10.6111
   18032      10.6849
   18033      10.9358
   18034      10.8291
   18035      10.9518
   18036      11.3670
   18037      10.7964
   18038      10.9490
   18039      10.4362
   18040      11.0621
   18041       9.9809
   18042      10.8890
   18043      10.6997
   18044      10.8372
   18045      10.7041
   18046      11.1258
   18047      10.9112
   18048      10.7603
   18049      11.3192
   18050      11.2383
   18051      10.4889
   18052      11.3896
   18053      11.7249
   18054      11.7394
   18055      11.0058
   18056      11.6201
   18057      12.0828
   18058      11.4417
   18059      11.6176
   18060      12.0581
   18061      11.7382
   18062      11.3713
   18063      12.0979
   18064      12.2012
   18065      12.4721
   18066      12.4662
   18067      11.5089
   18068      12.3449
   18069      12.2893
   18070      12.1655
   18071      12.6028
   18072      11.8784
   18073      12.1714
   18074      11.7873
   18075      12.0858
   18076      11.5044
   18077      11.3008
   18078      11.6334
   18079      12.2727
   18080      11.1652
   18081      11.1014
   18082      11.2253
   18083      11.1294
   18084      10.9568
   18085      10.4506
   18086      11.1996
   18087      11.5670
   18088      11.0635
   18089      11.1402
   18090      11.4788
   18091      11.0926
   18092      11.5209
   18093      11.5978
   18094      11.7532
   18095      11.1667
   18096      11.5929
   18097      11.9733
   18098      11.7428
   18099      11.7623
   18100      12.1212
   18101      11.8939
   18102      12.2158
   18103      11.9252
   18104      11.8531
   18105      12.3354
   18106      12.8395
   18107      11.9278
   18108      12.2538
   18109      12.0975
   18110      12.1075
   18111      12.7518
   18112      12.3829
   18113      12.1269
   18114      12.2353
   18115      12.6987
   18116      12.2170
   18117      13.3707
   18118      12.2578
   18119      11.9829
   18120      12.1678
   18121      12.4247
   18122      11.5409
   18123      12.8362
   18124      12.3984
   18125      12.2114
   18126      13.0752
   18127      12.4735
   18128      12.0437
   18129      12.0470
   18130      12.7101
   18131      11.6938
   18132      11.9692
   18133      12.3156
   18134      12.4977
   18135      11.8394
   18136      11.7046
   18137      11.6860
   18138      12.0979
   18139      11.8128
   18140      11.8876
   18141      12.7360
   18142      11.9940
   18143      12.1988
   18144      12.0598
   18145      12.3059
   18146      12.0349
   18147      11.4817
   18148      11.6248
   18149      12.0402
   18150      11.9074
   18151      12.5229
   18152      12.5921
   18153      13.2731
   18154      12.7054
   18155      13.1599
   18156      11.7047
   18157      12.2804
   18158      12.3791
   18159      12.8143
   18160      12.4049
   18161      12.5287
   18162      12.0098
   18163      11.8909
   18164      12.1222
   18165      11.9861
   18166      11.2352
   18167      11.8221
   18168      11.9529
   18169      11.6685
   18170      13.1253
   18171      12.5669
   18172      12.1828
   18173      12.6854
   18174      11.8468
   18175      11.8878
   18176      11.5630
   18177      11.6507
   18178      11.5624
   18179      11.2877
   18180      11.7806
[truncated: 11,920,041 more chars]
