# Supplementary material for: Non-degradative Ubiquitination of Protein Kinases
Source: PLoS Comput Biol. 2016 Jun 2;12(6):e1004898. doi: 10.1371/journal.pcbi.1004898 (PMC4890936; doi:10.1371/journal.pcbi.1004898)
Supplement: S49 Dataset — The fraction of the simulation snapshots where each pair of residues on ZAP-70 and the Ig domain are within 10 Angstroms center-of-mass distances is printed in a matrix. (BZ2) [file pcbi.1004898.s059.bz2]

Archive with 1 entries (1 files):
- pcbi.1004898.s059
