# Supplementary material for: Non-degradative Ubiquitination of Protein Kinases
Source: PLoS Comput Biol. 2016 Jun 2;12(6):e1004898. doi: 10.1371/journal.pcbi.1004898 (PMC4890936; doi:10.1371/journal.pcbi.1004898)
Supplement: S50 Dataset — The solvent accessible surface area of the ZAP-70 kinase domain at each picosecond in the simulations is printed. Data from each of the 32 10-ns simulations is combined into one file. (BZ2) [file pcbi.1004898.s060.bz2 › pcbi.1004898.s060]

#Frame        surfkin
       1   14277.1068
       2   14335.4889
       3   14448.8342
       4   14486.7639
       5   14475.3631
       6   14556.1002
       7   15045.9431
       8   14531.3697
       9   14637.5244
      10   14753.0845
      11   14575.8432
      12   14428.5048
      13   14501.6663
      14   14840.9191
      15   14755.2472
      16   14566.2441
      17   14567.2218
      18   14745.6905
      19   15004.9413
      20   14733.8915
      21   14879.4637
      22   14764.5861
      23   14485.3199
      24   14529.9264
      25   14216.5730
      26   14579.7815
      27   14250.8316
      28   14596.3750
      29   14525.1867
      30   14641.9831
      31   14471.7626
      32   14347.5417
      33   14366.9257
      34   14526.9600
      35   14360.9658
      36   14472.5487
      37   14562.1565
      38   14540.6644
      39   14711.6186
      40   14935.1203
      41   14582.9857
      42   14699.1450
      43   14862.7595
      44   15091.2960
      45   15023.5956
      46   14999.2399
      47   14720.9311
      48   14693.9471
      49   14265.3055
      50   14776.0795
      51   14486.7451
      52   14764.7467
      53   14570.3945
      54   14836.4099
      55   14830.5599
      56   14841.5611
      57   14789.5459
      58   14631.2562
      59   14576.4537
      60   14644.5054
      61   14474.7555
      62   14646.5577
      63   14432.3719
      64   14677.6735
      65   14811.1961
      66   14831.3696
      67   14617.6278
      68   14778.4102
      69   14768.4876
      70   14431.9300
      71   14599.9217
      72   14931.3141
      73   14761.5809
      74   14599.3983
      75   14496.1952
      76   14681.7280
      77   14939.8265
      78   14646.9203
      79   14744.0351
      80   14600.2826
      81   14875.7345
      82   14813.1295
      83   14942.7590
      84   14834.6047
      85   15066.8193
      86   14632.0973
      87   14926.2854
      88   14816.8530
      89   14533.1608
      90   14530.4721
      91   14703.8906
      92   14947.0877
      93   14835.9590
      94   14870.5100
      95   14742.2973
      96   14678.7082
      97   14883.4306
      98   14603.2714
      99   15008.2529
     100   14779.7330
     101   14629.2407
     102   14793.5327
     103   14649.6960
     104   14656.2953
     105   14787.1140
     106   14537.8124
     107   14757.1246
     108   14792.5754
     109   14694.0639
     110   15014.6782
     111   14913.3860
     112   14870.5738
     113   14862.3004
     114   15088.4387
     115   14591.0722
     116   14917.7483
     117   14897.9032
     118   14876.4989
     119   14757.5003
     120   14728.1783
     121   14691.6073
     122   14642.4562
     123   14677.9954
     124   14879.3138
     125   14639.8099
     126   14827.3406
     127   14938.3088
     128   14573.6179
     129   14573.4063
     130   14446.4988
     131   14566.2297
     132   14585.5426
     133   14667.8848
     134   14750.9619
     135   14666.7597
     136   14573.7055
     137   14672.0258
     138   14689.5615
     139   14996.0486
     140   14827.2754
     141   14598.7290
     142   14842.5985
     143   14822.4260
     144   14918.2388
     145   14874.2734
     146   14756.5318
     147   14784.5163
     148   14579.3115
     149   14775.8588
     150   14532.8566
     151   14603.0616
     152   14818.6870
     153   14693.1450
     154   14575.7954
     155   14668.1158
     156   14983.5027
     157   14680.4216
     158   14899.1427
     159   14790.4209
     160   15172.6696
     161   14920.2750
     162   14864.0482
     163   14713.3029
     164   14759.6472
     165   14597.9103
     166   14900.8631
     167   14633.3557
     168   14794.8805
     169   14793.8857
     170   14862.5457
     171   14903.7426
     172   14764.3235
     173   14670.0787
     174   14742.9445
     175   14963.1665
     176   14663.7716
     177   14790.3732
     178   14712.0571
     179   14755.2329
     180   14811.7409
     181   14839.9408
     182   14924.3035
     183   14817.5595
     184   14842.8938
     185   14933.3086
     186   14653.7428
     187   15029.5564
     188   15028.7888
     189   15018.3168
     190   15299.8026
     191   14966.2422
     192   15002.7577
     193   14933.9783
     194   14655.1711
     195   14912.5110
     196   14692.2824
     197   14669.4843
     198   14610.9722
     199   14677.3887
     200   14701.4277
     201   14751.3026
     202   14737.2978
     203   15054.6695
     204   14823.5533
     205   14585.1442
     206   14711.1118
     207   14843.8299
     208   14796.4139
     209   14386.5816
     210   14755.0653
     211   14812.4755
     212   14486.4343
     213   14657.6170
     214   14425.3834
     215   14440.5765
     216   14573.7141
     217   14466.6214
     218   14632.3824
     219   14789.6960
     220   14565.1065
     221   14592.3763
     222   14589.8558
     223   14561.5681
     224   14527.6686
     225   14505.3908
     226   14579.8345
     227   14402.9796
     228   14680.9676
     229   14424.7624
     230   14647.2314
     231   14619.7566
     232   14583.3352
     233   14452.2745
     234   14720.8708
     235   14530.4061
     236   14800.5138
     237   14688.8215
     238   14645.9074
     239   14601.4626
     240   14465.1073
     241   14603.5857
     242   14638.5292
     243   14649.0551
     244   14610.0720
     245   14473.7585
     246   14705.8728
     247   14662.4695
     248   14702.9019
     249   14835.2334
     250   14622.7018
     251   14716.0725
     252   14704.3528
     253   14853.4373
     254   14568.2881
     255   14563.1489
     256   14633.8404
     257   14543.3657
     258   14639.5697
     259   14829.8647
     260   14755.3410
     261   14633.1215
     262   14154.1773
     263   14424.9505
     264   14489.3879
     265   14567.0136
     266   14450.0799
     267   14503.5396
     268   14692.0199
     269   14562.5425
     270   14585.2418
     271   14551.8138
     272   14563.5368
     273   14614.1554
     274   14688.1338
     275   14482.1824
     276   14747.7930
     277   14525.7828
     278   14661.5988
     279   14730.9340
     280   14612.5089
     281   14676.9699
     282   14788.2635
     283   14588.2588
     284   14670.0069
     285   14879.1521
     286   14583.0353
     287   14644.6528
     288   14502.6229
     289   14554.2577
     290   14631.6424
     291   14292.2655
     292   14278.1729
     293   14508.4711
     294   14644.4015
     295   14589.0710
     296   14341.6098
     297   14953.3930
     298   14658.4236
     299   14782.3673
     300   14805.2877
     301   14819.6367
     302   14836.9405
     303   14518.6978
     304   14629.3668
     305   14566.3952
     306   14594.6404
     307   14776.4799
     308   14583.2136
     309   14616.8753
     310   14787.1064
     311   14684.3756
     312   14673.3514
     313   14678.6997
     314   14449.9078
     315   14490.5368
     316   14596.8051
     317   14472.5294
     318   14402.9271
     319   14441.4243
     320   14591.4938
     321   14405.3790
     322   14545.8146
     323   14460.3139
     324   14387.3885
     325   14454.7146
     326   14461.5228
     327   14409.5448
     328   14497.6779
     329   14455.9761
     330   14544.9021
     331   14452.7441
     332   14101.2253
     333   14347.3029
     334   14360.3062
     335   14385.5213
     336   14612.4919
     337   14506.0850
     338   14347.0015
     339   14286.5285
     340   14447.2000
     341   14584.8729
     342   14509.8618
     343   14436.3962
     344   14408.0741
     345   14471.3129
     346   14662.3670
     347   14486.0616
     348   14549.4871
     349   14613.2065
     350   14418.2678
     351   14645.7477
     352   14579.2684
     353   14477.7605
     354   14650.9353
     355   14609.0104
     356   14551.3397
     357   14383.1106
     358   14509.7572
     359   14422.8416
     360   14305.2707
     361   14401.5990
     362   14637.8220
     363   14675.5074
     364   14387.0184
     365   14465.6177
     366   14481.6464
     367   14417.1036
     368   14268.8026
     369   14550.6846
     370   14223.7239
     371   14259.0230
     372   14478.7927
     373   14375.4815
     374   14333.3816
     375   14413.3495
     376   14525.7439
     377   14562.2958
     378   14756.9709
     379   14457.0604
     380   14602.0059
     381   14584.1217
     382   14577.5854
     383   14561.0744
     384   14713.9863
     385   14433.7867
     386   14805.2924
     387   14377.8073
     388   14676.5363
     389   14345.2255
     390   14418.9038
     391   14473.1085
     392   14398.7153
     393   14568.0124
     394   14390.2963
     395   14694.7323
     396   14298.8334
     397   14289.3093
     398   14718.8711
     399   14397.6517
     400   14660.0112
     401   14636.1374
     402   14199.1362
     403   14594.2630
     404   14790.7749
     405   14620.3733
     406   14841.3460
     407   14485.1625
     408   14551.7109
     409   14574.6342
     410   14465.3507
     411   14630.8796
     412   14614.9650
     413   14788.0724
     414   14536.7697
     415   14546.9746
     416   14489.8453
     417   14793.5669
     418   14836.1503
     419   14688.9783
     420   14733.4544
     421   14640.3206
     422   14736.6904
     423   14757.7581
     424   14720.8327
     425   14634.3375
     426   14515.5372
     427   14405.5309
     428   14746.9633
     429   14785.4084
     430   14643.0652
     431   14639.7349
     432   14576.8983
     433   14601.7639
     434   14645.3482
     435   14611.2629
     436   14776.4517
     437   14405.2126
     438   14670.8404
     439   14431.6265
     440   14620.1486
     441   14539.4084
     442   14607.4828
     443   14572.2870
     444   14649.4010
     445   14651.0374
     446   14655.7395
     447   14536.3927
     448   14858.7895
     449   14438.8409
     450   14643.3329
     451   14386.2504
     452   14555.8796
     453   14644.0416
     454   14277.0831
     455   14493.9975
     456   14465.7765
     457   14547.8337
     458   14338.9493
     459   14664.5074
     460   14609.0167
     461   14657.9081
     462   14795.9741
     463   14734.6478
     464   14511.2102
     465   14833.7069
     466   14712.9588
     467   14675.4959
     468   14771.6869
     469   14649.5858
     470   14560.5048
     471   14468.2963
     472   14281.5340
     473   14662.9427
     474   14824.3771
     475   14814.6491
     476   14453.9822
     477   14459.6761
     478   14575.9096
     479   14605.0738
     480   14660.0401
     481   14601.3144
     482   14652.4478
     483   14413.3429
     484   14677.5278
     485   14370.2239
     486   14628.7506
     487   14492.8197
     488   14398.5766
     489   14669.8333
     490   14247.1431
     491   14586.2236
     492   14615.7777
     493   14620.3553
     494   14704.1210
     495   14654.8744
     496   14598.7109
     497   14290.4038
     498   14284.5215
     499   14514.5033
     500   14673.1829
     501   14839.3583
     502   14623.9608
     503   14666.1602
     504   14513.9954
     505   14567.3059
     506   14253.1440
     507   14420.6405
     508   14274.7279
     509   14075.0837
     510   14403.8930
     511   14517.5061
     512   14417.2973
     513   14243.9905
     514   14455.2912
     515   14199.4465
     516   14550.9516
     517   14299.6159
     518   14522.9552
     519   14484.3846
     520   14512.1925
     521   14497.7598
     522   14651.9818
     523   14547.9288
     524   14715.6919
     525   14641.6395
     526   14672.2412
     527   14584.9225
     528   14634.0291
     529   14562.1417
     530   14721.7806
     531   14709.1888
     532   14825.3708
     533   14895.7745
     534   14600.9562
     535   14789.3224
     536   14433.0819
     537   14754.3602
     538   14712.8563
     539   14727.4758
     540   14496.4267
     541   14488.7443
     542   14391.2212
     543   14274.5862
     544   14509.0422
     545   14530.3143
     546   14442.2981
     547   14411.3861
     548   14788.4528
     549   14703.5444
     550   14572.6364
     551   14552.2380
     552   14768.3048
     553   14682.4702
     554   14738.9376
     555   14586.8784
     556   14795.5404
     557   14888.9031
     558   14803.9584
     559   14689.0937
     560   14488.8967
     561   14664.9345
     562   14696.0363
     563   14690.2948
     564   14718.0096
     565   14561.8000
     566   14437.8943
     567   14324.5769
     568   14516.0187
     569   14732.5634
     570   14455.7643
     571   14526.6563
     572   14642.0984
     573   14652.9180
     574   14894.8704
     575   14419.7892
     576   14514.9596
     577   14726.0746
     578   14476.1195
     579   14509.4103
     580   14856.4093
     581   14389.6029
     582   14351.0564
     583   14396.9890
     584   14446.0760
     585   14084.8965
     586   14469.8239
     587   14510.8699
     588   14602.4353
     589   14271.7391
     590   14471.9524
     591   14634.8176
     592   14641.0811
     593   14748.9154
     594   14559.1818
     595   14484.7801
     596   14394.2728
     597   14563.8295
     598   14650.7709
     599   14473.0232
     600   14525.3705
     601   14478.6422
     602   14687.2471
     603   14536.3222
     604   14802.9405
     605   14640.4245
     606   14687.1046
     607   14398.1725
     608   14590.1239
     609   14689.5304
     610   14716.0190
     611   14435.6701
     612   14571.9080
     613   14364.8626
     614   14550.8303
     615   14675.9228
     616   14699.7209
     617   14375.3408
     618   14496.1193
     619   14468.7327
     620   14412.5962
     621   14540.4900
     622   14300.3124
     623   14591.5941
     624   14641.2885
     625   14653.4399
     626   14509.2404
     627   14104.0634
     628   14332.7335
     629   14237.6449
     630   14089.6004
     631   14104.7230
     632   14205.7923
     633   13952.3473
     634   14442.4059
     635   14238.7115
     636   14482.0338
     637   14411.9060
     638   14044.7608
     639   14351.4573
     640   14510.7619
     641   14493.4595
     642   14398.9386
     643   14560.4639
     644   14480.6284
     645   14496.0219
     646   14453.7490
     647   14297.7893
     648   14325.8160
     649   14117.0809
     650   14317.3532
     651   14315.5695
     652   14391.4277
     653   14289.9561
     654   14325.0545
     655   14265.5457
     656   14300.7245
     657   14444.5567
     658   14994.1487
     659   14518.9437
     660   14615.7512
     661   14394.5596
     662   14531.0360
     663   14581.9687
     664   14317.8433
     665   14257.0755
     666   14457.0808
     667   14306.5246
     668   14513.5677
     669   14464.1734
     670   14390.3178
     671   14323.7005
     672   14390.5309
     673   14382.0847
     674   14327.9824
     675   14254.7616
     676   14384.1399
     677   14181.9180
     678   14434.9897
     679   14231.5788
     680   14584.1059
     681   14422.6946
     682   14545.0279
     683   14632.9256
     684   14794.7074
     685   14718.7545
     686   14703.3453
     687   14596.0969
     688   14727.5736
     689   14709.2309
     690   14492.5876
     691   14655.1861
     692   14684.7905
     693   14381.3821
     694   14786.3302
     695   14306.0683
     696   14348.5978
     697   14330.1840
     698   14593.4493
     699   14523.6919
     700   14599.7596
     701   14562.1424
     702   14798.1333
     703   14501.4302
     704   14495.0852
     705   14636.6084
     706   14545.1248
     707   14412.6395
     708   14836.0501
     709   14600.4077
     710   14603.8480
     711   14481.8905
     712   14551.4827
     713   14529.3544
     714   14856.1390
     715   14625.9013
     716   14642.8659
     717   14672.8077
     718   14486.4081
     719   14692.5482
     720   14318.6659
     721   14931.1366
     722   14816.1205
     723   14578.6260
     724   14319.0332
     725   14382.6529
     726   14423.7855
     727   14669.6516
     728   14641.2428
     729   14521.7048
     730   14510.0122
     731   14483.0417
     732   14612.5155
     733   14719.1548
     734   14475.7081
     735   14605.3687
     736   14396.4889
     737   14458.1373
     738   14728.9748
     739   14625.8137
     740   14427.4742
     741   14581.0338
     742   14635.4916
     743   14678.4957
     744   14755.6623
     745   14747.2176
     746   14611.4608
     747   14619.0904
     748   14669.2511
     749   14443.8036
     750   14648.4262
     751   14678.6609
     752   14727.3501
     753   14508.7780
     754   14499.6803
     755   14816.1302
     756   14703.2486
     757   14304.9894
     758   14755.4219
     759   14658.2884
     760   14686.4162
     761   14644.5897
     762   14494.1086
     763   14473.9711
     764   14369.7595
     765   14636.8497
     766   14440.6543
     767   14706.4000
     768   14417.9264
     769   14402.8429
     770   14643.3900
     771   14255.1004
     772   14193.9227
     773   14414.7617
     774   14384.6646
     775   14419.2788
     776   14495.4301
     777   14555.0147
     778   14462.9008
     779   14596.6943
     780   14549.8778
     781   14705.8386
     782   14456.2639
     783   14720.8396
     784   14834.0527
     785   14738.6300
     786   14637.3532
     787   14778.5794
     788   14478.0539
     789   14616.4775
     790   14764.8632
     791   14638.9152
     792   14534.0793
     793   14756.3485
     794   14508.8655
     795   14477.4245
     796   14769.4936
     797   14659.5971
     798   14839.0902
     799   14717.6969
     800   14798.8556
     801   14567.5744
     802   14687.8464
     803   14597.4726
     804   14762.5844
     805   14492.7829
     806   14757.7641
     807   14801.0291
     808   14570.8379
     809   14643.6833
     810   14498.6755
     811   14854.2843
     812   14610.2815
     813   14826.3407
     814   14538.1360
     815   14348.4055
     816   14343.7456
     817   14411.8803
     818   14538.3794
     819   14408.9058
     820   14163.1581
     821   14435.0880
     822   14599.7619
     823   14354.2694
     824   14419.6359
     825   14323.3299
     826   14414.3412
     827   14371.9962
     828   14696.6934
     829   14098.5059
     830   14424.2104
     831   14537.0311
     832   14269.3970
     833   14473.0460
     834   14487.8634
     835   14492.1373
     836   14579.8261
     837   14416.3193
     838   14326.5920
     839   14423.0628
     840   14421.5908
     841   14157.3468
     842   14395.6228
     843   14263.2417
     844   14427.1606
     845   14456.0936
     846   14608.0665
     847   14487.9988
     848   14518.1680
     849   14483.5065
     850   14440.6521
     851   14574.9342
     852   14729.9099
     853   14401.4568
     854   14394.7538
     855   14516.7952
     856   14467.4202
     857   14627.0530
     858   14449.1957
     859   14487.8685
     860   14409.9483
     861   14671.1578
     862   14435.5447
     863   14717.1779
     864   14723.0916
     865   14618.0065
     866   14618.9725
     867   14589.8821
     868   14607.8698
     869   14682.5560
     870   14894.6535
     871   14655.7592
     872   14529.0135
     873   14616.1621
     874   14749.4362
     875   14631.5384
     876   14784.6106
     877   14986.6733
     878   14763.0581
     879   14872.2270
     880   14682.3724
     881   14991.8027
     882   14850.3497
     883   14598.7995
     884   14680.9062
     885   14677.4916
     886   14802.8013
     887   14802.8672
     888   14487.5158
     889   14507.4500
     890   14668.9358
     891   14528.8500
     892   14602.0277
     893   14469.1983
     894   14532.6592
     895   14618.8194
     896   14549.4543
     897   14803.2415
     898   14521.5144
     899   14669.0125
     900   14830.9019
     901   14661.7202
     902   14459.1112
     903   14347.7090
     904   14379.7203
     905   14415.8728
     906   14501.9469
     907   14452.5864
     908   14560.8653
     909   14407.0968
     910   14565.5338
     911   14367.5467
     912   14381.6883
     913   14600.2502
     914   14721.2694
     915   14659.2691
     916   14495.6780
     917   14464.1486
     918   14224.1950
     919   14601.4720
     920   14397.7836
     921   14700.1910
     922   14583.5888
     923   14758.5986
     924   14299.6419
     925   14380.8811
     926   14406.0966
     927   14471.0417
     928   14427.4764
     929   14241.9027
     930   14497.5011
     931   14436.2443
     932   14383.8804
     933   14538.5138
     934   14141.1242
     935   14580.0915
     936   14317.9822
     937   14563.0283
     938   14477.9098
     939   14379.7005
     940   14584.0202
     941   14803.5128
     942   14586.2136
     943   14671.3513
     944   14510.5286
     945   14654.9004
     946   14558.4279
     947   14575.6860
     948   14734.0892
     949   14643.2374
     950   14613.1276
     951   14634.7047
     952   14591.7556
     953   14712.9451
     954   14620.6369
     955   14730.6140
     956   14971.8697
     957   14570.8687
     958   14719.1024
     959   14695.2138
     960   14674.8884
     961   14590.5824
     962   14701.8370
     963   14818.6049
     964   14597.3384
     965   14808.4229
     966   15008.2944
     967   15013.0118
     968   14679.4326
     969   14536.4179
     970   14575.9259
     971   14529.3727
     972   14689.8775
     973   14340.7523
     974   14621.0604
     975   14519.7646
     976   14549.1299
     977   14518.8060
     978   14497.4709
     979   14221.3273
     980   14434.0183
     981   14414.7509
     982   14411.0046
     983   14464.3777
     984   14543.6316
     985   14720.8451
     986   14454.0019
     987   14893.6328
     988   14534.9851
     989   14680.6608
     990   14337.9205
     991   14575.4927
     992   14427.8263
     993   14345.8769
     994   14376.4682
     995   14453.9547
     996   14208.7785
     997   14464.7662
     998   14821.2798
     999   14389.0039
    1000   14288.9900
    1001   14367.5826
    1002   14133.8565
    1003   14483.7205
    1004   14393.0383
    1005   14321.2664
    1006   14462.0593
    1007   14456.4308
    1008   14598.4324
    1009   14614.3939
    1010   14540.6861
    1011   14243.2681
    1012   14402.5699
    1013   14489.1781
    1014   14534.3651
    1015   14225.8516
    1016   14398.9192
    1017   14138.7791
    1018   14246.6976
    1019   14255.3544
    1020   14376.2346
    1021   14394.6900
    1022   14300.7841
    1023   14237.2891
    1024   14588.8029
    1025   14493.3973
    1026   14472.1109
    1027   14403.6078
    1028   14477.2662
    1029   14374.0101
    1030   14413.4734
    1031   14517.3232
    1032   14394.4218
    1033   14513.4777
    1034   14375.9473
    1035   14527.6779
    1036   14565.0835
    1037   14676.0550
    1038   14473.3112
    1039   14427.7595
    1040   14607.6798
    1041   14373.5323
    1042   14365.1119
    1043   14377.7288
    1044   14403.6989
    1045   14382.8356
    1046   14368.6261
    1047   14509.5846
    1048   14431.1157
    1049   14275.8474
    1050   14384.6907
    1051   14469.5549
    1052   14496.7200
    1053   14527.9872
    1054   14450.9621
    1055   14516.9635
    1056   14236.0412
    1057   14409.9086
    1058   14319.8269
    1059   14316.0127
    1060   14592.2220
    1061   14316.7394
    1062   14267.0134
    1063   14526.4826
    1064   14550.9099
    1065   14336.6979
    1066   14299.8955
    1067   14481.7139
    1068   14376.8174
    1069   14585.8885
    1070   14515.7906
    1071   14519.8281
    1072   14562.2533
    1073   14639.0742
    1074   14793.0153
    1075   14655.2176
    1076   14427.1886
    1077   14605.3387
    1078   14424.8472
    1079   14639.2435
    1080   14369.4160
    1081   14455.0204
    1082   14420.8904
    1083   14175.8790
    1084   14617.5681
    1085   14302.5239
    1086   14416.0070
    1087   14485.3165
    1088   14428.8182
    1089   14518.3153
    1090   14255.9480
    1091   14527.6239
    1092   14498.0056
    1093   14133.6582
    1094   14407.9915
    1095   14176.7385
    1096   14247.1761
    1097   14226.5217
    1098   14291.4084
    1099   14210.2304
    1100   14448.2795
    1101   14402.8194
    1102   14136.3789
    1103   14446.3442
    1104   14125.6481
    1105   14245.3781
    1106   13972.7204
    1107   14136.2062
    1108   14178.2886
    1109   14054.1934
    1110   13900.9093
    1111   14188.6071
    1112   14452.3660
    1113   14231.8057
    1114   14222.1689
    1115   14532.4545
    1116   14076.7392
    1117   14285.1246
    1118   14482.4897
    1119   14508.1625
    1120   14627.0315
    1121   14624.3964
    1122   14581.9102
    1123   14659.5281
    1124   14499.6827
    1125   14301.1605
    1126   14444.3226
    1127   14372.5232
    1128   14120.3908
    1129   13998.2073
    1130   14621.4443
    1131   14294.6752
    1132   14308.8073
    1133   14506.2736
    1134   14299.0753
    1135   14297.8776
    1136   14659.3276
    1137   14390.0869
    1138   14224.5595
    1139   14410.1224
    1140   14349.8224
    1141   14039.0160
    1142   14577.6817
    1143   14257.0702
    1144   14657.9325
    1145   14713.8966
    1146   14389.1092
    1147   14602.8780
    1148   14403.3689
    1149   14600.6223
    1150   14436.9379
    1151   14641.1551
    1152   14667.9290
    1153   14583.7332
    1154   14700.8162
    1155   14573.0450
    1156   14552.3562
    1157   14105.3461
    1158   14497.5209
    1159   14267.7246
    1160   14479.1725
    1161   14302.6957
    1162   14218.5450
    1163   14236.1301
    1164   14209.6481
    1165   14276.1936
    1166   14382.2650
    1167   14351.1604
    1168   14628.3926
    1169   14241.2369
    1170   14254.2631
    1171   14480.0603
    1172   14303.3222
    1173   14492.7575
    1174   14644.6775
    1175   14476.3475
    1176   14380.2568
    1177   14481.9303
    1178   14510.8651
    1179   14224.8184
    1180   14372.2819
    1181   14273.8174
    1182   14299.2533
    1183   14341.6469
    1184   14303.1148
    1185   14038.1396
    1186   14379.8285
    1187   14165.4038
    1188   14247.8015
    1189   14168.9470
    1190   14294.6651
    1191   14536.8356
    1192   14276.6216
    1193   14314.0814
    1194   14336.1972
    1195   14207.9327
    1196   14641.4048
    1197   14351.9444
    1198   14507.2518
    1199   14117.4458
    1200   14426.9650
    1201   14391.2568
    1202   14536.4683
    1203   14488.5472
    1204   14327.8295
    1205   14287.1888
    1206   14326.0177
    1207   14614.6851
    1208   14424.0313
    1209   14429.9554
    1210   14465.0523
    1211   14856.1732
    1212   14368.4215
    1213   14584.7506
    1214   14500.5084
    1215   14530.2087
    1216   14530.4778
    1217   14489.0438
    1218   14465.5826
    1219   14363.2104
    1220   14636.6924
    1221   14654.0639
    1222   14559.2557
    1223   14617.7605
    1224   14409.5354
    1225   14310.6565
    1226   14155.0608
    1227   14115.7036
    1228   14404.7221
    1229   14298.7942
    1230   14429.0236
    1231   14620.1626
    1232   14488.9019
    1233   14354.9004
    1234   14623.4020
    1235   14645.2020
    1236   14548.4218
    1237   14442.5385
    1238   14368.4703
    1239   14529.2063
    1240   14213.1218
    1241   14493.7694
    1242   14286.0444
    1243   14448.2635
    1244   14401.9782
    1245   14271.0116
    1246   14382.0585
    1247   14482.3095
    1248   14540.2154
    1249   14364.2290
    1250   14577.6475
    1251   14445.2989
    1252   14450.1182
    1253   14472.5588
    1254   14551.5852
    1255   14308.5915
    1256   14638.0664
    1257   14307.9868
    1258   14658.0983
    1259   14618.9823
    1260   14500.1597
    1261   14512.4118
    1262   14675.3219
    1263   14719.1495
    1264   14430.9330
    1265   14423.8255
    1266   14660.9709
    1267   14612.8689
    1268   14609.4478
    1269   14630.1070
    1270   14809.7341
    1271   14810.8129
    1272   14643.9521
    1273   14513.1823
    1274   14430.7982
    1275   14461.3117
    1276   14737.9844
    1277   14604.1939
    1278   14542.6123
    1279   14505.6211
    1280   14298.6030
    1281   14702.5335
    1282   14374.2771
    1283   14133.2087
    1284   14257.0100
    1285   14615.2442
    1286   14592.9263
    1287   14546.3794
    1288   14511.9301
    1289   14367.0569
    1290   14469.1994
    1291   14405.7404
    1292   15145.8308
    1293   14627.7542
    1294   14831.3812
    1295   14552.9859
    1296   14619.8837
    1297   14725.9188
    1298   14543.5668
    1299   14541.8246
    1300   14533.1766
    1301   14509.1479
    1302   14252.0235
    1303   14378.2540
    1304   14489.9992
    1305   14324.2248
    1306   14178.8679
    1307   14284.7970
    1308   14220.3368
    1309   14284.2543
    1310   14579.9961
    1311   14516.1971
    1312   14443.1293
    1313   14196.1342
    1314   14172.2687
    1315   14518.9428
    1316   14420.5208
    1317   14391.4026
    1318   14143.6584
    1319   14523.1558
    1320   14245.2538
    1321   14145.5780
    1322   14458.8627
    1323   14262.3815
    1324   14052.8589
    1325   14242.3860
    1326   14195.2436
    1327   14088.8868
    1328   14203.9558
    1329   14167.2850
    1330   14391.3776
    1331   14163.0590
    1332   14433.3399
    1333   14156.7997
    1334   14177.0999
    1335   14147.0867
    1336   13866.9787
    1337   14118.3050
    1338   14297.8702
    1339   14163.7291
    1340   14168.2590
    1341   14153.7047
    1342   14312.9841
    1343   14182.3184
    1344   14391.5875
    1345   14195.3714
    1346   14288.9452
    1347   14183.5631
    1348   13934.4498
    1349   14336.4427
    1350   14181.0551
    1351   14339.6922
    1352   14341.4864
    1353   14238.2164
    1354   14271.5551
    1355   14486.2684
    1356   14292.0755
    1357   14369.3707
    1358   14493.1808
    1359   14495.7765
    1360   14470.0768
    1361   14418.7612
    1362   14516.6635
    1363   14476.4091
    1364   14669.9724
    1365   14409.1060
    1366   14588.9460
    1367   14380.2457
    1368   14267.3365
    1369   14429.4303
    1370   14187.2768
    1371   14407.0728
    1372   14272.8580
    1373   14540.1507
    1374   14350.0575
    1375   14400.0567
    1376   14340.8602
    1377   14146.3615
    1378   14497.7273
    1379   14325.9534
    1380   14428.9017
    1381   14354.6465
    1382   14441.1998
    1383   14164.7883
    1384   14333.2427
    1385   14384.2510
    1386   14380.4188
    1387   14263.7769
    1388   14580.0439
    1389   14253.3942
    1390   14395.5292
    1391   14287.1349
    1392   14448.4876
    1393   14310.1029
    1394   14553.6235
    1395   14327.9657
    1396   14443.0111
    1397   14233.4342
    1398   14487.5654
    1399   14268.8989
    1400   14379.1481
    1401   14226.4593
    1402   14324.7255
    1403   14441.0977
    1404   14291.5277
    1405   14457.3566
    1406   14718.8361
    1407   14663.2505
    1408   14279.1849
    1409   14412.4734
    1410   14212.3973
    1411   14285.8641
    1412   14340.9809
    1413   14173.4996
    1414   14499.2348
    1415   14194.1541
    1416   13995.2742
    1417   14212.6803
    1418   14203.9976
    1419   13916.6866
    1420   13923.9752
    1421   13866.5708
    1422   13855.3272
    1423   13834.7896
    1424   13935.2439
    1425   14136.7781
    1426   14103.3967
    1427   14067.1563
    1428   13896.7586
    1429   14414.1180
    1430   14079.2693
    1431   14214.2254
    1432   14070.0124
    1433   14335.7477
    1434   13998.5851
    1435   14218.3503
    1436   14153.7851
    1437   14204.1216
    1438   14133.5292
    1439   13992.1194
    1440   14072.2298
    1441   13941.9339
    1442   14153.5474
    1443   14085.8358
    1444   13826.4866
    1445   14318.9135
    1446   13866.1323
    1447   13906.2547
    1448   14054.8390
    1449   14136.8595
    1450   13857.8466
    1451   13907.3352
    1452   14152.9137
    1453   13894.2448
    1454   14077.9272
    1455   13958.6441
    1456   13942.6693
    1457   14000.8698
    1458   13967.0210
    1459   13906.4597
    1460   14091.9696
    1461   13935.5516
    1462   14118.3093
    1463   14181.2035
    1464   14225.9969
    1465   14011.5186
    1466   13928.5826
    1467   13921.9061
    1468   13819.4578
    1469   14107.9507
    1470   13969.2144
    1471   14180.3189
    1472   14121.0604
    1473   14069.1642
    1474   13889.1849
    1475   13970.1987
    1476   14011.2468
    1477   14060.2306
    1478   13997.2728
    1479   13946.8082
    1480   14001.7336
    1481   14134.6204
    1482   13971.8817
    1483   14172.2667
    1484   13912.2578
    1485   13760.3093
    1486   14115.5318
    1487   13928.1713
    1488   13743.9593
    1489   14127.0322
    1490   14124.9173
    1491   14022.7354
    1492   14228.1785
    1493   14043.6013
    1494   13906.4807
    1495   13848.4747
    1496   13868.8710
    1497   14131.8122
    1498   13878.3796
    1499   13898.0293
    1500   13922.4247
    1501   13833.9764
    1502   14072.5372
    1503   13985.8125
    1504   13994.3964
    1505   14169.9045
    1506   13766.2199
    1507   14061.2884
    1508   13931.1548
    1509   13813.2668
    1510   13820.0034
    1511   14209.3329
    1512   13925.2617
    1513   14171.0542
    1514   14167.5271
    1515   13893.3696
    1516   13891.9184
    1517   14010.5669
    1518   14224.4553
    1519   14179.0242
    1520   13853.0333
    1521   14019.0693
    1522   13792.4202
    1523   13996.7827
    1524   14054.6537
    1525   14023.6757
    1526   13969.9569
    1527   14058.8565
    1528   14205.0056
    1529   13942.5612
    1530   14031.0937
    1531   13886.6654
    1532   14037.8921
    1533   13917.5860
    1534   13982.3839
    1535   14103.3070
    1536   13829.6852
    1537   13870.2028
    1538   13820.2105
    1539   13929.7305
    1540   13947.6877
    1541   13979.2737
    1542   13945.1447
    1543   13865.0430
    1544   13727.5262
    1545   13807.2835
    1546   13955.8488
    1547   13951.5866
    1548   13977.2946
    1549   14012.3112
    1550   13978.5412
    1551   13920.4603
    1552   13922.6126
    1553   14001.4593
    1554   13895.3073
    1555   14079.9252
    1556   13970.8300
    1557   13920.1204
    1558   13993.6611
    1559   14226.1700
    1560   13801.0385
    1561   14267.0695
    1562   14152.4532
    1563   13998.9587
    1564   14115.2692
    1565   14095.8929
    1566   13991.6191
    1567   13970.2466
    1568   13855.1327
    1569   13863.4575
    1570   14143.4924
    1571   13924.9160
    1572   14068.2071
    1573   13759.0357
    1574   14018.4638
    1575   13970.4741
    1576   14016.1686
    1577   13974.1865
    1578   13945.4682
    1579   13925.2420
    1580   14103.3831
    1581   14144.4182
    1582   14194.0734
    1583   14055.2899
    1584   14149.3014
    1585   13921.1779
    1586   14276.1795
    1587   14007.5547
    1588   14224.0622
    1589   14186.5373
    1590   14191.4951
    1591   14254.7537
    1592   14079.6207
    1593   14305.3808
    1594   14344.2861
    1595   13954.0132
    1596   14053.3488
    1597   14052.0834
    1598   14025.3723
    1599   14133.4337
    1600   13967.0197
    1601   13882.0463
    1602   13749.8403
    1603   14206.2017
    1604   14032.1514
    1605   14397.0013
    1606   14309.0357
    1607   14187.5424
    1608   13807.8398
    1609   14136.9427
    1610   14123.3213
    1611   14219.6682
    1612   14027.2084
    1613   14033.7738
    1614   13794.4428
    1615   14249.5392
    1616   14371.2164
    1617   14232.3004
    1618   14054.5265
    1619   14142.5457
    1620   13957.4364
    1621   14060.1217
    1622   13746.2291
    1623   14081.9339
    1624   14251.7183
    1625   14228.6697
    1626   14223.1882
    1627   13972.6388
    1628   13973.4141
    1629   14109.0025
    1630   14275.8321
    1631   14146.8735
    1632   14397.0793
    1633   14497.5842
    1634   14140.0728
    1635   14482.1892
    1636   14159.4692
    1637   14252.7987
    1638   14278.9030
    1639   14429.3387
    1640   14133.9129
    1641   14280.9991
    1642   14598.7009
    1643   14101.8806
    1644   14272.9433
    1645   14451.9822
    1646   14235.3643
    1647   14350.4488
    1648   14429.8418
    1649   14427.8805
    1650   14146.5726
    1651   14283.2382
    1652   14095.3874
    1653   14172.6199
    1654   14023.3891
    1655   14007.4093
    1656   13828.4178
    1657   14247.9232
    1658   14304.7327
    1659   14012.4906
    1660   13828.0075
    1661   14177.4793
    1662   14301.0586
    1663   14097.1867
    1664   13981.5074
    1665   14050.6994
    1666   13997.1218
    1667   13925.2413
    1668   13802.2953
    1669   14082.4099
    1670   13899.6770
    1671   13935.5498
    1672   13839.5370
    1673   13974.2456
    1674   13885.1318
    1675   13915.6775
    1676   13906.7263
    1677   14144.0319
    1678   14170.1202
    1679   14377.6312
    1680   14282.5299
    1681   14250.7705
    1682   14117.5960
    1683   13979.8501
    1684   14123.8619
    1685   13888.9455
    1686   13860.8371
    1687   14135.1211
    1688   13935.1545
    1689   14014.2054
    1690   14042.7809
    1691   13945.5148
    1692   14139.7490
    1693   14114.4061
    1694   14217.9497
    1695   14283.8704
    1696   14088.8392
    1697   14274.1382
    1698   14106.3421
    1699   14415.2159
    1700   14187.4631
    1701   13967.3352
    1702   14203.7604
    1703   13836.9050
    1704   14092.2417
    1705   14289.4157
    1706   14328.7731
    1707   14150.9121
    1708   14178.7799
    1709   14219.3645
    1710   14162.2753
    1711   14325.8110
    1712   14354.4050
    1713   14113.1903
    1714   14070.0222
    1715   14036.8079
    1716   14236.1950
    1717   14242.7311
    1718   14165.4217
    1719   14152.8945
    1720   14156.2752
    1721   14047.9742
    1722   14269.5449
    1723   14251.5759
    1724   14354.4233
    1725   14269.5879
    1726   14559.1309
    1727   14229.4966
    1728   14210.7397
    1729   14368.8484
    1730   14251.7619
    1731   14409.9239
    1732   14596.5985
    1733   14174.7613
    1734   14247.6072
    1735   14349.9250
    1736   14475.6969
    1737   14334.6863
    1738   14321.0771
    1739   14184.4770
    1740   14293.4689
    1741   14246.3666
    1742   14369.4147
    1743   14454.8195
    1744   14531.0727
    1745   14473.2501
    1746   14308.7903
    1747   14406.9081
    1748   14095.5045
    1749   14423.3360
    1750   14473.4889
    1751   14460.3873
    1752   14099.7153
    1753   14554.1695
    1754   14088.4298
    1755   14150.5653
    1756   14085.6480
    1757   14185.7514
    1758   14173.4814
    1759   14112.9413
    1760   14415.1545
    1761   14181.5422
    1762   13875.4978
    1763   13907.8699
    1764   13910.4852
    1765   14208.2398
    1766   14027.7178
    1767   14158.4044
    1768   13997.2963
    1769   14262.9060
    1770   14275.4377
    1771   14464.9373
    1772   14287.4271
    1773   14140.8216
    1774   14010.2132
    1775   14261.8698
    1776   14092.7348
    1777   14375.1599
    1778   13973.0527
    1779   14282.9372
    1780   14146.8911
    1781   14371.4828
    1782   14332.8896
    1783   14402.7182
    1784   14055.9979
    1785   14187.7586
    1786   14305.4052
    1787   14324.8005
    1788   13931.0261
    1789   14239.6132
    1790   14149.7043
    1791   13977.3755
    1792   13901.3630
    1793   14115.2382
    1794   14152.9225
    1795   14190.2588
    1796   14370.2364
    1797   14213.4121
    1798   14290.6020
    1799   14262.2583
    1800   14147.4479
    1801   14334.6144
    1802   14292.9950
    1803   14404.6715
    1804   14384.4234
    1805   14259.7280
    1806   14556.1433
    1807   14441.2848
    1808   14260.5460
    1809   14276.6685
    1810   14501.0871
    1811   14268.6525
    1812   14436.6277
    1813   14342.7754
    1814   14325.7183
    1815   14278.1784
    1816   14417.9107
    1817   14407.8541
    1818   14543.3881
    1819   14257.4915
    1820   14525.6811
    1821   14581.6215
    1822   14290.6934
    1823   14350.2034
    1824   14445.6118
    1825   14352.8657
    1826   14340.8117
    1827   14471.3278
    1828   14214.5407
    1829   14617.9650
    1830   14125.3982
    1831   14639.0358
    1832   14362.3469
    1833   14440.9498
    1834   14497.9040
    1835   14148.4750
    1836   14401.1108
    1837   14341.5607
    1838   14232.4474
    1839   14293.7498
    1840   14379.8504
    1841   14412.6952
    1842   14517.8095
    1843   14343.2771
    1844   14342.8352
    1845   14317.6560
    1846   14344.4900
    1847   14182.3645
    1848   14310.1290
    1849   14116.3390
    1850   14225.9247
    1851   14091.6012
    1852   14084.7322
    1853   14129.4174
    1854   13976.4144
    1855   14176.9377
    1856   13910.2818
    1857   14294.1818
    1858   14066.2036
    1859   14025.6224
    1860   14241.5744
    1861   14421.6241
    1862   14249.9785
    1863   14194.2958
    1864   14083.4720
    1865   14069.2784
    1866   13919.6181
    1867   14107.8901
    1868   14032.0436
    1869   13731.9055
    1870   13856.8244
    1871   13965.5187
    1872   14063.6907
    1873   14097.8302
    1874   14042.1722
    1875   14107.8260
    1876   14031.5941
    1877   14220.1585
    1878   14092.7475
    1879   14117.2414
    1880   14138.2887
    1881   14152.1484
    1882   14298.8494
    1883   14079.8412
    1884   14120.3128
    1885   14224.4910
    1886   14262.6230
    1887   14232.6798
    1888   14210.8418
    1889   14149.1575
    1890   14176.1988
    1891   14013.5464
    1892   14163.6472
    1893   14183.4083
    1894   14059.1077
    1895   14652.7682
    1896   14541.1315
    1897   14383.3648
    1898   14243.1760
    1899   14475.4853
    1900   14153.5739
    1901   14111.7090
    1902   14249.6417
    1903   14396.1054
    1904   14258.2561
    1905   14212.6487
    1906   14229.3131
    1907   14081.6431
    1908   14198.5409
    1909   14164.4803
    1910   14224.5172
    1911   14230.8762
    1912   14331.2765
    1913   14380.7166
    1914   14338.8358
    1915   14232.0722
    1916   14143.8604
    1917   14209.6634
    1918   14138.7691
    1919   14214.9747
    1920   14394.0309
    1921   14157.7002
    1922   14217.6476
    1923   13885.3560
    1924   13898.8081
    1925   13974.8799
    1926   14093.5068
    1927   13852.4442
    1928   14097.7868
    1929   13995.7349
    1930   14026.2923
    1931   13834.1077
    1932   13640.3996
    1933   14272.5821
    1934   13906.2166
    1935   14056.9580
    1936   13854.4098
    1937   13667.3797
    1938   14148.6975
    1939   14036.2218
    1940   13980.9042
    1941   13859.7703
    1942   14295.5453
    1943   14136.6782
    1944   14253.0193
    1945   13876.9895
    1946   14101.3862
    1947   14275.7206
    1948   14287.8868
    1949   14534.0087
    1950   14408.0651
    1951   14705.7144
    1952   14635.2744
    1953   14508.3116
    1954   14551.5156
    1955   14333.3602
    1956   14539.6218
    1957   14529.1147
    1958   14415.3840
    1959   14311.0550
    1960   13986.5223
    1961   14140.5468
    1962   14134.4500
    1963   14346.0324
    1964   14104.4927
    1965   14102.5105
    1966   14188.0382
    1967   14280.2336
    1968   14119.9183
    1969   14347.6920
    1970   13983.6351
    1971   14139.9891
    1972   14107.5629
    1973   14167.8289
    1974   14125.8252
    1975   14007.8826
    1976   14118.1161
    1977   14229.0238
    1978   14205.8838
    1979   14181.4895
    1980   14149.3606
    1981   14274.2097
    1982   14283.4725
    1983   14105.2506
    1984   14338.7786
    1985   14277.1697
    1986   14505.3307
    1987   14362.9330
    1988   14210.1691
    1989   14338.0288
    1990   14540.9052
    1991   14348.9163
    1992   14278.9515
    1993   14239.4465
    1994   14402.7078
    1995   14335.8711
    1996   14286.7611
    1997   14118.8772
    1998   14296.4992
    1999   13879.4032
    2000   13981.0222
    2001   14024.5762
    2002   14171.8112
    2003   14199.3309
    2004   13884.1757
    2005   13962.9023
    2006   14135.5102
    2007   13948.2020
    2008   14148.0469
    2009   14449.7581
    2010   14454.9527
    2011   14150.0484
    2012   14106.7249
    2013   14263.7361
    2014   14289.4349
    2015   14668.6366
    2016   14350.9439
    2017   14187.9299
    2018   14526.4407
    2019   14192.0141
    2020   14166.0960
    2021   14213.7702
    2022   14249.2589
    2023   14287.3545
    2024   14247.0658
    2025   14423.3223
    2026   14138.6172
    2027   14480.4330
    2028   14434.9346
    2029   14334.8177
    2030   14208.9266
    2031   14477.7950
    2032   14332.0944
    2033   14400.6003
    2034   13897.3279
    2035   14354.1942
    2036   14088.1789
    2037   14124.6258
    2038   13836.3003
    2039   13981.2834
    2040   14103.9110
    2041   14219.2405
    2042   14077.6311
    2043   14046.3695
    2044   14030.8107
    2045   13698.6846
    2046   13704.4281
    2047   14181.4307
    2048   14041.2048
    2049   14240.4818
    2050   14265.7164
    2051   14213.2727
    2052   14235.1460
    2053   14167.6647
    2054   13990.0808
    2055   13976.6346
    2056   14030.1707
    2057   14217.2101
    2058   14045.3221
    2059   14218.5603
    2060   14502.4106
    2061   14289.1712
    2062   14547.6553
    2063   14451.8949
    2064   14177.7209
    2065   14134.8389
    2066   14492.8633
    2067   14334.1369
    2068   14332.8602
    2069   14423.0662
    2070   14610.5540
    2071   14313.5755
    2072   14280.2893
    2073   14022.6168
    2074   14580.8782
    2075   14130.5360
    2076   14489.1171
    2077   14071.6942
    2078   14189.4581
    2079   14286.2743
    2080   14323.3860
    2081   14335.0722
    2082   14295.0718
    2083   14265.4601
    2084   14508.4810
    2085   14402.2644
    2086   14438.1129
    2087   14366.2841
    2088   14400.0006
    2089   14401.6472
    2090   14049.4234
    2091   14420.2923
    2092   14419.2323
    2093   14519.8165
    2094   14366.0946
    2095   14357.0656
    2096   14278.5746
    2097   14468.4028
    2098   14328.5969
    2099   14213.0346
    2100   14348.4049
    2101   14065.5519
    2102   14146.4168
    2103   14194.4686
    2104   14195.4164
    2105   14413.6386
    2106   14046.6124
    2107   14198.0156
    2108   14003.5917
    2109   14074.1464
    2110   14132.1623
    2111   14002.9336
    2112   13949.0636
    2113   13862.2425
    2114   14059.9352
    2115   13969.9031
    2116   14231.7923
    2117   14017.6675
    2118   14180.8615
    2119   14164.3995
    2120   13899.9940
    2121   14007.3671
    2122   14174.5731
    2123   13961.7581
    2124   14097.5798
    2125   13892.6112
    2126   14165.5916
    2127   14215.0665
    2128   14227.9608
    2129   13996.2845
    2130   14570.7992
    2131   14208.0064
    2132   14242.3307
    2133   14123.9795
    2134   14082.7005
    2135   14151.8403
    2136   14249.6777
    2137   14521.1429
    2138   14370.7669
    2139   14205.5415
    2140   14266.6964
    2141   14360.4177
    2142   14325.0959
    2143   14192.4013
    2144   14007.8204
    2145   14187.4255
    2146   13789.4311
    2147   14276.3006
    2148   13980.8048
    2149   14302.1522
    2150   14104.0310
    2151   13944.9403
    2152   14021.3978
    2153   14074.8893
    2154   14338.1963
    2155   14185.8639
    2156   14297.6200
    2157   14109.8342
    2158   14296.1998
    2159   14157.1777
    2160   14321.4462
    2161   14254.0775
    2162   14100.7071
    2163   14356.0501
    2164   14233.9325
    2165   14333.7289
    2166   14089.6446
    2167   14130.3533
    2168   14092.0589
    2169   13946.0112
    2170   13899.0275
    2171   14014.2794
    2172   13870.3014
    2173   14186.5266
    2174   14060.9458
    2175   14376.1982
    2176   14046.1518
    2177   13909.0272
    2178   14278.3734
    2179   14184.8022
    2180   14178.4919
    2181   14606.4588
    2182   14590.8390
    2183   14558.3698
    2184   14435.4067
    2185   14428.6833
    2186   14375.6133
    2187   14551.9136
    2188   14299.1458
    2189   14693.9272
    2190   14361.9628
    2191   14439.2309
    2192   14223.3607
    2193   14353.2376
    2194   14257.9237
    2195   13860.4369
    2196   14165.2715
    2197   14280.4194
    2198   14251.3671
    2199   14476.3542
    2200   14363.8885
    2201   14142.6064
    2202   14186.8493
    2203   14130.8211
    2204   14209.9592
    2205   13934.3447
    2206   14169.1820
    2207   14044.0825
    2208   14049.9518
    2209   14017.0832
    2210   13980.8881
    2211   13957.8470
    2212   14050.3083
    2213   14216.7241
    2214   13899.8470
    2215   14127.3669
    2216   14261.9661
    2217   14123.1293
    2218   14122.8486
    2219   14249.5724
    2220   14208.6725
    2221   14109.0899
    2222   14233.6573
    2223   14326.9696
    2224   14235.7356
    2225   14273.5504
    2226   14111.7359
    2227   14251.4943
    2228   14225.7322
    2229   13974.5071
    2230   14427.5053
    2231   14264.3371
    2232   14104.0126
    2233   13932.3820
    2234   14251.1913
    2235   13880.3707
    2236   13962.1951
    2237   13753.5102
    2238   14186.6249
    2239   14150.5366
    2240   14350.8519
    2241   14139.7940
    2242   14414.8651
    2243   14341.7282
    2244   14382.8885
    2245   14001.8021
    2246   14179.0253
    2247   13984.5034
    2248   13879.2572
    2249   14062.0388
    2250   14065.1547
    2251   14027.8343
    2252   14246.8566
    2253   14356.6506
    2254   14277.0721
    2255   14138.6072
    2256   14209.9319
    2257   14294.3404
    2258   14155.3151
    2259   14241.7364
    2260   14484.9078
    2261   14381.0464
    2262   14440.7394
    2263   14074.2864
    2264   14053.4655
    2265   14303.1268
    2266   14114.6757
    2267   14112.1795
    2268   14224.9590
    2269   14220.2336
    2270   14253.3940
    2271   14072.6213
    2272   14124.3421
    2273   13919.7741
    2274   14152.8343
    2275   14044.3741
    2276   13972.6348
    2277   14054.3613
    2278   14156.5470
    2279   14387.3142
    2280   14147.2720
    2281   14233.4418
    2282   14385.7316
    2283   14256.1295
    2284   14293.1404
    2285   14254.2726
    2286   14294.1124
    2287   14249.7880
    2288   14238.9728
    2289   14034.2653
    2290   14409.8453
    2291   14160.8950
    2292   14401.9857
    2293   14028.8324
    2294   13825.0093
    2295   13911.1610
    2296   14000.0685
    2297   14049.6685
    2298   14000.2436
    2299   14016.4949
    2300   14045.3064
    2301   14026.7524
    2302   13826.1123
    2303   14143.9290
    2304   13832.0968
    2305   14156.2896
    2306   13770.8534
    2307   14079.8511
    2308   14205.3671
    2309   14081.9189
    2310   13764.8623
    2311   13816.3816
    2312   13810.0749
    2313   13665.1820
    2314   13833.1535
    2315   13963.5253
    2316   13882.9913
    2317   13984.6977
    2318   13941.7292
    2319   14166.3052
    2320   13990.5836
    2321   14076.2668
    2322   14234.2191
    2323   14161.9063
    2324   13927.8657
    2325   14046.6834
    2326   13982.0004
    2327   13875.6347
    2328   14127.4632
    2329   14103.7435
    2330   13975.9693
    2331   14366.0724
    2332   13826.3039
    2333   14027.2710
    2334   13979.9121
    2335   14189.5027
    2336   14086.2292
    2337   14274.1495
    2338   14217.6941
    2339   14156.8040
    2340   14279.6848
    2341   14475.9170
    2342   14329.5570
    2343   14519.3814
    2344   14252.0235
    2345   14279.2656
    2346   14091.1724
    2347   14191.6090
    2348   14463.3750
    2349   14377.4176
    2350   14145.6370
    2351   14368.7215
    2352   14102.0333
    2353   13907.2683
    2354   14391.4653
    2355   14007.4876
    2356   14187.1389
    2357   14000.9442
    2358   14259.5129
    2359   14375.4064
    2360   14295.4290
    2361   14295.7051
    2362   14354.2169
    2363   14123.1181
    2364   14274.5410
    2365   14344.8481
    2366   14276.6742
    2367   14150.0955
    2368   14306.0038
    2369   14100.1295
    2370   14534.7475
    2371   14191.4245
    2372   14184.8973
    2373   14062.2276
    2374   14354.0802
    2375   14034.4560
    2376   14377.7351
    2377   14133.2865
    2378   14102.1481
    2379   14244.4155
    2380   14275.8730
    2381   14207.1667
    2382   14229.5913
    2383   14143.0395
    2384   14200.8155
    2385   14211.8669
    2386   14041.4998
    2387   14060.0219
    2388   14178.1088
    2389   14059.8422
    2390   14008.2962
    2391   14098.0792
    2392   14264.5891
    2393   13933.8312
    2394   14012.6192
    2395   13970.1643
    2396   13984.5000
    2397   14088.8066
    2398   14119.5226
    2399   14049.9235
    2400   13926.2897
    2401   13627.6490
    2402   14202.2589
    2403   13912.2799
    2404   14121.1044
    2405   14032.5882
    2406   13792.1661
    2407   13948.1728
    2408   14058.4966
    2409   13930.2365
    2410   14016.0384
    2411   14049.6482
    2412   13856.0627
    2413   14138.0529
    2414   13877.0494
    2415   13900.7549
    2416   14058.9446
    2417   13801.6576
    2418   14169.7841
    2419   13958.6381
    2420   13992.9812
    2421   13734.5099
    2422   14152.7002
    2423   13911.7230
    2424   13959.3668
    2425   13892.9448
    2426   14135.4567
    2427   13943.9289
    2428   13884.9171
    2429   13659.6667
    2430   14058.0772
    2431   13961.2937
    2432   13988.1435
    2433   13970.8525
    2434   14196.6800
    2435   13961.2868
    2436   14106.4182
    2437   13909.5804
    2438   14126.5430
    2439   13988.2862
    2440   13983.4655
    2441   13878.2980
    2442   14112.1396
    2443   13728.0934
    2444   13974.1220
    2445   13901.3384
    2446   13708.7615
    2447   13833.1311
    2448   13648.4992
    2449   13873.5407
    2450   13906.1322
    2451   13929.7211
    2452   13908.7655
    2453   14121.9408
    2454   14091.0392
    2455   13968.0568
    2456   13731.5739
    2457   14063.2789
    2458   13925.1338
    2459   13731.9769
    2460   13775.6469
    2461   13688.0414
    2462   14126.2642
    2463   13832.6151
    2464   13971.0636
    2465   13823.2363
    2466   13669.9354
    2467   13934.4574
    2468   13925.8059
    2469   13916.0211
    2470   13943.2047
    2471   14148.9706
    2472   13887.3641
    2473   13950.6132
    2474   13894.7009
    2475   13798.7750
    2476   14120.6521
    2477   13884.6321
    2478   14012.1739
    2479   14015.1468
    2480   14124.7303
    2481   14101.0041
    2482   14317.5686
    2483   14270.4294
    2484   14255.0513
    2485   14151.5132
    2486   14178.9192
    2487   14286.4895
    2488   14199.5237
    2489   14206.3544
    2490   13919.6440
    2491   14098.4327
    2492   13859.1794
    2493   14250.7928
    2494   14220.1563
    2495   14148.1211
    2496   14323.1874
    2497   14134.2166
    2498   14273.5043
    2499   14151.8149
    2500   14080.5530
    2501   14042.9063
    2502   13827.7802
    2503   14036.0993
    2504   13895.9974
    2505   14139.4645
    2506   13896.4601
    2507   13873.7627
    2508   13779.0175
    2509   13944.0087
    2510   13986.8374
    2511   13895.5033
    2512   13838.6628
    2513   13979.1957
    2514   14182.4899
    2515   13829.6443
    2516   13896.4204
    2517   13976.4642
    2518   13950.0904
    2519   13747.9939
    2520   14216.2556
    2521   13959.1340
    2522   14207.5653
    2523   13747.3122
    2524   13878.9609
    2525   13720.2207
    2526   13905.5306
    2527   13871.4490
    2528   13833.1610
    2529   13797.5040
    2530   14187.6313
    2531   13712.5883
    2532   13924.8152
    2533   13671.9597
    2534   14315.4918
    2535   14087.5522
    2536   14081.9597
    2537   14015.5782
    2538   14094.6175
    2539   14119.5792
    2540   14128.2039
    2541   14008.0173
    2542   13769.6528
    2543   13912.7522
    2544   13915.7845
    2545   13870.5638
    2546   14005.6404
    2547   14030.0496
    2548   14117.2119
    2549   14249.5316
    2550   14247.1496
    2551   14285.6346
    2552   14256.7856
    2553   13916.1218
    2554   14315.0056
    2555   13989.2007
    2556   14143.6575
    2557   13870.0182
    2558   14327.3616
    2559   14244.2529
    2560   13933.5574
    2561   14317.3948
    2562   13894.0231
    2563   14017.5669
    2564   14103.2774
    2565   13875.2000
    2566   13935.7648
    2567   13834.8861
    2568   13766.2779
    2569   14012.7292
    2570   13845.4526
    2571   13795.5738
    2572   14216.3909
    2573   13934.0009
    2574   13969.9455
    2575   14136.0223
    2576   14218.3299
    2577   13883.7048
    2578   14042.3097
    2579   13894.0164
    2580   13787.2987
    2581   14224.1823
    2582   14004.9020
    2583   13996.1443
    2584   13905.6259
    2585   14245.8887
    2586   13974.3677
    2587   14402.0578
    2588   14028.2459
    2589   14112.6450
    2590   13875.0582
    2591   14184.1510
    2592   13865.1472
    2593   14014.7979
    2594   14082.7374
    2595   13811.2957
    2596   14070.1182
    2597   14067.2733
    2598   13964.2810
    2599   13982.6239
    2600   13738.7011
    2601   14124.5611
    2602   13710.8202
    2603   14094.5426
    2604   13925.1968
    2605   14005.6018
    2606   14055.3404
    2607   13823.8831
    2608   14125.6625
    2609   13981.4509
    2610   13689.0719
    2611   13972.9565
    2612   13961.2578
    2613   13918.3019
    2614   13942.4747
    2615   13991.5689
    2616   14089.2438
    2617   14051.6261
    2618   14148.5563
    2619   13936.7434
    2620   14070.6383
    2621   14103.0828
    2622   14132.2864
    2623   14360.9606
    2624   14201.6176
    2625   14120.3418
    2626   14217.7493
    2627   14061.9397
    2628   14031.7365
    2629   14002.1533
    2630   14299.9407
    2631   14332.1029
    2632   13908.6262
    2633   14035.0094
    2634   14196.8802
    2635   13930.8029
    2636   13969.5892
    2637   13908.8252
    2638   14286.9351
    2639   14234.5660
    2640   14240.9494
    2641   14087.1891
    2642   13891.5143
    2643   14142.6573
    2644   13934.3993
    2645   14165.5144
    2646   13931.3882
    2647   14283.2180
    2648   14278.1116
    2649   14272.8056
    2650   14335.6113
    2651   14298.9843
    2652   14371.1695
    2653   14388.0732
    2654   14235.2181
    2655   14219.5686
    2656   14165.3675
    2657   13912.7224
    2658   14045.2397
    2659   13999.5952
    2660   13975.6610
    2661   13881.2109
    2662   13940.2422
    2663   14073.8768
    2664   14046.2210
    2665   14040.8234
    2666   14248.4174
    2667   14100.6826
    2668   14399.3862
    2669   13879.8514
    2670   14166.1115
    2671   13939.9506
    2672   14154.0256
    2673   14027.1425
    2674   13944.4186
    2675   14158.7540
    2676   13772.5001
    2677   14110.5312
    2678   13910.5293
    2679   14199.1500
    2680   14152.4466
    2681   13973.6681
    2682   14098.6541
    2683   14135.9195
    2684   14199.2815
    2685   14249.2033
    2686   14201.6231
    2687   13946.8549
    2688   14053.6334
    2689   13988.2362
    2690   14053.4866
    2691   13995.2458
    2692   14012.0654
    2693   13928.4520
    2694   14026.3999
    2695   13881.7466
    2696   14140.8585
    2697   14234.2247
    2698   14309.8306
    2699   14202.5229
    2700   13947.4309
    2701   13897.3183
    2702   14007.1127
    2703   14172.8501
    2704   14189.1587
    2705   14164.3027
    2706   14057.4977
    2707   14253.7937
    2708   14247.7990
    2709   13982.5630
    2710   13832.7855
    2711   14361.6990
    2712   14140.9368
    2713   14220.8932
    2714   14014.3383
    2715   14042.5399
    2716   14305.4740
    2717   14120.0283
    2718   14028.4493
    2719   14377.5322
    2720   14398.3817
    2721   14310.2482
    2722   14003.7013
    2723   14341.3452
    2724   14481.1712
    2725   14316.8391
    2726   14374.4921
    2727   14355.6417
    2728   14063.0309
    2729   14401.8535
    2730   14087.7156
    2731   14099.7425
    2732   14291.0775
    2733   14186.7182
    2734   14311.8196
    2735   13954.2455
    2736   13967.9012
    2737   14000.7526
    2738   13927.5808
    2739   14013.2261
    2740   13940.9990
    2741   14092.4303
    2742   14147.4517
    2743   14269.7019
    2744   14167.5387
    2745   14040.1177
    2746   14073.9052
    2747   13878.6588
    2748   14090.6896
    2749   13957.8434
    2750   14036.9415
    2751   14116.9081
    2752   14182.3133
    2753   14158.8485
    2754   14005.3080
    2755   14014.0373
    2756   13897.2246
    2757   14300.9905
    2758   14120.2842
    2759   14135.9803
    2760   13819.0772
    2761   13976.4167
    2762   14261.3760
    2763   14068.4163
    2764   14133.9696
    2765   13895.2803
    2766   14221.2251
    2767   13945.1269
    2768   13986.7619
    2769   13731.7396
    2770   14007.9501
    2771   14042.3187
    2772   14072.2830
    2773   14071.4772
    2774   13858.7613
    2775   14014.3901
    2776   14112.2655
    2777   14202.1218
    2778   14026.9102
    2779   14137.7110
    2780   14150.8167
    2781   14012.8198
    2782   13934.7297
    2783   14023.0030
    2784   14109.5629
    2785   13943.1060
    2786   14063.3859
    2787   14005.4548
    2788   14183.4189
    2789   13773.1590
    2790   14159.2782
    2791   13764.3524
    2792   13827.1183
    2793   14053.3438
    2794   14175.3509
    2795   13975.2374
    2796   14079.0126
    2797   14177.5829
    2798   14142.7564
    2799   14224.2437
    2800   14463.1460
    2801   13974.7308
    2802   14109.6520
    2803   13854.3507
    2804   14212.1201
    2805   14168.9683
    2806   14101.6244
    2807   14363.9587
    2808   14019.8377
    2809   14254.7063
    2810   14302.4045
    2811   13909.5891
    2812   14223.5920
    2813   13963.9030
    2814   14124.2679
    2815   14259.9670
    2816   14080.0976
    2817   14205.7592
    2818   14263.4902
    2819   14152.7313
    2820   13994.5254
    2821   14339.4163
    2822   14137.1497
    2823   14396.6039
    2824   14197.4397
    2825   14019.9900
    2826   14288.1857
    2827   14213.6181
    2828   14422.8137
    2829   14274.9490
    2830   14044.3062
    2831   14405.8858
    2832   14312.5015
    2833   14044.4764
    2834   14319.0157
    2835   14207.0464
    2836   14190.9769
    2837   14181.6035
    2838   14353.4749
    2839   14167.6306
    2840   14415.0524
    2841   14134.9214
    2842   14095.9532
    2843   14183.5276
    2844   14460.5868
    2845   14074.6210
    2846   14353.5640
    2847   14291.9887
    2848   14325.0283
    2849   14135.5337
    2850   14284.4794
    2851   14133.2122
    2852   14116.8875
    2853   14240.0940
    2854   14231.5344
    2855   14358.7517
    2856   14356.7615
    2857   14537.4409
    2858   14315.7616
    2859   14452.5371
    2860   14327.2657
    2861   14505.8501
    2862   14104.8749
    2863   14094.9283
    2864   14197.8606
    2865   14533.4437
    2866   14329.9359
    2867   14241.8235
    2868   14273.7728
    2869   14400.6256
    2870   14308.8061
    2871   14385.9604
    2872   14068.5945
    2873   14243.2417
    2874   14596.2586
    2875   14396.3785
    2876   14222.3691
    2877   14346.0292
    2878   14214.2336
    2879   14196.0345
    2880   14033.6358
    2881   14120.7158
    2882   14361.7303
    2883   14216.1758
    2884   14162.6198
    2885   14256.6305
    2886   14465.6455
    2887   14430.2299
    2888   14091.4272
    2889   14220.7828
    2890   14269.9852
    2891   14192.3228
    2892   14148.0980
    2893   14558.2499
    2894   14438.4759
    2895   14373.9018
    2896   14562.9452
    2897   14158.7857
    2898   14228.2390
    2899   14290.5188
    2900   14595.9236
    2901   14569.9596
    2902   14642.1301
    2903   14331.5187
    2904   14701.0572
    2905   14471.0088
    2906   14584.3207
    2907   14474.4212
    2908   14121.9373
    2909   14211.5568
    2910   14510.3047
    2911   14400.0984
    2912   14348.8220
    2913   14356.3927
    2914   14197.8449
    2915   14522.8508
    2916   14188.1611
    2917   14572.5940
    2918   14280.2302
    2919   14326.7133
    2920   14508.7060
    2921   14319.9592
    2922   14165.2510
    2923   14190.7118
    2924   14245.6970
    2925   14248.9757
    2926   14125.9188
    2927   14217.4557
    2928   14272.6537
    2929   14097.9895
    2930   14150.6430
    2931   14077.4213
    2932   13994.8399
    2933   14101.0183
    2934   13993.8524
    2935   14168.0111
    2936   14272.2771
    2937   13958.3519
    2938   14199.9717
    2939   14181.3420
    2940   14218.6930
    2941   14275.4857
    2942   14371.7790
    2943   14429.2576
    2944   14506.3514
    2945   14453.2216
    2946   14259.2947
    2947   14283.7217
    2948   14314.8397
    2949   14451.1764
    2950   14658.1011
    2951   14435.8935
    2952   14632.1935
    2953   14503.8035
    2954   14660.0063
    2955   14314.2468
    2956   14461.5677
    2957   14603.6382
    2958   14593.6337
    2959   14522.9156
    2960   14178.7915
    2961   14338.7240
    2962   14506.7500
    2963   14438.3662
    2964   14289.5289
    2965   14439.1205
    2966   14292.4032
    2967   14323.1786
    2968   14579.7558
    2969   14319.4846
    2970   14439.5852
    2971   14252.8153
    2972   14271.6782
    2973   14250.4583
    2974   14190.1535
    2975   14270.5413
    2976   14343.2443
    2977   14405.2619
    2978   14191.5709
    2979   14392.0122
    2980   14039.7862
    2981   14181.6939
    2982   13959.7959
    2983   14020.9301
    2984   13944.2226
    2985   14229.2579
    2986   14219.1471
    2987   14321.3512
    2988   14405.1890
    2989   14245.0799
    2990   14253.0861
    2991   14154.0361
    2992   14314.0643
    2993   14104.4246
    2994   13931.2104
    2995   13920.7385
    2996   13983.0622
    2997   14173.7743
    2998   14153.2185
    2999   13952.1128
    3000   13864.5223
    3001   13845.2224
    3002   13999.8442
    3003   13837.7712
    3004   14276.5407
    3005   14053.2877
    3006   14167.4917
    3007   14313.5005
    3008   14377.0870
    3009   14162.7484
    3010   14173.5505
    3011   14317.0683
    3012   14136.5252
    3013   14335.0700
    3014   14301.3000
    3015   14477.9264
    3016   14369.5884
    3017   14453.5973
    3018   14168.0776
    3019   14340.6747
    3020   14586.0133
    3021   14292.4462
    3022   14307.2360
    3023   14557.2879
    3024   14334.6378
    3025   14471.1836
    3026   14375.8258
    3027   14526.1390
    3028   14259.6061
    3029   14433.1040
    3030   14421.4126
    3031   14265.4388
    3032   14464.1901
    3033   14218.9113
    3034   14322.1820
    3035   14359.5774
    3036   14328.5851
    3037   14181.9099
    3038   14225.9330
    3039   14160.8962
    3040   14280.8626
    3041   14610.9661
    3042   14152.5334
    3043   14329.2538
    3044   14365.3556
    3045   14501.8829
    3046   14712.4942
    3047   14280.3068
    3048   14266.9233
    3049   14171.3747
    3050   14394.3067
    3051   14283.6631
    3052   14357.3893
    3053   14148.4419
    3054   14246.8501
    3055   14072.7312
    3056   14024.6296
    3057   14394.8657
    3058   14681.9158
    3059   14478.8867
    3060   14283.9524
    3061   14334.5192
    3062   14202.0994
    3063   14361.1891
    3064   14030.6015
    3065   14155.2863
    3066   14123.3815
    3067   14156.6142
    3068   14380.2075
    3069   14203.0139
    3070   14364.8833
    3071   13987.8386
    3072   14148.2952
    3073   14182.0999
    3074   14355.6924
    3075   14004.1396
    3076   14089.6102
    3077   14143.1128
    3078   13931.0822
    3079   13925.7403
    3080   14426.0328
    3081   14193.7037
    3082   13925.0940
    3083   14280.7151
    3084   13969.5814
    3085   14221.0332
    3086   14380.1636
    3087   14369.6076
    3088   14146.1136
    3089   14262.5185
    3090   14145.0509
    3091   14101.2954
    3092   14117.0910
    3093   14109.5239
    3094   14102.3036
    3095   14166.4800
    3096   14024.0231
    3097   13959.5966
    3098   14144.3246
    3099   14024.8703
    3100   13899.2153
    3101   13896.9760
    3102   14180.1574
    3103   14114.4388
    3104   13973.4120
    3105   13799.9380
    3106   14221.4744
    3107   14056.2459
    3108   14270.5157
    3109   14192.7938
    3110   14173.4991
    3111   14385.3595
    3112   14117.1637
    3113   14391.2779
    3114   14270.4880
    3115   14285.7236
    3116   14001.5261
    3117   14058.5437
    3118   14140.8519
    3119   14178.6296
    3120   14265.2110
    3121   14218.5085
    3122   14047.7755
    3123   14341.7773
    3124   14210.4520
    3125   14348.2959
    3126   14220.5454
    3127   14161.0160
    3128   14366.5554
    3129   14264.2941
    3130   14482.2980
    3131   14378.6068
    3132   14361.0527
    3133   14291.6577
    3134   14433.5703
    3135   14431.3424
    3136   14498.5947
    3137   14424.3691
    3138   14221.5834
    3139   13916.9201
    3140   14060.2194
    3141   14150.9094
    3142   14195.1234
    3143   14207.8970
    3144   14278.3101
    3145   14123.7104
    3146   14251.4882
    3147   14105.5239
    3148   14279.4414
    3149   14140.1888
    3150   14699.4637
    3151   14501.6761
    3152   14106.8442
    3153   14133.1755
    3154   14087.6585
    3155   14080.9171
    3156   14377.5065
    3157   14177.1103
    3158   14414.4915
    3159   14261.7918
    3160   14316.2312
    3161   14310.3693
    3162   14292.1134
    3163   14282.3987
    3164   14371.1038
    3165   14258.3948
    3166   14300.0740
    3167   14168.0360
    3168   14249.0729
    3169   14028.4304
    3170   14288.4423
    3171   14040.5845
    3172   14037.5988
    3173   14386.6126
    3174   13823.0605
    3175   14008.0806
    3176   14086.4106
    3177   14095.1306
    3178   14060.4292
    3179   13886.7007
    3180   14102.9367
    3181   14186.8684
    3182   14128.6775
    3183   14059.0436
    3184   14092.1179
    3185   14167.0543
    3186   14197.5447
    3187   14109.0617
    3188   14307.0365
    3189   14280.4857
    3190   14344.3183
    3191   14495.4694
    3192   14450.6437
    3193   13943.8556
    3194   14220.5405
    3195   13878.0263
    3196   14241.1790
    3197   14170.8284
    3198   14300.1357
    3199   14244.0260
    3200   14271.9791
    3201   14158.5411
    3202   14202.2567
    3203   14376.4439
    3204   14131.2816
    3205   14034.3216
    3206   14130.4601
    3207   14089.9938
    3208   14310.9799
    3209   14103.4788
    3210   14208.6838
    3211   14233.7134
    3212   14219.3647
    3213   14383.6790
    3214   14110.7419
    3215   14290.6279
    3216   14209.3643
    3217   14170.4361
    3218   14445.4919
    3219   14290.2033
    3220   14422.5635
    3221   14385.5168
    3222   14627.5591
    3223   14696.6754
    3224   14536.8357
    3225   14421.4096
    3226   14605.5130
    3227   14283.5912
    3228   14748.4833
    3229   14458.6753
    3230   14464.1725
    3231   14180.8425
    3232   14614.6604
    3233   14046.9995
    3234   14523.1439
    3235   14567.5461
    3236   14202.0656
    3237   14168.5449
    3238   14182.6071
    3239   14166.8796
    3240   14197.9866
    3241   14091.1795
    3242   14247.1399
    3243   14092.4216
    3244   14256.9835
    3245   14136.4046
    3246   13919.4163
    3247   13995.0780
    3248   14037.5593
    3249   13978.7775
    3250   13937.6159
    3251   13955.2800
    3252   13935.1891
    3253   14056.3458
    3254   14347.1480
    3255   13927.0528
    3256   14117.4243
    3257   14293.8334
    3258   14293.2983
    3259   14135.4948
    3260   14248.7564
    3261   14367.6293
    3262   14327.3760
    3263   14586.7673
    3264   14474.7425
    3265   14363.5044
    3266   14354.8004
    3267   14251.7678
    3268   14126.0131
    3269   14399.2378
    3270   14214.5311
    3271   14361.6038
    3272   14424.6150
    3273   14138.6900
    3274   14032.8639
    3275   14137.9986
    3276   14021.5654
    3277   13989.9037
    3278   14306.8242
    3279   14065.5080
    3280   14337.7136
    3281   14149.1131
    3282   14207.4680
    3283   14259.4228
    3284   14098.8248
    3285   13990.7579
    3286   14160.6617
    3287   14204.1683
    3288   14072.6708
    3289   13917.7243
    3290   13954.8715
    3291   13967.3741
    3292   14210.2584
    3293   14119.5451
    3294   14186.4814
    3295   14541.5583
    3296   14315.0582
    3297   14285.1821
    3298   14324.0956
    3299   14345.0548
    3300   14136.4745
    3301   14482.9445
    3302   14115.6414
    3303   14364.3338
    3304   14016.2682
    3305   14253.4827
    3306   14473.8224
    3307   14377.4059
    3308   14260.5314
    3309   14325.0317
    3310   14414.3126
    3311   14223.6883
    3312   14459.0548
    3313   14200.8486
    3314   14371.3514
    3315   14236.7032
    3316   14428.4012
    3317   14102.4486
    3318   14267.7323
    3319   14619.4706
    3320   14492.7504
    3321   14743.0429
    3322   14295.2466
    3323   14788.3997
    3324   14628.6996
    3325   14660.8837
    3326   14513.0404
    3327   14429.5341
    3328   14595.1974
    3329   14390.9920
    3330   14274.5579
    3331   14609.3380
    3332   14354.4025
    3333   14406.2365
    3334   14587.3748
    3335   14460.0906
    3336   14855.2409
    3337   14615.7409
    3338   14836.5910
    3339   14475.2846
    3340   14605.8051
    3341   14548.1395
    3342   14294.3980
    3343   14498.4658
    3344   14386.6816
    3345   14444.3545
    3346   14243.6698
    3347   14358.0322
    3348   14417.8595
    3349   14252.4924
    3350   14528.1760
    3351   14286.0792
    3352   14375.8589
    3353   14535.8762
    3354   14424.3347
    3355   14292.5786
    3356   14398.3948
    3357   14557.5397
    3358   14425.2346
    3359   14452.6116
    3360   14474.6673
    3361   14562.2987
    3362   14420.1055
    3363   14441.6392
    3364   14310.9300
    3365   14446.3255
    3366   14792.8386
    3367   14310.3466
    3368   14363.7118
    3369   14764.5376
    3370   14473.2427
    3371   14644.2334
    3372   14575.3441
    3373   14324.1938
    3374   14669.7374
    3375   14227.5490
    3376   14680.7028
    3377   14491.8449
    3378   14583.7930
    3379   14355.8298
    3380   14788.0961
    3381   14473.3374
    3382   14656.2100
    3383   14535.9739
    3384   14600.7327
    3385   14779.5528
    3386   14501.8754
    3387   14442.1637
    3388   14158.9021
    3389   14459.6580
    3390   14613.6311
    3391   14638.7304
    3392   14562.7545
    3393   14535.6725
    3394   14724.0101
    3395   14803.4690
    3396   14757.4421
    3397   14506.3409
    3398   14793.0822
    3399   15073.8873
    3400   14866.6401
    3401   14747.3831
    3402   15258.7439
    3403   14745.0485
    3404   14785.9802
    3405   14730.0228
    3406   14878.4464
    3407   14928.2147
    3408   14988.6547
    3409   14898.1266
    3410   14822.9427
    3411   14937.7622
    3412   14953.4240
    3413   14901.1656
    3414   14489.7010
    3415   14948.2373
    3416   14615.2634
    3417   15022.2278
    3418   14749.2390
    3419   15139.4278
    3420   14817.6556
    3421   14884.7746
    3422   14815.6092
    3423   15051.3107
    3424   14921.9007
    3425   15062.9892
    3426   14675.7775
    3427   14989.2738
    3428   14834.1452
    3429   14824.8084
    3430   14653.8050
    3431   14729.1924
    3432   14673.7362
    3433   14600.6226
    3434   14673.0275
    3435   14491.7386
    3436   14585.5071
    3437   14458.6886
    3438   14657.7735
    3439   14680.9876
    3440   14735.6004
    3441   14683.0790
    3442   14992.3619
    3443   14493.1495
    3444   14773.7477
    3445   14741.1785
    3446   14849.5838
    3447   14704.6784
    3448   14933.5858
    3449   14785.9362
    3450   14532.1900
    3451   14688.4161
    3452   14733.0356
    3453   14627.4555
    3454   14646.5410
    3455   14763.7731
    3456   14786.3636
    3457   14779.9080
    3458   14534.6191
    3459   14454.2892
    3460   14546.5957
    3461   14572.5235
    3462   14545.0207
    3463   14658.2141
    3464   14463.2306
    3465   14837.4256
    3466   14268.4828
    3467   14603.2052
    3468   14528.8087
    3469   14222.3389
    3470   14650.7190
    3471   14497.8272
    3472   14819.5949
    3473   14619.9528
    3474   14279.0116
    3475   14557.0121
    3476   14842.1962
    3477   14536.4912
    3478   14392.9591
    3479   14559.1908
    3480   14585.6530
    3481   14864.9466
    3482   14790.0626
    3483   14640.9436
    3484   14779.2686
    3485   14641.9063
    3486   14401.8895
    3487   14357.3180
    3488   14503.7777
    3489   13917.7443
    3490   14381.1104
    3491   14392.6697
    3492   14416.8450
    3493   14558.7221
    3494   14323.9359
    3495   14461.4287
    3496   14191.0898
    3497   14405.9108
    3498   14272.7410
    3499   14298.0938
    3500   14291.0920
    3501   14236.6891
    3502   14345.7861
    3503   14239.4862
    3504   14543.1939
    3505   14375.5590
    3506   14746.0422
    3507   14657.4500
    3508   14677.7690
    3509   14877.0724
    3510   14888.3389
    3511   14691.4047
    3512   14548.4110
    3513   14507.4338
    3514   14520.7415
    3515   14389.9457
    3516   14369.7254
    3517   14151.6281
    3518   14308.5516
    3519   14325.7664
    3520   14274.5055
    3521   14437.3712
    3522   14351.6725
    3523   14200.3932
    3524   14361.6576
    3525   14085.2348
    3526   14145.8161
    3527   14238.6326
    3528   14371.6095
    3529   14229.4229
    3530   14309.9368
    3531   14527.5295
    3532   14291.0996
    3533   14139.6823
    3534   14470.8321
    3535   14209.7614
    3536   14059.2419
    3537   14155.0121
    3538   14119.5954
    3539   14311.2978
    3540   14117.2334
    3541   14305.3799
    3542   14367.3676
    3543   14339.6282
    3544   14336.8349
    3545   14583.3419
    3546   14351.1707
    3547   14159.9340
    3548   14476.0571
    3549   14490.5833
    3550   14226.4601
    3551   14418.5923
    3552   14257.4039
    3553   14501.3176
    3554   14505.5750
    3555   14281.2989
    3556   14240.5560
    3557   14337.1353
    3558   14361.0688
    3559   14257.5979
    3560   14464.5517
    3561   14297.8453
    3562   14189.6348
    3563   14087.3747
    3564   14229.7671
    3565   14400.1100
    3566   14398.7466
    3567   14376.3692
    3568   14560.8173
    3569   14382.0898
    3570   14440.6646
    3571   14587.9857
    3572   14404.6378
    3573   14364.1336
    3574   14595.3449
    3575   14544.4131
    3576   14295.5647
    3577   14511.4170
    3578   14292.9318
    3579   14401.0687
    3580   14533.7607
    3581   14472.9795
    3582   14300.6138
    3583   14282.3577
    3584   14434.4662
    3585   14277.8577
    3586   14395.2385
    3587   14285.2493
    3588   14427.4036
    3589   14312.4589
    3590   14466.8312
    3591   14184.9506
    3592   14206.9753
    3593   14251.8516
    3594   14310.3113
    3595   14419.3578
    3596   14478.1765
    3597   14425.8246
    3598   14056.0400
    3599   14744.8782
    3600   14287.1004
    3601   14306.2075
    3602   14388.7198
    3603   14431.8948
    3604   14655.9329
    3605   14381.6083
    3606   14734.3782
    3607   14522.7478
    3608   14757.0980
    3609   14512.3727
    3610   14843.3287
    3611   14575.2420
    3612   14554.8432
    3613   14556.4730
    3614   14572.2128
    3615   14574.7788
    3616   14631.5741
    3617   14470.2748
    3618   14796.1110
    3619   14598.6919
    3620   14577.7654
    3621   14610.3000
    3622   14744.7845
    3623   14767.7303
    3624   14851.6679
    3625   14872.4563
    3626   14631.5695
    3627   14602.3265
    3628   14554.5326
    3629   14480.1362
    3630   14435.9280
    3631   14484.7243
    3632   14240.2251
    3633   14626.2274
    3634   14677.7188
    3635   14700.6391
    3636   14427.1957
    3637   14539.6080
    3638   14373.0564
    3639   14826.5270
    3640   14402.4510
    3641   14741.9016
    3642   14476.9384
    3643   14926.6615
    3644   14735.5375
    3645   14698.6198
    3646   14653.9550
    3647   14313.4829
    3648   14676.1863
    3649   14356.1847
    3650   14416.4062
    3651   14540.0454
    3652   14705.1200
    3653   14536.6030
    3654   14600.3392
    3655   14554.0868
    3656   14672.2424
    3657   14665.5594
    3658   14467.5475
    3659   14938.0461
    3660   14487.6851
    3661   14638.2674
    3662   14519.0125
    3663   14544.5971
    3664   14440.2418
    3665   14688.7178
    3666   14599.1222
    3667   14921.1415
    3668   14848.5632
    3669   14738.1133
    3670   14576.9251
    3671   14674.4794
    3672   14544.9389
    3673   14501.8791
    3674   14659.2475
    3675   14700.5215
    3676   14414.1632
    3677   14502.0369
    3678   15102.7984
    3679   14663.8001
    3680   14730.9090
    3681   14778.9996
    3682   14751.2151
    3683   14497.5511
    3684   14618.9599
    3685   14573.4647
    3686   14731.0020
    3687   14477.7970
    3688   14593.7614
    3689   14583.7931
    3690   15008.1717
    3691   14527.5571
    3692   14516.1401
    3693   14587.8713
    3694   14422.7601
    3695   14628.1073
    3696   14506.4035
    3697   14481.1714
    3698   14778.0707
    3699   14894.1343
    3700   14654.7142
    3701   14619.8236
    3702   14769.9005
    3703   14788.6677
    3704   14655.6781
    3705   14721.2787
    3706   14719.5575
    3707   14690.3963
    3708   14706.3928
    3709   14566.7065
    3710   14408.3008
    3711   14451.5571
    3712   14421.5165
    3713   14596.3463
    3714   14568.5678
    3715   14674.9357
    3716   14697.6429
    3717   14423.1561
    3718   14413.2484
    3719   14615.4386
    3720   14780.9870
    3721   14679.5220
    3722   14490.1098
    3723   14724.9355
    3724   14669.4427
    3725   14875.9219
    3726   14590.3642
    3727   14263.4534
    3728   14429.1458
    3729   14478.6208
    3730   14549.5878
    3731   14365.0616
    3732   14505.9277
    3733   14373.3857
    3734   14541.1643
    3735   14433.7922
    3736   14682.7492
    3737   14781.6415
    3738   14621.1540
    3739   14422.7464
    3740   14460.5731
    3741   14485.7293
    3742   14591.0546
    3743   14518.9974
    3744   14420.1736
    3745   14402.4877
    3746   14551.6367
    3747   14476.0321
    3748   14344.5118
    3749   14636.2114
    3750   14318.9156
    3751   14532.3268
    3752   14313.1714
    3753   14565.8876
    3754   14389.3186
    3755   14613.8178
    3756   14357.7104
    3757   14599.8156
    3758   14306.5086
    3759   14377.8644
    3760   14322.8693
    3761   14387.1182
    3762   14078.7894
    3763   14496.2579
    3764   14590.2085
    3765   14256.5601
    3766   14293.1466
    3767   14093.2489
    3768   14038.2022
    3769   14379.0415
    3770   14689.0789
    3771   14453.6582
    3772   14397.3038
    3773   14472.9451
    3774   14427.5515
    3775   14734.6099
    3776   14522.7744
    3777   14434.7133
    3778   14358.7171
    3779   14418.4309
    3780   14487.3092
    3781   14555.1932
    3782   14272.2776
    3783   14096.3176
    3784   14222.0216
    3785   14247.9794
    3786   14174.7965
    3787   14154.8590
    3788   14353.0336
    3789   14170.2014
    3790   14272.4385
    3791   14127.3911
    3792   14341.9505
    3793   14251.6204
    3794   14215.3943
    3795   14329.9877
    3796   14470.5198
    3797   14238.1549
    3798   14325.0880
    3799   13946.1930
    3800   13943.9621
    3801   14382.8362
    3802   14398.9200
    3803   14599.4437
    3804   14236.3385
    3805   14355.4631
    3806   14352.1245
    3807   14341.8899
    3808   14430.3310
    3809   14568.5010
    3810   14678.0615
    3811   14384.5818
    3812   14719.1508
    3813   14474.6697
    3814   14519.5972
    3815   14695.0780
    3816   14378.0190
    3817   14628.2605
    3818   14569.7047
    3819   14295.3176
    3820   14658.3972
    3821   14499.0272
    3822   14764.2325
    3823   14382.9333
    3824   14630.7123
    3825   14497.0650
    3826   14580.0346
    3827   14351.4786
    3828   14346.2888
    3829   14418.2320
    3830   14284.9561
    3831   14248.4562
    3832   14567.2326
    3833   14401.6034
    3834   14201.9305
    3835   14413.5335
    3836   14364.8906
    3837   14502.6687
    3838   14318.6674
    3839   14191.5096
    3840   14394.0313
    3841   14169.7193
    3842   14656.9842
    3843   14192.4404
    3844   14458.8900
    3845   14194.5296
    3846   14557.4055
    3847   14077.7815
    3848   14349.2349
    3849   14176.5571
    3850   14599.8016
    3851   14334.8886
    3852   14500.4176
    3853   14305.9392
    3854   14478.6930
    3855   14537.3013
    3856   14382.6988
    3857   14319.7392
    3858   14506.5934
    3859   14228.6475
    3860   14293.6380
    3861   14527.9587
    3862   14300.6114
    3863   14505.7632
    3864   14349.9346
    3865   14590.3597
    3866   14384.2351
    3867   14554.3809
    3868   14362.8057
    3869   14308.2437
    3870   14299.4282
    3871   14325.3974
    3872   14135.6137
    3873   14357.5064
    3874   14436.8717
    3875   14314.3042
    3876   14240.6772
    3877   14443.0258
    3878   14164.1950
    3879   14311.6888
    3880   14268.0531
    3881   14032.9553
    3882   14284.2461
    3883   14243.5575
    3884   14340.4562
    3885   14346.6072
    3886   14171.1275
    3887   14311.4668
    3888   14354.6348
    3889   14756.4063
    3890   14352.6998
    3891   14460.5399
    3892   14467.4000
    3893   14229.0110
    3894   14104.0892
    3895   14394.5301
    3896   14470.8018
    3897   14095.6511
    3898   14358.0172
    3899   14231.5500
    3900   14026.9388
    3901   14320.5697
    3902   14164.7290
    3903   14434.3904
    3904   14219.3563
    3905   14571.1385
    3906   14263.3289
    3907   14718.9197
    3908   14365.5507
    3909   14642.8884
    3910   14352.3612
    3911   14479.1272
    3912   14555.8035
    3913   14463.6112
    3914   14134.8250
    3915   14454.9551
    3916   14254.2296
    3917   14526.3028
    3918   14199.1646
    3919   14417.4880
    3920   14266.5090
    3921   14519.3321
    3922   14429.7400
    3923   14405.4705
    3924   14343.9338
    3925   14340.3792
    3926   14544.0899
    3927   14417.6113
    3928   14342.2865
    3929   14281.6257
    3930   14596.3434
    3931   14311.8137
    3932   14442.5684
    3933   14438.7569
    3934   14518.4726
    3935   14449.1976
    3936   14287.6508
    3937   14533.2487
    3938   14143.8499
    3939   14482.1610
    3940   14389.0684
    3941   14219.0535
    3942   14449.0816
    3943   14283.3028
    3944   14429.8491
    3945   14616.2022
    3946   14609.3059
    3947   14444.4103
    3948   14489.0395
    3949   14495.3114
    3950   14562.2774
    3951   14435.8017
    3952   14535.1987
    3953   14509.2968
    3954   14327.6490
    3955   14578.4513
    3956   14375.4490
    3957   14376.2175
    3958   14564.5823
    3959   14478.4020
    3960   14330.4990
    3961   14359.2671
    3962   14398.0860
    3963   14377.1684
    3964   14710.9212
    3965   14641.6424
    3966   14446.8850
    3967   14763.7289
    3968   14296.1290
    3969   14594.4315
    3970   14546.4360
    3971   14416.0457
    3972   14667.5125
    3973   14675.1199
    3974   14349.6208
    3975   14438.7415
    3976   14481.1831
    3977   14192.4991
    3978   14537.6714
    3979   14660.1172
    3980   14389.6049
    3981   14876.6037
    3982   14814.1414
    3983   14228.3833
    3984   14593.1714
    3985   14328.0084
    3986   14319.0787
    3987   14345.8259
    3988   14126.5310
    3989   14215.5204
    3990   14620.6987
    3991   14376.3805
    3992   14671.7365
    3993   14380.7204
    3994   14358.8138
    3995   14261.3283
    3996   14177.7811
    3997   14514.7038
    3998   14294.3457
    3999   14459.9147
    4000   14386.3728
    4001   14334.9322
    4002   14750.2373
    4003   14196.6209
    4004   14563.0400
    4005   14237.0958
    4006   14183.1036
    4007   14250.7623
    4008   14408.1247
    4009   14068.5796
    4010   14241.8961
    4011   14138.7479
    4012   14413.9599
    4013   14216.7799
    4014   14478.8215
    4015   14452.3644
    4016   14300.5776
    4017   14281.1331
    4018   14384.0051
    4019   14468.0530
    4020   14395.7667
    4021   14257.8705
    4022   14264.1456
    4023   14180.0618
    4024   14260.2851
    4025   14467.6492
    4026   14311.3150
    4027   14126.0871
    4028   14684.1582
    4029   14225.8826
    4030   14295.6215
    4031   14194.9809
    4032   14301.2828
    4033   14567.4705
    4034   14532.2681
    4035   14285.0974
    4036   14384.2249
    4037   14291.9722
    4038   14233.6942
    4039   14408.1819
    4040   14331.6794
    4041   14211.8296
    4042   14376.1346
    4043   14155.5671
    4044   14138.9888
    4045   14176.7915
    4046   14202.3161
    4047   14134.4803
    4048   14227.2782
    4049   13982.2243
    4050   14392.0810
    4051   14285.0553
    4052   14226.5512
    4053   14447.6735
    4054   14213.8789
    4055   14307.0774
    4056   14098.1631
    4057   14321.0973
    4058   14388.9268
    4059   14553.1118
    4060   14254.5361
    4061   14334.6689
    4062   14128.0207
    4063   14192.5523
    4064   14299.6302
    4065   14621.1703
    4066   14539.8430
    4067   14356.4760
    4068   14402.1307
    4069   14428.2489
    4070   14157.3657
    4071   14476.6587
    4072   14341.2547
    4073   14310.6034
    4074   14768.2732
    4075   14487.0360
    4076   14350.0819
    4077   14448.1339
    4078   14395.7639
    4079   14447.1943
    4080   14434.2579
    4081   14496.3701
    4082   14363.6795
    4083   14526.6893
    4084   14303.1392
    4085   14431.0223
    4086   14469.4873
    4087   14589.9152
    4088   14367.1946
    4089   14279.1631
    4090   14291.1830
    4091   14433.9264
    4092   14259.0976
    4093   14143.6689
    4094   14386.0227
    4095   14270.5386
    4096   14086.7375
    4097   14475.9894
    4098   14274.8364
    4099   14505.9408
    4100   14519.9131
    4101   14398.9071
    4102   14328.0014
    4103   14284.5959
    4104   14181.0923
    4105   14439.7629
    4106   14370.5816
    4107   14449.6337
    4108   14326.5476
    4109   14273.0667
    4110   14282.0731
    4111   14392.9933
    4112   14203.9477
    4113   14040.8553
    4114   14531.3651
    4115   14365.7052
    4116   14077.2576
    4117   14151.7939
    4118   14345.5447
    4119   14117.6238
    4120   14328.1021
    4121   14094.0452
    4122   13973.5430
    4123   14429.9383
    4124   14475.6656
    4125   14394.7116
    4126   14470.8250
    4127   14258.1362
    4128   14401.2527
    4129   14276.3862
    4130   14556.9361
    4131   14339.5264
    4132   14361.1452
    4133   14400.3280
    4134   14253.2410
    4135   14354.3370
    4136   14330.3669
    4137   14454.0429
    4138   14338.7807
    4139   14589.6096
    4140   14429.9357
    4141   14329.6331
    4142   14607.6357
    4143   14642.4366
    4144   14426.1037
    4145   14577.1423
    4146   14500.1055
    4147   14447.7687
    4148   14412.6779
    4149   14310.5165
    4150   14372.3130
    4151   14354.8318
    4152   14241.2402
    4153   14511.9880
    4154   14204.1973
    4155   14484.5294
    4156   14039.3522
    4157   14177.1672
    4158   14327.0243
    4159   14072.3890
    4160   14030.8550
    4161   14107.8315
    4162   14323.0953
    4163   14228.0824
    4164   14396.3917
    4165   14251.3208
    4166   14503.5995
    4167   14250.2553
    4168   14109.0282
    4169   14124.0331
    4170   14350.7431
    4171   14219.2863
    4172   14377.5024
    4173   14443.4087
    4174   14390.1732
    4175   14632.1978
    4176   14395.1515
    4177   14290.0168
    4178   14220.1884
    4179   14085.0467
    4180   14220.7295
    4181   14080.5112
    4182   14344.5228
    4183   14153.3784
    4184   14348.2826
    4185   14362.9023
    4186   13885.9870
    4187   14204.6211
    4188   14121.5676
    4189   14002.5189
    4190   14203.4679
    4191   14190.7491
    4192   14044.4350
    4193   14109.4778
    4194   14093.1480
    4195   14275.6166
    4196   14309.8709
    4197   14018.4216
    4198   14292.6248
    4199   14411.2629
    4200   14407.5470
    4201   14408.2609
    4202   14154.6492
    4203   14419.4844
    4204   14354.4151
    4205   14618.8729
    4206   14429.6774
    4207   14472.1991
    4208   14567.5931
    4209   14421.4675
    4210   14399.4463
    4211   14563.5687
    4212   14233.0829
    4213   14503.5991
    4214   14413.3180
    4215   14621.2672
    4216   14423.7046
    4217   14656.3778
    4218   14567.9061
    4219   14441.0734
    4220   14440.8989
    4221   14528.7219
    4222   14690.7172
    4223   14486.1414
    4224   14441.2580
    4225   14175.8095
    4226   14347.0432
    4227   14397.7301
    4228   14364.9789
    4229   14542.4637
    4230   14378.5706
    4231   14439.5293
    4232   14162.8974
    4233   14487.9245
    4234   14398.1193
    4235   14600.5722
    4236   14395.5975
    4237   14312.2957
    4238   14332.0018
    4239   14612.1704
    4240   14482.0074
    4241   14635.5447
    4242   14413.6434
    4243   14402.0246
    4244   14457.7890
    4245   14101.5313
    4246   14332.9870
    4247   14262.9000
    4248   14507.3301
    4249   14378.7702
    4250   14345.3271
    4251   14476.7613
    4252   14265.0386
    4253   14478.6746
    4254   14440.7518
    4255   14409.2014
    4256   14183.6017
    4257   14499.8542
    4258   14278.2014
    4259   14456.5300
    4260   14512.4379
    4261   14280.1913
    4262   14550.0096
    4263   14459.9775
    4264   14024.0698
    4265   14450.0050
    4266   14295.2834
    4267   14352.9879
    4268   14250.3949
    4269   14274.2365
    4270   14238.3715
    4271   14134.4094
    4272   14240.4653
    4273   14304.3537
    4274   14199.4718
    4275   14553.8807
    4276   14191.4901
    4277   14326.5363
    4278   14518.6062
    4279   14624.1321
    4280   14452.3577
    4281   14517.0324
    4282   14542.0307
    4283   14403.0878
    4284   14533.4130
    4285   14295.9345
    4286   14207.8438
    4287   14198.5374
    4288   14543.3228
    4289   14608.5882
    4290   14155.5595
    4291   14342.9639
    4292   14223.5144
    4293   14153.4318
    4294   14354.9688
    4295   14310.4897
    4296   14621.3925
    4297   14393.2696
    4298   14314.8863
    4299   14448.8555
    4300   14495.4097
    4301   14410.9685
    4302   14567.6438
    4303   14241.7974
    4304   14421.2409
    4305   14481.2908
    4306   14777.4519
    4307   14350.2718
    4308   14503.0747
    4309   14289.5574
    4310   14471.0031
    4311   14394.4464
    4312   14554.5012
    4313   14544.4247
    4314   14534.5073
    4315   14549.1661
    4316   14490.1526
    4317   14330.9034
    4318   14346.9794
    4319   14427.6176
    4320   14467.4573
    4321   14507.6570
    4322   14466.0464
    4323   14566.5091
    4324   14304.9568
    4325   14523.8502
    4326   14540.4812
    4327   14469.1904
    4328   14490.2997
    4329   14412.5122
    4330   14259.7456
    4331   14413.9135
    4332   14415.8221
    4333   14503.5490
    4334   14369.5417
    4335   14378.8142
    4336   14278.9347
    4337   14284.8520
    4338   14875.0398
    4339   14687.7163
    4340   14269.9289
    4341   14559.7030
    4342   14677.1419
    4343   14514.3056
    4344   14623.8924
    4345   14607.5924
    4346   14577.8049
    4347   14551.0849
    4348   14474.6337
    4349   14433.3295
    4350   14051.7530
    4351   14466.4167
    4352   14493.8343
    4353   14638.9211
    4354   14331.6548
    4355   14485.7165
    4356   14622.0729
    4357   14654.5175
    4358   14282.1652
    4359   14824.5570
    4360   14585.9094
    4361   14710.6739
    4362   14778.5167
    4363   14598.0213
    4364   14717.6937
    4365   14975.9075
    4366   14758.9793
    4367   14332.2733
    4368   14549.6136
    4369   14578.5852
    4370   14740.8175
    4371   14458.1568
    4372   14962.6644
    4373   14668.9339
    4374   14781.0035
    4375   14586.2823
    4376   14676.7779
    4377   14690.5082
    4378   14403.0118
    4379   14515.8672
    4380   14510.5538
    4381   14594.3484
    4382   14459.9955
    4383   14173.2256
    4384   14470.6423
    4385   14386.8132
    4386   14438.0716
    4387   14313.4586
    4388   14237.8008
    4389   14260.6824
    4390   14214.7327
    4391   14383.8880
    4392   14639.0187
    4393   14670.9861
    4394   14725.1417
    4395   14574.9210
    4396   14748.6249
    4397   14665.4174
    4398   14367.0010
    4399   14724.5800
    4400   14531.2093
    4401   14605.8005
    4402   14504.5162
    4403   14349.0407
    4404   14456.4838
    4405   14503.6216
    4406   14709.5372
    4407   14493.7242
    4408   14670.0821
    4409   14783.7081
    4410   15102.6749
    4411   14555.2498
    4412   14816.8778
    4413   14691.7808
    4414   14458.3526
    4415   14571.8403
    4416   14703.8879
    4417   14394.8876
    4418   14320.4310
    4419   14703.4832
    4420   14768.9574
    4421   14624.7928
    4422   14690.5642
    4423   14501.8066
    4424   14398.0492
    4425   14778.0262
    4426   14607.6793
    4427   14290.2019
    4428   14471.8349
    4429   14473.5104
    4430   14429.7571
    4431   14545.2991
    4432   14177.2286
    4433   14418.8201
    4434   14530.0559
    4435   14420.1287
    4436   14429.1009
    4437   14675.6561
    4438   14485.8655
    4439   14353.9267
    4440   14201.5824
    4441   14362.1237
    4442   14244.0043
    4443   14504.7921
    4444   14210.6960
    4445   14332.9226
    4446   14500.7631
    4447   14442.6494
    4448   14284.0212
    4449   14393.7142
    4450   14308.9862
    4451   14288.4809
    4452   14517.8692
    4453   14264.2556
    4454   14319.8176
    4455   14305.7634
    4456   14200.6920
    4457   14234.1796
    4458   14372.0578
    4459   14152.7959
    4460   14252.6223
    4461   14350.9012
    4462   14366.8026
    4463   14313.3509
    4464   14150.9742
    4465   14140.3313
    4466   14348.1481
    4467   14156.8919
    4468   14461.2330
    4469   14488.6400
    4470   14521.1532
    4471   14070.3936
    4472   14244.3870
    4473   14169.2614
    4474   14281.1871
    4475   14429.7799
    4476   14474.2543
    4477   14353.6633
    4478   14167.7715
    4479   14319.3481
    4480   14382.4430
    4481   14085.8191
    4482   14399.7046
    4483   14236.7491
    4484   14274.9010
    4485   14494.3841
    4486   14263.9682
    4487   14461.5476
    4488   14472.4463
    4489   14377.2794
    4490   14610.3516
    4491   14356.5126
    4492   14584.1562
    4493   14431.2422
    4494   14502.0973
    4495   14443.5961
    4496   14347.6730
    4497   14597.6338
    4498   14556.3419
    4499   14331.6735
    4500   14449.5611
    4501   14680.2813
    4502   14526.5215
    4503   14612.7234
    4504   14420.5064
    4505   14564.1894
    4506   14367.9837
    4507   14549.3269
    4508   14383.1190
    4509   14229.8581
    4510   14538.6814
    4511   14525.9298
    4512   14329.1267
    4513   14423.1024
    4514   14509.9580
    4515   14324.9591
    4516   14746.2073
    4517   14468.4218
    4518   14257.8571
    4519   14432.4842
    4520   14225.8350
    4521   14498.4908
    4522   14465.0463
    4523   14619.7593
    4524   14506.6700
    4525   14605.8963
    4526   14315.4875
    4527   14464.7863
    4528   14496.2839
    4529   14482.0634
    4530   14635.2894
    4531   14526.9719
    4532   14551.0602
    4533   14521.5918
    4534   14417.4179
    4535   14520.1970
    4536   14468.2622
    4537   14419.5164
    4538   14396.8592
    4539   14662.8178
    4540   14547.0288
    4541   14631.6321
    4542   14530.3434
    4543   14447.4038
    4544   14605.9370
    4545   14447.2039
    4546   14676.6473
    4547   14663.5686
    4548   14677.6636
    4549   14291.4220
    4550   14451.6893
    4551   14485.1339
    4552   14500.7262
    4553   14765.5434
    4554   14444.6780
    4555   14682.5574
    4556   14465.0111
    4557   14353.8874
    4558   14043.0924
    4559   14347.6270
    4560   14206.1351
    4561   14314.5515
    4562   14134.8512
    4563   14225.9115
    4564   14255.8799
    4565   14339.4562
    4566   14420.9802
    4567   14427.9444
    4568   14579.5673
    4569   14817.8038
    4570   14481.6748
    4571   14580.8533
    4572   14451.9621
    4573   14481.5950
    4574   15017.5305
    4575   14717.2906
    4576   14911.0156
    4577   14619.9643
    4578   14917.2026
    4579   14898.6019
    4580   14829.4892
    4581   14754.2430
    4582   14494.3413
    4583   14407.4251
    4584   14506.3263
    4585   14738.8042
    4586   14537.0733
    4587   14824.0003
    4588   14512.3073
    4589   14381.6210
    4590   14127.3793
    4591   14296.6677
    4592   14520.1163
    4593   14755.1810
    4594   14462.4354
    4595   14423.6784
    4596   14382.2588
    4597   14302.0063
    4598   14308.2838
    4599   14530.9303
    4600   14586.5951
    4601   14386.6651
    4602   14535.2003
    4603   14473.0859
    4604   14391.5693
    4605   14338.6358
    4606   14326.1488
    4607   14574.6677
    4608   14261.7684
    4609   14357.2080
    4610   14430.5768
    4611   14225.3332
    4612   14322.1511
    4613   14101.1385
    4614   14233.8659
    4615   14498.5020
    4616   14343.2507
    4617   14148.7419
    4618   14358.5811
    4619   14469.6849
    4620   14530.0587
    4621   14074.5501
    4622   14449.2788
    4623   14079.4710
    4624   14369.5360
    4625   14034.5757
    4626   14446.7988
    4627   14446.4858
    4628   14405.1044
    4629   14246.9144
    4630   14219.4450
    4631   14048.7044
    4632   14307.7086
    4633   14230.2407
    4634   14571.1371
    4635   14474.8840
    4636   14403.4296
    4637   14378.9512
    4638   14506.4229
    4639   14267.8161
    4640   14385.0517
    4641   14290.9798
    4642   14341.5127
    4643   14603.5360
    4644   14240.6862
    4645   14329.1332
    4646   14232.4683
    4647   14228.7198
    4648   14483.5273
    4649   14294.8554
    4650   14513.7961
    4651   14237.2144
    4652   14202.5840
    4653   14566.8943
    4654   14506.0897
    4655   14346.4985
    4656   14348.4968
    4657   14331.2794
    4658   14249.2838
    4659   14479.3556
    4660   14391.6559
    4661   14466.7251
    4662   14411.2006
    4663   14579.3297
    4664   14497.7995
    4665   14400.6074
    4666   14501.1281
    4667   14535.6573
    4668   14490.5696
    4669   14717.3222
    4670   14348.0560
    4671   14447.3900
    4672   14436.9421
    4673   14555.2303
    4674   14638.0652
    4675   14322.5675
    4676   14526.1379
    4677   14262.1657
    4678   14570.3565
    4679   14207.3032
    4680   14165.6408
    4681   14263.3208
    4682   14232.0570
    4683   14201.1605
    4684   14463.2466
    4685   14537.2766
    4686   14351.0056
    4687   14502.2459
    4688   14337.7890
    4689   14623.6717
    4690   14174.9836
    4691   14233.0121
    4692   14325.8792
    4693   14591.6188
    4694   14483.2727
    4695   14483.4891
    4696   14448.1434
    4697   14292.0402
    4698   14317.8748
    4699   14404.1042
    4700   14229.4679
    4701   14542.4311
    4702   14675.2761
    4703   14335.5650
    4704   14614.8761
    4705   14041.1227
    4706   14257.9163
    4707   14165.5894
    4708   14317.4397
    4709   14089.1852
    4710   14494.3824
    4711   14252.3608
    4712   14080.3850
    4713   14219.3142
    4714   14268.4340
    4715   14513.6329
    4716   14566.5432
    4717   14341.2056
    4718   14236.6832
    4719   13945.7061
    4720   14316.2975
    4721   14150.1795
    4722   14182.1306
    4723   14144.9136
    4724   14122.2711
    4725   14227.7876
    4726   14017.0881
    4727   14261.2004
    4728   14098.4140
    4729   14297.3729
    4730   14236.2742
    4731   14207.8047
    4732   14178.0785
    4733   14123.3482
    4734   14313.5716
    4735   14266.1597
    4736   14221.1162
    4737   14134.0084
    4738   14348.4838
    4739   14272.5815
    4740   14120.8476
    4741   14493.9544
    4742   14331.1839
    4743   14484.4145
    4744   14427.2231
    4745   14464.7899
    4746   14481.6867
    4747   14510.0435
    4748   14318.0230
    4749   14324.8995
    4750   14705.1515
    4751   14512.2672
    4752   14566.8629
    4753   14713.6239
    4754   14600.0682
    4755   14596.7286
    4756   14413.3485
    4757   14383.0069
    4758   14351.2595
    4759   14383.6342
    4760   14414.8345
    4761   14142.9770
    4762   14485.8861
    4763   14376.3068
    4764   14477.8072
    4765   14714.4556
    4766   14359.9445
    4767   14464.9805
    4768   14510.9407
    4769   14440.9138
    4770   14312.7257
    4771   14474.3818
    4772   14379.3301
    4773   14280.3988
    4774   14342.0443
    4775   14338.6442
    4776   14270.8440
    4777   14373.6031
    4778   14275.7979
    4779   14248.9928
    4780   14270.5274
    4781   14245.9696
    4782   14437.2031
    4783   14385.0968
    4784   14078.3719
    4785   14475.7397
    4786   14254.6265
    4787   14352.6791
    4788   14465.8549
    4789   14172.3049
    4790   14401.3208
    4791   14197.9706
    4792   14565.5696
    4793   14191.0800
    4794   14240.3726
    4795   14631.7642
    4796   14367.1892
    4797   14476.4990
    4798   14235.3138
    4799   14533.3474
    4800   14381.1563
    4801   14409.6214
    4802   14290.6944
    4803   14169.7429
    4804   14229.8134
    4805   14225.9323
    4806   14225.8855
    4807   14187.3468
    4808   14108.5309
    4809   14419.3980
    4810   14101.7883
    4811   14422.7150
    4812   14125.5391
    4813   14262.3975
    4814   14396.2959
    4815   14244.9115
    4816   14251.2412
    4817   14501.7915
    4818   14434.9897
    4819   14262.3253
    4820   14311.7630
    4821   14458.9887
    4822   14190.4725
    4823   14387.0858
    4824   14516.8050
    4825   14295.6920
    4826   14196.9839
    4827   14321.2859
    4828   14391.4019
    4829   14204.0161
    4830   14211.7908
    4831   14391.3259
    4832   14480.6979
    4833   14479.3498
    4834   14394.7340
    4835   14025.5751
    4836   14647.3311
    4837   14603.3930
    4838   14495.0565
    4839   14150.4741
    4840   14671.2434
    4841   14185.5206
    4842   14311.5240
    4843   14464.3187
    4844   14400.2187
    4845   14510.9769
    4846   14345.1692
    4847   14550.8240
    4848   14426.4363
    4849   14530.9268
    4850   14591.7932
    4851   14777.6912
    4852   14428.1222
    4853   14438.2201
    4854   14778.5110
    4855   14691.1626
    4856   14406.9127
    4857   14807.0441
    4858   14652.6121
    4859   14481.2562
    4860   14451.3995
    4861   14301.9816
    4862   14655.5156
    4863   14318.9815
    4864   14076.7152
    4865   14404.6876
    4866   14426.8179
    4867   14371.2891
    4868   14567.4888
    4869   14270.4798
    4870   14398.6312
    4871   14405.2169
    4872   14210.0782
    4873   14202.2434
    4874   14350.7801
    4875   14477.7688
    4876   14181.0799
    4877   14316.3921
    4878   14662.9433
    4879   14548.2225
    4880   14461.1692
    4881   14577.6075
    4882   14367.1487
    4883   14322.0821
    4884   14772.0125
    4885   14554.4349
    4886   14293.2843
    4887   14533.5350
    4888   14298.7214
    4889   14122.3653
    4890   14171.8816
    4891   14109.7090
    4892   14452.4988
    4893   14353.5536
    4894   14189.2942
    4895   14368.0386
    4896   14337.8109
    4897   14382.8615
    4898   14230.1122
    4899   14264.3696
    4900   14376.6090
    4901   14212.9545
    4902   14468.1066
    4903   14203.1895
    4904   14657.3282
    4905   14225.4315
    4906   14643.8765
    4907   14250.5761
    4908   14622.3457
    4909   14459.8210
    4910   14297.0909
    4911   14474.5706
    4912   14301.2730
    4913   14471.8349
    4914   14377.3606
    4915   14434.8985
    4916   14492.1451
    4917   14440.2794
    4918   14573.7197
    4919   14562.0197
    4920   14640.2635
    4921   14476.5399
    4922   14553.3220
    4923   14849.1860
    4924   14513.5459
    4925   14773.1738
    4926   14750.1682
    4927   14921.4548
    4928   14816.1435
    4929   14441.7515
    4930   14511.7098
    4931   14643.2316
    4932   14684.6536
    4933   14838.1974
    4934   14613.1604
    4935   14510.3717
    4936   14326.2318
    4937   14470.3254
    4938   14303.7178
    4939   14315.1106
    4940   14392.9645
    4941   14206.4966
    4942   14292.8950
    4943   14304.1365
    4944   14521.9560
    4945   14395.0297
    4946   14637.1735
    4947   14628.9359
    4948   14472.5864
    4949   14700.1143
    4950   14549.7354
    4951   14543.0838
    4952   14698.0480
    4953   14678.0250
    4954   14479.1129
    4955   14465.6021
    4956   14607.6600
    4957   14646.4814
    4958   14656.0275
    4959   14957.4287
    4960   14777.6992
    4961   14710.0502
    4962   14821.4072
    4963   14892.4399
    4964   14473.9133
    4965   14635.7372
    4966   14948.1293
    4967   14906.7199
    4968   15027.5521
    4969   14966.5911
    4970   14807.6837
    4971   14560.4024
    4972   14919.1028
    4973   14501.7408
    4974   14796.4747
    4975   14896.9929
    4976   14693.1661
    4977   14685.2258
    4978   14774.5220
    4979   14877.5519
    4980   14629.0165
    4981   14594.2478
    4982   14400.7743
    4983   14523.8324
    4984   14270.6620
    4985   14756.0953
    4986   14496.8317
    4987   14519.0880
    4988   14638.8694
    4989   14654.5951
    4990   14493.5547
    4991   14788.6766
    4992   14700.0954
    4993   14786.3158
    4994   14628.8452
    4995   14680.7099
    4996   14590.0783
    4997   14444.0185
    4998   14817.6701
    4999   14567.8105
    5000   14354.9311
    5001   14768.2491
    5002   14519.8926
    5003   14735.2767
    5004   14344.6566
    5005   14671.5099
    5006   14631.7845
    5007   14643.7020
    5008   14380.2478
    5009   14463.5597
    5010   14707.1051
    5011   14417.8276
    5012   14372.8819
    5013   14799.5598
    5014   14625.7507
    5015   14760.9135
    5016   14631.7293
    5017   14548.5551
    5018   14617.9926
    5019   14642.0067
    5020   14728.5600
    5021   14621.1965
    5022   14713.3862
    5023   14717.7672
    5024   14856.4121
    5025   14833.1532
    5026   14794.7618
    5027   14874.6031
    5028   14831.7721
    5029   14836.2257
    5030   14603.2817
    5031   14824.4090
    5032   14907.0385
    5033   14851.6954
    5034   14938.5459
    5035   14723.9045
    5036   14903.9419
    5037   15033.7136
    5038   14645.4961
    5039   15027.5556
    5040   14749.0268
    5041   14681.0242
    5042   14631.8304
    5043   14842.2590
    5044   14866.5863
    5045   14528.9062
    5046   14699.4828
    5047   14870.2581
    5048   14635.0296
    5049   14853.9740
    5050   14524.7680
    5051   14985.1541
    5052   14932.5739
    5053   14796.8738
    5054   14924.7580
    5055   14795.8858
    5056   14800.7700
    5057   14501.4582
    5058   14803.9082
    5059   14671.9463
    5060   14673.0130
    5061   14689.1950
    5062   14678.2480
    5063   14755.9953
    5064   14809.8802
    5065   14934.3392
    5066   14597.2360
    5067   14654.5815
    5068   14596.2026
    5069   14868.6570
    5070   14930.5072
    5071   14885.9398
    5072   14734.6455
    5073   14926.5461
    5074   14749.3404
    5075   14505.8898
    5076   14769.0902
    5077   14456.6170
    5078   14638.8179
    5079   14373.2787
    5080   14722.9082
    5081   14492.7967
    5082   14649.3638
    5083   14166.8491
    5084   14668.7155
    5085   14368.9300
    5086   14376.7503
    5087   14551.8755
    5088   14208.5916
    5089   14411.5769
    5090   14442.4425
    5091   14496.3532
    5092   14582.3971
    5093   14648.6780
    5094   14591.7031
    5095   14480.7493
    5096   14722.1218
    5097   14569.9687
    5098   14799.5376
    5099   14794.8820
    5100   14784.7160
    5101   14663.4547
    5102   14616.6755
    5103   14784.4114
    5104   14629.2667
    5105   14670.7122
    5106   14687.3513
    5107   14616.2318
    5108   14388.9732
    5109   14853.1145
    5110   14640.7122
    5111   14574.1838
    5112   14694.1490
    5113   14455.3556
    5114   14727.0632
    5115   14474.0062
    5116   14526.1314
    5117   14575.2581
    5118   14458.8644
    5119   14427.4119
    5120   14396.6451
    5121   14647.6168
    5122   14669.4783
    5123   14454.1539
    5124   14596.1234
    5125   14468.1042
    5126   14379.2645
    5127   14528.2943
    5128   14361.5744
    5129   14595.3489
    5130   14476.1148
    5131   14335.2431
    5132   14307.3092
    5133   14684.5770
    5134   14259.8276
    5135   14370.2865
    5136   14280.3562
    5137   14404.4335
    5138   14231.4198
    5139   14198.2538
    5140   14385.9751
    5141   14308.9154
    5142   14345.2918
    5143   14258.0359
    5144   14413.6647
    5145   14216.8589
    5146   14290.6253
    5147   14479.5361
    5148   14516.5695
    5149   14243.8577
    5150   14350.8365
    5151   14326.8627
    5152   14474.2272
    5153   14603.0421
    5154   14413.1778
    5155   14455.7108
    5156   14346.9387
    5157   14321.1210
    5158   14374.3689
    5159   14143.7775
    5160   14325.4930
    5161   14305.0347
    5162   14428.1829
    5163   14247.6842
    5164   14142.5175
    5165   14091.7593
    5166   14029.8552
    5167   14120.1985
    5168   14004.3822
    5169   14242.5915
    5170   14368.3933
    5171   14167.3541
    5172   14067.8455
    5173   14012.9153
    5174   14455.3057
    5175   14148.5074
    5176   14273.5211
    5177   14168.8976
    5178   14370.6878
    5179   14161.0237
    5180   14221.5512
    5181   14371.0135
    5182   14114.7894
    5183   14296.8510
    5184   14241.0407
    5185   14343.0347
    5186   14453.2000
    5187   14089.6323
    5188   14257.3134
    5189   14519.8668
    5190   14314.4878
    5191   14155.1566
    5192   14294.3833
    5193   14104.4357
    5194   14404.6385
    5195   14436.8570
    5196   14334.0784
    5197   14243.5296
    5198   14334.8223
    5199   14426.9078
    5200   14216.6555
    5201   14403.2906
    5202   14081.3481
    5203   14476.3894
    5204   14499.0204
    5205   14507.8777
    5206   14362.8790
    5207   14206.2627
    5208   14466.9641
    5209   14177.2403
    5210   14622.5357
    5211   14381.4526
    5212   14423.7884
    5213   14257.5646
    5214   14378.8026
    5215   14247.4145
    5216   14436.5223
    5217   14455.9633
    5218   14344.0805
    5219   14529.9570
    5220   14428.2362
    5221   14315.3410
    5222   14323.6661
    5223   14445.3906
    5224   14823.2422
    5225   14674.8422
    5226   14353.0839
    5227   14479.3316
    5228   14431.7406
    5229   14239.0105
    5230   14058.1652
    5231   14067.3953
    5232   14381.3419
    5233   14057.0555
    5234   14613.5214
    5235   14269.4575
    5236   14371.9272
    5237   14356.8437
    5238   14410.8216
    5239   14426.3238
    5240   14669.4315
    5241   14299.1785
    5242   14324.0074
    5243   14321.0781
    5244   14308.0581
    5245   14284.6130
    5246   14336.6511
    5247   14274.4003
    5248   14329.5526
    5249   14235.6391
    5250   14505.1414
    5251   14204.2398
    5252   14511.3087
    5253   14226.5772
    5254   14603.7999
    5255   14354.9838
    5256   14623.0440
    5257   14420.1364
    5258   14279.6943
    5259   14364.7760
    5260   14541.7031
    5261   14349.9346
    5262   14595.6387
    5263   14408.5320
    5264   14441.0502
    5265   14561.9326
    5266   14400.9171
    5267   14221.9731
    5268   14295.2946
    5269   14540.5512
    5270   14250.3635
    5271   14432.8946
    5272   14084.5404
    5273   14224.7110
    5274   14436.7323
    5275   14242.2407
    5276   14433.0222
    5277   14214.6731
    5278   14177.6775
    5279   14249.0181
    5280   14618.2594
    5281   14260.9133
    5282   14313.4271
    5283   14462.9925
    5284   14206.5395
    5285   14415.3339
    5286   14398.9911
    5287   14515.5239
    5288   14226.2441
    5289   14338.6430
    5290   14426.2317
    5291   14454.0614
    5292   13908.8823
    5293   14087.5699
    5294   14418.0087
    5295   14334.6521
    5296   14081.4119
    5297   14109.7397
    5298   14207.1979
    5299   14135.2894
    5300   13943.0433
    5301   13846.8281
    5302   14166.0108
    5303   14189.5811
    5304   14176.5971
    5305   14188.7759
    5306   14203.6689
    5307   14193.9219
    5308   14191.2782
    5309   14339.5130
    5310   14173.4683
    5311   14102.6567
    5312   14271.7719
    5313   14196.4916
    5314   14501.4944
    5315   14248.6592
    5316   14459.4096
    5317   14384.4996
    5318   14296.9264
    5319   14359.8409
    5320   14128.9648
    5321   14163.6515
    5322   14077.9256
    5323   14330.7549
    5324   14275.6056
    5325   14049.8029
    5326   14083.7941
    5327   14050.4803
    5328   14207.7350
    5329   14140.6732
    5330   14111.6973
    5331   14309.2103
    5332   14504.3419
    5333   14254.7194
    5334   14498.5159
    5335   14572.5587
    5336   14370.4097
    5337   14421.7771
    5338   14721.4659
    5339   14350.8685
    5340   14172.5138
    5341   14423.1827
    5342   14428.2773
    5343   14022.7722
    5344   14173.9088
    5345   14074.2247
    5346   14035.8063
    5347   14173.0065
    5348   14085.3382
    5349   13912.2003
    5350   14444.9043
    5351   14414.0884
    5352   14419.6757
    5353   14275.5783
    5354   14243.9635
    5355   14215.2824
    5356   14209.9210
    5357   14466.7115
    5358   14205.3310
    5359   14489.6100
    5360   14298.3261
    5361   14306.4029
    5362   14205.3482
    5363   14322.1208
    5364   14461.4032
    5365   14326.4979
    5366   14385.3087
    5367   14289.7716
    5368   14235.7424
    5369   14102.4293
    5370   14362.5618
    5371   14318.6258
    5372   14060.5896
    5373   13953.0811
    5374   14117.0754
    5375   13935.3573
    5376   14023.9135
    5377   13839.0654
    5378   14042.4610
    5379   13967.6601
    5380   14122.9225
    5381   14076.4945
    5382   14319.6576
    5383   14170.5736
    5384   13840.9508
    5385   14267.2924
    5386   14011.6388
    5387   14116.1733
    5388   14111.1700
    5389   14221.7772
    5390   14143.8695
    5391   14144.3546
    5392   14084.0603
    5393   14354.5623
    5394   14379.3775
    5395   14683.0895
    5396   14202.2671
    5397   14304.8410
    5398   14247.7775
    5399   14382.3273
    5400   14518.2711
    5401   14493.8856
    5402   14633.8746
    5403   14373.3435
    5404   14625.3467
    5405   14300.9232
    5406   14360.6851
    5407   14371.6607
    5408   14300.8931
    5409   14533.0931
    5410   14617.5910
    5411   14502.7296
    5412   14256.3051
    5413   14532.7823
    5414   14462.1386
    5415   14311.3672
    5416   14263.7013
    5417   14504.2069
    5418   14365.1063
    5419   14374.3139
    5420   14300.9774
    5421   14632.3605
    5422   14345.0360
    5423   14391.5470
    5424   14301.4753
    5425   14327.1145
    5426   14180.3404
    5427   14158.9636
    5428   14269.7026
    5429   14300.9461
    5430   13953.9346
    5431   14143.0973
    5432   13947.6359
    5433   14525.2822
    5434   14459.7066
    5435   14455.3030
    5436   14167.8216
    5437   14160.6601
    5438   14470.6697
    5439   14238.1185
    5440   14288.1033
    5441   14354.6859
    5442   14332.5647
    5443   14251.6017
    5444   14113.5571
    5445   14357.9290
    5446   14047.3709
    5447   13997.4428
    5448   14160.0395
    5449   14044.8833
    5450   14311.4196
    5451   13996.0873
    5452   13940.1551
    5453   14241.0669
    5454   14385.8045
    5455   14113.0204
    5456   14322.3528
    5457   14183.1437
    5458   14463.6671
    5459   14215.4720
    5460   14385.2151
    5461   14440.4460
    5462   14372.7199
    5463   14275.7514
    5464   14371.4305
    5465   14786.5461
    5466   14373.4388
    5467   14486.0959
    5468   14241.6636
    5469   14286.8186
    5470   14515.8449
    5471   14485.6961
    5472   14394.3465
    5473   14289.7833
    5474   14512.3104
    5475   14490.3747
    5476   14351.9578
    5477   14138.2981
    5478   13855.3464
    5479   14555.9413
    5480   14310.3763
    5481   14396.1528
    5482   14175.6638
    5483   14238.6976
    5484   14357.1849
    5485   14155.5326
    5486   14190.3681
    5487   14200.0190
    5488   14350.1133
    5489   14104.5976
    5490   14295.4749
    5491   14378.9401
    5492   13977.9597
    5493   14118.7687
    5494   14381.3606
    5495   14290.8970
    5496   14357.8155
    5497   14367.2947
    5498   14343.5316
    5499   14306.5831
    5500   14526.3944
    5501   14347.9355
    5502   14345.0856
    5503   14391.4168
    5504   14523.8984
    5505   14246.2917
    5506   14326.6766
    5507   14619.1211
    5508   14468.8222
    5509   14347.2643
    5510   14519.8268
    5511   14445.4033
    5512   14576.7900
    5513   14500.6943
    5514   14407.7292
    5515   14734.8477
    5516   14342.3312
    5517   14548.8040
    5518   14191.3635
    5519   14426.7712
    5520   14473.0200
    5521   14475.9108
    5522   14455.5048
    5523   14163.9261
    5524   14300.4659
    5525   14603.8871
    5526   14642.4588
    5527   14349.0989
    5528   14358.3522
    5529   14613.8770
    5530   14596.3436
    5531   14711.9189
    5532   14659.8607
    5533   14296.7747
    5534   14273.1568
    5535   14220.2631
    5536   14429.2573
    5537   13935.6416
    5538   14377.3418
    5539   14177.8900
    5540   14282.9125
    5541   14360.9613
    5542   14280.9067
    5543   14250.8439
    5544   14249.4632
    5545   14472.9528
    5546   14258.4295
    5547   14437.2896
    5548   14386.5158
    5549   14113.9574
    5550   14190.4570
    5551   14108.8918
    5552   14129.9896
    5553   14323.6690
    5554   14187.4864
    5555   14217.3667
    5556   14278.0225
    5557   13935.8597
    5558   14158.9535
    5559   14317.1041
    5560   14182.9818
    5561   14296.1261
    5562   14238.2516
    5563   14233.9475
    5564   14328.9770
    5565   14306.9466
    5566   14140.7563
    5567   14330.8132
    5568   14136.6815
    5569   14092.7673
    5570   14027.0765
    5571   14219.7834
    5572   14154.8926
    5573   14092.4203
    5574   14130.4578
    5575   14260.5345
    5576   14155.9237
    5577   14206.8905
    5578   13987.2685
    5579   14329.1842
    5580   14101.7859
    5581   14117.9180
    5582   14151.1874
    5583   14062.3408
    5584   14003.8662
    5585   14221.6806
    5586   14261.9174
    5587   14195.1020
    5588   14242.8340
    5589   14377.7240
    5590   14285.4514
    5591   14329.8247
    5592   14298.6777
    5593   14236.7575
    5594   13931.1131
    5595   13836.5612
    5596   13950.6239
    5597   13853.2033
    5598   14336.1881
    5599   14089.2259
    5600   14207.9637
    5601   14116.3330
    5602   14187.0691
    5603   14059.8909
    5604   14155.8972
    5605   13890.9670
    5606   13925.3808
    5607   14280.8695
    5608   14158.8692
    5609   14244.5150
    5610   14392.9862
    5611   14334.9042
    5612   14316.8866
    5613   14174.4240
    5614   14231.2838
    5615   14248.7233
    5616   14325.4211
    5617   14068.2640
    5618   13970.1715
    5619   14313.2541
    5620   14383.3497
    5621   14376.4619
    5622   14438.5990
    5623   14102.2087
    5624   14179.5792
    5625   14297.1446
    5626   14311.5600
    5627   14392.8937
    5628   14271.7957
    5629   14140.7586
    5630   14243.4301
    5631   14169.0052
    5632   14440.1802
    5633   14353.7474
    5634   14278.4408
    5635   14080.4707
    5636   14240.3796
    5637   14346.7059
    5638   14446.0029
    5639   14677.8665
    5640   14352.5984
    5641   14452.0591
    5642   14425.1924
    5643   14329.3889
    5644   14250.7941
    5645   14489.5734
    5646   14268.6019
    5647   14088.4372
    5648   14259.6727
    5649   14092.1641
    5650   14103.8849
    5651   14309.8161
    5652   13949.0726
    5653   14095.2391
    5654   14170.8505
    5655   13895.9428
    5656   14415.5109
    5657   13956.3060
    5658   14317.6215
    5659   14133.2886
    5660   14260.4042
    5661   14264.5724
    5662   14326.4797
    5663   14340.4485
    5664   14238.9252
    5665   14241.9124
    5666   14272.3168
    5667   14153.2673
    5668   14385.3085
    5669   14572.5265
    5670   14203.2623
    5671   14140.6849
    5672   14377.9001
    5673   14370.1749
    5674   14074.9181
    5675   14417.4375
    5676   14326.2073
    5677   14011.5604
    5678   14097.6640
    5679   14066.1032
    5680   14042.2549
    5681   14133.8692
    5682   14034.7242
    5683   13915.3891
    5684   14074.9673
    5685   14031.4287
    5686   13892.0862
    5687   14126.1915
    5688   14264.2105
    5689   14182.4392
    5690   14286.0048
    5691   14305.4885
    5692   14334.0767
    5693   14289.4198
    5694   14340.6358
    5695   14392.8441
    5696   14386.6945
    5697   14391.6788
    5698   14338.7161
    5699   14096.8003
    5700   14501.4204
    5701   14007.9497
    5702   14120.5286
    5703   14038.9073
    5704   14108.4872
    5705   14140.1070
    5706   14136.1075
    5707   14319.6986
    5708   14262.5666
    5709   14338.4146
    5710   14215.0238
    5711   14293.2926
    5712   14258.2621
    5713   14379.2867
    5714   14479.7287
    5715   14445.3716
    5716   14348.0316
    5717   14319.1663
    5718   14191.2750
    5719   14137.5120
    5720   14171.2286
    5721   14275.1256
    5722   14315.0977
    5723   14118.6700
    5724   14355.6442
    5725   14174.1542
    5726   14272.4246
    5727   14184.5159
    5728   14477.9412
    5729   14259.9296
    5730   14166.3034
    5731   14517.2191
    5732   14286.1644
    5733   14211.8149
    5734   14308.8885
    5735   14361.0277
    5736   14459.8548
    5737   14362.0078
    5738   14130.0444
    5739   14090.4805
    5740   14497.9989
    5741   14506.0988
    5742   14404.9925
    5743   14285.3695
    5744   14273.7443
    5745   14260.9946
    5746   14695.6490
    5747   14304.4052
    5748   14490.7713
    5749   14610.5701
    5750   14261.4871
    5751   14223.1978
    5752   14269.7470
    5753   14230.7997
    5754   14403.7407
    5755   14327.1395
    5756   14479.2258
    5757   14477.4944
    5758   14308.9172
    5759   14373.1170
    5760   14323.2273
    5761   14052.4994
    5762   14204.0919
    5763   14102.7980
    5764   14206.4708
    5765   14103.6856
    5766   14202.2978
    5767   14320.8048
    5768   14094.4320
    5769   14329.9228
    5770   14362.7975
    5771   14240.5737
    5772   14407.3455
    5773   14314.7861
    5774   14000.4546
    5775   14348.1975
    5776   14225.4645
    5777   14266.4319
    5778   14507.0739
    5779   14400.3491
    5780   14252.1368
    5781   14333.4120
    5782   14424.1056
    5783   14433.3292
    5784   14199.8623
    5785   14129.8291
    5786   13962.7430
    5787   14372.0251
    5788   13983.5590
    5789   14366.9557
    5790   13974.3411
    5791   14384.9814
    5792   14318.6163
    5793   14350.1660
    5794   14333.4588
    5795   14460.7821
    5796   14325.2364
    5797   14487.0905
    5798   14371.4493
    5799   14398.5270
    5800   14365.9397
    5801   14600.5196
    5802   14426.9266
    5803   14270.2498
    5804   14281.7622
    5805   14304.2967
    5806   14058.7470
    5807   14018.5820
    5808   14270.1262
    5809   14178.2644
    5810   14228.8371
    5811   14122.1651
    5812   14318.9737
    5813   14112.7951
    5814   14330.9142
    5815   14060.0355
    5816   14315.3785
    5817   13981.8092
    5818   13916.1330
    5819   13975.3680
    5820   13991.4143
    5821   14169.0782
    5822   14197.8745
    5823   14266.7930
    5824   14072.9978
    5825   14007.0063
    5826   14234.0882
    5827   14250.4561
    5828   14193.2109
    5829   14307.6020
    5830   14238.2128
    5831   14404.4406
    5832   14591.1060
    5833   14214.2082
    5834   14497.8943
    5835   14270.2998
    5836   14137.1383
    5837   14456.5920
    5838   14440.7362
    5839   14514.6716
    5840   14274.3210
    5841   14211.6426
    5842   14366.4307
    5843   14473.7313
    5844   14602.7547
    5845   14320.1214
    5846   14196.9480
    5847   14367.7368
    5848   14431.1956
    5849   14248.3024
    5850   14475.2270
    5851   14252.0353
    5852   14509.0667
    5853   14364.9952
    5854   14700.8539
    5855   14266.4076
    5856   14381.2088
    5857   14526.4314
    5858   14239.9591
    5859   14539.0786
    5860   14457.6788
    5861   14422.2182
    5862   14306.6321
    5863   14377.2567
    5864   14351.7675
    5865   14556.0806
    5866   14654.1665
    5867   14760.3042
    5868   14488.2199
    5869   14565.0858
    5870   14886.6025
    5871   14589.6462
    5872   14499.8812
    5873   14449.7970
    5874   14427.4208
    5875   14420.8859
    5876   14848.6523
    5877   14397.6254
    5878   14517.0484
    5879   14454.1715
    5880   14696.7696
    5881   14676.3575
    5882   14524.1609
    5883   14518.4080
    5884   14581.9702
    5885   14952.8692
    5886   14511.2419
    5887   14629.1812
    5888   14645.7827
    5889   14593.6396
    5890   14712.6247
    5891   14656.3238
    5892   14709.2825
    5893   14671.4861
    5894   14632.7094
    5895   14417.6991
    5896   14355.1735
    5897   14383.3585
    5898   14522.4980
    5899   14299.0814
    5900   14336.8917
    5901   14108.9731
    5902   14390.2141
    5903   14500.0463
    5904   14406.0881
    5905   14181.3036
    5906   14326.1122
    5907   14554.7614
    5908   14467.4902
    5909   14669.6919
    5910   14334.5815
    5911   14379.5595
    5912   14293.3582
    5913   14352.9722
    5914   14383.8204
    5915   14424.0450
    5916   14745.8946
    5917   14659.3999
    5918   14687.2905
    5919   14622.2945
    5920   14379.2958
    5921   14505.8253
    5922   14643.3856
    5923   14380.6028
    5924   14845.4358
    5925   14470.8256
    5926   14560.2240
    5927   14539.5892
    5928   14533.8107
    5929   14460.5682
    5930   14716.4726
    5931   14424.8085
    5932   14555.8516
    5933   14771.1856
    5934   14363.4540
    5935   14561.5398
    5936   14449.4250
    5937   14479.1744
    5938   14524.4911
    5939   14694.7878
    5940   14548.4822
    5941   14564.3124
    5942   14366.0979
    5943   14572.5619
    5944   14579.9643
    5945   14585.1102
    5946   14509.5924
    5947   14656.5284
    5948   14489.5684
    5949   14483.3525
    5950   14571.5533
    5951   14341.8318
    5952   14701.0643
    5953   14706.3387
    5954   14817.7281
    5955   14543.0857
    5956   14649.2956
    5957   14837.7716
    5958   14333.0322
    5959   14533.2199
    5960   14378.2311
    5961   14722.3346
    5962   14654.7999
    5963   14468.5377
    5964   14738.4522
    5965   14627.0445
    5966   14763.7760
    5967   14467.6759
    5968   14500.0454
    5969   14321.2262
    5970   14579.5384
    5971   14603.5461
    5972   14536.6728
    5973   14387.1617
    5974   14601.1854
    5975   14562.0451
    5976   14347.3096
    5977   14641.2900
    5978   14691.7070
    5979   14785.5301
    5980   14552.9671
    5981   14845.0802
    5982   14752.7320
    5983   14573.5243
    5984   14749.2908
    5985   14644.9124
    5986   14714.3677
    5987   14915.5920
    5988   14815.2815
    5989   15042.6222
    5990   14701.5367
    5991   15059.8447
    5992   14584.3018
    5993   14555.9785
    5994   14395.1649
    5995   14619.3352
    5996   14591.9538
    5997   14629.7843
    5998   14342.0416
    5999   14664.0421
    6000   14578.8370
    6001   14364.5728
    6002   14750.2125
    6003   14546.9213
    6004   14778.5602
    6005   14536.4708
    6006   14712.5641
    6007   14699.1672
    6008   14628.3937
    6009   14553.5445
    6010   14708.8692
    6011   14832.1368
    6012   14777.7882
    6013   14836.7832
    6014   14760.7934
    6015   14609.2146
    6016   14625.3336
    6017   14454.0298
    6018   14641.9938
    6019   14635.6389
    6020   14660.9501
    6021   14700.6296
    6022   14644.6486
    6023   14663.5943
    6024   14610.9456
    6025   14905.2446
    6026   14706.7112
    6027   14691.7056
    6028   14824.3658
    6029   14716.5981
    6030   14659.3095
    6031   14669.8194
    6032   14669.4560
    6033   14468.4589
    6034   14895.0200
    6035   14781.5018
    6036   14554.1188
    6037   14470.5200
    6038   14681.7700
    6039   14461.5788
    6040   14865.2536
    6041   14620.0420
    6042   14759.4563
    6043   14409.6085
    6044   14592.3049
    6045   14534.7140
    6046   14887.7676
    6047   14935.8438
    6048   14594.9052
    6049   14855.5809
    6050   14666.8185
    6051   14871.4659
    6052   14668.8648
    6053   14814.7086
    6054   14659.3896
    6055   14624.4005
    6056   14736.0730
    6057   14652.5375
    6058   14446.6941
    6059   14696.0088
    6060   14666.7362
    6061   14627.5426
    6062   14721.8930
    6063   14537.3476
    6064   14636.2376
    6065   14539.4378
    6066   14749.3192
    6067   14782.9146
    6068   14722.0310
    6069   14791.1265
    6070   14880.0037
    6071   15011.7729
    6072   14934.8513
    6073   15010.1787
    6074   14946.5180
    6075   14928.6833
    6076   14809.5466
    6077   15009.0549
    6078   14787.8244
    6079   14882.1457
    6080   15091.6855
    6081   14938.4872
    6082   14678.6322
    6083   14940.4381
    6084   14938.8243
    6085   14811.2253
    6086   14775.2231
    6087   15040.6316
    6088   14600.2219
    6089   15004.6510
    6090   14855.2063
    6091   14983.3930
    6092   14938.7465
    6093   14849.1893
    6094   14858.2848
    6095   14542.6622
    6096   14468.6523
    6097   14645.6931
    6098   14642.3260
    6099   14391.5147
    6100   14410.0028
    6101   14419.0737
    6102   14721.8023
    6103   14536.3760
    6104   14481.5802
    6105   14463.5812
    6106   14578.4105
    6107   14402.3645
    6108   14306.0128
    6109   14451.9892
    6110   14386.7874
    6111   14503.4977
    6112   14401.3365
    6113   14663.8965
    6114   14742.0262
    6115   14505.9522
    6116   14615.5753
    6117   14438.1826
    6118   14704.0807
    6119   14567.8223
    6120   14715.2952
    6121   14607.6506
    6122   14512.2847
    6123   14501.2405
    6124   14614.7194
    6125   14408.5093
    6126   14505.3277
    6127   14504.1601
    6128   14525.3264
    6129   14668.5732
    6130   14609.0638
    6131   14522.3132
    6132   14920.9484
    6133   14529.6119
    6134   14771.8720
    6135   14566.5664
    6136   14788.6116
    6137   14824.0554
    6138   14525.8878
    6139   14796.8767
    6140   14610.7050
    6141   14814.5469
    6142   14529.2652
    6143   14783.2581
    6144   14612.5316
    6145   14614.4427
    6146   14652.5002
    6147   14667.8957
    6148   14613.9723
    6149   14722.8438
    6150   14579.2405
    6151   14589.9509
    6152   14647.3989
    6153   14553.2642
    6154   14733.3445
    6155   14697.2637
    6156   14832.7915
    6157   14738.8944
    6158   14823.8933
    6159   14783.8192
    6160   14918.9686
    6161   14848.5151
    6162   14658.7345
    6163   14740.7680
    6164   14755.3449
    6165   14903.3632
    6166   14841.4408
    6167   14749.1294
    6168   14735.9352
    6169   14934.6437
    6170   14595.3409
    6171   14591.4435
    6172   14340.6795
    6173   14584.1672
    6174   14475.7751
    6175   14554.4487
    6176   14511.4576
    6177   14745.8212
    6178   14358.8163
    6179   14375.9968
    6180   14358.5121
    6181   14448.5949
    6182   14635.4421
    6183   14630.3660
    6184   14661.7310
    6185   14550.7458
    6186   14616.4620
    6187   14402.6712
    6188   14998.2578
    6189   14503.1255
    6190   14678.7401
    6191   14359.7246
    6192   14567.9477
    6193   14576.1724
    6194   14752.5276
    6195   14700.2621
    6196   14743.5457
    6197   14360.9163
    6198   14908.6935
    6199   14873.2193
    6200   14438.1191
    6201   14595.2100
    6202   14834.0619
    6203   14570.8429
    6204   14588.9543
    6205   14418.8835
    6206   14736.7830
    6207   14603.3056
    6208   14564.4842
    6209   14738.9011
    6210   14467.7457
    6211   14477.5982
    6212   14607.3970
    6213   14521.9376
    6214   14572.0642
    6215   14920.9375
    6216   14596.1598
    6217   14653.5389
    6218   14257.4796
    6219   14474.6034
    6220   14331.2209
    6221   14489.6012
    6222   14760.8837
    6223   14753.0492
    6224   14543.9229
    6225   14397.8568
    6226   14660.3376
    6227   14699.6823
    6228   14543.3506
    6229   14439.6929
    6230   14515.1795
    6231   14348.9075
    6232   14667.8466
    6233   14622.6178
    6234   14598.5953
    6235   14514.9537
    6236   14442.8856
    6237   14569.0785
    6238   14475.1015
    6239   14395.8172
    6240   14483.4765
    6241   14376.4724
    6242   14732.2219
    6243   14760.2564
    6244   14337.9872
    6245   14266.5469
    6246   14475.9184
    6247   14685.4808
    6248   14307.8495
    6249   14570.1413
    6250   14597.7568
    6251   14501.7768
    6252   14719.0796
    6253   14498.0568
    6254   14440.0545
    6255   14415.0250
    6256   14710.4063
    6257   14508.1906
    6258   14615.0957
    6259   14489.5535
    6260   14652.8775
    6261   14560.1525
    6262   14830.0503
    6263   14258.3422
    6264   14607.1148
    6265   14408.3251
    6266   14276.8551
    6267   14548.4849
    6268   14303.7791
    6269   14408.7298
    6270   14454.5342
    6271   14377.5141
    6272   14332.6949
    6273   14282.3110
    6274   14455.7284
    6275   14350.4442
    6276   14649.0792
    6277   14871.3414
    6278   14775.8825
    6279   14836.7943
    6280   14627.2356
    6281   14747.5885
    6282   14729.9081
    6283   14567.4568
    6284   14605.8818
    6285   14630.5000
    6286   14648.6119
    6287   14696.6353
    6288   14366.5264
    6289   14705.5935
    6290   14622.4710
    6291   14688.5144
    6292   14349.6226
    6293   14603.1231
    6294   14596.5522
    6295   14450.4490
    6296   14606.5827
    6297   14443.4613
    6298   14552.5614
    6299   14547.7260
    6300   14292.3806
    6301   14387.4668
    6302   14455.5460
    6303   14611.6721
    6304   14113.6090
    6305   14487.8291
    6306   14251.6599
    6307   14245.2147
    6308   14274.7330
    6309   14408.7580
    6310   14251.1428
    6311   14555.2126
    6312   14252.0145
    6313   14359.0318
    6314   14624.6345
    6315   14682.6116
    6316   14712.1937
    6317   14662.8010
    6318   14465.9896
    6319   14591.9342
    6320   14389.7300
    6321   14415.7847
    6322   14588.4114
    6323   14330.4563
    6324   14687.1172
    6325   14538.6990
    6326   14670.3357
    6327   14735.7789
    6328   14981.3058
    6329   14677.6664
    6330   14522.7943
    6331   14392.7068
    6332   14536.7776
    6333   14646.8423
    6334   14537.3356
    6335   14556.0934
    6336   14641.1745
    6337   14580.8862
    6338   14767.1258
    6339   14392.1510
    6340   14611.9742
    6341   14438.2723
    6342   14730.0312
    6343   14589.4130
    6344   14639.7808
    6345   14742.4095
    6346   15000.1425
    6347   14404.5395
    6348   14677.6996
    6349   14483.5100
    6350   14510.7322
    6351   14433.7031
    6352   14572.0294
    6353   14244.4720
    6354   14361.7376
    6355   14284.6870
    6356   14621.0460
    6357   14240.2246
    6358   14193.0915
    6359   14504.6390
    6360   14468.8156
    6361   14223.8321
    6362   14332.3848
    6363   14220.8410
    6364   14349.6489
    6365   14365.6869
    6366   14556.5609
    6367   14023.7639
    6368   14530.2852
    6369   14232.1958
    6370   14504.1525
    6371   14395.8225
    6372   14524.9762
    6373   14466.9412
    6374   14772.9969
    6375   14570.4978
    6376   14410.6134
    6377   14646.3372
    6378   14454.9311
    6379   14355.0749
    6380   14449.2148
    6381   14549.2317
    6382   14436.0079
    6383   14313.8753
    6384   14661.5849
    6385   14352.2998
    6386   14649.4366
    6387   14548.2019
    6388   14494.4392
    6389   14614.6079
    6390   14401.8559
    6391   14392.9664
    6392   14520.4564
    6393   14282.3684
    6394   14117.9801
    6395   14431.2997
    6396   14250.6595
    6397   14110.8883
    6398   14372.4426
    6399   14457.5340
    6400   14151.2363
    6401   14645.5697
    6402   14459.0704
    6403   14451.9337
    6404   14282.8330
    6405   14570.8207
    6406   14581.4646
    6407   14145.0404
    6408   14604.4865
    6409   14346.4894
    6410   14696.8656
    6411   14665.0989
    6412   14714.8381
    6413   14511.7162
    6414   14571.8827
    6415   14637.4473
    6416   14703.1318
    6417   14440.2302
    6418   14632.8346
    6419   14621.1027
    6420   14547.6042
    6421   14463.7508
    6422   14427.2821
    6423   14543.2555
    6424   14315.4681
    6425   14740.7950
    6426   14391.0662
    6427   14433.6569
    6428   14230.0962
    6429   14132.0071
    6430   14218.1829
    6431   14466.9975
    6432   14366.5357
    6433   14443.9293
    6434   14292.6676
    6435   14481.2794
    6436   14255.9094
    6437   14283.9712
    6438   14271.9937
    6439   14307.1390
    6440   14189.0959
    6441   14359.3029
    6442   14262.2366
    6443   14470.8041
    6444   14486.7274
    6445   14393.1557
    6446   14292.5096
    6447   14586.6856
    6448   14413.5831
    6449   14634.7360
    6450   14312.7001
    6451   14508.5169
    6452   14286.9379
    6453   14351.7665
    6454   14422.8000
    6455   14287.9985
    6456   14540.3225
    6457   14280.2286
    6458   14496.2143
    6459   14536.4566
    6460   14728.1406
    6461   14505.7598
    6462   14856.7754
    6463   14448.1450
    6464   14338.7226
    6465   14411.2699
    6466   14344.3935
    6467   14375.9793
    6468   14089.9751
    6469   14378.0112
    6470   14337.6343
    6471   14516.4534
    6472   14355.3781
    6473   14447.3591
    6474   14367.3817
    6475   14324.9149
    6476   14138.5295
    6477   14272.7800
    6478   14273.5518
    6479   14350.9577
    6480   14416.1236
    6481   14490.4574
    6482   14407.5708
    6483   14306.5792
    6484   14235.1589
    6485   14360.1816
    6486   14339.1841
    6487   14263.1685
    6488   14206.3928
    6489   14289.2532
    6490   14282.0984
    6491   14267.5036
    6492   14263.2130
    6493   14193.5980
    6494   14137.9253
    6495   14138.6116
    6496   14083.9120
    6497   14096.8195
    6498   14114.7762
    6499   14116.2406
    6500   14219.8811
    6501   14328.5661
    6502   14128.1699
    6503   14278.9809
    6504   14239.1311
    6505   14548.8089
    6506   14164.5794
    6507   14210.9077
    6508   14345.3445
    6509   14399.6434
    6510   14415.6372
    6511   14110.9691
    6512   14061.2008
    6513   14086.6775
    6514   14171.3592
    6515   14279.3980
    6516   14383.7963
    6517   14289.0298
    6518   14328.0819
    6519   14145.2918
    6520   13991.3552
    6521   13928.1351
    6522   14186.1555
    6523   14119.8318
    6524   14342.3272
    6525   14176.1770
    6526   14129.2632
    6527   14482.1875
    6528   14235.1873
    6529   14402.1514
    6530   14213.1535
    6531   14155.1507
    6532   14345.3107
    6533   14307.6908
    6534   14310.7832
    6535   14626.3468
    6536   14643.4722
    6537   14190.1760
    6538   14738.8959
    6539   14422.9110
    6540   14301.0556
    6541   14146.2612
    6542   14116.7316
    6543   14070.0588
    6544   14464.2453
    6545   14288.1357
    6546   14361.8159
    6547   14626.0090
    6548   14836.6155
    6549   14535.8125
    6550   14485.3088
    6551   14599.2165
    6552   14726.7600
    6553   14332.3956
    6554   14494.5482
    6555   14589.4337
    6556   14659.3072
    6557   14541.4113
    6558   14586.1745
    6559   14582.8636
    6560   14564.8966
    6561   14807.9247
    6562   14504.5483
    6563   14831.4502
    6564   14781.7578
    6565   14921.8247
    6566   15177.9282
    6567   14698.8981
    6568   14702.1780
    6569   14710.2821
    6570   14606.1601
    6571   14765.8548
    6572   14701.3132
    6573   14577.0726
    6574   14725.9219
    6575   14625.1824
    6576   14520.1716
    6577   14336.2697
    6578   14395.6558
    6579   14565.6415
    6580   14428.0068
    6581   14396.9109
    6582   14413.3419
    6583   14438.3451
    6584   14515.0369
    6585   14577.6751
    6586   14716.6469
    6587   14578.7491
    6588   14655.1703
    6589   14648.4394
    6590   14591.0258
    6591   14380.5466
    6592   14614.3600
    6593   14599.6046
    6594   14705.1143
    6595   14535.9141
    6596   14588.9929
    6597   14457.7346
    6598   14525.9889
    6599   14491.9608
    6600   14660.0356
    6601   14513.3404
    6602   14688.0426
    6603   14550.2687
    6604   14659.3865
    6605   14762.3090
    6606   14429.6666
    6607   14426.3046
    6608   14677.9261
    6609   14524.1034
    6610   14740.7285
    6611   14708.1848
    6612   14948.7053
    6613   14744.1842
    6614   14957.8068
    6615   14647.9779
    6616   14565.5404
    6617   14910.1726
    6618   14728.8159
    6619   14862.7244
    6620   14630.7169
    6621   14635.9944
    6622   14773.9991
    6623   14676.4371
    6624   14583.6783
    6625   14320.4812
    6626   14648.3245
    6627   14920.7730
    6628   14546.1804
    6629   14785.3051
    6630   14749.1069
    6631   14652.9911
    6632   14689.6040
    6633   14879.6353
    6634   14693.9620
    6635   14518.3849
    6636   14704.8548
    6637   14879.5347
    6638   14607.6018
    6639   14568.5646
    6640   14848.0759
    6641   14489.8964
    6642   14652.0644
    6643   14721.9755
    6644   14590.2312
    6645   14715.4390
    6646   14485.1653
    6647   14874.9917
    6648   14536.6168
    6649   14708.6415
    6650   14687.6303
    6651   14705.1580
    6652   14611.1384
    6653   14481.3251
    6654   14839.1004
    6655   14877.5990
    6656   14800.4976
    6657   14701.4981
    6658   14630.0720
    6659   14646.9974
    6660   14765.7510
    6661   14860.0793
    6662   14742.2341
    6663   15090.5167
    6664   14653.3608
    6665   14885.3832
    6666   14652.7293
    6667   14524.2605
    6668   14409.1613
    6669   14558.4758
    6670   14437.6873
    6671   14740.6472
    6672   14444.9686
    6673   14461.3300
    6674   14767.3025
    6675   14640.2116
    6676   14746.8683
    6677   14317.1816
    6678   14861.9230
    6679   14567.5552
    6680   14794.3010
    6681   14837.9705
    6682   14753.0023
    6683   14658.9655
    6684   14403.2667
    6685   14572.2478
    6686   14852.4171
    6687   14814.7942
    6688   14636.3077
    6689   14935.6678
    6690   14794.6895
    6691   14698.3110
    6692   14778.6052
    6693   14498.1611
    6694   14709.9457
    6695   14739.2251
    6696   14762.4507
    6697   14768.6699
    6698   14782.9391
    6699   14842.5501
    6700   14733.5647
    6701   14757.8400
    6702   14659.1528
    6703   14713.4360
    6704   14594.5499
    6705   14643.5866
    6706   14865.5933
    6707   14535.1010
    6708   14620.5920
    6709   14516.3020
    6710   14625.7385
    6711   14686.2652
    6712   14859.3036
    6713   14577.6381
    6714   14684.9017
    6715   14583.4198
    6716   14878.3753
    6717   14801.3324
    6718   14987.9222
    6719   14915.5074
    6720   14861.3590
    6721   14673.1467
    6722   14831.1164
    6723   14867.9227
    6724   14749.3716
    6725   14711.7293
    6726   14598.1695
    6727   14669.3429
    6728   14862.8396
    6729   15066.7905
    6730   14897.3953
    6731   14907.0796
    6732   14969.8931
    6733   14909.4073
    6734   14927.2520
    6735   14899.4360
    6736   14933.2745
    6737   14967.3833
    6738   14909.0084
    6739   15034.1729
    6740   15110.7479
    6741   15173.0322
    6742   15275.8820
    6743   15037.3333
    6744   15103.9869
    6745   14986.9460
    6746   14944.7059
    6747   15192.9744
    6748   14914.5458
    6749   15060.3737
    6750   15019.5720
    6751   15102.3669
    6752   15046.8325
    6753   14949.7054
    6754   15072.3457
    6755   14930.4523
    6756   15080.1150
    6757   15096.1516
    6758   14957.0240
    6759   14649.7812
    6760   14823.3376
    6761   14796.1127
    6762   14798.1964
    6763   14633.3343
    6764   15027.3316
    6765   14602.7271
    6766   14844.7704
    6767   14551.1301
    6768   14983.5270
    6769   14886.1519
    6770   15002.8440
    6771   14963.9164
    6772   15032.5875
    6773   15021.2336
    6774   14971.1801
    6775   15227.9848
    6776   14898.3620
    6777   14838.3603
    6778   15084.0983
    6779   15073.3079
    6780   14621.9761
    6781   14639.6792
    6782   14848.7899
    6783   14718.0762
    6784   14837.6507
    6785   15004.0175
    6786   15287.9088
    6787   14822.7411
    6788   14999.4213
    6789   15130.4265
    6790   15302.4312
    6791   15100.5764
    6792   14988.5136
    6793   14938.8418
    6794   15104.8013
    6795   14977.8048
    6796   15012.4523
    6797   15194.0261
    6798   15063.2866
    6799   15018.9193
    6800   15107.0401
    6801   14988.2778
    6802   14987.9173
    6803   15156.3974
    6804   15098.2140
    6805   14986.9764
    6806   15145.4102
    6807   14824.3849
    6808   14781.9273
    6809   14994.9400
    6810   15012.2782
    6811   14790.0191
    6812   14931.6867
    6813   15079.3570
    6814   15040.1217
    6815   14911.7456
    6816   14706.3486
    6817   14909.9687
    6818   14843.9490
    6819   14861.2563
    6820   15015.6775
    6821   15031.5619
    6822   14985.0987
    6823   15221.8643
    6824   14945.9125
    6825   14881.7836
    6826   15036.0446
    6827   14788.1979
    6828   14993.8451
    6829   14898.4258
    6830   15086.6531
    6831   14664.8542
    6832   15064.2237
    6833   14868.5940
    6834   15134.5380
    6835   14652.1902
    6836   14845.6489
    6837   14945.8198
    6838   14849.8119
    6839   14644.5363
    6840   14747.0166
    6841   14625.1413
    6842   14733.9416
    6843   14665.2877
    6844   14753.7088
    6845   14971.4576
    6846   14662.1539
    6847   14794.7100
    6848   14962.4709
    6849   14918.1139
    6850   14898.4971
    6851   14813.0557
    6852   14791.5432
    6853   14934.4436
    6854   14768.3377
    6855   14593.6463
    6856   14604.3735
    6857   14989.6003
    6858   14849.0738
    6859   14689.3858
    6860   14874.5487
    6861   14935.7102
    6862   14693.7471
    6863   14786.1623
    6864   14718.8872
    6865   14693.7021
    6866   14976.8437
    6867   14658.1779
    6868   14636.2951
    6869   14970.2980
    6870   14904.4554
    6871   14628.8425
    6872   14857.0905
    6873   14529.2376
    6874   14844.2969
    6875   14881.4975
    6876   14785.7369
    6877   14929.3376
    6878   14958.9115
    6879   14621.3543
    6880   14905.6180
    6881   14940.8605
    6882   15068.9421
    6883   14889.1352
    6884   14907.9752
    6885   14827.8768
    6886   14739.6722
    6887   14817.2567
    6888   15145.2109
    6889   14929.9600
    6890   15088.2076
    6891   14955.3859
    6892   15020.5257
    6893   14786.0875
    6894   14875.1524
    6895   15108.0736
    6896   14963.2893
    6897   15098.4458
    6898   14892.0003
    6899   15032.7694
    6900   15170.4700
    6901   15309.3932
    6902   14825.8383
    6903   15089.2220
    6904   14970.0123
    6905   14796.1839
    6906   15067.6903
    6907   14852.1444
    6908   14973.8929
    6909   14820.5389
    6910   14831.9452
    6911   14859.7350
    6912   14933.2429
    6913   15106.5125
    6914   14963.0247
    6915   15011.9400
    6916   14787.7689
    6917   14915.3446
    6918   15139.8117
    6919   14866.8795
    6920   14763.2270
    6921   14787.3384
    6922   14773.0344
    6923   14937.9644
    6924   15000.5889
    6925   14847.8337
    6926   14800.0665
    6927   14796.1517
    6928   14697.6952
    6929   14650.4126
    6930   14742.7219
    6931   14677.8830
    6932   14754.0977
    6933   14612.5562
    6934   14942.8222
    6935   15129.9003
    6936   14680.8717
    6937   15205.1032
    6938   14969.4444
    6939   14934.5013
    6940   14975.2165
    6941   14670.5484
    6942   14594.1712
    6943   15026.2709
    6944   14949.1604
    6945   14938.0904
    6946   14983.7709
    6947   14568.1341
    6948   14895.6885
    6949   14883.8920
    6950   15094.6192
    6951   14871.7296
    6952   14818.5455
    6953   14674.2827
    6954   14808.0119
    6955   14828.9049
    6956   14562.4247
    6957   14950.3261
    6958   14635.9294
    6959   14885.6930
    6960   14843.5448
    6961   14694.9797
    6962   14785.8312
    6963   14573.3385
    6964   14922.4848
    6965   14794.2439
    6966   14599.5024
    6967   14726.7761
    6968   14928.6171
    6969   14806.4314
    6970   14761.3564
    6971   15062.2540
    6972   14988.9067
    6973   14939.8176
    6974   14844.2445
    6975   15006.0357
    6976   14808.8298
    6977   14938.5681
    6978   14671.6285
    6979   15180.0104
    6980   14882.5637
    6981   14877.5787
    6982   14975.8626
    6983   14883.6407
    6984   15044.6725
    6985   14578.3654
    6986   14894.0554
    6987   14789.4466
    6988   15040.0561
    6989   14911.5673
    6990   14941.4510
    6991   14883.7801
    6992   14811.7127
    6993   14823.7833
    6994   14724.6134
    6995   14697.3980
    6996   15232.6686
    6997   15190.5224
    6998   15108.6646
    6999   14808.3931
    7000   14675.8837
    7001   14685.5305
    7002   14594.3452
    7003   14632.6323
    7004   14544.0580
    7005   14689.9537
    7006   14629.2665
    7007   14598.4143
    7008   14704.9958
    7009   14558.8245
    7010   14616.0792
    7011   14565.2495
    7012   14597.1460
    7013   14535.1100
    7014   14388.5563
    7015   14476.4418
    7016   14581.4293
    7017   14512.7651
    7018   14447.6975
    7019   14615.6638
    7020   14669.4086
    7021   14679.6031
    7022   14636.8250
    7023   14609.7528
    7024   14426.8080
    7025   14504.5779
    7026   14579.7387
    7027   14531.6595
    7028   14735.0381
    7029   14487.9472
    7030   14783.8178
    7031   14452.1851
    7032   14564.4108
    7033   14561.1558
    7034   14626.9236
    7035   14431.8687
    7036   14648.5583
    7037   14511.6581
    7038   14665.4559
    7039   14564.4424
    7040   14957.4391
    7041   14613.2038
    7042   14672.1885
    7043   14681.5183
    7044   14917.5445
    7045   14588.2579
    7046   14423.4936
    7047   14507.9910
    7048   14455.6744
    7049   14463.3947
    7050   14480.5801
    7051   14395.4934
    7052   14498.3979
    7053   14442.3420
    7054   14566.4564
    7055   14306.3472
    7056   14603.4454
    7057   14124.2346
    7058   14583.2296
    7059   14600.6797
    7060   14366.3188
    7061   14478.2933
    7062   14332.5806
    7063   14338.5450
    7064   14508.4965
    7065   14423.0293
    7066   14460.1122
    7067   14666.8193
    7068   14458.7397
    7069   14782.1974
    7070   14556.8607
    7071   14259.0933
    7072   14720.6972
    7073   14448.6119
    7074   14868.0832
    7075   14712.6524
    7076   14415.4322
    7077   14701.7023
    7078   14549.8106
    7079   14655.8453
    7080   14776.8350
    7081   14552.1908
    7082   14371.1723
    7083   14625.8319
    7084   14651.1408
    7085   14298.2307
    7086   14529.8187
    7087   14722.3612
    7088   14816.2927
    7089   14428.1570
    7090   14681.4647
    7091   14632.7950
    7092   14739.8371
    7093   14418.7076
    7094   14626.8940
    7095   14449.8579
    7096   14636.1139
    7097   14691.0041
    7098   14779.8126
    7099   14570.5151
    7100   14792.2470
    7101   14507.1236
    7102   14643.7726
    7103   14603.1623
    7104   14828.8389
    7105   14711.0091
    7106   14610.1248
    7107   14492.9016
    7108   14838.1716
    7109   14668.4713
    7110   14676.8633
    7111   14587.6096
    7112   14503.0131
    7113   14572.8958
    7114   14477.4717
    7115   14928.8461
    7116   14753.2998
    7117   14987.7194
    7118   14734.9780
    7119   14638.4639
    7120   14676.8461
    7121   14899.4250
    7122   14989.1727
    7123   14820.5291
    7124   14741.2620
    7125   14696.8790
    7126   14912.7725
    7127   14770.7614
    7128   14718.8383
    7129   14663.7384
    7130   14615.8112
    7131   14857.7928
    7132   14613.9832
    7133   14737.2169
    7134   14693.6555
    7135   14671.3935
    7136   14863.5468
    7137   14590.1511
    7138   14740.8521
    7139   14682.2169
    7140   14467.4414
    7141   14352.0015
    7142   14348.5849
    7143   14739.7972
    7144   14385.9136
    7145   14505.8461
    7146   14301.6253
    7147   14399.8419
    7148   14335.5387
    7149   14283.2506
    7150   14428.3962
    7151   14736.1183
    7152   14512.0060
    7153   14535.3272
    7154   14451.2660
    7155   14500.0982
    7156   14493.4499
    7157   14537.1704
    7158   14225.9755
    7159   14548.5041
    7160   14559.5849
    7161   14784.6631
    7162   14408.7960
    7163   14909.5449
    7164   14517.7088
    7165   14695.2141
    7166   14480.6289
    7167   14367.8213
    7168   14557.5130
    7169   14567.7967
    7170   14635.0937
    7171   14750.3390
    7172   14455.5356
    7173   14602.9593
    7174   14267.4153
    7175   14864.5348
    7176   14651.3978
    7177   14641.5079
    7178   14542.3430
    7179   14679.7791
    7180   14870.1948
    7181   14763.3990
    7182   14710.3408
    7183   14951.1094
    7184   15153.6254
    7185   14733.3384
    7186   14908.7870
    7187   14880.7521
    7188   14933.6436
    7189   14701.3055
    7190   14945.0866
    7191   14883.7308
    7192   14896.3198
    7193   14749.4875
    7194   14827.5425
    7195   14865.5660
    7196   14897.8575
    7197   14866.5936
    7198   14856.7329
    7199   14620.2113
    7200   14842.2997
    7201   14640.3055
    7202   14778.9371
    7203   14699.6160
    7204   14514.1220
    7205   14577.3929
    7206   14319.8966
    7207   14884.5914
    7208   14715.6538
    7209   14565.0453
    7210   14684.1036
    7211   14823.1760
    7212   14543.2257
    7213   14657.5246
    7214   14535.2444
    7215   14419.8597
    7216   14438.8331
    7217   14527.7636
    7218   14662.6836
    7219   14611.7720
    7220   14721.1024
    7221   14360.8668
    7222   14394.6466
    7223   14622.0719
    7224   14472.2496
    7225   14528.9779
    7226   14373.4103
    7227   14566.0743
    7228   14458.2719
    7229   14225.4515
    7230   14650.7382
    7231   14390.0681
    7232   14609.6028
    7233   14534.7013
    7234   14354.4746
    7235   14677.1694
    7236   14504.9515
    7237   14426.5932
    7238   14515.3132
    7239   14432.9769
    7240   14803.2875
    7241   14663.4630
    7242   14627.9347
    7243   14448.4778
    7244   14465.9411
    7245   14355.9199
    7246   14548.2185
    7247   14347.3238
    7248   14425.1055
    7249   14453.2098
    7250   14512.7909
    7251   14218.1255
    7252   14829.2925
    7253   14557.6058
    7254   14734.5534
    7255   14371.8534
    7256   14651.0533
    7257   14945.7426
    7258   14921.6422
    7259   14773.3708
    7260   14970.5598
    7261   14983.8665
    7262   14997.6733
    7263   14988.4588
    7264   14850.5042
    7265   14908.8926
    7266   14675.6761
    7267   14890.3378
    7268   14912.6042
    7269   15082.8447
    7270   14976.3706
    7271   15016.1503
    7272   14959.6424
    7273   14691.8221
    7274   15000.6941
    7275   14462.1117
    7276   14767.5835
    7277   14466.0964
    7278   14718.4081
    7279   14611.7953
    7280   14724.2496
    7281   14878.4980
    7282   14835.1041
    7283   14893.1386
    7284   14906.2162
    7285   14632.3429
    7286   14599.9686
    7287   14727.0835
    7288   14607.5668
    7289   14563.1276
    7290   14720.1968
    7291   14830.9265
    7292   14750.8396
    7293   14580.6761
    7294   14822.7883
    7295   14845.8047
    7296   14638.5550
    7297   14590.9948
    7298   14910.3684
    7299   14474.1388
    7300   14623.3200
    7301   14590.8818
    7302   14938.8206
    7303   14626.2167
    7304   15022.5618
    7305   14713.7115
    7306   14831.5047
    7307   14580.0996
    7308   14984.2650
    7309   14682.6862
    7310   14569.7677
    7311   14877.9432
    7312   14641.5859
    7313   14548.6047
    7314   14590.1125
    7315   14720.0230
    7316   15038.7288
    7317   14576.4889
    7318   14779.4050
    7319   14728.6315
    7320   15013.3931
    7321   14842.7675
    7322   14547.2830
    7323   14690.3787
    7324   14648.6390
    7325   14866.9691
    7326   14777.0745
    7327   14762.4559
    7328   14743.0459
    7329   14506.1269
    7330   14361.8226
    7331   14438.0601
    7332   14559.2787
    7333   14629.3145
    7334   14573.4187
    7335   14587.8089
    7336   15020.6810
    7337   14635.3061
    7338   14617.9024
    7339   14662.1712
    7340   14810.3525
    7341   14692.8241
    7342   14866.6768
    7343   14708.3166
    7344   14656.1479
    7345   14463.5844
    7346   14515.4786
    7347   14690.9447
    7348   14779.4467
    7349   14765.3298
    7350   14800.1901
    7351   14602.4831
    7352   14593.3278
    7353   14612.2127
    7354   14784.5874
    7355   14880.8910
    7356   14711.6166
    7357   14755.2524
    7358   14885.3367
    7359   14744.9454
    7360   14624.8560
    7361   14611.9472
    7362   14555.5728
    7363   14567.2435
    7364   14590.6615
    7365   14674.7795
    7366   14514.8612
    7367   14702.3715
    7368   14725.0269
    7369   14509.6574
    7370   14697.9040
    7371   14474.4011
    7372   14566.9268
    7373   14695.2799
    7374   14563.2697
    7375   14631.7461
    7376   14770.8342
    7377   14710.1148
    7378   14749.7806
    7379   15005.7823
    7380   14610.6919
    7381   14709.6281
    7382   14767.9408
    7383   14853.3514
    7384   14820.3281
    7385   14740.7116
    7386   14467.7144
    7387   14692.9188
    7388   14678.2435
    7389   14711.4719
    7390   14564.8072
    7391   14821.9327
    7392   14820.8145
    7393   15182.0937
    7394   14663.5709
    7395   14820.7090
    7396   14731.8685
    7397   14931.6560
    7398   14842.1101
    7399   15043.7203
    7400   14788.8233
    7401   14592.5395
    7402   14772.7741
    7403   14655.3396
    7404   14363.4036
    7405   14603.3019
    7406   14571.3526
    7407   14639.4052
    7408   14515.3129
    7409   14520.7649
    7410   14368.6543
    7411   14566.6531
    7412   14536.9846
    7413   14514.4312
    7414   14651.4626
    7415   14332.6363
    7416   14609.5952
    7417   14463.6136
    7418   14602.9141
    7419   14447.0706
    7420   14386.6873
    7421   14351.0324
    7422   14552.1798
    7423   14346.1448
    7424   14553.3346
    7425   14373.9027
    7426   14460.7870
    7427   14105.9111
    7428   14211.4638
    7429   14518.4385
    7430   14730.3083
    7431   14316.7833
    7432   14404.8123
    7433   14489.2561
    7434   14578.6220
    7435   14379.4457
    7436   14480.1975
    7437   14619.3625
    7438   14542.9506
    7439   14669.7097
    7440   14546.7218
    7441   14348.6811
    7442   14530.9973
    7443   14562.8578
    7444   14398.9308
    7445   14493.5079
    7446   14367.7925
    7447   14355.5595
    7448   14710.1599
    7449   14236.1556
    7450   14285.3683
    7451   14312.3775
    7452   14301.6715
    7453   14531.7435
    7454   14583.3518
    7455   14269.1011
    7456   14266.5619
    7457   14374.8306
    7458   14451.9106
    7459   14592.5150
    7460   14428.7658
    7461   14215.5844
    7462   14387.6654
    7463   14244.0733
    7464   14271.3278
    7465   14505.1778
    7466   14218.2408
    7467   14196.3403
    7468   14050.2567
    7469   14359.1853
    7470   13941.1563
    7471   14145.3142
    7472   14294.3153
    7473   14466.6185
    7474   14428.2108
    7475   14410.0352
    7476   14409.8640
    7477   14468.5250
    7478   14228.2126
    7479   14351.2754
    7480   14179.2699
    7481   14199.4429
    7482   14247.9231
    7483   14315.0470
    7484   13977.2762
    7485   14131.4491
    7486   14318.5004
    7487   14081.4801
    7488   14110.4144
    7489   14115.7002
    7490   14230.5589
    7491   14255.6568
    7492   14309.4953
    7493   14256.8387
    7494   14099.6620
    7495   14214.3249
    7496   14012.2448
    7497   14090.5491
    7498   14314.6232
    7499   13767.4292
    7500   14235.4143
    7501   14086.9459
    7502   13995.8354
    7503   14302.8436
    7504   14147.3777
    7505   14086.8124
    7506   14294.8437
    7507   13846.8275
    7508   14102.1251
    7509   14175.4466
    7510   13898.4412
    7511   14079.5623
    7512   14005.3373
    7513   14117.2274
    7514   13994.3405
    7515   14197.4882
    7516   13967.5291
    7517   13996.2724
    7518   14452.2797
    7519   14044.7970
    7520   14282.6033
    7521   14007.7340
    7522   14520.6238
    7523   14264.5319
    7524   14157.5304
    7525   14448.0736
    7526   14551.3719
    7527   14165.2209
    7528   14269.1650
    7529   14154.1622
    7530   14192.0010
    7531   14090.9248
    7532   14117.0187
    7533   14215.0787
    7534   14264.7314
    7535   14424.2232
    7536   14009.2237
    7537   14319.8732
    7538   14373.7990
    7539   14073.5399
    7540   14084.6861
    7541   14188.5689
    7542   14182.2768
    7543   14233.8926
    7544   14307.4628
    7545   14053.2583
    7546   14141.5402
    7547   14112.6393
    7548   14391.5168
    7549   14231.3258
    7550   14277.9141
    7551   14430.5250
    7552   14467.4315
    7553   14384.0574
    7554   14300.0240
    7555   14340.9240
    7556   14412.4603
    7557   14227.7217
    7558   14413.6526
    7559   14278.7251
    7560   14374.3876
    7561   14428.9398
    7562   14360.1323
    7563   14222.3361
    7564   14349.0242
    7565   14471.2449
    7566   14467.6107
    7567   14181.1406
    7568   14415.5150
    7569   14443.5702
    7570   14376.4789
    7571   14415.4872
    7572   14544.4962
    7573   14500.5583
    7574   14374.1750
    7575   14303.1458
    7576   14102.7711
    7577   14036.0595
    7578   14164.1799
    7579   14488.7792
    7580   14261.4396
    7581   14529.0902
    7582   14520.4568
    7583   13986.1661
    7584   14087.1271
    7585   14379.8608
    7586   14475.7987
    7587   14083.6462
    7588   14245.1055
    7589   14173.0204
    7590   14339.1425
    7591   14317.3969
    7592   14333.7741
    7593   14106.4561
    7594   14269.2866
    7595   14262.8797
    7596   14136.1211
    7597   14386.1375
    7598   14098.0560
    7599   14142.1439
    7600   14150.5852
    7601   14232.8729
    7602   14218.1893
    7603   14075.1323
    7604   14225.9889
    7605   14186.8417
    7606   14357.7816
    7607   14213.1884
    7608   14127.8778
    7609   14253.7995
    7610   14498.8696
    7611   14201.3664
    7612   14394.3107
    7613   14291.7301
    7614   14439.2664
    7615   14234.8880
    7616   14448.8812
    7617   14636.6681
    7618   14529.2246
    7619   14479.3380
    7620   14662.7233
    7621   14405.7545
    7622   14406.6363
    7623   14419.1938
    7624   14560.2765
    7625   14575.6017
    7626   14883.4795
    7627   14679.6292
    7628   14359.3951
    7629   14600.7790
    7630   14161.6642
    7631   14613.2363
    7632   14349.8599
    7633   14395.5180
    7634   14194.1754
    7635   14214.0370
    7636   14276.1581
    7637   14354.9057
    7638   14241.8060
    7639   14422.6899
    7640   14220.6704
    7641   14658.2222
    7642   14505.5447
    7643   14575.0084
    7644   14413.8887
    7645   14663.5423
    7646   14633.7075
    7647   14643.9691
    7648   14552.2492
    7649   14550.5658
    7650   14794.9467
    7651   14702.1918
    7652   14584.2849
    7653   14660.2723
    7654   14787.5369
    7655   14625.9381
    7656   14693.3220
    7657   14367.9259
    7658   14696.7551
    7659   14760.8665
    7660   14725.3392
    7661   14873.6064
    7662   14690.2853
    7663   14507.1469
    7664   14626.2059
    7665   14419.4641
    7666   14677.4774
    7667   14302.4860
    7668   14523.1940
    7669   14584.7624
    7670   14570.3358
    7671   14366.1703
    7672   14302.2755
    7673   14682.5506
    7674   14389.9346
    7675   14448.7704
    7676   14427.5412
    7677   14242.2776
    7678   14126.1629
    7679   14255.5269
    7680   14118.0105
    7681   14410.2569
    7682   14341.0052
    7683   14414.2170
    7684   14222.7635
    7685   14236.9587
    7686   14342.7552
    7687   14455.7627
    7688   14620.0579
    7689   14571.8458
    7690   14288.9186
    7691   14438.0207
    7692   14163.1493
    7693   14235.9738
    7694   14362.0836
    7695   14292.2573
    7696   14274.5182
    7697   14358.4301
    7698   14438.0006
    7699   14275.9405
    7700   14289.7618
    7701   14313.5291
    7702   14604.4134
    7703   14332.0867
    7704   14750.7300
    7705   14640.3158
    7706   14401.5149
    7707   14592.9161
    7708   14570.2760
    7709   14245.1097
    7710   14424.5739
    7711   14248.4533
    7712   14320.9131
    7713   14116.3401
    7714   14200.2389
    7715   14362.0514
    7716   14189.6282
    7717   14263.6468
    7718   14237.6309
    7719   14201.4209
    7720   14053.2099
    7721   14434.4481
    7722   14438.9036
    7723   14575.9443
    7724   14288.7212
    7725   14213.8412
    7726   14563.4430
    7727   14420.8349
    7728   14441.4943
    7729   14409.8200
    7730   14470.9180
    7731   14219.2288
    7732   14575.5346
    7733   14302.8572
    7734   14439.4320
    7735   14146.5122
    7736   14262.9414
    7737   14303.3747
    7738   14260.1383
    7739   14145.7482
    7740   14572.1188
    7741   14117.8659
    7742   14362.2767
    7743   14285.7069
    7744   14248.3653
    7745   14113.0642
    7746   14180.2225
    7747   14066.1358
    7748   13997.8690
    7749   14507.5710
    7750   14364.8524
    7751   14226.4865
    7752   14228.8396
    7753   13995.3819
    7754   14101.6124
    7755   14130.7449
    7756   14299.2297
    7757   14173.4083
    7758   14190.8912
    7759   14178.7688
    7760   14252.7507
    7761   14191.2700
    7762   14228.1427
    7763   14209.0890
    7764   14375.7479
    7765   14236.0250
    7766   14145.4047
    7767   14370.8239
    7768   14244.8160
    7769   14552.0226
    7770   14149.5321
    7771   14241.5447
    7772   14237.8793
    7773   14003.4397
    7774   14156.1628
    7775   14259.9792
    7776   14245.6816
    7777   14307.3759
    7778   14289.4471
    7779   14156.4126
    7780   14326.8682
    7781   14318.4975
    7782   14510.3963
    7783   14534.1083
    7784   14270.2915
    7785   14441.3569
    7786   14473.5287
    7787   14243.4369
    7788   14445.5017
    7789   14585.3958
    7790   14583.5358
    7791   14720.6184
    7792   14535.5310
    7793   14391.1961
    7794   14499.5631
    7795   14642.8378
    7796   14360.5809
    7797   14429.7834
    7798   13966.8242
    7799   14345.0229
    7800   14431.4341
    7801   14094.5158
    7802   14244.2227
    7803   14394.9143
    7804   14423.6444
    7805   14513.0439
    7806   14329.6146
    7807   14246.3035
    7808   14234.3080
    7809   14228.5044
    7810   14213.7149
    7811   14372.5018
    7812   14127.1870
    7813   14084.7179
    7814   14259.6183
    7815   14144.9298
    7816   14016.8033
    7817   14038.2329
    7818   14215.0548
    7819   14133.2232
    7820   14350.7980
    7821   14206.4330
    7822   14353.4707
    7823   14130.2175
    7824   14441.9683
    7825   14327.4107
    7826   14337.3572
    7827   14173.9559
    7828   14330.2024
    7829   14165.9463
    7830   14318.2915
    7831   14252.2139
    7832   14220.5508
    7833   14231.7241
    7834   14481.6399
    7835   14511.5174
    7836   14363.8397
    7837   14174.6810
    7838   14251.9469
    7839   14160.4867
    7840   14322.8692
    7841   14465.4585
    7842   14592.0681
    7843   14310.6847
    7844   14461.3731
    7845   14508.7447
    7846   14499.4659
    7847   14189.3500
    7848   14742.5236
    7849   14436.5500
    7850   14431.6871
    7851   14414.9110
    7852   14566.3460
    7853   14529.9273
    7854   14415.7522
    7855   14468.0413
    7856   14610.7662
    7857   14639.7649
    7858   14653.8748
    7859   14992.6932
    7860   14681.0580
    7861   14651.2550
    7862   14380.3962
    7863   14510.9465
    7864   14593.7483
    7865   14358.1566
    7866   14523.3598
    7867   14465.6804
    7868   14568.9540
    7869   14515.1737
    7870   14899.8229
    7871   14393.4542
    7872   14578.0119
    7873   14541.0510
    7874   14602.4484
    7875   14478.1991
    7876   14311.1043
    7877   14299.1846
    7878   14529.5564
    7879   14578.2185
    7880   14490.6803
    7881   14338.6997
    7882   14556.7023
    7883   14411.0764
    7884   14645.5521
    7885   14627.8070
    7886   14658.6351
    7887   14462.5617
    7888   14825.6733
    7889   14571.3830
    7890   14785.5775
    7891   14644.3513
    7892   14668.6713
    7893   14604.7807
    7894   14772.1526
    7895   14539.9039
    7896   14331.2487
    7897   14601.8507
    7898   14569.6212
    7899   14790.1517
    7900   14687.0046
    7901   14590.7644
    7902   14511.5377
    7903   14536.5717
    7904   14393.2534
    7905   14551.9888
    7906   14593.5179
    7907   14407.0309
    7908   14625.4948
    7909   14319.5101
    7910   14552.2478
    7911   14701.6663
    7912   14449.4310
    7913   14689.2125
    7914   14631.2951
    7915   14671.6284
    7916   14746.3974
    7917   14461.7037
    7918   14511.2888
    7919   14339.0803
    7920   14502.5062
    7921   14464.5117
    7922   14453.7379
    7923   14609.7208
    7924   14507.7762
    7925   14644.3031
    7926   14183.4538
    7927   14443.4704
    7928   14491.5701
    7929   14529.2377
    7930   14460.1566
    7931   14381.1816
    7932   14758.7331
    7933   14505.5006
    7934   14272.4979
    7935   14672.0668
    7936   14662.4727
    7937   14780.4059
    7938   14588.2547
    7939   14780.6144
    7940   14500.2941
    7941   14692.6197
    7942   14504.3903
    7943   14387.0727
    7944   14562.8789
    7945   14412.4353
    7946   14450.7051
    7947   14547.4122
    7948   14509.3465
    7949   14814.0001
    7950   14562.1837
    7951   14714.8641
    7952   14635.3304
    7953   14508.7239
    7954   14722.1216
    7955   14466.5362
    7956   14661.9933
    7957   14576.8459
    7958   14522.2198
    7959   14430.5654
    7960   14647.9352
    7961   14774.6471
    7962   14434.0746
    7963   14379.7946
    7964   14269.6348
    7965   14475.8338
    7966   14724.3164
    7967   14467.5169
    7968   14649.2522
    7969   14735.8776
    7970   14543.2491
    7971   14503.4686
    7972   14740.0376
    7973   14412.2122
    7974   14666.9027
    7975   14570.5984
    7976   14771.8443
    7977   14377.6314
    7978   14633.1500
    7979   14480.5236
    7980   14563.3076
    7981   14516.1076
    7982   14405.0695
    7983   14370.9432
    7984   14312.2998
    7985   14329.1115
    7986   14601.4851
    7987   14630.1463
    7988   14660.2568
    7989   14562.3472
    7990   14671.7801
    7991   14506.8618
    7992   14597.0370
    7993   14485.5974
    7994   14480.8025
    7995   14777.5855
    7996   14735.6079
    7997   14642.9248
    7998   14635.0002
    7999   14448.8456
    8000   14698.9133
    8001   14567.0177
    8002   14661.0877
    8003   14634.0934
    8004   14646.2258
    8005   14775.9024
    8006   14680.6701
    8007   14619.6774
    8008   14556.3303
    8009   14672.6428
    8010   14668.8445
    8011   14668.5497
    8012   14578.2704
    8013   14500.9267
    8014   14338.1776
    8015   14806.5361
    8016   14608.6616
    8017   14653.0952
    8018   14650.5624
    8019   14678.4634
    8020   14747.7356
    8021   14679.7528
    8022   14581.3114
    8023   14649.9349
    8024   14466.5634
    8025   14535.6461
    8026   14340.1526
    8027   14423.0782
    8028   14662.5281
    8029   14665.9445
    8030   14299.0267
    8031   14408.7249
    8032   14507.1803
    8033   14558.0032
    8034   14417.5962
    8035   14701.6031
    8036   14519.5640
    8037   14502.1662
    8038   14180.5120
    8039   14317.1624
    8040   14311.0237
    8041   14254.3063
    8042   14345.7304
    8043   14475.9997
    8044   14668.2577
    8045   14570.9470
    8046   14378.7764
    8047   14292.5337
    8048   14446.5811
    8049   14451.6953
    8050   14357.0624
    8051   14377.6275
    8052   14636.9764
    8053   14215.1547
    8054   14283.4598
    8055   14336.0221
    8056   14237.3549
    8057   14477.0766
    8058   14421.8146
    8059   14190.6507
    8060   14487.2684
    8061   14265.5423
    8062   14417.7368
    8063   14445.1469
    8064   14162.1885
    8065   14560.4842
    8066   14521.1241
    8067   14387.3651
    8068   14482.6362
    8069   14358.8640
    8070   14372.2217
    8071   14506.4986
    8072   14804.8549
    8073   14361.2930
    8074   14495.5542
    8075   14467.5238
    8076   14446.0639
    8077   14378.6388
    8078   14318.9510
    8079   14464.4653
    8080   14264.1316
    8081   14529.5326
    8082   14456.1237
    8083   14277.1336
    8084   14175.3680
    8085   14148.8010
    8086   14128.7566
    8087   14428.9978
    8088   14405.4511
    8089   14558.6268
    8090   14397.7092
    8091   14267.6857
    8092   14439.7345
    8093   14473.4522
    8094   14251.0339
    8095   14237.1002
    8096   14221.7692
    8097   14286.9644
    8098   14073.5816
    8099   14140.5656
    8100   14261.0542
    8101   13913.8545
    8102   13955.5216
    8103   13971.3077
    8104   14062.6842
    8105   14291.6129
    8106   14119.3475
    8107   14284.8175
    8108   14266.5797
    8109   14361.3904
    8110   14007.5078
    8111   14208.6618
    8112   14106.6963
    8113   14295.3281
    8114   14065.3629
    8115   14246.3543
    8116   14138.8958
    8117   14377.4971
    8118   14361.0410
    8119   14305.3086
    8120   14305.8306
    8121   14158.5282
    8122   14380.3850
    8123   14387.7943
    8124   14564.9679
    8125   14103.1439
    8126   14321.7541
    8127   14254.1047
    8128   14330.1359
    8129   14230.5833
    8130   14164.3409
    8131   14336.5237
    8132   14323.0088
    8133   14474.9065
    8134   14312.8379
    8135   14266.7610
    8136   14110.7896
    8137   14217.3350
    8138   14203.5097
    8139   14394.7827
    8140   14212.1935
    8141   14063.5024
    8142   14235.7060
    8143   14090.5340
    8144   14041.5500
    8145   14463.0179
    8146   14412.9599
    8147   14379.0551
    8148   14271.9506
    8149   14187.2605
    8150   14104.2971
    8151   14314.9977
    8152   14355.7080
    8153   14493.8498
    8154   14623.6924
    8155   14545.3569
    8156   14426.4410
    8157   14612.7711
    8158   14526.0534
    8159   14512.0258
    8160   14372.7361
    8161   14203.4682
    8162   14689.1780
    8163   14534.3786
    8164   14294.0879
    8165   14295.1386
    8166   14507.3787
    8167   14436.3108
    8168   14395.5415
    8169   14594.1760
    8170   14452.4056
    8171   14500.3147
    8172   14397.6592
    8173   14574.8970
    8174   14440.0525
    8175   14525.3342
    8176   14566.3253
    8177   14672.4197
    8178   14560.4413
    8179   14314.4666
    8180   14516.3975
    8181   14307.3199
    8182   14619.4543
    8183   14579.0949
    8184   14555.1886
    8185   14526.5426
    8186   14499.9146
    8187   14524.4879
    8188   14441.8417
    8189   14540.2517
    8190   14623.2315
    8191   14696.4347
    8192   14603.0697
    8193   14785.1996
    8194   14403.7550
    8195   14425.7748
    8196   14253.9358
    8197   14243.1701
    8198   14272.8925
    8199   14514.6902
    8200   14682.7415
    8201   14356.3221
    8202   14363.3876
    8203   14544.3038
    8204   14586.4387
    8205   14584.3932
    8206   14504.6031
    8207   14583.2557
    8208   14705.3599
    8209   14716.0140
    8210   14611.7250
    8211   14403.5426
    8212   14481.3378
    8213   14473.0110
    8214   14354.8251
    8215   14866.6166
    8216   14653.0993
    8217   14715.5911
    8218   14605.1416
    8219   14654.6650
    8220   14845.8396
    8221   14962.3706
    8222   14636.4955
    8223   14428.0128
    8224   14095.5875
    8225   14279.6206
    8226   14381.2506
    8227   14659.4995
    8228   14337.9192
    8229   14738.1932
    8230   14355.6888
    8231   14531.3425
    8232   14145.8330
    8233   14548.8850
    8234   14123.5140
    8235   14533.9511
    8236   14611.4709
    8237   14676.2613
    8238   14559.5046
    8239   14640.6823
    8240   14604.5002
    8241   14678.1322
    8242   14360.7729
    8243   14785.0219
    8244   14471.7899
    8245   14595.6827
    8246   14575.0546
    8247   14352.2439
    8248   14629.0429
    8249   14606.0109
    8250   14440.0786
    8251   14603.9205
    8252   14500.9749
    8253   14560.5091
    8254   14608.3953
    8255   14460.8525
    8256   14578.9281
    8257   14341.9042
    8258   14329.1570
    8259   14348.8680
    8260   14774.3532
    8261   14610.4301
    8262   14448.0619
    8263   14604.4861
    8264   14469.6957
    8265   14681.7150
    8266   14543.5500
    8267   14476.2502
    8268   14423.6971
    8269   14378.3315
    8270   14271.7049
    8271   14434.0798
    8272   14352.9514
    8273   14569.0284
    8274   14295.3619
    8275   14358.3433
    8276   14186.7077
    8277   14528.2450
    8278   14351.9258
    8279   14519.7037
    8280   14452.0375
    8281   14268.0006
    8282   14260.9365
    8283   14173.9468
    8284   14692.2413
    8285   14276.4019
    8286   14397.4230
    8287   14266.0421
    8288   14493.4252
    8289   14354.2594
    8290   14132.3541
    8291   14252.1570
    8292   14267.7652
    8293   14384.5445
    8294   14099.5294
    8295   14397.7037
    8296   14067.1993
    8297   14218.0605
    8298   14305.9378
    8299   14207.6478
    8300   13966.3281
    8301   13995.5548
    8302   14212.6503
    8303   14380.8257
    8304   14429.4129
    8305   14449.4880
    8306   14270.2236
    8307   14487.1632
    8308   14240.4700
    8309   14375.9172
    8310   14172.9538
    8311   14330.0967
    8312   14297.3802
    8313   14385.6714
    8314   14273.3783
    8315   14568.6039
    8316   14280.5345
    8317   14567.7728
    8318   14352.5728
    8319   14561.1059
    8320   14225.1338
    8321   14414.2512
    8322   14709.8702
    8323   14487.5196
    8324   14779.7271
    8325   14632.0918
    8326   14666.8266
    8327   14418.6483
    8328   14769.7589
    8329   14440.7776
    8330   14687.1481
    8331   14796.7006
    8332   14694.2556
    8333   14552.5926
    8334   14443.2351
    8335   14565.8936
    8336   14498.7478
    8337   14170.1375
    8338   14558.0373
    8339   14550.7073
    8340   14454.6023
    8341   14611.3186
    8342   14505.1113
    8343   14357.6528
    8344   14307.9546
    8345   14815.0886
    8346   14520.4880
    8347   14602.4296
    8348   14566.7597
    8349   14629.6932
    8350   14504.1376
    8351   14451.6354
    8352   14535.0723
    8353   14315.8108
    8354   14526.5778
    8355   14600.1300
    8356   14610.7929
    8357   14548.2357
    8358   14494.7709
    8359   14548.4198
    8360   14590.8151
    8361   14512.1685
    8362   14593.8922
    8363   14411.4680
    8364   14459.8070
    8365   14632.1673
    8366   14424.6613
    8367   14523.2955
    8368   14378.0733
    8369   14336.4570
    8370   14392.4297
    8371   14544.5627
    8372   14420.7898
    8373   14578.6071
    8374   14509.3874
    8375   14534.8823
    8376   14629.1242
    8377   14593.1324
    8378   14658.3942
    8379   14721.7711
    8380   14661.7974
    8381   14665.3778
    8382   14270.2057
    8383   14420.5082
    8384   14611.8811
    8385   14673.9736
    8386   14471.4590
    8387   14494.6514
    8388   14453.6559
    8389   14431.7327
    8390   14583.0802
    8391   14590.4465
    8392   14401.2699
    8393   14474.4427
    8394   14544.3037
    8395   14513.5685
    8396   14568.4252
    8397   14388.4883
    8398   14735.5587
    8399   14663.9334
    8400   14664.9838
    8401   14702.6914
    8402   14782.9039
    8403   14689.4471
    8404   14594.0972
    8405   14727.9128
    8406   14464.8806
    8407   14689.8907
    8408   14537.3197
    8409   14728.0904
    8410   14587.2062
    8411   14759.1919
    8412   14592.1009
    8413   14189.5949
    8414   14533.0087
    8415   14659.1713
    8416   14652.8616
    8417   14495.9485
    8418   14561.4764
    8419   14724.8288
    8420   14542.6249
    8421   14662.3489
    8422   14584.9335
    8423   14595.5616
    8424   14532.5916
    8425   14391.0904
    8426   14570.8329
    8427   14385.3435
    8428   14351.6048
    8429   14530.8082
    8430   14415.8729
    8431   14479.1320
    8432   14584.6643
    8433   14343.4853
    8434   14353.1970
    8435   14328.6219
    8436   14487.4014
    8437   14516.2514
    8438   14354.8360
    8439   14548.4244
    8440   14510.5899
    8441   14675.8666
    8442   14417.6334
    8443   14727.7366
    8444   14756.1333
    8445   14659.0004
    8446   14823.7268
    8447   14702.1808
    8448   14624.2954
    8449   14537.0824
    8450   14381.0261
    8451   14322.1140
    8452   14591.1306
    8453   14337.4751
    8454   14779.2024
    8455   14597.6778
    8456   14583.5961
    8457   14350.4879
    8458   14617.1805
    8459   14517.2476
    8460   14561.2393
    8461   14499.4385
    8462   14836.8401
    8463   14630.0260
    8464   14567.9364
    8465   14626.7449
    8466   14327.2575
    8467   14511.9935
    8468   14547.3699
    8469   14346.0657
    8470   14540.3000
    8471   14361.3322
    8472   14749.4470
    8473   14296.9355
    8474   14311.7963
    8475   14444.9479
    8476   14446.2803
    8477   14341.3844
    8478   14425.3717
    8479   14631.8771
    8480   14412.4009
    8481   14549.0361
    8482   14590.3113
    8483   14576.2905
    8484   14428.8570
    8485   14870.7615
    8486   14540.5784
    8487   14507.1112
    8488   14429.7811
    8489   14631.1864
    8490   14520.9537
    8491   14669.1107
    8492   14272.0542
    8493   14452.1470
    8494   14666.5884
    8495   14496.0321
    8496   14323.7229
    8497   14149.3027
    8498   14683.5930
    8499   14792.9613
    8500   14411.9150
    8501   14634.0075
    8502   14648.8494
    8503   14322.8208
    8504   14774.6563
    8505   14550.0361
    8506   14367.8823
    8507   14384.8866
    8508   14590.1241
    8509   14602.1447
    8510   14282.2198
    8511   14432.8532
    8512   14661.9547
    8513   14676.9612
    8514   14838.5740
    8515   14700.8438
    8516   14495.4918
    8517   14506.6908
    8518   14489.0827
    8519   14294.0335
    8520   14595.7465
    8521   14627.3841
    8522   14571.8290
    8523   14532.0202
    8524   14561.8540
    8525   14497.8700
    8526   14652.8879
    8527   14324.3015
    8528   14427.3765
    8529   14336.9134
    8530   14719.3453
    8531   14513.9329
    8532   14660.0793
    8533   14592.4933
    8534   14587.9795
    8535   14447.5032
    8536   14268.6363
    8537   14304.0383
    8538   14250.9129
    8539   14310.3619
    8540   14285.4205
    8541   14343.4993
    8542   14276.5612
    8543   14144.9791
    8544   14064.8580
    8545   13962.9035
    8546   13948.8288
    8547   13879.7042
    8548   14431.2520
    8549   14202.5358
    8550   14195.5573
    8551   14289.6836
    8552   14590.0805
    8553   14629.5566
    8554   14453.5605
    8555   14436.7693
    8556   14378.6526
    8557   14436.1056
    8558   14512.8209
    8559   14457.8314
    8560   15006.1655
    8561   14854.4694
    8562   14647.8506
    8563   15040.8906
    8564   15127.7254
    8565   14626.2701
    8566   14760.3684
    8567   14614.2626
    8568   14825.5814
    8569   14649.2076
    8570   14871.2019
    8571   14724.7296
    8572   14806.8449
    8573   14674.2548
    8574   14655.3293
    8575   14489.9971
    8576   14538.3927
    8577   14616.0531
    8578   14631.4769
    8579   14623.9564
    8580   14380.3470
    8581   14675.7732
    8582   14624.9476
    8583   14364.2785
    8584   14653.5082
    8585   14497.1276
    8586   14838.5879
    8587   14349.2210
    8588   14611.9370
    8589   14536.6470
    8590   14648.1844
    8591   14375.0020
    8592   14516.5187
    8593   14495.5737
    8594   14621.4428
    8595   14473.2029
    8596   14280.1388
    8597   14565.6180
    8598   14875.7145
    8599   14398.5152
    8600   14642.1594
    8601   14791.6132
    8602   14548.3330
    8603   14713.6522
    8604   14292.5124
    8605   14619.9999
    8606   14543.8175
    8607   14375.1354
    8608   14424.7526
    8609   14511.8297
    8610   14347.8868
    8611   14417.6203
    8612   14520.9532
    8613   14636.6365
    8614   14462.4667
    8615   14941.4248
    8616   14621.0522
    8617   15035.4512
    8618   15037.3389
    8619   14697.4501
    8620   14810.5918
    8621   14677.5671
    8622   14739.6831
    8623   15117.8614
    8624   15069.7167
    8625   15092.1650
    8626   15000.2020
    8627   14604.5534
    8628   14577.5018
    8629   14734.5873
    8630   14786.8762
    8631   14737.5747
    8632   14750.8352
    8633   14941.6698
    8634   14620.3469
    8635   14767.2917
    8636   14670.0907
    8637   14809.6216
    8638   14705.8225
    8639   14637.3465
    8640   14919.0339
    8641   14955.2272
    8642   14694.8404
    8643   14739.4571
    8644   14746.7132
    8645   15062.9808
    8646   14670.2380
    8647   14536.8317
    8648   14645.5848
    8649   14582.6836
    8650   14492.0823
    8651   14747.7687
    8652   14957.3776
    8653   14531.7334
    8654   14772.2549
    8655   14508.9822
    8656   14482.5647
    8657   14500.0909
    8658   14304.7826
    8659   14412.5229
    8660   14672.7132
    8661   14419.6428
    8662   14482.7551
    8663   14261.9027
    8664   14488.6438
    8665   14336.9343
    8666   14509.8471
    8667   14485.2191
    8668   14471.5731
    8669   14552.1986
    8670   14740.1025
    8671   14961.2417
    8672   14729.6746
    8673   14814.6380
    8674   14805.7142
    8675   14934.9885
    8676   14668.9764
    8677   14812.1771
    8678   14903.0231
    8679   14773.0460
    8680   14798.0276
    8681   14632.0054
    8682   14626.5364
    8683   14266.9934
    8684   14663.0480
    8685   14862.4722
    8686   14817.3984
    8687   14874.1095
    8688   14711.7610
    8689   14923.2585
    8690   14855.2969
    8691   14986.4173
    8692   14692.7389
    8693   14870.2693
    8694   14783.3452
    8695   14705.1681
    8696   14613.3689
    8697   14557.1888
    8698   14517.8249
    8699   14834.6885
    8700   14847.6158
    8701   14636.0930
    8702   14508.8027
    8703   14502.7569
    8704   14311.2750
    8705   14891.2179
    8706   14648.8752
    8707   14730.1503
    8708   14628.4280
    8709   14614.6864
    8710   14584.8992
    8711   14410.6052
    8712   14570.7317
    8713   14631.7531
    8714   14436.0437
    8715   14702.3743
    8716   14448.1096
    8717   14377.0564
    8718   14454.9107
    8719   14531.1590
    8720   14430.2189
    8721   14703.0045
    8722   14564.4845
    8723   14806.3389
    8724   14698.2882
    8725   14712.6054
    8726   14714.7612
    8727   14675.6759
    8728   14533.3583
    8729   14341.7361
    8730   14450.9264
    8731   14383.0606
    8732   14497.7617
    8733   14411.6581
    8734   14188.8445
    8735   14511.2506
    8736   14505.9349
    8737   14108.3159
    8738   14305.0130
    8739   14736.2165
    8740   14568.2102
    8741   14472.7206
    8742   14571.9579
    8743   14535.7193
    8744   14601.1257
    8745   14652.0253
    8746   14628.7454
    8747   14706.5789
    8748   14550.8884
    8749   14845.1159
    8750   14841.0346
    8751   14669.9923
    8752   14371.8557
    8753   14858.0051
    8754   14358.5938
    8755   14636.7114
    8756   14874.0108
    8757   14594.8057
    8758   14747.6516
    8759   14256.7902
    8760   14437.8744
    8761   14513.0006
    8762   14733.2159
    8763   14815.2005
    8764   14714.6597
    8765   14515.3288
    8766   14606.8512
    8767   14443.7505
    8768   14493.6317
    8769   14314.7739
    8770   14403.0997
    8771   14710.7077
    8772   14552.3884
    8773   14591.5168
    8774   14645.5070
    8775   14426.4877
    8776   14649.2392
    8777   14571.3764
    8778   14706.7724
    8779   14793.7893
    8780   14370.9264
    8781   14754.7578
    8782   14667.3210
    8783   14641.6272
    8784   14501.7219
    8785   14723.9615
    8786   14448.5518
    8787   14540.1099
    8788   14372.8200
    8789   14583.9016
    8790   14204.1662
    8791   14545.9310
    8792   14582.2899
    8793   14373.8820
    8794   14758.4885
    8795   14797.1913
    8796   14647.6402
    8797   14584.4399
    8798   14675.6810
    8799   14796.3856
    8800   14529.3087
    8801   14625.0873
    8802   14514.7290
    8803   14444.7084
    8804   14129.2189
    8805   14161.3825
    8806   14270.9440
    8807   14345.6740
    8808   14352.7749
    8809   14501.6163
    8810   14418.8995
    8811   14306.1063
    8812   14157.3854
    8813   14329.4144
    8814   14440.9170
    8815   14565.3324
    8816   14239.8368
    8817   14425.6337
    8818   14601.9976
    8819   14462.0985
    8820   14536.8420
    8821   14605.0701
    8822   14531.1490
    8823   14194.9400
    8824   14612.9086
    8825   14530.3076
    8826   14506.0235
    8827   14602.0655
    8828   14719.7122
    8829   14494.6987
    8830   14867.7455
    8831   14596.7653
    8832   14495.7204
    8833   14747.6308
    8834   14518.1304
    8835   14659.7300
    8836   14671.0774
    8837   14690.5577
    8838   14571.1372
    8839   14655.1106
    8840   14548.4162
    8841   14692.7940
    8842   14705.5505
    8843   14703.3698
    8844   14429.3504
    8845   14396.1960
    8846   14408.3147
    8847   14331.9938
    8848   14635.1703
    8849   14444.2607
    8850   14423.7900
    8851   14666.4738
    8852   14514.7400
    8853   14460.1129
    8854   14283.6230
    8855   14469.4079
    8856   14463.1663
    8857   14188.8876
    8858   14151.0566
    8859   14404.6107
    8860   14120.9987
    8861   14282.0729
    8862   14323.7221
    8863   14429.8983
    8864   14238.8073
    8865   14550.0158
    8866   14719.2085
    8867   14461.9196
    8868   14444.2846
    8869   14613.5942
    8870   14509.8396
    8871   14524.8143
    8872   14576.4695
    8873   14536.6201
    8874   14314.3434
    8875   14429.7049
    8876   14574.3997
    8877   14274.5736
    8878   14558.8321
    8879   14310.0549
    8880   14416.8516
    8881   14298.8366
    8882   14347.4572
    8883   14624.1076
    8884   14302.1757
    8885   14658.0349
    8886   14383.2149
    8887   14716.8583
    8888   14658.3918
    8889   14520.1239
    8890   14777.9110
    8891   14612.1186
    8892   14508.5658
    8893   14461.8640
    8894   14136.6387
    8895   14408.8695
    8896   14625.3230
    8897   14615.0449
    8898   14244.0211
    8899   14445.1205
    8900   14499.3233
    8901   14430.1196
    8902   14515.7116
    8903   14433.6037
    8904   14279.1199
    8905   14547.5492
    8906   14089.7877
    8907   14373.5868
    8908   14225.2388
    8909   14553.3917
    8910   14335.8905
    8911   14535.6200
    8912   14352.3026
    8913   14331.0385
    8914   14626.3256
    8915   14346.3476
    8916   14673.3610
    8917   14366.4096
    8918   14740.6868
    8919   14852.6974
    8920   14877.0560
    8921   14586.8441
    8922   14455.8168
    8923   14485.9135
    8924   14644.4707
    8925   14708.7549
    8926   14577.4916
    8927   14669.6813
    8928   14710.9597
    8929   14404.7878
    8930   14570.2527
    8931   14598.9042
    8932   14729.5536
    8933   14542.0238
    8934   14576.8542
    8935   14754.6327
    8936   14536.3856
    8937   14565.3388
    8938   14690.1153
    8939   14792.7676
    8940   14508.5969
    8941   14725.0268
    8942   14901.2143
    8943   14575.5412
    8944   14789.8839
    8945   14517.9607
    8946   14871.2933
    8947   14717.7328
    8948   14851.8530
    8949   14769.8993
    8950   14974.4135
    8951   14795.9981
    8952   14961.9598
    8953   14861.7284
    8954   14668.7256
    8955   14934.0718
    8956   14821.2242
    8957   14903.9650
    8958   14833.8529
    8959   14847.4059
    8960   14725.2163
    8961   14789.5791
    8962   14780.4531
    8963   14800.6482
    8964   14834.3508
    8965   14773.2808
    8966   14805.5665
    8967   15076.8886
    8968   14780.6586
    8969   14667.2126
    8970   14825.3102
    8971   14588.7638
    8972   14805.8534
    8973   14659.8360
    8974   14587.6198
    8975   14517.2238
    8976   14879.8994
    8977   14892.9885
    8978   14880.6133
    8979   14826.7396
    8980   14788.0506
    8981   14850.4399
    8982   14632.8985
    8983   14610.9425
    8984   14593.6139
    8985   14495.8678
    8986   14667.8294
    8987   14198.1321
    8988   14749.6753
    8989   14452.4072
    8990   14916.7354
    8991   14667.6350
    8992   14803.0352
    8993   14923.0588
    8994   14559.3739
    8995   14692.1859
    8996   14624.1150
    8997   14495.5740
    8998   14708.3637
    8999   14509.6578
    9000   14235.5578
    9001   14540.1919
    9002   14635.6549
    9003   14732.9767
    9004   14744.5852
    9005   14785.7983
    9006   14577.0951
    9007   14937.6190
    9008   14737.2498
    9009   15037.2726
    9010   15069.3350
    9011   14801.5928
    9012   14950.1541
    9013   14884.9071
    9014   14905.4367
    9015   14847.1511
    9016   15082.5085
    9017   14872.6800
    9018   14805.2263
    9019   15087.2513
    9020   14726.4773
    9021   14817.8578
    9022   15059.6196
    9023   15117.9724
    9024   14740.3077
    9025   14793.5838
    9026   14861.8900
    9027   14819.3351
    9028   14904.0215
    9029   14985.3302
    9030   14915.4404
    9031   14776.4806
    9032   14992.9749
    9033   14855.4900
    9034   14950.7584
    9035   14871.9049
    9036   15020.9548
    9037   14876.7223
    9038   14855.2097
    9039   14705.0365
    9040   14706.5927
    9041   14717.5809
    9042   14928.3785
    9043   14813.4629
    9044   14483.5027
    9045   14410.9482
    9046   14653.2589
    9047   14781.6926
    9048   14455.1718
    9049   14768.9356
    9050   14989.2794
    9051   15054.6117
    9052   14632.3039
    9053   14788.3371
    9054   14662.4315
    9055   14973.5200
    9056   14985.1073
    9057   14862.2577
    9058   14892.1422
    9059   15035.1733
    9060   14974.9043
    9061   14914.7783
    9062   14876.0126
    9063   14830.8412
    9064   14944.9905
    9065   14796.2945
    9066   14820.9955
    9067   14908.5855
    9068   15090.9437
    9069   14875.9092
    9070   15093.4916
    9071   14813.2973
    9072   14793.6183
    9073   14573.9587
    9074   14698.0363
    9075   14666.9703
    9076   14883.9163
    9077   15007.6463
    9078   14873.1315
    9079   15192.6082
    9080   14823.8617
    9081   14859.8650
    9082   14773.4675
    9083   14980.5023
    9084   14793.5725
    9085   14891.5889
    9086   14838.7261
    9087   15009.9952
    9088   14718.6477
    9089   14954.2752
    9090   14811.8106
    9091   14743.4274
    9092   14650.8647
    9093   14801.8416
    9094   14805.1311
    9095   14911.0555
    9096   14813.6525
    9097   14725.6435
    9098   14688.9023
    9099   14609.8283
    9100   14797.4739
    9101   14920.2946
    9102   14943.3207
    9103   14656.9724
    9104   14340.7233
    9105   14848.7779
    9106   14594.2591
    9107   14762.0047
    9108   14773.2343
    9109   14714.1421
    9110   14784.0695
    9111   14950.8319
    9112   14983.6435
    9113   14893.9818
    9114   14843.1234
    9115   14925.2646
    9116   14956.7581
    9117   15130.0474
    9118   15013.1063
    9119   14944.4236
    9120   15138.4432
    9121   15033.3806
    9122   14915.3972
    9123   14892.4615
    9124   15112.7645
    9125   14987.7767
    9126   14857.9936
    9127   14719.5986
    9128   14869.5364
    9129   14697.9504
    9130   14616.3302
    9131   14632.4707
    9132   14998.7741
    9133   14465.5739
    9134   14475.4477
    9135   14557.9623
    9136   14557.1027
    9137   14714.3838
    9138   14679.6010
    9139   14753.2346
    9140   14772.7592
    9141   14629.8439
    9142   14872.0291
    9143   14862.0553
    9144   14635.2577
    9145   15154.0251
    9146   14997.8679
    9147   14836.2940
    9148   14830.2159
    9149   14806.5440
    9150   14653.3868
    9151   14654.6267
    9152   14644.7367
    9153   14687.2403
    9154   14774.2879
    9155   15045.8313
    9156   14920.7205
    9157   14996.8103
    9158   14988.0339
    9159   14793.5267
    9160   15005.9031
    9161   14701.5670
    9162   14809.8432
    9163   14781.1075
    9164   14562.3220
    9165   14533.5406
    9166   14724.4355
    9167   14371.7477
    9168   14745.1710
    9169   14681.1924
    9170   14726.5617
    9171   14332.4046
    9172   14844.2677
    9173   14501.7780
    9174   14546.6393
    9175   14139.2228
    9176   14472.0393
    9177   14295.5593
    9178   14446.8049
    9179   14425.8245
    9180   14362.0804
    9181   14293.4100
    9182   14498.2698
    9183   14461.1455
    9184   14407.2973
    9185   14449.0703
    9186   14325.9930
    9187   14781.3862
    9188   14195.9877
    9189   14333.5887
    9190   14467.5591
    9191   14530.8911
    9192   14582.3034
    9193   14456.9504
    9194   14610.9559
    9195   14466.1610
    9196   14524.1246
    9197   14393.4507
    9198   14252.2805
    9199   14654.9634
    9200   14431.7633
    9201   14442.2100
    9202   14240.1529
    9203   14388.4602
    9204   14337.6973
    9205   14438.0608
    9206   14213.4329
    9207   14468.0703
    9208   14230.5535
    9209   14517.8650
    9210   14592.5287
    9211   14583.8751
    9212   14269.3832
    9213   14495.1786
    9214   14519.1192
    9215   14410.2526
    9216   14439.4920
    9217   14838.1008
    9218   14792.3734
    9219   14544.1872
    9220   14752.0063
    9221   14421.7022
    9222   14547.1613
    9223   14641.2056
    9224   14576.5125
    9225   14707.0249
    9226   14482.2292
    9227   14724.8417
    9228   14418.3282
    9229   14844.1782
    9230   14693.3337
    9231   14776.4434
    9232   14641.0055
    9233   14458.2948
    9234   14498.1698
    9235   14597.8614
    9236   14791.2669
    9237   14743.4577
    9238   14664.7923
    9239   14822.0792
    9240   14644.2605
    9241   14635.0041
    9242   14565.1004
    9243   14947.4582
    9244   14620.1179
    9245   14661.5862
    9246   14630.7926
    9247   14721.9119
    9248   14704.7988
    9249   14765.1982
    9250   14445.0857
    9251   14793.2530
    9252   14817.1549
    9253   14840.0255
    9254   14610.0474
    9255   14758.9354
    9256   14682.0136
    9257   14907.8375
    9258   14502.4280
    9259   14488.5127
    9260   14763.2899
    9261   14468.6909
    9262   14679.2606
    9263   14262.6668
    9264   14594.2790
    9265   14506.9117
    9266   14717.7549
    9267   14318.6527
    9268   14468.4540
    9269   14402.0008
    9270   14345.9428
    9271   14554.4791
    9272   14356.2210
    9273   14558.9384
    9274   14745.0532
    9275   14509.2715
    9276   14585.8544
    9277   14535.5627
    9278   14881.6761
    9279   14665.0386
    9280   14673.7979
    9281   14474.6783
    9282   14509.2988
    9283   14776.4806
    9284   14957.3516
    9285   14236.6399
    9286   14244.5132
    9287   14241.6748
    9288   14632.8876
    9289   14365.9013
    9290   14240.5639
    9291   14424.1492
    9292   14607.0463
    9293   14682.2307
    9294   14258.7452
    9295   14542.9720
    9296   14409.2988
    9297   14387.4183
    9298   14200.3189
    9299   14509.0271
    9300   14536.6338
    9301   14610.1091
    9302   14446.4907
    9303   14590.7792
    9304   14663.5794
    9305   14506.5190
    9306   14593.3475
    9307   14653.1074
    9308   14339.7075
    9309   14505.8434
    9310   14395.1297
    9311   14501.3874
    9312   14232.8627
    9313   14438.4311
    9314   14291.9991
    9315   14766.0542
    9316   14354.9543
    9317   14552.1977
    9318   14415.7279
    9319   14249.0797
    9320   14570.5180
    9321   14533.9964
    9322   14686.6027
    9323   14572.0209
    9324   14361.1786
    9325   14464.8014
    9326   14263.7832
    9327   14476.3435
    9328   14482.5065
    9329   14750.8806
    9330   14534.6780
    9331   14638.1005
    9332   14558.7371
    9333   14348.9866
    9334   14436.3596
    9335   14339.5263
    9336   14359.1778
    9337   14235.4783
    9338   14289.4526
    9339   14299.9979
    9340   14143.2998
    9341   14537.0820
    9342   14576.8594
    9343   14426.5776
    9344   14389.7593
    9345   14558.7837
    9346   14624.0881
    9347   14290.1543
    9348   14296.2217
    9349   14082.6515
    9350   14164.2823
    9351   14332.1260
    9352   14498.7409
    9353   14438.2449
    9354   14143.2616
    9355   14438.1787
    9356   14230.8616
    9357   14620.4998
    9358   14434.0558
    9359   14496.7961
    9360   14566.1026
    9361   14570.6306
    9362   14162.5626
    9363   14003.7579
    9364   13942.6182
    9365   14125.0320
    9366   13904.9051
    9367   14209.8653
    9368   14183.3882
    9369   14332.3214
    9370   14203.0956
    9371   14574.2736
    9372   14317.4682
    9373   14126.1533
    9374   14332.5042
    9375   14382.1602
    9376   14344.2459
    9377   14577.8787
    9378   14521.5345
    9379   14455.3663
    9380   14568.8050
    9381   14684.7414
    9382   14449.8124
    9383   14499.1665
    9384   14825.1768
    9385   14315.1960
    9386   14600.1237
    9387   14746.2657
    9388   14770.3411
    9389   14859.5100
    9390   14584.3564
    9391   14559.7751
    9392   14628.4744
    9393   14600.3741
    9394   14416.3500
    9395   14508.3018
    9396   14463.5291
    9397   14377.9792
    9398   14672.0824
    9399   14741.0788
    9400   14720.2364
    9401   14466.2043
    9402   14538.3668
    9403   14170.9832
    9404   14732.1221
    9405   14401.8548
    9406   14489.0470
    9407   14542.3594
    9408   14365.1053
    9409   14410.0793
    9410   14254.2188
    9411   14304.4372
    9412   14370.7173
    9413   13985.5621
    9414   14265.1237
    9415   14176.2289
    9416   13897.6146
    9417   14470.6325
    9418   14171.9714
    9419   14111.4149
    9420   14369.2946
    9421   14070.3940
    9422   14134.7509
    9423   14051.0750
    9424   14030.9748
    9425   13986.8043
    9426   14287.1998
    9427   14340.1601
    9428   14446.2468
    9429   14416.9293
    9430   14290.0324
    9431   14220.3161
    9432   14375.9673
    9433   14416.1107
    9434   14289.6188
    9435   14423.8785
    9436   14269.6413
    9437   14186.4400
    9438   14317.7687
    9439   14467.1059
    9440   14434.4431
    9441   14541.1904
    9442   14239.2323
    9443   14234.0979
    9444   14380.5245
    9445   14316.2655
    9446   14340.0968
    9447   14345.4866
    9448   14399.9556
    9449   14384.1714
    9450   14116.8761
    9451   14423.4385
    9452   14361.1684
    9453   14398.2255
    9454   14020.6058
    9455   14454.0160
    9456   14196.8875
    9457   14272.6957
    9458   14185.7174
    9459   14086.8780
    9460   14395.2977
    9461   14290.0857
    9462   14250.8362
    9463   14427.7053
    9464   14525.3822
    9465   14449.1491
    9466   14253.1077
    9467   14281.6342
    9468   14029.5159
    9469   14163.5705
    9470   14283.8078
    9471   14267.4562
    9472   14394.2233
    9473   14160.3249
    9474   14527.4416
    9475   14369.0945
    9476   14595.2168
    9477   14315.8011
    9478   14378.2183
    9479   14313.4140
    9480   14141.4028
    9481   14581.4071
    9482   14530.7371
    9483   14664.7925
    9484   14105.3584
    9485   14766.9444
    9486   14487.7393
    9487   14342.2945
    9488   14413.2163
    9489   14316.9624
    9490   14245.2500
    9491   14129.1560
    9492   14381.0903
    9493   14306.1058
    9494   14424.5022
    9495   14340.0965
    9496   14214.5478
    9497   14534.3511
    9498   14556.9652
    9499   14404.8399
    9500   14562.0495
    9501   14517.5890
    9502   14545.8510
    9503   14317.8443
    9504   14154.5413
    9505   14198.7768
    9506   14205.0910
    9507   14249.0203
    9508   14385.4658
    9509   14449.0732
    9510   14383.5974
    9511   14389.4297
    9512   14225.2718
    9513   14118.0080
    9514   14135.6801
    9515   14187.9653
    9516   14187.2918
    9517   14111.6092
    9518   14076.7036
    9519   14012.4336
    9520   14425.8195
    9521   14033.8996
    9522   14141.9423
    9523   14510.6411
    9524   14331.5578
    9525   14405.6874
    9526   14280.3879
    9527   14106.2482
    9528   14252.8407
    9529   13978.2692
    9530   14264.8507
    9531   14210.8146
    9532   14290.8557
    9533   13859.0363
    9534   14108.8978
    9535   14099.9154
    9536   14291.5317
    9537   14086.9544
    9538   14270.6908
    9539   14349.3355
    9540   14301.7062
    9541   14180.7003
    9542   13861.2747
    9543   14034.2615
    9544   14035.8638
    9545   13913.0373
    9546   14193.7644
    9547   14033.3861
    9548   14051.4183
    9549   14138.3454
    9550   14350.8028
    9551   14230.2061
    9552   13983.6697
    9553   14172.7754
    9554   14083.9349
    9555   14267.6822
    9556   14164.3978
    9557   14113.7672
    9558   14498.6595
    9559   14540.4941
    9560   14237.3305
    9561   14123.7558
    9562   14193.3385
    9563   14072.2175
    9564   13917.8608
    9565   13843.1089
    9566   14019.1837
    9567   13812.1406
    9568   13917.3744
    9569   13967.7797
    9570   14234.1328
    9571   14013.7444
    9572   14047.8930
    9573   14031.5599
    9574   13847.3743
    9575   14007.1191
    9576   14097.3546
    9577   13822.3209
    9578   14144.5091
    9579   14081.8188
    9580   14198.4409
    9581   13858.3159
    9582   14083.3694
    9583   13900.1927
    9584   14041.2552
    9585   13927.2220
    9586   14217.5940
    9587   14341.5763
    9588   14241.2653
    9589   14248.4133
    9590   13992.7186
    9591   14007.8480
    9592   14123.2112
    9593   14032.1159
    9594   14037.2151
    9595   14003.8592
    9596   14104.9560
    9597   13899.3466
    9598   14069.0035
    9599   14001.1454
    9600   14188.8008
    9601   14177.8833
    9602   14214.1881
    9603   14094.3785
    9604   14341.1631
    9605   14466.0649
    9606   14320.7372
    9607   14341.2941
    9608   14363.4866
    9609   14470.3235
    9610   14123.6816
    9611   14284.5961
    9612   14453.2761
    9613   14284.6430
    9614   14378.4636
    9615   14389.8490
    9616   14159.2347
    9617   14292.0705
    9618   14359.7493
    9619   14161.9746
    9620   14241.6946
    9621   14028.2048
    9622   14226.9617
    9623   14121.7815
    9624   14153.0116
    9625   14166.1119
    9626   14169.2647
    9627   14154.1638
    9628   14039.3695
    9629   14216.8220
    9630   14375.5408
    9631   14069.0998
    9632   14011.7434
    9633   14287.1930
    9634   14400.6491
    9635   14153.1474
    9636   14211.8156
    9637   14272.1221
    9638   14163.1698
    9639   14056.3729
    9640   14309.3079
    9641   13928.0134
    9642   14340.1062
    9643   14033.5675
    9644   14286.1069
    9645   13992.6282
    9646   14245.8989
    9647   14006.9196
    9648   14196.4716
    9649   14095.2773
    9650   14036.2578
    9651   14017.2568
    9652   14140.3345
    9653   14000.1077
    9654   14316.8859
    9655   14353.8082
    9656   14129.3575
    9657   14321.5324
    9658   14101.7224
    9659   13935.1836
    9660   14097.2236
    9661   14261.6502
    9662   14085.1252
    9663   13882.0943
    9664   14116.4631
    9665   13992.8444
    9666   14244.6299
    9667   14003.7247
    9668   14181.3566
    9669   14269.3531
    9670   14077.0934
    9671   14040.1884
    9672   14084.2246
    9673   14358.8070
    9674   14155.5471
    9675   14467.5196
    9676   13893.6135
    9677   14399.2185
    9678   14216.8148
    9679   14311.5893
    9680   14218.7112
    9681   14036.2623
    9682   13974.0326
    9683   14326.9917
    9684   14341.5217
    9685   14302.9084
    9686   14420.2226
    9687   14596.0268
    9688   14427.5128
    9689   14517.7701
    9690   14573.1415
    9691   14679.8789
    9692   14296.2704
    9693   14462.4061
    9694   14215.6667
    9695   14242.5116
    9696   14032.2400
    9697   14060.3174
    9698   14189.2823
    9699   14248.5554
    9700   13988.8454
    9701   14181.5726
    9702   14407.7059
    9703   14173.7022
    9704   14169.3490
    9705   13957.1930
    9706   14360.6446
    9707   14244.2339
    9708   14240.0837
    9709   14130.5080
    9710   14128.9154
    9711   14283.4062
    9712   14235.6874
    9713   14102.8690
    9714   14248.3457
    9715   14098.7834
    9716   14512.4215
    9717   14095.0917
    9718   14335.0866
    9719   14192.6871
    9720   14173.4666
    9721   14099.7246
    9722   14263.7579
    9723   14134.3913
    9724   14173.0405
    9725   14441.4569
    9726   14005.9902
    9727   14177.8013
    9728   14061.0023
    9729   14113.1257
    9730   14129.4274
    9731   13986.8541
    9732   14132.3640
    9733   13984.0948
    9734   14106.3628
    9735   14075.2928
    9736   13689.4163
    9737   13836.4568
    9738   14175.0389
    9739   13892.5863
    9740   13927.6468
    9741   14010.4206
    9742   13766.9617
    9743   14019.2782
    9744   13984.7733
    9745   14020.5436
    9746   14164.0083
    9747   14004.9860
    9748   14086.6395
    9749   13967.3176
    9750   14062.0574
    9751   14095.7095
    9752   14091.7471
    9753   14177.5053
    9754   14180.5236
    9755   14227.8416
    9756   14229.9049
    9757   14273.7049
    9758   14180.1223
    9759   14197.9151
    9760   14220.0408
    9761   14210.6962
    9762   13904.0770
    9763   14338.2150
    9764   14097.5164
    9765   14283.1967
    9766   14207.1245
    9767   14105.5026
    9768   14398.9067
    9769   14291.7445
    9770   14310.4201
    9771   14295.8079
    9772   14149.8296
    9773   14194.9148
    9774   14164.7825
    9775   14585.7059
    9776   14201.9275
    9777   14514.9524
    9778   14410.0856
    9779   14601.0148
    9780   14437.2663
    9781   14354.2413
    9782   14392.7569
    9783   14242.5243
    9784   14233.7780
    9785   14312.2531
    9786   14369.0487
    9787   14258.4778
    9788   14338.8583
    9789   14403.9777
    9790   14359.7686
    9791   14442.9376
    9792   14592.6840
    9793   14351.2442
    9794   14403.9988
    9795   14131.5340
    9796   14276.8975
    9797   14404.8632
    9798   14250.0550
    9799   14253.5765
    9800   14209.7694
    9801   14098.9551
    9802   14263.6643
    9803   14215.7355
    9804   13990.5130
    9805   14372.9728
    9806   14203.6114
    9807   14397.3069
    9808   13995.9897
    9809   14429.9813
    9810   14433.9033
    9811   14272.1644
    9812   14051.9076
    9813   13933.1531
    9814   14028.3578
    9815   14133.5203
    9816   14234.2092
    9817   14069.9994
    9818   14233.2708
    9819   14178.0049
    9820   14126.4765
    9821   14083.7824
    9822   14232.4126
    9823   14151.0852
    9824   14089.0572
    9825   14053.5798
    9826   14188.3384
    9827   14401.8393
    9828   14258.8204
    9829   14377.4692
    9830   14286.4087
    9831   14661.6290
    9832   14666.7236
    9833   14442.5377
    9834   14235.7077
    9835   14493.3874
    9836   14596.7469
    9837   14671.7498
    9838   14608.3137
    9839   14741.3831
    9840   14652.9905
    9841   14498.2417
    9842   14367.8398
    9843   14636.4555
    9844   14758.7907
    9845   14212.4009
    9846   14764.7978
    9847   14526.3643
    9848   14307.9801
    9849   14224.6995
    9850   14615.3397
    9851   14485.8327
    9852   14520.1407
    9853   14393.7486
    9854   14567.5564
    9855   14137.9210
    9856   14192.6498
    9857   14062.5166
    9858   14403.2440
    9859   13912.3258
    9860   14112.6168
    9861   13950.2694
    9862   14457.8668
    9863   14153.0004
    9864   14209.1533
    9865   14174.5182
    9866   14409.7362
    9867   14173.3572
    9868   14392.4031
    9869   14473.3802
    9870   14125.3474
    9871   14406.7683
    9872   14117.1016
    9873   14254.4917
    9874   14683.8645
    9875   14195.2847
    9876   14535.4602
    9877   14359.3889
    9878   14653.5674
    9879   14447.4692
    9880   14645.8957
    9881   14537.3941
    9882   14832.5887
    9883   14355.6316
    9884   14210.8283
    9885   14759.2024
    9886   14675.9455
    9887   14840.6016
    9888   14562.6597
    9889   14606.4689
    9890   14809.0407
    9891   14559.0482
    9892   14930.0120
    9893   14646.9503
    9894   14403.2112
    9895   14332.5655
    9896   14664.5956
    9897   14459.0434
    9898   14344.5773
    9899   14480.9718
    9900   14194.7086
    9901   14511.1249
    9902   14618.2478
    9903   14618.4451
    9904   14603.0058
    9905   14388.0505
    9906   14428.3281
    9907   14418.9067
    9908   14247.9543
    9909   14273.6301
    9910   14507.1439
    9911   14544.8454
    9912   14537.7166
    9913   14387.0061
    9914   14379.5026
    9915   14448.3622
    9916   13834.0298
    9917   14377.8249
    9918   14473.8453
    9919   14785.8199
    9920   14440.0677
    9921   14501.0259
    9922   14357.9187
    9923   14210.9176
    9924   14376.2618
    9925   14247.8296
    9926   14322.6438
    9927   14431.9050
    9928   14300.7514
    9929   14474.8815
    9930   14497.3020
    9931   14441.0753
    9932   14482.0940
    9933   14802.3467
    9934   14313.2760
    9935   14505.4298
    9936   14459.2762
    9937   14274.3925
    9938   14428.9371
    9939   14432.6844
    9940   14238.1225
    9941   14525.9637
    9942   14148.0827
    9943   14272.0558
    9944   14167.8740
    9945   14263.7174
    9946   14425.4026
    9947   14307.2418
    9948   14390.0041
    9949   14333.2901
    9950   14532.0498
    9951   14368.6752
    9952   14245.7409
    9953   14034.3968
    9954   14313.6850
    9955   14374.2484
    9956   14586.1570
    9957   14267.4141
    9958   14682.8432
    9959   14651.8712
    9960   14351.3049
    9961   14462.3637
    9962   14368.8480
    9963   14423.3293
    9964   14554.6263
    9965   14297.3345
    9966   14346.8855
    9967   14433.3703
    9968   14501.1254
    9969   14464.4956
    9970   14155.3268
    9971   14296.1538
    9972   14331.8646
    9973   14367.8698
    9974   13907.0725
    9975   14237.6096
    9976   14193.1717
    9977   14094.3152
    9978   14116.1694
    9979   13973.2885
    9980   13762.3907
    9981   14108.3841
    9982   14146.2522
    9983   14150.2463
    9984   13836.3200
    9985   14016.4955
    9986   13905.7416
    9987   14082.9987
    9988   14499.8809
    9989   14141.4294
    9990   14565.2440
    9991   14302.2093
    9992   14063.0083
    9993   14180.1238
    9994   14428.0369
    9995   13849.9903
    9996   14228.5985
    9997   14088.9882
    9998   14155.1314
    9999   14165.5820
   10000   14153.7135
   10001   15241.4976
   10002   15187.2784
   10003   15234.5380
   10004   15319.6452
   10005   15263.0328
   10006   15291.3399
   10007   15389.8109
   10008   15318.8376
   10009   15132.3687
   10010   15191.5190
   10011   15073.7904
   10012   15212.7473
   10013   14982.5958
   10014   15451.2591
   10015   15201.0462
   10016   15215.7449
   10017   15312.8692
   10018   15053.6864
   10019   15148.6232
   10020   15186.7555
   10021   15302.4702
   10022   15203.3418
   10023   15632.4455
   10024   15222.2556
   10025   15153.1999
   10026   15180.8786
   10027   15361.4160
   10028   15425.7963
   10029   15484.6576
   10030   15263.3518
   10031   15224.0833
   10032   15502.6849
   10033   14947.6934
   10034   15289.1958
   10035   15014.0070
   10036   15477.6288
   10037   15156.5217
   10038   15248.6696
   10039   15374.4270
   10040   15400.3111
   10041   15156.5031
   10042   15239.4896
   10043   15086.8095
   10044   15381.0852
   10045   15206.7387
   10046   15146.3339
   10047   15090.5822
   10048   15203.2217
   10049   15268.7773
   10050   15266.2131
   10051   15171.4741
   10052   15096.0735
   10053   15114.4152
   10054   15137.1158
   10055   15249.5551
   10056   15112.8353
   10057   15104.7195
   10058   15098.5290
   10059   14993.5459
   10060   15189.3794
   10061   15243.9900
   10062   15419.0084
   10063   15113.1862
   10064   15365.7200
   10065   15119.8982
   10066   15057.9070
   10067   15262.2208
   10068   15165.3982
   10069   15370.3052
   10070   14930.6427
   10071   15208.3440
   10072   15285.6876
   10073   15420.1370
   10074   15213.5205
   10075   15146.4325
   10076   15068.8391
   10077   15301.6929
   10078   15087.1820
   10079   15208.8776
   10080   15004.1563
   10081   15158.1402
   10082   15109.6349
   10083   15140.2590
   10084   15331.6024
   10085   15205.7391
   10086   15426.8413
   10087   15176.2490
   10088   15215.5369
   10089   14939.6661
   10090   15215.3590
   10091   15127.2674
   10092   15113.8764
   10093   14914.3938
   10094   15282.3226
   10095   15358.7963
   10096   15225.3426
   10097   15044.3579
   10098   15266.7103
   10099   15240.9209
   10100   15143.2713
   10101   14874.5842
   10102   15199.6136
   10103   15011.5662
   10104   15285.9045
   10105   15162.6513
   10106   15164.6450
   10107   15126.9587
   10108   14736.6309
   10109   15154.5353
   10110   14995.4894
   10111   14945.0385
   10112   15239.6882
   10113   15348.9588
   10114   15189.1001
   10115   14953.8064
   10116   14949.0249
   10117   14931.9832
   10118   14986.2905
   10119   15049.8993
   10120   15015.1020
   10121   15176.2790
   10122   15036.0415
   10123   15254.2152
   10124   15254.8034
   10125   15252.4344
   10126   15418.4819
   10127   15309.1374
   10128   15381.8090
   10129   15109.3237
   10130   15159.3171
   10131   15291.0204
   10132   15072.8092
   10133   15271.2336
   10134   15267.4449
   10135   15100.0213
   10136   15368.3414
   10137   15121.4586
   10138   15455.8650
   10139   15251.9764
   10140   15224.8684
   10141   15257.5556
   10142   15372.7259
   10143   15316.0530
   10144   15478.3833
   10145   15132.8537
   10146   15393.5724
   10147   15115.9481
   10148   15296.0081
   10149   15323.8143
   10150   15320.1218
   10151   15130.0020
   10152   15062.5558
   10153   14827.5371
   10154   15174.3044
   10155   15294.1537
   10156   15542.8475
   10157   15025.3392
   10158   15006.8273
   10159   14916.5093
   10160   15289.0159
   10161   14808.6913
   10162   15235.5334
   10163   15027.7427
   10164   14900.8130
   10165   15181.6364
   10166   14968.4833
   10167   14867.0202
   10168   14971.6874
   10169   15028.3521
   10170   15123.5086
   10171   14976.9378
   10172   15003.4162
   10173   14995.9333
   10174   15173.9564
   10175   14938.2486
   10176   15119.7392
   10177   14867.0855
   10178   15397.0048
   10179   15048.4023
   10180   15010.3734
   10181   14783.0685
   10182   14790.2054
   10183   14917.0452
   10184   14987.3954
   10185   15003.0810
   10186   14547.6388
   10187   14956.0007
   10188   14930.4426
   10189   14921.5609
   10190   14679.7968
   10191   14772.6169
   10192   15016.6177
   10193   15044.2179
   10194   15067.4457
   10195   14939.1973
   10196   14862.0852
   10197   14959.7764
   10198   15072.0063
   10199   14974.7566
   10200   15023.2015
   10201   14956.7378
   10202   14784.8602
   10203   15032.4570
   10204   14800.8479
   10205   14795.5145
   10206   15046.9890
   10207   14783.5933
   10208   14583.7159
   10209   14632.4197
   10210   14602.5998
   10211   14895.1729
   10212   14957.7203
   10213   14722.0557
   10214   14773.5547
   10215   14626.4449
   10216   15015.2194
   10217   15023.9624
   10218   14941.2394
   10219   14813.0312
   10220   14897.9483
   10221   15162.8078
   10222   14814.2374
   10223   14654.7700
   10224   14743.4451
   10225   14601.8453
   10226   14733.7630
   10227   14552.1108
   10228   14834.1648
   10229   14650.4683
   10230   14514.2692
   10231   14643.8847
   10232   14922.6576
   10233   14691.5906
   10234   14697.8003
   10235   14664.3503
   10236   15008.4073
   10237   14993.7947
   10238   14953.0490
   10239   15031.7353
   10240   14955.6565
   10241   15005.9021
   10242   14979.6013
   10243   14826.6539
   10244   15171.7405
   10245   15006.5549
   10246   14782.4523
   10247   14607.8083
   10248   15095.2414
   10249   14855.0189
   10250   14618.8375
   10251   14937.2237
   10252   14840.2944
   10253   14733.8914
   10254   15082.4471
   10255   14820.1723
   10256   14906.1454
   10257   15029.8509
   10258   14951.8303
   10259   14930.2403
   10260   14760.4928
   10261   14975.5388
   10262   14878.1925
   10263   14782.2937
   10264   14733.2981
   10265   14833.6999
   10266   14781.7384
   10267   15108.3017
   10268   14871.8396
   10269   14803.0374
   10270   14672.3615
   10271   14661.9766
   10272   14710.0793
   10273   14644.6748
   10274   14723.9131
   10275   14606.6801
   10276   14731.8276
   10277   14921.1393
   10278   14850.9225
   10279   14785.8169
   10280   14996.2476
   10281   14741.0256
   10282   14811.4747
   10283   14668.3665
   10284   14791.4791
   10285   14833.0915
   10286   14454.9923
   10287   14525.8692
   10288   14526.8517
   10289   14675.7127
   10290   14397.5133
   10291   14754.8846
   10292   14726.5438
   10293   14856.7088
   10294   14845.9152
   10295   14653.0312
   10296   14673.4338
   10297   14562.5786
   10298   14468.6762
   10299   14520.1034
   10300   14744.7829
   10301   14496.4542
   10302   14722.2048
   10303   14620.2600
   10304   14634.1864
   10305   14715.8089
   10306   14614.4773
   10307   14549.7260
   10308   14789.3982
   10309   14446.0146
   10310   14987.4584
   10311   14557.6832
   10312   14859.4070
   10313   15059.5565
   10314   15269.5997
   10315   15036.9270
   10316   15116.6218
   10317   15155.4532
   10318   15137.0540
   10319   14917.3999
   10320   14927.8490
   10321   14923.7186
   10322   15173.7350
   10323   15032.1124
   10324   15180.5490
   10325   15011.2060
   10326   15236.9461
   10327   14921.5800
   10328   14961.8172
   10329   14931.1382
   10330   14667.0113
   10331   15094.1193
   10332   14874.2476
   10333   14814.5937
   10334   14821.5550
   10335   14759.9934
   10336   14921.1776
   10337   14623.6340
   10338   14850.4763
   10339   14716.6543
   10340   14771.9897
   10341   14610.0136
   10342   14851.4376
   10343   14867.5559
   10344   14886.6429
   10345   14742.9474
   10346   14668.5574
   10347   14667.1893
   10348   14971.9142
   10349   14904.5350
   10350   14820.3689
   10351   14656.5344
   10352   14908.9460
   10353   14766.2880
   10354   14916.9784
   10355   14867.7600
   10356   14999.6611
   10357   14777.2150
   10358   14988.2135
   10359   14882.7280
   10360   15065.6928
   10361   15003.6113
   10362   14890.1000
   10363   14919.0819
   10364   14729.5565
   10365   14592.1726
   10366   14886.8592
   10367   14689.2567
   10368   14718.4665
   10369   14587.2051
   10370   14964.5594
   10371   15098.8743
   10372   14710.6995
   10373   14957.5678
   10374   14733.1004
   10375   14497.0937
   10376   14634.0905
   10377   14908.2709
   10378   14809.6727
   10379   14722.3696
   10380   14674.3087
   10381   14885.4065
   10382   14894.7089
   10383   14872.1980
   10384   14804.3943
   10385   14728.4515
   10386   14626.0976
   10387   14642.7553
   10388   14870.6569
   10389   14747.2271
   10390   15102.5618
   10391   14613.5402
   10392   14733.0456
   10393   14823.0945
   10394   14806.2297
   10395   14693.7862
   10396   14718.7014
   10397   14778.9267
   10398   15007.2403
   10399   15174.9487
   10400   14810.7294
   10401   14987.2708
   10402   14943.0346
   10403   15009.6643
   10404   14973.6612
   10405   14836.8106
   10406   15231.8193
   10407   15040.8635
   10408   15234.8176
   10409   15014.0243
   10410   15308.0693
   10411   15020.5551
   10412   14850.6992
   10413   15010.9537
   10414   14922.8180
   10415   14985.6019
   10416   14721.1274
   10417   15040.2051
   10418   14515.9292
   10419   14710.4952
   10420   14868.2842
   10421   14800.8698
   10422   15112.9415
   10423   14838.1087
   10424   14866.6537
   10425   14874.6534
   10426   15164.7046
   10427   15169.3941
   10428   15163.8269
   10429   15085.9592
   10430   15140.9645
   10431   14680.5482
   10432   14844.2352
   10433   14925.8755
   10434   15163.0907
   10435   15006.3600
   10436   15389.1274
   10437   15068.9999
   10438   14955.4967
   10439   15128.6222
   10440   15161.4985
   10441   14866.2161
   10442   14937.8818
   10443   14943.5119
   10444   14854.2367
   10445   14985.4443
   10446   14730.6158
   10447   15071.4011
   10448   14924.5440
   10449   15179.6037
   10450   14832.4840
   10451   14832.9178
   10452   14882.1201
   10453   14894.0535
   10454   14906.9313
   10455   14786.4044
   10456   15021.5900
   10457   14838.9061
   10458   15233.4299
   10459   14767.6788
   10460   15060.0483
   10461   15236.9967
   10462   15012.6590
   10463   15149.9890
   10464   14751.8461
   10465   14968.8723
   10466   14759.3105
   10467   14795.0210
   10468   14876.8131
   10469   14833.2504
   10470   14973.0941
   10471   14960.5442
   10472   15256.3209
   10473   15159.7861
   10474   15206.0601
   10475   14963.0329
   10476   15214.8650
   10477   15077.0707
   10478   15038.5230
   10479   14844.8447
   10480   15113.4660
   10481   14789.7233
   10482   15037.4865
   10483   14745.7044
   10484   14919.2309
   10485   15075.9307
   10486   15005.0373
   10487   15245.0049
   10488   14875.5014
   10489   15098.8390
   10490   15152.6249
   10491   14940.3806
   10492   15342.6630
   10493   15106.7706
   10494   14864.4688
   10495   15222.1753
   10496   14993.7030
   10497   15238.4542
   10498   15286.5768
   10499   15064.2981
   10500   15044.7858
   10501   15297.9607
   10502   14902.2570
   10503   15149.9036
   10504   14887.3140
   10505   15004.2355
   10506   14850.9336
   10507   15067.7217
   10508   14846.8810
   10509   14876.4667
   10510   14857.9108
   10511   14861.9764
   10512   15062.9285
   10513   14983.6109
   10514   15161.6537
   10515   14957.8114
   10516   15145.8541
   10517   14878.5389
   10518   14918.9672
   10519   14937.9613
   10520   15032.8247
   10521   15090.7891
   10522   15220.5657
   10523   14965.5910
   10524   15009.2611
   10525   15032.2125
   10526   14773.4096
   10527   15137.0868
   10528   14804.5393
   10529   14971.1039
   10530   14918.7323
   10531   15046.0614
   10532   15030.4466
   10533   15013.8314
   10534   15165.3736
   10535   15197.2380
   10536   15091.5960
   10537   15237.0041
   10538   14996.7315
   10539   15085.0328
   10540   15133.0836
   10541   15085.1677
   10542   15305.1158
   10543   15047.8113
   10544   14870.6951
   10545   14951.8850
   10546   14861.7504
   10547   15086.1152
   10548   15157.1304
   10549   14740.7527
   10550   14766.0276
   10551   14782.3394
   10552   14789.7206
   10553   14863.4560
   10554   14742.7341
   10555   14727.2253
   10556   14780.5740
   10557   14704.6914
   10558   14801.5503
   10559   14802.6430
   10560   14544.4109
   10561   14808.1030
   10562   14882.0374
   10563   14698.6136
   10564   14676.0313
   10565   14636.1588
   10566   14647.2141
   10567   14563.9652
   10568   14640.3950
   10569   14738.6972
   10570   14354.1917
   10571   14556.9029
   10572   14544.2898
   10573   14539.1527
   10574   14854.4620
   10575   14705.0988
   10576   14615.7157
   10577   14697.7505
   10578   14788.3647
   10579   14833.6306
   10580   14646.6165
   10581   14864.1688
   10582   14653.9299
   10583   15150.5815
   10584   14776.8164
   10585   15013.8162
   10586   15169.4384
   10587   14904.7220
   10588   15110.7819
   10589   15212.3212
   10590   15243.2746
   10591   15220.7599
   10592   15461.5669
   10593   15112.6601
   10594   15179.5314
   10595   15176.2865
   10596   15274.7813
   10597   15357.7869
   10598   15012.9426
   10599   15055.5174
   10600   15436.2146
   10601   15364.6025
   10602   15363.3543
   10603   15301.9724
   10604   15582.3251
   10605   15086.7823
   10606   15176.6868
   10607   15075.1246
   10608   15325.8188
   10609   15151.0611
   10610   14928.3148
   10611   15217.5021
   10612   15137.4877
   10613   15237.6614
   10614   15018.5602
   10615   15223.2984
   10616   15235.1610
   10617   15210.0603
   10618   14895.5814
   10619   15048.4562
   10620   15298.3572
   10621   15033.4271
   10622   15072.4801
   10623   14853.2626
   10624   15148.7550
   10625   14823.8727
   10626   15226.9943
   10627   15113.7621
   10628   14732.9831
   10629   15024.6905
   10630   14834.1338
   10631   15257.4976
   10632   15525.9893
   10633   15260.9238
   10634   15583.9367
   10635   15313.1916
   10636   15449.5608
   10637   15180.1849
   10638   15323.3488
   10639   15430.0103
   10640   15140.9148
   10641   15407.1117
   10642   15278.1612
   10643   15221.6413
   10644   15098.9747
   10645   15403.8713
   10646   15520.6002
   10647   15322.6392
   10648   15237.1268
   10649   15284.0234
   10650   15086.2015
   10651   15286.8885
   10652   15078.1080
   10653   15368.7201
   10654   15289.6609
   10655   15196.5998
   10656   15036.0325
   10657   15176.2217
   10658   15216.5971
   10659   15199.7870
   10660   15329.5787
   10661   15102.4241
   10662   15159.8542
   10663   15083.4496
   10664   14954.0886
   10665   15102.3563
   10666   14924.3128
   10667   15127.2604
   10668   14760.5510
   10669   14788.0560
   10670   14949.5186
   10671   14714.2420
   10672   14712.6997
   10673   14966.4684
   10674   14794.3557
   10675   14822.4156
   10676   14851.8931
   10677   14849.8613
   10678   14997.3541
   10679   14867.5059
   10680   14818.1651
   10681   14747.7731
   10682   14830.5900
   10683   14668.9797
   10684   14751.7357
   10685   14660.5780
   10686   14634.8408
   10687   14604.4518
   10688   14703.9388
   10689   14672.4348
   10690   15086.0551
   10691   14956.0510
   10692   14970.0995
   10693   14797.3554
   10694   14890.1325
   10695   14753.6875
   10696   15045.8721
   10697   14789.1897
   10698   14759.0813
   10699   14727.6109
   10700   14629.7733
   10701   14744.8039
   10702   14691.4812
   10703   14475.2647
   10704   14631.8786
   10705   14865.9151
   10706   14781.0024
   10707   14966.1553
   10708   14919.2326
   10709   14874.2865
   10710   14756.4785
   10711   14843.7562
   10712   14785.3564
   10713   14984.8272
   10714   14943.1061
   10715   14966.5223
   10716   14762.6177
   10717   14929.0505
   10718   15010.3267
   10719   14901.4492
   10720   14973.2434
   10721   15004.3401
   10722   14669.8295
   10723   14766.0850
   10724   14928.1038
   10725   14775.9088
   10726   15074.6880
   10727   14667.9932
   10728   14898.5731
   10729   14762.3080
   10730   14790.2898
   10731   14852.1930
   10732   14849.7441
   10733   14731.2403
   10734   14531.3008
   10735   14701.1720
   10736   14607.3123
   10737   14809.6820
   10738   14961.0927
   10739   14696.8741
   10740   14850.9830
   10741   15219.0252
   10742   14999.9212
   10743   14922.2521
   10744   14893.0328
   10745   15159.8652
   10746   14870.7963
   10747   14840.1797
   10748   14686.3976
   10749   14836.5086
   10750   14517.5563
   10751   14639.7819
   10752   14667.7220
   10753   14583.8162
   10754   14932.7522
   10755   14842.0743
   10756   14922.5662
   10757   15046.6453
   10758   15026.1566
   10759   15179.8963
   10760   14866.8969
   10761   14975.9443
   10762   14794.7064
   10763   14858.7893
   10764   15117.8479
   10765   15003.2483
   10766   14989.0957
   10767   14981.2817
   10768   14983.8427
   10769   14830.5309
   10770   14802.9338
   10771   14943.1456
   10772   15064.3046
   10773   15050.2985
   10774   15006.2586
   10775   15135.4250
   10776   14994.9964
   10777   15050.3088
   10778   14811.8171
   10779   15115.5233
   10780   14845.7611
   10781   14920.6363
   10782   14673.2832
   10783   14854.2922
   10784   14864.9398
   10785   14949.8868
   10786   14780.2391
   10787   14989.9179
   10788   14898.6119
   10789   14995.4014
   10790   15194.4889
   10791   14995.8833
   10792   15063.0712
   10793   14960.8187
   10794   14907.5989
   10795   15180.6138
   10796   14967.6594
   10797   15168.5393
   10798   15074.5789
   10799   14825.3517
   10800   14768.7429
   10801   14776.9486
   10802   14687.8116
   10803   15028.8261
   10804   14896.6600
   10805   15028.2708
   10806   14953.4270
   10807   14853.7529
   10808   14882.3016
   10809   14873.3469
   10810   14668.4146
   10811   15022.6761
   10812   14801.4240
   10813   14677.4941
   10814   15001.8436
   10815   14789.7825
   10816   14633.3558
   10817   14843.0316
   10818   14589.1821
   10819   15127.1189
   10820   14652.4753
   10821   15076.0696
   10822   14803.6655
   10823   15145.3156
   10824   14756.6429
   10825   14767.1544
   10826   14767.2015
   10827   14863.0228
   10828   14717.2516
   10829   14975.7792
   10830   14857.6100
   10831   14846.5129
   10832   14899.6265
   10833   14998.0912
   10834   14781.0238
   10835   14870.7066
   10836   14832.2060
   10837   14675.0790
   10838   14931.1835
   10839   14644.4025
   10840   15072.5188
   10841   14760.8389
   10842   14687.6005
   10843   14789.1550
   10844   14647.1416
   10845   14869.2767
   10846   14654.5742
   10847   14846.3787
   10848   15014.2630
   10849   14854.9990
   10850   14826.1839
   10851   14844.5522
   10852   14585.6157
   10853   14675.8093
   10854   14669.4529
   10855   14709.4817
   10856   14857.6445
   10857   14803.1141
   10858   14790.8962
   10859   14647.4572
   10860   14901.3781
   10861   14817.0469
   10862   14987.2746
   10863   14800.7744
   10864   15035.5795
   10865   15056.1684
   10866   14928.0482
   10867   15070.0613
   10868   14742.9674
   10869   14904.5155
   10870   14862.2123
   10871   14762.0307
   10872   14723.7578
   10873   14914.5506
   10874   15052.3716
   10875   14948.8775
   10876   14994.0152
   10877   14796.1115
   10878   14876.6957
   10879   14854.2072
   10880   14938.4760
   10881   14790.0295
   10882   15047.2349
   10883   15100.7466
   10884   14721.1441
   10885   14705.6605
   10886   14951.5553
   10887   14633.4391
   10888   14934.5574
   10889   14935.8056
   10890   14664.6089
   10891   14999.0423
   10892   14589.1246
   10893   14741.8481
   10894   14815.9034
   10895   14593.9864
   10896   14741.1803
   10897   14731.2091
   10898   14822.6636
   10899   14956.5732
   10900   14947.5638
   10901   14853.3099
   10902   14765.1433
   10903   14883.0098
   10904   14738.7552
   10905   14742.5124
   10906   15148.3578
   10907   14931.9524
   10908   14735.6621
   10909   14623.6034
   10910   15035.2306
   10911   14892.3396
   10912   14886.1762
   10913   14765.3873
   10914   14722.7206
   10915   14914.7815
   10916   14912.9665
   10917   14464.8428
   10918   14346.0520
   10919   14681.1143
   10920   14671.5324
   10921   14706.1908
   10922   14556.3334
   10923   14751.8472
   10924   14803.1344
   10925   14568.8650
   10926   14729.5320
   10927   14718.4044
   10928   14692.5489
   10929   14881.0940
   10930   14629.6668
   10931   14671.0876
   10932   14642.7906
   10933   14838.9910
   10934   14920.4635
   10935   15015.8811
   10936   15041.8006
   10937   14886.5254
   10938   15069.1702
   10939   15013.0726
   10940   14945.0609
   10941   15049.8206
   10942   15020.0572
   10943   14837.8939
   10944   14831.2315
   10945   14680.5542
   10946   14986.7793
   10947   14868.8563
   10948   14685.9771
   10949   14885.8326
   10950   14647.8701
   10951   14694.1246
   10952   14890.2629
   10953   14760.2639
   10954   14913.3363
   10955   14660.2918
   10956   14959.2064
   10957   14569.5401
   10958   14625.4032
   10959   14423.1943
   10960   14606.7383
   10961   14779.9133
   10962   14915.6158
   10963   14892.1162
   10964   15014.2004
   10965   14776.2355
   10966   14934.8253
   10967   14859.9629
   10968   14845.4125
   10969   14689.7198
   10970   14895.1499
   10971   14801.6875
   10972   14969.8982
   10973   14976.7375
   10974   15106.9358
   10975   15346.4257
   10976   15181.8990
   10977   14787.4418
   10978   14856.7414
   10979   15088.9366
   10980   15266.3677
   10981   14839.6892
   10982   14861.9195
   10983   14713.6002
   10984   15172.0471
   10985   14799.6431
   10986   14799.6488
   10987   15055.9243
   10988   14923.9439
   10989   14900.6209
   10990   14821.1144
   10991   14753.3700
   10992   15202.4653
   10993   15078.2347
   10994   14824.7118
   10995   14969.2699
   10996   14969.7548
   10997   15163.5108
   10998   15075.4168
   10999   15471.2083
   11000   14884.9954
   11001   15078.8723
   11002   15149.7596
   11003   15218.9403
   11004   14959.6144
   11005   15157.3360
   11006   14893.5340
   11007   15139.0473
   11008   15319.2594
   11009   14975.5950
   11010   15201.4324
   11011   15184.5079
   11012   15177.2571
   11013   14885.3106
   11014   14922.5726
   11015   14793.3181
   11016   15394.0470
   11017   14884.1836
   11018   15059.1230
   11019   14953.2736
   11020   15179.1341
   11021   14823.3975
   11022   15061.4563
   11023   15253.4715
   11024   15074.0490
   11025   15102.5229
   11026   14953.8127
   11027   15201.6931
   11028   14899.0455
   11029   14816.9213
   11030   14959.9642
   11031   14822.4058
   11032   14852.9723
   11033   15135.0463
   11034   15174.1069
   11035   15232.9076
   11036   15329.4547
   11037   14993.6928
   11038   14988.3898
   11039   14862.8642
   11040   14903.5258
   11041   14942.6080
   11042   14919.3375
   11043   14895.3474
   11044   14818.4130
   11045   14784.2979
   11046   15031.9959
   11047   14807.4118
   11048   14908.1031
   11049   15184.8817
   11050   14886.9317
   11051   15093.8300
   11052   14889.9941
   11053   14886.5855
   11054   14863.8941
   11055   14821.5261
   11056   14710.8685
   11057   14647.2876
   11058   14798.4960
   11059   14864.1149
   11060   15164.0522
   11061   15130.9930
   11062   15046.4052
   11063   15037.9689
   11064   15081.5181
   11065   15036.5613
   11066   15100.8159
   11067   15274.4791
   11068   15103.6686
   11069   15227.0449
   11070   15387.8717
   11071   15321.9412
   11072   15064.7561
   11073   15099.9855
   11074   14863.6790
   11075   14996.3787
   11076   15195.8081
   11077   15174.8909
   11078   15154.9415
   11079   15217.8031
   11080   15215.8818
   11081   14904.2768
   11082   14999.9821
   11083   14951.6589
   11084   15005.2462
   11085   14968.8441
   11086   14991.6585
   11087   14904.7060
   11088   14924.0902
   11089   14782.5797
   11090   15150.0817
   11091   14932.8123
   11092   15062.8484
   11093   14953.5368
   11094   14828.3908
   11095   14957.4209
   11096   14871.1739
   11097   15000.1035
   11098   15048.3991
   11099   15190.1414
   11100   15190.9357
   11101   14897.3529
   11102   15055.1465
   11103   14966.6209
   11104   15137.8563
   11105   15154.8702
   11106   15130.5573
   11107   15400.6505
   11108   15028.2503
   11109   15115.7218
   11110   15172.5170
   11111   15308.6185
   11112   15053.9208
   11113   15180.7036
   11114   15066.4394
   11115   15251.4179
   11116   15249.3136
   11117   15097.2947
   11118   15134.9424
   11119   15020.5126
   11120   15216.5787
   11121   15139.4019
   11122   14942.3372
   11123   15024.6863
   11124   15359.2394
   11125   15200.1210
   11126   15157.3003
   11127   14941.4155
   11128   15098.2358
   11129   15066.8132
   11130   15020.6774
   11131   15106.1752
   11132   15270.0102
   11133   15025.8671
   11134   14799.7143
   11135   15005.6190
   11136   15338.4756
   11137   15098.0038
   11138   15221.0480
   11139   15066.6490
   11140   15308.6631
   11141   15382.1617
   11142   15202.5619
   11143   15120.4214
   11144   15152.5394
   11145   14977.4819
   11146   15274.9074
   11147   14959.3613
   11148   15126.3787
   11149   15002.8355
   11150   15118.7310
   11151   15038.4414
   11152   14638.7610
   11153   14674.5856
   11154   14709.1535
   11155   14766.7959
   11156   14782.7142
   11157   14817.6923
   11158   15034.9878
   11159   14981.8527
   11160   14855.4356
   11161   14900.6989
   11162   14924.9765
   11163   14669.4925
   11164   14914.0743
   11165   14683.4265
   11166   14650.0231
   11167   14756.5835
   11168   14736.2935
   11169   14887.5301
   11170   15077.7021
   11171   14720.4034
   11172   14699.6843
   11173   14874.1557
   11174   14676.4560
   11175   14722.1770
   11176   14679.7497
   11177   14657.2904
   11178   14716.3203
   11179   14862.3378
   11180   14544.1183
   11181   14763.5808
   11182   14563.5486
   11183   14684.7750
   11184   14743.3413
   11185   14779.7879
   11186   14777.8416
   11187   14828.9749
   11188   14871.7553
   11189   14383.5338
   11190   14593.3375
   11191   14562.9887
   11192   14672.0734
   11193   14764.1111
   11194   14463.7496
   11195   14567.1299
   11196   14553.4610
   11197   14732.4997
   11198   14687.3198
   11199   14866.8209
   11200   14529.4107
   11201   14692.2799
   11202   14304.5541
   11203   14495.1382
   11204   14465.0152
   11205   14763.3388
   11206   14735.1939
   11207   14437.0953
   11208   14555.8829
   11209   14531.5722
   11210   14529.8941
   11211   14529.0358
   11212   14558.9234
   11213   14490.8470
   11214   15034.4111
   11215   14544.5658
   11216   14620.2294
   11217   15030.6523
   11218   14536.4079
   11219   14694.2841
   11220   14580.4437
   11221   14597.3992
   11222   14568.6019
   11223   14762.2962
   11224   14898.7743
   11225   14772.1450
   11226   14742.5765
   11227   14848.9588
   11228   14619.2099
   11229   14738.4482
   11230   14695.9779
   11231   14598.5508
   11232   14674.3395
   11233   14676.9748
   11234   14720.5698
   11235   14883.6590
   11236   14875.7400
   11237   14471.5970
   11238   14839.2660
   11239   14734.1411
   11240   14542.0469
   11241   14747.4154
   11242   14512.6828
   11243   14601.5794
   11244   14498.5552
   11245   14471.4989
   11246   14555.6189
   11247   14502.2307
   11248   14741.6096
   11249   14639.4900
   11250   14817.2380
   11251   14793.8887
   11252   14682.0138
   11253   14883.5371
   11254   14969.7863
   11255   14568.0866
   11256   14742.5328
   11257   14632.9411
   11258   15075.2388
   11259   14840.4175
   11260   14787.3074
   11261   14920.8569
   11262   15040.0524
   11263   14913.8725
   11264   14882.4934
   11265   14908.5255
   11266   14716.6768
   11267   14568.4749
   11268   14447.2738
   11269   14627.5182
   11270   14700.6351
   11271   14591.6219
   11272   14656.1210
   11273   14638.2523
   11274   14899.6900
   11275   14562.7609
   11276   14658.5609
   11277   14890.4422
   11278   14552.1915
   11279   14659.9406
   11280   14746.9684
   11281   14581.1548
   11282   14648.7018
   11283   14714.5499
   11284   14617.3291
   11285   14807.1185
   11286   14580.0434
   11287   14858.6652
   11288   14632.1178
   11289   14529.3770
   11290   14769.2082
   11291   14642.6808
   11292   14659.7024
   11293   14497.5932
   11294   14646.9743
   11295   14501.2112
   11296   14592.9914
   11297   14644.7400
   11298   14930.3542
   11299   14599.5158
   11300   14733.0425
   11301   14662.5749
   11302   14606.9933
   11303   14416.4680
   11304   14444.9717
   11305   14449.6978
   11306   14599.9053
   11307   14410.1806
   11308   14763.9817
   11309   14545.3633
   11310   14634.2231
   11311   14385.4084
   11312   14693.1077
   11313   14507.4886
   11314   14379.6653
   11315   14681.9417
   11316   14449.6713
   11317   14451.9767
   11318   14513.1189
   11319   14369.2120
   11320   14224.7029
   11321   14294.2195
   11322   14320.1673
   11323   14458.2311
   11324   14534.7549
   11325   14378.0285
   11326   14269.9526
   11327   14533.4959
   11328   14590.7553
   11329   14708.6157
   11330   14382.2502
   11331   14307.1835
   11332   14476.0609
   11333   14212.1203
   11334   14421.1671
   11335   14736.4293
   11336   14679.3023
   11337   14585.4750
   11338   14587.6991
   11339   14369.9860
   11340   14420.8945
   11341   14467.4440
   11342   14602.7177
   11343   14540.9340
   11344   14730.3110
   11345   14550.8912
   11346   14392.3281
   11347   14504.5552
   11348   14573.2908
   11349   14366.0630
   11350   14723.3203
   11351   14542.3526
   11352   14428.1808
   11353   14782.8279
   11354   14352.3865
   11355   14703.1598
   11356   14495.5377
   11357   14576.0524
   11358   14467.7359
   11359   14401.9320
   11360   14568.5735
   11361   14618.0240
   11362   14578.9881
   11363   14452.2162
   11364   14507.0793
   11365   14381.0700
   11366   14492.7286
   11367   14722.8670
   11368   14433.7806
   11369   14625.9860
   11370   14561.4505
   11371   14536.5642
   11372   14423.3368
   11373   14410.3883
   11374   14672.6158
   11375   14484.1185
   11376   14716.9990
   11377   14523.3177
   11378   14772.8028
   11379   14446.5492
   11380   14816.1122
   11381   14624.9913
   11382   14905.6558
   11383   14805.8152
   11384   14828.8026
   11385   14834.0510
   11386   14860.8722
   11387   14718.8451
   11388   14617.1694
   11389   14756.0606
   11390   14402.3736
   11391   14721.2865
   11392   14776.7443
   11393   14430.8591
   11394   14819.7458
   11395   14654.2082
   11396   14711.1453
   11397   14597.4052
   11398   14671.1460
   11399   14742.1436
   11400   14697.4445
   11401   14735.5215
   11402   14695.8556
   11403   14558.8358
   11404   14743.7294
   11405   14740.3459
   11406   14624.1861
   11407   14866.2337
   11408   14700.0064
   11409   14650.5379
   11410   14743.1085
   11411   14405.7622
   11412   14804.3162
   11413   14493.8798
   11414   14771.4053
   11415   14608.7562
   11416   14393.4827
   11417   14401.3879
   11418   14773.8855
   11419   14577.9729
   11420   14627.9499
   11421   14472.5169
   11422   14342.4477
   11423   14633.3115
   11424   14810.5315
   11425   14413.0786
   11426   14345.4330
   11427   14337.3245
   11428   14433.3603
   11429   14536.4653
   11430   14441.0275
   11431   14124.9646
   11432   14541.3057
   11433   14547.1227
   11434   14419.4198
   11435   14491.5283
   11436   14549.3190
   11437   14681.4105
   11438   14546.3629
   11439   14758.5859
   11440   14637.8017
   11441   14670.2377
   11442   14731.3598
   11443   14795.0291
   11444   14961.8412
   11445   14698.1369
   11446   14784.6627
   11447   14845.5904
   11448   14605.4741
   11449   14772.1208
   11450   14724.0480
   11451   14809.6468
   11452   14629.3982
   11453   14762.3413
   11454   14734.0623
   11455   15019.0938
   11456   14836.2090
   11457   15046.4985
   11458   14736.0355
   11459   15031.9837
   11460   14820.6394
   11461   14914.6713
   11462   14683.1569
   11463   14790.4887
   11464   14551.7202
   11465   14812.3427
   11466   14816.1947
   11467   14800.4416
   11468   15125.4741
   11469   15030.8191
   11470   14816.3343
   11471   14945.8142
   11472   14852.4402
   11473   14718.8022
   11474   14829.7702
   11475   14956.9435
   11476   14540.3481
   11477   15013.3277
   11478   15027.2829
   11479   14895.7560
   11480   15101.6631
   11481   14962.2978
   11482   14973.7135
   11483   15004.8102
   11484   14507.0366
   11485   14650.7994
   11486   14861.3707
   11487   14538.8598
   11488   14565.6611
   11489   14729.8290
   11490   14587.3503
   11491   14862.2221
   11492   14972.5707
   11493   14589.4938
   11494   14898.3761
   11495   14713.1205
   11496   14556.0558
   11497   14943.2830
   11498   14787.3626
   11499   14781.6019
   11500   14664.6597
   11501   14697.7331
   11502   14693.9001
   11503   14511.7058
   11504   14591.7781
   11505   14610.0131
   11506   14588.7655
   11507   14671.5656
   11508   14712.5364
   11509   14421.1898
   11510   14421.3932
   11511   14781.3512
   11512   14557.6797
   11513   14543.5782
   11514   14528.2932
   11515   14910.1258
   11516   14868.3988
   11517   14654.2796
   11518   14542.2089
   11519   14694.5441
   11520   14719.0894
   11521   14559.1450
   11522   14626.2661
   11523   14821.2584
   11524   14436.2795
   11525   14697.2885
   11526   14890.9008
   11527   14710.2354
   11528   14868.3003
   11529   14958.5386
   11530   14861.8979
   11531   14805.9946
   11532   14778.6798
   11533   14617.6884
   11534   15241.3368
   11535   14872.2663
   11536   14949.6842
   11537   14973.2735
   11538   14737.3003
   11539   14863.3352
   11540   14875.3663
   11541   14805.3054
   11542   14966.0107
   11543   15010.5475
   11544   14753.4889
   11545   14977.2183
   11546   14804.3135
   11547   14828.7361
   11548   14813.9110
   11549   14717.7880
   11550   14783.2959
   11551   14548.8953
   11552   14503.8718
   11553   14544.8901
   11554   14693.2054
   11555   14589.7375
   11556   14640.8135
   11557   14558.9863
   11558   14531.0770
   11559   14548.6044
   11560   14561.2467
   11561   14548.2071
   11562   14788.1363
   11563   14609.1963
   11564   14722.7328
   11565   14244.4427
   11566   14390.3048
   11567   14648.7578
   11568   14621.5849
   11569   14423.0583
   11570   14569.8942
   11571   14550.4566
   11572   14400.8631
   11573   14407.2528
   11574   14373.5273
   11575   14628.8163
   11576   14628.5404
   11577   14420.8095
   11578   14674.2972
   11579   14504.4133
   11580   14588.7934
   11581   14718.8830
   11582   14733.8462
   11583   14910.9974
   11584   14479.3125
   11585   14810.0506
   11586   14753.6221
   11587   15066.8459
   11588   14767.9933
   11589   15033.7041
   11590   14688.6210
   11591   14835.4260
   11592   14558.6136
   11593   14881.2751
   11594   14726.4436
   11595   14743.5872
   11596   14641.2620
   11597   14661.1710
   11598   14714.3945
   11599   14523.5236
   11600   14616.8031
   11601   14614.1598
   11602   14831.7804
   11603   14761.9791
   11604   15029.6888
   11605   14868.8437
   11606   14694.3682
   11607   14803.1462
   11608   14880.8550
   11609   14928.4734
   11610   15082.3128
   11611   15013.3593
   11612   14794.4401
   11613   14886.4815
   11614   15069.7791
   11615   14847.6447
   11616   14965.9203
   11617   14987.1409
   11618   14760.7731
   11619   15221.5594
   11620   14643.9460
   11621   14597.6305
   11622   14924.5872
   11623   15079.8865
   11624   14990.2708
   11625   15013.1669
   11626   14664.5053
   11627   14920.7808
   11628   14998.6562
   11629   14920.0881
   11630   14930.9528
   11631   14779.0536
   11632   15019.9431
   11633   14726.0799
   11634   14972.5377
   11635   14938.9335
   11636   14967.2595
   11637   14952.9815
   11638   15086.9947
   11639   14833.6949
   11640   15074.3539
   11641   14634.4005
   11642   14770.5332
   11643   14732.1629
   11644   15016.9765
   11645   14915.5112
   11646   14910.3636
   11647   15008.8467
   11648   15037.7998
   11649   14842.3863
   11650   15024.4129
   11651   14816.1585
   11652   14833.7441
   11653   15065.2215
   11654   15297.1652
   11655   15122.4759
   11656   15167.6480
   11657   14821.5127
   11658   14658.7308
   11659   14681.9591
   11660   14585.6334
   11661   14740.8803
   11662   14879.3321
   11663   14783.9091
   11664   14533.1831
   11665   14638.9175
   11666   14779.8718
   11667   14671.7088
   11668   14930.2333
   11669   14693.4236
   11670   14841.1288
   11671   14852.7987
   11672   14799.5979
   11673   14794.7160
   11674   14711.9501
   11675   14652.8325
   11676   14720.2298
   11677   14613.8362
   11678   14791.1405
   11679   14822.0013
   11680   14731.3005
   11681   15057.5231
   11682   14768.2281
   11683   14635.0506
   11684   14697.5290
   11685   14828.2968
   11686   14640.0125
   11687   14833.7804
   11688   15045.8089
   11689   14779.8128
   11690   14866.7487
   11691   14931.4237
   11692   15220.0860
   11693   15238.3793
   11694   15127.6240
   11695   14999.8505
   11696   14981.0128
   11697   14665.3731
   11698   14806.5385
   11699   14717.6624
   11700   14705.0945
   11701   14687.5012
   11702   14908.8885
   11703   14631.4148
   11704   14799.1628
   11705   14601.5568
   11706   14460.6204
   11707   14493.6853
   11708   14444.1254
   11709   14656.0993
   11710   14722.7108
   11711   14493.4284
   11712   14447.5652
   11713   14656.2182
   11714   14639.5708
   11715   14687.5412
   11716   14555.1337
   11717   14760.0757
   11718   14784.6489
   11719   14396.0913
   11720   14374.2528
   11721   14555.1772
   11722   14783.4099
   11723   14698.2093
   11724   14957.5223
   11725   14761.6441
   11726   14640.8462
   11727   15005.6596
   11728   14737.1876
   11729   14797.6665
   11730   14830.2440
   11731   14753.8924
   11732   14709.2855
   11733   14888.2868
   11734   14618.3554
   11735   14893.5709
   11736   14820.7956
   11737   14843.9108
   11738   14590.4719
   11739   15018.9543
   11740   14892.5955
   11741   14908.5064
   11742   14802.0724
   11743   14601.9714
   11744   15021.3670
   11745   14908.3052
   11746   14989.2471
   11747   14921.0141
   11748   14719.4395
   11749   14776.2968
   11750   14710.6791
   11751   14583.7110
   11752   14801.0272
   11753   14756.4997
   11754   14521.1462
   11755   14477.7826
   11756   14761.8747
   11757   14697.5845
   11758   14685.2235
   11759   14495.6781
   11760   14783.9451
   11761   14727.8762
   11762   14539.5462
   11763   14820.5957
   11764   14614.6200
   11765   14573.8510
   11766   14640.1185
   11767   14637.3026
   11768   14489.2621
   11769   14636.0898
   11770   14593.1601
   11771   14433.0607
   11772   14442.9770
   11773   14456.4152
   11774   14663.4482
   11775   14451.5278
   11776   14574.5521
   11777   14437.8053
   11778   14509.0342
   11779   14609.9262
   11780   14680.9815
   11781   14739.6957
   11782   14352.7473
   11783   14433.0882
   11784   14265.6042
   11785   14401.7442
   11786   14679.3841
   11787   14484.9008
   11788   14606.9954
   11789   14486.1330
   11790   14579.7218
   11791   14418.7846
   11792   14810.0839
   11793   14429.7480
   11794   14538.9071
   11795   14616.5788
   11796   14753.2386
   11797   14764.7951
   11798   14721.9261
   11799   14658.9929
   11800   14579.9113
   11801   14651.7387
   11802   14881.6672
   11803   14720.6493
   11804   14755.0250
   11805   14642.7992
   11806   14477.0766
   11807   14501.8825
   11808   14491.8303
   11809   14418.2073
   11810   14715.9144
   11811   15013.0455
   11812   14770.2404
   11813   14974.7142
   11814   14814.0385
   11815   14635.4109
   11816   14638.6979
   11817   14748.0818
   11818   14967.6227
   11819   15023.5373
   11820   14926.4736
   11821   14762.5125
   11822   14742.8601
   11823   14800.8472
   11824   14826.5503
   11825   14622.2952
   11826   14516.4011
   11827   14534.7187
   11828   14623.4813
   11829   14693.1824
   11830   14618.7774
   11831   14786.9934
   11832   14914.8751
   11833   14670.6381
   11834   14707.7963
   11835   14904.4876
   11836   14935.3209
   11837   14816.4045
   11838   14735.0486
   11839   14678.4367
   11840   14700.8711
   11841   14568.1329
   11842   14628.4813
   11843   14592.4521
   11844   14544.0040
   11845   14635.5907
   11846   14642.9358
   11847   14583.8616
   11848   14635.5574
   11849   14222.5819
   11850   14796.5578
   11851   14684.1101
   11852   14932.0333
   11853   14908.1672
   11854   14716.4623
   11855   14756.9014
   11856   14560.6107
   11857   14864.9060
   11858   14636.5981
   11859   14782.2609
   11860   14811.8868
   11861   14731.3856
   11862   14859.7282
   11863   14735.7373
   11864   14827.2270
   11865   14609.6915
   11866   14910.9950
   11867   14698.7434
   11868   14758.7442
   11869   14539.4352
   11870   14841.7189
   11871   14749.5123
   11872   14671.6520
   11873   15000.4189
   11874   14630.1437
   11875   14492.5720
   11876   14690.4101
   11877   14688.1609
   11878   14610.0343
   11879   14652.0501
   11880   14422.4035
   11881   14569.1400
   11882   14582.6558
   11883   14620.0764
   11884   14794.0345
   11885   14761.6209
   11886   14731.0765
   11887   14820.4667
   11888   14745.3121
   11889   14720.2305
   11890   14782.2877
   11891   14612.4834
   11892   14740.9926
   11893   14764.1460
   11894   14888.4480
   11895   14841.7803
   11896   14743.4531
   11897   14835.7737
   11898   14847.6832
   11899   14893.5433
   11900   14752.8066
   11901   14674.7561
   11902   14586.2501
   11903   14633.8181
   11904   14567.7140
   11905   14920.3533
   11906   14658.6637
   11907   14591.8475
   11908   14742.1981
   11909   14665.1650
   11910   14800.5662
   11911   14815.2482
   11912   14748.9544
   11913   14920.8813
   11914   14924.9495
   11915   14688.7131
   11916   14642.7375
   11917   14480.6685
   11918   14739.0879
   11919   14502.6496
   11920   14712.6512
   11921   14451.4745
   11922   14553.0901
   11923   14870.3956
   11924   14842.6802
   11925   14590.8892
   11926   14470.9062
   11927   14768.4660
   11928   14735.3725
   11929   14934.8863
   11930   14999.1958
   11931   15017.3353
   11932   15025.7423
   11933   15113.8073
   11934   15033.7738
   11935   15086.9660
   11936   14884.9210
   11937   15218.9836
   11938   14922.5410
   11939   14995.5261
   11940   15087.7107
   11941   15054.1421
   11942   14973.3673
   11943   14871.6006
   11944   14909.3780
   11945   15225.2246
   11946   15231.2871
   11947   15032.4788
   11948   14701.3173
   11949   14954.4206
   11950   14870.7475
   11951   15113.3899
   11952   14963.0520
   11953   15151.1120
   11954   15000.6148
   11955   14904.2135
   11956   15207.6310
   11957   15103.5938
   11958   15090.2278
   11959   14811.0921
   11960   15211.6372
   11961   14878.8698
   11962   15109.9350
   11963   14866.4993
   11964   15137.7096
   11965   15157.1208
   11966   15138.2226
   11967   15066.0454
   11968   15102.6826
   11969   15034.8374
   11970   15050.7768
   11971   14879.9187
   11972   15198.7665
   11973   14747.3282
   11974   14939.8001
   11975   14939.5966
   11976   15275.2341
   11977   14760.7943
   11978   15327.5547
   11979   15118.2662
   11980   14837.4791
   11981   14914.6877
   11982   14845.7097
   11983   14925.5062
   11984   14836.4868
   11985   14886.6957
   11986   14983.6672
   11987   14895.4296
   11988   14996.2017
   11989   14731.1932
   11990   14865.2530
   11991   14658.9712
   11992   15011.4066
   11993   14710.3013
   11994   14933.9700
   11995   14917.9718
   11996   14842.3056
   11997   15029.3894
   11998   14803.4530
   11999   14966.9593
   12000   14699.5495
   12001   14886.6958
   12002   14753.0544
   12003   15046.5179
   12004   14857.4723
   12005   14850.8288
   12006   14919.8380
   12007   14745.2263
   12008   14622.9950
   12009   14908.6651
   12010   14968.1586
   12011   14727.6597
   12012   14980.9813
   12013   15043.5675
   12014   14982.6853
   12015   15116.9932
   12016   15152.1599
   12017   15225.4287
   12018   15155.0772
   12019   15085.1462
   12020   14972.6502
   12021   15220.7726
   12022   15242.7743
   12023   15000.9760
   12024   15005.0510
   12025   15085.0889
   12026   15383.0403
   12027   15083.1603
   12028   15170.1125
   12029   14927.3507
   12030   15364.6383
   12031   15106.4018
   12032   14968.1911
   12033   15222.4499
   12034   15253.5261
   12035   15131.7583
   12036   15134.0403
   12037   15125.4516
   12038   15258.4846
   12039   15173.1409
   12040   15185.6650
   12041   15462.7870
   12042   15154.4804
   12043   15230.4982
   12044   15393.5582
   12045   15253.4508
   12046   15221.5191
   12047   14856.5429
   12048   15085.5989
   12049   15010.9417
   12050   15011.0302
   12051   15154.9408
   12052   15266.2937
   12053   15276.0364
   12054   15303.5210
   12055   15317.6221
   12056   15263.0733
   12057   15093.1768
   12058   15119.2710
   12059   15300.9605
   12060   15369.5065
   12061   15224.6255
   12062   15042.5650
   12063   15059.1508
   12064   15215.2171
   12065   15135.6103
   12066   15301.7107
   12067   15112.3414
   12068   15044.4722
   12069   14928.3720
   12070   15001.6872
   12071   14986.4754
   12072   15005.0363
   12073   15215.9245
   12074   15187.9757
   12075   15013.1280
   12076   15078.7887
   12077   14842.7851
   12078   15279.5281
   12079   15017.3571
   12080   14994.3355
   12081   15199.1038
   12082   15033.4885
   12083   15372.9657
   12084   15182.9166
   12085   14976.9564
   12086   15060.5337
   12087   15233.3944
   12088   15287.0782
   12089   15245.1346
   12090   14858.5977
   12091   15134.2590
   12092   15000.7385
   12093   14915.7533
   12094   15133.9563
   12095   14953.2901
   12096   15070.7685
   12097   14910.4270
   12098   14952.6035
   12099   14916.0305
   12100   15107.6073
   12101   15224.6608
   12102   14999.4554
   12103   14951.9945
   12104   14897.8212
   12105   15138.7521
   12106   15049.8698
   12107   14956.0287
   12108   14768.1400
   12109   14821.7012
   12110   14807.1361
   12111   14960.2011
   12112   14931.0432
   12113   14820.9855
   12114   14678.2727
   12115   14936.5583
   12116   14887.0174
   12117   14988.3558
   12118   14963.9093
   12119   15055.2216
   12120   14830.9101
   12121   14767.8607
   12122   14609.6213
   12123   14943.8938
   12124   14951.4333
   12125   14931.0262
   12126   15090.2125
   12127   14809.7500
   12128   15057.1289
   12129   14906.0468
   12130   15188.3162
   12131   14992.9645
   12132   14986.0624
   12133   15009.7655
   12134   15062.2786
   12135   15068.9204
   12136   15159.8537
   12137   14911.1542
   12138   15161.0761
   12139   14799.7425
   12140   14830.9051
   12141   14777.8062
   12142   15054.6406
   12143   15037.6033
   12144   14988.5410
   12145   15063.0828
   12146   14995.5383
   12147   15010.2690
   12148   15072.4351
   12149   14827.7318
   12150   14822.3140
   12151   14930.7851
   12152   14826.2873
   12153   14840.5894
   12154   15037.7669
   12155   14906.8929
   12156   14906.9764
   12157   14601.2573
   12158   14609.0165
   12159   14786.6469
   12160   14901.2152
   12161   14917.0804
   12162   14903.2119
   12163   14876.3530
   12164   14863.5353
   12165   15026.4934
   12166   15048.2804
   12167   14755.7578
   12168   14824.7987
   12169   14867.1375
   12170   14879.0423
   12171   14937.5019
   12172   14964.1871
   12173   14939.4540
   12174   14875.2209
   12175   15097.1618
   12176   14923.5284
   12177   14979.0643
   12178   14901.3848
   12179   14840.8753
   12180   14970.8723
   12181   14814.2942
   12182   14980.2562
   12183   14749.3878
   12184   14896.1466
   12185   14943.1492
   12186   14874.9180
   12187   14995.6660
   12188   14912.7589
   12189   15099.0325
   12190   15195.5496
   12191   14786.0499
   12192   14952.6817
   12193   14983.5650
   12194   15186.6713
   12195   15134.3803
   12196   14929.1983
   12197   14661.6029
   12198   14689.1153
   12199   14686.4402
   12200   14838.4696
   12201   14732.8540
   12202   14921.8170
   12203   14737.7121
   12204   14853.6368
   12205   14895.6051
   12206   15274.9855
   12207   14840.9149
   12208   14992.8479
   12209   14924.3261
   12210   14896.2604
   12211   14938.8402
   12212   14924.9489
   12213   14986.1379
   12214   15201.6223
   12215   15027.0063
   12216   14789.9173
   12217   14985.6761
   12218   14925.3445
   12219   14724.9213
   12220   15090.8060
   12221   14855.9467
   12222   14914.9200
   12223   14936.2793
   12224   14938.5540
   12225   15023.0978
   12226   15021.6052
   12227   15010.1803
   12228   14887.5029
   12229   14959.0457
   12230   14888.8690
   12231   15021.0219
   12232   15392.8317
   12233   14853.7276
   12234   15091.9619
   12235   14881.0015
   12236   14936.2227
   12237   14886.2861
   12238   14922.5598
   12239   15173.3851
   12240   14875.3238
   12241   15074.7305
   12242   15134.5291
   12243   15029.2164
   12244   15103.1461
   12245   15171.1115
   12246   14924.4094
   12247   15025.5144
   12248   15034.3209
   12249   15164.6152
   12250   15093.6569
   12251   15026.1718
   12252   15067.1643
   12253   15046.3913
   12254   15005.4915
   12255   15107.6449
   12256   15112.9632
   12257   15127.9795
   12258   15100.6244
   12259   15241.9144
   12260   14816.2936
   12261   15160.6201
   12262   14992.6522
   12263   15070.9669
   12264   15070.5999
   12265   15148.9468
   12266   15026.0758
   12267   15345.0355
   12268   15158.7915
   12269   15194.0396
   12270   15333.5267
   12271   15222.7334
   12272   15111.5684
   12273   15148.7216
   12274   15306.0068
   12275   15011.9775
   12276   15045.5287
   12277   14941.1011
   12278   15106.6232
   12279   14968.0445
   12280   14839.4781
   12281   15224.9687
   12282   14991.8940
   12283   15100.2018
   12284   15361.9604
   12285   15104.1186
   12286   15008.6226
   12287   15195.3328
   12288   15405.9115
   12289   15333.6871
   12290   15371.8076
   12291   15144.0653
   12292   15465.3959
   12293   15137.9345
   12294   15035.2645
   12295   15118.4536
   12296   14891.6528
   12297   15048.8387
   12298   15071.0473
   12299   15233.9651
   12300   14958.6028
   12301   15213.5121
   12302   15088.5164
   12303   15177.5656
   12304   15336.7452
   12305   15189.3926
   12306   15380.5168
   12307   15100.4555
   12308   15244.7625
   12309   15191.1288
   12310   15123.7288
   12311   15213.5903
   12312   15389.5828
   12313   15057.1571
   12314   14833.4349
   12315   15130.2683
   12316   15065.8582
   12317   15141.1136
   12318   15035.3187
   12319   14962.6337
   12320   14830.2954
   12321   15016.1501
   12322   14970.4717
   12323   14867.4057
   12324   15108.1607
   12325   14754.8657
   12326   14730.7852
   12327   15197.8460
   12328   14990.7464
   12329   14713.1097
   12330   14880.2212
   12331   14954.6667
   12332   14931.3261
   12333   14856.6476
   12334   14886.5350
   12335   15111.7980
   12336   14966.1697
   12337   14858.2784
   12338   14909.3341
   12339   14737.9064
   12340   15154.2046
   12341   14730.2711
   12342   14859.4424
   12343   14851.8170
   12344   14743.1085
   12345   14721.9511
   12346   15110.0438
   12347   14888.2010
   12348   14719.1697
   12349   14696.4766
   12350   14422.0201
   12351   14609.6692
   12352   14440.7911
   12353   14777.0222
   12354   14792.2964
   12355   15106.0041
   12356   15035.0414
   12357   15028.9505
   12358   14918.3770
   12359   14803.6398
   12360   14838.2673
   12361   14594.6976
   12362   14912.9156
   12363   15013.2287
   12364   15174.5690
   12365   15249.0761
   12366   15092.1966
   12367   15020.4425
   12368   15193.8427
   12369   15324.0260
   12370   15290.5715
   12371   15236.0463
   12372   15027.3286
   12373   15110.2045
   12374   14867.8970
   12375   14871.4694
   12376   14915.9220
   12377   14799.1597
   12378   14635.7160
   12379   14636.4649
   12380   14766.9243
   12381   14700.0570
   12382   14510.1738
   12383   14650.6836
   12384   14552.1144
   12385   14850.5792
   12386   14665.3168
   12387   14842.4392
   12388   14884.2107
   12389   14961.6021
   12390   14797.6585
   12391   14552.5343
   12392   14855.6459
   12393   14852.7018
   12394   14578.9387
   12395   14609.0960
   12396   14649.5259
   12397   14647.7702
   12398   14763.5082
   12399   14869.0993
   12400   14795.3537
   12401   14876.0771
   12402   15185.5784
   12403   15104.1485
   12404   14899.3948
   12405   14915.6157
   12406   14958.8696
   12407   14927.0231
   12408   14879.5283
   12409   14998.5271
   12410   14902.2957
   12411   14754.4845
   12412   14852.2190
   12413   15001.5511
   12414   14638.7173
   12415   14644.8821
   12416   14524.1473
   12417   14503.0625
   12418   14499.4618
   12419   14520.7617
   12420   14438.5304
   12421   14794.8023
   12422   14464.6350
   12423   14374.2478
   12424   14485.2948
   12425   14574.0161
   12426   14456.6647
   12427   14350.8537
   12428   14434.9248
   12429   14504.8108
   12430   14564.4904
   12431   14619.8705
   12432   14564.5841
   12433   14662.3725
   12434   14679.4447
   12435   14640.6269
   12436   14550.4880
   12437   14701.0623
   12438   14747.5413
   12439   14673.8081
   12440   14742.9596
   12441   14813.6946
   12442   14651.2485
   12443   14851.5660
   12444   14684.0769
   12445   14646.5391
   12446   14745.8161
   12447   14714.8975
   12448   14466.4760
   12449   14862.6820
   12450   14891.9316
   12451   14810.4346
   12452   14761.5167
   12453   14849.5323
   12454   14903.8038
   12455   14686.2536
   12456   14584.8082
   12457   14789.6169
   12458   15000.5251
   12459   14572.8988
   12460   14633.5218
   12461   15124.1677
   12462   15002.6956
   12463   15181.7220
   12464   15150.5817
   12465   14958.5753
   12466   14831.3497
   12467   15020.2969
   12468   14734.8188
   12469   14952.2498
   12470   14926.3194
   12471   15021.1345
   12472   14989.3037
   12473   15078.4713
   12474   15000.8872
   12475   15066.9034
   12476   15096.9228
   12477   15007.0230
   12478   15035.4088
   12479   15008.5572
   12480   15234.4682
   12481   14790.7408
   12482   15128.5211
   12483   14994.2255
   12484   15036.0323
   12485   15014.5424
   12486   14878.8401
   12487   14839.0983
   12488   14715.8156
   12489   14952.0488
   12490   14751.3505
   12491   14729.3594
   12492   14673.4603
   12493   14851.3644
   12494   15077.3534
   12495   14952.7018
   12496   14624.8286
   12497   14745.4997
   12498   14902.2738
   12499   14970.6667
   12500   14632.5567
   12501   14806.2270
   12502   14696.3433
   12503   14868.7928
   12504   14530.9292
   12505   14707.9077
   12506   14592.2756
   12507   14513.8474
   12508   14534.7883
   12509   14632.8466
   12510   14531.6874
   12511   14430.5073
   12512   14784.5162
   12513   14668.1171
   12514   14757.0725
   12515   14683.0645
   12516   14551.6360
   12517   14542.2623
   12518   14814.4613
   12519   14794.6521
   12520   14792.6414
   12521   14592.4492
   12522   14577.6591
   12523   14522.7894
   12524   14716.5019
   12525   14642.2722
   12526   14586.4385
   12527   14688.8917
   12528   14491.8342
   12529   14719.8593
   12530   14442.4559
   12531   14598.1906
   12532   14959.5141
   12533   14820.7283
   12534   15032.1807
   12535   14915.3549
   12536   14984.7953
   12537   14933.3849
   12538   15031.6650
   12539   15023.4366
   12540   14946.1070
   12541   15159.4603
   12542   14950.8422
   12543   15016.3706
   12544   14822.8027
   12545   15021.0617
   12546   14964.6873
   12547   14937.3345
   12548   14952.4201
   12549   14966.7891
   12550   14766.7946
   12551   14762.0951
   12552   14828.7872
   12553   14686.4248
   12554   14737.2253
   12555   14733.2360
   12556   14868.6714
   12557   14742.0037
   12558   14708.4949
   12559   14717.3933
   12560   14842.3153
   12561   14893.5102
   12562   14792.0629
   12563   14789.4742
   12564   14740.6571
   12565   14448.7377
   12566   14495.9990
   12567   14724.7860
   12568   14664.7534
   12569   14531.5835
   12570   14852.2164
   12571   14732.0257
   12572   14486.2019
   12573   14595.3179
   12574   14813.0507
   12575   14677.7559
   12576   14629.5567
   12577   14733.7843
   12578   14821.1580
   12579   14528.7883
   12580   14525.3868
   12581   14490.9315
   12582   14552.0792
   12583   14699.3937
   12584   14667.2699
   12585   14510.5672
   12586   14785.3792
   12587   14366.9229
   12588   14569.1804
   12589   14411.5928
   12590   14312.6527
   12591   14497.0431
   12592   14458.9460
   12593   14553.6617
   12594   14411.1767
   12595   14453.7560
   12596   14723.0983
   12597   14688.9428
   12598   14558.0589
   12599   14721.5040
   12600   14962.4535
   12601   14703.9866
   12602   14591.0118
   12603   14750.2128
   12604   14289.3488
   12605   14491.7127
   12606   14294.0776
   12607   14472.2721
   12608   14802.7787
   12609   14749.7140
   12610   14713.4697
   12611   14735.3582
   12612   14510.5286
   12613   14210.9025
   12614   14568.2427
   12615   14511.3545
   12616   14692.1501
   12617   14475.3427
   12618   14511.6615
   12619   14416.5906
   12620   14632.6744
   12621   14960.2274
   12622   14869.9544
   12623   14543.5049
   12624   14607.5655
   12625   14452.0128
   12626   14544.4808
   12627   14504.5594
   12628   14644.8469
   12629   14715.5114
   12630   14409.8378
   12631   14453.5904
   12632   14808.3160
   12633   14387.9842
   12634   14431.6114
   12635   14405.5840
   12636   14614.6824
   12637   14681.0706
   12638   14360.0155
   12639   14691.3194
   12640   14773.4979
   12641   14570.0424
   12642   14388.8614
   12643   14455.0924
   12644   14327.2835
   12645   14875.6541
   12646   14557.2064
   12647   14835.0400
   12648   14709.5128
   12649   14901.0917
   12650   14624.9835
   12651   14684.7844
   12652   14601.1863
   12653   14548.7409
   12654   14776.8512
   12655   14600.0094
   12656   14315.1623
   12657   14392.9590
   12658   14564.4220
   12659   14214.2474
   12660   14152.3818
   12661   14577.8722
   12662   14406.1933
   12663   14591.1648
   12664   14268.6482
   12665   14624.3352
   12666   14466.0388
   12667   14706.6569
   12668   14558.6520
   12669   14510.5715
   12670   14496.9085
   12671   14591.4740
   12672   14606.3331
   12673   14546.9606
   12674   14882.6088
   12675   14883.5470
   12676   14782.6503
   12677   14677.5087
   12678   14456.7066
   12679   14648.8108
   12680   14506.5040
   12681   14295.0953
   12682   14324.2611
   12683   14600.3995
   12684   14697.5307
   12685   14579.1997
   12686   14790.5044
   12687   14605.2024
   12688   14939.7848
   12689   14596.3905
   12690   14826.9833
   12691   14727.9746
   12692   14557.2658
   12693   14726.9235
   12694   14796.2932
   12695   14420.0124
   12696   14623.5561
   12697   14702.0483
   12698   14578.6892
   12699   14669.4245
   12700   14717.7542
   12701   14805.2533
   12702   14827.6024
   12703   14674.7957
   12704   14496.9837
   12705   14441.9287
   12706   14502.8309
   12707   14636.8263
   12708   14655.5227
   12709   14509.2882
   12710   14502.5715
   12711   14618.7336
   12712   14524.6245
   12713   14560.3767
   12714   14425.6498
   12715   14616.6469
   12716   14546.5382
   12717   14689.2961
   12718   14785.2844
   12719   14579.0825
   12720   14627.1686
   12721   14810.6735
   12722   14535.6069
   12723   14795.2746
   12724   14503.3099
   12725   14675.4910
   12726   14609.5609
   12727   14852.8534
   12728   14901.9672
   12729   14652.1681
   12730   14753.1992
   12731   14572.7465
   12732   14433.3317
   12733   14405.4398
   12734   14349.5031
   12735   14775.0362
   12736   14435.0135
   12737   14634.0090
   12738   14583.0321
   12739   14603.1728
   12740   14484.1734
   12741   14475.6898
   12742   14584.6976
   12743   14617.8193
   12744   14552.7247
   12745   14782.9883
   12746   14462.2071
   12747   14588.1050
   12748   14298.5846
   12749   14384.2683
   12750   14570.3557
   12751   14289.6379
   12752   14567.5643
   12753   14485.4750
   12754   14447.3761
   12755   14639.2795
   12756   14464.9419
   12757   14196.8557
   12758   14365.8073
   12759   14555.1824
   12760   14226.0343
   12761   14891.2312
   12762   14487.1728
   12763   14704.4463
   12764   14580.8548
   12765   14592.7908
   12766   14426.5712
   12767   14190.4575
   12768   14408.5342
   12769   14319.8942
   12770   14384.1526
   12771   14265.5822
   12772   14662.6643
   12773   14526.8122
   12774   14391.6854
   12775   14561.2096
   12776   14717.8464
   12777   14502.8870
   12778   14577.1531
   12779   14597.5825
   12780   14452.0806
   12781   14529.6821
   12782   14735.5904
   12783   14763.9974
   12784   14645.5397
   12785   14692.8810
   12786   14716.4470
   12787   14861.4718
   12788   14653.3012
   12789   14527.1330
   12790   14628.3124
   12791   14647.1621
   12792   14754.0586
   12793   14672.1683
   12794   14625.6880
   12795   14349.1592
   12796   14627.3267
   12797   14473.3802
   12798   14546.4827
   12799   14412.1168
   12800   14473.6098
   12801   14473.3348
   12802   14482.0792
   12803   14698.1841
   12804   14474.8859
   12805   14405.1627
   12806   14524.0328
   12807   14311.5058
   12808   14375.9327
   12809   14430.8961
   12810   14776.6097
   12811   14427.9833
   12812   14584.5046
   12813   14314.2412
   12814   14523.8572
   12815   14648.7390
   12816   14784.2112
   12817   14629.1361
   12818   14436.2890
   12819   14652.3329
   12820   14625.9860
   12821   14562.6964
   12822   14699.5795
   12823   14442.2642
   12824   14619.1272
   12825   14725.3397
   12826   14900.5433
   12827   14686.7096
   12828   14902.2418
   12829   14640.2222
   12830   14693.9460
   12831   14646.6622
   12832   14787.1007
   12833   14460.5576
   12834   14860.6654
   12835   14573.6936
   12836   14766.5166
   12837   14394.3327
   12838   14622.8833
   12839   14298.1587
   12840   14652.0990
   12841   14432.0985
   12842   14813.7801
   12843   14536.5146
   12844   14488.5879
   12845   14528.3036
   12846   14775.4721
   12847   14746.0854
   12848   14752.0210
   12849   14833.3381
   12850   14493.5523
   12851   14905.3100
   12852   14604.5439
   12853   14463.4750
   12854   14661.7172
   12855   14680.9197
   12856   14809.4287
   12857   15157.6276
   12858   14675.7430
   12859   14729.6150
   12860   14745.8762
   12861   14855.7716
   12862   14639.9840
   12863   14750.5659
   12864   14634.1675
   12865   14459.8910
   12866   14557.2197
   12867   14559.0794
   12868   14581.8161
   12869   14423.5179
   12870   14769.0753
   12871   14605.3266
   12872   14355.3650
   12873   14443.7889
   12874   14349.7791
   12875   14654.0774
   12876   14357.3978
   12877   14584.6042
   12878   14340.6923
   12879   14583.6522
   12880   14321.4235
   12881   14502.9634
   12882   14470.3677
   12883   14616.2208
   12884   14462.9211
   12885   14455.4399
   12886   14250.3395
   12887   14494.7291
   12888   14189.5749
   12889   14562.6808
   12890   14321.3155
   12891   14638.1301
   12892   14226.5104
   12893   14555.2466
   12894   14442.4833
   12895   14603.4755
   12896   14447.5191
   12897   14508.8629
   12898   14640.5475
   12899   14577.5751
   12900   14787.6357
   12901   14546.2681
   12902   14356.6546
   12903   14374.1143
   12904   14626.3147
   12905   14495.4851
   12906   14444.7603
   12907   14274.5667
   12908   14348.4980
   12909   14439.7587
   12910   14810.0617
   12911   14240.4393
   12912   14465.5515
   12913   14480.3696
   12914   14459.9066
   12915   14722.7638
   12916   14692.6521
   12917   14475.0616
   12918   14650.8513
   12919   14249.9599
   12920   14377.7911
   12921   14218.9848
   12922   14483.0074
   12923   14486.9765
   12924   14629.5452
   12925   14715.4768
   12926   14593.0689
   12927   14613.0332
   12928   14648.8832
   12929   14817.2395
   12930   14609.4196
   12931   14444.6948
   12932   14828.8324
   12933   14370.1689
   12934   14655.3462
   12935   14652.1423
   12936   14573.2933
   12937   14648.1343
   12938   14264.5770
   12939   14416.4382
   12940   14379.0791
   12941   14492.7695
   12942   14385.1306
   12943   14444.6551
   12944   14461.4106
   12945   14352.0419
   12946   14369.5741
   12947   14191.4378
   12948   14459.1696
   12949   14523.9223
   12950   14774.2856
   12951   14380.2034
   12952   14487.7722
   12953   14599.5642
   12954   14467.7208
   12955   14700.1326
   12956   14575.4373
   12957   14612.8914
   12958   14857.1739
   12959   14685.1017
   12960   14741.5335
   12961   14871.5752
   12962   14822.9531
   12963   14708.3372
   12964   14733.8764
   12965   14774.6859
   12966   14898.7247
   12967   14852.6111
   12968   14745.0771
   12969   14510.0115
   12970   14827.8175
   12971   14786.7516
   12972   14996.2742
   12973   14667.5940
   12974   14943.2510
   12975   15093.1007
   12976   15098.1296
   12977   14682.1459
   12978   14627.9376
   12979   14695.8229
   12980   14935.4236
   12981   14430.2898
   12982   14638.7033
   12983   14595.3887
   12984   14711.9720
   12985   14731.4036
   12986   14554.9227
   12987   14572.6770
   12988   14416.9606
   12989   14694.2785
   12990   14431.6634
   12991   14649.9751
   12992   14578.9788
   12993   14610.3385
   12994   14614.5980
   12995   14504.1399
   12996   14633.5560
   12997   14775.9259
   12998   14595.6328
   12999   14882.1287
   13000   14742.4934
   13001   14676.6027
   13002   14866.3290
   13003   14782.7720
   13004   14536.2751
   13005   14681.5119
   13006   14700.8320
   13007   14789.8574
   13008   15030.6313
   13009   14914.4226
   13010   14317.5403
   13011   14744.7343
   13012   14410.9205
   13013   14722.8437
   13014   14247.5514
   13015   14389.6828
   13016   14488.3960
   13017   14403.1224
   13018   14708.1443
   13019   14718.6183
   13020   14816.7806
   13021   14587.5226
   13022   14414.9886
   13023   14542.4284
   13024   14707.6043
   13025   14530.9509
   13026   14562.5979
   13027   14880.9568
   13028   14881.6731
   13029   14733.7177
   13030   14671.9824
   13031   14861.4218
   13032   14759.3974
   13033   14594.7234
   13034   14658.9972
   13035   14727.6841
   13036   14560.2446
   13037   14689.6526
   13038   14662.4114
   13039   14749.8173
   13040   14502.1925
   13041   14512.5037
   13042   14691.4005
   13043   14370.5308
   13044   14360.2353
   13045   14449.2224
   13046   14436.9187
   13047   14432.4367
   13048   14559.1619
   13049   14661.4444
   13050   14388.1168
   13051   14433.2354
   13052   14596.4122
   13053   14243.4331
   13054   14627.4267
   13055   14519.8777
   13056   14618.7876
   13057   14492.9528
   13058   14948.7090
   13059   14870.6859
   13060   14718.9940
   13061   14566.3196
   13062   14695.3453
   13063   14654.2369
   13064   14677.7831
   13065   14948.6426
   13066   14409.7229
   13067   14367.5040
   13068   14580.7874
   13069   14527.5263
   13070   14541.2512
   13071   14473.2486
   13072   14472.9953
   13073   14182.6785
   13074   14610.1675
   13075   14527.1469
   13076   14308.3484
   13077   14784.4301
   13078   14571.6391
   13079   14444.4836
   13080   14305.5301
   13081   14744.3425
   13082   14559.2732
   13083   14852.5699
   13084   14576.4284
   13085   14333.2210
   13086   14294.9790
   13087   14449.9264
   13088   14624.6310
   13089   14242.5508
   13090   14196.7299
   13091   14556.6546
   13092   14297.7747
   13093   14527.5840
   13094   14611.2628
   13095   14644.0598
   13096   14508.9802
   13097   14560.3616
   13098   14391.4208
   13099   14501.6280
   13100   14420.8499
   13101   14273.5419
   13102   14364.4355
   13103   14251.5379
   13104   14308.0172
   13105   14304.5084
   13106   14193.3304
   13107   14450.8497
   13108   14464.9911
   13109   14008.7343
   13110   13980.8003
   13111   14138.2397
   13112   14286.3490
   13113   14054.7870
   13114   14233.0098
   13115   14327.6131
   13116   14212.9863
   13117   14409.2298
   13118   14581.3112
   13119   14620.8045
   13120   14477.7965
   13121   14462.1653
   13122   14418.1949
   13123   14537.6363
   13124   14153.5094
   13125   14538.1561
   13126   14440.2400
   13127   14375.1996
   13128   14278.0001
   13129   14289.3411
   13130   14206.5392
   13131   14094.1580
   13132   14264.0589
   13133   14072.2813
   13134   13907.6058
   13135   14272.3562
   13136   14231.6723
   13137   14380.2370
   13138   14298.6185
   13139   13908.2007
   13140   14023.1517
   13141   13988.6442
   13142   14198.1284
   13143   13953.8026
   13144   14175.9261
   13145   14449.5135
   13146   14350.8670
   13147   14164.9684
   13148   14413.5600
   13149   14627.2460
   13150   14618.2545
   13151   14332.4909
   13152   14426.2873
   13153   14498.8725
   13154   14598.4129
   13155   14624.3447
   13156   14462.3678
   13157   14559.6941
   13158   14416.7070
   13159   14822.8875
   13160   14524.8207
   13161   14505.5155
   13162   14568.4802
   13163   14649.3891
   13164   14592.4002
   13165   14635.9026
   13166   14514.1124
   13167   14850.3433
   13168   14755.6486
   13169   14834.5676
   13170   14870.6945
   13171   14936.3323
   13172   14699.6229
   13173   14792.3764
   13174   14682.6441
   13175   14632.9258
   13176   14989.2811
   13177   14871.6298
   13178   14863.9338
   13179   14673.1321
   13180   14830.0516
   13181   14593.6083
   13182   14661.0278
   13183   14642.2546
   13184   14678.6119
   13185   14355.5579
   13186   14769.2931
   13187   14657.3753
   13188   14497.8123
   13189   14794.6598
   13190   14890.7157
   13191   14824.0221
   13192   14976.7664
   13193   14916.7449
   13194   14784.8704
   13195   14533.3079
   13196   14637.2717
   13197   14794.6266
   13198   14793.4910
   13199   14531.0730
   13200   14699.6284
   13201   14466.3739
   13202   14837.6014
   13203   14441.4070
   13204   14613.2464
   13205   14499.9029
   13206   14672.4273
   13207   14399.5680
   13208   14317.7761
   13209   14311.3115
   13210   14437.9212
   13211   14648.2064
   13212   14667.1299
   13213   14199.8432
   13214   14597.7566
   13215   14386.7666
   13216   14294.1775
   13217   14567.3455
   13218   14237.6579
   13219   14431.2632
   13220   14527.6759
   13221   14526.9030
   13222   14426.5242
   13223   14595.7212
   13224   14844.4803
   13225   14534.0250
   13226   14638.6928
   13227   14723.7712
   13228   14943.6551
   13229   14561.0596
   13230   14505.6093
   13231   14670.7009
   13232   14532.8307
   13233   14596.9519
   13234   14795.1040
   13235   14442.3444
   13236   14494.4638
   13237   14569.6492
   13238   14600.9193
   13239   14495.5833
   13240   14689.1522
   13241   14503.0426
   13242   14639.1752
   13243   14561.2057
   13244   14469.2504
   13245   14874.9399
   13246   14527.1205
   13247   14705.8357
   13248   14741.5599
   13249   14514.3808
   13250   14354.7421
   13251   14474.1752
   13252   14475.6885
   13253   14344.2530
   13254   14490.9732
   13255   14379.4775
   13256   14469.7288
   13257   14258.6170
   13258   14300.5209
   13259   14710.8149
   13260   14670.2330
   13261   14491.9348
   13262   14312.4011
   13263   14578.1592
   13264   14671.7164
   13265   14868.4964
   13266   14409.3072
   13267   14542.3929
   13268   14882.0923
   13269   14600.2021
   13270   14376.5395
   13271   14372.8290
   13272   14398.7739
   13273   14721.1750
   13274   14467.3200
   13275   14502.6721
   13276   14570.2775
   13277   14392.4092
   13278   14578.7037
   13279   14375.1254
   13280   14384.0246
   13281   14581.6255
   13282   14734.7949
   13283   14597.0536
   13284   14332.2856
   13285   14525.8679
   13286   14308.5454
   13287   14472.6241
   13288   14354.3884
   13289   14472.2656
   13290   14240.7661
   13291   14486.9552
   13292   14204.1294
   13293   14407.2698
   13294   14510.3239
   13295   14302.3299
   13296   14516.6756
   13297   14540.2987
   13298   14255.8977
   13299   14625.5094
   13300   14612.5693
   13301   14606.8578
   13302   14599.4099
   13303   14713.1281
   13304   14540.6635
   13305   14636.8593
   13306   14720.8664
   13307   14756.5975
   13308   14643.6017
   13309   14744.5517
   13310   14603.4007
   13311   14940.8588
   13312   14945.9293
   13313   14904.2618
   13314   14836.9926
   13315   14692.6167
   13316   14956.6101
   13317   14865.5246
   13318   14889.9928
   13319   14829.7367
   13320   14594.8097
   13321   14899.2563
   13322   14805.2753
   13323   14697.3286
   13324   14981.1523
   13325   14944.2221
   13326   15148.5359
   13327   15235.3804
   13328   15066.4073
   13329   14957.0366
   13330   14885.6694
   13331   14988.4245
   13332   15083.1401
   13333   15175.6799
   13334   14926.7696
   13335   15017.9432
   13336   15310.0390
   13337   15187.6164
   13338   15127.7365
   13339   15215.8428
   13340   15070.9794
   13341   15060.4651
   13342   15009.9525
   13343   15063.9460
   13344   15112.1019
   13345   14922.3181
   13346   15007.0267
   13347   14830.1666
   13348   15196.6408
   13349   14953.8379
   13350   15186.6809
   13351   14828.4725
   13352   15099.2680
   13353   14885.0293
   13354   14929.9038
   13355   14978.7753
   13356   14967.6113
   13357   14897.3851
   13358   15055.0755
   13359   14834.9724
   13360   14864.6096
   13361   15079.9315
   13362   15015.5714
   13363   15204.0301
   13364   15152.2188
   13365   15347.1173
   13366   15059.1555
   13367   14910.1771
   13368   15097.0688
   13369   15162.4071
   13370   15124.0346
   13371   15354.8787
   13372   15233.7884
   13373   15149.9090
   13374   14935.3763
   13375   14938.0633
   13376   15197.2605
   13377   15186.6180
   13378   15232.5928
   13379   15292.0532
   13380   15287.3253
   13381   15327.7335
   13382   15253.4303
   13383   15365.6559
   13384   15219.5814
   13385   15054.8470
   13386   15236.8776
   13387   15053.7189
   13388   15254.7832
   13389   15281.8445
   13390   15166.5397
   13391   15020.7173
   13392   15330.2645
   13393   15109.8673
   13394   15312.3429
   13395   15206.4823
   13396   15481.1745
   13397   15408.9472
   13398   15260.7288
   13399   15299.7056
   13400   14963.6573
   13401   15345.2409
   13402   15594.6273
   13403   15454.0721
   13404   15008.0689
   13405   15283.0313
   13406   15206.0481
   13407   15077.7973
   13408   14917.9165
   13409   15347.8576
   13410   15068.4622
   13411   14936.7925
   13412   15365.4105
   13413   15300.9217
   13414   15372.0661
   13415   15288.7448
   13416   15368.4560
   13417   15209.8323
   13418   15342.8802
   13419   15046.5636
   13420   15226.7312
   13421   15393.0917
   13422   15273.3038
   13423   15217.6348
   13424   15486.1087
   13425   15527.5421
   13426   15559.8259
   13427   15520.5574
   13428   15290.6932
   13429   15332.7197
   13430   15687.1092
   13431   15319.7376
   13432   15544.3027
   13433   15519.2941
   13434   15441.5390
   13435   15529.6611
   13436   15462.5367
   13437   15577.9227
   13438   15639.3164
   13439   15557.7164
   13440   15497.7302
   13441   15559.2867
   13442   15461.3012
   13443   15424.4827
   13444   15667.1397
   13445   15480.7672
   13446   15346.5906
   13447   15313.3136
   13448   15825.5483
   13449   15709.5359
   13450   15362.1440
   13451   15570.7630
   13452   15392.0310
   13453   15733.3452
   13454   15600.2687
   13455   15312.4981
   13456   14923.7834
   13457   15148.8728
   13458   15439.6076
   13459   15202.4893
   13460   15358.5794
   13461   15305.3672
   13462   15465.5476
   13463   15401.8031
   13464   15283.1913
   13465   15376.3319
   13466   15293.5558
   13467   15507.7931
   13468   15497.2981
   13469   15328.3804
   13470   15200.4125
   13471   15081.3270
   13472   15092.0574
   13473   15070.1340
   13474   15349.9773
   13475   15201.4314
   13476   15164.1267
   13477   15233.1852
   13478   15307.1049
   13479   15009.7531
   13480   15268.0037
   13481   14740.9563
   13482   15350.6311
   13483   15281.9837
   13484   15316.5716
   13485   15332.8375
   13486   15599.1006
   13487   15317.9611
   13488   15297.5768
   13489   15397.7930
   13490   15384.9156
   13491   15361.4043
   13492   15342.1849
   13493   15300.8504
   13494   15359.8948
   13495   15274.8266
   13496   15207.8724
   13497   14953.3498
   13498   15182.4359
   13499   15217.9856
   13500   14927.2696
   13501   15267.4467
   13502   15144.3403
   13503   14970.8839
   13504   15319.3973
   13505   15332.9901
   13506   14978.9716
   13507   15020.6432
   13508   15216.0558
   13509   15088.0729
   13510   15305.4670
   13511   14869.6270
   13512   15341.0904
   13513   15097.8366
   13514   15204.6901
   13515   15103.6553
   13516   15494.2166
   13517   15487.2750
   13518   15116.4783
   13519   15356.9017
   13520   15107.0781
   13521   15301.8036
   13522   15066.7729
   13523   15388.2049
   13524   15104.3356
   13525   15107.3192
   13526   15402.0677
   13527   15258.9627
   13528   15385.5636
   13529   15147.1173
   13530   15163.9161
   13531   15100.0390
   13532   15141.2020
   13533   15012.4563
   13534   15234.5295
   13535   15103.5894
   13536   15165.4228
   13537   15119.7235
   13538   14924.4389
   13539   15144.8829
   13540   15033.3173
   13541   15050.3190
   13542   15139.2777
   13543   14915.7318
   13544   14886.2960
   13545   15075.9605
   13546   15101.3266
   13547   15044.1288
   13548   14955.8381
   13549   15056.2820
   13550   15149.3247
   13551   15110.3543
   13552   15067.0177
   13553   15278.7110
   13554   15085.2242
   13555   15108.9671
   13556   15262.9427
   13557   15311.6837
   13558   14869.0786
   13559   15134.3977
   13560   15064.0946
   13561   14965.6923
   13562   14879.7218
   13563   15212.3650
   13564   14969.5210
   13565   15083.9880
   13566   15243.3000
   13567   14990.4765
   13568   15083.0814
   13569   15014.1656
   13570   15228.8174
   13571   15257.6713
   13572   15182.8540
   13573   15239.0753
   13574   14939.7520
   13575   15203.9681
   13576   15060.8354
   13577   15012.6257
   13578   14927.4381
   13579   15311.0382
   13580   14921.1461
   13581   15508.8412
   13582   15022.6638
   13583   15432.6046
   13584   15406.4610
   13585   15534.4976
   13586   14948.8568
   13587   15233.6683
   13588   15065.3115
   13589   15300.3430
   13590   14893.1737
   13591   15147.2619
   13592   15091.1618
   13593   15175.6845
   13594   15207.4568
   13595   15425.7758
   13596   15213.2999
   13597   15249.3704
   13598   15267.2060
   13599   15150.7890
   13600   15305.0998
   13601   14978.8936
   13602   15516.6074
   13603   15334.2336
   13604   15432.2943
   13605   15309.2247
   13606   15376.1067
   13607   15272.6376
   13608   15453.6349
   13609   15369.2372
   13610   15522.1030
   13611   15376.8264
   13612   15568.0421
   13613   15484.9228
   13614   15470.4516
   13615   15320.7729
   13616   15561.9787
   13617   15224.6881
   13618   15430.6350
   13619   15199.4549
   13620   15284.3675
   13621   15375.7549
   13622   15254.5481
   13623   15277.8060
   13624   15346.8562
   13625   15625.4271
   13626   15957.8292
   13627   15676.6926
   13628   15630.0684
   13629   15618.1483
   13630   15759.0428
   13631   15635.0354
   13632   15657.0376
   13633   15631.6054
   13634   15533.2906
   13635   15793.2641
   13636   15676.5027
   13637   15638.4584
   13638   15663.3128
   13639   15358.2210
   13640   15375.3875
   13641   15378.4689
   13642   15501.4416
   13643   15588.2188
   13644   15368.2788
   13645   15424.5976
   13646   15464.9398
   13647   15407.6260
   13648   15253.6220
   13649   15054.2675
   13650   15326.8875
   13651   15288.2413
   13652   15572.2424
   13653   15140.6443
   13654   15163.0443
   13655   15397.9896
   13656   15251.9101
   13657   15233.6272
   13658   15154.2334
   13659   15370.9187
   13660   15552.4248
   13661   15662.4124
   13662   15602.9336
   13663   15536.4879
   13664   15622.7298
   13665   15644.1179
   13666   15405.3379
   13667   15608.1935
   13668   15331.1466
   13669   15339.8352
   13670   15687.9259
   13671   15761.5490
   13672   15654.0957
   13673   15649.6867
   13674   15667.9594
   13675   15567.9206
   13676   15437.0436
   13677   15548.1673
   13678   15326.0384
   13679   15305.7758
   13680   15276.7919
   13681   15305.7205
   13682   15694.3511
   13683   15580.1707
   13684   15493.6409
   13685   15633.1816
   13686   15335.0208
   13687   15313.4575
   13688   15330.5928
   13689   15184.3259
   13690   15347.6375
   13691   15421.8198
   13692   15354.6424
   13693   15329.2948
   13694   15598.0726
   13695   15303.7221
   13696   15422.9377
   13697   15518.6691
   13698   15769.5231
   13699   15423.0191
   13700   15670.2112
   13701   15382.0491
   13702   15521.6885
   13703   15555.0075
   13704   15632.1207
   13705   15416.0267
   13706   15447.3159
   13707   15541.5795
   13708   15483.9211
   13709   15405.3837
   13710   15478.8226
   13711   15490.9229
   13712   15261.2092
   13713   15273.1350
   13714   15539.7967
   13715   15089.1657
   13716   15175.7509
   13717   15268.4825
   13718   15354.2285
   13719   15313.2049
   13720   15415.9053
   13721   15366.2960
   13722   15477.7541
   13723   15308.4796
   13724   15138.5241
   13725   15159.0959
   13726   15264.1583
   13727   15057.8826
   13728   15284.6567
   13729   15158.0295
   13730   15288.7906
   13731   15149.5773
   13732   15217.8512
   13733   15019.1056
   13734   15041.5128
   13735   15024.8319
   13736   15386.1163
   13737   15217.5605
   13738   14901.0687
   13739   15205.0066
   13740   15035.2956
   13741   15129.7994
   13742   15259.2314
   13743   15477.8082
   13744   15172.9981
   13745   15461.0822
   13746   15115.9771
   13747   15439.6810
   13748   15339.7858
   13749   15519.5218
   13750   15487.7246
   13751   15247.9116
   13752   15251.1410
   13753   15192.2421
   13754   14961.8303
   13755   15134.4045
   13756   15335.4130
   13757   15337.1269
   13758   15246.6914
   13759   15394.6412
   13760   15245.8862
   13761   15200.8981
   13762   15263.7973
   13763   15238.4215
   13764   15123.0092
   13765   15227.8959
   13766   14921.9145
   13767   15183.8836
   13768   15278.5911
   13769   15498.7538
   13770   15440.0039
   13771   15379.6592
   13772   15239.5087
   13773   15178.7143
   13774   15126.0142
   13775   14880.7862
   13776   15188.2793
   13777   15156.1435
   13778   15244.5103
   13779   15368.7411
   13780   15364.3463
   13781   15323.2152
   13782   15194.9780
   13783   15193.5338
   13784   15145.3112
   13785   15313.4637
   13786   15103.4783
   13787   15453.0919
   13788   15415.1813
   13789   15440.3849
   13790   15249.2394
   13791   15703.5686
   13792   15269.7499
   13793   15513.4177
   13794   15178.1787
   13795   15379.5930
   13796   15238.1854
   13797   15616.0910
   13798   15263.8685
   13799   15111.0421
   13800   15027.5735
   13801   15470.5795
   13802   15476.9933
   13803   15368.4440
   13804   15086.9193
   13805   15300.8499
   13806   15290.1777
   13807   15295.8013
   13808   15179.1975
   13809   15149.7411
   13810   15116.1927
   13811   15275.7146
   13812   14909.2841
   13813   15283.6050
   13814   15148.9710
   13815   15169.5466
   13816   14896.7417
   13817   15224.6596
   13818   15077.2366
   13819   15060.6498
   13820   15323.2445
   13821   15211.8270
   13822   15294.5874
   13823   15005.9030
   13824   15244.6870
   13825   15104.5084
   13826   14897.1141
   13827   15090.9692
   13828   15190.8665
   13829   15080.7253
   13830   15053.0247
   13831   15326.1347
   13832   15309.9121
   13833   14866.2783
   13834   15237.0058
   13835   15181.4389
   13836   15089.2997
   13837   15091.1137
   13838   15097.3572
   13839   15302.1679
   13840   15151.1065
   13841   14991.2836
   13842   15229.0303
   13843   14960.2826
   13844   15294.3726
   13845   15131.3952
   13846   15032.7232
   13847   15295.7129
   13848   15253.8860
   13849   15201.9394
   13850   15029.6059
   13851   15022.5220
   13852   15406.2654
   13853   15036.2606
   13854   15017.6885
   13855   15084.4663
   13856   15136.8600
   13857   15005.6305
   13858   15036.1291
   13859   15176.4001
   13860   15250.0964
   13861   14915.9290
   13862   14911.3207
   13863   15026.3843
   13864   14920.5254
   13865   14893.6044
   13866   14804.9646
   13867   14813.0438
   13868   15030.2151
   13869   14941.8104
   13870   14941.6155
   13871   14805.9262
   13872   14941.6548
   13873   15144.4600
   13874   14929.2510
   13875   14994.8198
   13876   15019.2739
   13877   15056.8265
   13878   15068.4115
   13879   14952.1398
   13880   14867.2278
   13881   14998.1234
   13882   15211.3387
   13883   15084.9999
   13884   15354.0671
   13885   15217.2179
   13886   14930.7415
   13887   14962.4873
   13888   15003.6866
   13889   15194.3134
   13890   15033.7552
   13891   14893.2158
   13892   14939.4430
   13893   15092.4424
   13894   15390.3236
   13895   15296.5990
   13896   15186.6057
   13897   15189.1176
   13898   14986.4129
   13899   15236.8663
   13900   15218.9475
   13901   15402.3233
   13902   15158.3094
   13903   15424.8167
   13904   15258.0713
   13905   15334.8585
   13906   15034.3379
   13907   15475.0796
   13908   15028.9113
   13909   15188.9357
   13910   15079.5964
   13911   15296.5834
   13912   15218.5536
   13913   15275.7622
   13914   15235.9319
   13915   15198.8635
   13916   14903.2119
   13917   14949.5900
   13918   15062.6547
   13919   14959.3300
   13920   15064.4204
   13921   14929.5558
   13922   15016.9839
   13923   14830.4612
   13924   14969.1274
   13925   14620.3631
   13926   15128.5342
   13927   14909.1295
   13928   14670.6338
   13929   14987.3290
   13930   14968.7421
   13931   14935.4186
   13932   15044.2384
   13933   14870.4922
   13934   14812.2009
   13935   14721.0416
   13936   14834.2283
   13937   15074.7574
   13938   15009.1487
   13939   14812.2776
   13940   15088.0646
   13941   14803.3075
   13942   15174.7784
   13943   14982.8616
   13944   15179.2491
   13945   14816.9959
   13946   15110.9563
   13947   14938.9196
   13948   15008.6986
   13949   14770.3788
   13950   14924.2403
   13951   15083.9612
   13952   14885.3130
   13953   14969.6502
   13954   14818.6311
   13955   15133.5169
   13956   15026.0594
   13957   14993.1549
   13958   15192.2772
   13959   15175.9202
   13960   15073.3074
   13961   15163.7588
   13962   15043.5742
   13963   15096.1322
   13964   14931.0301
   13965   15132.9745
   13966   15366.7317
   13967   15191.7209
   13968   15143.0361
   13969   15209.1988
   13970   14924.5501
   13971   15206.0271
   13972   15138.7285
   13973   14816.2537
   13974   14836.8729
   13975   14985.6995
   13976   14848.8675
   13977   15235.1469
   13978   14944.4211
   13979   14995.1693
   13980   15054.6608
   13981   14949.8819
   13982   15078.4165
   13983   15000.7810
   13984   14934.9113
   13985   14927.1115
   13986   14813.4964
   13987   15167.9525
   13988   15078.0375
   13989   15164.9672
   13990   14850.6920
   13991   15053.4823
   13992   15222.5948
   13993   14918.4097
   13994   15150.0206
   13995   15282.2352
   13996   14926.5700
   13997   15136.5507
   13998   15101.6783
   13999   15108.8243
   14000   15224.0554
   14001   14906.8842
   14002   15050.5888
   14003   15063.6389
   14004   15218.0328
   14005   15170.9513
   14006   14976.3872
   14007   15236.3312
   14008   14995.2014
   14009   15275.9368
   14010   15250.4584
   14011   15260.1761
   14012   15285.4412
   14013   15070.2777
   14014   15153.5293
   14015   15074.2652
   14016   15063.7827
   14017   15212.6916
   14018   15122.6448
   14019   15134.5642
   14020   15039.0109
   14021   14933.1347
   14022   15050.1731
   14023   15169.8608
   14024   15119.2036
   14025   15009.3384
   14026   15252.2326
   14027   14995.1056
   14028   15148.2487
   14029   15071.0042
   14030   14926.2104
   14031   15119.2380
   14032   15159.4129
   14033   15470.4842
   14034   15273.5566
   14035   15251.6150
   14036   15362.9118
   14037   15066.0197
   14038   15063.8477
   14039   15098.6150
   14040   14939.2295
   14041   15179.0126
   14042   15154.1333
   14043   14920.0389
   14044   14935.6615
   14045   14979.7678
   14046   14950.2412
   14047   15000.2656
   14048   15035.6680
   14049   14928.2408
   14050   15092.0109
   14051   15254.7497
   14052   14957.2556
   14053   15031.9183
   14054   15138.4383
   14055   15358.8717
   14056   15313.0739
   14057   15612.9105
   14058   15142.8073
   14059   15307.3243
   14060   15435.6132
   14061   15127.1553
   14062   15363.9754
   14063   14948.7323
   14064   15122.7328
   14065   14994.1967
   14066   15151.9424
   14067   15085.3697
   14068   15206.2058
   14069   15319.1089
   14070   14961.3700
   14071   15141.7484
   14072   15204.9136
   14073   15075.8719
   14074   14977.8801
   14075   15136.3398
   14076   15033.2142
   14077   15021.6009
   14078   15053.8392
   14079   14951.4327
   14080   15363.9348
   14081   15114.3729
   14082   15457.6285
   14083   15457.8232
   14084   15062.2405
   14085   15338.6324
   14086   14959.4096
   14087   15209.1130
   14088   15409.5744
   14089   14941.3631
   14090   15301.9509
   14091   15111.5029
   14092   15185.4919
   14093   15195.2607
   14094   15054.9914
   14095   15189.1630
   14096   14943.8513
   14097   15044.1922
   14098   15287.8125
   14099   15037.7724
   14100   14992.3732
   14101   15159.7562
   14102   15249.1324
   14103   15144.9752
   14104   15101.5317
   14105   15239.0035
   14106   15250.0004
   14107   15313.5677
   14108   15567.0604
   14109   15211.7588
   14110   15057.5389
   14111   15179.4160
   14112   15048.9329
   14113   15364.4761
   14114   15163.7893
   14115   15179.4872
   14116   15288.0647
   14117   15123.3066
   14118   15071.4674
   14119   14821.3658
   14120   15099.0367
   14121   14660.8477
   14122   15023.1580
   14123   15049.8520
   14124   15264.0238
   14125   15044.7211
   14126   14859.1562
   14127   15048.7155
   14128   14968.3272
   14129   15324.3504
   14130   14977.5044
   14131   15009.5888
   14132   14847.2076
   14133   14912.7369
   14134   14687.4705
   14135   14902.2920
   14136   14778.3288
   14137   14986.7291
   14138   14829.1801
   14139   14982.3061
   14140   14875.9600
   14141   14825.2933
   14142   14902.3213
   14143   15006.0894
   14144   14837.3296
   14145   14782.0148
   14146   14943.7524
   14147   14619.3515
   14148   14450.7962
   14149   14634.7426
   14150   14652.6797
   14151   14624.0392
   14152   14733.0595
   14153   14569.9647
   14154   14852.4110
   14155   14850.0466
   14156   14677.6623
   14157   14838.2096
   14158   14930.5293
   14159   14838.9934
   14160   14813.0460
   14161   15078.7700
   14162   14998.2211
   14163   15076.5087
   14164   14890.1662
   14165   14988.2349
   14166   14819.6723
   14167   14916.2599
   14168   14567.4175
   14169   15208.4031
   14170   14913.0882
   14171   14866.7947
   14172   14987.5529
   14173   14812.9029
   14174   14786.4195
   14175   14681.6972
   14176   14892.4196
   14177   15110.8748
   14178   14614.4558
   14179   14922.2478
   14180   14651.9623
   14181   14746.1659
   14182   14818.4923
   14183   14970.1156
   14184   14938.8943
   14185   14773.4286
   14186   14609.4244
   14187   15058.8102
   14188   14676.2192
   14189   14814.7420
   14190   14852.5562
   14191   14857.1279
   14192   15057.7795
   14193   14931.9480
   14194   14685.9649
   14195   14793.3472
   14196   14909.1334
   14197   14946.0223
   14198   14680.5962
   14199   15027.7282
   14200   14824.5813
   14201   15069.6064
   14202   15101.2676
   14203   15088.8215
   14204   14910.0364
   14205   14926.3254
   14206   14899.5188
   14207   14899.9942
   14208   14970.9004
   14209   15007.1165
   14210   14875.4851
   14211   14911.6908
   14212   14737.1358
   14213   14882.9874
   14214   14977.1127
   14215   14988.0414
   14216   15009.0413
   14217   15012.8953
   14218   15132.2778
   14219   14881.6161
   14220   14753.3760
   14221   14803.7554
   14222   15047.6667
   14223   15144.9320
   14224   14706.1664
   14225   15095.2390
   14226   14798.0481
   14227   15015.9599
   14228   15068.0543
   14229   14662.1508
   14230   14853.1178
   14231   14788.5204
   14232   14865.6920
   14233   15073.5575
   14234   14754.6854
   14235   15006.0641
   14236   15198.2189
   14237   14944.6596
   14238   14955.5181
   14239   14762.8615
   14240   14745.7789
   14241   15036.8905
   14242   14896.8305
   14243   15056.4657
   14244   14745.9020
   14245   15090.4790
   14246   14971.6739
   14247   14876.4167
   14248   14889.3266
   14249   14919.5000
   14250   14768.6216
   14251   15243.6436
   14252   14713.0911
   14253   14760.4635
   14254   14669.3820
   14255   14901.2503
   14256   14836.1543
   14257   14742.7159
   14258   14961.2993
   14259   14769.6249
   14260   14991.4216
   14261   14766.8047
   14262   14936.0733
   14263   14852.0476
   14264   14883.2711
   14265   14723.1400
   14266   14904.9568
   14267   14901.9646
   14268   14702.3336
   14269   14789.9768
   14270   15188.4600
   14271   14786.8632
   14272   14909.8265
   14273   14782.4983
   14274   15055.2504
   14275   14973.9630
   14276   14878.4001
   14277   15188.4213
   14278   14955.7997
   14279   14783.7608
   14280   14869.7481
   14281   14867.7542
   14282   15062.3308
   14283   14884.1755
   14284   14953.5880
   14285   14985.6618
   14286   14999.9541
   14287   15077.0317
   14288   14785.7865
   14289   15086.8458
   14290   14783.6898
   14291   15020.0115
   14292   14963.9944
   14293   14940.7134
   14294   15029.2015
   14295   14843.1056
   14296   15149.2199
   14297   14829.1319
   14298   15125.4272
   14299   14773.5333
   14300   15134.4984
   14301   14880.2351
   14302   15008.0240
   14303   15225.5537
   14304   14825.8979
   14305   14874.0478
   14306   14916.7814
   14307   14713.6897
   14308   14662.9923
   14309   14907.8814
   14310   14905.9066
   14311   14910.1369
   14312   15158.8490
   14313   15091.2557
   14314   14895.5766
   14315   14952.0969
   14316   14930.8686
   14317   14921.9285
   14318   14943.9365
   14319   14779.5352
   14320   14764.0598
   14321   14842.4793
   14322   14894.2961
   14323   15028.8008
   14324   15167.1633
   14325   15226.2480
   14326   15159.6804
   14327   15135.2791
   14328   14969.0683
   14329   14873.3071
   14330   14942.8328
   14331   14915.4140
   14332   14952.4352
   14333   15117.5042
   14334   14849.1413
   14335   15143.0735
   14336   14924.2505
   14337   15154.2169
   14338   14938.1208
   14339   14902.6417
   14340   14986.7934
   14341   14933.4940
   14342   14931.1185
   14343   15056.2314
   14344   15008.1470
   14345   15167.6916
   14346   15212.1677
   14347   15152.1271
   14348   14997.6594
   14349   15303.2481
   14350   15154.1404
   14351   15357.7948
   14352   14891.2165
   14353   15156.0845
   14354   14935.2798
   14355   15156.5592
   14356   15173.7806
   14357   14995.2245
   14358   15010.0547
   14359   15271.5149
   14360   15094.3086
   14361   14881.9400
   14362   14809.8533
   14363   14884.3663
   14364   14936.7602
   14365   15116.7491
   14366   15067.6161
   14367   15003.5381
   14368   15166.9950
   14369   15068.9742
   14370   14987.7673
   14371   14926.2625
   14372   15072.3971
   14373   14972.4200
   14374   14873.4789
   14375   15171.8622
   14376   15241.1621
   14377   15092.6962
   14378   15084.7165
   14379   15118.9542
   14380   15119.8954
   14381   15189.3652
   14382   14983.6943
   14383   15089.5728
   14384   15229.4696
   14385   15028.9451
   14386   14892.5045
   14387   15034.0996
   14388   15102.6299
   14389   15186.5797
   14390   15048.5178
   14391   14764.8548
   14392   14594.7076
   14393   15244.8495
   14394   14985.0798
   14395   14812.2266
   14396   14783.2101
   14397   14929.8261
   14398   15024.0697
   14399   14810.0493
   14400   14992.3299
   14401   15048.2321
   14402   15249.6806
   14403   15116.5524
   14404   15093.2741
   14405   14970.1292
   14406   14825.6746
   14407   14950.5380
   14408   14888.5514
   14409   15104.2991
   14410   14883.1634
   14411   14879.9176
   14412   14925.9909
   14413   14882.0312
   14414   15105.7022
   14415   15095.0696
   14416   15092.0282
   14417   15026.0209
   14418   15231.3907
   14419   14949.6379
   14420   15292.9386
   14421   15039.2035
   14422   15245.9214
   14423   15062.1407
   14424   15175.7211
   14425   14999.4608
   14426   15557.3461
   14427   15236.1628
   14428   15299.2442
   14429   15403.8010
   14430   15453.9749
   14431   15140.2187
   14432   15159.6696
   14433   15197.8770
   14434   15112.0696
   14435   15157.8550
   14436   14888.1601
   14437   15081.6892
   14438   15132.8156
   14439   14961.4492
   14440   14955.4601
   14441   15028.6959
   14442   15154.9214
   14443   15317.6070
   14444   15126.1795
   14445   15035.0037
   14446   14990.3619
   14447   15190.8602
   14448   15212.4459
   14449   15452.3773
   14450   14703.7004
   14451   14925.5892
   14452   15137.3313
   14453   15041.2530
   14454   14811.4562
   14455   15266.8149
   14456   14893.1718
   14457   14984.8938
   14458   14803.5660
   14459   14952.6291
   14460   14996.5024
   14461   15017.8677
   14462   14929.9345
   14463   14899.2798
   14464   15022.4438
   14465   15120.1057
   14466   14947.0309
   14467   15107.3179
   14468   15212.2645
   14469   15235.4663
   14470   15093.3163
   14471   15036.0447
   14472   15092.4050
   14473   15258.8933
   14474   15021.7771
   14475   14923.7466
   14476   14994.0092
   14477   15193.6221
   14478   15129.3497
   14479   15196.0677
   14480   15153.8813
   14481   15515.0437
   14482   15351.4289
   14483   15317.2568
   14484   15049.7373
   14485   15012.4409
   14486   15119.0492
   14487   15171.7619
   14488   15495.7171
   14489   15267.6107
   14490   15398.4341
   14491   15339.4788
   14492   15277.6837
   14493   15234.2245
   14494   15360.5933
   14495   14982.8227
   14496   15117.6045
   14497   15192.7361
   14498   15403.0942
   14499   15571.2204
   14500   15495.2276
   14501   15203.8207
   14502   15434.8513
   14503   15433.1302
   14504   15232.3953
   14505   15420.3168
   14506   15374.6543
   14507   15376.9048
   14508   15101.9932
   14509   14914.2770
   14510   15514.4592
   14511   15234.1873
   14512   15389.6738
   14513   15295.7967
   14514   15122.2643
   14515   15407.5333
   14516   15064.4040
   14517   15149.5780
   14518   15341.9868
   14519   15281.0533
   14520   15129.9522
   14521   15382.5835
   14522   15296.3464
   14523   15257.5652
   14524   15218.5221
   14525   15218.9500
   14526   15182.0908
   14527   15152.3692
   14528   15279.0604
   14529   15242.2518
   14530   15195.2722
   14531   15286.8648
   14532   15382.6314
   14533   15309.1795
   14534   15084.6385
   14535   15477.0859
   14536   15295.5338
   14537   15356.7537
   14538   15108.5297
   14539   15826.5081
   14540   15469.7796
   14541   15441.0453
   14542   15539.3112
   14543   15564.1394
   14544   15701.0280
   14545   15808.3881
   14546   15591.2863
   14547   15627.7899
   14548   15386.9955
   14549   15750.8604
   14550   15488.5095
   14551   15920.6301
   14552   15495.8895
   14553   15499.0260
   14554   15475.3230
   14555   15396.0414
   14556   15195.6199
   14557   15434.8216
   14558   15302.9682
   14559   15538.2382
   14560   15452.7725
   14561   15432.9400
   14562   15358.7191
   14563   15403.9002
   14564   15326.2469
   14565   15178.7288
   14566   15603.9179
   14567   15156.4771
   14568   15145.5264
   14569   15451.4774
   14570   15187.3378
   14571   15175.5386
   14572   15075.0046
   14573   15285.9698
   14574   15340.5727
   14575   15148.2839
   14576   15321.4195
   14577   15017.7612
   14578   15182.9890
   14579   15131.4948
   14580   15173.6724
   14581   14907.2198
   14582   15223.6593
   14583   15237.0050
   14584   15188.3879
   14585   15321.0110
   14586   15085.4315
   14587   15026.5922
   14588   15308.6862
   14589   15098.0818
   14590   15121.9080
   14591   15103.1754
   14592   14988.8158
   14593   15286.4418
   14594   14965.6997
   14595   15173.4328
   14596   15246.4104
   14597   15108.9784
   14598   15367.0201
   14599   15110.3430
   14600   15444.9681
   14601   15177.3917
   14602   15300.5117
   14603   15239.3485
   14604   15065.4335
   14605   15134.5480
   14606   15192.1142
   14607   15110.4402
   14608   15241.9190
   14609   15151.8649
   14610   15326.4006
   14611   14984.5808
   14612   15084.3122
   14613   15096.4506
   14614   15122.3600
   14615   15210.1964
   14616   15098.2878
   14617   15236.1875
   14618   15020.8549
   14619   15126.6086
   14620   14995.6819
   14621   14997.0995
   14622   15157.6561
   14623   15030.7429
   14624   15194.3632
   14625   15287.9740
   14626   15393.9724
   14627   15565.2248
   14628   15122.5214
   14629   15306.2683
   14630   15521.9606
   14631   15166.7602
   14632   15198.0263
   14633   15305.5551
   14634   15117.6947
   14635   15091.1366
   14636   14752.9998
   14637   15110.6374
   14638   15080.8235
   14639   15222.4896
   14640   15106.5545
   14641   15120.1366
   14642   15190.2869
   14643   15107.6332
   14644   15211.4674
   14645   15123.7387
   14646   15008.9717
   14647   14885.4002
   14648   15158.0806
   14649   15180.2160
   14650   15375.4255
   14651   15134.3509
   14652   15071.6970
   14653   15411.3541
   14654   15039.2351
   14655   15217.1228
   14656   15316.9859
   14657   15221.4242
   14658   15374.6372
   14659   15364.0320
   14660   15196.6579
   14661   15311.6567
   14662   15126.6356
   14663   15249.2305
   14664   15008.7467
   14665   15301.9541
   14666   15317.2189
   14667   15347.3909
   14668   15456.3497
   14669   15237.0024
   14670   15221.3258
   14671   15393.6552
   14672   15359.1810
   14673   15305.5917
   14674   15059.7751
   14675   14852.9067
   14676   15081.1799
   14677   15112.8295
   14678   15442.2487
   14679   14978.5927
   14680   15117.0754
   14681   15308.1263
   14682   14965.9919
   14683   15022.7750
   14684   14960.9486
   14685   15027.1270
   14686   14829.9147
   14687   14966.6690
   14688   14921.9035
   14689   15083.7292
   14690   14948.1267
   14691   14956.1985
   14692   14736.7614
   14693   14521.0017
   14694   14862.9738
   14695   14776.7940
   14696   14853.8096
   14697   14995.4231
   14698   14909.4622
   14699   15128.8117
   14700   14751.5895
   14701   14892.2014
   14702   14873.7588
   14703   14797.1511
   14704   15011.3674
   14705   14992.9742
   14706   14901.6933
   14707   14912.3621
   14708   15150.5024
   14709   14764.4444
   14710   14703.4475
   14711   14755.2653
   14712   14870.3718
   14713   15057.9746
   14714   15047.2759
   14715   15147.7464
   14716   14940.6367
   14717   14798.8291
   14718   14775.8421
   14719   14643.0553
   14720   14652.1195
   14721   14899.2170
   14722   14831.7324
   14723   14764.6650
   14724   14815.5833
   14725   14582.9325
   14726   14952.1416
   14727   14932.9518
   14728   14899.0650
   14729   14778.1642
   14730   14802.8134
   14731   14831.7539
   14732   14581.0641
   14733   15041.8547
   14734   14745.5676
   14735   14878.7765
   14736   14716.5032
   14737   14824.9004
   14738   15094.6877
   14739   14904.0726
   14740   14805.5192
   14741   14752.8205
   14742   14977.6745
   14743   14895.9944
   14744   14936.7955
   14745   14747.1100
   14746   14696.8660
   14747   14768.0878
   14748   14852.9189
   14749   14888.8068
   14750   14695.3947
   14751   15006.6044
   14752   14772.7966
   14753   14908.7016
   14754   14864.9851
   14755   14924.1587
   14756   14845.1542
   14757   14702.6520
   14758   14954.6765
   14759   14947.2643
   14760   15010.7920
   14761   15126.8531
   14762   15081.5769
   14763   15068.6741
   14764   14964.9053
   14765   15234.3468
   14766   15317.6413
   14767   15112.5046
   14768   15335.4546
   14769   15245.8497
   14770   15037.1894
   14771   15109.4861
   14772   15102.9009
   14773   15255.1011
   14774   15204.0255
   14775   15209.6962
   14776   15265.6221
   14777   14939.2437
   14778   15169.7142
   14779   15149.3203
   14780   14983.1007
   14781   15200.3534
   14782   14789.8822
   14783   15095.6898
   14784   15117.0382
   14785   14699.7977
   14786   14851.8348
   14787   14732.2121
   14788   14964.7105
   14789   14879.2531
   14790   14627.4404
   14791   14872.1921
   14792   15021.4270
   14793   14873.5469
   14794   15030.2178
   14795   15107.3366
   14796   14979.1105
   14797   15211.4280
   14798   14907.8341
   14799   14981.6313
   14800   14568.8568
   14801   14797.6539
   14802   15113.2018
   14803   14909.5761
   14804   15319.1000
   14805   14844.1406
   14806   14902.0359
   14807   15080.0417
   14808   15000.1919
   14809   15030.4694
   14810   14834.5239
   14811   14872.4712
   14812   14952.2464
   14813   14985.1574
   14814   14710.0752
   14815   14905.8355
   14816   14726.9402
   14817   14978.3950
   14818   14765.9911
   14819   14784.7425
   14820   15138.7077
   14821   15029.9725
   14822   14840.5648
   14823   14974.0422
   14824   14740.3956
   14825   15015.2109
   14826   14865.6406
   14827   14843.6834
   14828   14762.0522
   14829   14984.5172
   14830   14904.3099
   14831   15114.7277
   14832   14903.3030
   14833   14940.7713
   14834   15089.9451
   14835   14960.2001
   14836   15207.2618
   14837   14988.3743
   14838   15138.2003
   14839   15158.9279
   14840   15195.4749
   14841   14892.3716
   14842   14936.7222
   14843   15121.3162
   14844   15278.2480
   14845   15080.2011
   14846   14837.7807
   14847   15002.0790
   14848   14826.9895
   14849   15062.4037
   14850   15081.0044
   14851   14959.1090
   14852   14832.9277
   14853   15137.4649
   14854   14655.6059
   14855   14797.3249
   14856   15050.6389
   14857   15021.5294
   14858   15081.9071
   14859   15031.3893
   14860   14826.8450
   14861   15117.1944
   14862   14889.4145
   14863   14534.0696
   14864   14677.4268
   14865   14799.5709
   14866   14900.9392
   14867   14840.6567
   14868   15092.1041
   14869   14899.1650
   14870   14909.3707
   14871   14883.3529
   14872   14926.5230
   14873   15026.6914
   14874   15151.0431
   14875   15056.5723
   14876   15004.1510
   14877   14887.3130
   14878   15111.7729
   14879   15016.8117
   14880   14828.8876
   14881   14979.1528
   14882   14976.6348
   14883   15120.7827
   14884   15183.5488
   14885   15154.4497
   14886   15235.1731
   14887   15235.9723
   14888   14892.9211
   14889   15062.8604
   14890   15182.6791
   14891   15123.6810
   14892   15367.9717
   14893   15018.4312
   14894   15007.1471
   14895   15038.3040
   14896   14979.4582
   14897   14980.1523
   14898   14981.8879
   14899   15057.9521
   14900   15103.6956
   14901   15408.8890
   14902   15023.2471
   14903   15148.4196
   14904   14887.5430
   14905   15071.7418
   14906   14970.3666
   14907   14802.7812
   14908   14866.1256
   14909   14594.8442
   14910   14745.1997
   14911   14913.6131
   14912   15200.8435
   14913   14657.3258
   14914   14651.8674
   14915   14795.9274
   14916   14734.0444
   14917   14880.5957
   14918   14917.2751
   14919   14865.5209
   14920   14975.1969
   14921   15160.1787
   14922   15055.2194
   14923   15104.8089
   14924   15117.4294
   14925   14991.6458
   14926   15032.6279
   14927   15081.3373
   14928   15077.6074
   14929   15063.1416
   14930   15075.2971
   14931   15098.5360
   14932   14948.9997
   14933   15147.5730
   14934   15202.8488
   14935   14980.5052
   14936   15169.5498
   14937   14913.3717
   14938   15049.7628
   14939   14967.0810
   14940   15088.3984
   14941   14752.7120
   14942   14802.8978
   14943   15032.5474
   14944   14848.7413
   14945   14979.9035
   14946   15016.3874
   14947   14823.7132
   14948   14725.8596
   14949   14780.5350
   14950   15036.6356
   14951   15017.0633
   14952   15137.4981
   14953   14991.6050
   14954   15045.0816
   14955   15216.0221
   14956   14998.5137
   14957   15155.3762
   14958   15139.8471
   14959   14990.7707
   14960   14932.7468
   14961   15075.4859
   14962   15061.0810
   14963   15339.9212
   14964   15175.2790
   14965   15297.9583
   14966   15189.7401
   14967   15349.6264
   14968   15126.0870
   14969   15185.7651
   14970   15248.2969
   14971   14876.4775
   14972   15017.6266
   14973   15058.4691
   14974   15255.6383
   14975   15133.5240
   14976   15145.7656
   14977   15275.9502
   14978   15225.2361
   14979   15124.6632
   14980   15027.4302
   14981   14802.2287
   14982   14954.8083
   14983   15255.1234
   14984   15304.7564
   14985   14938.0236
   14986   14947.7573
   14987   14881.2848
   14988   15128.8471
   14989   14742.2937
   14990   14586.6182
   14991   14904.9190
   14992   14913.9315
   14993   14696.1928
   14994   14876.6252
   14995   14685.2561
   14996   14754.2737
   14997   14603.7009
   14998   14492.7668
   14999   14725.8287
   15000   14658.7304
   15001   15051.5785
   15002   15032.9351
   15003   14934.5861
   15004   14532.2553
   15005   14853.0056
   15006   14759.3210
   15007   14753.2004
   15008   14536.5458
   15009   14570.0046
   15010   14735.6077
   15011   14675.0691
   15012   14630.0117
   15013   14534.2203
   15014   14597.1345
   15015   14385.4557
   15016   14287.0478
   15017   14411.1768
   15018   14594.0951
   15019   14467.4793
   15020   14411.1430
   15021   14382.8964
   15022   14524.7846
   15023   14607.6947
   15024   14289.0097
   15025   14516.8764
   15026   14555.2776
   15027   14702.1713
   15028   14211.9274
   15029   14735.6753
   15030   14148.9401
   15031   14393.1670
   15032   14300.5989
   15033   14268.6796
   15034   14577.6039
   15035   14618.7451
   15036   14658.8850
   15037   14577.1458
   15038   14535.9896
   15039   14450.3346
   15040   14613.8935
   15041   14605.6297
   15042   14589.7443
   15043   14576.5819
   15044   14465.8228
   15045   14823.4051
   15046   14695.9097
   15047   14645.2520
   15048   14727.5043
   15049   14404.4802
   15050   14921.6916
   15051   14613.4976
   15052   14726.2659
   15053   14591.2847
   15054   14767.0835
   15055   14719.9355
   15056   14718.1695
   15057   14723.8831
   15058   14760.6801
   15059   14599.2288
   15060   14823.5283
   15061   14886.6332
   15062   14628.3679
   15063   14994.7141
   15064   14830.5133
   15065   14891.2298
   15066   14770.0041
   15067   14918.4842
   15068   14915.0151
   15069   15054.2994
   15070   15098.4119
   15071   15107.5218
   15072   15055.6905
   15073   15116.7825
   15074   15047.6977
   15075   14822.3375
   15076   14924.2596
   15077   14886.0139
   15078   14897.0423
   15079   14949.1261
   15080   14675.1081
   15081   14909.0682
   15082   14819.9141
   15083   14964.3118
   15084   14624.9468
   15085   14840.8727
   15086   14515.6948
   15087   14619.4781
   15088   14587.5441
   15089   14610.7032
   15090   14411.7461
   15091   14550.7925
   15092   14626.1139
   15093   14569.4829
   15094   14612.4974
   15095   14679.0600
   15096   14481.7483
   15097   14440.4778
   15098   14759.7833
   15099   14621.3550
   15100   14793.8193
   15101   14676.7651
   15102   14664.4589
   15103   14535.2552
   15104   14754.4728
   15105   14939.3487
   15106   14655.2383
   15107   14764.4460
   15108   14460.3304
   15109   14413.9856
   15110   14667.0009
   15111   14593.4982
   15112   14577.0495
   15113   14599.8566
   15114   14437.8706
   15115   14572.3930
   15116   14756.3802
   15117   14670.2216
   15118   14763.7845
   15119   14445.6488
   15120   14725.8049
   15121   14510.5732
   15122   14686.7653
   15123   14631.7156
   15124   14854.2496
   15125   14808.9462
   15126   14951.5689
   15127   14731.3297
   15128   15029.6434
   15129   15019.5413
   15130   15011.8668
   15131   15056.7661
   15132   15148.1093
   15133   14763.8755
   15134   14684.1381
   15135   14558.2121
   15136   14772.7158
   15137   14886.4339
   15138   14619.4874
   15139   14493.0463
   15140   14536.4640
   15141   14476.5807
   15142   14406.9096
   15143   14715.1994
   15144   14395.5342
   15145   14858.5450
   15146   14693.2250
   15147   14471.1413
   15148   14764.2857
   15149   14650.4696
   15150   14760.0982
   15151   14976.1643
   15152   14664.6838
   15153   15100.4671
   15154   14896.6653
   15155   14667.1878
   15156   14722.8178
   15157   14655.9928
   15158   14585.5793
   15159   14614.6343
   15160   14618.7708
   15161   14780.5561
   15162   14441.8927
   15163   14490.6585
   15164   14721.7540
   15165   14664.7711
   15166   14647.8595
   15167   14117.8313
   15168   14590.7361
   15169   14211.4862
   15170   14309.3256
   15171   14257.9873
   15172   14444.3033
   15173   14408.5207
   15174   14483.5227
   15175   14304.0645
   15176   14488.8308
   15177   14431.7935
   15178   14549.6870
   15179   14803.3846
   15180   14413.1971
   15181   14519.2311
   15182   14408.1306
   15183   14512.7630
   15184   14369.1649
   15185   14318.0942
   15186   14289.2481
   15187   14348.1614
   15188   14206.1664
   15189   14380.2276
   15190   14181.3257
   15191   14505.1662
   15192   14228.0254
   15193   14633.1281
   15194   14392.8556
   15195   14559.7965
   15196   14220.5326
   15197   14212.9569
   15198   14338.0404
   15199   14255.1153
   15200   14204.8468
   15201   14060.5241
   15202   14249.0120
   15203   14357.2486
   15204   14668.4657
   15205   14237.2988
   15206   14405.9326
   15207   14255.1836
   15208   14507.8601
   15209   14701.7546
   15210   14783.7452
   15211   14425.7480
   15212   14391.3129
   15213   14566.3136
   15214   14550.1894
   15215   14609.1359
   15216   14375.6794
   15217   14429.7074
   15218   14297.6126
   15219   14334.1878
   15220   14508.2796
   15221   14423.8328
   15222   14488.8208
   15223   14392.5880
   15224   14422.2538
   15225   14354.1735
   15226   14443.1552
   15227   14576.3963
   15228   14641.5697
   15229   14689.7118
   15230   14581.4427
   15231   14663.9973
   15232   14529.3689
   15233   14578.4528
   15234   14466.6653
   15235   14558.0766
   15236   14539.3215
   15237   14274.7319
   15238   14623.3613
   15239   14638.6252
   15240   14875.7142
   15241   14596.8770
   15242   14939.5845
   15243   14960.2208
   15244   14725.9764
   15245   14769.2936
   15246   14929.7856
   15247   14747.7794
   15248   14626.3514
   15249   14618.1992
   15250   14644.9194
   15251   14452.8020
   15252   14695.3202
   15253   14674.3259
   15254   14767.8944
   15255   14546.1869
   15256   14784.6715
   15257   14542.5857
   15258   14946.3728
   15259   14934.4513
   15260   14819.1586
   15261   14766.9544
   15262   14648.4019
   15263   14785.6967
   15264   14672.9040
   15265   14614.3560
   15266   14602.6482
   15267   14719.0305
   15268   14501.2500
   15269   14481.2336
   15270   14911.4714
   15271   14457.5571
   15272   14573.5064
   15273   14522.9466
   15274   14914.0944
   15275   14746.3155
   15276   14923.3077
   15277   14743.3735
   15278   14862.4857
   15279   15062.0923
   15280   15043.9649
   15281   14678.3207
   15282   15003.5909
   15283   14979.0015
   15284   14882.1851
   15285   14853.3516
   15286   14860.6997
   15287   15125.5366
   15288   15132.4520
   15289   14710.0182
   15290   15173.7698
   15291   14956.7659
   15292   15274.1409
   15293   15075.5087
   15294   14978.6878
   15295   14693.8012
   15296   14901.0591
   15297   14914.9496
   15298   14998.1702
   15299   14931.7171
   15300   14969.5364
   15301   14768.9104
   15302   14589.6269
   15303   14683.7676
   15304   14930.1124
   15305   14850.8073
   15306   14916.6821
   15307   14882.9680
   15308   14792.4750
   15309   14807.3388
   15310   14729.9129
   15311   14819.8652
   15312   15198.0215
   15313   15056.1149
   15314   14965.4085
   15315   15019.8496
   15316   14961.7957
   15317   14900.2974
   15318   15068.5056
   15319   15089.0698
   15320   15042.9036
   15321   15011.5762
   15322   14939.2369
   15323   14953.1566
   15324   15030.0335
   15325   14768.5314
   15326   14925.6493
   15327   14661.2431
   15328   15044.2319
   15329   14604.1812
   15330   14947.1891
   15331   14867.1928
   15332   14719.9055
   15333   15003.2646
   15334   14991.3862
   15335   14898.5235
   15336   14929.2633
   15337   14899.4925
   15338   15071.5266
   15339   15117.2753
   15340   14994.3058
   15341   14792.9228
   15342   15185.9664
   15343   14881.3244
   15344   14912.9748
   15345   14815.2491
   15346   15256.4369
   15347   15095.1920
   15348   15052.2488
   15349   14967.3720
   15350   15021.3691
   15351   15180.2134
   15352   15540.1153
   15353   15194.4406
   15354   15220.0625
   15355   15317.6131
   15356   15025.9226
   15357   15302.4262
   15358   15301.8701
   15359   15098.4824
   15360   15172.5646
   15361   15134.0962
   15362   15113.7076
   15363   15452.0818
   15364   15356.7553
   15365   15193.9572
   15366   15042.2872
   15367   15061.0048
   15368   15304.8587
   15369   15232.3392
   15370   15331.5509
   15371   15239.6344
   15372   15181.5455
   15373   15177.9320
   15374   15206.3517
   15375   15090.6406
   15376   15480.2509
   15377   15174.6084
   15378   15219.2512
   15379   15348.3052
   15380   15275.0688
   15381   15651.9469
   15382   15135.5947
   15383   15217.9132
   15384   15183.7586
   15385   15207.3124
   15386   15169.5638
   15387   15029.4326
   15388   15156.1320
   15389   15031.4068
   15390   15265.0382
   15391   15098.1646
   15392   14988.2031
   15393   14677.0899
   15394   14846.2157
   15395   14769.9975
   15396   14764.9225
   15397   14743.2413
   15398   14963.7055
   15399   14927.0894
   15400   14800.7563
   15401   15101.3139
   15402   14878.2635
   15403   15023.1399
   15404   14931.1238
   15405   15040.2484
   15406   15040.1595
   15407   15101.5617
   15408   14944.3614
   15409   15264.5061
   15410   14904.7496
   15411   14817.4914
   15412   14717.6932
   15413   14888.3027
   15414   14954.2063
   15415   14975.0213
   15416   14862.8708
   15417   14615.7254
   15418   14950.6524
   15419   14898.4265
   15420   15176.5220
   15421   14868.4662
   15422   15166.4392
   15423   14926.3464
   15424   15609.5060
   15425   15106.5543
   15426   15299.8338
   15427   15203.4214
   15428   15034.1157
   15429   14999.0480
   15430   14926.8204
   15431   14942.3234
   15432   14927.5061
   15433   14931.4698
   15434   14907.4475
   15435   14988.3407
   15436   14953.2641
   15437   15129.2855
   15438   14958.2252
   15439   14755.2866
   15440   14785.6188
   15441   14840.1270
   15442   14888.0088
   15443   14974.9427
   15444   15051.1533
   15445   14772.5104
   15446   14960.9300
   15447   15037.7472
   15448   15016.1823
   15449   14936.3978
   15450   15262.3323
   15451   15288.8731
   15452   15258.2150
   15453   15127.3889
   15454   15285.3705
   15455   14965.0303
   15456   15009.1032
   15457   14921.8775
   15458   14839.9385
   15459   14893.3492
   15460   14666.3793
   15461   14698.2671
   15462   14515.4491
   15463   14981.3449
   15464   14778.5190
   15465   14732.4196
   15466   14425.8380
   15467   14928.4895
   15468   14978.2545
   15469   14965.9839
   15470   14776.3600
   15471   14683.1258
   15472   15081.5730
   15473   14889.2892
   15474   15107.7258
   15475   14945.8558
   15476   14766.5253
   15477   15015.1223
   15478   14854.5750
   15479   14981.0156
   15480   14910.6257
   15481   14605.2186
   15482   15218.8783
   15483   14814.3382
   15484   15153.1191
   15485   14884.6727
   15486   15067.3244
   15487   14881.6334
   15488   15109.7321
   15489   14888.5396
   15490   15045.8984
   15491   14882.3949
   15492   14744.4901
   15493   14954.2512
   15494   14818.8973
   15495   14707.7911
   15496   14952.0055
   15497   14867.9372
   15498   14799.3971
   15499   14735.1098
   15500   14796.9692
   15501   14910.6833
   15502   15040.7746
   15503   14871.8588
   15504   14702.5620
   15505   14818.8943
   15506   14944.5440
   15507   15013.3052
   15508   15128.4255
   15509   15177.9613
   15510   14939.1171
   15511   14837.1761
   15512   15208.5764
   15513   14951.4574
   15514   15074.5042
   15515   14992.0047
   15516   14939.6842
   15517   14693.9483
   15518   14803.8634
   15519   15028.4287
   15520   14971.0498
   15521   14808.2848
   15522   15171.5146
   15523   14784.9154
   15524   14808.3947
   15525   15145.9836
   15526   14666.1484
   15527   15035.9164
   15528   14996.3806
   15529   14734.1035
   15530   14806.8043
   15531   14759.9467
   15532   14668.0777
   15533   14669.3196
   15534   14844.7125
   15535   14910.5780
   15536   14752.4042
   15537   14507.8119
   15538   14653.7940
   15539   14765.3905
   15540   14886.0821
   15541   14719.6094
   15542   15030.4844
   15543   14781.7156
   15544   14825.1932
   15545   14682.7131
   15546   14747.7913
   15547   14694.9701
   15548   14771.3532
   15549   14748.8614
   15550   14738.4392
   15551   14877.5363
   15552   14862.3440
   15553   14963.6223
   15554   14765.6494
   15555   15013.7866
   15556   14661.6596
   15557   14812.4885
   15558   15144.4626
   15559   14953.5980
   15560   14954.5561
   15561   14796.6210
   15562   14983.0625
   15563   14856.5290
   15564   14746.3472
   15565   14923.9880
   15566   14744.0763
   15567   14817.9683
   15568   14874.3051
   15569   15025.1408
   15570   14930.6122
   15571   14913.3786
   15572   14714.5537
   15573   14787.5007
   15574   14834.2464
   15575   14765.6423
   15576   15007.0005
   15577   14613.5948
   15578   14699.5317
   15579   14765.6307
   15580   14839.9784
   15581   14699.3864
   15582   14511.6170
   15583   14753.3349
   15584   14894.3887
   15585   15012.4964
   15586   14946.0975
   15587   14877.1230
   15588   14876.3310
   15589   15068.1768
   15590   14812.0305
   15591   14775.1407
   15592   14834.5766
   15593   14685.6500
   15594   14812.3544
   15595   14962.2430
   15596   14876.3899
   15597   14949.0523
   15598   15002.7566
   15599   14976.8704
   15600   14819.5317
   15601   14991.5742
   15602   14886.8133
   15603   14935.2941
   15604   14745.9760
   15605   14946.6577
   15606   15006.7019
   15607   15089.6035
   15608   15196.7612
   15609   14918.1957
   15610   15009.5436
   15611   15014.2319
   15612   15131.3960
   15613   15182.6861
   15614   14961.9287
   15615   14969.2273
   15616   15009.9604
   15617   14995.6191
   15618   14975.8280
   15619   14733.7061
   15620   14918.9274
   15621   14857.1485
   15622   14805.0315
   15623   14763.1258
   15624   14895.3291
   15625   14679.8832
   15626   14651.9363
   15627   14663.8649
   15628   14824.8243
   15629   14759.0940
   15630   14814.6789
   15631   14733.3774
   15632   14776.4558
   15633   14888.6608
   15634   14896.3862
   15635   14954.5599
   15636   14796.8021
   15637   14802.9421
   15638   14710.1831
   15639   14940.0664
   15640   15035.6339
   15641   14929.5246
   15642   15060.3553
   15643   15049.1289
   15644   14681.1431
   15645   15144.7811
   15646   15177.6999
   15647   15124.6770
   15648   15278.1935
   15649   15348.6377
   15650   14915.9697
   15651   14894.5664
   15652   14943.5960
   15653   14857.9431
   15654   14849.6819
   15655   14959.2335
   15656   14882.8794
   15657   15111.1413
   15658   15072.1836
   15659   15073.0011
   15660   14521.7779
   15661   14710.9526
   15662   14837.2657
   15663   14683.3149
   15664   14777.5026
   15665   14745.8707
   15666   14759.8144
   15667   14842.0108
   15668   14683.8687
   15669   14757.8554
   15670   14864.1270
   15671   14711.2455
   15672   14693.7344
   15673   14908.9446
   15674   14739.0773
   15675   14990.8141
   15676   14939.9601
   15677   14840.3098
   15678   14748.7462
   15679   14993.0359
   15680   14657.5671
   15681   14768.6715
   15682   14844.0150
   15683   15062.1730
   15684   14900.1800
   15685   15048.8793
   15686   14872.7459
   15687   14864.3385
   15688   15020.0801
   15689   14964.8357
   15690   15165.2634
   15691   14920.2019
   15692   14738.6708
   15693   14861.9351
   15694   14852.1684
   15695   14958.5819
   15696   15134.5346
   15697   14901.7049
   15698   15061.5130
   15699   14901.2173
   15700   14814.4493
   15701   14910.6955
   15702   14924.4276
   15703   14891.2984
   15704   14889.1165
   15705   14722.4552
   15706   14937.3090
   15707   15019.4740
   15708   14868.1249
   15709   14934.8176
   15710   14723.0704
   15711   14871.1444
   15712   14912.9351
   15713   15043.0017
   15714   14721.6147
   15715   14972.0524
   15716   14910.9790
   15717   14605.2038
   15718   14847.1128
   15719   14789.3043
   15720   14808.9608
   15721   15021.9089
   15722   14804.1563
   15723   14944.2608
   15724   14837.7626
   15725   14861.8599
   15726   14703.8322
   15727   14896.8516
   15728   14610.0142
   15729   14875.0573
   15730   15030.7598
   15731   14946.6111
   15732   14989.7759
   15733   15271.8270
   15734   14841.3879
   15735   14972.6126
   15736   15023.6721
   15737   14786.2558
   15738   14947.5713
   15739   14842.4391
   15740   15004.0765
   15741   14684.7760
   15742   14924.5362
   15743   14854.6098
   15744   14946.0534
   15745   14763.9487
   15746   14767.9528
   15747   15008.5238
   15748   15163.6419
   15749   14819.0664
   15750   14608.9350
   15751   14680.4534
   15752   15011.7582
   15753   14779.8744
   15754   14862.7092
   15755   14826.1686
   15756   14593.7187
   15757   14547.1836
   15758   14767.1684
   15759   14730.8048
   15760   14837.8788
   15761   14947.3301
   15762   14844.7822
   15763   14840.6119
   15764   14701.5501
   15765   15229.7150
   15766   14504.8758
   15767   14597.1768
   15768   14658.1443
   15769   14632.7246
   15770   14723.5313
   15771   14555.8967
   15772   14595.5027
   15773   14485.8493
   15774   14629.6803
   15775   14834.0969
   15776   14768.6314
   15777   14687.4035
   15778   14731.4060
   15779   14733.6463
   15780   15038.0617
   15781   15137.3351
   15782   14875.2650
   15783   15121.6545
   15784   14703.4116
   15785   14956.3296
   15786   14705.9565
   15787   14720.5575
   15788   14960.8439
   15789   14790.7902
   15790   14717.8883
   15791   14639.4446
   15792   14729.0922
   15793   14793.3322
   15794   14610.1421
   15795   14841.4496
   15796   14737.1100
   15797   14664.5082
   15798   14525.4738
   15799   14611.3978
   15800   14818.4242
   15801   14607.8283
   15802   14737.6361
   15803   14864.0839
   15804   15036.9071
   15805   14644.5106
   15806   14890.3857
   15807   14808.3429
   15808   14779.7682
   15809   14797.4886
   15810   14806.0143
   15811   15035.3730
   15812   14889.6209
   15813   14737.2149
   15814   14850.6606
   15815   14827.6513
   15816   14978.0588
   15817   14849.5938
   15818   14887.9786
   15819   14793.4773
   15820   14871.5899
   15821   14962.9834
   15822   15090.5294
   15823   14870.5908
   15824   14862.3961
   15825   14809.9195
   15826   14919.5208
   15827   14786.1665
   15828   14679.5696
   15829   14878.6895
   15830   14688.2771
   15831   14895.1965
   15832   14788.2108
   15833   14741.1450
   15834   14953.1549
   15835   14720.6185
   15836   14656.5409
   15837   14854.4821
   15838   14790.5920
   15839   14752.2114
   15840   14693.6658
   15841   14557.3086
   15842   14841.3907
   15843   14811.3611
   15844   14743.1596
   15845   14932.9338
   15846   14767.7911
   15847   14756.0260
   15848   14860.8130
   15849   14902.8294
   15850   14750.7893
   15851   15020.2947
   15852   14762.0296
   15853   14668.7707
   15854   14910.3083
   15855   14503.1241
   15856   14951.9623
   15857   14678.4930
   15858   14870.5423
   15859   14750.9475
   15860   14828.0387
   15861   14987.1121
   15862   14819.7714
   15863   14700.0266
   15864   14872.2203
   15865   14780.6621
   15866   14673.6440
   15867   14702.5557
   15868   14826.7574
   15869   14767.3541
   15870   14551.1808
   15871   14710.3916
   15872   14329.8615
   15873   14475.9367
   15874   14378.3418
   15875   14591.2283
   15876   14621.9814
   15877   14530.4521
   15878   14430.0147
   15879   14752.9228
   15880   14513.0301
   15881   14740.2695
   15882   14577.1441
   15883   14550.5392
   15884   14536.4662
   15885   14479.7093
   15886   14485.6768
   15887   14698.0127
   15888   14362.8457
   15889   14739.0841
   15890   14413.0516
   15891   14680.1104
   15892   14610.8675
   15893   14556.7290
   15894   14832.3364
   15895   14602.4842
   15896   14479.3178
   15897   14584.4153
   15898   14646.0253
   15899   14746.1981
   15900   14610.4503
   15901   14738.8471
   15902   14880.2929
   15903   14447.2239
   15904   14787.0875
   15905   14594.7443
   15906   14853.0614
   15907   14573.5994
   15908   14891.5552
   15909   14560.7093
   15910   14767.5298
   15911   14601.0302
   15912   14498.9847
   15913   14717.0413
   15914   14616.6152
   15915   14842.5530
   15916   14517.2718
   15917   14940.9766
   15918   14720.9373
   15919   14934.1240
   15920   14718.1489
   15921   14848.0676
   15922   14865.2434
   15923   14668.2556
   15924   14654.3203
   15925   14723.7685
   15926   14852.6824
   15927   14713.9508
   15928   14564.6589
   15929   14736.5812
   15930   14906.8620
   15931   14829.9676
   15932   14734.5273
   15933   14639.9578
   15934   14852.3062
   15935   14733.0872
   15936   14932.6771
   15937   14827.4684
   15938   14941.2933
   15939   14768.3502
   15940   14861.6522
   15941   15125.8688
   15942   14951.8439
   15943   14735.2329
   15944   15310.0680
   15945   15038.6094
   15946   15153.9146
   15947   14600.8951
   15948   15172.4633
   15949   14802.8706
   15950   14844.5820
   15951   14741.1454
   15952   14689.3491
   15953   14599.9491
   15954   14705.7221
   15955   14732.6813
   15956   14973.5313
   15957   14903.4707
   15958   14877.1259
   15959   14517.2862
   15960   14548.4994
   15961   14736.8281
   15962   14787.2773
   15963   14594.4720
   15964   14562.3006
   15965   14958.2625
   15966   14772.1344
   15967   14985.2883
   15968   14876.2434
   15969   14867.2921
   15970   14987.8135
   15971   14949.6511
   15972   14543.5414
   15973   14901.9806
   15974   14527.7436
   15975   14665.6642
   15976   14735.9834
   15977   14761.5704
   15978   14668.5104
   15979   14948.9800
   15980   14877.5039
   15981   14952.4463
   15982   14733.4801
   15983   15030.0506
   15984   14954.3865
   15985   14465.1053
   15986   14760.3919
   15987   15051.5471
   15988   14653.0447
   15989   14947.1539
   15990   14712.5969
   15991   14811.0484
   15992   14976.9677
   15993   14923.2352
   15994   14780.7100
   15995   15101.5375
   15996   14860.4233
   15997   14824.6606
   15998   14921.7642
   15999   15003.1113
   16000   14857.1702
   16001   14772.3142
   16002   15219.6191
   16003   14901.4130
   16004   14677.8717
   16005   14735.2688
   16006   14877.3013
   16007   14746.1199
   16008   14851.4735
   16009   14962.5972
   16010   15062.5253
   16011   14945.8042
   16012   14857.9405
   16013   14851.1772
   16014   15001.8475
   16015   14992.8255
   16016   14851.0464
   16017   14833.4291
   16018   14868.5930
   16019   15007.5419
   16020   14980.5334
   16021   15114.5860
   16022   15297.5246
   16023   15032.4377
   16024   15430.2002
   16025   15145.3573
   16026   15088.4880
   16027   15038.0012
   16028   14938.2867
   16029   15048.5649
   16030   15084.5568
   16031   15092.4063
   16032   15170.2900
   16033   15177.7744
   16034   15113.9017
   16035   15229.2005
   16036   14848.4355
   16037   14965.3208
   16038   14947.5323
   16039   14883.0357
   16040   14790.9768
   16041   14792.2895
   16042   15061.8951
   16043   15005.1924
   16044   14985.9945
   16045   14820.9950
   16046   14983.9579
   16047   15200.4340
   16048   14921.0097
   16049   14902.8514
   16050   14533.0024
   16051   14694.1843
   16052   14794.4942
   16053   14681.5290
   16054   14606.9502
   16055   14845.7436
   16056   14597.7082
   16057   14883.7975
   16058   14773.4369
   16059   14840.6817
   16060   14625.9139
   16061   14767.9932
   16062   14698.1193
   16063   14747.2596
   16064   15046.9408
   16065   14814.1463
   16066   15005.2161
   16067   14925.6108
   16068   14849.3600
   16069   14997.1034
   16070   14627.4088
   16071   14596.1131
   16072   14911.3811
   16073   14978.2979
   16074   14871.8479
   16075   14729.3047
   16076   14849.3515
   16077   15000.7597
   16078   14882.0343
   16079   14834.9414
   16080   14654.3428
   16081   14856.7172
   16082   15046.7918
   16083   14769.7891
   16084   14651.9912
   16085   14770.6153
   16086   14635.8234
   16087   14771.4194
   16088   14809.0788
   16089   14716.3976
   16090   14656.5997
   16091   14467.0274
   16092   14779.6937
   16093   14747.8455
   16094   14567.6933
   16095   14706.2336
   16096   14765.1177
   16097   14538.2725
   16098   14568.9626
   16099   14431.4735
   16100   14703.6857
   16101   14496.6467
   16102   14598.1437
   16103   14780.9542
   16104   14577.8830
   16105   14848.4273
   16106   14880.6305
   16107   14779.7771
   16108   14968.9142
   16109   14537.5777
   16110   14683.2172
   16111   14571.4136
   16112   14761.7125
   16113   14886.7959
   16114   14935.1276
   16115   14940.5021
   16116   15189.9222
   16117   14887.7526
   16118   14693.1993
   16119   14879.3893
   16120   14755.8970
   16121   14750.2257
   16122   14789.7892
   16123   14911.5360
   16124   14800.5599
   16125   14882.6862
   16126   15282.5627
   16127   15074.1270
   16128   14792.8849
   16129   14682.6477
   16130   15048.2400
   16131   14762.9074
   16132   14803.8149
   16133   15136.9850
   16134   14571.3173
   16135   14978.1700
   16136   14649.4921
   16137   14894.6790
   16138   14655.9412
   16139   14797.2925
   16140   14901.0952
   16141   14867.6263
   16142   14834.5937
   16143   14745.6033
   16144   14810.8860
   16145   14854.9399
   16146   14784.5268
   16147   14892.2307
   16148   14841.2363
   16149   14743.3054
   16150   14644.4558
   16151   14754.8474
   16152   14733.3911
   16153   14822.3344
   16154   15092.4746
   16155   14670.9434
   16156   15210.0544
   16157   14872.4298
   16158   15163.9384
   16159   15061.8642
   16160   15061.3111
   16161   14824.6779
   16162   15104.1507
   16163   14745.5819
   16164   14902.7980
   16165   14636.5285
   16166   15102.3815
   16167   14914.2098
   16168   14991.2907
   16169   14821.8542
   16170   14750.8996
   16171   14702.5622
   16172   14926.0690
   16173   14871.8755
   16174   14943.5789
   16175   15077.7292
   16176   15009.0441
   16177   15098.2204
   16178   14812.3664
   16179   15157.3789
   16180   15056.1206
   16181   15055.4172
   16182   14801.3144
   16183   15036.7423
   16184   15161.1813
   16185   15368.1388
   16186   15176.7242
   16187   15179.5653
   16188   15084.2800
   16189   14724.7071
   16190   14810.9471
   16191   15194.3639
   16192   15152.3594
   16193   14928.6954
   16194   14975.8131
   16195   14981.5503
   16196   14967.6427
   16197   14883.1218
   16198   14791.2880
   16199   14943.9090
   16200   14926.0122
   16201   14741.1438
   16202   14727.2555
   16203   14871.1088
   16204   14660.8374
   16205   14682.4111
   16206   14886.5759
   16207   14766.7889
   16208   14669.2794
   16209   14714.3901
   16210   14425.1992
   16211   14747.5790
   16212   15142.9278
   16213   14752.2410
   16214   14949.0047
   16215   14818.3675
   16216   14846.7768
   16217   14796.4813
   16218   14994.8954
   16219   14775.2719
   16220   14942.5099
   16221   14890.3680
   16222   14945.8105
   16223   15051.4910
   16224   14872.0160
   16225   14894.4146
   16226   15275.3542
   16227   14952.2808
   16228   14968.7781
   16229   14843.7798
   16230   15007.1741
   16231   14972.7087
   16232   15148.9877
   16233   14978.3957
   16234   14885.7839
   16235   15106.0991
   16236   14635.7260
   16237   14663.3190
   16238   14801.8697
   16239   14861.3386
   16240   14761.9132
   16241   14707.9314
   16242   14844.8302
   16243   14975.2529
   16244   14743.2710
   16245   14684.4191
   16246   14883.4921
   16247   14836.4886
   16248   14881.4277
   16249   14835.2740
   16250   14864.7155
   16251   15101.9466
   16252   15255.2220
   16253   15142.3109
   16254   14971.0407
   16255   15187.4511
   16256   14888.6227
   16257   15291.0262
   16258   14923.7303
   16259   15122.9931
   16260   14944.5874
   16261   15085.8205
   16262   14979.1737
   16263   14919.5420
   16264   15059.7093
   16265   15042.6301
   16266   15090.9468
   16267   15190.1520
   16268   14967.5350
   16269   15047.6757
   16270   14765.7121
   16271   15144.6548
   16272   14915.1405
   16273   14993.0189
   16274   14737.2524
   16275   14883.8001
   16276   14706.8891
   16277   14539.1815
   16278   14835.2651
   16279   14863.4195
   16280   14957.4707
   16281   14904.8812
   16282   14884.3373
   16283   14730.8527
   16284   14557.5650
   16285   14592.1014
   16286   14556.9369
   16287   14717.9885
   16288   14923.6290
   16289   14663.1665
   16290   14917.5819
   16291   14674.2129
   16292   14777.9561
   16293   14708.7055
   16294   14822.5200
   16295   14736.0151
   16296   14712.2100
   16297   14893.3434
   16298   14843.3252
   16299   15027.3652
   16300   14959.1316
   16301   14839.7659
   16302   14799.0786
   16303   14857.4629
   16304   14733.0972
   16305   14915.2688
   16306   14879.5106
   16307   14754.1937
   16308   14634.9262
   16309   14723.5467
   16310   14787.6458
   16311   14841.5381
   16312   14846.1131
   16313   14745.4950
   16314   14741.4646
   16315   14837.3446
   16316   14742.9288
   16317   14845.2240
   16318   14488.9536
   16319   14669.2349
   16320   14761.5490
   16321   14725.4147
   16322   14783.3455
   16323   14657.0829
   16324   14810.6344
   16325   14445.7042
   16326   14761.9824
   16327   14423.6257
   16328   14607.2149
   16329   14695.4244
   16330   14881.6654
   16331   14529.4819
   16332   14657.5420
   16333   14633.3358
   16334   14510.5726
   16335   14629.5125
   16336   14592.0035
   16337   14571.3193
   16338   14603.0475
   16339   14415.5747
   16340   14713.3571
   16341   14479.3500
   16342   14785.3122
   16343   14517.3081
   16344   14740.6798
   16345   14533.2257
   16346   14525.2144
   16347   14544.1238
   16348   14520.1626
   16349   14693.1104
   16350   14776.5772
   16351   14817.6610
   16352   14686.2196
   16353   14788.4286
   16354   14793.2003
   16355   14978.6949
   16356   14700.4853
   16357   14710.2484
   16358   14945.8369
   16359   14753.7091
   16360   14818.5887
   16361   14763.3765
   16362   14647.0025
   16363   14420.8687
   16364   14839.3463
   16365   14787.2991
   16366   14835.0687
   16367   14831.3573
   16368   14944.2019
   16369   14871.9078
   16370   15010.1768
   16371   14904.7933
   16372   14786.1345
   16373   14920.2901
   16374   14898.5403
   16375   15023.3709
   16376   15086.7450
   16377   15036.6033
   16378   15043.9309
   16379   15096.0202
   16380   14959.4359
   16381   15040.7662
   16382   15051.6814
   16383   14903.1333
   16384   14944.4577
   16385   14839.5938
   16386   14657.8611
   16387   14960.1627
   16388   14913.6739
   16389   15014.6513
   16390   14753.3289
   16391   14437.9845
   16392   14714.4871
   16393   14768.4910
   16394   15002.8373
   16395   14806.3745
   16396   14674.3849
   16397   14729.4156
   16398   14918.2613
   16399   14890.2273
   16400   14914.9186
   16401   14861.7732
   16402   15213.7321
   16403   14812.1095
   16404   14976.2282
   16405   15066.9249
   16406   14986.5863
   16407   14878.9605
   16408   14989.5467
   16409   14929.6715
   16410   14904.6974
   16411   14986.6177
   16412   14819.2586
   16413   15278.4285
   16414   14873.1301
   16415   14992.3959
   16416   14963.5647
   16417   15027.1460
   16418   14861.5567
   16419   14906.3962
   16420   14853.5662
   16421   15131.0415
   16422   14908.6667
   16423   14898.2302
   16424   14767.9492
   16425   15036.8380
   16426   14849.1856
   16427   14756.7583
   16428   14875.1607
   16429   14815.1144
   16430   15001.7859
   16431   14983.9844
   16432   14915.5507
   16433   14833.7485
   16434   15013.5520
   16435   14759.6144
   16436   14723.3622
   16437   14927.8959
   16438   15014.3151
   16439   15148.7701
   16440   14983.6714
   16441   14906.3511
   16442   14962.6211
   16443   14864.3243
   16444   14969.0833
   16445   14657.3797
   16446   14953.3084
   16447   14633.5627
   16448   14832.8469
   16449   14860.1457
   16450   15189.7469
   16451   14934.0922
   16452   15098.8959
   16453   14867.5552
   16454   14975.3507
   16455   14837.8996
   16456   15368.5388
   16457   15263.8316
   16458   15221.2504
   16459   15050.8230
   16460   15451.6921
   16461   15011.8713
   16462   15297.3918
   16463   15259.5862
   16464   15171.5757
   16465   15470.9046
   16466   15396.3710
   16467   15132.1547
   16468   15270.7697
   16469   15241.8394
   16470   15196.9317
   16471   15030.4146
   16472   15311.1111
   16473   15123.2873
   16474   15347.5567
   16475   15094.8493
   16476   15165.0731
   16477   15264.2836
   16478   15231.6510
   16479   14990.0839
   16480   15452.3213
   16481   15090.9599
   16482   15358.9527
   16483   14948.5335
   16484   15232.8453
   16485   15109.4086
   16486   14870.6456
   16487   15112.8274
   16488   15052.9509
   16489   14874.8371
   16490   15098.9040
   16491   15121.7033
   16492   14910.5468
   16493   14982.8335
   16494   14975.1602
   16495   15327.3190
   16496   14750.9409
   16497   14914.7990
   16498   14921.4651
   16499   15037.2177
   16500   14962.6922
   16501   15273.7062
   16502   15166.0347
   16503   14878.6787
   16504   14822.0805
   16505   15041.3441
   16506   14943.6034
   16507   14763.5543
   16508   15162.5651
   16509   14958.9748
   16510   14902.7801
   16511   15002.2797
   16512   15176.7827
   16513   15005.8851
   16514   15143.9875
   16515   15103.4472
   16516   15203.1468
   16517   15274.5310
   16518   15055.6206
   16519   15099.2568
   16520   15143.6790
   16521   14995.7767
   16522   14755.8072
   16523   14873.1417
   16524   15044.1980
   16525   15244.3410
   16526   15050.5841
   16527   15082.9076
   16528   15149.9283
   16529   15079.9268
   16530   14973.4102
   16531   15042.3261
   16532   14904.6001
   16533   14996.8168
   16534   14783.1414
   16535   14988.9289
   16536   14648.7656
   16537   15003.7091
   16538   14901.1445
   16539   14892.9910
   16540   14726.2263
   16541   14618.0795
   16542   14723.9186
   16543   14711.4027
   16544   14901.1544
   16545   14749.3484
   16546   14876.6749
   16547   14886.8732
   16548   14740.4983
   16549   14740.3827
   16550   14727.5113
   16551   14754.0583
   16552   14852.0232
   16553   14682.9930
   16554   14829.9754
   16555   14749.9681
   16556   14736.4903
   16557   14902.9437
   16558   14863.4517
   16559   14929.0758
   16560   15070.6567
   16561   14902.2462
   16562   14955.1682
   16563   14825.6767
   16564   15012.4608
   16565   15018.3083
   16566   14872.9083
   16567   14982.0207
   16568   15206.4372
   16569   15058.6011
   16570   14905.1319
   16571   14928.3672
   16572   14855.6236
   16573   14934.3833
   16574   14543.0292
   16575   14757.9822
   16576   14755.2816
   16577   14676.2722
   16578   14973.9348
   16579   14736.2556
   16580   14885.4052
   16581   14941.2510
   16582   14979.2761
   16583   15291.7112
   16584   15087.1355
   16585   15148.3439
   16586   15324.0801
   16587   15320.7650
   16588   15300.8504
   16589   14941.6969
   16590   15178.1250
   16591   15120.2414
   16592   15480.6334
   16593   15260.9762
   16594   15498.0733
   16595   15386.4608
   16596   14984.5698
   16597   15276.9016
   16598   15275.5491
   16599   15309.9128
   16600   15255.1651
   16601   15351.1514
   16602   15230.5524
   16603   15304.2318
   16604   15114.9240
   16605   15168.5926
   16606   15082.8763
   16607   15124.0146
   16608   15347.4102
   16609   15004.8040
   16610   14986.6972
   16611   14841.4352
   16612   15157.4615
   16613   15233.9855
   16614   14919.1894
   16615   15182.3183
   16616   15122.7877
   16617   15069.5796
   16618   15007.0534
   16619   15091.8111
   16620   14988.0081
   16621   15236.5421
   16622   15196.7487
   16623   14926.6579
   16624   14981.4210
   16625   15135.4304
   16626   15148.4068
   16627   15285.3557
   16628   15267.7407
   16629   14951.9744
   16630   15355.7794
   16631   15121.8954
   16632   14898.1033
   16633   14948.9319
   16634   15155.7879
   16635   15122.8723
   16636   14868.6650
   16637   15084.0289
   16638   14902.2988
   16639   15064.1712
   16640   14731.2719
   16641   15191.1623
   16642   15158.2077
   16643   14967.5516
   16644   14961.8769
   16645   14861.8535
   16646   15049.6063
   16647   14952.1387
   16648   14870.3592
   16649   14851.8890
   16650   14975.4209
   16651   14901.4434
   16652   14936.7309
   16653   15037.0645
   16654   14960.7918
   16655   14922.7007
   16656   14778.8844
   16657   15042.0579
   16658   14919.0157
   16659   14941.4085
   16660   15162.0625
   16661   14963.4571
   16662   15116.4998
   16663   14973.1460
   16664   15028.7147
   16665   14998.9897
   16666   14856.8743
   16667   14947.9121
   16668   15120.1884
   16669   14925.9519
   16670   15188.8074
   16671   15153.9995
   16672   15245.8384
   16673   14961.4386
   16674   15233.3301
   16675   15249.5538
   16676   15052.5640
   16677   15107.8371
   16678   15076.1809
   16679   15263.8360
   16680   14910.5060
   16681   14872.4241
   16682   15053.5425
   16683   14757.7597
   16684   15238.1030
   16685   15281.5875
   16686   15114.7301
   16687   15378.5700
   16688   15183.4162
   16689   15238.3591
   16690   15245.5173
   16691   15170.0686
   16692   14906.0827
   16693   15230.0814
   16694   15048.6362
   16695   15066.0421
   16696   14979.0674
   16697   14988.3708
   16698   14909.4055
   16699   15153.7121
   16700   15162.1769
   16701   15239.9655
   16702   15045.3172
   16703   14801.5159
   16704   15013.9767
   16705   15239.5320
   16706   14991.4293
   16707   14825.7703
   16708   15046.3794
   16709   14874.1893
   16710   14974.6196
   16711   15000.0407
   16712   14769.7250
   16713   15080.3840
   16714   14962.0996
   16715   15154.7836
   16716   14752.3109
   16717   14849.0921
   16718   15033.5920
   16719   14703.2301
   16720   14906.8878
   16721   15067.5194
   16722   14978.7316
   16723   15333.9605
   16724   14701.1369
   16725   15131.3847
   16726   15010.3788
   16727   14910.5629
   16728   15072.8224
   16729   14742.3188
   16730   15237.5131
   16731   15071.7918
   16732   15179.3899
   16733   15094.6258
   16734   15018.1187
   16735   15022.8245
   16736   15307.2188
   16737   15138.8548
   16738   14602.2151
   16739   15088.0077
   16740   14905.8745
   16741   14984.6913
   16742   14875.5033
   16743   15164.8702
   16744   15025.6266
   16745   15056.3534
   16746   14970.5576
   16747   14943.5462
   16748   15104.4277
   16749   14879.2119
   16750   15301.2639
   16751   15048.7940
   16752   15135.0059
   16753   15056.6569
   16754   15036.2888
   16755   14999.1216
   16756   14954.8791
   16757   15039.4227
   16758   14950.8106
   16759   15104.8122
   16760   15075.3730
   16761   15115.3207
   16762   14910.7637
   16763   14924.6832
   16764   15023.4171
   16765   15063.0177
   16766   15251.9301
   16767   15085.4879
   16768   15143.3314
   16769   15005.4918
   16770   15236.4783
   16771   15013.4850
   16772   15032.4917
   16773   15076.4635
   16774   14980.6886
   16775   15393.9551
   16776   15563.2321
   16777   15242.2691
   16778   15742.7490
   16779   15244.7538
   16780   15295.3045
   16781   15592.8362
   16782   15344.3970
   16783   15439.9446
   16784   15092.8883
   16785   15179.7839
   16786   15172.9225
   16787   15106.9405
   16788   15084.0516
   16789   14944.3251
   16790   15042.1434
   16791   14921.9951
   16792   14983.5639
   16793   14841.4538
   16794   15113.2698
   16795   15125.3509
   16796   15270.6009
   16797   14928.8713
   16798   14892.6320
   16799   15245.8165
   16800   15162.3262
   16801   15067.6563
   16802   15338.6694
   16803   15115.3608
   16804   14922.9067
   16805   15021.4243
   16806   15120.8513
   16807   14996.6212
   16808   15279.0718
   16809   14879.4759
   16810   15086.3726
   16811   15199.7635
   16812   15094.3389
   16813   15015.3592
   16814   14979.4660
   16815   14943.4698
   16816   15109.6231
   16817   14825.7290
   16818   14753.6605
   16819   15023.9860
   16820   15045.0966
   16821   15151.8729
   16822   14875.2563
   16823   15092.2837
   16824   14933.6410
   16825   15099.1682
   16826   14968.9126
   16827   15107.0215
   16828   14827.4335
   16829   15026.6847
   16830   15004.5084
   16831   14923.1519
   16832   14752.7619
   16833   14876.7366
   16834   14800.6223
   16835   14907.9847
   16836   15135.4241
   16837   14885.2351
   16838   15015.2668
   16839   14968.8836
   16840   15300.3571
   16841   15168.1096
   16842   15240.3139
   16843   15089.7432
   16844   15121.8147
   16845   15121.4733
   16846   14875.0811
   16847   14968.3164
   16848   14945.5308
   16849   15102.9411
   16850   15228.7624
   16851   15563.2228
   16852   15122.1556
   16853   15320.3399
   16854   15166.8381
   16855   15132.8874
   16856   15380.6403
   16857   15169.7147
   16858   15525.8120
   16859   15154.0577
   16860   15178.0482
   16861   15261.4336
   16862   15208.7581
   16863   15344.1772
   16864   15188.6626
   16865   15264.8558
   16866   15208.1017
   16867   15177.0445
   16868   15189.9933
   16869   15235.3432
   16870   15173.3660
   16871   15233.3681
   16872   15031.7242
   16873   15123.0291
   16874   14882.6345
   16875   15322.3738
   16876   15430.5234
   16877   15128.9239
   16878   15220.1153
   16879   14938.0374
   16880   15249.1243
   16881   14966.9018
   16882   15150.8025
   16883   14723.6540
   16884   15182.4936
   16885   14871.4613
   16886   15199.1038
   16887   15345.7757
   16888   15297.3098
   16889   15257.4755
   16890   15122.0602
   16891   15345.6484
   16892   15309.0231
   16893   15447.5507
   16894   15360.6142
   16895   15160.1572
   16896   15194.3891
   16897   15189.3580
   16898   14966.9974
   16899   15176.6343
   16900   15109.3065
   16901   15025.9011
   16902   15004.0275
   16903   15042.1862
   16904   15129.9738
   16905   15288.7808
   16906   15122.7593
   16907   15375.8734
   16908   15082.2604
   16909   15146.7127
   16910   15122.0853
   16911   15476.3406
   16912   15292.1693
   16913   15262.8139
   16914   15294.6837
   16915   15179.7633
   16916   15209.3079
   16917   15184.3945
   16918   15228.5200
   16919   15253.2578
   16920   15061.3834
   16921   15286.5284
   16922   15115.5100
   16923   15114.0472
   16924   15234.3318
   16925   15191.1277
   16926   14863.9191
   16927   15059.3366
   16928   14894.3349
   16929   14935.2484
   16930   15137.4531
   16931   15093.1957
   16932   15134.3825
   16933   15083.4606
   16934   15116.9520
   16935   15129.9826
   16936   14913.2193
   16937   15180.5647
   16938   15144.1092
   16939   15116.8014
   16940   15081.2384
   16941   15169.5922
   16942   15258.5591
   16943   15256.4766
   16944   15225.1987
   16945   15230.3877
   16946   15302.6897
   16947   15275.7851
   16948   15232.1947
   16949   15248.7693
   16950   15058.5426
   16951   15276.4776
   16952   15384.6346
   16953   15510.2490
   16954   15479.0651
   16955   15553.8946
   16956   15333.9455
   16957   15435.6921
   16958   15336.6248
   16959   15295.9107
   16960   15230.3691
   16961   15248.0746
   16962   15134.2916
   16963   15390.1947
   16964   15253.1549
   16965   15354.0852
   16966   15084.0637
   16967   15238.9033
   16968   15121.2902
   16969   15160.1153
   16970   15163.4573
   16971   15049.7811
   16972   15178.6402
   16973   14829.3441
   16974   15079.8298
   16975   15156.0322
   16976   15203.3092
   16977   15255.0080
   16978   15068.7569
   16979   15135.2264
   16980   14990.2404
   16981   14957.4862
   16982   15183.3201
   16983   15208.0044
   16984   15111.3628
   16985   15360.2177
   16986   15086.6718
   16987   15187.7242
   16988   14995.2106
   16989   15010.1747
   16990   15074.1411
   16991   14979.0037
   16992   15101.6471
   16993   14760.5724
   16994   15325.8564
   16995   14987.9901
   16996   14960.9486
   16997   14922.4316
   16998   14979.2195
   16999   15164.1704
   17000   15010.8001
   17001   14936.0666
   17002   15150.6183
   17003   15182.2945
   17004   14947.8987
   17005   15119.0344
   17006   15090.6848
   17007   14896.5713
   17008   14813.6981
   17009   14760.7775
   17010   14851.4702
   17011   14921.8598
   17012   14851.6218
   17013   14980.1340
   17014   14696.5397
   17015   14908.4197
   17016   14655.9906
   17017   14955.3593
   17018   15024.1242
   17019   15104.3013
   17020   14801.9930
   17021   15089.8071
   17022   15227.5217
   17023   14740.8989
   17024   15078.6777
   17025   15045.9385
   17026   15153.9556
   17027   14715.4480
   17028   15154.6764
   17029   14747.5160
   17030   14726.3022
   17031   14733.0666
   17032   14957.3576
   17033   14837.8146
   17034   14737.9452
   17035   14907.8428
   17036   14888.4236
   17037   14755.7745
   17038   14867.0968
   17039   14925.5325
   17040   15116.0974
   17041   14923.3580
   17042   15122.5911
   17043   14706.6536
   17044   14864.0347
   17045   14846.8448
   17046   14613.8123
   17047   15123.8272
   17048   14850.3635
   17049   14799.6785
   17050   15080.2383
   17051   15016.5672
   17052   15060.1754
   17053   14988.8507
   17054   14881.9028
   17055   14698.0741
   17056   14967.6664
   17057   14982.4434
   17058   15201.8662
   17059   14965.5575
   17060   15105.6735
   17061   14986.2039
   17062   15156.2235
   17063   14996.4014
   17064   15027.6097
   17065   15137.2706
   17066   15029.0700
   17067   14975.1931
   17068   14951.5162
   17069   14907.5512
   17070   14919.6553
   17071   14773.1966
   17072   14711.9340
   17073   14883.9571
   17074   14840.8787
   17075   14979.7599
   17076   14848.7040
   17077   15161.8503
   17078   14933.2680
   17079   15168.5244
   17080   14665.0407
   17081   14921.3602
   17082   14917.8836
   17083   14867.6151
   17084   14744.5180
   17085   14758.6389
   17086   14764.8029
   17087   15078.1177
   17088   14908.5305
   17089   15066.6468
   17090   14834.0787
   17091   15003.9167
   17092   14930.0905
   17093   14997.6252
   17094   15154.6684
   17095   15000.2027
   17096   15127.1488
   17097   14969.3171
   17098   15054.0608
   17099   15143.4700
   17100   14970.7554
   17101   15094.2138
   17102   15096.8919
   17103   15084.9002
   17104   15118.9674
   17105   15064.6919
   17106   15241.4162
   17107   15388.0787
   17108   15365.8369
   17109   15244.5792
   17110   15186.3006
   17111   15021.3874
   17112   15367.3022
   17113   15113.6846
   17114   15096.6200
   17115   15070.1987
   17116   15182.7825
   17117   15367.8961
   17118   15173.5552
   17119   14997.7549
   17120   15091.5046
   17121   15149.7635
   17122   15315.3023
   17123   15227.2947
   17124   14921.2637
   17125   15008.4544
   17126   15180.2185
   17127   15160.7149
   17128   15169.9536
   17129   15094.6943
   17130   14979.4179
   17131   15269.3232
   17132   15215.5158
   17133   15032.2656
   17134   15105.2138
   17135   15192.6293
   17136   15211.5567
   17137   15337.1893
   17138   15406.3418
   17139   15489.6997
   17140   15335.2402
   17141   15466.5541
   17142   15340.6005
   17143   15490.7662
   17144   15418.4114
   17145   15563.6533
   17146   15764.3054
   17147   15831.5982
   17148   15335.6032
   17149   15345.4026
   17150   15216.6724
   17151   15580.1561
   17152   15536.7918
   17153   15129.5642
   17154   15347.3768
   17155   15403.1331
   17156   15234.9431
   17157   15469.0358
   17158   15225.6853
   17159   15291.2003
   17160   15406.0209
   17161   15359.0195
   17162   15441.6262
   17163   15242.7307
   17164   15552.5262
   17165   15240.5457
   17166   15168.4974
   17167   15274.0009
   17168   15387.4152
   17169   15395.8314
   17170   15560.8829
   17171   15247.1274
   17172   15588.6344
   17173   15323.7460
   17174   15280.2912
   17175   15220.3836
   17176   15162.2985
   17177   15377.0585
   17178   15296.7513
   17179   15254.5211
   17180   15411.3376
   17181   15297.0432
   17182   15063.0074
   17183   15071.2274
   17184   15429.2047
   17185   15392.4062
   17186   15253.0148
   17187   15386.6227
   17188   15205.4045
   17189   15316.8772
   17190   15156.1337
   17191   15176.2639
   17192   14950.0537
   17193   14997.3133
   17194   15283.8932
   17195   14840.2530
   17196   15205.3143
   17197   15388.5655
   17198   15271.9209
   17199   15251.8661
   17200   15199.6917
   17201   14982.7000
   17202   15147.0251
   17203   15422.5561
   17204   15174.2084
   17205   15079.6013
   17206   15560.3627
   17207   15099.8679
   17208   15286.6785
   17209   15129.0725
   17210   14949.3367
   17211   15434.5981
   17212   15151.5228
   17213   15216.5298
   17214   15030.8361
   17215   15369.1321
   17216   15254.1514
   17217   15264.2904
   17218   15561.0566
   17219   15272.6348
   17220   15506.0652
   17221   15364.5469
   17222   15180.0209
   17223   15169.8013
   17224   15208.9205
   17225   15289.4481
   17226   15302.6759
   17227   15130.6737
   17228   15106.1571
   17229   15480.8252
   17230   15086.5602
   17231   15292.2193
   17232   15097.4775
   17233   15287.7368
   17234   14977.3040
   17235   14819.8171
   17236   15036.1210
   17237   14925.2475
   17238   15066.8963
   17239   15051.7346
   17240   14942.9912
   17241   15302.2974
   17242   14905.3216
   17243   14757.7201
   17244   14811.3607
   17245   14937.8387
   17246   14796.6674
   17247   14976.9224
   17248   14931.8808
   17249   14853.2162
   17250   15018.0066
   17251   14868.9750
   17252   14902.5931
   17253   14569.4578
   17254   14590.6461
   17255   14828.1798
   17256   14568.7540
   17257   14994.7791
   17258   15196.7829
   17259   14985.9066
   17260   15147.6736
   17261   15147.7119
   17262   14948.9888
   17263   14927.2052
   17264   14891.1469
   17265   14721.4111
   17266   14609.4389
   17267   14685.9789
   17268   14741.0402
   17269   14762.9621
   17270   14727.1313
   17271   14598.3951
   17272   14765.3916
   17273   15054.4967
   17274   14684.2446
   17275   14881.7642
   17276   14865.5950
   17277   14956.5404
   17278   14860.6803
   17279   14691.0137
   17280   15052.5094
   17281   14792.0985
   17282   14915.1687
   17283   14841.0616
   17284   14800.7989
   17285   14648.6522
   17286   15074.7282
   17287   15066.6666
   17288   14818.9257
   17289   15073.1809
   17290   14784.0765
   17291   14846.1568
   17292   14937.6321
   17293   14899.7625
   17294   14648.1923
   17295   14733.7324
   17296   14766.3456
   17297   14704.4637
   17298   14731.8254
   17299   14676.6945
   17300   14726.9669
   17301   14927.7744
   17302   14991.7890
   17303   15016.2021
   17304   14904.6828
   17305   14876.4773
   17306   15086.2220
   17307   14788.3843
   17308   15113.5059
   17309   14946.6243
   17310   14791.1348
   17311   14959.3401
   17312   15071.8140
   17313   15085.9715
   17314   14670.2473
   17315   14895.6919
   17316   14779.2547
   17317   14824.6314
   17318   14670.4129
   17319   14869.1937
   17320   14592.0036
   17321   14944.7951
   17322   14679.0950
   17323   15071.4690
   17324   14775.7142
   17325   14824.0622
   17326   14970.5587
   17327   14878.7849
   17328   14645.0642
   17329   14934.0341
   17330   14673.4941
   17331   14872.4151
   17332   14872.2781
   17333   14837.1281
   17334   14548.1277
   17335   14845.9464
   17336   14520.6203
   17337   14563.8682
   17338   14695.2903
   17339   14595.0500
   17340   14501.6787
   17341   14988.0212
   17342   14799.5638
   17343   14533.0312
   17344   14685.5614
   17345   14460.8386
   17346   14445.1312
   17347   14437.5229
   17348   14548.1971
   17349   14421.5620
   17350   14681.2460
   17351   14528.6869
   17352   14353.4449
   17353   14478.2878
   17354   14597.4699
   17355   14578.7052
   17356   14629.5858
   17357   14610.5998
   17358   14389.7161
   17359   14532.2497
   17360   14543.3617
   17361   14536.2732
   17362   14576.6129
   17363   14660.6787
   17364   14750.6807
   17365   14539.6514
   17366   14932.0964
   17367   14623.3464
   17368   14640.4257
   17369   14603.7510
   17370   14557.8988
   17371   14492.5105
   17372   14630.7616
   17373   14634.5617
   17374   14879.6278
   17375   14737.0314
   17376   14566.6239
   17377   14636.6497
   17378   14585.9649
   17379   14728.5588
   17380   14778.8556
   17381   14594.7833
   17382   14692.4080
   17383   14924.8166
   17384   14884.4404
   17385   14733.1983
   17386   14822.4344
   17387   14764.9607
   17388   14788.7705
   17389   14725.9800
   17390   14969.9714
   17391   15037.5535
   17392   14962.9597
   17393   14937.4558
   17394   15035.2140
   17395   15151.4969
   17396   15146.6208
   17397   15138.8228
   17398   15086.6501
   17399   14647.1870
   17400   14796.4220
   17401   14974.8082
   17402   15092.9420
   17403   14930.6881
   17404   15151.6574
   17405   14925.6545
   17406   14952.3066
   17407   15101.2188
   17408   15170.9009
   17409   14846.2200
   17410   14910.1442
   17411   14858.7861
   17412   14945.8237
   17413   14867.8378
   17414   14749.5428
   17415   14988.6865
   17416   15165.2312
   17417   14926.8284
   17418   15098.5429
   17419   15017.1743
   17420   15070.8121
   17421   15005.0425
   17422   15116.8118
   17423   15082.3140
   17424   14950.5940
   17425   14849.9034
   17426   14910.4978
   17427   14660.9969
   17428   14888.1501
   17429   14760.0683
   17430   14966.1567
   17431   14906.9883
   17432   14644.5394
   17433   14653.3238
   17434   14614.7444
   17435   14608.3508
   17436   14744.1205
   17437   14741.0509
   17438   14421.3612
   17439   14757.2881
   17440   14476.2123
   17441   14626.4097
   17442   14841.3580
   17443   14705.2035
   17444   14777.1745
   17445   14722.6770
   17446   14664.9251
   17447   14846.6593
   17448   14651.3494
   17449   14561.0767
   17450   14459.5144
   17451   14551.8328
   17452   14673.3339
   17453   14478.9825
   17454   14356.5524
   17455   14785.1885
   17456   14434.1848
   17457   14708.0810
   17458   14703.0722
   17459   14561.3312
   17460   14566.2599
   17461   14633.8512
   17462   14429.1329
   17463   14551.2532
   17464   14695.9739
   17465   14855.0140
   17466   14454.4825
   17467   14825.6178
   17468   14537.9658
   17469   14684.8962
   17470   14739.6049
   17471   14473.4266
   17472   14589.8604
   17473   14586.0507
   17474   14314.0399
   17475   14591.7614
   17476   14308.1713
   17477   14416.0393
   17478   14528.4758
   17479   14751.3615
   17480   14729.4014
   17481   14707.0089
   17482   14695.0388
   17483   14611.8285
   17484   14720.5589
   17485   14553.9456
   17486   14612.4761
   17487   14516.3292
   17488   14463.8105
   17489   14494.2259
   17490   14287.2805
   17491   14348.0329
   17492   14581.2762
   17493   14620.4295
   17494   14664.3969
   17495   14798.6768
   17496   14626.0487
   17497   14552.1387
   17498   14515.5584
   17499   14635.9374
   17500   14541.7348
   17501   14283.8569
   17502   14592.4039
   17503   14462.4452
   17504   14501.0121
   17505   14567.4256
   17506   14429.6241
   17507   14632.7195
   17508   14567.4993
   17509   14344.3344
   17510   14653.7009
   17511   14696.6340
   17512   14620.9182
   17513   14534.3901
   17514   14543.4215
   17515   14595.8941
   17516   14731.1006
   17517   14613.8562
   17518   14471.5232
   17519   14494.8254
   17520   14557.8008
   17521   15017.7139
   17522   14612.9077
   17523   14728.2049
   17524   14809.5169
   17525   14758.3675
   17526   14860.2773
   17527   14405.8528
   17528   14411.5143
   17529   14616.5452
   17530   14593.8633
   17531   14663.3612
   17532   14815.7942
   17533   14742.0804
   17534   14700.6932
   17535   14898.2819
   17536   14721.8847
   17537   14652.3394
   17538   14621.0198
   17539   14822.1358
   17540   14762.1964
   17541   15039.5974
   17542   14893.0291
   17543   14628.4688
   17544   14612.5904
   17545   14952.1807
   17546   14680.7094
   17547   14759.8221
   17548   14557.2974
   17549   14491.7380
   17550   14578.1295
   17551   14575.8692
   17552   14547.0634
   17553   14680.3717
   17554   14732.5999
   17555   14826.8309
   17556   14336.8323
   17557   14591.3442
   17558   14824.1239
   17559   14633.4713
   17560   14550.2805
   17561   14958.3639
   17562   14592.9652
   17563   14835.7929
   17564   14777.7519
   17565   14895.9918
   17566   14823.3703
   17567   14852.9793
   17568   14628.0872
   17569   14774.9591
   17570   14532.1057
   17571   14747.9776
   17572   14535.9405
   17573   14764.1263
   17574   15027.7967
   17575   14797.5146
   17576   14697.4901
   17577   15120.3596
   17578   15023.3296
   17579   14949.8099
   17580   14880.7615
   17581   14807.8939
   17582   14663.7108
   17583   14802.8691
   17584   14842.0872
   17585   14579.1232
   17586   14725.2318
   17587   15164.0674
   17588   14924.4435
   17589   14905.7238
   17590   14941.5452
   17591   14815.0189
   17592   14914.6319
   17593   14600.6815
   17594   14738.6196
   17595   14431.3068
   17596   14704.5351
   17597   14493.6980
   17598   14750.0278
   17599   14648.0991
   17600   14722.4121
   17601   14691.3458
   17602   14747.4403
   17603   14684.6981
   17604   14422.6604
   17605   14661.1525
   17606   14445.1381
   17607   14643.3610
   17608   14880.4474
   17609   14540.5226
   17610   14581.2179
   17611   14579.6964
   17612   14663.3449
   17613   14342.0217
   17614   14432.0471
   17615   14559.5256
   17616   14732.5383
   17617   14407.3953
   17618   14434.5995
   17619   14704.8227
   17620   14628.9532
   17621   14533.5088
   17622   14490.8489
   17623   14533.2135
   17624   14633.8097
   17625   14424.8107
   17626   14491.1955
   17627   14561.7982
   17628   14485.9129
   17629   14548.5838
   17630   14731.0021
   17631   14543.8985
   17632   14699.7887
   17633   14548.6227
   17634   14758.4831
   17635   14597.8693
   17636   14622.0561
   17637   14546.5146
   17638   14467.9712
   17639   14573.2750
   17640   14382.7113
   17641   14551.6293
   17642   14553.8391
   17643   14595.8183
   17644   14673.6347
   17645   14428.6219
   17646   14606.8317
   17647   14440.3823
   17648   14558.8051
   17649   14504.8821
   17650   14740.2048
   17651   14661.7765
   17652   14834.4323
   17653   14628.6218
   17654   14579.4033
   17655   14580.9079
   17656   14661.8687
   17657   14569.8796
   17658   14718.9373
   17659   14686.7051
   17660   14590.9272
   17661   14486.7204
   17662   14551.5409
   17663   14621.1304
   17664   14635.2635
   17665   14698.5472
   17666   14794.4449
   17667   14923.0995
   17668   14578.4029
   17669   14724.5666
   17670   14478.6458
   17671   14728.9635
   17672   14893.5673
   17673   14697.8976
   17674   14800.2855
   17675   14975.5096
   17676   14991.5124
   17677   14734.9424
   17678   15052.2645
   17679   14695.2900
   17680   14817.9946
   17681   14957.9860
   17682   14657.8984
   17683   14935.7136
   17684   14764.7592
   17685   14791.4612
   17686   14739.0951
   17687   14853.6559
   17688   14702.3091
   17689   14841.5774
   17690   14691.3572
   17691   14576.5204
   17692   14653.5908
   17693   14876.0807
   17694   14447.6656
   17695   14684.2565
   17696   14722.3141
   17697   14717.6744
   17698   14555.7979
   17699   14615.3261
   17700   14598.5449
   17701   14669.1179
   17702   14702.1737
   17703   14863.8900
   17704   14476.7880
   17705   14556.9636
   17706   14346.1641
   17707   14844.8347
   17708   14822.1390
   17709   14800.5631
   17710   14726.4534
   17711   14703.0594
   17712   14891.6580
   17713   14796.6094
   17714   14903.9935
   17715   15095.5505
   17716   14774.2739
   17717   14933.6143
   17718   14978.5348
   17719   14684.7824
   17720   14933.0062
   17721   14641.2841
   17722   15026.0232
   17723   14778.8467
   17724   14630.4718
   17725   14834.9639
   17726   14692.3601
   17727   14614.1508
   17728   14792.1450
   17729   14579.4015
   17730   14858.8602
   17731   14483.1891
   17732   14539.7481
   17733   14712.0110
   17734   14666.1263
   17735   14500.8737
   17736   14708.5988
   17737   14617.9567
   17738   14489.9667
   17739   14560.5788
   17740   14889.1357
   17741   14838.8174
   17742   14945.1818
   17743   14927.7381
   17744   14899.6890
   17745   15080.7228
   17746   14821.9891
   17747   14687.6626
   17748   14801.9886
   17749   14796.3332
   17750   14770.4897
   17751   14927.8339
   17752   14928.6069
   17753   14745.2006
   17754   14696.8539
   17755   14857.2705
   17756   14562.8548
   17757   14570.3558
   17758   14911.9484
   17759   14916.8613
   17760   14785.6024
   17761   14801.9190
   17762   14846.1192
   17763   15073.2486
   17764   14824.6729
   17765   14862.6978
   17766   14994.9113
   17767   14957.7261
   17768   14957.0330
   17769   14951.4005
   17770   14642.6052
   17771   14867.6637
   17772   14857.5257
   17773   14624.1723
   17774   14786.9582
   17775   14852.4787
   17776   14839.4944
   17777   14800.9995
   17778   14890.3853
   17779   14774.7758
   17780   15002.2410
   17781   14965.0468
   17782   15068.6379
   17783   15031.9932
   17784   14710.2221
   17785   14767.0077
   17786   14704.6297
   17787   14592.9608
   17788   14892.1078
   17789   14726.2662
   17790   14857.1488
   17791   14716.3774
   17792   14913.2443
   17793   15011.2931
   17794   14797.0639
   17795   15140.3767
   17796   14818.4613
   17797   14713.2138
   17798   15075.0501
   17799   14883.3878
   17800   14793.3983
   17801   14634.6148
   17802   14625.5009
   17803   14695.2572
   17804   14807.9918
   17805   14846.2975
   17806   14671.7298
   17807   14596.4941
   17808   14613.2070
   17809   14373.7988
   17810   14492.5459
   17811   14728.2360
   17812   14496.7154
   17813   14899.4862
   17814   14629.6125
   17815   14630.1343
   17816   14704.8568
   17817   14561.4816
   17818   14562.9050
   17819   14724.0268
   17820   14639.0313
   17821   14428.8503
   17822   14281.3527
   17823   14433.0857
   17824   14587.5078
   17825   14559.2091
   17826   14587.6599
   17827   14669.1747
   17828   14604.9309
   17829   14901.6430
   17830   14875.1084
   17831   14737.3850
   17832   14680.0879
   17833   14958.6727
   17834   14878.8502
   17835   14824.6458
   17836   14933.7134
   17837   15053.7673
   17838   15022.9283
   17839   14888.7658
   17840   14816.2592
   17841   14947.2680
   17842   15133.0656
   17843   14874.8743
   17844   14676.6287
   17845   14787.6270
   17846   14978.2885
   17847   14732.0847
   17848   14859.2573
   17849   14776.0835
   17850   15001.6756
   17851   14767.3426
   17852   14830.3060
   17853   14895.8705
   17854   15064.8392
   17855   14851.2018
   17856   14907.3591
   17857   14752.1032
   17858   14754.1506
   17859   14788.7270
   17860   14910.5051
   17861   14957.4174
   17862   14846.3406
   17863   14948.9288
   17864   14794.6465
   17865   14957.5624
   17866   15099.1463
   17867   15247.7916
   17868   15065.2487
   17869   15043.8360
   17870   15098.0124
   17871   14958.3691
   17872   14990.8550
   17873   14833.9393
   17874   14941.0585
   17875   14802.2595
   17876   15034.8391
   17877   14889.4575
   17878   14967.4202
   17879   14944.3984
   17880   15199.2300
   17881   15004.1970
   17882   15045.7746
   17883   15064.9671
   17884   14948.5617
   17885   14941.0969
   17886   15004.6101
   17887   14750.5999
   17888   14855.7204
   17889   14627.4007
   17890   14921.7543
   17891   14968.5176
   17892   14939.8265
   17893   14843.4372
   17894   15176.2369
   17895   14938.5978
   17896   15023.1135
   17897   15075.8443
   17898   15068.8181
   17899   14713.1391
   17900   14876.5909
   17901   14875.9565
   17902   14813.7494
   17903   14936.3586
   17904   14980.1786
   17905   14810.7766
   17906   14937.9306
   17907   14958.6677
   17908   14754.5697
   17909   14702.8384
   17910   14677.4141
   17911   15115.5592
   17912   15012.9402
   17913   14562.7552
   17914   14962.7957
   17915   14797.7908
   17916   14798.5082
   17917   14894.3812
   17918   14815.7727
   17919   14719.2536
   17920   14872.9437
   17921   14748.2392
   17922   14660.1848
   17923   14715.0095
   17924   14983.0921
   17925   14746.5729
   17926   14694.4507
   17927   14829.9757
   17928   14887.7459
   17929   14810.8123
   17930   14578.2008
   17931   14707.3844
   17932   15001.7126
   17933   14816.0489
   17934   15129.8165
   17935   14977.5466
   17936   14872.2357
   17937   14722.5959
   17938   14969.3207
   17939   15200.4739
   17940   15067.2333
   17941   15056.1662
   17942   14873.7184
   17943   14504.9579
   17944   14740.6035
   17945   14838.6711
   17946   14763.7064
   17947   14749.3214
   17948   15285.5445
   17949   14884.2512
   17950   14891.8504
   17951   14989.7870
   17952   14775.9366
   17953   14944.1270
   17954   14790.9905
   17955   14916.4378
   17956   14924.5737
   17957   14889.3252
   17958   14762.6566
   17959   15084.4645
   17960   14652.1129
   17961   14744.0355
   17962   14670.3644
   17963   14826.3344
   17964   14970.2610
   17965   14944.7960
   17966   15083.3401
   17967   15067.9765
   17968   14915.7146
   17969   15111.3077
   17970   15149.6746
   17971   14977.3298
   17972   14703.0498
   17973   14779.9117
   17974   14836.8905
   17975   14861.0515
   17976   14791.3792
   17977   14708.9957
   17978   14913.8252
   17979   14931.0944
   17980   14565.7848
   17981   14621.2212
   17982   14823.3162
   17983   14585.6207
   17984   14536.0818
   17985   14700.5580
   17986   14714.8323
   17987   14591.7850
   17988   14923.5752
   17989   14928.9169
   17990   14994.9322
   17991   14696.5870
   17992   14615.5362
   17993   14577.7448
   17994   14996.2897
   17995   14862.0567
   17996   14890.7659
   17997   14835.2202
   17998   14985.0130
   17999   14918.6533
   18000   15009.3482
   18001   14593.7146
   18002   14992.0010
   18003   14642.9690
   18004   14875.7544
   18005   14987.5137
   18006   15133.6196
   18007   14861.5754
   18008   14985.8530
   18009   14879.8923
   18010   14910.2126
   18011   15042.4429
   18012   14820.3901
   18013   15075.2658
   18014   15173.9015
   18015   14834.4481
   18016   15104.9206
   18017   14926.1016
   18018   14826.4252
   18019   14983.7343
   18020   14842.6707
   18021   14888.6579
   18022   14926.0764
   18023   14422.0737
   18024   14949.3124
   18025   14793.5705
   18026   14860.9726
   18027   14911.8860
   18028   14994.1242
   18029   14671.5444
   18030   14981.8182
   18031   14854.1211
   18032   15011.4744
   18033   14749.2368
   18034   15190.7374
   18035   14990.4260
   18036   15066.9396
   18037   14860.5757
   18038   15083.0726
   18039   15167.9493
   18040   15051.9341
   18041   15031.2843
   18042   15141.4467
   18043   14930.9894
   18044   15040.4767
   18045   14903.3362
   18046   15023.2342
   18047   15364.1018
   18048   14783.9373
   18049   15186.1561
   18050   15236.4513
   18051   15230.4686
   18052   15192.1206
   18053   15416.7838
   18054   15318.5099
   18055   15382.4657
   18056   15458.5929
   18057   15258.3358
   18058   15266.9489
   18059   14994.2496
   18060   15143.4987
   18061   14800.6313
   18062   15067.1191
   18063   14880.8129
   18064   15083.0842
   18065   14910.3146
   18066   14911.0265
   18067   14910.4052
   18068   14788.1951
   18069   14973.0739
   18070   15215.9994
   18071   15006.2494
   18072   15103.5735
   18073   15300.7797
   18074   15129.5398
   18075   15242.4550
   18076   15094.1078
   18077   15111.4601
   18078   15311.7589
   18079   15235.9476
   18080   15145.2570
   18081   15292.9204
   18082   15339.6004
   18083   15109.0360
   18084   14987.7323
   18085   15279.6493
   18086   15042.3778
   18087   15049.9315
   18088   15182.7255
   18089   15300.8667
   18090   15434.8116
   18091   15025.8932
   18092   15140.2981
   18093   15304.2302
   18094   15259.7323
   18095   15332.4838
   18096   15103.0627
   18097   14956.4372
   18098   15187.6730
   18099   15056.5778
   18100   15499.7843
   18101   15171.1044
   18102   15346.6461
   18103   15163.3878
   18104   15639.6772
   18105   15291.6956
   18106   15114.8405
   18107   15178.9124
   18108   15558.0966
   18109   15527.4951
   18110   15169.0992
   18111   15248.4416
   18112   15276.3403
   18113   15216.7473
   18114   15274.1936
   18115   15506.0681
   18116   15265.7066
   18117   15416.8242
   18118   15201.9943
   18119   15185.0122
   18120   15205.4604
   18121   14900.1863
   18122   15179.6676
   18123   15126.4071
   18124   15226.7546
   18125   14905.1064
   18126   15153.3827
   18127   15072.3341
   18128   15083.4349
   18129   14945.5891
   18130   15088.4161
   18131   15391.8936
   18132   15183.8961
   18133   15208.2157
   18134   15277.8126
   18135   15296.8706
   18136   14897.9503
   18137   15299.0072
   18138   15444.8391
   18139   15198.2646
   18140   14855.1589
   18141   15092.1431
   18142   15038.7457
   18143   14995.8888
   18144   15093.8090
   18145   15170.8872
   18146   15249.1698
   18147   14851.8852
   18148   15235.7241
   18149   15119.0622
   18150   15015.4082
   18151   15304.1931
   18152   14898.7789
   18153   15040.8073
   18154   15283.0266
   18155   15052.2255
   18156   15200.5233
   18157   14888.2129
   18158   14956.8596
   18159   15145.0258
   18160   15173.1583
   18161   15057.5392
   18162   14994.5088
   18163   14953.5324
   18164   15015.0037
   18165   15023.0125
   18166   15538.4056
   18167   15176.1160
   18168   14964.6831
   18169   15405.6789
   18170   15093.0210
   18171   15272.1004
   18172   15240.0771
   18173   15032.8510
   18174   15251.0413
   18175   15085.8075
   18176   15183.7058
   18177   15124.7423
   18178   14878.5690
   18179   15456.9717
   18180   15196.5434
[truncated: 6,640,041 more chars]
