# Supplementary material for: Non-degradative Ubiquitination of Protein Kinases
Source: PLoS Comput Biol. 2016 Jun 2;12(6):e1004898. doi: 10.1371/journal.pcbi.1004898 (PMC4890936; doi:10.1371/journal.pcbi.1004898)
Supplement: S51 Dataset — The solvent accessible surface area of the ZAP-70 kinase domain at each picosecond in the simulations is printed. Data from each of the 32 10-ns simulations is combined into one file. (BZ2) [file pcbi.1004898.s061.bz2 › pcbi.1004898.s061]

#Frame        surfkin
       1   14731.2774
       2   14626.2156
       3   14247.0789
       4   14777.5978
       5   14453.2711
       6   14740.0147
       7   14503.9555
       8   14565.0677
       9   14721.5840
      10   14386.8978
      11   14640.1671
      12   14608.0513
      13   14623.4367
      14   14449.4027
      15   14320.3858
      16   14864.8939
      17   14466.9578
      18   14565.4530
      19   14524.8455
      20   14585.3437
      21   14977.1722
      22   14379.0226
      23   14648.7691
      24   14588.1833
      25   14593.0925
      26   14521.0581
      27   14576.8822
      28   14958.1342
      29   14719.9884
      30   14490.0655
      31   14926.6430
      32   14665.6554
      33   14776.7814
      34   14948.5060
      35   14653.4029
      36   14792.4075
      37   14724.3291
      38   14818.8947
      39   14799.2967
      40   14828.6121
      41   15141.6008
      42   14883.7867
      43   14765.8693
      44   14725.9050
      45   14864.3557
      46   15135.4859
      47   15051.7808
      48   14785.5935
      49   14903.0749
      50   14921.5034
      51   14985.8164
      52   14907.9793
      53   14879.7942
      54   14695.9791
      55   14863.5993
      56   14999.7489
      57   14569.2935
      58   15063.4780
      59   14785.2475
      60   15012.3611
      61   14871.7756
      62   14832.2790
      63   14968.4940
      64   15020.3447
      65   14994.7872
      66   14861.1254
      67   14983.8033
      68   15110.7350
      69   15142.5252
      70   14878.1964
      71   14991.4096
      72   15116.1670
      73   14959.5676
      74   14751.1641
      75   15074.3104
      76   15034.2443
      77   15068.0198
      78   15304.6428
      79   14933.9002
      80   14939.9898
      81   14995.4625
      82   14638.3334
      83   14825.5348
      84   15106.0505
      85   14760.9757
      86   14837.5383
      87   14907.3250
      88   14844.0697
      89   14811.2675
      90   14797.8095
      91   14770.3243
      92   15052.0198
      93   15031.5757
      94   14678.2281
      95   14830.1174
      96   14967.5408
      97   14940.5309
      98   14671.7873
      99   14790.8769
     100   14847.7791
     101   14897.7445
     102   14687.1283
     103   14975.7516
     104   14804.0052
     105   14878.6505
     106   14653.3805
     107   14840.1405
     108   14758.4961
     109   15049.6440
     110   14695.4447
     111   14877.1969
     112   14829.0784
     113   14636.8794
     114   14787.0545
     115   14992.4753
     116   14888.7747
     117   14938.3712
     118   15015.5876
     119   14836.4932
     120   14978.5877
     121   15053.5702
     122   15186.9831
     123   15259.0072
     124   14947.5601
     125   15191.6800
     126   14978.9059
     127   15265.5942
     128   15177.3498
     129   15200.2279
     130   14914.8784
     131   15216.7949
     132   15041.1163
     133   15237.9181
     134   15016.1385
     135   15095.9668
     136   15160.7928
     137   14905.2878
     138   15049.0832
     139   15040.6846
     140   14849.9632
     141   14751.5375
     142   14956.9993
     143   14744.7757
     144   14932.6323
     145   14806.5944
     146   15043.0925
     147   15007.7173
     148   15066.5953
     149   15015.0083
     150   14861.6090
     151   15027.5974
     152   14905.9051
     153   15041.1455
     154   14887.1205
     155   14957.6079
     156   15168.1545
     157   15178.6641
     158   14979.7912
     159   15003.4949
     160   14869.3266
     161   14832.7133
     162   14912.1605
     163   14970.5077
     164   14706.1533
     165   14662.3597
     166   14959.1257
     167   14833.1894
     168   14994.8593
     169   14781.5127
     170   15067.9951
     171   14492.0387
     172   14551.8720
     173   14496.9033
     174   14703.6507
     175   14691.6362
     176   14321.2124
     177   14444.0282
     178   14692.5176
     179   14651.1200
     180   14571.9603
     181   14562.6033
     182   14849.4180
     183   14773.4722
     184   14583.3781
     185   14765.7574
     186   14539.0623
     187   14544.0514
     188   14564.2472
     189   14542.7433
     190   14813.5134
     191   14385.9310
     192   14531.9571
     193   14431.2969
     194   14508.0539
     195   14362.8259
     196   14456.6717
     197   14513.7428
     198   14797.8842
     199   14627.2598
     200   14472.5157
     201   14236.7063
     202   14723.1566
     203   14831.4151
     204   14731.3515
     205   14739.8609
     206   14607.5880
     207   14781.8855
     208   14716.2723
     209   14898.6456
     210   14636.0325
     211   14862.1114
     212   14469.7738
     213   14909.5979
     214   14566.6250
     215   14416.4557
     216   14524.2649
     217   14545.3556
     218   14290.1487
     219   14593.9841
     220   14592.0944
     221   14487.5519
     222   14662.9738
     223   14671.0140
     224   14738.3072
     225   14809.3411
     226   14616.7067
     227   14642.9974
     228   14786.2816
     229   14764.5922
     230   14634.9975
     231   14779.5146
     232   14650.2844
     233   14454.3313
     234   14551.2145
     235   14534.2865
     236   14596.8997
     237   14625.4009
     238   14725.0199
     239   14453.9567
     240   14776.4835
     241   14538.5410
     242   14604.9385
     243   14815.7313
     244   14552.2733
     245   14603.0690
     246   14368.1709
     247   14663.7387
     248   14417.6776
     249   14526.2147
     250   14667.7633
     251   14457.6957
     252   14599.7156
     253   14780.8160
     254   14668.1680
     255   14514.3571
     256   14577.3524
     257   14987.0915
     258   14638.2081
     259   14581.0126
     260   14877.6470
     261   14961.1647
     262   14804.7540
     263   14692.5755
     264   14702.2524
     265   14846.4794
     266   15050.7390
     267   14829.2217
     268   14944.7209
     269   14620.6021
     270   14855.9377
     271   14869.4268
     272   14913.1463
     273   15031.4111
     274   14740.8099
     275   14987.7162
     276   14614.5250
     277   14905.4497
     278   14882.8398
     279   14973.0332
     280   14952.6329
     281   14780.6532
     282   14910.7030
     283   14673.5800
     284   14920.9085
     285   14722.5460
     286   14907.2320
     287   14850.3707
     288   14810.0118
     289   15003.2950
     290   15114.3327
     291   15112.1903
     292   15010.6772
     293   15164.2646
     294   15412.3059
     295   15236.9032
     296   15010.3472
     297   15081.9520
     298   14998.9097
     299   14873.3207
     300   14855.9986
     301   14919.5987
     302   15014.8648
     303   14883.3219
     304   15246.7447
     305   14999.0150
     306   15203.0220
     307   15156.1910
     308   14970.2447
     309   15073.0744
     310   14825.7366
     311   15077.7139
     312   15083.9143
     313   15175.6805
     314   14849.6604
     315   14857.7855
     316   14967.8429
     317   14811.0569
     318   14619.5662
     319   14473.5326
     320   14772.5060
     321   14525.3782
     322   14826.4933
     323   14644.6849
     324   14757.1926
     325   15024.8416
     326   14915.9218
     327   14670.9562
     328   14831.1099
     329   14864.2374
     330   14877.2148
     331   15098.6463
     332   14804.0111
     333   15067.8134
     334   14882.0895
     335   14994.5275
     336   15026.9729
     337   15132.6863
     338   14907.4443
     339   14885.0055
     340   14804.9223
     341   14941.8970
     342   15180.5035
     343   15101.4830
     344   15020.3658
     345   15044.9307
     346   14890.8863
     347   15027.7141
     348   15048.1888
     349   14891.7521
     350   14793.9529
     351   14885.6776
     352   14829.2579
     353   14964.1472
     354   14847.3426
     355   14925.9275
     356   14877.9957
     357   15270.0189
     358   14828.4682
     359   14710.7729
     360   14811.7659
     361   14836.1854
     362   14728.6335
     363   14975.7618
     364   14618.7618
     365   14825.8919
     366   14384.6194
     367   14856.9670
     368   14786.5589
     369   14760.2180
     370   14806.0038
     371   14658.0234
     372   15019.1173
     373   15113.6401
     374   14885.1408
     375   14932.3267
     376   14838.2118
     377   15094.1101
     378   14850.1341
     379   14923.7942
     380   14798.9901
     381   14837.1544
     382   14836.1147
     383   14518.7509
     384   14566.1058
     385   14295.4319
     386   14852.6508
     387   14642.4487
     388   14699.9784
     389   14754.4801
     390   14964.3395
     391   14728.2407
     392   15082.1218
     393   14656.6937
     394   14711.4219
     395   15044.4392
     396   14913.2375
     397   14913.9422
     398   14930.1551
     399   14684.8900
     400   14884.3939
     401   14595.5454
     402   14744.4749
     403   14665.1457
     404   14679.3636
     405   14508.2521
     406   14816.6415
     407   14674.2253
     408   15090.4800
     409   14949.6980
     410   14848.1397
     411   14864.8027
     412   15103.6027
     413   14765.6551
     414   14987.1822
     415   15048.5905
     416   14905.6367
     417   14952.4537
     418   15100.7811
     419   14907.1664
     420   14950.3557
     421   14967.8105
     422   15253.0750
     423   15101.3740
     424   15035.7296
     425   15152.5513
     426   14870.0392
     427   14888.0934
     428   14941.3787
     429   15175.0519
     430   15043.5283
     431   15352.5947
     432   15149.0094
     433   15257.8297
     434   15009.3906
     435   15119.9381
     436   15244.2168
     437   15372.0246
     438   15066.3314
     439   14930.3389
     440   15006.7250
     441   14841.3973
     442   14647.5032
     443   14991.0009
     444   14960.3716
     445   15021.0759
     446   14636.6742
     447   14941.8305
     448   15076.3900
     449   14764.0750
     450   14737.7689
     451   14860.3062
     452   14714.8948
     453   14785.9297
     454   15091.1447
     455   15071.8674
     456   14889.9367
     457   15138.4206
     458   15100.2925
     459   14989.5579
     460   15059.8705
     461   14978.5581
     462   15036.7108
     463   15080.9205
     464   15055.1748
     465   15066.9875
     466   14858.3020
     467   14996.2445
     468   15227.6544
     469   15019.4247
     470   15078.8676
     471   15015.6163
     472   15018.1023
     473   14644.8048
     474   15277.9868
     475   15168.0429
     476   15236.9788
     477   15290.8222
     478   14897.9266
     479   15272.8894
     480   15144.2622
     481   15010.6049
     482   15122.8095
     483   15188.5355
     484   15238.1948
     485   15357.7442
     486   15322.7336
     487   15162.5699
     488   15132.1985
     489   15010.5422
     490   15120.9696
     491   15112.7921
     492   15169.8867
     493   15026.3453
     494   14947.8323
     495   15249.9602
     496   15268.8708
     497   15295.3128
     498   15063.5526
     499   15008.7086
     500   15312.4367
     501   15281.4292
     502   15176.9999
     503   14875.2321
     504   15170.9038
     505   15048.3272
     506   15158.0381
     507   15173.1067
     508   14989.9546
     509   15439.6495
     510   14859.7684
     511   15098.6657
     512   15029.0156
     513   15151.8925
     514   15005.1709
     515   14935.1591
     516   15132.9989
     517   14939.9697
     518   15308.1575
     519   14882.9755
     520   15046.9695
     521   14842.1295
     522   15206.0559
     523   14878.7611
     524   15172.9561
     525   15177.1123
     526   15060.7133
     527   15235.0663
     528   14785.2895
     529   15073.9421
     530   14855.5901
     531   14914.6256
     532   15014.6227
     533   14677.1198
     534   14641.7043
     535   15110.1902
     536   15180.4171
     537   15258.9077
     538   15007.7228
     539   15259.1187
     540   14956.6978
     541   15111.8604
     542   15093.3072
     543   14898.2083
     544   15413.0974
     545   15151.0786
     546   15146.7640
     547   15284.5361
     548   15244.7853
     549   15100.8414
     550   14926.5822
     551   15311.2091
     552   14956.7564
     553   15090.5250
     554   15362.7189
     555   15129.0482
     556   15113.7159
     557   15127.4158
     558   15189.4389
     559   15025.6246
     560   14940.4687
     561   15006.8280
     562   15216.6974
     563   15019.2673
     564   15290.6430
     565   15139.0025
     566   14959.0218
     567   15309.5411
     568   15084.8337
     569   15014.6411
     570   15071.2882
     571   15263.2741
     572   15082.7377
     573   15133.3217
     574   15508.7832
     575   14864.2747
     576   15489.8871
     577   15057.2586
     578   15120.3044
     579   15312.0750
     580   15156.5273
     581   15442.9676
     582   15275.6938
     583   15067.6885
     584   15324.3262
     585   15167.7587
     586   15136.7298
     587   14907.2117
     588   14570.5061
     589   14768.6532
     590   14855.9737
     591   15018.0978
     592   14864.0005
     593   15105.1644
     594   14936.1700
     595   14889.1122
     596   15036.8211
     597   15064.2067
     598   15012.0289
     599   15250.5009
     600   15308.1066
     601   15237.1542
     602   15107.5359
     603   15091.7580
     604   15221.4067
     605   15301.8148
     606   15353.5898
     607   15358.8616
     608   15494.1911
     609   15288.5852
     610   15644.9185
     611   14944.4593
     612   15208.7544
     613   15333.5484
     614   15305.3683
     615   15164.7860
     616   14968.8574
     617   15250.7106
     618   15358.3547
     619   15157.7642
     620   15365.8933
     621   15033.6491
     622   14965.3660
     623   14960.1538
     624   15093.6105
     625   15253.1520
     626   15226.4972
     627   15490.4855
     628   15512.7251
     629   15509.2107
     630   15457.7287
     631   15509.2932
     632   15237.8659
     633   15427.3005
     634   15374.2257
     635   15519.5269
     636   15667.9031
     637   15635.8237
     638   15138.0508
     639   15444.0024
     640   15153.5855
     641   15161.3778
     642   15420.3150
     643   15126.2034
     644   15214.6545
     645   15155.7290
     646   15396.3976
     647   15409.7246
     648   15211.5579
     649   15366.6004
     650   15203.3530
     651   14925.0309
     652   14961.6740
     653   15300.5496
     654   15246.7979
     655   15203.7366
     656   14907.0962
     657   15288.5003
     658   15068.1539
     659   14997.7531
     660   15420.1566
     661   15704.4130
     662   15493.3908
     663   15458.1281
     664   15137.4290
     665   15432.1107
     666   15367.3662
     667   15234.0503
     668   15284.7784
     669   15782.5808
     670   15357.8450
     671   15562.4503
     672   15191.8879
     673   15234.0718
     674   15160.3207
     675   15301.0087
     676   15219.3395
     677   15399.4056
     678   15304.0014
     679   15074.2948
     680   15119.3586
     681   15017.6131
     682   14931.0216
     683   15338.2657
     684   15034.2070
     685   14884.0754
     686   15405.7039
     687   14954.0027
     688   15299.7223
     689   15005.3592
     690   15376.4222
     691   15406.2891
     692   15130.3828
     693   15431.3475
     694   15132.9653
     695   15170.1822
     696   15311.3672
     697   15202.3067
     698   15129.2468
     699   14874.3572
     700   15284.9799
     701   14948.4980
     702   15172.7038
     703   14935.0673
     704   15270.4765
     705   15162.0455
     706   15392.9554
     707   15115.0118
     708   15051.8576
     709   15106.0000
     710   14979.1401
     711   14751.4549
     712   14699.7882
     713   14987.6081
     714   15008.6708
     715   15112.9738
     716   15200.2443
     717   15356.1377
     718   15123.7829
     719   15245.8077
     720   14908.8465
     721   15437.1253
     722   15232.9099
     723   15029.1749
     724   15246.0564
     725   15063.6030
     726   15180.8360
     727   15161.5516
     728   14976.1501
     729   15277.8922
     730   15146.6319
     731   15337.8736
     732   15292.7098
     733   15149.0901
     734   15501.4518
     735   15126.5396
     736   15134.3821
     737   15084.9712
     738   15192.8320
     739   14854.2020
     740   14761.6370
     741   14887.7097
     742   15077.9091
     743   14967.4869
     744   14906.6553
     745   15178.2632
     746   15183.8617
     747   15131.9783
     748   15155.4039
     749   15283.5278
     750   14999.4465
     751   14992.8661
     752   15064.6901
     753   14873.4704
     754   15306.0825
     755   15046.4662
     756   15036.1274
     757   14907.2790
     758   14935.1877
     759   15023.5703
     760   15033.6287
     761   14840.0875
     762   15162.7320
     763   14837.9309
     764   14966.4878
     765   15212.5773
     766   15043.9286
     767   15172.5003
     768   15054.7278
     769   14811.7896
     770   14949.8310
     771   15071.8924
     772   14920.6999
     773   15059.7367
     774   14766.8608
     775   15189.9436
     776   15075.5428
     777   14979.3016
     778   14922.1182
     779   14981.5993
     780   14976.7051
     781   15216.1075
     782   15085.3268
     783   15255.9735
     784   14891.7790
     785   15091.8053
     786   14982.1101
     787   15340.4266
     788   15053.3434
     789   15143.4392
     790   15108.1334
     791   14930.4243
     792   14823.7989
     793   14893.6908
     794   14948.5342
     795   14807.4859
     796   14994.2972
     797   15025.1782
     798   14883.3843
     799   15123.9836
     800   14902.3557
     801   15050.5564
     802   14853.5387
     803   15140.8805
     804   15039.5406
     805   14957.4424
     806   15145.6127
     807   15105.1194
     808   14913.1335
     809   15096.1460
     810   14896.7181
     811   14835.6545
     812   14730.2099
     813   14854.8896
     814   14937.8906
     815   14883.6230
     816   15089.1046
     817   15114.3411
     818   14955.9475
     819   14759.2469
     820   14540.6722
     821   14806.4614
     822   14887.8316
     823   14819.8239
     824   14941.0740
     825   14726.0416
     826   14721.8452
     827   14787.3371
     828   14737.4108
     829   14979.2258
     830   14673.5035
     831   14711.8978
     832   14661.9764
     833   14437.9547
     834   14753.8089
     835   14951.0721
     836   15106.9939
     837   14930.5748
     838   14863.7392
     839   15004.7020
     840   14803.6971
     841   14880.8004
     842   14995.1277
     843   14824.8722
     844   14947.8582
     845   14558.0464
     846   14927.8572
     847   14751.7810
     848   14663.1886
     849   15101.9787
     850   14659.8955
     851   14987.6436
     852   14813.5067
     853   14973.0761
     854   14785.5506
     855   14703.4015
     856   14522.8188
     857   14747.9015
     858   14513.4381
     859   14538.3139
     860   14866.9129
     861   14805.3556
     862   14785.4651
     863   14852.9038
     864   14935.6111
     865   14773.1277
     866   14912.9983
     867   14911.1589
     868   14758.8562
     869   14787.2137
     870   14743.4554
     871   14751.4817
     872   14663.2867
     873   14830.3876
     874   14957.1290
     875   14839.7057
     876   14987.7301
     877   14724.3606
     878   14857.2535
     879   14946.1701
     880   14941.9943
     881   14788.0182
     882   15000.6575
     883   14997.8760
     884   14895.1274
     885   15019.0699
     886   15142.0154
     887   14896.0523
     888   14905.8579
     889   14999.5006
     890   14797.4222
     891   15104.5851
     892   14788.9331
     893   14900.4938
     894   14853.9923
     895   14772.6768
     896   14900.6152
     897   14828.3156
     898   14911.1916
     899   15008.0512
     900   14883.4563
     901   15077.9518
     902   14799.6220
     903   15129.4492
     904   14800.7231
     905   14967.8087
     906   15005.3581
     907   15080.8783
     908   14855.4300
     909   14665.3481
     910   14717.1154
     911   14968.1153
     912   14761.4259
     913   14692.8548
     914   15035.0167
     915   14753.5737
     916   15062.7407
     917   14972.0559
     918   14823.3547
     919   15178.5777
     920   14969.9532
     921   14916.0608
     922   14703.5398
     923   14835.6384
     924   14656.7230
     925   14737.0920
     926   14845.3409
     927   14887.4074
     928   14934.3731
     929   14846.2679
     930   14820.1922
     931   15080.0207
     932   15007.5413
     933   15118.5666
     934   14880.2136
     935   15123.9087
     936   14927.8535
     937   15169.2433
     938   14693.6696
     939   15106.3104
     940   15166.3402
     941   15192.4437
     942   15187.1705
     943   15347.0903
     944   15069.4810
     945   14845.2391
     946   15473.0603
     947   15205.1070
     948   15170.5999
     949   15027.3925
     950   14704.0045
     951   14923.7210
     952   15138.6590
     953   15035.4788
     954   15097.2954
     955   15093.9368
     956   15339.0978
     957   15209.1685
     958   15400.6140
     959   15222.5169
     960   14844.7857
     961   15002.0071
     962   15125.0665
     963   15036.4657
     964   14984.7555
     965   15075.6240
     966   15016.6361
     967   14989.1121
     968   15208.4674
     969   15245.3344
     970   15282.9372
     971   15022.5654
     972   14973.8172
     973   15090.1943
     974   14949.5458
     975   14917.3473
     976   14940.5697
     977   15100.6122
     978   14937.0329
     979   14687.6743
     980   14868.0975
     981   14891.7935
     982   14691.3068
     983   15103.4879
     984   14838.6231
     985   14668.2304
     986   14826.3784
     987   14803.7170
     988   15039.3443
     989   15077.3789
     990   14900.3571
     991   15090.4701
     992   15328.1664
     993   14875.4447
     994   15034.7859
     995   15084.4094
     996   15228.3704
     997   14844.9848
     998   15026.4033
     999   15177.1427
    1000   15058.8307
    1001   15129.9043
    1002   14684.7906
    1003   15116.9407
    1004   15032.9398
    1005   15035.1357
    1006   15171.5751
    1007   15003.3995
    1008   14895.0978
    1009   15130.9871
    1010   15258.3554
    1011   15360.3696
    1012   15030.0242
    1013   15232.3014
    1014   15218.1457
    1015   15650.3946
    1016   15212.5900
    1017   15364.7668
    1018   15377.3954
    1019   15345.9092
    1020   15407.0135
    1021   15182.0721
    1022   15100.1986
    1023   15325.0141
    1024   15058.2137
    1025   15280.4272
    1026   15210.2235
    1027   15325.5354
    1028   14833.4190
    1029   14963.4832
    1030   15220.3674
    1031   15111.1827
    1032   15157.0374
    1033   15252.4515
    1034   15221.7095
    1035   15276.6571
    1036   14839.7236
    1037   15231.6289
    1038   14941.3261
    1039   15294.2403
    1040   15185.2471
    1041   15197.2895
    1042   15023.3057
    1043   15299.0113
    1044   15081.6915
    1045   15175.4840
    1046   15287.8286
    1047   15119.2908
    1048   15102.7309
    1049   15052.7463
    1050   15175.4271
    1051   15116.1318
    1052   15101.8212
    1053   14910.5146
    1054   15207.1630
    1055   15177.9743
    1056   15196.1769
    1057   15188.3876
    1058   15018.3650
    1059   14855.8102
    1060   15191.4872
    1061   15125.3449
    1062   14963.8672
    1063   15150.5998
    1064   15436.2997
    1065   15275.3567
    1066   15231.8133
    1067   14914.0241
    1068   14974.7465
    1069   15262.9501
    1070   15170.0083
    1071   15263.2416
    1072   15064.5961
    1073   14934.5301
    1074   15170.8152
    1075   14871.7827
    1076   14955.5383
    1077   15035.2691
    1078   15117.7823
    1079   14940.6643
    1080   15331.4841
    1081   15195.9295
    1082   14953.0536
    1083   15029.1306
    1084   15266.6478
    1085   15086.4871
    1086   15177.6125
    1087   15043.0658
    1088   15212.3539
    1089   15218.8511
    1090   15084.3127
    1091   15129.5329
    1092   15190.0664
    1093   15304.5569
    1094   15211.8255
    1095   15076.4971
    1096   14923.8022
    1097   14921.3319
    1098   15365.4357
    1099   15067.0122
    1100   14834.4111
    1101   15130.2859
    1102   14945.6977
    1103   15211.6028
    1104   14879.3047
    1105   15317.8897
    1106   14812.5569
    1107   15006.2352
    1108   15147.7175
    1109   15002.2807
    1110   14904.8367
    1111   14970.9849
    1112   15005.3105
    1113   14841.6129
    1114   15056.6715
    1115   14970.4252
    1116   14846.4406
    1117   14789.7249
    1118   14919.9716
    1119   14935.8862
    1120   15011.1765
    1121   14944.8983
    1122   14935.1819
    1123   14852.6072
    1124   14889.8053
    1125   14835.0840
    1126   14881.9658
    1127   14893.7689
    1128   15090.5584
    1129   14886.3590
    1130   14990.6758
    1131   15212.5185
    1132   14716.5174
    1133   14874.8763
    1134   14918.2523
    1135   15006.9800
    1136   15063.0940
    1137   14935.2637
    1138   14918.2171
    1139   14768.9021
    1140   14885.3391
    1141   14517.5484
    1142   14685.2727
    1143   15004.4883
    1144   14775.2668
    1145   14972.9850
    1146   15101.6126
    1147   14901.0174
    1148   14886.3640
    1149   15012.6304
    1150   14906.2369
    1151   14989.9918
    1152   15028.1520
    1153   15125.6507
    1154   15059.9655
    1155   15065.8361
    1156   15015.4742
    1157   14930.0081
    1158   15078.7562
    1159   15050.7964
    1160   14821.1829
    1161   15065.3122
    1162   14881.9133
    1163   15014.8687
    1164   15068.1954
    1165   14829.6323
    1166   15011.9320
    1167   14914.8849
    1168   14910.3016
    1169   14648.5007
    1170   14783.8917
    1171   14727.1893
    1172   14855.0541
    1173   14892.4032
    1174   14868.7367
    1175   14871.8286
    1176   14859.3307
    1177   14808.3340
    1178   14874.7358
    1179   14815.9466
    1180   15050.8218
    1181   15077.4164
    1182   15126.2804
    1183   14962.6810
    1184   14994.5884
    1185   15012.3093
    1186   15006.3035
    1187   14857.7056
    1188   14956.0631
    1189   14791.0392
    1190   14872.2874
    1191   14727.1847
    1192   14815.0723
    1193   14360.3809
    1194   14958.3462
    1195   14797.2958
    1196   15088.1577
    1197   15000.3534
    1198   15046.1324
    1199   15056.5972
    1200   15270.9240
    1201   14856.7510
    1202   14966.9517
    1203   15227.9592
    1204   15111.5260
    1205   15015.2989
    1206   15168.3785
    1207   15167.6223
    1208   15135.6401
    1209   15334.1302
    1210   14986.9061
    1211   15035.2860
    1212   14944.6270
    1213   14978.4214
    1214   14952.9355
    1215   15059.1571
    1216   14941.2783
    1217   14976.4294
    1218   14789.7500
    1219   14919.4437
    1220   15148.2011
    1221   14764.0938
    1222   14901.5201
    1223   14653.4348
    1224   14699.6254
    1225   14992.3525
    1226   14955.6529
    1227   14805.7992
    1228   15090.7893
    1229   14871.8576
    1230   14860.6681
    1231   14723.7219
    1232   14873.2568
    1233   14900.4330
    1234   15064.8019
    1235   15038.3481
    1236   14977.0267
    1237   14847.5534
    1238   15016.2810
    1239   14982.9990
    1240   14931.8420
    1241   14969.1712
    1242   14547.6676
    1243   14945.1797
    1244   15013.0566
    1245   14890.5508
    1246   14977.0699
    1247   14803.5806
    1248   14910.8882
    1249   14965.6969
    1250   15248.0291
    1251   14880.4847
    1252   14957.6773
    1253   14814.0367
    1254   14756.1527
    1255   14674.2030
    1256   14893.6360
    1257   15101.1157
    1258   14831.5901
    1259   15126.6188
    1260   14967.9614
    1261   15050.5682
    1262   14840.9130
    1263   14925.3799
    1264   15244.3407
    1265   14933.2092
    1266   15231.3344
    1267   15085.7912
    1268   14955.2075
    1269   14947.9229
    1270   14994.4269
    1271   14833.5302
    1272   15090.7131
    1273   15096.4392
    1274   15057.2276
    1275   15248.9070
    1276   15026.9210
    1277   14995.2998
    1278   14765.2715
    1279   14950.9340
    1280   14940.9721
    1281   14870.7319
    1282   15027.6808
    1283   15123.0617
    1284   15441.7432
    1285   15203.8974
    1286   15227.7706
    1287   15175.1867
    1288   15222.6270
    1289   15339.5099
    1290   15184.5236
    1291   15225.1921
    1292   15150.9987
    1293   15126.5910
    1294   15081.9758
    1295   15079.9002
    1296   15249.6948
    1297   15176.1243
    1298   14928.3976
    1299   15410.8874
    1300   14916.9325
    1301   15135.8173
    1302   14878.2868
    1303   15195.4377
    1304   15077.1082
    1305   15025.0500
    1306   14994.2092
    1307   14619.3096
    1308   15030.3094
    1309   14767.5673
    1310   14880.8617
    1311   14798.0046
    1312   14987.5654
    1313   15086.7311
    1314   15238.3558
    1315   14882.8985
    1316   15258.2925
    1317   14866.9841
    1318   14942.5931
    1319   15155.3917
    1320   15082.3937
    1321   14925.8929
    1322   14946.8624
    1323   15035.4967
    1324   14678.5233
    1325   14784.0207
    1326   14610.5198
    1327   14800.5610
    1328   14758.8541
    1329   14880.2449
    1330   14849.7254
    1331   14814.1565
    1332   14982.9978
    1333   14952.9937
    1334   14888.6186
    1335   15069.5765
    1336   14965.9581
    1337   14958.7504
    1338   15086.8225
    1339   14844.5893
    1340   14929.3229
    1341   14990.9137
    1342   14853.2744
    1343   14828.9793
    1344   14775.0982
    1345   14638.6857
    1346   14602.0148
    1347   14822.5725
    1348   14935.4390
    1349   14765.1118
    1350   14864.8881
    1351   14765.8610
    1352   14924.2754
    1353   14649.2754
    1354   14605.8055
    1355   14797.5142
    1356   14774.7441
    1357   14747.6424
    1358   14848.3552
    1359   14909.1984
    1360   14732.1621
    1361   14772.7832
    1362   14784.4603
    1363   15052.1255
    1364   15022.0503
    1365   14737.9395
    1366   14820.4574
    1367   14898.6113
    1368   14756.1388
    1369   14866.8660
    1370   15104.0728
    1371   15051.0152
    1372   14808.6382
    1373   15062.3903
    1374   14653.8187
    1375   14801.8118
    1376   14914.0342
    1377   15283.2281
    1378   15012.9786
    1379   14981.2827
    1380   14998.0123
    1381   14993.3249
    1382   15195.7786
    1383   14882.0015
    1384   15136.6148
    1385   14799.3138
    1386   14975.5014
    1387   14726.0724
    1388   14761.0187
    1389   14901.1796
    1390   14857.1718
    1391   14790.6640
    1392   14937.5172
    1393   14831.7389
    1394   14973.2938
    1395   15147.2962
    1396   14788.8389
    1397   15080.2505
    1398   14798.7644
    1399   15088.9873
    1400   14843.1698
    1401   14833.7087
    1402   14877.1750
    1403   14901.3061
    1404   15118.7940
    1405   15112.2330
    1406   15301.6913
    1407   15103.9027
    1408   14825.3377
    1409   15099.0752
    1410   15038.6759
    1411   14759.7183
    1412   15168.1476
    1413   15061.1262
    1414   15339.9511
    1415   15063.8851
    1416   14782.7686
    1417   14885.9227
    1418   14862.1929
    1419   14728.0443
    1420   14938.6220
    1421   14988.1136
    1422   14832.8387
    1423   15016.1825
    1424   15065.4750
    1425   14948.9044
    1426   15101.4027
    1427   15176.7172
    1428   15034.5165
    1429   15179.7466
    1430   15215.5595
    1431   15347.9914
    1432   15211.0643
    1433   14963.8126
    1434   15104.9524
    1435   15205.3630
    1436   15095.2505
    1437   15092.9591
    1438   15078.5960
    1439   15197.4906
    1440   15369.0828
    1441   14972.4345
    1442   15210.4155
    1443   15235.8753
    1444   15187.2274
    1445   15044.4685
    1446   15038.2779
    1447   15174.6593
    1448   15053.3959
    1449   15037.2572
    1450   14831.1914
    1451   15189.0567
    1452   15024.0983
    1453   15222.0478
    1454   15118.7705
    1455   15214.4167
    1456   14727.7458
    1457   14872.7457
    1458   15407.4206
    1459   15243.0538
    1460   14914.3233
    1461   15125.3478
    1462   15162.6770
    1463   15107.6823
    1464   14896.4993
    1465   14766.2194
    1466   15131.3519
    1467   15086.9472
    1468   15078.6289
    1469   15104.6309
    1470   15179.4764
    1471   14996.2973
    1472   15201.8857
    1473   14881.6401
    1474   14863.1767
    1475   14968.7323
    1476   14926.9304
    1477   14680.3512
    1478   14698.0551
    1479   15015.3598
    1480   14737.3558
    1481   14760.4034
    1482   14896.1403
    1483   14941.8948
    1484   14840.8449
    1485   14777.8295
    1486   15066.8221
    1487   14985.6506
    1488   14951.9549
    1489   14903.7095
    1490   14973.9978
    1491   14935.1563
    1492   14818.4337
    1493   14894.7286
    1494   14925.6353
    1495   15103.2316
    1496   14809.3773
    1497   14483.1416
    1498   15032.8433
    1499   14876.8183
    1500   14853.2745
    1501   14899.6711
    1502   14859.7665
    1503   14996.5150
    1504   14901.1220
    1505   14774.8720
    1506   14951.7531
    1507   14826.9865
    1508   14927.1301
    1509   14954.6647
    1510   14877.8800
    1511   15082.6628
    1512   14904.2024
    1513   14748.5096
    1514   14851.2214
    1515   14843.0553
    1516   14712.1763
    1517   14759.6217
    1518   14742.4329
    1519   14935.7362
    1520   15046.4963
    1521   14898.0146
    1522   15162.8816
    1523   14897.5247
    1524   14610.7807
    1525   14769.9102
    1526   14735.2229
    1527   14564.9143
    1528   14856.4506
    1529   14836.3324
    1530   14813.8118
    1531   14858.8626
    1532   14998.8906
    1533   15043.5805
    1534   15072.7203
    1535   15054.9304
    1536   14844.9239
    1537   15178.5410
    1538   14894.6169
    1539   15011.6313
    1540   15121.5171
    1541   15037.5020
    1542   14841.5423
    1543   14642.4393
    1544   15255.3098
    1545   14923.1504
    1546   14852.9379
    1547   14842.4120
    1548   14847.2528
    1549   14927.3437
    1550   15015.0499
    1551   15001.5703
    1552   15028.4567
    1553   14644.5951
    1554   14823.1780
    1555   14617.5997
    1556   14818.8178
    1557   14580.2427
    1558   14885.4483
    1559   14852.2574
    1560   14643.9501
    1561   14777.8468
    1562   14841.1828
    1563   14771.1400
    1564   14707.3638
    1565   14703.2007
    1566   14666.2638
    1567   14612.6706
    1568   14664.3835
    1569   14701.3676
    1570   14831.1064
    1571   14851.9214
    1572   14669.4454
    1573   14811.3895
    1574   15166.8220
    1575   14663.2461
    1576   14884.3444
    1577   14751.3842
    1578   14711.3897
    1579   14730.2096
    1580   14895.9228
    1581   14801.7047
    1582   14640.6131
    1583   14583.1295
    1584   14730.3372
    1585   14616.5574
    1586   14669.4492
    1587   15105.6592
    1588   14891.9256
    1589   14979.8910
    1590   14689.0607
    1591   14875.1187
    1592   14886.4992
    1593   14800.7411
    1594   14931.6893
    1595   15168.1461
    1596   15106.9858
    1597   15340.1528
    1598   15097.6544
    1599   15206.8905
    1600   15114.2820
    1601   15199.5129
    1602   15228.8511
    1603   15267.1556
    1604   15224.3020
    1605   15229.6938
    1606   15176.0418
    1607   15308.1640
    1608   14979.1403
    1609   15004.7070
    1610   15296.9220
    1611   15269.4805
    1612   15195.8693
    1613   15237.2383
    1614   15121.6225
    1615   14957.7956
    1616   15053.1469
    1617   15172.9722
    1618   15307.3763
    1619   15133.6558
    1620   15061.3778
    1621   15233.6389
    1622   15337.3495
    1623   15107.2718
    1624   14995.3526
    1625   14972.2225
    1626   14956.3183
    1627   14860.8966
    1628   15118.0875
    1629   15054.4670
    1630   15070.0617
    1631   15110.3586
    1632   14995.4782
    1633   14870.1178
    1634   15247.8102
    1635   15197.6939
    1636   14847.3243
    1637   14978.0861
    1638   14942.4984
    1639   14971.1823
    1640   14990.5512
    1641   14843.0567
    1642   14851.7540
    1643   14961.4050
    1644   14968.2097
    1645   15122.6466
    1646   14831.4611
    1647   15215.9338
    1648   15014.2701
    1649   14941.4104
    1650   15135.4199
    1651   14975.7244
    1652   14971.0680
    1653   14955.6684
    1654   15056.4720
    1655   14932.2433
    1656   14891.8479
    1657   15110.4425
    1658   14914.5173
    1659   15242.4370
    1660   15141.7092
    1661   15298.3417
    1662   14986.6554
    1663   15059.9454
    1664   14956.2296
    1665   15400.4330
    1666   15089.3953
    1667   15376.4534
    1668   15417.9264
    1669   15390.8638
    1670   15423.2621
    1671   15336.8275
    1672   15352.5444
    1673   15494.8308
    1674   15303.4610
    1675   15349.5091
    1676   15410.9743
    1677   15176.3152
    1678   15288.4358
    1679   15103.1242
    1680   15214.9865
    1681   15334.6299
    1682   15122.4920
    1683   14952.3090
    1684   15150.8736
    1685   15128.5770
    1686   15330.8737
    1687   15123.4965
    1688   15403.9604
    1689   15088.2522
    1690   15153.2732
    1691   15153.9201
    1692   15235.0027
    1693   15223.4864
    1694   15096.0291
    1695   15186.1428
    1696   15230.2266
    1697   15147.0292
    1698   15031.2312
    1699   15266.0438
    1700   15213.7140
    1701   15283.4544
    1702   15239.7555
    1703   15263.1745
    1704   15156.5349
    1705   15149.9035
    1706   15073.7643
    1707   14901.9363
    1708   14950.0369
    1709   15044.2947
    1710   15221.5378
    1711   15127.5827
    1712   14937.7275
    1713   14894.9074
    1714   14964.1871
    1715   14948.8236
    1716   15023.3541
    1717   15146.9845
    1718   15035.6164
    1719   15124.1404
    1720   14851.7110
    1721   15399.7033
    1722   14947.3402
    1723   15100.3993
    1724   15054.8768
    1725   15061.4837
    1726   14897.6255
    1727   14876.1656
    1728   14600.5914
    1729   14702.4429
    1730   14896.2423
    1731   14785.9175
    1732   14934.8071
    1733   14578.4131
    1734   14436.1653
    1735   14690.8298
    1736   14837.2952
    1737   14476.3093
    1738   14845.7911
    1739   14970.0132
    1740   14891.7449
    1741   14752.7123
    1742   14726.0341
    1743   14756.4235
    1744   14996.4374
    1745   14917.1370
    1746   14856.6349
    1747   14650.0740
    1748   14744.9187
    1749   14569.1592
    1750   14691.8840
    1751   14782.0849
    1752   15014.4812
    1753   14650.3348
    1754   14664.0045
    1755   14762.4157
    1756   14760.2293
    1757   14911.1569
    1758   14642.4478
    1759   14315.6709
    1760   14700.2043
    1761   14422.3155
    1762   14726.7659
    1763   14606.6129
    1764   14988.1502
    1765   14591.5340
    1766   14597.8060
    1767   14583.1928
    1768   14806.1976
    1769   14728.4279
    1770   14704.6436
    1771   15018.0728
    1772   14947.6820
    1773   14900.6562
    1774   14871.1902
    1775   14468.9171
    1776   15018.8906
    1777   14924.8537
    1778   14858.2097
    1779   14680.2345
    1780   14933.5233
    1781   14916.0527
    1782   15059.3786
    1783   14723.0364
    1784   15102.6270
    1785   14785.8369
    1786   14782.5359
    1787   15137.0293
    1788   14762.6227
    1789   14929.1206
    1790   14879.7168
    1791   15173.4940
    1792   15099.6456
    1793   15085.3014
    1794   14881.1381
    1795   14977.9475
    1796   15135.2677
    1797   14727.6553
    1798   14923.9754
    1799   14880.5333
    1800   14842.5289
    1801   15068.1922
    1802   15233.6494
    1803   15095.0251
    1804   15062.5101
    1805   15216.7960
    1806   15116.3242
    1807   15006.2850
    1808   15014.3349
    1809   15161.9776
    1810   14927.0536
    1811   14936.7288
    1812   15243.8920
    1813   15372.8199
    1814   15140.3598
    1815   15125.0008
    1816   15373.7528
    1817   15318.4634
    1818   15397.5874
    1819   15195.8261
    1820   15260.3017
    1821   15102.1084
    1822   15224.5340
    1823   15496.9138
    1824   15219.5191
    1825   15271.8855
    1826   15268.5309
    1827   15222.7988
    1828   14825.6977
    1829   15342.4837
    1830   15390.1300
    1831   15208.9511
    1832   15748.2421
    1833   15063.7391
    1834   15147.4756
    1835   15196.2767
    1836   15265.4206
    1837   15321.9007
    1838   15318.5902
    1839   15356.2675
    1840   15036.0499
    1841   15192.2226
    1842   14906.6446
    1843   15462.6525
    1844   15093.0287
    1845   15166.9497
    1846   15112.9500
    1847   15167.5207
    1848   15093.1181
    1849   15089.2647
    1850   15231.0848
    1851   15260.4762
    1852   15132.0870
    1853   15292.6786
    1854   15181.2530
    1855   14866.6460
    1856   15146.6775
    1857   14933.0615
    1858   14947.0926
    1859   15039.6885
    1860   14871.5836
    1861   14985.6140
    1862   15189.5338
    1863   15237.4975
    1864   15160.1624
    1865   15265.7348
    1866   15119.1450
    1867   15178.8849
    1868   15013.1636
    1869   15294.2454
    1870   15340.7053
    1871   14918.1924
    1872   15398.5499
    1873   15358.0569
    1874   15067.9897
    1875   15283.4667
    1876   15369.4148
    1877   15566.5613
    1878   15385.3251
    1879   15187.5383
    1880   15359.9458
    1881   15185.9741
    1882   15341.8609
    1883   15211.2509
    1884   15318.1102
    1885   15386.1209
    1886   15652.4192
    1887   15446.9720
    1888   15335.6742
    1889   15202.5743
    1890   15457.5947
    1891   15278.6475
    1892   15315.5650
    1893   15383.6821
    1894   15309.4615
    1895   15457.3015
    1896   15489.9892
    1897   15405.2541
    1898   15317.2518
    1899   15288.7182
    1900   14843.4278
    1901   15321.4882
    1902   15192.1705
    1903   15367.8082
    1904   15330.8097
    1905   15553.7762
    1906   15389.8335
    1907   15571.4613
    1908   15499.2137
    1909   15308.5363
    1910   15397.7968
    1911   15318.7493
    1912   15301.6859
    1913   15473.0014
    1914   15330.1945
    1915   15153.0446
    1916   15236.4044
    1917   15406.3940
    1918   15594.1659
    1919   15606.3940
    1920   15612.7985
    1921   15463.9554
    1922   15694.4864
    1923   15633.4149
    1924   15482.3343
    1925   15334.8792
    1926   15373.4041
    1927   15317.1537
    1928   15036.6345
    1929   15279.0863
    1930   14776.2422
    1931   15363.5017
    1932   15233.6364
    1933   15277.0327
    1934   15349.1422
    1935   15176.6592
    1936   15093.5602
    1937   15183.9860
    1938   15082.1181
    1939   15212.7300
    1940   14989.6560
    1941   15416.6721
    1942   15169.7809
    1943   15363.5815
    1944   15056.0174
    1945   15057.7846
    1946   14817.3250
    1947   15330.7986
    1948   15455.2553
    1949   15142.1778
    1950   15182.6117
    1951   15019.5326
    1952   15198.8245
    1953   15076.2596
    1954   15205.5827
    1955   15097.1170
    1956   15043.8924
    1957   15205.5360
    1958   15294.4922
    1959   15308.1991
    1960   15333.5983
    1961   15342.3996
    1962   15104.4547
    1963   15031.9750
    1964   15133.6608
    1965   15002.8211
    1966   15169.2034
    1967   15107.5579
    1968   14801.6871
    1969   14806.8463
    1970   15120.1847
    1971   14946.9500
    1972   14894.6316
    1973   14850.7413
    1974   15193.1665
    1975   14914.0679
    1976   15083.6369
    1977   14837.3263
    1978   14843.5512
    1979   15267.9115
    1980   15007.3426
    1981   15188.4020
    1982   15019.5011
    1983   15304.6748
    1984   15306.8138
    1985   15004.7168
    1986   14976.5194
    1987   15326.4160
    1988   15113.6032
    1989   15273.4102
    1990   15112.3900
    1991   15528.8154
    1992   15208.4512
    1993   15273.0185
    1994   15129.1358
    1995   15180.9637
    1996   15047.1450
    1997   15313.5233
    1998   15366.6051
    1999   15435.6226
    2000   15105.0998
    2001   15531.8773
    2002   15164.3783
    2003   14910.0669
    2004   15195.1924
    2005   15131.1857
    2006   15210.9829
    2007   15072.8531
    2008   15018.5806
    2009   15072.2164
    2010   15469.3758
    2011   15002.2929
    2012   15413.9061
    2013   14966.6361
    2014   15384.5733
    2015   15211.4521
    2016   15575.8807
    2017   15302.0743
    2018   15252.5206
    2019   15307.0634
    2020   15270.2711
    2021   15181.7143
    2022   15143.7766
    2023   15151.0477
    2024   15029.6699
    2025   15282.2042
    2026   15244.1120
    2027   15006.6015
    2028   14938.1787
    2029   14867.0396
    2030   15010.3651
    2031   15013.9630
    2032   15051.0762
    2033   15042.5867
    2034   15158.1589
    2035   14986.6790
    2036   15203.3458
    2037   15076.9268
    2038   15326.2886
    2039   15175.1256
    2040   14897.7633
    2041   15070.6887
    2042   15057.6377
    2043   14999.9645
    2044   15195.5788
    2045   15352.5463
    2046   15318.9526
    2047   15133.2976
    2048   15256.4583
    2049   15144.4541
    2050   15234.5897
    2051   15168.9090
    2052   15338.9040
    2053   15306.4157
    2054   15512.2893
    2055   15150.1182
    2056   15399.9107
    2057   15442.3616
    2058   15302.7384
    2059   15333.0278
    2060   15244.6090
    2061   15282.6967
    2062   15233.2304
    2063   15304.9177
    2064   15266.3235
    2065   15315.3539
    2066   15372.5397
    2067   15354.9170
    2068   15330.1743
    2069   15310.9031
    2070   15611.4051
    2071   15511.2147
    2072   15724.6410
    2073   15673.4992
    2074   15649.8227
    2075   15380.2503
    2076   15375.8922
    2077   15381.8516
    2078   15528.0256
    2079   15393.2230
    2080   15467.6761
    2081   15423.0375
    2082   15400.4940
    2083   15504.0184
    2084   15451.1579
    2085   15418.9394
    2086   15582.0610
    2087   15380.9889
    2088   15282.4338
    2089   15373.1179
    2090   15659.4694
    2091   15600.7916
    2092   15320.9229
    2093   15335.4606
    2094   15327.3871
    2095   15740.1007
    2096   15414.7009
    2097   15396.3592
    2098   15322.1759
    2099   15433.2755
    2100   15153.2661
    2101   15484.1014
    2102   15527.0155
    2103   15660.4473
    2104   15210.8018
    2105   15657.9621
    2106   15139.5197
    2107   15330.7683
    2108   15458.4538
    2109   15060.4128
    2110   15308.5344
    2111   15133.6578
    2112   15379.8803
    2113   15335.7269
    2114   15274.0405
    2115   15053.5193
    2116   15257.8122
    2117   15202.4879
    2118   15511.3633
    2119   15330.8475
    2120   15125.4356
    2121   15562.1487
    2122   15390.7381
    2123   15458.0182
    2124   15284.4649
    2125   15484.0573
    2126   15629.5699
    2127   15233.0622
    2128   15188.9017
    2129   15322.6326
    2130   15303.1892
    2131   15711.1108
    2132   15574.4258
    2133   15232.7184
    2134   15601.6855
    2135   15380.8012
    2136   15534.6489
    2137   15372.2794
    2138   15541.2075
    2139   15258.2843
    2140   15391.8364
    2141   15348.3515
    2142   15327.4620
    2143   15318.4976
    2144   15448.2599
    2145   15315.2948
    2146   15218.8723
    2147   15119.8498
    2148   15165.7880
    2149   15242.3442
    2150   15384.2334
    2151   15256.9404
    2152   15381.6919
    2153   15408.0826
    2154   15445.8253
    2155   15308.0442
    2156   15308.9259
    2157   15344.5393
    2158   15335.1465
    2159   15303.0709
    2160   15392.3194
    2161   15373.1616
    2162   15472.2678
    2163   15480.3410
    2164   15344.1644
    2165   15406.3905
    2166   15361.2944
    2167   15213.6893
    2168   15293.6084
    2169   15306.6621
    2170   15144.0075
    2171   15323.1624
    2172   15282.2974
    2173   15492.7695
    2174   15427.5933
    2175   15608.8178
    2176   15565.9144
    2177   15459.3139
    2178   15576.7367
    2179   15436.7341
    2180   15452.7608
    2181   15405.9410
    2182   15475.1205
    2183   15325.2365
    2184   15511.2021
    2185   15658.3000
    2186   15367.0841
    2187   15578.8459
    2188   15284.7940
    2189   15522.4225
    2190   15643.0429
    2191   15332.9641
    2192   15447.2798
    2193   15488.0040
    2194   15720.2694
    2195   15492.7313
    2196   15627.8124
    2197   15386.1360
    2198   15769.8317
    2199   15279.8414
    2200   15279.8398
    2201   15342.5425
    2202   15591.2327
    2203   15502.2257
    2204   15215.7806
    2205   15557.5406
    2206   15597.6980
    2207   15423.7848
    2208   15370.6661
    2209   15526.6065
    2210   15743.4248
    2211   15631.1852
    2212   15298.7268
    2213   15555.4874
    2214   15358.0208
    2215   15560.3700
    2216   15597.3086
    2217   15619.5076
    2218   15703.9192
    2219   15624.4501
    2220   15574.4577
    2221   15748.0912
    2222   15603.6956
    2223   15378.0768
    2224   15633.8004
    2225   15481.6032
    2226   15391.2103
    2227   15731.4552
    2228   15656.1701
    2229   15598.1164
    2230   15382.0363
    2231   15735.6405
    2232   15333.1364
    2233   15579.8859
    2234   15558.6169
    2235   15636.0437
    2236   15222.4954
    2237   15585.6790
    2238   15507.4215
    2239   15286.4028
    2240   15244.9393
    2241   15461.7809
    2242   15438.1699
    2243   15462.8551
    2244   15559.2327
    2245   15663.0018
    2246   15194.1325
    2247   15231.5359
    2248   15175.8693
    2249   15287.3296
    2250   15333.2076
    2251   15174.7209
    2252   15389.9106
    2253   15349.9382
    2254   15629.5441
    2255   15509.9503
    2256   15493.3291
    2257   15465.9676
    2258   15637.3495
    2259   15575.3774
    2260   15540.8143
    2261   15195.8985
    2262   15362.1092
    2263   15424.4426
    2264   15489.5821
    2265   15409.3797
    2266   15492.8205
    2267   15332.3855
    2268   15330.7867
    2269   15410.6359
    2270   15177.2781
    2271   15457.9433
    2272   15520.1340
    2273   15527.4058
    2274   15506.8935
    2275   15590.8289
    2276   15606.3762
    2277   15468.0350
    2278   15404.8122
    2279   15435.7152
    2280   15578.8400
    2281   15491.1345
    2282   15207.8799
    2283   15543.8942
    2284   15311.5185
    2285   15365.0754
    2286   15060.4054
    2287   15545.6725
    2288   15569.6815
    2289   15569.4178
    2290   15391.1059
    2291   15687.9836
    2292   15200.8500
    2293   15606.6691
    2294   15471.6441
    2295   15675.5557
    2296   15437.2792
    2297   15503.9591
    2298   15458.4294
    2299   15509.5704
    2300   15624.0901
    2301   15484.9204
    2302   15588.8408
    2303   15603.6808
    2304   15455.6235
    2305   15709.0505
    2306   15706.8026
    2307   15739.8895
    2308   15768.3370
    2309   15793.6975
    2310   15641.1182
    2311   15727.6094
    2312   15580.2636
    2313   15586.0593
    2314   15539.7775
    2315   15446.6690
    2316   15377.7734
    2317   15311.7037
    2318   15680.3718
    2319   15725.2929
    2320   15402.9277
    2321   15407.0068
    2322   15633.4466
    2323   15439.0130
    2324   15447.5507
    2325   15462.0741
    2326   15576.2839
    2327   15673.7165
    2328   15268.7902
    2329   15394.2292
    2330   15169.3178
    2331   15054.6813
    2332   15473.0347
    2333   15249.1343
    2334   15308.3594
    2335   15443.7798
    2336   15221.3379
    2337   15308.3624
    2338   15211.6633
    2339   15105.8157
    2340   15221.4756
    2341   15372.0088
    2342   15310.2961
    2343   15629.5359
    2344   15375.0427
    2345   15420.2118
    2346   15350.1178
    2347   15213.0242
    2348   15269.8560
    2349   15111.7898
    2350   15309.0116
    2351   15357.5426
    2352   15472.6557
    2353   15337.7371
    2354   15266.4061
    2355   15574.3430
    2356   15363.4718
    2357   15360.7268
    2358   15416.1266
    2359   15091.0286
    2360   15306.5521
    2361   15637.9798
    2362   15539.8512
    2363   15706.6805
    2364   15353.6215
    2365   15269.1217
    2366   15414.3738
    2367   15609.9749
    2368   15568.2163
    2369   15358.9124
    2370   15145.6686
    2371   15337.5462
    2372   15472.5005
    2373   15611.6524
    2374   15350.9591
    2375   15299.3977
    2376   15237.3832
    2377   15304.3751
    2378   14917.9120
    2379   15418.8904
    2380   15338.4121
    2381   15202.9507
    2382   15335.3364
    2383   15193.8232
    2384   15342.3695
    2385   14951.8769
    2386   15263.6360
    2387   15209.6888
    2388   15129.7566
    2389   15246.8402
    2390   15332.4015
    2391   15146.9681
    2392   15076.5770
    2393   15574.8088
    2394   15188.1466
    2395   15342.3779
    2396   15261.0530
    2397   15502.8330
    2398   15188.5358
    2399   15228.6037
    2400   15214.5676
    2401   15158.6581
    2402   15075.5684
    2403   15283.6569
    2404   15162.6007
    2405   15352.3695
    2406   15006.1450
    2407   15097.8360
    2408   15078.0098
    2409   15413.6808
    2410   15097.9968
    2411   15107.0007
    2412   15260.6039
    2413   15155.0773
    2414   15282.2482
    2415   14989.0973
    2416   14910.2171
    2417   14921.5017
    2418   15306.5936
    2419   15154.9050
    2420   15366.4161
    2421   15141.8470
    2422   15228.3243
    2423   15143.7437
    2424   15114.3550
    2425   15344.1698
    2426   15304.3163
    2427   15330.9348
    2428   15238.4149
    2429   15342.9068
    2430   15407.5491
    2431   15201.4289
    2432   15139.8838
    2433   15317.3311
    2434   15652.6607
    2435   15454.4642
    2436   15351.0903
    2437   14983.4550
    2438   15357.5337
    2439   15319.6042
    2440   15083.7700
    2441   15409.7621
    2442   15288.6058
    2443   15291.6943
    2444   15209.0957
    2445   15205.8395
    2446   15377.8667
    2447   15151.4126
    2448   15483.7913
    2449   14906.3771
    2450   15465.0196
    2451   15272.5503
    2452   15023.3952
    2453   15195.3580
    2454   15145.5760
    2455   15088.5389
    2456   14915.8387
    2457   15137.8621
    2458   15341.9223
    2459   15238.4850
    2460   14958.1854
    2461   15277.6910
    2462   15108.6869
    2463   15256.5821
    2464   15249.1046
    2465   15020.2048
    2466   15095.1589
    2467   15126.6235
    2468   15070.1548
    2469   14912.4820
    2470   15250.3262
    2471   15037.4818
    2472   15020.2853
    2473   15239.7043
    2474   15137.6914
    2475   15149.7247
    2476   15038.6759
    2477   15013.5451
    2478   15140.8819
    2479   15116.5667
    2480   15003.3566
    2481   14952.1015
    2482   15031.1984
    2483   15043.5696
    2484   15047.7476
    2485   15179.8036
    2486   14844.5806
    2487   14985.9424
    2488   14908.8990
    2489   15165.6249
    2490   15124.6549
    2491   14978.8061
    2492   15102.2121
    2493   15017.2981
    2494   14955.6365
    2495   15088.1578
    2496   15155.9522
    2497   15112.3413
    2498   15127.3248
    2499   15213.9705
    2500   14978.4383
    2501   15071.1063
    2502   15165.3028
    2503   15192.6743
    2504   15145.7016
    2505   15374.6357
    2506   15154.3926
    2507   14963.5728
    2508   15071.2382
    2509   15086.9706
    2510   15081.2607
    2511   15297.7655
    2512   15319.9928
    2513   15221.5395
    2514   15026.5677
    2515   15069.9556
    2516   15245.4668
    2517   15532.6668
    2518   15015.8938
    2519   15386.1079
    2520   15347.7931
    2521   15292.9481
    2522   15159.8951
    2523   15238.1783
    2524   15064.2658
    2525   15423.6090
    2526   15009.5085
    2527   15319.8553
    2528   15226.7562
    2529   15016.0279
    2530   14971.8047
    2531   15252.6158
    2532   15165.7070
    2533   14981.1813
    2534   14889.5545
    2535   15068.3562
    2536   14959.0429
    2537   15149.7279
    2538   14909.9763
    2539   15290.0827
    2540   15128.2792
    2541   15140.7715
    2542   15080.5259
    2543   15267.2012
    2544   14897.3230
    2545   15198.2409
    2546   15044.8758
    2547   14804.7888
    2548   15070.1802
    2549   14839.8121
    2550   15072.1891
    2551   14941.3176
    2552   15096.3024
    2553   15281.5570
    2554   14983.7672
    2555   15057.2013
    2556   14960.9759
    2557   15008.9307
    2558   15120.8350
    2559   15131.4610
    2560   15050.3842
    2561   15201.3084
    2562   15240.7304
    2563   14992.9903
    2564   15051.5346
    2565   15070.9546
    2566   15325.0416
    2567   14947.7259
    2568   14936.3278
    2569   14947.9291
    2570   14958.4001
    2571   15297.0958
    2572   15192.8142
    2573   15116.9813
    2574   15096.9291
    2575   14970.3120
    2576   15126.5178
    2577   15020.3110
    2578   15155.7482
    2579   15331.3143
    2580   15146.2893
    2581   15108.7544
    2582   15273.2734
    2583   15316.7502
    2584   15155.7559
    2585   15245.2498
    2586   15153.2920
    2587   15208.8078
    2588   15307.0152
    2589   15064.8719
    2590   15387.8765
    2591   15268.1959
    2592   15142.8316
    2593   15499.3308
    2594   15240.8410
    2595   15341.0005
    2596   15419.1545
    2597   15228.9331
    2598   15293.8111
    2599   15358.2446
    2600   15047.0139
    2601   15257.0004
    2602   15339.4105
    2603   15295.1930
    2604   15004.3051
    2605   15039.1458
    2606   15131.1897
    2607   15305.1960
    2608   15097.5628
    2609   15123.3107
    2610   15116.2440
    2611   14960.0546
    2612   14921.3843
    2613   14614.7080
    2614   14847.3742
    2615   14711.4411
    2616   14707.2262
    2617   14853.9719
    2618   15040.5820
    2619   14957.5121
    2620   14971.3634
    2621   15456.6880
    2622   15075.0537
    2623   14907.3679
    2624   14959.7285
    2625   14832.1641
    2626   14854.3106
    2627   14839.2113
    2628   14973.5334
    2629   14771.3692
    2630   14744.3937
    2631   14813.9850
    2632   14866.3024
    2633   14665.1025
    2634   14858.3504
    2635   14875.5872
    2636   15047.9347
    2637   14826.0903
    2638   14747.4596
    2639   14658.9181
    2640   14660.6235
    2641   15178.4948
    2642   14803.6148
    2643   15206.5032
    2644   15117.1148
    2645   15424.3312
    2646   14892.3667
    2647   14988.2036
    2648   14859.7639
    2649   14818.4665
    2650   14912.4912
    2651   15006.3541
    2652   14993.2123
    2653   14981.9372
    2654   14833.4557
    2655   14724.8281
    2656   14917.9983
    2657   14902.3496
    2658   14949.8668
    2659   14801.0007
    2660   15117.7517
    2661   14974.6492
    2662   14878.5576
    2663   15002.7495
    2664   14874.6825
    2665   14678.0345
    2666   14690.2463
    2667   14808.3134
    2668   14809.9273
    2669   14755.3125
    2670   14879.5186
    2671   14812.2817
    2672   14758.8825
    2673   14855.9662
    2674   15134.0888
    2675   14768.1779
    2676   14648.6183
    2677   14634.6271
    2678   14787.9887
    2679   14760.6323
    2680   15001.2644
    2681   15201.9255
    2682   14814.1852
    2683   15038.7116
    2684   14789.7712
    2685   14876.3912
    2686   14992.6316
    2687   14617.9912
    2688   14764.8477
    2689   14801.6212
    2690   14870.0476
    2691   14968.9868
    2692   14549.2105
    2693   14795.9019
    2694   14973.2420
    2695   14824.2025
    2696   14613.8558
    2697   14911.6688
    2698   14913.9853
    2699   14853.8549
    2700   14892.8146
    2701   14937.3287
    2702   14817.8824
    2703   14862.3284
    2704   14862.2253
    2705   14815.2726
    2706   14966.5775
    2707   14726.9850
    2708   15009.7327
    2709   14838.7350
    2710   14892.2020
    2711   14881.9209
    2712   14800.9769
    2713   14635.4250
    2714   14743.9386
    2715   14825.4002
    2716   14856.0130
    2717   15149.8026
    2718   14651.3147
    2719   15005.8030
    2720   15080.9032
    2721   14794.7347
    2722   14916.4933
    2723   14911.6242
    2724   15060.9807
    2725   14875.0410
    2726   14836.7634
    2727   14901.1014
    2728   14984.2090
    2729   14679.3724
    2730   15019.0471
    2731   14808.7651
    2732   14755.4860
    2733   14677.9793
    2734   15049.2646
    2735   14902.7536
    2736   14849.0901
    2737   15010.7482
    2738   15081.4237
    2739   15062.8003
    2740   15048.6123
    2741   15005.4786
    2742   14822.5315
    2743   14916.7275
    2744   15212.6795
    2745   14973.5757
    2746   14987.2680
    2747   15141.6157
    2748   14764.2622
    2749   14998.6203
    2750   14984.7460
    2751   14997.1372
    2752   14973.2150
    2753   15010.0735
    2754   14882.1828
    2755   15029.8231
    2756   14978.7169
    2757   14753.3333
    2758   14941.2678
    2759   14915.0741
    2760   14950.4456
    2761   14611.5956
    2762   14906.4116
    2763   14852.9020
    2764   14759.8947
    2765   14559.1713
    2766   14690.3011
    2767   14928.3763
    2768   14891.7188
    2769   15067.3910
    2770   14920.6817
    2771   14884.5453
    2772   14863.6464
    2773   14949.4439
    2774   15044.7954
    2775   14891.6043
    2776   14816.1287
    2777   14784.8788
    2778   14663.6487
    2779   15004.6556
    2780   14759.6857
    2781   15007.6644
    2782   14772.4848
    2783   14684.5315
    2784   15021.2365
    2785   14980.5807
    2786   14870.9171
    2787   14847.9084
    2788   15051.1641
    2789   15147.2470
    2790   15324.8112
    2791   15236.7991
    2792   15120.6951
    2793   15040.6994
    2794   15036.5458
    2795   14915.8028
    2796   14806.0591
    2797   15316.4406
    2798   15126.0819
    2799   15084.1078
    2800   15127.9212
    2801   15092.6895
    2802   14972.3650
    2803   15042.4324
    2804   14714.0499
    2805   14994.7530
    2806   15087.4832
    2807   14818.3146
    2808   14741.4116
    2809   14700.2068
    2810   15253.1356
    2811   15059.1875
    2812   14945.4961
    2813   14992.9983
    2814   14932.7537
    2815   14819.1990
    2816   15151.8355
    2817   14782.6046
    2818   15005.0637
    2819   15019.0948
    2820   14850.6628
    2821   14744.7810
    2822   14767.7897
    2823   14977.8299
    2824   15075.7493
    2825   15374.3191
    2826   15218.2736
    2827   15140.8958
    2828   14901.5181
    2829   15220.0515
    2830   15211.1462
    2831   15256.9975
    2832   15116.8885
    2833   15122.4093
    2834   15361.4814
    2835   15194.7064
    2836   15142.2155
    2837   15145.8773
    2838   15074.3369
    2839   15371.2187
    2840   15127.1015
    2841   15338.4038
    2842   15360.5767
    2843   15228.6896
    2844   15166.3734
    2845   15072.3309
    2846   14965.6920
    2847   14929.4217
    2848   14999.1982
    2849   15044.7466
    2850   14922.1772
    2851   15139.3416
    2852   15088.0370
    2853   15060.8168
    2854   15163.2405
    2855   15064.1666
    2856   15305.7360
    2857   15310.6074
    2858   15270.2534
    2859   14982.6212
    2860   15041.1393
    2861   14979.5195
    2862   15133.0037
    2863   15144.7233
    2864   15136.1523
    2865   15259.5691
    2866   15097.1441
    2867   15091.7239
    2868   14980.2369
    2869   14934.3630
    2870   15212.3560
    2871   15098.0094
    2872   14994.5444
    2873   15169.6809
    2874   15174.7851
    2875   15097.8982
    2876   14819.2631
    2877   14807.5961
    2878   15124.9646
    2879   14900.4318
    2880   15082.7066
    2881   14962.8490
    2882   15052.2617
    2883   14967.5262
    2884   14779.8988
    2885   14917.0285
    2886   14832.5447
    2887   15021.8677
    2888   15067.0624
    2889   14899.0498
    2890   14945.4113
    2891   14764.0358
    2892   14604.0916
    2893   14864.1176
    2894   14886.9929
    2895   14802.2979
    2896   14638.7813
    2897   14962.5532
    2898   14725.2031
    2899   14824.0837
    2900   14969.7356
    2901   14945.9268
    2902   14888.5092
    2903   14744.4305
    2904   14934.6888
    2905   14902.0697
    2906   15057.1263
    2907   14989.6838
    2908   14854.5820
    2909   14953.0651
    2910   15075.1754
    2911   15298.6355
    2912   15129.6727
    2913   15030.7300
    2914   15177.3503
    2915   15094.0492
    2916   15066.2461
    2917   15044.6860
    2918   14891.1493
    2919   14895.4569
    2920   14868.0851
    2921   14941.1375
    2922   14797.2896
    2923   14785.2999
    2924   14745.8278
    2925   14749.1953
    2926   14962.8602
    2927   14959.2274
    2928   15023.0644
    2929   15123.2520
    2930   15068.7180
    2931   14831.5438
    2932   15102.5146
    2933   14820.0533
    2934   14815.3581
    2935   14819.6685
    2936   14568.6016
    2937   14828.7751
    2938   14885.4430
    2939   14641.5649
    2940   14866.2564
    2941   14656.0757
    2942   14888.9026
    2943   14870.7175
    2944   14917.8433
    2945   14820.0350
    2946   14730.7864
    2947   14875.2027
    2948   14874.2967
    2949   14475.9055
    2950   14937.6868
    2951   14858.6855
    2952   15121.0306
    2953   14680.1206
    2954   14943.2865
    2955   14837.2356
    2956   14885.1379
    2957   14669.3096
    2958   14861.4348
    2959   14773.5291
    2960   14795.9423
    2961   14969.9029
    2962   14924.1439
    2963   14866.5290
    2964   14869.1937
    2965   14827.7186
    2966   14774.1145
    2967   14939.5311
    2968   14680.9344
    2969   14930.2902
    2970   14997.3150
    2971   15131.4976
    2972   14874.0014
    2973   14710.6810
    2974   14668.6377
    2975   14714.2406
    2976   14734.4087
    2977   14619.0041
    2978   14645.2623
    2979   14604.2990
    2980   14794.5200
    2981   14776.5359
    2982   14595.7864
    2983   14996.9119
    2984   14790.6946
    2985   14938.7333
    2986   14924.5517
    2987   14941.9188
    2988   15166.7480
    2989   15220.7784
    2990   15178.1752
    2991   15167.5056
    2992   15113.6125
    2993   15267.0257
    2994   15142.9421
    2995   15199.2630
    2996   14948.6502
    2997   14879.4133
    2998   14985.5484
    2999   14915.2816
    3000   15295.4113
    3001   15170.7263
    3002   15302.6660
    3003   15191.5335
    3004   15281.7803
    3005   15258.0879
    3006   15305.6815
    3007   14938.0625
    3008   15302.9740
    3009   15169.6511
    3010   15188.4630
    3011   15227.9266
    3012   15222.4789
    3013   15188.9701
    3014   15361.4749
    3015   15228.0490
    3016   15014.7266
    3017   15096.5831
    3018   15074.7182
    3019   15158.8399
    3020   15206.3702
    3021   15316.7500
    3022   15507.3987
    3023   15146.9007
    3024   15013.3216
    3025   15325.7563
    3026   15246.1515
    3027   15318.9992
    3028   15208.0648
    3029   15220.6494
    3030   15152.4334
    3031   14833.9721
    3032   14773.1719
    3033   14927.7503
    3034   15092.1091
    3035   14927.9421
    3036   15369.3135
    3037   15273.0808
    3038   15287.7650
    3039   15271.6986
    3040   15351.9826
    3041   15302.6539
    3042   15515.2884
    3043   15448.2069
    3044   15066.6838
    3045   15138.3080
    3046   15212.8767
    3047   15326.9518
    3048   15192.5680
    3049   15026.5591
    3050   15047.1629
    3051   15176.2263
    3052   15278.8042
    3053   14986.0986
    3054   15109.4388
    3055   15176.5997
    3056   15146.8084
    3057   14997.3192
    3058   14834.3403
    3059   15290.0938
    3060   14976.4186
    3061   14937.0713
    3062   14637.7253
    3063   14905.5332
    3064   14747.0037
    3065   14916.3076
    3066   14868.0412
    3067   14816.1635
    3068   14840.3681
    3069   14840.3938
    3070   14773.8684
    3071   14654.6851
    3072   14992.6179
    3073   14961.0845
    3074   14767.2157
    3075   14789.7218
    3076   14963.7830
    3077   14799.4725
    3078   15173.8790
    3079   14802.0758
    3080   15054.5358
    3081   14878.8089
    3082   14952.3595
    3083   15072.6387
    3084   14652.8915
    3085   15162.5470
    3086   14801.5929
    3087   14938.9728
    3088   14826.3707
    3089   15124.9336
    3090   14716.6046
    3091   15008.3281
    3092   14956.0989
    3093   14636.8061
    3094   14815.4214
    3095   14995.1933
    3096   14911.9942
    3097   14538.1520
    3098   15045.9503
    3099   14610.8523
    3100   14928.6898
    3101   14950.2540
    3102   14803.2664
    3103   14911.0648
    3104   14948.1937
    3105   15156.5881
    3106   14837.7765
    3107   14758.1459
    3108   14847.8234
    3109   14614.5191
    3110   14911.7135
    3111   14851.1070
    3112   15061.4242
    3113   15007.4620
    3114   14854.4367
    3115   15014.5067
    3116   15107.1101
    3117   14991.2272
    3118   15078.8592
    3119   15144.0369
    3120   14951.8320
    3121   15189.7710
    3122   15205.0298
    3123   15360.8566
    3124   15089.7527
    3125   15167.7137
    3126   15109.5133
    3127   15349.6583
    3128   15451.2905
    3129   15517.3277
    3130   15389.7118
    3131   15558.4162
    3132   15756.8705
    3133   15660.9723
    3134   15137.7286
    3135   15276.6902
    3136   15294.1032
    3137   15300.7048
    3138   15267.9596
    3139   15231.8312
    3140   15292.7040
    3141   15361.0304
    3142   15210.6482
    3143   15215.4644
    3144   15261.9064
    3145   15053.7324
    3146   15104.4885
    3147   14984.1473
    3148   15038.0782
    3149   15190.7922
    3150   15066.8342
    3151   15022.4921
    3152   15465.2524
    3153   15168.2210
    3154   15201.8407
    3155   15165.3016
    3156   15006.1845
    3157   15129.1047
    3158   15085.4890
    3159   15099.1735
    3160   14778.8263
    3161   15048.9702
    3162   14877.9488
    3163   15078.4240
    3164   15236.2180
    3165   15220.1825
    3166   14986.2944
    3167   15084.4043
    3168   15150.6937
    3169   15025.5866
    3170   14928.9383
    3171   15151.0918
    3172   15108.9521
    3173   14744.5233
    3174   14925.0313
    3175   15267.5624
    3176   14865.4265
    3177   15036.8947
    3178   15091.3534
    3179   14878.1274
    3180   14942.1009
    3181   15065.7504
    3182   14951.2997
    3183   14722.3783
    3184   14873.1307
    3185   15055.4480
    3186   15261.7261
    3187   14957.5756
    3188   15025.8051
    3189   15105.2079
    3190   15042.8885
    3191   15283.9649
    3192   15270.0596
    3193   15256.5364
    3194   15178.5298
    3195   15013.3365
    3196   15036.0946
    3197   15065.2034
    3198   14882.4105
    3199   15198.3868
    3200   15157.7328
    3201   15049.1297
    3202   15236.6064
    3203   15264.4067
    3204   15191.4225
    3205   15243.1134
    3206   15227.1481
    3207   14992.5395
    3208   15026.9069
    3209   15451.6701
    3210   15174.8045
    3211   15386.3790
    3212   15440.2634
    3213   15137.8266
    3214   15120.0491
    3215   15009.6558
    3216   15050.9357
    3217   14942.2370
    3218   15070.8327
    3219   15095.5217
    3220   15114.2945
    3221   15048.5686
    3222   15083.7615
    3223   14835.3066
    3224   15011.9034
    3225   14991.4512
    3226   14850.1760
    3227   14663.8139
    3228   14963.9852
    3229   15068.3095
    3230   15047.2073
    3231   14722.1546
    3232   14784.9264
    3233   14792.8644
    3234   14970.8635
    3235   15290.0640
    3236   15327.1467
    3237   15352.3621
    3238   15111.7639
    3239   15013.1847
    3240   14904.5026
    3241   15019.1560
    3242   15325.2425
    3243   15204.4742
    3244   15098.9843
    3245   15193.2419
    3246   15360.8778
    3247   15129.3211
    3248   15005.1200
    3249   15008.6817
    3250   15367.5804
    3251   15135.6153
    3252   14809.9187
    3253   15619.0765
    3254   14973.9843
    3255   15171.7389
    3256   15044.8289
    3257   15299.7666
    3258   15045.8947
    3259   15128.6801
    3260   15108.9910
    3261   15049.4029
    3262   14920.0711
    3263   14856.1659
    3264   15126.1788
    3265   14840.8195
    3266   14841.1223
    3267   14909.3236
    3268   15030.5207
    3269   15231.8494
    3270   14775.3008
    3271   15160.2350
    3272   14848.9942
    3273   14758.4173
    3274   14923.8086
    3275   14804.4639
    3276   15145.4668
    3277   14945.8717
    3278   14871.4641
    3279   14833.9569
    3280   15027.6387
    3281   14996.8684
    3282   15017.0132
    3283   14570.4661
    3284   15051.4147
    3285   14920.5032
    3286   14848.4802
    3287   15075.1305
    3288   15122.6683
    3289   14846.3460
    3290   14780.9227
    3291   14744.0633
    3292   14978.7723
    3293   14846.5330
    3294   14950.0701
    3295   14670.8906
    3296   14797.3078
    3297   14632.2816
    3298   14804.4303
    3299   15061.7812
    3300   15057.2286
    3301   14634.4894
    3302   14711.0736
    3303   15134.9038
    3304   15017.8890
    3305   15077.3452
    3306   15083.2557
    3307   14952.8208
    3308   14941.9812
    3309   15027.3768
    3310   15140.3120
    3311   15028.3731
    3312   14749.9243
    3313   14856.7861
    3314   15098.6510
    3315   14950.8919
    3316   14971.7525
    3317   14668.6953
    3318   14968.4012
    3319   15003.3017
    3320   14951.2622
    3321   14711.7283
    3322   14909.9960
    3323   14764.1928
    3324   14843.8209
    3325   14580.5312
    3326   14708.5565
    3327   14609.5491
    3328   14723.9071
    3329   14754.1372
    3330   14661.7921
    3331   14805.9712
    3332   14982.4440
    3333   15056.3268
    3334   15094.0475
    3335   14941.8784
    3336   15020.0294
    3337   14979.4181
    3338   15100.2482
    3339   14744.5985
    3340   14943.6925
    3341   15009.6919
    3342   15101.6070
    3343   14874.0615
    3344   14939.1558
    3345   14791.9433
    3346   14914.5615
    3347   14663.5761
    3348   14555.6117
    3349   14845.1409
    3350   14765.3568
    3351   15095.1086
    3352   14761.3751
    3353   14960.2842
    3354   14782.4256
    3355   14956.7778
    3356   14824.9297
    3357   15003.2760
    3358   14937.0944
    3359   14995.7298
    3360   15164.9776
    3361   14864.1142
    3362   14954.4716
    3363   14890.1181
    3364   14973.4782
    3365   14608.1110
    3366   14984.5975
    3367   14323.7257
    3368   14834.6167
    3369   14613.2090
    3370   14682.9819
    3371   14793.0017
    3372   14555.7400
    3373   14662.0242
    3374   14813.8978
    3375   14816.1399
    3376   14859.6293
    3377   15176.5074
    3378   14911.5074
    3379   14969.4643
    3380   14967.2342
    3381   15312.5546
    3382   15396.6439
    3383   14973.5769
    3384   15087.0659
    3385   15016.3793
    3386   14812.0068
    3387   15129.6722
    3388   15172.0550
    3389   15067.0606
    3390   15046.1424
    3391   14976.1877
    3392   15072.1924
    3393   15189.4871
    3394   15027.4933
    3395   15081.8127
    3396   15063.1801
    3397   15069.1318
    3398   15056.8329
    3399   15128.7999
    3400   14972.9077
    3401   14903.8813
    3402   14968.2252
    3403   14983.9790
    3404   15036.5569
    3405   15087.1210
    3406   14722.5256
    3407   14807.8031
    3408   14872.4230
    3409   15025.6030
    3410   14941.4150
    3411   14959.6172
    3412   14979.8130
    3413   14795.4749
    3414   14831.1291
    3415   14752.0744
    3416   14965.5915
    3417   14854.0983
    3418   14555.2135
    3419   14683.8910
    3420   14639.1914
    3421   14622.9335
    3422   14725.6590
    3423   14808.4600
    3424   15205.9009
    3425   15123.6852
    3426   15019.4256
    3427   14532.9637
    3428   15166.5650
    3429   14974.5258
    3430   15183.2724
    3431   14758.7094
    3432   14839.7931
    3433   15021.3351
    3434   14852.7963
    3435   14848.9892
    3436   14950.0605
    3437   15033.0301
    3438   14814.6627
    3439   15009.1462
    3440   15195.1679
    3441   15007.7896
    3442   15062.5896
    3443   15130.6281
    3444   15205.6786
    3445   14855.3341
    3446   15047.5814
    3447   14932.9377
    3448   15013.2136
    3449   14913.0384
    3450   14958.7292
    3451   15131.3143
    3452   15027.5193
    3453   14971.7211
    3454   15085.6028
    3455   14965.9749
    3456   15057.7715
    3457   14676.9223
    3458   14922.4456
    3459   15217.3943
    3460   15015.0686
    3461   14912.8038
    3462   14922.4271
    3463   15007.9035
    3464   15091.8588
    3465   14995.7334
    3466   15193.3425
    3467   15196.8246
    3468   15457.2290
    3469   15465.7134
    3470   15252.5350
    3471   15328.7991
    3472   15201.7597
    3473   15296.6886
    3474   14950.0991
    3475   15349.6774
    3476   14986.6387
    3477   14949.3983
    3478   15376.2372
    3479   14937.0268
    3480   15201.7310
    3481   15027.2598
    3482   15122.5232
    3483   15255.8155
    3484   15492.0747
    3485   15361.7108
    3486   15180.3663
    3487   15244.9241
    3488   15454.8920
    3489   15611.4123
    3490   15485.3092
    3491   15626.9149
    3492   15379.7447
    3493   15184.8281
    3494   15490.3650
    3495   15401.6545
    3496   15354.1900
    3497   15613.6350
    3498   15204.2314
    3499   15158.8346
    3500   15611.6721
    3501   15229.4541
    3502   15087.5198
    3503   15017.8176
    3504   15253.4547
    3505   15359.4517
    3506   15423.9470
    3507   15326.9448
    3508   14983.0464
    3509   15067.0147
    3510   15032.9801
    3511   14953.4433
    3512   15024.4999
    3513   15233.4764
    3514   15147.0442
    3515   15268.9200
    3516   15056.8236
    3517   15263.6647
    3518   15058.7992
    3519   15128.3690
    3520   15078.9516
    3521   14795.7282
    3522   15204.3893
    3523   14993.0525
    3524   15065.2557
    3525   15029.3457
    3526   14917.1455
    3527   15211.0031
    3528   15268.0608
    3529   15488.6525
    3530   15172.7010
    3531   15429.2193
    3532   15339.4052
    3533   15526.5568
    3534   15570.0280
    3535   15240.2401
    3536   15247.4201
    3537   14980.2143
    3538   15099.6067
    3539   14756.4451
    3540   15103.4221
    3541   15146.5429
    3542   15265.8715
    3543   15226.2991
    3544   15165.4262
    3545   15000.1332
    3546   14907.2132
    3547   15169.7954
    3548   15140.9464
    3549   14786.7490
    3550   15001.5513
    3551   14950.3721
    3552   14718.4154
    3553   14725.1227
    3554   15038.0407
    3555   15032.5721
    3556   15037.2201
    3557   14880.3295
    3558   14831.7458
    3559   15024.3541
    3560   14869.3470
    3561   14857.1279
    3562   15111.4917
    3563   14989.7517
    3564   15094.7504
    3565   15008.9601
    3566   15063.9617
    3567   14981.1571
    3568   15060.4144
    3569   15138.5902
    3570   14761.4360
    3571   15111.8262
    3572   14977.2532
    3573   14977.1342
    3574   14916.6670
    3575   15073.6613
    3576   14772.9595
    3577   15151.8680
    3578   15113.5199
    3579   15104.5344
    3580   15016.8088
    3581   15231.1245
    3582   15181.2591
    3583   15377.1871
    3584   15135.7216
    3585   15153.1229
    3586   15523.7928
    3587   15443.5276
    3588   15393.2902
    3589   15038.9782
    3590   15087.5618
    3591   15135.7166
    3592   15276.9722
    3593   15046.3698
    3594   15164.3544
    3595   15238.5170
    3596   14970.6036
    3597   15264.1724
    3598   15265.4447
    3599   15267.1097
    3600   15095.1224
    3601   15088.8443
    3602   15028.2575
    3603   15095.0612
    3604   15119.2056
    3605   15047.5788
    3606   14841.3342
    3607   15018.3811
    3608   14972.8549
    3609   15054.1516
    3610   14992.5762
    3611   15119.8651
    3612   15230.8745
    3613   15454.8894
    3614   15384.1151
    3615   15356.1907
    3616   15148.5704
    3617   15233.9256
    3618   14779.1814
    3619   15211.5190
    3620   15006.3444
    3621   14988.5457
    3622   14812.4695
    3623   15147.8860
    3624   15198.9485
    3625   15126.9279
    3626   14802.5811
    3627   15136.4698
    3628   14885.9083
    3629   15019.3971
    3630   14775.2991
    3631   14925.4621
    3632   14945.4757
    3633   15157.8599
    3634   14846.4863
    3635   15170.0035
    3636   14842.9302
    3637   15083.5913
    3638   15079.9502
    3639   14886.0514
    3640   14821.0224
    3641   14855.9172
    3642   14984.1684
    3643   14710.3302
    3644   14752.9753
    3645   14791.2819
    3646   14893.8028
    3647   14904.7849
    3648   15114.6578
    3649   14905.1049
    3650   14893.6420
    3651   15234.8798
    3652   14974.5761
    3653   15048.7802
    3654   15225.0771
    3655   15145.5274
    3656   15148.2791
    3657   14957.2426
    3658   15437.4938
    3659   15061.6946
    3660   15109.6751
    3661   15216.7771
    3662   14981.2583
    3663   14858.6716
    3664   14753.1878
    3665   14842.6710
    3666   14902.3922
    3667   14696.4586
    3668   14927.5762
    3669   14949.1594
    3670   14684.7152
    3671   14753.5256
    3672   15045.0620
    3673   15121.3028
    3674   15215.2341
    3675   15166.0408
    3676   14943.8303
    3677   15167.8989
    3678   15095.3482
    3679   15060.7760
    3680   15067.5527
    3681   15207.9424
    3682   15276.7567
    3683   14990.9227
    3684   15147.2756
    3685   15186.4181
    3686   14982.4910
    3687   15068.4140
    3688   14881.0441
    3689   15042.1001
    3690   14973.6052
    3691   14902.2468
    3692   14792.7208
    3693   14919.6142
    3694   14858.4568
    3695   14985.1880
    3696   15001.2101
    3697   14955.2066
    3698   14872.1984
    3699   15046.3270
    3700   15000.6504
    3701   14905.7655
    3702   14908.2992
    3703   15225.5148
    3704   14876.8928
    3705   15166.1000
    3706   14891.5036
    3707   14991.4119
    3708   15110.6578
    3709   14974.9612
    3710   14699.5570
    3711   14999.5329
    3712   14686.4213
    3713   15046.8574
    3714   15020.7101
    3715   15100.2613
    3716   15150.5530
    3717   14987.0923
    3718   14990.8864
    3719   15153.1044
    3720   14727.9032
    3721   14748.1347
    3722   14966.9238
    3723   14883.8921
    3724   15067.3291
    3725   14953.7393
    3726   14948.3158
    3727   14759.8560
    3728   14964.5484
    3729   14991.2308
    3730   15088.6087
    3731   15087.4818
    3732   15200.8050
    3733   15192.5898
    3734   15199.4472
    3735   14849.8103
    3736   15272.0415
    3737   15239.7669
    3738   15265.7776
    3739   14994.3077
    3740   15070.5588
    3741   15002.7227
    3742   15043.2942
    3743   15153.4784
    3744   15059.6900
    3745   15188.3586
    3746   15129.8321
    3747   14959.7367
    3748   15227.6269
    3749   15194.4972
    3750   15192.9253
    3751   14957.3032
    3752   15162.7341
    3753   15120.3227
    3754   15116.8730
    3755   15253.2957
    3756   15166.4746
    3757   15047.1778
    3758   15016.2119
    3759   15171.2107
    3760   14842.3531
    3761   15082.7272
    3762   15140.7707
    3763   14838.3307
    3764   14910.2242
    3765   14896.5534
    3766   15058.1123
    3767   14897.9552
    3768   15224.6927
    3769   14993.9751
    3770   15273.2908
    3771   14909.9021
    3772   15069.9619
    3773   14925.5564
    3774   15228.9003
    3775   14982.2621
    3776   15033.2858
    3777   15153.2869
    3778   15131.6907
    3779   15133.9639
    3780   15064.1303
    3781   15128.8486
    3782   14975.8403
    3783   15019.1461
    3784   15126.7717
    3785   14931.8712
    3786   14909.2580
    3787   14861.7753
    3788   14910.6163
    3789   14895.7427
    3790   14890.4059
    3791   14760.5630
    3792   14721.7885
    3793   14859.3538
    3794   14744.8834
    3795   15010.0373
    3796   14729.9784
    3797   14987.7975
    3798   14849.7910
    3799   14794.9685
    3800   14709.1406
    3801   14725.8972
    3802   14671.3883
    3803   14947.2337
    3804   15287.5464
    3805   15069.9446
    3806   15049.2917
    3807   15175.8735
    3808   15205.3490
    3809   15030.7937
    3810   15142.4589
    3811   15099.5452
    3812   15291.2610
    3813   14972.7879
    3814   15121.7156
    3815   15160.6695
    3816   15232.5346
    3817   15231.5134
    3818   15053.9883
    3819   15005.3297
    3820   14969.5328
    3821   15076.8056
    3822   14993.4590
    3823   15156.0379
    3824   14928.1871
    3825   15112.4727
    3826   14874.8335
    3827   14829.0253
    3828   15080.4648
    3829   14953.9195
    3830   15181.6677
    3831   14944.2501
    3832   14959.3015
    3833   15155.7718
    3834   14863.7526
    3835   15195.6616
    3836   15141.5972
    3837   15179.4297
    3838   15203.6475
    3839   15087.3128
    3840   15002.1535
    3841   14982.9950
    3842   14802.6386
    3843   14812.9266
    3844   15032.2340
    3845   15030.9191
    3846   14894.0633
    3847   14902.8684
    3848   14861.5293
    3849   14735.9635
    3850   14803.6579
    3851   15011.6271
    3852   15065.4645
    3853   15006.3802
    3854   14753.3705
    3855   15019.7090
    3856   14954.2544
    3857   14828.3370
    3858   14800.5357
    3859   15167.6158
    3860   14754.7066
    3861   14972.9165
    3862   15195.4257
    3863   15188.0980
    3864   14941.3521
    3865   15136.8396
    3866   15107.2131
    3867   15151.1591
    3868   14942.3177
    3869   15311.3371
    3870   15317.3921
    3871   15394.4142
    3872   15413.3765
    3873   15091.0151
    3874   15248.5905
    3875   15058.7084
    3876   15466.6818
    3877   15273.6650
    3878   15242.2051
    3879   15211.0859
    3880   15217.1314
    3881   15340.0549
    3882   15464.8965
    3883   15327.7133
    3884   15512.3876
    3885   15251.6653
    3886   15235.5797
    3887   15297.6626
    3888   15358.8784
    3889   14928.2991
    3890   15112.2559
    3891   15186.2398
    3892   15205.4186
    3893   15207.4355
    3894   14935.0207
    3895   15269.7456
    3896   15138.5385
    3897   15169.0373
    3898   15083.4993
    3899   14993.9434
    3900   15229.1216
    3901   15208.6979
    3902   15161.9634
    3903   15141.6998
    3904   15324.1125
    3905   15120.8200
    3906   15085.5798
    3907   15036.5282
    3908   15218.4052
    3909   14721.8420
    3910   14912.4846
    3911   15067.0384
    3912   14779.3560
    3913   14957.0600
    3914   15042.9329
    3915   15083.9368
    3916   14834.5784
    3917   15039.8676
    3918   14959.2739
    3919   15070.8727
    3920   15200.4823
    3921   14781.2822
    3922   15048.6605
    3923   15251.7296
    3924   15222.6038
    3925   15160.5665
    3926   15013.2843
    3927   15290.0683
    3928   14949.5605
    3929   15045.5253
    3930   14951.0816
    3931   15416.1341
    3932   15013.7493
    3933   14934.1903
    3934   15021.1780
    3935   15091.3201
    3936   15184.7379
    3937   15056.0308
    3938   14925.7052
    3939   15222.2112
    3940   14858.7166
    3941   15218.7334
    3942   14980.9125
    3943   15220.6697
    3944   14824.7631
    3945   15113.1049
    3946   15146.0870
    3947   14962.2092
    3948   15115.7016
    3949   15129.2620
    3950   15054.8400
    3951   15126.2261
    3952   14994.1093
    3953   14912.8144
    3954   15034.8710
    3955   15098.4246
    3956   15103.5006
    3957   14975.7160
    3958   15234.0237
    3959   15248.6716
    3960   15323.4344
    3961   15157.5543
    3962   15169.6264
    3963   15212.0575
    3964   15079.7737
    3965   15160.0593
    3966   15037.6888
    3967   15201.6156
    3968   15093.3371
    3969   15193.5005
    3970   14713.2763
    3971   15104.8330
    3972   15082.7657
    3973   14970.5503
    3974   15059.9347
    3975   15217.4115
    3976   14944.5002
    3977   15255.8939
    3978   15021.4912
    3979   15052.9554
    3980   15159.5472
    3981   15014.8072
    3982   15200.0131
    3983   14906.1954
    3984   14848.2808
    3985   14818.8344
    3986   15067.5763
    3987   14851.9882
    3988   14984.3018
    3989   15121.7924
    3990   14876.4893
    3991   15043.5637
    3992   15016.1163
    3993   15130.8407
    3994   14733.3355
    3995   14945.5803
    3996   15495.8502
    3997   15143.6904
    3998   15398.6295
    3999   15187.3805
    4000   15219.8214
    4001   15150.5386
    4002   15433.5219
    4003   15392.2935
    4004   15371.7511
    4005   15333.5755
    4006   15482.2064
    4007   15283.5647
    4008   15576.0317
    4009   15440.5376
    4010   15136.0231
    4011   15283.0638
    4012   15053.8762
    4013   15249.4903
    4014   15016.8739
    4015   15260.1180
    4016   14771.0415
    4017   15222.0479
    4018   14946.6201
    4019   15327.5264
    4020   15410.3593
    4021   15405.0433
    4022   15218.8236
    4023   15349.0758
    4024   15331.9405
    4025   15299.5847
    4026   15379.6322
    4027   15253.0123
    4028   15109.4575
    4029   15162.1207
    4030   14980.8428
    4031   15061.9444
    4032   15397.4830
    4033   14839.2607
    4034   15432.5466
    4035   15129.0525
    4036   15171.0336
    4037   15252.8160
    4038   15268.0157
    4039   15363.1272
    4040   15250.3146
    4041   15351.3639
    4042   15336.7588
    4043   15624.2149
    4044   15377.5049
    4045   15442.6625
    4046   15519.5725
    4047   15359.0769
    4048   15306.4150
    4049   15324.0056
    4050   15331.5519
    4051   15226.3755
    4052   15352.9521
    4053   15286.6392
    4054   15492.3702
    4055   15364.4998
    4056   15401.0927
    4057   15344.1295
    4058   15270.6851
    4059   15101.6177
    4060   15286.5449
    4061   14966.9786
    4062   15503.2076
    4063   14922.5741
    4064   14996.1517
    4065   15117.7340
    4066   15081.0426
    4067   15027.7811
    4068   15099.5072
    4069   15053.7100
    4070   15220.9266
    4071   15097.0379
    4072   15175.0501
    4073   15071.1321
    4074   15219.9405
    4075   15164.7473
    4076   15156.4328
    4077   15312.4763
    4078   15458.2316
    4079   15410.5809
    4080   15336.9025
    4081   15349.2258
    4082   15318.0542
    4083   15471.8553
    4084   15288.1494
    4085   15316.1802
    4086   15191.0012
    4087   15290.1863
    4088   15268.3572
    4089   15111.9361
    4090   15452.6309
    4091   15183.5031
    4092   15239.0160
    4093   15168.0987
    4094   14990.5112
    4095   14895.3024
    4096   15092.6304
    4097   15063.5336
    4098   15290.6652
    4099   15308.6334
    4100   15215.2624
    4101   15001.4735
    4102   15208.9481
    4103   15013.8232
    4104   15184.1103
    4105   15000.8664
    4106   15197.2649
    4107   15071.0043
    4108   14928.7692
    4109   15069.2156
    4110   15079.1508
    4111   15205.8193
    4112   14920.6793
    4113   15094.6854
    4114   14846.7322
    4115   14936.6151
    4116   14969.4800
    4117   15172.0633
    4118   14909.8487
    4119   15245.2418
    4120   14900.2261
    4121   15086.3277
    4122   15130.8865
    4123   15054.1664
    4124   15023.0059
    4125   15283.2064
    4126   15333.3501
    4127   15364.7292
    4128   15384.4179
    4129   15456.5387
    4130   15100.2035
    4131   15095.7521
    4132   15100.6453
    4133   15112.4076
    4134   14970.9151
    4135   15026.0117
    4136   15125.4283
    4137   15310.8949
    4138   15132.0643
    4139   15221.9396
    4140   14988.7234
    4141   14666.4750
    4142   14818.7894
    4143   14823.3502
    4144   14748.3049
    4145   14876.8953
    4146   14962.6362
    4147   15168.2247
    4148   14892.6006
    4149   15244.7760
    4150   14976.2901
    4151   15119.1500
    4152   15022.9483
    4153   14973.4996
    4154   15179.9022
    4155   15243.3883
    4156   14969.6381
    4157   15097.4819
    4158   14845.0162
    4159   14925.9072
    4160   14952.9559
    4161   14866.3539
    4162   15013.8871
    4163   14905.1825
    4164   14930.9549
    4165   15003.4579
    4166   14935.1920
    4167   15028.0844
    4168   14858.2009
    4169   14803.1310
    4170   14898.0460
    4171   14852.9979
    4172   15002.7674
    4173   14932.8052
    4174   14918.9184
    4175   15035.0629
    4176   15075.7827
    4177   14937.1140
    4178   14864.1756
    4179   15074.0810
    4180   15263.6403
    4181   15205.0631
    4182   15078.5037
    4183   15466.6430
    4184   15197.6361
    4185   15223.1082
    4186   15032.5279
    4187   15129.6059
    4188   15307.2266
    4189   14888.1215
    4190   15227.2646
    4191   15187.6183
    4192   15145.9227
    4193   15169.2412
    4194   15220.9739
    4195   15344.8635
    4196   15279.3521
    4197   15380.9317
    4198   15089.7305
    4199   15267.7565
    4200   15431.7908
    4201   15299.2417
    4202   15347.9302
    4203   15444.5245
    4204   15241.2888
    4205   15250.8363
    4206   15253.4444
    4207   15012.0522
    4208   15047.1860
    4209   15136.4863
    4210   15003.3339
    4211   15154.7829
    4212   15003.7137
    4213   15132.8920
    4214   15092.5700
    4215   14975.0373
    4216   14879.4488
    4217   15010.7786
    4218   15121.9466
    4219   14984.0257
    4220   15159.1065
    4221   15215.5172
    4222   14918.5571
    4223   15108.4597
    4224   14989.8589
    4225   15016.6418
    4226   14804.9966
    4227   14882.6117
    4228   14954.5303
    4229   14904.9393
    4230   14871.9937
    4231   14924.9490
    4232   15093.4104
    4233   14761.3558
    4234   14997.4887
    4235   14784.4283
    4236   14934.6108
    4237   14967.1245
    4238   14613.2898
    4239   14881.2013
    4240   15282.9760
    4241   14805.0241
    4242   15044.5315
    4243   14934.0096
    4244   15000.7892
    4245   14805.1013
    4246   14899.6843
    4247   14799.3982
    4248   14784.5892
    4249   15125.2877
    4250   14970.3018
    4251   15016.2368
    4252   15082.6071
    4253   15182.5000
    4254   15180.7593
    4255   15312.7250
    4256   15157.8451
    4257   14951.3712
    4258   15278.2296
    4259   14809.0433
    4260   14876.9399
    4261   15223.3043
    4262   14944.5282
    4263   15015.7254
    4264   14993.9936
    4265   15293.4010
    4266   15127.8447
    4267   15255.4590
    4268   15193.6125
    4269   14975.9454
    4270   14984.5422
    4271   15184.3658
    4272   14815.4722
    4273   14912.2372
    4274   14943.7366
    4275   14784.8458
    4276   14788.6010
    4277   15039.4578
    4278   14983.1794
    4279   14790.0564
    4280   14883.1942
    4281   14672.9483
    4282   15005.1244
    4283   14956.0544
    4284   14893.3593
    4285   14835.0353
    4286   14623.2583
    4287   14685.6637
    4288   14917.0941
    4289   15133.6187
    4290   14910.5938
    4291   15112.5344
    4292   15085.9720
    4293   14707.4759
    4294   15142.2797
    4295   14761.3873
    4296   14543.1697
    4297   14566.0450
    4298   14840.0232
    4299   14570.0516
    4300   14749.1829
    4301   14714.8636
    4302   14693.3537
    4303   14755.5186
    4304   14382.6984
    4305   14779.4649
    4306   14923.9266
    4307   14796.8675
    4308   14721.0799
    4309   14706.4614
    4310   15307.8864
    4311   14973.0432
    4312   14806.6445
    4313   14720.6033
    4314   14993.0189
    4315   15296.1488
    4316   14902.1827
    4317   15190.9320
    4318   15156.0434
    4319   15104.6441
    4320   15158.2641
    4321   15060.8436
    4322   15232.5780
    4323   14904.7080
    4324   15123.7708
    4325   15300.7211
    4326   14933.7678
    4327   15195.5074
    4328   14895.1006
    4329   15000.9014
    4330   15142.6106
    4331   15050.6046
    4332   15094.1421
    4333   14865.0602
    4334   14961.1752
    4335   15009.1800
    4336   14901.5738
    4337   14950.5436
    4338   14805.1255
    4339   15053.5007
    4340   14862.3191
    4341   14827.8216
    4342   15062.0088
    4343   14921.4040
    4344   14780.1795
    4345   14949.1500
    4346   14847.4522
    4347   14587.2081
    4348   14789.1557
    4349   14977.0054
    4350   15169.7370
    4351   14902.3881
    4352   14848.8105
    4353   14855.1444
    4354   15194.7020
    4355   15329.6474
    4356   15018.9792
    4357   15076.3463
    4358   14864.0094
    4359   14826.5879
    4360   14738.0909
    4361   14954.7403
    4362   14690.7815
    4363   15038.5177
    4364   14641.8274
    4365   14854.8714
    4366   14754.2083
    4367   14789.3080
    4368   14475.1947
    4369   14977.0324
    4370   14924.5251
    4371   14897.5647
    4372   14921.5287
    4373   14484.4993
    4374   14982.2197
    4375   14442.7423
    4376   14608.3587
    4377   14701.7040
    4378   14637.8795
    4379   14853.7603
    4380   14792.0910
    4381   14704.4759
    4382   14747.3470
    4383   14970.9048
    4384   14968.3069
    4385   15094.2835
    4386   14725.2839
    4387   14961.1982
    4388   14915.9516
    4389   14764.2841
    4390   14963.1202
    4391   15113.0444
    4392   15098.7030
    4393   14898.9806
    4394   15033.1884
    4395   14837.1144
    4396   14915.3670
    4397   14793.4798
    4398   14797.0585
    4399   14832.5132
    4400   14757.1079
    4401   14820.8099
    4402   14809.9688
    4403   14831.1530
    4404   14929.3872
    4405   15074.4350
    4406   15059.5619
    4407   14877.5368
    4408   14805.2362
    4409   14833.2594
    4410   14752.6977
    4411   14634.8453
    4412   14924.1229
    4413   14936.5698
    4414   14700.8028
    4415   14647.5407
    4416   15079.5102
    4417   14855.0961
    4418   14750.9320
    4419   14828.8692
    4420   14748.3880
    4421   15035.9452
    4422   14770.7301
    4423   14907.2869
    4424   14791.3121
    4425   14801.3292
    4426   14654.5356
    4427   14855.5786
    4428   14836.5226
    4429   14660.4354
    4430   14581.5627
    4431   14773.7472
    4432   14669.3064
    4433   14763.2074
    4434   14722.2537
    4435   14638.3806
    4436   14567.1021
    4437   14431.2270
    4438   14634.4652
    4439   14616.8249
    4440   14624.8243
    4441   14397.9616
    4442   14493.0179
    4443   14543.5270
    4444   14543.5401
    4445   14794.3017
    4446   14479.3967
    4447   14496.8305
    4448   14706.2837
    4449   14812.4381
    4450   14582.4997
    4451   14741.4950
    4452   14363.7006
    4453   14530.6521
    4454   14517.3149
    4455   14283.7009
    4456   14570.0485
    4457   14642.7164
    4458   14680.0644
    4459   14616.3220
    4460   14642.7195
    4461   14606.5236
    4462   14598.5155
    4463   14710.0477
    4464   14605.9588
    4465   14844.9908
    4466   14578.6595
    4467   14830.8126
    4468   14544.7579
    4469   14904.9788
    4470   15002.4782
    4471   14581.6546
    4472   14506.6399
    4473   14751.5298
    4474   14818.3777
    4475   14821.6467
    4476   14790.6557
    4477   14698.3254
    4478   14750.0376
    4479   14808.9536
    4480   14736.9103
    4481   14502.7643
    4482   14639.1674
    4483   14491.6690
    4484   14891.8591
    4485   14674.5615
    4486   14422.5195
    4487   14650.7880
    4488   14741.7617
    4489   14728.8376
    4490   14877.2952
    4491   14561.3317
    4492   14595.7057
    4493   14557.6023
    4494   14523.4628
    4495   14569.5980
    4496   14339.8208
    4497   14538.2511
    4498   14605.1629
    4499   14111.7145
    4500   14469.9606
    4501   14827.6686
    4502   14340.8231
    4503   14492.5092
    4504   14540.8508
    4505   14373.7147
    4506   14568.6238
    4507   14423.8378
    4508   14245.4305
    4509   14409.4023
    4510   14518.1921
    4511   14545.1190
    4512   14171.8256
    4513   14198.6197
    4514   14362.8817
    4515   14429.7955
    4516   14735.3355
    4517   14376.7725
    4518   14541.9698
    4519   14589.4844
    4520   14423.7656
    4521   14638.6111
    4522   14691.1858
    4523   14687.0006
    4524   14685.6454
    4525   14757.1871
    4526   14843.0330
    4527   14687.0817
    4528   14556.2443
    4529   14612.7471
    4530   14497.0079
    4531   14475.1150
    4532   14500.4455
    4533   14323.4244
    4534   14245.8352
    4535   14446.3710
    4536   14364.9059
    4537   14391.2089
    4538   14602.4270
    4539   14436.3832
    4540   14550.8918
    4541   14457.0083
    4542   14585.4055
    4543   14165.9698
    4544   14603.2914
    4545   14315.4684
    4546   14423.5413
    4547   14356.8305
    4548   14548.4567
    4549   14515.5963
    4550   14461.6230
    4551   14733.7963
    4552   14631.2931
    4553   14721.0502
    4554   14800.7005
    4555   14551.9955
    4556   14494.8041
    4557   14495.8689
    4558   14592.4395
    4559   14860.0556
    4560   14606.5187
    4561   14663.5937
    4562   14621.8071
    4563   14545.9730
    4564   14556.3434
    4565   14600.3293
    4566   14564.0081
    4567   14569.4402
    4568   14421.9641
    4569   14481.4879
    4570   14506.2478
    4571   14630.9675
    4572   14502.0671
    4573   14586.6214
    4574   14632.4192
    4575   14449.8046
    4576   14381.4387
    4577   14561.9328
    4578   14498.2162
    4579   14515.8780
    4580   14837.7888
    4581   14290.8367
    4582   14326.6459
    4583   14729.5861
    4584   14646.9993
    4585   14810.7874
    4586   14584.8177
    4587   14604.6844
    4588   14418.8410
    4589   14758.0155
    4590   14513.9234
    4591   14677.6189
    4592   14687.8115
    4593   14635.2579
    4594   14597.6845
    4595   14743.5932
    4596   14869.1870
    4597   14864.8174
    4598   14841.0330
    4599   14716.2155
    4600   14771.3824
    4601   14617.3340
    4602   15009.3318
    4603   14803.7333
    4604   14823.1682
    4605   14737.2157
    4606   14249.2059
    4607   14790.2219
    4608   14695.2123
    4609   14816.9193
    4610   14464.2440
    4611   14611.3728
    4612   14763.0875
    4613   14200.7038
    4614   14591.5430
    4615   14418.6465
    4616   14460.1840
    4617   14340.2783
    4618   14534.6240
    4619   14566.5065
    4620   14228.9353
    4621   14571.0597
    4622   14322.2103
    4623   14254.9634
    4624   14710.4355
    4625   14146.8678
    4626   14392.8378
    4627   14424.6517
    4628   14327.4259
    4629   14565.5084
    4630   14394.0710
    4631   14590.5972
    4632   14319.2494
    4633   14502.0404
    4634   14428.6530
    4635   14354.9255
    4636   14413.6302
    4637   14537.9904
    4638   14397.3347
    4639   14496.7653
    4640   14331.2254
    4641   14154.5186
    4642   14385.3268
    4643   14601.3511
    4644   14524.7068
    4645   14585.8895
    4646   14526.0202
    4647   14383.1596
    4648   14241.2620
    4649   14631.6947
    4650   14622.9990
    4651   14450.4388
    4652   14284.8531
    4653   14606.4357
    4654   14572.6689
    4655   14723.6294
    4656   14657.0924
    4657   14192.5946
    4658   14519.0058
    4659   14116.7790
    4660   14338.4176
    4661   14176.7092
    4662   14349.4731
    4663   14188.7483
    4664   14495.9057
    4665   14394.2900
    4666   14417.3315
    4667   14627.4155
    4668   14628.5096
    4669   14394.9937
    4670   14396.4814
    4671   14474.3501
    4672   14452.5763
    4673   14408.6439
    4674   14150.8781
    4675   14057.0158
    4676   14485.6706
    4677   14145.0448
    4678   14392.5561
    4679   14436.6083
    4680   14438.6446
    4681   14469.6939
    4682   13952.1334
    4683   14516.7493
    4684   14347.7077
    4685   14289.8893
    4686   14580.1079
    4687   14644.1392
    4688   14539.9455
    4689   14310.9947
    4690   14838.7951
    4691   14604.2583
    4692   14812.3575
    4693   14451.2523
    4694   14508.8485
    4695   14516.7759
    4696   14512.0205
    4697   14386.6973
    4698   14737.6167
    4699   14504.1608
    4700   14685.6082
    4701   14876.2734
    4702   14576.1123
    4703   14655.9216
    4704   14417.3571
    4705   14450.7347
    4706   14306.4684
    4707   14394.0999
    4708   14402.6312
    4709   14564.6772
    4710   14340.8265
    4711   14536.1087
    4712   14780.7381
    4713   14333.9622
    4714   14586.3065
    4715   14383.4160
    4716   14525.9241
    4717   14713.3057
    4718   14438.9401
    4719   14742.0695
    4720   14250.7674
    4721   14568.8187
    4722   14258.4816
    4723   14411.3933
    4724   14639.2714
    4725   14423.7065
    4726   14420.3761
    4727   14728.3869
    4728   14123.2403
    4729   14531.8305
    4730   14432.8331
    4731   14523.2665
    4732   14557.2290
    4733   14815.8854
    4734   14561.1501
    4735   14568.1346
    4736   14396.6162
    4737   14848.6569
    4738   14465.8080
    4739   14415.7261
    4740   14504.9591
    4741   14206.1880
    4742   14413.3075
    4743   14376.4217
    4744   14488.2294
    4745   14465.8718
    4746   14632.3599
    4747   14531.0882
    4748   14614.0722
    4749   14687.2970
    4750   14721.4487
    4751   14817.0639
    4752   14865.5879
    4753   14463.5952
    4754   14618.8958
    4755   14926.8092
    4756   14873.6670
    4757   14613.4151
    4758   14749.6114
    4759   14857.7963
    4760   14569.9553
    4761   14638.5359
    4762   14479.9965
    4763   14527.5118
    4764   14471.6778
    4765   14625.3226
    4766   14790.7675
    4767   14635.3919
    4768   14643.0233
    4769   14587.3014
    4770   14743.8150
    4771   14561.0223
    4772   14291.8478
    4773   14549.0763
    4774   14417.6371
    4775   14901.2721
    4776   14438.5810
    4777   14562.4225
    4778   14810.2091
    4779   14550.7242
    4780   14580.5671
    4781   14389.8361
    4782   14537.7215
    4783   14450.3376
    4784   14645.5582
    4785   14538.4327
    4786   14551.8682
    4787   14494.2226
    4788   14686.7743
    4789   14617.9333
    4790   14487.3950
    4791   14370.4321
    4792   14381.8000
    4793   14147.0481
    4794   14243.6588
    4795   14226.2806
    4796   14298.7007
    4797   14282.0531
    4798   14299.7057
    4799   14502.7433
    4800   14558.2200
    4801   14361.8730
    4802   14316.6271
    4803   14548.1738
    4804   14361.2436
    4805   14440.8221
    4806   14381.9410
    4807   14400.9006
    4808   14420.9044
    4809   14344.9394
    4810   14496.3134
    4811   14277.8696
    4812   14422.9969
    4813   14105.3873
    4814   14195.0941
    4815   14310.1673
    4816   14675.3329
    4817   14693.3264
    4818   14332.2800
    4819   14508.1197
    4820   14388.6051
    4821   14441.8057
    4822   14251.2618
    4823   14509.4102
    4824   14274.2116
    4825   14579.0175
    4826   14460.6749
    4827   14627.7667
    4828   14742.1680
    4829   14610.7828
    4830   14049.2396
    4831   14497.6994
    4832   14553.5555
    4833   14586.1176
    4834   14466.8880
    4835   14572.9510
    4836   14899.3390
    4837   14523.5232
    4838   14676.1441
    4839   14320.4310
    4840   14366.5427
    4841   14616.8167
    4842   14442.4001
    4843   14724.6052
    4844   14455.4494
    4845   14620.1332
    4846   14544.7621
    4847   14379.7998
    4848   14206.7229
    4849   14558.1333
    4850   14492.3136
    4851   14457.5900
    4852   14706.7364
    4853   14219.6062
    4854   14106.0751
    4855   14297.7310
    4856   14422.1410
    4857   14412.8565
    4858   14598.6184
    4859   14609.6480
    4860   14428.3417
    4861   14283.6109
    4862   14468.1501
    4863   14407.4502
    4864   14689.7498
    4865   14658.3374
    4866   14628.5954
    4867   14543.6626
    4868   14673.0218
    4869   14304.2644
    4870   14517.1126
    4871   14918.9942
    4872   14531.6978
    4873   14562.1791
    4874   14494.0010
    4875   14338.5944
    4876   14331.9340
    4877   14248.1221
    4878   14294.5932
    4879   14136.3346
    4880   14523.4409
    4881   14336.6382
    4882   14756.2582
    4883   14604.9988
    4884   14341.8227
    4885   14645.9964
    4886   14341.1127
    4887   14683.4141
    4888   14304.7270
    4889   14208.5388
    4890   14198.5804
    4891   14573.7507
    4892   14468.2030
    4893   14094.4257
    4894   14582.5664
    4895   14573.4833
    4896   14386.6718
    4897   14511.2649
    4898   14796.2815
    4899   14448.3809
    4900   14291.0961
    4901   14175.5776
    4902   14342.2655
    4903   14207.7759
    4904   14073.1979
    4905   14236.9115
    4906   14120.5767
    4907   14245.9912
    4908   14179.7588
    4909   14416.5981
    4910   14461.0451
    4911   14254.0301
    4912   14336.4752
    4913   14314.8716
    4914   14174.4854
    4915   14546.0173
    4916   14196.5170
    4917   14091.9938
    4918   13950.2343
    4919   13985.4689
    4920   14218.8537
    4921   14193.8156
    4922   14295.8686
    4923   14225.5944
    4924   14295.6469
    4925   14039.6765
    4926   14199.7032
    4927   14177.9085
    4928   14279.8665
    4929   14574.8699
    4930   14594.5981
    4931   14417.5945
    4932   14604.4252
    4933   14016.0894
    4934   14515.8221
    4935   14359.5707
    4936   14526.2831
    4937   14121.5898
    4938   14389.3953
    4939   14275.1640
    4940   14345.4328
    4941   14235.6543
    4942   14468.2528
    4943   14371.8489
    4944   14597.0776
    4945   14647.6986
    4946   14459.3449
    4947   14466.0478
    4948   14313.0075
    4949   14327.8158
    4950   14229.8523
    4951   14434.3672
    4952   14299.2873
    4953   14246.3298
    4954   14515.0527
    4955   14448.1759
    4956   14401.0064
    4957   14322.1009
    4958   14185.1657
    4959   14333.7969
    4960   14662.6367
    4961   14277.3081
    4962   14578.0499
    4963   14274.3423
    4964   14319.4501
    4965   14347.5916
    4966   14107.7297
    4967   14381.4713
    4968   14232.0052
    4969   14137.6864
    4970   14314.5497
    4971   14135.3014
    4972   14394.1455
    4973   14307.7867
    4974   14320.2449
    4975   14244.2318
    4976   14512.6785
    4977   14294.7488
    4978   14509.6731
    4979   14492.0820
    4980   14358.0739
    4981   14310.3302
    4982   14445.1655
    4983   14597.3990
    4984   14304.6804
    4985   14533.9383
    4986   14443.0733
    4987   14364.1867
    4988   14160.5901
    4989   14328.6233
    4990   14473.9106
    4991   14325.8923
    4992   14503.2341
    4993   14541.7654
    4994   14614.5240
    4995   14472.7173
    4996   14387.4628
    4997   14434.3284
    4998   14299.1793
    4999   14225.5783
    5000   14411.3870
    5001   14281.3519
    5002   14575.6845
    5003   14561.8470
    5004   14490.8132
    5005   14633.6124
    5006   14015.5838
    5007   14510.8119
    5008   14522.2584
    5009   14795.9381
    5010   14756.6973
    5011   14664.4232
    5012   14421.9192
    5013   14387.3642
    5014   14311.4901
    5015   14500.4359
    5016   14391.3012
    5017   14680.1906
    5018   14440.0463
    5019   14302.1660
    5020   14557.3667
    5021   14346.1870
    5022   14318.8289
    5023   14688.9361
    5024   14471.4628
    5025   14469.5749
    5026   14470.1040
    5027   14525.5430
    5028   14560.3147
    5029   14436.7934
    5030   14456.2483
    5031   14668.8093
    5032   14494.5594
    5033   14233.1554
    5034   14387.5750
    5035   14345.9736
    5036   14600.6901
    5037   14766.2870
    5038   14545.5598
    5039   14561.2160
    5040   14625.0203
    5041   14602.2883
    5042   14600.9600
    5043   14566.6163
    5044   14665.2705
    5045   14646.2466
    5046   14498.4606
    5047   14702.5781
    5048   14789.0821
    5049   14666.7256
    5050   14797.1545
    5051   14388.8421
    5052   14253.1145
    5053   14684.8296
    5054   14832.3044
    5055   14636.1321
    5056   14914.8669
    5057   14664.0667
    5058   14727.0180
    5059   14656.5834
    5060   14491.1225
    5061   14689.4288
    5062   14465.5698
    5063   14388.9398
    5064   14820.7303
    5065   14336.7905
    5066   14590.0471
    5067   14379.8554
    5068   14675.6640
    5069   14726.9961
    5070   14511.8780
    5071   14649.4578
    5072   14328.4151
    5073   14241.7387
    5074   14384.1258
    5075   14335.9414
    5076   14540.1998
    5077   14571.5441
    5078   14690.8341
    5079   14572.7594
    5080   14432.7810
    5081   14459.3790
    5082   14840.5258
    5083   14433.4433
    5084   14393.1930
    5085   14595.4058
    5086   14532.4010
    5087   14428.0153
    5088   14609.8821
    5089   14448.3559
    5090   14631.9627
    5091   14616.0926
    5092   14705.1624
    5093   14669.3458
    5094   14648.0551
    5095   14703.7721
    5096   14982.7704
    5097   14902.2102
    5098   14716.4350
    5099   14798.6159
    5100   14737.2843
    5101   14696.9943
    5102   14895.0929
    5103   14509.1270
    5104   14460.5451
    5105   14780.3350
    5106   14810.8430
    5107   14679.8579
    5108   14721.2784
    5109   14831.8671
    5110   15019.0000
    5111   14739.7467
    5112   14631.5733
    5113   14656.0243
    5114   14613.3853
    5115   14619.3834
    5116   14670.9556
    5117   14581.4929
    5118   14688.6322
    5119   14570.2390
    5120   14794.6167
    5121   14709.3755
    5122   14774.4585
    5123   14684.4755
    5124   14695.5952
    5125   14934.0595
    5126   14769.3512
    5127   14686.9200
    5128   14682.0399
    5129   14596.4043
    5130   14915.6720
    5131   14644.0195
    5132   15023.9704
    5133   14619.0850
    5134   14675.6703
    5135   14749.9679
    5136   14493.5566
    5137   14695.3840
    5138   14591.7350
    5139   14802.8552
    5140   14433.2656
    5141   14758.2804
    5142   14542.7550
    5143   14560.9294
    5144   14624.1979
    5145   14418.1083
    5146   14805.8767
    5147   14566.1078
    5148   14686.7875
    5149   14792.7967
    5150   14948.8347
    5151   14778.2254
    5152   14769.1939
    5153   14588.6130
    5154   14651.7654
    5155   14845.4885
    5156   14820.0255
    5157   14477.8552
    5158   14590.6500
    5159   14651.5375
    5160   14729.8155
    5161   14619.6455
    5162   14575.9300
    5163   14492.2950
    5164   14760.3779
    5165   14746.7112
    5166   14720.4915
    5167   14658.9559
    5168   14339.0324
    5169   14242.5948
    5170   14249.2814
    5171   14417.2275
    5172   14622.4218
    5173   14216.5361
    5174   14430.4760
    5175   14498.4694
    5176   14539.5760
    5177   14482.7447
    5178   14797.9048
    5179   14533.8539
    5180   14867.5298
    5181   14598.0418
    5182   14389.1742
    5183   14414.3651
    5184   14743.7122
    5185   14440.7958
    5186   14484.3338
    5187   14627.1218
    5188   14332.4009
    5189   14609.4657
    5190   14440.7258
    5191   14504.3313
    5192   14480.7763
    5193   14467.4539
    5194   14252.5059
    5195   14839.3158
    5196   14549.5624
    5197   14581.2101
    5198   14664.3463
    5199   14901.8816
    5200   14405.3237
    5201   14457.8260
    5202   14458.2972
    5203   14398.8134
    5204   14331.4094
    5205   14228.6873
    5206   14370.8031
    5207   14256.3478
    5208   14160.2956
    5209   14302.8257
    5210   14094.3516
    5211   14187.1155
    5212   14400.6784
    5213   14265.4906
    5214   14208.7443
    5215   14212.6158
    5216   14344.2589
    5217   14052.1548
    5218   14606.1154
    5219   14166.4302
    5220   14444.5033
    5221   14386.7570
    5222   14254.4157
    5223   14022.6524
    5224   14533.6612
    5225   14538.9856
    5226   14853.7578
    5227   14819.5663
    5228   14430.2127
    5229   14787.4976
    5230   14410.5417
    5231   14543.4799
    5232   14473.4831
    5233   15211.4782
    5234   14958.7643
    5235   14817.2142
    5236   14610.1555
    5237   14353.9426
    5238   14589.1801
    5239   14646.3010
    5240   14691.6863
    5241   14607.8676
    5242   14926.4536
    5243   14734.1944
    5244   14560.2343
    5245   14655.0344
    5246   14590.0310
    5247   14473.0908
    5248   14605.5440
    5249   14806.7759
    5250   14839.4422
    5251   14658.9667
    5252   14530.3252
    5253   14706.0435
    5254   14674.7962
    5255   14650.8395
    5256   14325.8584
    5257   14623.2418
    5258   14702.0549
    5259   14835.2470
    5260   14438.6743
    5261   14487.6282
    5262   14517.3949
    5263   14384.5236
    5264   14673.1121
    5265   14567.5077
    5266   14640.0024
    5267   14386.6432
    5268   14832.3882
    5269   14362.0224
    5270   14683.2823
    5271   14802.2739
    5272   14803.5083
    5273   14734.6135
    5274   14765.0527
    5275   14686.6912
    5276   14472.2073
    5277   14674.1034
    5278   14699.3792
    5279   14339.2760
    5280   14484.0242
    5281   14562.2065
    5282   14380.4277
    5283   14450.8588
    5284   14909.1043
    5285   14623.5246
    5286   14723.5674
    5287   14690.7785
    5288   14821.4249
    5289   14712.5592
    5290   14602.1517
    5291   14916.2870
    5292   14717.7284
    5293   14687.9375
    5294   14604.1770
    5295   14602.4439
    5296   14559.5269
    5297   14588.6624
    5298   14856.4826
    5299   14587.0046
    5300   14668.5615
    5301   14483.0919
    5302   14631.7839
    5303   14782.9005
    5304   14529.6700
    5305   14553.0427
    5306   14830.9433
    5307   14809.6192
    5308   14416.8966
    5309   14611.1293
    5310   14438.5051
    5311   14561.1569
    5312   14597.4976
    5313   14556.4066
    5314   14474.2977
    5315   14493.3924
    5316   14703.4458
    5317   14497.6645
    5318   14802.2841
    5319   14717.0106
    5320   14791.0736
    5321   14810.8524
    5322   14551.3384
    5323   14630.0129
    5324   14672.6182
    5325   14627.4597
    5326   14798.8412
    5327   14641.6672
    5328   14892.5900
    5329   14790.2637
    5330   14434.0558
    5331   14730.4482
    5332   14775.8089
    5333   14618.4170
    5334   14855.0128
    5335   14593.8764
    5336   14827.0825
    5337   14603.6870
    5338   14671.2116
    5339   14731.5601
    5340   14552.4482
    5341   14628.3497
    5342   14407.6268
    5343   14754.3123
    5344   14673.4859
    5345   14657.9020
    5346   14415.8328
    5347   14529.4566
    5348   14682.5248
    5349   14298.1721
    5350   14617.2572
    5351   14450.2168
    5352   14319.0657
    5353   14790.0185
    5354   14625.0111
    5355   14696.6002
    5356   14631.5788
    5357   14552.8887
    5358   14509.8217
    5359   14506.8649
    5360   14769.0846
    5361   14628.9704
    5362   14571.9303
    5363   14501.2134
    5364   14718.4974
    5365   14610.5504
    5366   14597.3065
    5367   14423.5070
    5368   14561.2891
    5369   14527.5934
    5370   14505.9661
    5371   14849.5346
    5372   14647.9959
    5373   14692.4402
    5374   14559.2824
    5375   14963.0619
    5376   14486.7770
    5377   15033.5848
    5378   14766.3318
    5379   14885.6571
    5380   14749.3127
    5381   14660.3610
    5382   14577.8522
    5383   15034.1685
    5384   14829.2676
    5385   14995.1109
    5386   14816.6100
    5387   15062.5073
    5388   14634.1497
    5389   14723.0477
    5390   14707.4311
    5391   15085.2274
    5392   14600.6695
    5393   15142.9214
    5394   14774.6983
    5395   14830.3119
    5396   14775.6018
    5397   14767.7652
    5398   14713.6790
    5399   14529.8748
    5400   14854.2585
    5401   14507.9387
    5402   14712.2682
    5403   14496.6434
    5404   14735.0276
    5405   14606.6804
    5406   14519.0619
    5407   14454.3561
    5408   14550.0417
    5409   14590.3166
    5410   14858.1449
    5411   14847.1064
    5412   14566.0856
    5413   14651.3241
    5414   14750.0614
    5415   14652.9455
    5416   14891.6197
    5417   14977.8684
    5418   14720.2441
    5419   14795.1993
    5420   14861.9791
    5421   14637.8217
    5422   14775.6650
    5423   14833.7253
    5424   14800.1465
    5425   14836.7955
    5426   14814.4276
    5427   14777.0766
    5428   14621.0739
    5429   14654.3285
    5430   14738.5598
    5431   14642.9821
    5432   14721.2982
    5433   14646.3646
    5434   14453.8277
    5435   14787.7480
    5436   14863.2572
    5437   14745.8620
    5438   14714.8942
    5439   14444.8020
    5440   14660.4702
    5441   14718.3512
    5442   14430.5074
    5443   14556.5018
    5444   14707.8697
    5445   14687.7152
    5446   14454.0194
    5447   14786.5918
    5448   14963.2888
    5449   14701.8806
    5450   14904.5989
    5451   14570.3689
    5452   14840.7080
    5453   14704.1303
    5454   15043.0248
    5455   14816.7839
    5456   14865.1901
    5457   14680.2022
    5458   14506.3916
    5459   14526.2141
    5460   14778.6094
    5461   14669.7668
    5462   14720.1974
    5463   14833.7110
    5464   14790.6602
    5465   14918.4530
    5466   14527.7666
    5467   14596.2134
    5468   15004.6491
    5469   14747.8397
    5470   14979.3974
    5471   14758.5660
    5472   14753.1433
    5473   14225.1347
    5474   14473.7147
    5475   14266.8092
    5476   14810.1664
    5477   14545.8689
    5478   14551.6305
    5479   14572.6119
    5480   14639.7970
    5481   14614.1997
    5482   14558.9782
    5483   14691.5167
    5484   14596.3338
    5485   14594.3663
    5486   14373.8996
    5487   14283.2470
    5488   14346.5495
    5489   14136.7934
    5490   14576.3796
    5491   14390.2852
    5492   14435.9671
    5493   14619.9769
    5494   14671.6590
    5495   14540.6779
    5496   14428.1518
    5497   14524.9655
    5498   14537.6814
    5499   14480.1694
    5500   14797.9038
    5501   14661.4889
    5502   14411.8834
    5503   14495.0884
    5504   14584.8618
    5505   14639.9160
    5506   14788.9822
    5507   14704.7613
    5508   14721.8649
    5509   14571.5010
    5510   14524.4963
    5511   14840.9147
    5512   14682.6850
    5513   14488.9359
    5514   14414.3069
    5515   14267.1153
    5516   14558.3477
    5517   14428.3132
    5518   14409.1982
    5519   14482.7497
    5520   14415.9975
    5521   14614.7366
    5522   14464.6186
    5523   14267.4262
    5524   14556.1705
    5525   14366.7728
    5526   14979.6684
    5527   14599.6182
    5528   14641.0691
    5529   14693.1356
    5530   14499.4106
    5531   14827.5968
    5532   14573.2889
    5533   14648.0246
    5534   14497.4146
    5535   14422.1166
    5536   14626.9365
    5537   14793.5370
    5538   14729.1871
    5539   14541.4068
    5540   14602.4692
    5541   14822.8567
    5542   14752.7320
    5543   14729.2398
    5544   15006.4050
    5545   14675.8269
    5546   14752.9127
    5547   14788.6540
    5548   14809.4752
    5549   14739.6945
    5550   14805.6683
    5551   14846.8361
    5552   14877.3242
    5553   14580.7983
    5554   14539.7672
    5555   14857.9245
    5556   14594.7015
    5557   14784.8320
    5558   14629.4006
    5559   14758.7478
    5560   14750.5188
    5561   14909.1882
    5562   14675.8605
    5563   14758.1428
    5564   14747.6852
    5565   14561.7546
    5566   14810.0003
    5567   14441.3041
    5568   14700.0150
    5569   14455.6042
    5570   14417.0151
    5571   14467.5343
    5572   14298.9978
    5573   14372.2506
    5574   14422.3948
    5575   14559.0869
    5576   14500.1672
    5577   14414.4104
    5578   14332.9609
    5579   14506.2152
    5580   14696.7054
    5581   14798.4103
    5582   14674.5880
    5583   14566.6629
    5584   14535.5933
    5585   14373.3524
    5586   14412.4663
    5587   14515.4225
    5588   14539.0553
    5589   14585.3336
    5590   14480.1843
    5591   14435.8121
    5592   14572.3797
    5593   14753.0202
    5594   14916.9208
    5595   14535.6916
    5596   14770.3084
    5597   14837.7820
    5598   14786.1778
    5599   14729.9574
    5600   14277.9320
    5601   14659.9997
    5602   14513.6661
    5603   14390.1542
    5604   14725.5657
    5605   14481.8242
    5606   14701.4610
    5607   14611.9316
    5608   14642.4866
    5609   14763.3481
    5610   14744.8429
    5611   14778.6898
    5612   14712.4138
    5613   14717.0407
    5614   14672.9782
    5615   14527.0274
    5616   14683.1689
    5617   14638.6723
    5618   14609.8611
    5619   14686.4281
    5620   14297.1229
    5621   14473.0030
    5622   14497.7047
    5623   14389.8963
    5624   14282.1579
    5625   14508.6974
    5626   14749.8884
    5627   14547.5434
    5628   14588.4914
    5629   14393.8878
    5630   14395.6435
    5631   14496.5859
    5632   14202.4499
    5633   14355.5465
    5634   14265.5523
    5635   14531.9515
    5636   14500.0202
    5637   14293.7689
    5638   14668.3863
    5639   14521.8424
    5640   14386.4418
    5641   14571.9434
    5642   14682.6874
    5643   14327.5709
    5644   14506.7839
    5645   14479.3786
    5646   14361.2858
    5647   14304.4991
    5648   14433.5723
    5649   14429.5488
    5650   14164.0683
    5651   14229.3383
    5652   14011.4353
    5653   14137.5614
    5654   13997.4260
    5655   14024.9145
    5656   14174.8111
    5657   14201.5948
    5658   14259.1588
    5659   13973.7505
    5660   14088.2356
    5661   14412.3180
    5662   14247.4171
    5663   14337.5245
    5664   14172.5735
    5665   14539.2018
    5666   14718.4515
    5667   14378.4580
    5668   14427.2914
    5669   14599.7309
    5670   14606.0008
    5671   14455.8365
    5672   14335.5147
    5673   14187.9591
    5674   14345.6865
    5675   14350.0214
    5676   14284.0347
    5677   14274.0132
    5678   14490.0354
    5679   14320.7506
    5680   14259.6218
    5681   14442.0252
    5682   14595.7810
    5683   14608.7220
    5684   14551.7151
    5685   14549.5856
    5686   14357.9086
    5687   14279.9160
    5688   14411.3817
    5689   14470.1577
    5690   14391.6282
    5691   14254.4341
    5692   14196.6268
    5693   14252.6756
    5694   14294.5810
    5695   14372.4226
    5696   14305.3192
    5697   14160.1132
    5698   14668.8738
    5699   14501.8656
    5700   14555.4561
    5701   14222.9131
    5702   14506.8869
    5703   14452.8650
    5704   14489.1445
    5705   14567.7221
    5706   14271.9471
    5707   14508.3112
    5708   14593.3050
    5709   14423.2622
    5710   14446.8550
    5711   14428.5879
    5712   14440.7232
    5713   14489.5825
    5714   14508.8528
    5715   14368.0199
    5716   14315.4984
    5717   14436.5196
    5718   14275.5901
    5719   14517.6187
    5720   14506.8689
    5721   14824.0485
    5722   14538.7357
    5723   14258.1504
    5724   14351.6393
    5725   14323.9190
    5726   14323.1967
    5727   14280.4370
    5728   14164.9715
    5729   14326.8816
    5730   14226.6304
    5731   14168.7708
    5732   13973.2591
    5733   13899.4852
    5734   14310.9002
    5735   14337.0604
    5736   14072.4518
    5737   14123.2568
    5738   14078.7701
    5739   14064.8958
    5740   14089.6675
    5741   14247.0525
    5742   13924.0565
    5743   14338.6273
    5744   14168.1477
    5745   14183.0182
    5746   14231.0703
    5747   14041.6883
    5748   14061.7008
    5749   13995.4352
    5750   14026.0930
    5751   14261.7217
    5752   14286.0965
    5753   14280.7146
    5754   14009.4165
    5755   14375.1185
    5756   14149.5270
    5757   14241.0380
    5758   14502.1192
    5759   14311.5803
    5760   14164.1298
    5761   13987.6341
    5762   14357.7428
    5763   14193.7974
    5764   14160.3522
    5765   14516.2298
    5766   14211.4381
    5767   14331.4491
    5768   13983.4137
    5769   14170.7679
    5770   13738.9427
    5771   14060.9365
    5772   14014.9044
    5773   14139.1069
    5774   13977.8609
    5775   14262.2317
    5776   14472.9314
    5777   14417.0464
    5778   14288.4092
    5779   14486.3891
    5780   14261.7087
    5781   14500.0001
    5782   14250.7646
    5783   14566.4773
    5784   14486.3153
    5785   14617.6991
    5786   14464.3845
    5787   14641.6845
    5788   14516.0911
    5789   14141.7830
    5790   14480.3626
    5791   14376.2070
    5792   14403.5659
    5793   14345.0439
    5794   14269.8396
    5795   14411.6830
    5796   14447.4149
    5797   14678.9095
    5798   14712.8412
    5799   14314.8418
    5800   14523.6015
    5801   14291.3109
    5802   14303.3747
    5803   14466.5225
    5804   14471.7658
    5805   14380.2896
    5806   14339.6031
    5807   14393.1764
    5808   14456.9018
    5809   14493.5351
    5810   14601.4576
    5811   14670.1058
    5812   14679.5991
    5813   14514.5261
    5814   14402.8548
    5815   14412.5755
    5816   14414.2193
    5817   14619.7748
    5818   14522.2720
    5819   14585.2595
    5820   14224.2005
    5821   14569.7295
    5822   14853.5639
    5823   14267.3316
    5824   14649.5303
    5825   14637.7398
    5826   14371.0160
    5827   14502.9780
    5828   14255.9310
    5829   14273.0950
    5830   14294.3620
    5831   14359.4667
    5832   14418.9809
    5833   14566.1433
    5834   14616.4904
    5835   14450.7397
    5836   14257.2492
    5837   14177.6271
    5838   14192.8330
    5839   14066.6093
    5840   14242.0708
    5841   14299.7924
    5842   14418.0495
    5843   14149.6723
    5844   14007.9928
    5845   14320.0305
    5846   14193.0334
    5847   14040.7906
    5848   14062.2633
    5849   14105.4979
    5850   14089.4408
    5851   14168.8470
    5852   14214.0693
    5853   14321.9823
    5854   14136.6909
    5855   14258.5169
    5856   14121.1694
    5857   14360.7195
    5858   14259.4193
    5859   13851.0862
    5860   14104.0963
    5861   14246.2380
    5862   14168.5397
    5863   13996.2549
    5864   14199.1654
    5865   14158.5906
    5866   13914.0919
    5867   14314.4641
    5868   14290.8761
    5869   14535.4820
    5870   13936.6844
    5871   14028.6709
    5872   14252.1061
    5873   14319.6243
    5874   14296.7255
    5875   14376.4277
    5876   14271.6005
    5877   14425.9504
    5878   14383.8570
    5879   14244.7691
    5880   14452.3066
    5881   14204.2124
    5882   14403.8537
    5883   14408.2360
    5884   14081.4979
    5885   14138.9005
    5886   14101.0681
    5887   14279.8348
    5888   14442.1146
    5889   14069.3125
    5890   14294.1089
    5891   14125.7943
    5892   14412.6932
    5893   14114.5296
    5894   14488.2308
    5895   14153.0108
    5896   14366.8410
    5897   14186.2809
    5898   14047.2789
    5899   14374.3699
    5900   14014.6485
    5901   14090.5406
    5902   14472.4230
    5903   14401.1467
    5904   14283.2505
    5905   14184.1799
    5906   14230.4725
    5907   13989.7528
    5908   14103.5701
    5909   13866.8153
    5910   14125.3309
    5911   14141.7822
    5912   14267.2346
    5913   14105.9365
    5914   14271.2929
    5915   14123.4676
    5916   13826.7922
    5917   13959.6634
    5918   14095.1579
    5919   14202.9871
    5920   14161.7019
    5921   14286.9679
    5922   14113.3512
    5923   14160.5034
    5924   14083.4750
    5925   14473.7665
    5926   14134.2861
    5927   14138.1661
    5928   14132.0878
    5929   13932.6309
    5930   14128.9144
    5931   13928.2877
    5932   14116.3176
    5933   14013.9349
    5934   14244.5208
    5935   13970.0626
    5936   14237.6443
    5937   13994.0791
    5938   14106.9952
    5939   14168.4719
    5940   13965.5956
    5941   14112.2276
    5942   14275.8679
    5943   13917.4413
    5944   14299.9698
    5945   14115.1301
    5946   14182.4234
    5947   14327.0581
    5948   14289.5848
    5949   14215.1888
    5950   14242.8659
    5951   14123.3962
    5952   14217.3765
    5953   14141.1658
    5954   14268.4849
    5955   14328.2995
    5956   14149.8896
    5957   14305.5753
    5958   14428.7734
    5959   14107.1260
    5960   14116.7922
    5961   14298.5655
    5962   14160.2178
    5963   14258.7242
    5964   13990.8914
    5965   14233.4444
    5966   14366.2855
    5967   14310.9036
    5968   14324.1159
    5969   14353.7257
    5970   14402.7541
    5971   14527.6768
    5972   14140.8078
    5973   14453.2014
    5974   14457.2569
    5975   14564.0950
    5976   14572.6628
    5977   14536.4056
    5978   14554.2787
    5979   14549.1322
    5980   14368.4129
    5981   14288.3731
    5982   14761.3716
    5983   14605.0742
    5984   14721.1710
    5985   14732.7350
    5986   14567.4954
    5987   14840.4268
    5988   14417.2529
    5989   14407.2365
    5990   14350.0051
    5991   14394.0725
    5992   14425.6717
    5993   14582.8245
    5994   14595.2639
    5995   14671.5150
    5996   14261.6948
    5997   14366.5602
    5998   14547.0971
    5999   14626.5823
    6000   14553.6299
    6001   14383.9626
    6002   14389.6461
    6003   14368.3390
    6004   14411.1938
    6005   14442.7717
    6006   14623.1423
    6007   14286.6529
    6008   14823.4702
    6009   14464.6306
    6010   14351.2823
    6011   14402.6581
    6012   14407.2422
    6013   14163.2938
    6014   14274.2009
    6015   14340.3569
    6016   14696.2493
    6017   14669.5216
    6018   14640.5694
    6019   14752.1672
    6020   14728.0766
    6021   14632.4983
    6022   14755.5552
    6023   14568.0631
    6024   14535.6051
    6025   14930.6646
    6026   14709.7490
    6027   14697.6267
    6028   14631.2236
    6029   14677.1585
    6030   14658.0888
    6031   14445.0781
    6032   14510.5652
    6033   14552.3839
    6034   14510.7770
    6035   14565.5069
    6036   14375.2146
    6037   14285.0129
    6038   14278.0824
    6039   14270.5749
    6040   14595.9995
    6041   14531.2171
    6042   14549.5568
    6043   14216.4990
    6044   14563.4092
    6045   14360.3482
    6046   14396.2278
    6047   14173.9649
    6048   14275.3545
    6049   14112.5394
    6050   14139.2314
    6051   14472.1510
    6052   14218.5504
    6053   14160.8593
    6054   14225.3789
    6055   14164.4227
    6056   14396.2014
    6057   14267.5637
    6058   14334.2814
    6059   14155.1538
    6060   14319.7675
    6061   14298.7936
    6062   14332.8656
    6063   14352.7371
    6064   14305.4402
    6065   14497.4464
    6066   13952.9164
    6067   14494.0612
    6068   14489.7636
    6069   14401.7074
    6070   14341.4225
    6071   14466.1725
    6072   14617.2709
    6073   14600.7770
    6074   14637.1933
    6075   14236.6851
    6076   14620.6940
    6077   14553.2417
    6078   14272.6474
    6079   14483.3019
    6080   14380.9089
    6081   14353.3431
    6082   14281.0349
    6083   14276.5758
    6084   14374.8927
    6085   14232.9416
    6086   14412.1638
    6087   14516.9217
    6088   14429.3383
    6089   14393.9132
    6090   14386.3729
    6091   14323.6552
    6092   14397.7189
    6093   14411.0516
    6094   14256.6097
    6095   14342.3608
    6096   14440.3330
    6097   14293.8172
    6098   14362.4168
    6099   14160.9714
    6100   14410.4445
    6101   14491.9142
    6102   14511.0121
    6103   14364.4242
    6104   14482.7128
    6105   14232.2235
    6106   14465.9738
    6107   14464.6907
    6108   14160.0048
    6109   14502.5220
    6110   14249.8959
    6111   14573.2342
    6112   14520.2602
    6113   14522.3186
    6114   14339.7365
    6115   14213.7480
    6116   14544.0438
    6117   14192.8572
    6118   14122.7157
    6119   14263.7697
    6120   14145.5375
    6121   14323.5295
    6122   14357.6585
    6123   14472.9603
    6124   14306.2526
    6125   14575.6427
    6126   14359.1782
    6127   14395.5554
    6128   14374.4408
    6129   14350.8843
    6130   14282.4154
    6131   14124.9761
    6132   14283.8304
    6133   14041.1279
    6134   14276.6692
    6135   14251.6152
    6136   14332.9731
    6137   14282.2104
    6138   14361.3592
    6139   14233.9446
    6140   14121.5336
    6141   14195.5844
    6142   14452.0824
    6143   14347.5143
    6144   14666.3402
    6145   14472.4194
    6146   14537.4543
    6147   14631.8574
    6148   14592.0229
    6149   14388.1947
    6150   14529.5525
    6151   14484.4626
    6152   14783.3393
    6153   14713.5985
    6154   14723.7910
    6155   14778.4815
    6156   14942.5568
    6157   14628.2194
    6158   14846.9828
    6159   14446.1613
    6160   14591.2055
    6161   14647.0987
    6162   14813.4742
    6163   14814.0561
    6164   14644.6778
    6165   14564.2200
    6166   14420.1724
    6167   14439.8389
    6168   14561.1258
    6169   14640.3578
    6170   14588.2863
    6171   14606.9658
    6172   14640.7585
    6173   14642.9374
    6174   14695.3162
    6175   14494.0945
    6176   14558.8628
    6177   14589.9270
    6178   14890.5084
    6179   14380.8738
    6180   14613.5435
    6181   14456.5369
    6182   14278.6146
    6183   14367.4484
    6184   14575.2917
    6185   14570.8915
    6186   14544.7262
    6187   14342.1410
    6188   14668.4479
    6189   14372.5432
    6190   14808.5117
    6191   14470.1176
    6192   15089.3942
    6193   14880.8753
    6194   14737.7059
    6195   14667.2440
    6196   14638.7766
    6197   14713.8742
    6198   14559.5567
    6199   14480.7953
    6200   14481.8715
    6201   14620.9866
    6202   14867.9449
    6203   14559.5807
    6204   14617.7817
    6205   14600.5813
    6206   14692.2876
    6207   14462.3140
    6208   14732.0934
    6209   14739.6794
    6210   14725.9399
    6211   14539.5347
    6212   14469.0848
    6213   14595.7695
    6214   14372.9241
    6215   14473.8822
    6216   14490.1408
    6217   14463.9238
    6218   14624.7995
    6219   14304.3592
    6220   14378.0744
    6221   14476.2096
    6222   14262.2571
    6223   14887.9936
    6224   14602.6689
    6225   14708.3931
    6226   14761.6731
    6227   14364.2219
    6228   14095.0538
    6229   14556.8784
    6230   14479.9680
    6231   14372.7688
    6232   14447.8737
    6233   14388.5250
    6234   14339.8288
    6235   14519.3614
    6236   14756.9850
    6237   14758.7660
    6238   14966.6142
    6239   14642.9611
    6240   14960.6346
    6241   14904.3217
    6242   14826.0657
    6243   14803.8069
    6244   14838.1116
    6245   14558.8231
    6246   14649.0260
    6247   14411.7500
    6248   14748.4312
    6249   14832.5641
    6250   14475.0008
    6251   14832.8961
    6252   14486.4566
    6253   14565.9965
    6254   14686.8661
    6255   14439.6867
    6256   14701.6767
    6257   14346.5120
    6258   14580.1720
    6259   14813.4430
    6260   14470.4642
    6261   14558.2966
    6262   14782.5962
    6263   14548.3872
    6264   14528.9327
    6265   14618.1882
    6266   14541.7773
    6267   14730.3255
    6268   14554.7891
    6269   14739.2627
    6270   14707.1784
    6271   14833.6551
    6272   14680.3245
    6273   14882.6232
    6274   14832.0301
    6275   14553.3359
    6276   14743.0299
    6277   14547.1967
    6278   14890.7697
    6279   14637.0084
    6280   14526.6181
    6281   14702.4394
    6282   14553.2139
    6283   14536.8334
    6284   14533.1041
    6285   14938.2074
    6286   14417.1967
    6287   14575.0658
    6288   14341.6268
    6289   14334.9350
    6290   14239.3348
    6291   14442.6847
    6292   14231.6764
    6293   14446.8107
    6294   14409.1564
    6295   14652.8111
    6296   14548.7185
    6297   14830.8133
    6298   14422.8803
    6299   14415.0944
    6300   14538.0656
    6301   14536.4631
    6302   14356.3850
    6303   14453.7757
    6304   14401.2413
    6305   14675.0924
    6306   14634.2573
    6307   14270.9402
    6308   14756.6325
    6309   14539.2187
    6310   14439.7656
    6311   14439.6399
    6312   14397.9037
    6313   14441.1069
    6314   14613.6362
    6315   14419.4087
    6316   14536.4409
    6317   14602.3952
    6318   14553.7624
    6319   14780.8243
    6320   14509.6728
    6321   14675.6102
    6322   14798.8523
    6323   14549.7125
    6324   14807.2106
    6325   14829.1126
    6326   14501.8421
    6327   14872.8534
    6328   14573.1763
    6329   14576.3309
    6330   14559.1557
    6331   14636.8642
    6332   14684.6287
    6333   14938.9746
    6334   14829.1190
    6335   14513.5286
    6336   14567.8548
    6337   14833.3155
    6338   14717.3878
    6339   14788.4664
    6340   14583.4107
    6341   14850.8756
    6342   14748.6206
    6343   14739.1196
    6344   14736.0046
    6345   14907.3460
    6346   14845.8005
    6347   14705.0896
    6348   14606.5025
    6349   14564.8999
    6350   14695.2238
    6351   14759.1906
    6352   14871.1046
    6353   14826.9049
    6354   14985.9881
    6355   14643.2982
    6356   15023.2582
    6357   14682.6227
    6358   14974.0409
    6359   14679.9384
    6360   15299.2904
    6361   15050.2193
    6362   14769.5231
    6363   14865.2857
    6364   14956.6190
    6365   14749.1143
    6366   15070.3981
    6367   14954.8683
    6368   15181.4070
    6369   14900.7022
    6370   15060.6531
    6371   14752.6963
    6372   14887.0519
    6373   14903.9026
    6374   14902.0864
    6375   14835.0558
    6376   14988.2867
    6377   14667.2353
    6378   14560.8674
    6379   14600.7074
    6380   14535.8816
    6381   14563.5319
    6382   14746.0732
    6383   14454.9154
    6384   14677.9173
    6385   14902.1367
    6386   14489.9336
    6387   14601.9408
    6388   14624.0857
    6389   14475.7906
    6390   14634.0182
    6391   14721.2439
    6392   14490.1022
    6393   14501.1860
    6394   14630.7290
    6395   14835.6228
    6396   14698.5816
    6397   14874.3322
    6398   14911.4921
    6399   14880.4546
    6400   14684.1517
    6401   14877.0059
    6402   14947.7677
    6403   14654.8297
    6404   14775.0360
    6405   14781.8578
    6406   14506.7404
    6407   14891.4002
    6408   14750.0326
    6409   15108.2182
    6410   14852.1187
    6411   15031.4594
    6412   15181.2894
    6413   15128.2748
    6414   15032.8396
    6415   14960.9157
    6416   15007.9962
    6417   14967.4162
    6418   14950.5630
    6419   15027.5768
    6420   14999.3687
    6421   15141.7178
    6422   15104.1585
    6423   14851.1644
    6424   14909.1429
    6425   14942.7595
    6426   15291.4596
    6427   14930.3904
    6428   14980.3839
    6429   15161.8254
    6430   14940.4568
    6431   14937.1308
    6432   15024.7539
    6433   14830.2618
    6434   15287.0057
    6435   15051.8719
    6436   15174.1187
    6437   14971.5632
    6438   15031.4456
    6439   15270.0091
    6440   15206.1858
    6441   15199.3618
    6442   15447.3202
    6443   15178.2845
    6444   15140.2157
    6445   15243.5723
    6446   14684.2189
    6447   14718.3241
    6448   14962.0385
    6449   14796.7312
    6450   14977.7942
    6451   15009.7443
    6452   14945.8110
    6453   15169.9259
    6454   14794.7974
    6455   15242.0708
    6456   15062.2785
    6457   14939.1455
    6458   15033.7228
    6459   14867.4816
    6460   14890.7301
    6461   14942.5140
    6462   14850.5006
    6463   15078.3267
    6464   15158.0658
    6465   14861.9936
    6466   14738.6139
    6467   14563.8264
    6468   14940.3782
    6469   15143.4583
    6470   14766.3790
    6471   15162.9683
    6472   14967.5615
    6473   15167.7045
    6474   14945.2583
    6475   15110.2202
    6476   14905.1970
    6477   15097.7902
    6478   14902.5711
    6479   14889.1398
    6480   14868.3356
    6481   14985.2584
    6482   15009.7287
    6483   15116.9952
    6484   15096.7452
    6485   15030.8897
    6486   15053.7320
    6487   14835.6717
    6488   15041.8765
    6489   14852.2262
    6490   14726.3362
    6491   14830.0567
    6492   14974.6466
    6493   14772.4322
    6494   14600.7890
    6495   14880.5346
    6496   14929.7689
    6497   14985.2598
    6498   14994.4020
    6499   14775.4690
    6500   14793.7681
    6501   14975.3435
    6502   15081.5347
    6503   14643.8904
    6504   14964.3749
    6505   14937.9451
    6506   14735.6863
    6507   14791.4099
    6508   14842.0235
    6509   14870.7275
    6510   14705.2759
    6511   14816.4270
    6512   14759.5760
    6513   14959.8251
    6514   14874.2640
    6515   14777.8113
    6516   14832.8638
    6517   14849.1030
    6518   15140.2340
    6519   14849.4437
    6520   14697.7725
    6521   14648.2828
    6522   14888.4145
    6523   14733.5755
    6524   14844.3494
    6525   14837.9081
    6526   14784.7688
    6527   14799.8730
    6528   14660.9517
    6529   14718.3822
    6530   14970.1287
    6531   14948.3337
    6532   15145.2596
    6533   14974.8012
    6534   15131.6795
    6535   15195.1078
    6536   15195.0740
    6537   15103.1071
    6538   15193.5008
    6539   15442.8371
    6540   15430.6528
    6541   15157.8023
    6542   15099.8843
    6543   15087.1250
    6544   15371.6614
    6545   15137.9333
    6546   15104.7516
    6547   15287.8590
    6548   14997.1582
    6549   15050.3174
    6550   14942.5869
    6551   15047.3818
    6552   14858.6536
    6553   15029.7889
    6554   14905.0471
    6555   14817.4280
    6556   15086.7431
    6557   15062.4811
    6558   14879.4853
    6559   15031.5599
    6560   14930.8584
    6561   14845.7279
    6562   14901.0650
    6563   14923.5122
    6564   14934.7840
    6565   15070.3585
    6566   15073.3000
    6567   15335.5787
    6568   15097.4387
    6569   15230.7579
    6570   15136.2301
    6571   15238.8447
    6572   15419.0029
    6573   15154.1932
    6574   15083.5634
    6575   15269.7401
    6576   15362.5497
    6577   15066.4138
    6578   15321.4571
    6579   14980.0442
    6580   15282.5483
    6581   15323.3870
    6582   15542.6960
    6583   15196.6729
    6584   15352.3595
    6585   15340.2436
    6586   15256.2453
    6587   15159.7638
    6588   15196.2531
    6589   15220.4882
    6590   15212.1434
    6591   15408.3450
    6592   15346.1285
    6593   15467.2896
    6594   15009.6954
    6595   15416.5307
    6596   15571.4132
    6597   15217.3757
    6598   15271.1869
    6599   14798.7460
    6600   15059.3354
    6601   14792.3364
    6602   15066.2847
    6603   14872.3482
    6604   15019.9412
    6605   15145.5845
    6606   15285.8868
    6607   15161.4535
    6608   15024.1814
    6609   15178.0906
    6610   15106.9940
    6611   14780.0688
    6612   15065.1915
    6613   15044.0871
    6614   15088.0645
    6615   14748.5090
    6616   14673.6815
    6617   14649.7501
    6618   14994.6044
    6619   14943.1428
    6620   14970.8983
    6621   14846.8359
    6622   14671.8299
    6623   15090.3268
    6624   14907.5176
    6625   14968.6102
    6626   15286.7922
    6627   15370.6692
    6628   15286.6548
    6629   15394.3130
    6630   15244.5657
    6631   15294.4557
    6632   15132.1866
    6633   15001.2596
    6634   15107.1220
    6635   14928.4755
    6636   14889.8723
    6637   14947.3629
    6638   14665.0005
    6639   14950.6325
    6640   14626.0085
    6641   14819.9391
    6642   14944.0991
    6643   15056.2984
    6644   15036.0630
    6645   14852.9916
    6646   14754.1811
    6647   15012.8135
    6648   14708.2240
    6649   14872.1822
    6650   14771.4197
    6651   14946.0025
    6652   14755.8798
    6653   14916.0128
    6654   14870.2387
    6655   14575.0852
    6656   14757.7956
    6657   14632.2705
    6658   14655.3410
    6659   14609.4070
    6660   14504.6429
    6661   14718.5552
    6662   14593.6880
    6663   14510.1459
    6664   14740.5966
    6665   14667.3791
    6666   14720.1652
    6667   14775.2002
    6668   14727.7349
    6669   14960.2827
    6670   14850.8001
    6671   14986.8889
    6672   14813.2515
    6673   14881.0373
    6674   14875.6666
    6675   14966.4224
    6676   14626.8492
    6677   15018.7718
    6678   14659.8210
    6679   14985.0348
    6680   15092.5551
    6681   14773.3956
    6682   14932.4998
    6683   14788.3906
    6684   14773.8588
    6685   14630.7170
    6686   14918.9528
    6687   14726.1785
    6688   14923.2067
    6689   14734.6331
    6690   14893.7726
    6691   15102.1087
    6692   14875.7125
    6693   14826.4176
    6694   14967.2765
    6695   14915.1963
    6696   15062.9449
    6697   14893.7727
    6698   14697.9675
    6699   14545.1935
    6700   14793.0798
    6701   14705.6448
    6702   14685.6599
    6703   14807.7789
    6704   14837.3695
    6705   14693.6592
    6706   14604.0140
    6707   14785.2180
    6708   14671.7354
    6709   15011.7697
    6710   15033.1692
    6711   14426.4050
    6712   14381.9638
    6713   14652.1361
    6714   14660.7956
    6715   14622.1631
    6716   14569.5351
    6717   14763.7119
    6718   14654.0848
    6719   14463.4986
    6720   14475.6674
    6721   14759.7721
    6722   14612.1720
    6723   14482.7214
    6724   14497.0645
    6725   14667.4223
    6726   14810.3036
    6727   14796.6052
    6728   14652.3104
    6729   14751.5168
    6730   14886.7570
    6731   14566.5567
    6732   14597.2111
    6733   14419.5043
    6734   14611.5261
    6735   14646.4038
    6736   14700.5039
    6737   14591.0397
    6738   14566.4826
    6739   14938.1445
    6740   14503.5730
    6741   14569.8465
    6742   14571.4096
    6743   14477.1668
    6744   14624.3074
    6745   14532.5841
    6746   14316.1187
    6747   14407.6572
    6748   14852.4684
    6749   14585.4900
    6750   14791.3580
    6751   14588.2863
    6752   14519.1026
    6753   14846.4526
    6754   14756.6861
    6755   14776.8466
    6756   14915.3557
    6757   14850.4867
    6758   14829.0707
    6759   15075.0224
    6760   14981.7419
    6761   14941.9349
    6762   14853.7980
    6763   14702.1402
    6764   14791.4434
    6765   14647.0922
    6766   14745.0080
    6767   14613.4826
    6768   14525.8118
    6769   14733.3303
    6770   14812.4716
    6771   14756.9600
    6772   14624.1156
    6773   14349.3790
    6774   14716.6530
    6775   14587.8039
    6776   14564.5710
    6777   14570.4562
    6778   14732.9321
    6779   14662.2230
    6780   14524.2216
    6781   14788.7293
    6782   14738.1088
    6783   14797.1598
    6784   14375.1226
    6785   14479.8333
    6786   14595.1390
    6787   14539.8495
    6788   14474.1891
    6789   14562.4033
    6790   14684.3061
    6791   14657.1277
    6792   14656.6846
    6793   14801.3668
    6794   14831.4403
    6795   14728.8155
    6796   15005.8161
    6797   14606.0432
    6798   14798.0932
    6799   14648.4888
    6800   14990.0353
    6801   14588.4772
    6802   14547.9934
    6803   14580.6379
    6804   14613.5606
    6805   14883.1002
    6806   14881.3641
    6807   14556.2273
    6808   14735.8919
    6809   14427.4360
    6810   14655.7248
    6811   14391.6975
    6812   14785.8374
    6813   14448.4281
    6814   14584.3343
    6815   14609.7517
    6816   14356.6389
    6817   14480.5715
    6818   14327.0666
    6819   14724.1696
    6820   14690.7577
    6821   14476.6476
    6822   14552.3291
    6823   14371.9443
    6824   14404.8056
    6825   14767.3558
    6826   14759.5764
    6827   14743.0349
    6828   14623.5569
    6829   14693.4257
    6830   14367.3157
    6831   14532.4979
    6832   14683.9074
    6833   14609.4856
    6834   14644.8052
    6835   14686.4670
    6836   14606.7008
    6837   14783.2077
    6838   15050.0158
    6839   14756.2228
    6840   14840.8403
    6841   14787.4392
    6842   14732.9809
    6843   14885.9804
    6844   14825.0079
    6845   14919.3521
    6846   15147.4649
    6847   14921.0449
    6848   15007.2093
    6849   14870.0434
    6850   14641.1192
    6851   14770.6747
    6852   14813.7076
    6853   14789.4513
    6854   14881.8247
    6855   14879.0390
    6856   14655.8940
    6857   14601.1931
    6858   14486.7397
    6859   14763.3872
    6860   14743.8610
    6861   14920.9258
    6862   14827.5229
    6863   14888.7521
    6864   14600.9861
    6865   14689.3016
    6866   14752.1200
    6867   14737.0915
    6868   14290.9626
    6869   14666.3083
    6870   14569.3124
    6871   15029.7521
    6872   14675.0089
    6873   14688.1997
    6874   14373.6211
    6875   14309.7272
    6876   14540.8959
    6877   14474.9720
    6878   14582.7075
    6879   14473.8075
    6880   14945.3028
    6881   14577.7519
    6882   14628.4192
    6883   14533.5266
    6884   14534.4344
    6885   14426.1756
    6886   14622.1643
    6887   14405.2060
    6888   14221.1269
    6889   14332.8192
    6890   14351.0629
    6891   14799.4401
    6892   14265.3702
    6893   14559.9004
    6894   14668.5301
    6895   14499.4803
    6896   14391.2163
    6897   14444.0479
    6898   14388.9144
    6899   14401.1683
    6900   14189.0653
    6901   14369.3719
    6902   14548.0818
    6903   14473.1611
    6904   14602.3449
    6905   14385.2481
    6906   14703.5001
    6907   14294.7142
    6908   14754.0272
    6909   14447.4593
    6910   14675.7368
    6911   14413.9455
    6912   14592.0520
    6913   15039.4257
    6914   14778.6609
    6915   14850.3032
    6916   14496.6578
    6917   14599.7307
    6918   14656.9381
    6919   14744.1806
    6920   14589.6017
    6921   14556.6794
    6922   14461.9942
    6923   14613.4074
    6924   14418.0197
    6925   14485.1300
    6926   14425.9486
    6927   14706.7424
    6928   14500.5572
    6929   14329.0647
    6930   14484.7784
    6931   14591.7982
    6932   14779.1074
    6933   14612.5411
    6934   14561.9964
    6935   14571.7625
    6936   14600.2236
    6937   14385.5671
    6938   14499.8425
    6939   14925.5277
    6940   14696.8725
    6941   14887.5337
    6942   14752.5652
    6943   14464.0985
    6944   14834.5066
    6945   14746.3334
    6946   14633.0534
    6947   14585.3486
    6948   14574.0809
    6949   14641.3284
    6950   14523.8078
    6951   14540.0047
    6952   14294.6126
    6953   14462.9257
    6954   14738.2695
    6955   14720.1752
    6956   14617.3056
    6957   14749.1145
    6958   14623.7714
    6959   14729.7366
    6960   14479.9717
    6961   14552.6435
    6962   14305.4608
    6963   14425.1295
    6964   14653.1790
    6965   14722.5385
    6966   14788.3624
    6967   14553.1411
    6968   14396.0541
    6969   14564.0944
    6970   15118.1352
    6971   14815.5001
    6972   14513.5648
    6973   14638.8436
    6974   14465.0831
    6975   14600.2569
    6976   14709.4355
    6977   14685.2295
    6978   14534.1929
    6979   14756.7834
    6980   14668.2997
    6981   14830.2420
    6982   14501.4595
    6983   14445.6232
    6984   14541.2353
    6985   14682.2912
    6986   14973.1685
    6987   14590.8402
    6988   14753.4493
    6989   14583.0628
    6990   14676.8602
    6991   14375.8848
    6992   14473.2671
    6993   14502.7628
    6994   14364.4974
    6995   14532.5988
    6996   14644.5486
    6997   14344.4140
    6998   14526.5339
    6999   14300.7160
    7000   14582.0744
    7001   14737.3121
    7002   14714.8737
    7003   14543.4605
    7004   14515.8933
    7005   14688.9770
    7006   14654.4138
    7007   14526.1996
    7008   14822.7546
    7009   14586.7138
    7010   14555.1158
    7011   14774.8545
    7012   14807.6963
    7013   14495.5561
    7014   14788.9084
    7015   14792.5369
    7016   14856.2942
    7017   14508.7116
    7018   14874.7976
    7019   14845.2308
    7020   14779.2045
    7021   14899.3008
    7022   14615.0819
    7023   14896.8360
    7024   14613.0646
    7025   14640.7673
    7026   14950.4505
    7027   14666.6130
    7028   14691.4006
    7029   14702.5290
    7030   14965.8079
    7031   15058.2076
    7032   14888.6758
    7033   15120.7220
    7034   15014.4183
    7035   15047.3441
    7036   14723.5390
    7037   14743.3529
    7038   14686.8462
    7039   14671.9793
    7040   14511.0440
    7041   14854.9360
    7042   14749.9956
    7043   14692.8545
    7044   14768.4875
    7045   14701.7382
    7046   14860.9810
    7047   14511.3105
    7048   14300.9025
    7049   14813.7937
    7050   14581.8575
    7051   14737.5082
    7052   14875.6513
    7053   14536.8001
    7054   14709.8693
    7055   14658.7098
    7056   14753.6862
    7057   14811.3061
    7058   14912.7183
    7059   14496.4003
    7060   14706.5926
    7061   14922.3697
    7062   14612.8114
    7063   14933.8522
    7064   14686.9647
    7065   14831.9067
    7066   14995.4260
    7067   14449.5062
    7068   14741.1641
    7069   14682.0878
    7070   15071.6382
    7071   14702.5396
    7072   14924.4269
    7073   14738.4022
    7074   14764.7497
    7075   14749.7895
    7076   14773.8139
    7077   14783.3183
    7078   14720.5880
    7079   14896.5397
    7080   14941.1666
    7081   14755.9980
    7082   14852.8728
    7083   15157.9971
    7084   14983.4896
    7085   15301.4002
    7086   15214.5114
    7087   14999.8843
    7088   14900.9232
    7089   14963.5229
    7090   14768.9353
    7091   15259.2921
    7092   14648.1141
    7093   15009.4651
    7094   14917.5753
    7095   15106.8992
    7096   15156.3514
    7097   15050.4819
    7098   14908.8371
    7099   14868.1405
    7100   15019.1301
    7101   14999.4954
    7102   14704.9914
    7103   14969.8260
    7104   14827.3105
    7105   14659.5112
    7106   14765.5155
    7107   14817.7952
    7108   14826.6123
    7109   14770.5799
    7110   14743.3747
    7111   14648.7770
    7112   14851.3633
    7113   14690.3804
    7114   14785.5215
    7115   14856.1252
    7116   15076.5266
    7117   15092.3171
    7118   15022.4129
    7119   14643.7857
    7120   14691.9273
    7121   14967.8208
    7122   15033.4444
    7123   14921.3880
    7124   14623.3698
    7125   14761.3474
    7126   14903.4722
    7127   14681.2278
    7128   14814.2179
    7129   14617.0326
    7130   14898.4780
    7131   14832.5193
    7132   14912.9275
    7133   14483.8757
    7134   14532.5095
    7135   14308.0195
    7136   14477.2677
    7137   14274.9441
    7138   14377.5922
    7139   14675.5388
    7140   14701.1765
    7141   15050.5989
    7142   14540.5120
    7143   14450.2601
    7144   14349.0723
    7145   14742.4835
    7146   14833.5147
    7147   14654.7048
    7148   14682.4018
    7149   14579.8777
    7150   14685.7922
    7151   14398.8751
    7152   14384.8762
    7153   14411.6126
    7154   14469.4519
    7155   14860.2902
    7156   14570.9519
    7157   14516.9632
    7158   14624.2868
    7159   14818.6798
    7160   14879.5606
    7161   14683.2123
    7162   14769.6270
    7163   14551.1946
    7164   15095.2042
    7165   14924.5325
    7166   14890.6528
    7167   14837.3039
    7168   15005.2856
    7169   15063.0997
    7170   14955.4671
    7171   15067.6976
    7172   14966.2934
    7173   14886.7972
    7174   14632.2534
    7175   14782.3412
    7176   14841.2784
    7177   14899.1321
    7178   14493.1578
    7179   14853.5676
    7180   14745.1469
    7181   14938.4127
    7182   14711.4023
    7183   14825.4622
    7184   14966.4740
    7185   15006.0937
    7186   15241.4742
    7187   14928.6531
    7188   15020.3527
    7189   14905.9540
    7190   14979.9577
    7191   14814.9397
    7192   14923.6798
    7193   14853.9048
    7194   14841.3936
    7195   14819.7913
    7196   14831.4777
    7197   14944.3281
    7198   14878.6554
    7199   14960.0261
    7200   14818.9478
    7201   14981.2324
    7202   14639.3239
    7203   14842.5251
    7204   14937.8128
    7205   14721.9120
    7206   14665.7969
    7207   14641.4392
    7208   14682.3673
    7209   15002.2261
    7210   14712.4890
    7211   14795.0461
    7212   14911.3019
    7213   14515.8376
    7214   15054.0113
    7215   14712.9443
    7216   15092.0945
    7217   14644.1466
    7218   14927.9731
    7219   15046.8648
    7220   14966.9505
    7221   14865.4116
    7222   14980.8971
    7223   14749.6486
    7224   14673.6063
    7225   14630.1247
    7226   14794.9683
    7227   14742.9094
    7228   14570.2471
    7229   14845.4181
    7230   14592.3893
    7231   14960.9118
    7232   14611.3518
    7233   14883.7524
    7234   14834.3793
    7235   14753.4526
    7236   15000.3210
    7237   14648.2162
    7238   14635.5666
    7239   14636.8482
    7240   14803.7268
    7241   14742.2160
    7242   14505.2634
    7243   14720.8883
    7244   14571.5654
    7245   14725.1815
    7246   14740.6021
    7247   14845.4875
    7248   14668.6994
    7249   15000.6797
    7250   14890.3572
    7251   14424.4476
    7252   14746.3183
    7253   14769.2977
    7254   14976.0139
    7255   15131.8466
    7256   14557.1660
    7257   14599.0772
    7258   14896.7521
    7259   14730.9966
    7260   14741.8243
    7261   14653.7645
    7262   14685.9007
    7263   14455.9022
    7264   14563.6973
    7265   14524.2382
    7266   14509.9725
    7267   14676.8351
    7268   14537.9424
    7269   14756.2627
    7270   14526.4655
    7271   14786.1924
    7272   14250.8009
    7273   14732.0793
    7274   14522.5994
    7275   14692.3285
    7276   14562.5899
    7277   14637.3547
    7278   14525.2269
    7279   14585.8847
    7280   14790.9727
    7281   14494.2890
    7282   14600.6059
    7283   14579.7076
    7284   14982.5468
    7285   14900.3909
    7286   14765.6371
    7287   14790.8919
    7288   14958.7755
    7289   14770.3646
    7290   14721.3711
    7291   14709.5582
    7292   14773.0919
    7293   14783.5351
    7294   14735.3721
    7295   14678.2756
    7296   14787.7688
    7297   14761.2146
    7298   14899.9571
    7299   14777.2176
    7300   14899.3973
    7301   14716.1872
    7302   14995.8752
    7303   15112.2281
    7304   14915.3922
    7305   15030.2223
    7306   15040.0284
    7307   14923.5923
    7308   14729.8783
    7309   14797.8769
    7310   14618.5260
    7311   14576.4176
    7312   14673.1883
    7313   14436.8225
    7314   14813.6292
    7315   14616.4192
    7316   14715.6420
    7317   14853.5989
    7318   14461.3177
    7319   14725.0690
    7320   14493.7107
    7321   14805.5994
    7322   14602.1318
    7323   14538.9876
    7324   14558.2908
    7325   14449.0361
    7326   14583.2767
    7327   14287.3444
    7328   14619.3000
    7329   14462.3084
    7330   14412.1082
    7331   14596.8742
    7332   14473.4062
    7333   14589.5695
    7334   14674.8492
    7335   14640.9572
    7336   14514.9300
    7337   14430.1064
    7338   14416.0555
    7339   14392.2499
    7340   14416.8847
    7341   14424.3980
    7342   14430.1958
    7343   14422.8006
    7344   14419.0720
    7345   14597.5921
    7346   14787.8723
    7347   14707.1208
    7348   14745.9389
    7349   14681.1853
    7350   14532.5479
    7351   14630.6346
    7352   14828.1257
    7353   14612.4254
    7354   14499.9691
    7355   14603.9534
    7356   14607.0794
    7357   14743.6450
    7358   14448.0322
    7359   14615.1770
    7360   14711.0393
    7361   14843.4394
    7362   14585.9844
    7363   14721.0043
    7364   14531.9091
    7365   14676.8267
    7366   14596.3024
    7367   14592.9032
    7368   14612.0253
    7369   14577.5782
    7370   14738.8988
    7371   14504.3845
    7372   14290.8417
    7373   14503.6885
    7374   14302.4215
    7375   14517.0992
    7376   14394.2247
    7377   14359.4535
    7378   14616.9155
    7379   14264.3965
    7380   14483.5822
    7381   14542.3475
    7382   14382.0620
    7383   14460.1447
    7384   14299.1645
    7385   14474.5907
    7386   14690.6917
    7387   14671.0596
    7388   14638.8096
    7389   14254.4446
    7390   14465.5223
    7391   14538.2372
    7392   14640.4449
    7393   14882.1240
    7394   14443.7851
    7395   14347.1414
    7396   14285.6685
    7397   14460.1294
    7398   14655.8418
    7399   14436.4526
    7400   14567.3428
    7401   14490.9115
    7402   14470.9656
    7403   14689.0714
    7404   14697.0068
    7405   14770.6904
    7406   14386.8119
    7407   14546.1813
    7408   14578.8744
    7409   14563.4302
    7410   14744.1008
    7411   14406.5331
    7412   14768.6842
    7413   14642.5628
    7414   14591.0037
    7415   14437.9372
    7416   14546.6995
    7417   14681.6223
    7418   14693.4246
    7419   14616.0309
    7420   14388.3323
    7421   14331.9018
    7422   14539.9705
    7423   14416.1571
    7424   14363.7076
    7425   14486.5981
    7426   14403.7777
    7427   14203.6073
    7428   14447.1086
    7429   14153.6111
    7430   14508.0203
    7431   14205.2440
    7432   14177.1538
    7433   14320.9413
    7434   14309.6609
    7435   14228.8912
    7436   14111.7433
    7437   14162.7209
    7438   14246.5056
    7439   14373.9544
    7440   14287.8487
    7441   14123.5833
    7442   14424.7516
    7443   14589.7811
    7444   14153.1048
    7445   14355.0909
    7446   14168.5112
    7447   14424.0415
    7448   14175.0467
    7449   14533.2679
    7450   14186.9215
    7451   14391.9910
    7452   14344.3137
    7453   14657.1035
    7454   14394.8337
    7455   14442.0848
    7456   14344.0552
    7457   14368.2407
    7458   14611.2491
    7459   14418.3828
    7460   14475.8658
    7461   14479.1417
    7462   14337.2549
    7463   14228.3441
    7464   14706.4234
    7465   14161.9449
    7466   14426.4260
    7467   14243.2587
    7468   14571.4322
    7469   14536.3605
    7470   14469.0948
    7471   14441.8058
    7472   14649.8376
    7473   14615.6194
    7474   14500.1150
    7475   14462.7545
    7476   14535.5238
    7477   14557.1264
    7478   14483.6039
    7479   14516.5465
    7480   14377.7038
    7481   14587.0860
    7482   14230.5517
    7483   14340.1934
    7484   14162.8836
    7485   14061.2945
    7486   14368.9243
    7487   14130.4383
    7488   14050.4920
    7489   14299.0255
    7490   14212.1931
    7491   14296.8440
    7492   14370.7862
    7493   14446.0706
    7494   14112.5124
    7495   14536.0100
    7496   14594.5450
    7497   14374.5770
    7498   14250.9251
    7499   14336.5991
    7500   14441.8032
    7501   14597.9409
    7502   14419.7062
    7503   14310.1339
    7504   14498.2337
    7505   14491.5528
    7506   14217.7746
    7507   14390.6198
    7508   14399.4315
    7509   14371.5992
    7510   14111.3819
    7511   14539.0160
    7512   14537.8066
    7513   14542.9417
    7514   14684.9682
    7515   14482.1862
    7516   14572.2563
    7517   14556.1802
    7518   14785.8917
    7519   14987.6749
    7520   15052.4786
    7521   14980.1914
    7522   14843.0098
    7523   14788.9330
    7524   15004.5016
    7525   14605.1021
    7526   14530.0401
    7527   14780.9132
    7528   14815.8072
    7529   14576.1239
    7530   14687.2069
    7531   14619.6767
    7532   14414.0076
    7533   14668.4907
    7534   14559.6475
    7535   14598.5405
    7536   14722.6355
    7537   14879.9190
    7538   14788.5927
    7539   14541.8813
    7540   14226.0442
    7541   14567.5202
    7542   14312.9328
    7543   14625.7835
    7544   14787.5457
    7545   14478.1443
    7546   14509.5279
    7547   14692.1732
    7548   14562.4903
    7549   14567.7295
    7550   14633.9536
    7551   14641.7249
    7552   14831.2608
    7553   14428.7973
    7554   14675.4984
    7555   14577.8878
    7556   14614.7024
    7557   14657.1757
    7558   14680.3050
    7559   14686.2896
    7560   14568.5270
    7561   14690.3790
    7562   14847.5755
    7563   14523.4177
    7564   14713.9333
    7565   14469.5208
    7566   14442.1121
    7567   14874.2756
    7568   14940.2406
    7569   14765.7375
    7570   14891.7184
    7571   14810.2187
    7572   14574.7214
    7573   14605.6369
    7574   14524.8327
    7575   14814.0937
    7576   14705.3606
    7577   14914.0108
    7578   14459.4733
    7579   14872.3704
    7580   15012.9318
    7581   14680.6776
    7582   14157.2602
    7583   14545.0320
    7584   14516.6425
    7585   14608.2108
    7586   14604.0456
    7587   14476.4721
    7588   14103.8932
    7589   14464.6797
    7590   14327.6907
    7591   14594.2895
    7592   14643.5261
    7593   14532.2353
    7594   14504.1789
    7595   14525.6717
    7596   14506.5184
    7597   14857.4820
    7598   14561.2300
    7599   14473.2100
    7600   14495.2547
    7601   14443.9171
    7602   14437.5857
    7603   14343.5801
    7604   14327.4561
    7605   14644.1400
    7606   14229.0102
    7607   14488.9676
    7608   14392.8731
    7609   14480.2292
    7610   14233.3257
    7611   14755.0325
    7612   14564.7999
    7613   14390.5301
    7614   14526.9452
    7615   14614.4194
    7616   14536.3600
    7617   14477.5722
    7618   14534.6685
    7619   14504.9261
    7620   14474.7461
    7621   14543.6073
    7622   14564.0808
    7623   14481.9797
    7624   14535.5210
    7625   14383.1802
    7626   14599.4943
    7627   14559.4422
    7628   14645.7189
    7629   14679.6379
    7630   14342.8253
    7631   14784.8122
    7632   14496.5333
    7633   14858.0972
    7634   14441.4760
    7635   14750.6222
    7636   14409.5116
    7637   14432.0972
    7638   14684.4634
    7639   14787.6421
    7640   14657.4096
    7641   14588.9684
    7642   14554.8693
    7643   14585.8176
    7644   14654.3050
    7645   14696.6557
    7646   14477.2587
    7647   14976.9647
    7648   14570.7232
    7649   14640.6663
    7650   14639.1750
    7651   14582.5404
    7652   14621.6935
    7653   14683.6275
    7654   14380.5558
    7655   14570.7023
    7656   14395.1232
    7657   14533.2863
    7658   14888.7928
    7659   14664.2455
    7660   14571.7997
    7661   14619.8409
    7662   14521.3730
    7663   14445.4984
    7664   14827.4463
    7665   14585.6530
    7666   14436.1649
    7667   14462.5993
    7668   14257.1098
    7669   14292.5955
    7670   14342.1483
    7671   14415.3873
    7672   14375.8655
    7673   14522.4843
    7674   14521.5561
    7675   14141.5944
    7676   14574.8526
    7677   14438.7012
    7678   14478.4850
    7679   14504.6713
    7680   14788.2409
    7681   14853.6660
    7682   15011.4989
    7683   14831.0068
    7684   14304.3474
    7685   14684.2232
    7686   14570.7955
    7687   14776.2798
    7688   14333.5514
    7689   14569.1331
    7690   14625.0742
    7691   14913.8465
    7692   14696.3054
    7693   14685.7609
    7694   14784.2409
    7695   15004.0752
    7696   14639.1084
    7697   15016.3249
    7698   14951.3438
    7699   14729.9380
    7700   14866.2653
    7701   14611.9375
    7702   14763.1570
    7703   14836.1441
    7704   14653.7414
    7705   14878.7681
    7706   14696.8617
    7707   14522.0557
    7708   14660.5127
    7709   14452.8541
    7710   14463.1183
    7711   14216.5413
    7712   14445.4530
    7713   14511.0835
    7714   14489.5927
    7715   14490.0695
    7716   14403.7732
    7717   14436.4749
    7718   14415.1735
    7719   14553.9682
    7720   14412.5171
    7721   14503.7682
    7722   14694.2341
    7723   14589.1962
    7724   14794.8539
    7725   14736.3551
    7726   14867.9065
    7727   14808.6738
    7728   14570.8844
    7729   14582.4778
    7730   14847.5078
    7731   14489.7973
    7732   14756.1571
    7733   14566.3272
    7734   14605.3551
    7735   14698.5249
    7736   14785.0796
    7737   14753.3054
    7738   14841.8124
    7739   14466.6809
    7740   14703.1840
    7741   14717.5722
    7742   15118.4294
    7743   14825.3337
    7744   14921.3525
    7745   14630.6230
    7746   14858.8057
    7747   14659.1574
    7748   14765.3124
    7749   14550.7392
    7750   14568.9605
    7751   14579.7025
    7752   14819.1916
    7753   14508.7988
    7754   14508.5638
    7755   14635.1104
    7756   14594.6407
    7757   14624.1171
    7758   14709.9650
    7759   14947.8023
    7760   14753.4708
    7761   14714.5053
    7762   14671.2952
    7763   14791.6645
    7764   14844.2096
    7765   14886.8438
    7766   15007.6892
    7767   14652.3752
    7768   14869.6166
    7769   14723.9373
    7770   14738.5451
    7771   14678.1679
    7772   14469.1402
    7773   14576.0751
    7774   14669.4614
    7775   14707.7110
    7776   14747.0001
    7777   14755.1226
    7778   14709.5663
    7779   14571.8091
    7780   14475.0438
    7781   14527.8351
    7782   14611.0333
    7783   14537.2793
    7784   14559.5167
    7785   14632.4949
    7786   14371.2552
    7787   14768.9291
    7788   14381.4626
    7789   14358.9163
    7790   14408.0721
    7791   14221.1725
    7792   14275.5946
    7793   14462.2356
    7794   14433.6336
    7795   14285.8317
    7796   14457.4561
    7797   14384.4718
    7798   14355.7751
    7799   14715.1709
    7800   14275.8520
    7801   14374.9674
    7802   14098.4552
    7803   14297.0683
    7804   14323.9163
    7805   14335.1188
    7806   14551.4975
    7807   14632.8343
    7808   14317.0671
    7809   14262.5218
    7810   14517.2814
    7811   14483.3001
    7812   14580.6889
    7813   14553.9626
    7814   14601.7174
    7815   14629.2942
    7816   14699.6428
    7817   14552.1524
    7818   14675.0430
    7819   14471.9811
    7820   14335.5699
    7821   14463.5665
    7822   14441.1263
    7823   14545.8961
    7824   14588.1353
    7825   14467.0616
    7826   14383.1024
    7827   14128.3651
    7828   14578.4480
    7829   14118.1878
    7830   14214.5421
    7831   14365.9120
    7832   14523.9457
    7833   14248.9781
    7834   14880.8603
    7835   14633.8422
    7836   14499.5969
    7837   14463.3027
    7838   14738.9625
    7839   14794.7732
    7840   14824.7040
    7841   14737.6277
    7842   14623.5008
    7843   14800.4218
    7844   14852.1344
    7845   14566.1941
    7846   14657.4060
    7847   14484.6881
    7848   14429.6949
    7849   14615.4819
    7850   14724.5763
    7851   14691.8079
    7852   14504.8973
    7853   14477.8532
    7854   14737.2006
    7855   14706.2962
    7856   14874.8977
    7857   14772.1226
    7858   14915.6996
    7859   14627.3897
    7860   14551.2231
    7861   14562.7376
    7862   14554.3332
    7863   14616.4505
    7864   14686.3506
    7865   14611.0028
    7866   14561.2516
    7867   14736.2452
    7868   14639.4653
    7869   14737.7059
    7870   14453.8646
    7871   14493.1306
    7872   14498.6539
    7873   14372.5143
    7874   14611.5076
    7875   14696.0219
    7876   14554.9700
    7877   14367.9347
    7878   14306.0521
    7879   14725.6164
    7880   14325.7844
    7881   14504.6348
    7882   14585.9498
    7883   14447.7289
    7884   14136.4801
    7885   14288.4415
    7886   14359.4201
    7887   14481.4741
    7888   14527.3772
    7889   14657.6859
    7890   14296.3922
    7891   14636.1073
    7892   14623.1170
    7893   14341.4170
    7894   14453.0817
    7895   14458.2142
    7896   14503.6696
    7897   14250.7163
    7898   14238.6348
    7899   14315.6036
    7900   14589.8350
    7901   14620.6604
    7902   14528.4194
    7903   14659.2250
    7904   14587.0824
    7905   14604.5988
    7906   14663.0572
    7907   14766.5153
    7908   14599.9374
    7909   14326.4268
    7910   14808.2393
    7911   14402.3598
    7912   14703.1521
    7913   14609.2225
    7914   14696.3661
    7915   14525.6122
    7916   14708.3955
    7917   14751.9826
    7918   14893.3171
    7919   14641.4987
    7920   14956.8274
    7921   14606.1002
    7922   14606.0041
    7923   14568.8333
    7924   14739.0202
    7925   14534.1584
    7926   14405.3169
    7927   14679.5860
    7928   14752.2629
    7929   14638.4753
    7930   14625.9459
    7931   14498.9678
    7932   14916.8352
    7933   14696.9249
    7934   14867.3243
    7935   14896.2001
    7936   14903.6442
    7937   15125.9379
    7938   14966.6633
    7939   15225.3916
    7940   14973.1164
    7941   14757.8468
    7942   14778.6416
    7943   14815.3783
    7944   14813.5997
    7945   14830.0150
    7946   14581.1596
    7947   14888.3904
    7948   14769.2381
    7949   14725.2099
    7950   14925.5545
    7951   14678.5502
    7952   14942.3709
    7953   14523.6517
    7954   14599.4354
    7955   14604.2290
    7956   14684.8548
    7957   14866.5063
    7958   14725.9591
    7959   14750.2418
    7960   14701.2976
    7961   14686.5744
    7962   14855.6746
    7963   14714.8813
    7964   14575.2991
    7965   15102.9052
    7966   14753.6369
    7967   14761.7906
    7968   14934.0657
    7969   14576.3566
    7970   14488.2479
    7971   14580.2078
    7972   14709.5978
    7973   14669.7186
    7974   14837.3047
    7975   14655.7814
    7976   14757.0559
    7977   14823.5357
    7978   14747.8059
    7979   14656.6015
    7980   14693.8608
    7981   14659.5866
    7982   14926.3680
    7983   14699.0996
    7984   14812.9527
    7985   15269.3295
    7986   14920.8478
    7987   15152.5606
    7988   14856.3408
    7989   14891.9118
    7990   14720.6582
    7991   14807.3040
    7992   15016.1801
    7993   14745.5087
    7994   14904.9262
    7995   14788.1549
    7996   15006.1816
    7997   14959.5876
    7998   14756.7851
    7999   14834.7155
    8000   14827.0043
    8001   14867.9941
    8002   14948.7578
    8003   14984.3058
    8004   14967.3594
    8005   14973.8279
    8006   14924.1086
    8007   15084.2787
    8008   14856.6099
    8009   15018.2685
    8010   14961.3414
    8011   15015.1438
    8012   15037.2314
    8013   14856.3808
    8014   15057.4224
    8015   14706.8634
    8016   15001.6376
    8017   14873.8263
    8018   15044.5268
    8019   14934.5979
    8020   15048.5836
    8021   14653.1561
    8022   14795.0155
    8023   14817.6012
    8024   14960.0563
    8025   14933.7968
    8026   14989.1981
    8027   15028.8960
    8028   14981.7553
    8029   14992.2409
    8030   15136.8647
    8031   14829.5720
    8032   14855.5085
    8033   14767.4879
    8034   15051.3132
    8035   14813.9930
    8036   14757.1941
    8037   14895.1658
    8038   15033.1704
    8039   14953.4974
    8040   14558.4085
    8041   14663.0732
    8042   14633.8635
    8043   14298.9604
    8044   14566.1471
    8045   14527.7023
    8046   14652.0536
    8047   14683.2848
    8048   14679.2459
    8049   14448.5540
    8050   14794.7410
    8051   14551.5271
    8052   14929.1524
    8053   14446.8555
    8054   14608.2930
    8055   14605.0959
    8056   14622.6225
    8057   14745.3464
    8058   14747.6864
    8059   14840.3248
    8060   14682.9758
    8061   14970.3804
    8062   14638.4719
    8063   14895.3561
    8064   14957.0021
    8065   14804.9273
    8066   14621.3001
    8067   14572.5332
    8068   14895.5842
    8069   14709.5387
    8070   14666.7271
    8071   14666.9153
    8072   14493.7671
    8073   14590.5710
    8074   14746.7752
    8075   14653.4181
    8076   14734.5542
    8077   14819.1061
    8078   14640.3195
    8079   14537.8567
    8080   14344.8831
    8081   14802.3650
    8082   14801.3484
    8083   14768.1753
    8084   14817.9105
    8085   14454.5269
    8086   14696.1052
    8087   14743.2789
    8088   14704.8605
    8089   14611.7117
    8090   14657.7364
    8091   14758.0665
    8092   15177.0945
    8093   14896.5257
    8094   14744.9158
    8095   14598.6813
    8096   15018.4579
    8097   14797.2084
    8098   14694.2951
    8099   14634.9323
    8100   14734.3655
    8101   14703.3801
    8102   14865.3800
    8103   14558.3460
    8104   14781.5038
    8105   14866.8048
    8106   14909.5978
    8107   14855.8460
    8108   14404.6627
    8109   14870.3264
    8110   14837.2640
    8111   14914.4080
    8112   14946.5597
    8113   14911.5731
    8114   14875.2838
    8115   14668.4767
    8116   15029.5330
    8117   14970.0375
    8118   14738.4825
    8119   14730.8431
    8120   15155.9344
    8121   14737.4537
    8122   14810.4838
    8123   14605.3004
    8124   14414.1809
    8125   14469.8920
    8126   14333.1129
    8127   14532.8509
    8128   14690.5599
    8129   14640.6594
    8130   14765.3169
    8131   14779.3197
    8132   14649.9173
    8133   14525.2845
    8134   14572.7815
    8135   14681.8794
    8136   14935.2064
    8137   14833.5404
    8138   15099.5556
    8139   14783.8052
    8140   14703.2934
    8141   14566.0883
    8142   14990.9658
    8143   14818.7511
    8144   14824.8992
    8145   14863.9963
    8146   14780.0074
    8147   14796.4398
    8148   14844.3356
    8149   14828.7264
    8150   14647.0579
    8151   14639.9173
    8152   14865.3682
    8153   14691.7006
    8154   14880.6226
    8155   14805.2759
    8156   14839.4474
    8157   15085.5223
    8158   14691.7250
    8159   14730.9783
    8160   14996.4366
    8161   14858.6336
    8162   14860.4750
    8163   14813.6134
    8164   14890.0076
    8165   14607.6630
    8166   14961.2019
    8167   14875.6990
    8168   14940.1417
    8169   14683.6475
    8170   14866.5896
    8171   14685.7464
    8172   14764.1345
    8173   14608.2822
    8174   14900.7321
    8175   14639.1401
    8176   14583.4894
    8177   14737.2813
    8178   14346.5724
    8179   14920.5866
    8180   14582.9925
    8181   14677.8710
    8182   14990.1950
    8183   14807.5714
    8184   15018.9502
    8185   14958.0631
    8186   14990.2785
    8187   14785.0562
    8188   15057.7947
    8189   14870.8657
    8190   14839.8668
    8191   14854.3659
    8192   14942.3638
    8193   15153.6291
    8194   14794.0980
    8195   14938.7125
    8196   15100.7254
    8197   14841.5819
    8198   15399.7932
    8199   14776.2473
    8200   14787.7354
    8201   14723.6797
    8202   15085.1451
    8203   14838.2916
    8204   15056.4284
    8205   14945.0763
    8206   14723.1504
    8207   14605.6525
    8208   14644.3363
    8209   14653.0156
    8210   14419.9681
    8211   14777.4848
    8212   14700.7971
    8213   14524.0847
    8214   14881.3452
    8215   14691.7791
    8216   14653.1906
    8217   14788.5266
    8218   14632.8106
    8219   15027.5708
    8220   15117.3354
    8221   14926.5962
    8222   14739.9061
    8223   14872.3423
    8224   14983.2827
    8225   14927.3720
    8226   14802.3189
    8227   14899.7699
    8228   14898.4711
    8229   14633.0573
    8230   14887.4816
    8231   14633.4844
    8232   14702.2640
    8233   14816.2733
    8234   14994.3734
    8235   14618.8541
    8236   14558.9990
    8237   14757.1914
    8238   14945.6458
    8239   14804.8507
    8240   14994.3488
    8241   14716.7715
    8242   14863.4374
    8243   14760.1763
    8244   15112.2936
    8245   14711.5707
    8246   14832.5852
    8247   14772.4797
    8248   14758.0278
    8249   14938.9570
    8250   14919.8791
    8251   14450.4938
    8252   14698.0742
    8253   14611.5249
    8254   14830.3575
    8255   14614.0050
    8256   14719.8488
    8257   14833.5541
    8258   14921.5561
    8259   14648.5845
    8260   14881.9020
    8261   14855.6789
    8262   14975.4423
    8263   15247.9089
    8264   14940.1072
    8265   15014.0549
    8266   14866.4789
    8267   15206.8485
    8268   14670.2373
    8269   15289.2067
    8270   14992.6907
    8271   15125.5314
    8272   15027.9089
    8273   15211.5949
    8274   15298.1734
    8275   15311.3708
    8276   15109.7084
    8277   15243.0712
    8278   15110.2878
    8279   15439.0413
    8280   15041.8121
    8281   15112.8177
    8282   15021.3368
    8283   15017.0412
    8284   15295.6458
    8285   15131.1639
    8286   15183.3808
    8287   14922.0154
    8288   15200.0173
    8289   15269.8474
    8290   15039.9799
    8291   15126.8177
    8292   14856.2333
    8293   14845.5818
    8294   14949.9272
    8295   14755.3729
    8296   14742.5885
    8297   14878.6384
    8298   14997.6967
    8299   14872.1902
    8300   15002.9086
    8301   14947.8224
    8302   15197.0411
    8303   15412.9849
    8304   14975.7439
    8305   15070.9191
    8306   15272.1105
    8307   15177.4493
    8308   15121.8309
    8309   15325.2039
    8310   15340.6969
    8311   15377.3170
    8312   14826.4372
    8313   14748.4259
    8314   15234.1520
    8315   14936.8422
    8316   15112.1017
    8317   14874.9661
    8318   15057.1038
    8319   15072.1017
    8320   15078.2339
    8321   15073.8076
    8322   15144.9181
    8323   15019.0988
    8324   15075.6948
    8325   15010.3565
    8326   14989.8053
    8327   14889.9806
    8328   15152.3006
    8329   14969.9728
    8330   14740.8965
    8331   14886.7961
    8332   14793.0212
    8333   14988.4091
    8334   14855.9799
    8335   15194.8659
    8336   15005.3160
    8337   15030.8140
    8338   14892.9182
    8339   14828.1986
    8340   15096.2115
    8341   15118.7891
    8342   14829.6875
    8343   14989.5969
    8344   14809.1353
    8345   14856.2295
    8346   14594.9611
    8347   14717.8818
    8348   14641.2591
    8349   14537.6072
    8350   14493.9085
    8351   14545.7375
    8352   14674.6531
    8353   14693.6706
    8354   14881.5372
    8355   14797.3188
    8356   14653.8460
    8357   14748.4381
    8358   14541.0932
    8359   14808.9005
    8360   14931.7709
    8361   14809.4153
    8362   14953.2305
    8363   14625.2769
    8364   14476.7053
    8365   14613.5160
    8366   14667.4711
    8367   14426.9833
    8368   14601.6340
    8369   14505.5383
    8370   14450.0624
    8371   15001.4434
    8372   14607.6898
    8373   14898.9364
    8374   14862.7637
    8375   15059.2970
    8376   14809.5151
    8377   14921.2918
    8378   14731.3148
    8379   14944.5592
    8380   14852.4643
    8381   14722.2860
    8382   14734.6599
    8383   14575.1724
    8384   14727.1715
    8385   14965.4621
    8386   14703.1737
    8387   14593.7185
    8388   14816.8190
    8389   14691.2957
    8390   14453.8837
    8391   14460.3822
    8392   14423.2647
    8393   14584.8994
    8394   14598.3938
    8395   14509.6222
    8396   14691.2479
    8397   14626.2315
    8398   14765.0163
    8399   14851.0489
    8400   14637.3078
    8401   15160.4879
    8402   15156.1384
    8403   14973.3603
    8404   14999.5364
    8405   14818.5352
    8406   14796.3470
    8407   14892.3414
    8408   14927.8084
    8409   15062.5255
    8410   14913.9639
    8411   14817.0954
    8412   14918.8588
    8413   14996.3016
    8414   15194.8686
    8415   15024.3422
    8416   14744.9078
    8417   14856.7654
    8418   14773.2082
    8419   14994.2821
    8420   14946.7554
    8421   14738.1250
    8422   14859.0186
    8423   14768.6884
    8424   14622.4476
    8425   14822.5181
    8426   14862.7631
    8427   14788.5166
    8428   14896.1234
    8429   14933.7134
    8430   14836.5881
    8431   14929.1129
    8432   14833.1738
    8433   15104.9720
    8434   15217.2723
    8435   14812.3681
    8436   14959.6401
    8437   14793.3048
    8438   14858.0808
    8439   14849.3280
    8440   14958.4523
    8441   14864.6673
    8442   14793.6271
    8443   14841.7847
    8444   15004.6517
    8445   14793.9113
    8446   14641.8808
    8447   14941.3910
    8448   15153.4073
    8449   14807.0689
    8450   14825.5256
    8451   14586.2141
    8452   14765.7896
    8453   15002.0907
    8454   14605.2172
    8455   14676.3262
    8456   14692.8749
    8457   14755.9627
    8458   14816.5661
    8459   14776.2298
    8460   15038.9308
    8461   15113.2018
    8462   15135.6897
    8463   14972.1348
    8464   14963.7799
    8465   14948.9593
    8466   15011.9803
    8467   14786.6036
    8468   15326.8998
    8469   14862.4509
    8470   14674.6228
    8471   14740.8422
    8472   14896.4514
    8473   14714.1989
    8474   14723.8643
    8475   14832.0719
    8476   14536.0185
    8477   14918.0712
    8478   14898.9218
    8479   14564.4896
    8480   14740.0859
    8481   14622.2644
    8482   14796.5079
    8483   14715.0676
    8484   14971.5564
    8485   14695.4000
    8486   14902.8316
    8487   14956.4900
    8488   14518.8620
    8489   14894.4048
    8490   14618.6723
    8491   14937.5465
    8492   14984.9815
    8493   14895.5890
    8494   14921.9574
    8495   15123.8868
    8496   14833.3441
    8497   14796.4699
    8498   14802.8401
    8499   14911.4329
    8500   14867.6543
    8501   14968.3867
    8502   14932.0344
    8503   15005.8228
    8504   14989.4026
    8505   15039.8456
    8506   14959.2273
    8507   14820.4953
    8508   14819.3385
    8509   14933.9265
    8510   14615.1581
    8511   14447.8336
    8512   14749.0965
    8513   14836.8810
    8514   14808.3844
    8515   15379.1742
    8516   14862.9751
    8517   15030.8914
    8518   14909.0046
    8519   15031.0066
    8520   14668.9324
    8521   14433.9774
    8522   14735.3030
    8523   14667.1657
    8524   14761.1069
    8525   14711.0193
    8526   14664.3868
    8527   14402.3626
    8528   14687.1168
    8529   14601.3950
    8530   14304.1946
    8531   14644.3098
    8532   14592.9683
    8533   14524.5426
    8534   14771.0569
    8535   14612.9068
    8536   14705.4177
    8537   14773.9245
    8538   14810.1549
    8539   14570.3950
    8540   14765.6818
    8541   14948.7736
    8542   14611.5072
    8543   14824.7236
    8544   14706.3913
    8545   14807.9099
    8546   15107.4168
    8547   14994.0992
    8548   14625.0151
    8549   14592.6042
    8550   14741.6959
    8551   14723.6438
    8552   14742.3866
    8553   14917.6897
    8554   14697.1683
    8555   14557.3021
    8556   14876.1736
    8557   14636.6340
    8558   14699.5963
    8559   14777.3548
    8560   14947.5045
    8561   14969.8122
    8562   14810.3683
    8563   14726.1931
    8564   15211.5995
    8565   14763.0078
    8566   14985.7843
    8567   14953.0842
    8568   14885.8093
    8569   14957.0592
    8570   14818.1472
    8571   14834.8608
    8572   14771.4709
    8573   14625.4928
    8574   14686.1104
    8575   14846.1665
    8576   14746.3972
    8577   14703.2172
    8578   14605.3276
    8579   14985.1033
    8580   14588.9956
    8581   14822.4581
    8582   14881.7372
    8583   14995.9977
    8584   15101.7424
    8585   14924.5514
    8586   14981.0724
    8587   15144.6830
    8588   15034.4143
    8589   14911.4010
    8590   14846.9626
    8591   14861.2576
    8592   14983.7972
    8593   14979.1684
    8594   14814.2491
    8595   14635.4231
    8596   14762.4288
    8597   14738.6785
    8598   14755.3347
    8599   14751.7319
    8600   14879.5751
    8601   14773.2028
    8602   14702.6529
    8603   14540.7147
    8604   14822.9994
    8605   14690.0655
    8606   14821.7147
    8607   15013.5787
    8608   14787.0670
    8609   14841.6351
    8610   14874.3521
    8611   14712.7749
    8612   14879.4969
    8613   14812.2437
    8614   14682.6181
    8615   14821.0274
    8616   14851.5826
    8617   14848.7744
    8618   15081.9309
    8619   15185.8456
    8620   15023.4211
    8621   15213.6977
    8622   15426.1801
    8623   15041.5107
    8624   15156.4357
    8625   14997.4304
    8626   14989.0410
    8627   14918.1060
    8628   14986.2233
    8629   14936.6924
    8630   14817.5837
    8631   15030.0087
    8632   15048.3856
    8633   15071.2967
    8634   14996.6647
    8635   14996.1987
    8636   14691.0459
    8637   14744.6427
    8638   14930.7647
    8639   14788.3257
    8640   14750.3178
    8641   14955.9421
    8642   14995.9023
    8643   15021.9378
    8644   15071.2804
    8645   14707.0905
    8646   14683.5841
    8647   14901.9581
    8648   14753.4700
    8649   14580.0812
    8650   14771.8721
    8651   14734.6838
    8652   15077.8630
    8653   15138.8940
    8654   14897.5071
    8655   14920.9427
    8656   14478.9435
    8657   14853.8053
    8658   14855.5673
    8659   15031.4243
    8660   14841.7788
    8661   14803.0146
    8662   14608.8237
    8663   14745.3069
    8664   14768.7682
    8665   14846.0880
    8666   15050.8756
    8667   14864.4657
    8668   15107.1329
    8669   14839.6517
    8670   14863.6464
    8671   14756.8012
    8672   15277.0877
    8673   14992.9018
    8674   14891.4224
    8675   14887.8530
    8676   14956.9749
    8677   14995.0823
    8678   14901.8398
    8679   15069.9937
    8680   15132.7601
    8681   14961.0902
    8682   15486.5547
    8683   15336.1764
    8684   15047.6519
    8685   14866.7922
    8686   15000.2512
    8687   15128.4199
    8688   15094.2885
    8689   15078.6301
    8690   15016.5833
    8691   14953.2532
    8692   15079.0664
    8693   15265.7530
    8694   14884.1702
    8695   15415.9882
    8696   15354.7630
    8697   15389.5193
    8698   15119.7940
    8699   14891.7245
    8700   15078.9074
    8701   15034.4328
    8702   15534.9436
    8703   15242.4290
    8704   15026.8797
    8705   15123.5578
    8706   14921.3915
    8707   14767.5609
    8708   15117.1256
    8709   14735.2312
    8710   15102.4090
    8711   14747.2364
    8712   14952.1414
    8713   14740.4141
    8714   14765.1576
    8715   15101.3961
    8716   15085.5771
    8717   14822.2969
    8718   14975.7902
    8719   15118.1636
    8720   15143.3689
    8721   15338.5973
    8722   15192.4607
    8723   15130.4990
    8724   15050.1058
    8725   15241.5173
    8726   15283.3419
    8727   15055.8837
    8728   15140.8466
    8729   15121.6560
    8730   15079.6539
    8731   15242.3875
    8732   15130.1312
    8733   15110.1845
    8734   14904.1693
    8735   14942.4830
    8736   15158.9186
    8737   15145.4066
    8738   15166.0257
    8739   14911.0814
    8740   15070.8232
    8741   14981.1227
    8742   15064.6494
    8743   14815.9518
    8744   14953.3473
    8745   15293.4653
    8746   15004.8528
    8747   15001.1533
    8748   15264.8151
    8749   15266.9643
    8750   14817.2847
    8751   15150.2563
    8752   15276.3141
    8753   14797.3360
    8754   15171.5235
    8755   15313.8956
    8756   15148.7196
    8757   15214.6898
    8758   15447.5607
    8759   15125.8645
    8760   14992.3104
    8761   15175.1892
    8762   15042.5702
    8763   15148.9888
    8764   14905.3176
    8765   15131.9911
    8766   14868.3502
    8767   14936.3207
    8768   15075.1043
    8769   14648.5338
    8770   14999.2894
    8771   14803.1531
    8772   14883.7952
    8773   14673.7022
    8774   14890.8124
    8775   14944.9658
    8776   14885.1116
    8777   14994.8193
    8778   14713.1154
    8779   14891.6166
    8780   14822.6078
    8781   15164.0967
    8782   15067.3818
    8783   15204.8383
    8784   15042.7014
    8785   14869.5581
    8786   14993.1061
    8787   14804.4419
    8788   14794.2919
    8789   14818.1194
    8790   15144.1483
    8791   14682.7358
    8792   14807.2292
    8793   14870.8330
    8794   14960.4846
    8795   14872.5510
    8796   14944.0279
    8797   14824.3230
    8798   15141.7445
    8799   14888.0651
    8800   14870.4221
    8801   15193.3684
    8802   14815.9057
    8803   15086.1389
    8804   14841.2141
    8805   14512.5785
    8806   14641.8564
    8807   14738.7380
    8808   14692.6075
    8809   14762.9733
    8810   14526.2499
    8811   14660.6796
    8812   14654.8611
    8813   14621.8673
    8814   14644.2549
    8815   14485.7515
    8816   14618.9826
    8817   14670.2989
    8818   14939.6054
    8819   14871.9507
    8820   14847.0233
    8821   14824.1719
    8822   14834.9030
    8823   14835.6107
    8824   14889.0289
    8825   14995.8798
    8826   15147.7829
    8827   14889.4202
    8828   14852.3077
    8829   15009.3706
    8830   14913.6125
    8831   15034.6564
    8832   14737.1576
    8833   14761.6471
    8834   14595.9363
    8835   14871.5526
    8836   14835.4824
    8837   14972.7814
    8838   15029.3988
    8839   14941.2481
    8840   14833.7859
    8841   15056.8384
    8842   14884.8700
    8843   14875.6763
    8844   14755.6765
    8845   14747.1471
    8846   14801.3607
    8847   14790.5190
    8848   14779.2557
    8849   14686.3026
    8850   14855.0584
    8851   14949.3508
    8852   14995.2647
    8853   14591.8975
    8854   14943.9329
    8855   15120.2142
    8856   14854.8519
    8857   14930.3901
    8858   14796.9502
    8859   14783.5133
    8860   14923.8127
    8861   14967.5177
    8862   14767.1066
    8863   14875.6896
    8864   14723.2246
    8865   14730.8388
    8866   14784.7007
    8867   15041.7672
    8868   14800.3096
    8869   14761.2850
    8870   14750.8905
    8871   14214.3614
    8872   14722.9929
    8873   14494.0273
    8874   14828.5949
    8875   14591.0862
    8876   14922.0114
    8877   14662.4118
    8878   14687.0036
    8879   14556.7593
    8880   14786.9025
    8881   14468.9982
    8882   14563.5537
    8883   14530.9864
    8884   14383.1293
    8885   14696.9069
    8886   14698.7281
    8887   14489.8710
    8888   14566.1479
    8889   14646.2473
    8890   14460.1519
    8891   14896.8326
    8892   14576.5367
    8893   14690.9660
    8894   14669.4120
    8895   14505.5416
    8896   14557.1834
    8897   14502.8121
    8898   14579.7514
    8899   14545.3875
    8900   14670.2127
    8901   14579.8456
    8902   14679.8272
    8903   14757.4549
    8904   14896.2852
    8905   14587.1207
    8906   14805.9819
    8907   14419.1650
    8908   14514.9637
    8909   14683.1803
    8910   14727.8760
    8911   14964.7678
    8912   14772.6627
    8913   14678.6587
    8914   15063.2324
    8915   14891.7007
    8916   14801.5468
    8917   14781.3595
    8918   14763.7112
    8919   14863.0613
    8920   14526.3351
    8921   15030.3301
    8922   14606.8997
    8923   14954.1051
    8924   14915.0303
    8925   15138.2301
    8926   14840.1585
    8927   14796.7005
    8928   14698.4403
    8929   14922.5100
    8930   14813.9999
    8931   14854.8195
    8932   14628.8222
    8933   14700.3746
    8934   14610.8626
    8935   14566.7426
    8936   14699.6927
    8937   14863.0525
    8938   14761.7453
    8939   15021.0971
    8940   14796.9498
    8941   15152.2930
    8942   14710.2721
    8943   14894.2773
    8944   14780.3544
    8945   14917.8053
    8946   14569.1792
    8947   15013.2153
    8948   14938.3956
    8949   14900.6946
    8950   14670.5459
    8951   14961.4345
    8952   15069.8044
    8953   14751.5317
    8954   14442.3094
    8955   14644.9016
    8956   14983.6109
    8957   14850.7498
    8958   14838.1338
    8959   14670.4305
    8960   14886.9537
    8961   14702.8079
    8962   14713.4697
    8963   14783.6833
    8964   14871.1292
    8965   14838.1327
    8966   14522.6384
    8967   14665.0016
    8968   14670.8662
    8969   14821.2549
    8970   14675.2836
    8971   14703.2582
    8972   14587.3038
    8973   14639.2032
    8974   14522.8900
    8975   14670.8699
    8976   14685.4558
    8977   14810.7416
    8978   14610.6956
    8979   14697.5196
    8980   14807.5545
    8981   15039.7757
    8982   14722.4868
    8983   14718.9340
    8984   14647.4497
    8985   14658.7242
    8986   14610.7473
    8987   14608.3521
    8988   14584.2513
    8989   14629.6228
    8990   14786.9604
    8991   14550.3293
    8992   14561.4109
    8993   14680.4010
    8994   14583.6917
    8995   14309.9989
    8996   14342.1638
    8997   14361.1834
    8998   14294.3516
    8999   14529.1107
    9000   14556.8749
    9001   14531.4334
    9002   14688.5765
    9003   14430.8590
    9004   14574.9558
    9005   14731.1255
    9006   14586.2566
    9007   14500.8210
    9008   14580.5507
    9009   14487.3019
    9010   14881.3761
    9011   14464.8261
    9012   14658.1566
    9013   14804.7400
    9014   14823.1817
    9015   14648.7151
    9016   14584.8528
    9017   14638.2694
    9018   14738.9024
    9019   14617.2455
    9020   14593.5793
    9021   14486.0809
    9022   14625.2748
    9023   14654.7177
    9024   14679.9754
    9025   14899.1164
    9026   14855.3632
    9027   14531.5384
    9028   14791.7812
    9029   14687.2232
    9030   14660.6941
    9031   14636.8042
    9032   14612.2549
    9033   14542.6516
    9034   14874.7054
    9035   14846.7303
    9036   14424.0584
    9037   14734.9542
    9038   14488.9461
    9039   14782.2830
    9040   14861.7046
    9041   14588.4869
    9042   14679.2425
    9043   14748.2409
    9044   14687.2938
    9045   14719.1716
    9046   14560.8861
    9047   14718.8374
    9048   14631.2178
    9049   14525.0045
    9050   14547.6377
    9051   14453.2284
    9052   14806.8455
    9053   14442.2728
    9054   14722.1976
    9055   14694.8708
    9056   14529.5018
    9057   14420.0836
    9058   14603.9394
    9059   14457.1161
    9060   14453.2468
    9061   14410.5328
    9062   14502.8146
    9063   14710.3771
    9064   14428.4117
    9065   14744.3264
    9066   14510.4516
    9067   14808.0513
    9068   14890.8462
    9069   14597.7584
    9070   14660.1167
    9071   14599.9024
    9072   14524.4174
    9073   14529.9966
    9074   14341.7570
    9075   14197.0278
    9076   14450.3292
    9077   14192.7413
    9078   14457.7998
    9079   14341.6703
    9080   14237.8581
    9081   14694.2150
    9082   14441.8314
    9083   14160.2777
    9084   14462.2848
    9085   14443.1641
    9086   14329.1692
    9087   14526.8896
    9088   14642.4554
    9089   14495.3845
    9090   14628.4932
    9091   14772.9736
    9092   14417.6276
    9093   14712.5730
    9094   14603.5275
    9095   14765.3685
    9096   14487.4448
    9097   14381.6824
    9098   14626.6082
    9099   14548.5046
    9100   14632.7259
    9101   14620.8679
    9102   14470.9884
    9103   14447.4780
    9104   14633.5865
    9105   14432.5948
    9106   14491.2077
    9107   14636.2897
    9108   14685.6863
    9109   14691.3857
    9110   14693.7975
    9111   14737.5778
    9112   14724.0322
    9113   14795.2914
    9114   14701.2190
    9115   14774.3315
    9116   15066.6537
    9117   14657.2350
    9118   14817.9432
    9119   14894.2012
    9120   14837.5176
    9121   14698.2353
    9122   15035.6413
    9123   14836.3221
    9124   15002.5029
    9125   14761.7456
    9126   14819.8319
    9127   14632.8156
    9128   14666.2283
    9129   14645.8916
    9130   14782.9550
    9131   14714.7047
    9132   14868.7638
    9133   14777.1266
    9134   15058.9046
    9135   14562.4232
    9136   14685.5990
    9137   14888.6102
    9138   14845.9190
    9139   14715.4974
    9140   14397.1025
    9141   14390.6016
    9142   14419.9194
    9143   14578.9909
    9144   14391.8268
    9145   14611.3534
    9146   14507.2278
    9147   14571.2740
    9148   14513.0835
    9149   14552.0330
    9150   14388.4669
    9151   14661.8626
    9152   14796.8228
    9153   14428.4696
    9154   14395.0655
    9155   14501.8714
    9156   14357.8011
    9157   14592.4780
    9158   14639.8119
    9159   14594.9869
    9160   14647.3470
    9161   14629.7891
    9162   14707.6264
    9163   14895.2729
    9164   14705.4248
    9165   14585.1173
    9166   14673.0733
    9167   14451.6027
    9168   14828.8659
    9169   14629.5435
    9170   14917.8213
    9171   14774.7575
    9172   15100.7802
    9173   14889.0919
    9174   15082.2974
    9175   14873.6703
    9176   14936.2749
    9177   14879.5208
    9178   14961.5805
    9179   15231.3263
    9180   15079.2167
    9181   15007.8844
    9182   14914.6688
    9183   14840.7556
    9184   14656.1082
    9185   14930.5582
    9186   14990.9913
    9187   14828.1353
    9188   14975.8817
    9189   14786.3888
    9190   14922.6185
    9191   15072.4415
    9192   15009.3878
    9193   14989.7948
    9194   14395.1222
    9195   14710.6686
    9196   14897.6038
    9197   14806.5214
    9198   14621.7777
    9199   14664.3474
    9200   14627.2848
    9201   14710.5453
    9202   14290.3213
    9203   14503.1118
    9204   14603.4669
    9205   14432.0895
    9206   14460.9863
    9207   14650.1822
    9208   14839.2812
    9209   14445.0054
    9210   14761.2847
    9211   14649.7679
    9212   14572.0713
    9213   14744.0421
    9214   14730.3855
    9215   14641.1387
    9216   14611.9958
    9217   14734.4741
    9218   14764.2327
    9219   14647.8951
    9220   14586.4620
    9221   14776.5084
    9222   14733.7369
    9223   14546.5639
    9224   14638.8712
    9225   14755.7360
    9226   14767.3557
    9227   14493.8346
    9228   14478.7699
    9229   14937.3167
    9230   14825.5791
    9231   14883.9538
    9232   14886.3217
    9233   15100.7978
    9234   14759.7732
    9235   14909.0717
    9236   14854.8273
    9237   15109.0516
    9238   15156.2688
    9239   14682.9074
    9240   14704.3792
    9241   14973.0073
    9242   14910.0022
    9243   14919.1110
    9244   15267.8936
    9245   14828.5178
    9246   14911.9325
    9247   14599.0851
    9248   14495.4946
    9249   14572.6329
    9250   14580.2877
    9251   14823.1023
    9252   14814.0639
    9253   14754.1268
    9254   14665.0282
    9255   14677.8936
    9256   14648.2467
    9257   14603.5780
    9258   14773.7921
    9259   14668.2312
    9260   14938.9917
    9261   14465.6553
    9262   14733.1230
    9263   14578.1769
    9264   14546.3034
    9265   14445.3379
    9266   14761.3237
    9267   14336.1437
    9268   14709.8863
    9269   14362.3232
    9270   14577.5972
    9271   14718.9267
    9272   14722.6194
    9273   14738.6077
    9274   14806.5218
    9275   14683.7929
    9276   14457.2813
    9277   14670.6590
    9278   14689.1243
    9279   14870.5707
    9280   14833.7487
    9281   14665.0459
    9282   15020.6571
    9283   14748.8370
    9284   14675.7509
    9285   14998.6588
    9286   14888.7993
    9287   14923.3852
    9288   14869.6505
    9289   14782.1242
    9290   14604.3467
    9291   14887.2772
    9292   14565.7406
    9293   14761.5376
    9294   14933.3879
    9295   15028.3480
    9296   14732.7691
    9297   15011.1153
    9298   14921.5816
    9299   14717.7304
    9300   14672.3373
    9301   14581.1638
    9302   14627.1582
    9303   14558.1289
    9304   14874.6451
    9305   14644.1465
    9306   14497.8558
    9307   14579.5534
    9308   14750.9699
    9309   14653.5046
    9310   14665.7817
    9311   14715.8247
    9312   14767.4134
    9313   14753.8071
    9314   14560.4718
    9315   14864.5969
    9316   14968.9282
    9317   14908.1132
    9318   14845.2803
    9319   14735.8760
    9320   14939.1663
    9321   14901.1815
    9322   14958.1554
    9323   14923.7537
    9324   14679.9926
    9325   14689.8356
    9326   14471.0167
    9327   14545.7722
    9328   14499.7304
    9329   14600.9948
    9330   14368.6840
    9331   14568.9615
    9332   14698.6452
    9333   14696.1791
    9334   14753.9319
    9335   14849.9328
    9336   14775.5103
    9337   14817.5066
    9338   14538.9084
    9339   14681.1332
    9340   14763.0697
    9341   14497.4641
    9342   14864.3263
    9343   14676.3680
    9344   14771.7413
    9345   14669.1322
    9346   14814.0798
    9347   14697.7937
    9348   14714.9619
    9349   14653.7923
    9350   14456.2495
    9351   14486.3915
    9352   14556.0917
    9353   14650.7729
    9354   14715.3559
    9355   14653.8368
    9356   14638.7236
    9357   14640.1975
    9358   14805.0138
    9359   14649.3730
    9360   14581.7802
    9361   14609.1851
    9362   14593.2834
    9363   14357.5473
    9364   14271.9392
    9365   14253.4426
    9366   14463.6383
    9367   14604.2855
    9368   14741.4462
    9369   14665.0867
    9370   14516.0809
    9371   14582.9911
    9372   14354.8537
    9373   14494.5629
    9374   14435.6435
    9375   14415.7690
    9376   14506.9283
    9377   14525.1550
    9378   14613.1535
    9379   14787.0008
    9380   14520.8793
    9381   14502.7825
    9382   14446.7606
    9383   14547.0514
    9384   14559.4043
    9385   14915.7344
    9386   14500.8089
    9387   14734.4179
    9388   14343.0325
    9389   14363.3424
    9390   14335.0520
    9391   14455.8208
    9392   14610.4308
    9393   14629.6860
    9394   14605.9660
    9395   14401.6468
    9396   14397.8295
    9397   14839.1127
    9398   14530.0067
    9399   14736.3376
    9400   14507.8464
    9401   14642.8754
    9402   14753.9811
    9403   14736.0268
    9404   14384.3183
    9405   14797.5383
    9406   14894.1859
    9407   14475.3066
    9408   14315.6422
    9409   14662.2422
    9410   14198.8534
    9411   14468.3926
    9412   14601.4506
    9413   14486.1577
    9414   14436.4648
    9415   14524.9004
    9416   14576.1271
    9417   14523.6656
    9418   14654.8915
    9419   14462.5505
    9420   14879.3620
    9421   14544.0866
    9422   14800.7656
    9423   14497.7658
    9424   14483.8763
    9425   14661.3201
    9426   14450.0288
    9427   14560.5016
    9428   14504.3182
    9429   14562.3113
    9430   14598.2295
    9431   14446.2782
    9432   14533.1608
    9433   14606.3966
    9434   14602.1560
    9435   14614.5167
    9436   14557.3685
    9437   14194.8770
    9438   14665.3378
    9439   14482.9705
    9440   14541.0840
    9441   14294.0475
    9442   14613.1565
    9443   14550.6556
    9444   14234.0218
    9445   14312.0187
    9446   14375.5635
    9447   14374.4929
    9448   14394.5025
    9449   14568.7672
    9450   14738.4966
    9451   14453.9133
    9452   14447.8957
    9453   14516.7400
    9454   14488.3466
    9455   14690.6882
    9456   14534.1048
    9457   14749.7205
    9458   14546.0923
    9459   14605.1698
    9460   14379.2280
    9461   14610.4559
    9462   14658.2911
    9463   14691.5334
    9464   15023.3799
    9465   14663.4057
    9466   15142.3270
    9467   14514.6175
    9468   14752.4969
    9469   14658.4257
    9470   14758.5677
    9471   14810.5772
    9472   14667.7940
    9473   14672.1656
    9474   15024.0149
    9475   15169.9224
    9476   15211.8727
    9477   14750.8304
    9478   14915.0578
    9479   14827.2736
    9480   15116.0523
    9481   14961.9839
    9482   15223.2014
    9483   14969.7910
    9484   15434.0576
    9485   15315.2560
    9486   15239.0790
    9487   15083.2660
    9488   15107.9093
    9489   15150.9999
    9490   15131.0812
    9491   14967.2412
    9492   14938.4384
    9493   14850.3938
    9494   14819.2938
    9495   14964.0877
    9496   15060.2452
    9497   14961.9442
    9498   14971.3368
    9499   15002.0294
    9500   15030.2931
    9501   14819.2506
    9502   14575.2976
    9503   14729.5902
    9504   14794.8090
    9505   14653.0346
    9506   14793.8133
    9507   14707.1967
    9508   14810.4680
    9509   15102.1105
    9510   14736.6318
    9511   14939.7805
    9512   14688.8358
    9513   14616.3565
    9514   14468.8566
    9515   14887.4781
    9516   14542.6407
    9517   14553.0775
    9518   14556.2084
    9519   14589.1817
    9520   14644.2705
    9521   14677.0035
    9522   14398.9668
    9523   14687.0972
    9524   14613.1384
    9525   14553.5153
    9526   14531.8746
    9527   14681.5113
    9528   14283.0275
    9529   14491.0924
    9530   14525.0786
    9531   14461.5127
    9532   14657.7287
    9533   14706.4403
    9534   14735.5701
    9535   14445.7062
    9536   14524.6757
    9537   14525.9408
    9538   14649.6706
    9539   14524.6272
    9540   14569.5048
    9541   14734.2606
    9542   14562.9164
    9543   14588.5293
    9544   14694.8437
    9545   14605.9765
    9546   14681.0496
    9547   14745.0287
    9548   14617.8322
    9549   14737.8426
    9550   14635.8623
    9551   14547.8932
    9552   14352.3022
    9553   14331.2150
    9554   14559.7718
    9555   14523.1752
    9556   14520.3428
    9557   14509.7450
    9558   14793.5656
    9559   14544.5849
    9560   14510.7214
    9561   14584.6585
    9562   14844.9835
    9563   14830.6297
    9564   14678.3478
    9565   14958.9380
    9566   14829.8402
    9567   14667.0010
    9568   14556.9057
    9569   14790.1426
    9570   14748.9990
    9571   14731.0561
    9572   14616.4786
    9573   14578.2941
    9574   14684.2425
    9575   14472.0480
    9576   14643.8586
    9577   14659.4085
    9578   14421.3069
    9579   14562.3640
    9580   14882.4737
    9581   14716.0481
    9582   15000.6146
    9583   14955.0424
    9584   14827.2279
    9585   14962.7204
    9586   15037.3736
    9587   14842.2796
    9588   14963.6592
    9589   14968.5763
    9590   14727.5482
    9591   14750.9171
    9592   14919.2789
    9593   14916.3118
    9594   14847.4284
    9595   15075.1649
    9596   14635.3191
    9597   14700.3420
    9598   14906.9755
    9599   15027.4210
    9600   14982.9236
    9601   15042.1444
    9602   14528.6888
    9603   14716.3796
    9604   14994.7053
    9605   14738.7972
    9606   14746.0372
    9607   14852.1202
    9608   14683.7501
    9609   14697.8653
    9610   15006.3308
    9611   14593.3413
    9612   14666.8578
    9613   14709.3100
    9614   14748.8672
    9615   14910.9725
    9616   14924.1950
    9617   14734.8367
    9618   14897.7826
    9619   14925.6194
    9620   14744.4071
    9621   14681.4500
    9622   14600.1157
    9623   14662.7119
    9624   14285.3523
    9625   14607.7602
    9626   14951.8620
    9627   14824.7330
    9628   14468.6342
    9629   14667.7742
    9630   14599.5058
    9631   14626.1895
    9632   14673.9513
    9633   14748.0593
    9634   14817.2768
    9635   14646.5334
    9636   14754.9046
    9637   14527.0350
    9638   14833.1033
    9639   14821.6375
    9640   14438.5646
    9641   14597.4935
    9642   14637.8146
    9643   14729.6439
    9644   14512.7825
    9645   14506.4756
    9646   14556.9702
    9647   14782.2131
    9648   14604.6963
    9649   14429.6746
    9650   14636.3182
    9651   14620.9049
    9652   14931.3560
    9653   14607.1164
    9654   14820.6694
    9655   14756.2014
    9656   14781.2796
    9657   14703.3132
    9658   14697.8793
    9659   14537.3405
    9660   14723.4266
    9661   14703.5597
    9662   14919.7492
    9663   14769.3304
    9664   14638.2115
    9665   14967.8506
    9666   14729.9587
    9667   14867.0698
    9668   14945.2263
    9669   14614.5842
    9670   14952.1654
    9671   14803.2316
    9672   14622.7829
    9673   14499.5947
    9674   14670.8491
    9675   14684.9932
    9676   14650.0234
    9677   14765.4224
    9678   14755.3743
    9679   14608.6775
    9680   14870.0014
    9681   14860.6835
    9682   14778.4593
    9683   14915.4643
    9684   15002.9452
    9685   14911.3463
    9686   15024.0483
    9687   14976.8854
    9688   15018.8130
    9689   15135.3751
    9690   15107.4576
    9691   15120.1710
    9692   14847.1277
    9693   15092.8315
    9694   14910.2840
    9695   15071.0386
    9696   14537.8877
    9697   14937.7630
    9698   14822.5681
    9699   14703.1174
    9700   14682.3190
    9701   14766.1624
    9702   14616.1381
    9703   14627.1525
    9704   14713.0496
    9705   14808.7759
    9706   14722.1642
    9707   14757.9117
    9708   14565.9298
    9709   14693.3434
    9710   15083.9039
    9711   15075.2309
    9712   15035.0790
    9713   14917.2651
    9714   14892.7726
    9715   14629.3214
    9716   14679.0178
    9717   14605.0198
    9718   14679.5510
    9719   14825.9875
    9720   14738.1688
    9721   14737.6408
    9722   14788.1418
    9723   14807.3705
    9724   14666.0179
    9725   14687.6814
    9726   14668.7231
    9727   14699.5265
    9728   14603.1810
    9729   14730.5666
    9730   14915.7928
    9731   14870.1327
    9732   14600.0169
    9733   14751.6784
    9734   14732.9669
    9735   14634.4569
    9736   14740.9375
    9737   14622.3399
    9738   14864.8153
    9739   14897.4927
    9740   14728.5830
    9741   14728.8138
    9742   14913.3061
    9743   14775.0264
    9744   14778.8362
    9745   14845.7217
    9746   14643.8247
    9747   14983.4222
    9748   15050.7308
    9749   14840.9928
    9750   14818.9025
    9751   14888.2086
    9752   14582.2649
    9753   14550.2152
    9754   14903.9888
    9755   14458.6262
    9756   14760.8499
    9757   14613.9260
    9758   14527.9206
    9759   14542.6816
    9760   14729.3771
    9761   14447.0923
    9762   14762.5954
    9763   14320.4296
    9764   14494.3488
    9765   14462.1561
    9766   14437.7650
    9767   14543.4044
    9768   14374.1275
    9769   14573.1494
    9770   14622.6504
    9771   14682.9043
    9772   14729.7098
    9773   14191.7037
    9774   14349.3573
    9775   14157.1892
    9776   14520.9437
    9777   14231.0012
    9778   14552.8971
    9779   14355.0667
    9780   14498.1164
    9781   14391.9935
    9782   14397.8881
    9783   14565.7766
    9784   14571.1370
    9785   14674.3335
    9786   14600.3725
    9787   14528.3764
    9788   14617.5641
    9789   14529.8323
    9790   14716.0880
    9791   14397.8823
    9792   14317.3552
    9793   14309.8529
    9794   14485.3025
    9795   14228.3546
    9796   14417.9198
    9797   14518.7916
    9798   14522.3347
    9799   14442.4340
    9800   14623.0309
    9801   14354.4708
    9802   14606.1863
    9803   14481.0192
    9804   14580.7467
    9805   14415.1533
    9806   14401.5121
    9807   14402.3500
    9808   14136.5375
    9809   14308.5867
    9810   14742.6266
    9811   14380.3300
    9812   14586.4916
    9813   14625.1021
    9814   14412.8646
    9815   14511.2122
    9816   14379.5632
    9817   14402.4937
    9818   14489.2243
    9819   14475.6094
    9820   14216.1238
    9821   14599.1322
    9822   14539.0017
    9823   14798.6412
    9824   14504.0291
    9825   14803.1138
    9826   14736.0041
    9827   14628.1700
    9828   14727.9238
    9829   14501.0694
    9830   14735.0668
    9831   14871.6163
    9832   14546.6623
    9833   14785.0429
    9834   14432.7195
    9835   14564.7983
    9836   14529.7403
    9837   14666.7169
    9838   14737.9650
    9839   14590.9588
    9840   14659.7058
    9841   14671.9228
    9842   14467.9582
    9843   14372.1177
    9844   14451.7025
    9845   14354.5585
    9846   14469.8956
    9847   14660.8427
    9848   14503.8930
    9849   14900.7662
    9850   14550.2355
    9851   14509.3010
    9852   14723.7053
    9853   14371.1370
    9854   14436.0534
    9855   14589.5751
    9856   14291.9819
    9857   14515.5954
    9858   14448.0331
    9859   14241.1315
    9860   14298.1354
    9861   14367.6855
    9862   14414.1557
    9863   14348.2979
    9864   14587.6684
    9865   14433.4855
    9866   14620.5859
    9867   14402.0355
    9868   14481.5306
    9869   14469.9071
    9870   14466.8065
    9871   14427.4141
    9872   14285.2455
    9873   14248.9999
    9874   14200.9345
    9875   14177.5739
    9876   14245.2248
    9877   14352.3652
    9878   13844.7696
    9879   14061.7648
    9880   14332.6589
    9881   14284.4089
    9882   14447.3908
    9883   14075.7165
    9884   13774.1341
    9885   13986.4463
    9886   14138.3215
    9887   14054.0430
    9888   14226.4386
    9889   14132.0097
    9890   14291.0392
    9891   14118.7575
    9892   14306.5351
    9893   14266.4760
    9894   14249.6145
    9895   14083.2996
    9896   14022.7838
    9897   14112.3490
    9898   14170.6841
    9899   14281.6486
    9900   14248.6236
    9901   14244.6414
    9902   14240.1448
    9903   14447.3201
    9904   14327.4961
    9905   14386.7774
    9906   14362.4672
    9907   14175.7549
    9908   14200.9122
    9909   14018.4326
    9910   14149.4783
    9911   13863.9469
    9912   14103.2999
    9913   14125.9045
    9914   13952.2265
    9915   14250.0304
    9916   14249.6234
    9917   14342.1748
    9918   14138.3320
    9919   14390.3903
    9920   14301.7033
    9921   14288.7066
    9922   14336.7173
    9923   14307.0235
    9924   14488.6346
    9925   14362.4947
    9926   14344.8354
    9927   14171.6982
    9928   14249.8757
    9929   14372.0095
    9930   14353.7569
    9931   14318.0465
    9932   14354.0819
    9933   14529.8026
    9934   14276.3887
    9935   14703.0003
    9936   14327.8708
    9937   14254.6217
    9938   14359.4429
    9939   14616.0897
    9940   14543.6157
    9941   14580.3409
    9942   14417.8678
    9943   14504.6223
    9944   14361.9271
    9945   14354.2697
    9946   14274.8599
    9947   14542.1236
    9948   14633.0341
    9949   14508.9651
    9950   14392.2489
    9951   14585.2815
    9952   14554.9566
    9953   14494.1658
    9954   14399.5259
    9955   14471.8501
    9956   14298.0283
    9957   14319.5354
    9958   14672.3955
    9959   14311.8392
    9960   14400.1333
    9961   14356.2567
    9962   14421.8532
    9963   14196.4066
    9964   14186.2242
    9965   14290.4174
    9966   14258.7718
    9967   14300.0487
    9968   14285.6687
    9969   14526.8074
    9970   14258.9268
    9971   14407.8265
    9972   14192.2381
    9973   14572.2533
    9974   14374.2637
    9975   14228.6060
    9976   14556.3621
    9977   14354.3611
    9978   14536.4336
    9979   14471.4974
    9980   14589.0178
    9981   14673.9844
    9982   14624.0861
    9983   14766.1231
    9984   14608.4012
    9985   14522.8356
    9986   14372.1081
    9987   14340.7367
    9988   14508.6476
    9989   14376.5801
    9990   14416.3784
    9991   14306.5998
    9992   14541.4695
    9993   14256.1499
    9994   14457.0281
    9995   14473.5706
    9996   14413.7493
    9997   14492.6622
    9998   14524.9694
    9999   14473.4779
   10000   14366.4899
   10001   14370.4038
   10002   14537.2456
   10003   14116.7610
   10004   14687.0282
   10005   14370.1884
   10006   14312.4374
   10007   14630.2331
   10008   14449.1207
   10009   14405.3722
   10010   14691.5484
   10011   14519.9258
   10012   14772.4617
   10013   14428.3807
   10014   14623.0036
   10015   14440.8050
   10016   14548.0756
   10017   14495.7447
   10018   14453.8698
   10019   14632.7488
   10020   14763.0545
   10021   14180.8220
   10022   14522.4348
   10023   14444.4036
   10024   14509.7801
   10025   14461.0789
   10026   14396.4907
   10027   14378.4867
   10028   14379.9586
   10029   14363.5459
   10030   14212.3633
   10031   14220.0795
   10032   14376.2615
   10033   14418.3601
   10034   14288.0730
   10035   14359.6634
   10036   14179.8248
   10037   14227.7079
   10038   14566.1335
   10039   14529.9516
   10040   14209.3048
   10041   14446.1123
   10042   14520.7126
   10043   14519.4825
   10044   14521.4487
   10045   14289.9440
   10046   14200.0802
   10047   14534.2802
   10048   14290.1852
   10049   14424.2335
   10050   14365.3272
   10051   14459.7096
   10052   14363.2738
   10053   14096.4972
   10054   14282.0987
   10055   14574.4580
   10056   14403.7295
   10057   14493.4318
   10058   14731.1580
   10059   14299.7873
   10060   14501.5567
   10061   14366.2656
   10062   14352.6338
   10063   14270.6492
   10064   14379.3949
   10065   14513.9393
   10066   14221.7701
   10067   14240.0388
   10068   14214.1031
   10069   14377.7397
   10070   14245.3978
   10071   14427.2091
   10072   14159.7478
   10073   14227.1846
   10074   14199.9707
   10075   14164.4976
   10076   14299.3886
   10077   14329.5380
   10078   14389.5105
   10079   14201.3367
   10080   14453.2648
   10081   14352.0852
   10082   14607.1274
   10083   14349.0844
   10084   14719.7077
   10085   14619.0273
   10086   14504.0778
   10087   14501.9490
   10088   14452.0542
   10089   14657.3527
   10090   14431.4097
   10091   14411.9689
   10092   14463.1662
   10093   14315.4022
   10094   14384.6511
   10095   14571.8308
   10096   14345.1587
   10097   14543.6947
   10098   14548.9925
   10099   14591.4387
   10100   14167.9181
   10101   14628.3152
   10102   14391.2975
   10103   14191.8115
   10104   14512.4674
   10105   14631.5428
   10106   14458.8698
   10107   14402.8998
   10108   14159.2602
   10109   14537.0232
   10110   14160.5018
   10111   14456.2286
   10112   14353.0637
   10113   14294.9128
   10114   14026.1200
   10115   14307.4630
   10116   14322.1116
   10117   14322.6091
   10118   14321.1828
   10119   14317.8168
   10120   14241.0838
   10121   14482.1084
   10122   14380.2443
   10123   14338.9773
   10124   14627.6613
   10125   14533.0902
   10126   14287.9241
   10127   14366.3513
   10128   14477.5724
   10129   14460.4527
   10130   14452.1137
   10131   14378.8687
   10132   14585.7923
   10133   14634.8718
   10134   14621.6298
   10135   14445.2036
   10136   14340.1743
   10137   14586.5151
   10138   14499.0476
   10139   14497.2649
   10140   14556.2738
   10141   14801.2486
   10142   14394.5263
   10143   14930.7196
   10144   14706.7351
   10145   14517.2251
   10146   14721.9320
   10147   14529.5649
   10148   14443.3939
   10149   14609.0558
   10150   14839.9226
   10151   14606.2243
   10152   14675.1530
   10153   14530.1875
   10154   14541.6195
   10155   14448.7444
   10156   14616.7391
   10157   14635.7318
   10158   14544.9671
   10159   14373.2690
   10160   14633.0728
   10161   14486.8962
   10162   14724.3582
   10163   14561.9906
   10164   14706.2842
   10165   14701.9817
   10166   14705.5363
   10167   14493.8531
   10168   14590.2732
   10169   14658.4350
   10170   14904.6847
   10171   14570.8916
   10172   14353.0519
   10173   14215.0863
   10174   14111.1259
   10175   14230.2348
   10176   14221.2051
   10177   14341.9941
   10178   14690.6162
   10179   14384.1036
   10180   14281.0972
   10181   14436.3479
   10182   14467.8374
   10183   14411.5905
   10184   14184.8015
   10185   14367.6429
   10186   14275.1208
   10187   14367.7863
   10188   14468.3922
   10189   14703.9263
   10190   14478.6335
   10191   14485.9411
   10192   14659.5977
   10193   14493.1397
   10194   14453.7142
   10195   14455.0474
   10196   14545.7799
   10197   14288.7786
   10198   14326.0543
   10199   14597.8878
   10200   14343.5932
   10201   14348.1267
   10202   14226.6945
   10203   14355.2221
   10204   14177.7876
   10205   14285.8308
   10206   14486.1823
   10207   14618.8872
   10208   14632.8184
   10209   14756.1511
   10210   14822.9274
   10211   14477.2430
   10212   14439.0690
   10213   14421.8665
   10214   14447.6321
   10215   14410.3549
   10216   14436.1551
   10217   14523.8528
   10218   14258.9988
   10219   14317.3384
   10220   14091.0016
   10221   14210.6783
   10222   14532.9648
   10223   14711.0121
   10224   14506.5831
   10225   14288.8807
   10226   14335.6035
   10227   14311.6812
   10228   14349.8027
   10229   14161.8590
   10230   14444.6168
   10231   14185.3503
   10232   14389.0529
   10233   14354.3065
   10234   14331.4262
   10235   14253.9474
   10236   14117.4685
   10237   14256.6848
   10238   14266.4589
   10239   14277.3268
   10240   14202.1603
   10241   14241.9199
   10242   14171.2306
   10243   14189.5923
   10244   14248.8037
   10245   14287.9717
   10246   14489.8775
   10247   14330.1040
   10248   14308.1740
   10249   14252.7606
   10250   14389.0227
   10251   14134.3170
   10252   14236.5711
   10253   14444.6878
   10254   14418.7227
   10255   14568.3496
   10256   14291.4220
   10257   14626.2303
   10258   14664.3592
   10259   14768.2819
   10260   14687.2860
   10261   14705.6378
   10262   14495.1936
   10263   14526.3021
   10264   14626.4355
   10265   14455.0695
   10266   14561.7034
   10267   14587.3366
   10268   14549.6566
   10269   14428.2296
   10270   14481.7869
   10271   14577.3227
   10272   14485.1161
   10273   14740.8502
   10274   14484.9111
   10275   14422.5428
   10276   14376.7072
   10277   14408.2354
   10278   14575.5256
   10279   14539.5349
   10280   14263.9995
   10281   14586.3258
   10282   14473.9734
   10283   14458.7036
   10284   14264.0958
   10285   14227.8628
   10286   14089.3971
   10287   14349.5284
   10288   14471.1391
   10289   14284.1423
   10290   14318.2430
   10291   14301.6485
   10292   14752.3959
   10293   14323.4558
   10294   14453.5908
   10295   14539.3943
   10296   14384.3040
   10297   14627.5261
   10298   14498.0980
   10299   14477.8048
   10300   14604.3462
   10301   14873.7782
   10302   14546.3994
   10303   14502.5863
   10304   14560.4096
   10305   14787.5155
   10306   14521.7724
   10307   14476.4113
   10308   14515.1189
   10309   14510.9096
   10310   14391.2184
   10311   14818.8984
   10312   14565.1131
   10313   14448.7436
   10314   14837.0672
   10315   14432.7051
   10316   14600.6741
   10317   14597.0445
   10318   14558.9086
   10319   14881.5121
   10320   14803.8673
   10321   14887.7598
   10322   14573.5020
   10323   14331.8735
   10324   14417.9154
   10325   14653.2687
   10326   14319.7035
   10327   14474.7337
   10328   14270.3133
   10329   14746.5284
   10330   14362.2726
   10331   14550.4449
   10332   14291.6399
   10333   14676.1384
   10334   14691.3698
   10335   14475.3936
   10336   14230.8505
   10337   14563.9703
   10338   14231.7606
   10339   14099.8334
   10340   14374.6436
   10341   14209.3842
   10342   14237.9376
   10343   14380.7956
   10344   14708.3888
   10345   14374.3372
   10346   14457.6026
   10347   14442.4121
   10348   14347.5430
   10349   14375.4999
   10350   14254.7146
   10351   14332.5017
   10352   14138.3230
   10353   14187.0118
   10354   14169.6648
   10355   14206.7831
   10356   14387.8261
   10357   14083.2970
   10358   14177.7602
   10359   14016.7557
   10360   14334.4113
   10361   14347.6268
   10362   14055.7214
   10363   14173.2654
   10364   14158.9487
   10365   14247.9729
   10366   14288.4741
   10367   14193.8618
   10368   14404.0257
   10369   14152.4408
   10370   14111.4609
   10371   14323.0178
   10372   14103.9465
   10373   14211.0507
   10374   14198.7543
   10375   14215.3806
   10376   13988.2001
   10377   14238.9995
   10378   14014.2685
   10379   14345.5426
   10380   14439.8469
   10381   14488.0836
   10382   14427.5694
   10383   14196.0856
   10384   14441.3865
   10385   14140.8150
   10386   14290.9975
   10387   14347.2148
   10388   14381.8758
   10389   14509.0276
   10390   14009.1746
   10391   14223.3675
   10392   14450.1116
   10393   14540.9892
   10394   14375.8804
   10395   14494.3772
   10396   14512.4105
   10397   14222.1159
   10398   14521.9117
   10399   14434.6296
   10400   14824.9797
   10401   14397.4176
   10402   14661.3226
   10403   14284.5124
   10404   14601.3963
   10405   14357.5621
   10406   14520.3167
   10407   14464.6243
   10408   14395.3412
   10409   14564.6230
   10410   14271.1066
   10411   14312.5803
   10412   14210.2207
   10413   14287.4739
   10414   14620.0552
   10415   14360.4925
   10416   14177.5534
   10417   14451.9071
   10418   14578.4999
   10419   14377.3861
   10420   14257.1370
   10421   14526.2386
   10422   14575.1482
   10423   14482.0447
   10424   14655.6237
   10425   14435.8191
   10426   14479.6551
   10427   14406.5417
   10428   14677.6817
   10429   14539.0832
   10430   14238.1948
   10431   14354.0971
   10432   14502.4414
   10433   14331.3050
   10434   14540.6500
   10435   14314.5674
   10436   14623.0934
   10437   14456.2664
   10438   14445.6202
   10439   14450.3927
   10440   14313.7539
   10441   14412.1163
   10442   14162.5205
   10443   14384.9599
   10444   14177.0280
   10445   14486.5687
   10446   14230.7068
   10447   14536.5220
   10448   14504.8890
   10449   14711.1130
   10450   14408.9118
   10451   14463.6920
   10452   14373.6806
   10453   14541.0345
   10454   14266.1857
   10455   14522.0282
   10456   14294.0855
   10457   14135.3965
   10458   14170.6725
   10459   13980.5031
   10460   14413.4379
   10461   14111.1598
   10462   14235.9667
   10463   14161.8383
   10464   14292.4498
   10465   14228.8144
   10466   14226.7436
   10467   14169.9410
   10468   14204.7739
   10469   14431.7843
   10470   14302.6494
   10471   14429.0022
   10472   14336.5255
   10473   14231.2137
   10474   14165.2180
   10475   14276.0701
   10476   14584.9258
   10477   14303.2826
   10478   14164.5970
   10479   14518.9094
   10480   14551.4772
   10481   14377.6424
   10482   14502.3762
   10483   14498.0656
   10484   14289.1141
   10485   14399.8315
   10486   14343.4299
   10487   14532.7676
   10488   14313.4951
   10489   14248.2836
   10490   14420.8524
   10491   14446.7066
   10492   14531.0489
   10493   14581.5678
   10494   14612.6906
   10495   14523.4487
   10496   14396.4927
   10497   14334.9034
   10498   14624.2121
   10499   14533.4463
   10500   14590.5850
   10501   14354.6661
   10502   14700.8555
   10503   14857.9630
   10504   14776.4723
   10505   14482.3351
   10506   14592.9959
   10507   14666.9903
   10508   14725.0099
   10509   14491.1361
   10510   14266.1392
   10511   14464.9704
   10512   14770.7189
   10513   14567.9182
   10514   14389.7925
   10515   14579.7161
   10516   14732.0668
   10517   14350.3840
   10518   14689.8615
   10519   14621.6044
   10520   14475.1003
   10521   14638.8417
   10522   14482.4713
   10523   14670.6404
   10524   14422.9850
   10525   14488.0607
   10526   14284.1892
   10527   14564.2083
   10528   14294.1943
   10529   14636.2463
   10530   14422.7956
   10531   14219.5758
   10532   14149.4031
   10533   14051.0245
   10534   14856.8796
   10535   14151.3281
   10536   14529.0964
   10537   14171.6708
   10538   14521.8860
   10539   14256.5468
   10540   14339.2613
   10541   14311.8894
   10542   14455.3392
   10543   14339.0497
   10544   14283.5775
   10545   14381.4690
   10546   14399.4387
   10547   14453.6689
   10548   14483.3265
   10549   14307.2737
   10550   14265.0523
   10551   14117.3513
   10552   14344.4254
   10553   14240.4501
   10554   14385.7886
   10555   14230.7455
   10556   14227.4924
   10557   13898.5236
   10558   14196.4981
   10559   13974.2520
   10560   14194.1349
   10561   14129.1188
   10562   14028.8060
   10563   13850.8017
   10564   14001.7701
   10565   13928.6898
   10566   14156.4756
   10567   14141.9222
   10568   14180.5266
   10569   14244.9335
   10570   13989.9498
   10571   14324.4879
   10572   14250.2296
   10573   14384.8518
   10574   14354.9639
   10575   14076.9382
   10576   14448.7224
   10577   14406.6869
   10578   14225.3857
   10579   14354.1488
   10580   14492.4708
   10581   14260.3252
   10582   14332.0627
   10583   14279.6327
   10584   14302.7862
   10585   14346.0802
   10586   14428.5358
   10587   14301.3851
   10588   14626.2561
   10589   14373.2949
   10590   14463.9722
   10591   14373.8735
   10592   14275.4840
   10593   14339.5347
   10594   14458.6664
   10595   14329.0306
   10596   14390.8452
   10597   14476.4863
   10598   14690.3184
   10599   14463.5359
   10600   14255.3787
   10601   14831.2988
   10602   14724.0632
   10603   14516.5435
   10604   14462.4981
   10605   14141.4176
   10606   14285.5101
   10607   14425.6553
   10608   14413.8327
   10609   14378.1080
   10610   14613.3571
   10611   14585.8619
   10612   14450.5237
   10613   14493.8041
   10614   14514.0895
   10615   14708.6506
   10616   14418.6660
   10617   14707.1493
   10618   14404.4125
   10619   14602.1345
   10620   14478.2307
   10621   14240.6491
   10622   14696.7808
   10623   14549.0966
   10624   14680.6488
   10625   14553.7158
   10626   14636.4925
   10627   14465.8559
   10628   14619.5452
   10629   14141.6341
   10630   14327.1547
   10631   14292.3986
   10632   14340.9327
   10633   14273.3200
   10634   14584.9822
   10635   14586.2718
   10636   14531.8910
   10637   14626.5090
   10638   14537.7844
   10639   14292.3522
   10640   14734.2306
   10641   14552.4428
   10642   14507.6083
   10643   14383.3037
   10644   14327.9090
   10645   14257.5569
   10646   14383.3221
   10647   14260.0338
   10648   14218.3905
   10649   14372.6887
   10650   14158.8295
   10651   14272.7193
   10652   14591.3045
   10653   14054.4617
   10654   14348.4700
   10655   13870.3368
   10656   14316.7668
   10657   14274.5526
   10658   14313.7695
   10659   14502.8281
   10660   14411.4319
   10661   14072.1792
   10662   14391.9431
   10663   14528.8069
   10664   14238.4738
   10665   14416.7949
   10666   14159.4763
   10667   14334.5714
   10668   14205.7835
   10669   14504.5115
   10670   14285.4880
   10671   14414.7335
   10672   14332.8985
   10673   14591.7425
   10674   14322.7670
   10675   14176.8538
   10676   14338.1747
   10677   14286.4385
   10678   14329.1942
   10679   14337.5330
   10680   14426.3833
   10681   14394.1598
   10682   14341.4297
   10683   14326.4825
   10684   14438.3130
   10685   14631.1540
   10686   14608.5994
   10687   14375.8009
   10688   14251.5007
   10689   14221.8688
   10690   14456.8430
   10691   14508.0941
   10692   14460.7704
   10693   14650.4624
   10694   14277.8632
   10695   14687.3537
   10696   14566.7439
   10697   14620.7066
   10698   14676.9682
   10699   14435.3867
   10700   14382.2076
   10701   14532.6563
   10702   14608.3904
   10703   14504.8876
   10704   14544.9827
   10705   14430.4730
   10706   14352.9880
   10707   14457.9264
   10708   14675.7166
   10709   14405.8919
   10710   14277.6271
   10711   14549.4662
   10712   14692.2901
   10713   14420.3337
   10714   14517.7019
   10715   14738.9463
   10716   14525.9295
   10717   14499.4791
   10718   14675.2416
   10719   14634.7018
   10720   14763.2350
   10721   14452.8956
   10722   14636.6009
   10723   14399.9157
   10724   14635.8596
   10725   14363.2343
   10726   14303.5862
   10727   14226.7566
   10728   14315.0840
   10729   14253.4635
   10730   14407.6086
   10731   14294.3539
   10732   14389.7178
   10733   14389.2551
   10734   14213.5821
   10735   14376.1257
   10736   14333.2488
   10737   14166.1246
   10738   14015.7512
   10739   14349.0125
   10740   14437.3574
   10741   14515.4070
   10742   14512.4133
   10743   14115.1594
   10744   14186.7727
   10745   14177.8697
   10746   14411.8377
   10747   14235.8177
   10748   14377.7207
   10749   14257.7495
   10750   14278.8279
   10751   14311.5165
   10752   14152.1935
   10753   14215.6190
   10754   14356.7645
   10755   14224.1693
   10756   14259.4583
   10757   14148.6905
   10758   14292.6648
   10759   14465.6472
   10760   14277.3278
   10761   14550.9586
   10762   14541.1988
   10763   14400.2631
   10764   14659.4050
   10765   14421.5706
   10766   14672.2796
   10767   14213.1489
   10768   14593.5723
   10769   14368.9176
   10770   14512.9043
   10771   14441.3144
   10772   14362.4629
   10773   14467.4834
   10774   14434.8870
   10775   14384.1593
   10776   14371.5143
   10777   14080.5577
   10778   14185.1681
   10779   14337.0045
   10780   14085.2052
   10781   14440.2917
   10782   14318.0313
   10783   14223.3849
   10784   14236.2642
   10785   14659.3480
   10786   14105.9559
   10787   14174.7343
   10788   14146.8457
   10789   13991.2141
   10790   14390.8435
   10791   14160.1622
   10792   13957.0801
   10793   14152.4499
   10794   14209.6870
   10795   14074.5772
   10796   14201.3623
   10797   13958.1620
   10798   14288.5206
   10799   14099.7735
   10800   14320.1204
   10801   14207.0777
   10802   14238.5880
   10803   13826.6500
   10804   14099.7703
   10805   14026.5191
   10806   13851.7330
   10807   14033.2904
   10808   13989.2463
   10809   14037.6548
   10810   14014.6107
   10811   13794.3493
   10812   14155.3953
   10813   14205.7723
   10814   14016.2181
   10815   14182.2475
   10816   14235.6609
   10817   13949.8687
   10818   14333.8977
   10819   14106.5364
   10820   14555.7458
   10821   14149.8711
   10822   14165.5707
   10823   13934.2265
   10824   13944.0003
   10825   14048.7015
   10826   14150.2420
   10827   13718.6051
   10828   13888.8774
   10829   14101.0109
   10830   13895.8123
   10831   13985.6657
   10832   14158.7891
   10833   14188.7001
   10834   13866.2838
   10835   13751.9616
   10836   14077.5754
   10837   13924.5916
   10838   14376.3852
   10839   14178.3654
   10840   14196.5393
   10841   14317.5346
   10842   14112.0052
   10843   14276.5578
   10844   14172.4443
   10845   14356.9688
   10846   14467.8658
   10847   14252.0879
   10848   14084.9312
   10849   14061.2398
   10850   14404.1169
   10851   14317.0025
   10852   14581.5946
   10853   14467.6370
   10854   14110.0041
   10855   13968.0274
   10856   13948.9574
   10857   14361.6379
   10858   14270.0080
   10859   14128.7861
   10860   13988.5095
   10861   14168.3891
   10862   13937.5247
   10863   14256.4274
   10864   13931.0108
   10865   13806.0025
   10866   14188.2488
   10867   14210.7013
   10868   14141.5293
   10869   14385.5923
   10870   14372.4351
   10871   14302.7968
   10872   14179.1220
   10873   14628.1716
   10874   13871.0940
   10875   14034.3608
   10876   14241.5101
   10877   14023.6396
   10878   14280.1397
   10879   14100.7427
   10880   14317.1051
   10881   14119.2641
   10882   14172.4341
   10883   13947.6080
   10884   14112.2537
   10885   14176.5918
   10886   13903.7754
   10887   14104.9715
   10888   13942.0377
   10889   13888.9435
   10890   14140.0920
   10891   14240.8883
   10892   14056.2579
   10893   13985.6410
   10894   13858.5504
   10895   13906.9916
   10896   14207.2326
   10897   14235.1735
   10898   14340.5390
   10899   14087.5190
   10900   14068.6415
   10901   14424.6350
   10902   14201.8433
   10903   14152.9245
   10904   14115.8667
   10905   14289.6270
   10906   14488.3182
   10907   14391.4774
   10908   14042.8898
   10909   14128.2537
   10910   14321.7930
   10911   14173.9025
   10912   14110.2868
   10913   14195.9320
   10914   14205.1242
   10915   14425.6641
   10916   14246.4411
   10917   14206.5077
   10918   14132.2385
   10919   14346.0159
   10920   14167.5510
   10921   14366.6154
   10922   13904.3427
   10923   14341.2794
   10924   14370.6057
   10925   14211.5170
   10926   14325.2594
   10927   14585.7009
   10928   14162.5266
   10929   14334.9343
   10930   14281.3333
   10931   14322.2101
   10932   14268.9366
   10933   14281.5109
   10934   14715.6599
   10935   14307.2824
   10936   14323.7364
   10937   14233.5862
   10938   13985.7274
   10939   14352.4776
   10940   14241.5618
   10941   14387.2899
   10942   14329.9102
   10943   14400.2773
   10944   14238.7815
   10945   14152.7781
   10946   14247.8325
   10947   14391.0746
   10948   14163.5218
   10949   14285.0073
   10950   14451.0277
   10951   14295.4367
   10952   14399.0943
   10953   14276.6725
   10954   14277.8014
   10955   14369.8891
   10956   14368.0782
   10957   14474.0577
   10958   14491.5390
   10959   14386.9269
   10960   14430.7844
   10961   14473.6739
   10962   14449.7036
   10963   14367.9334
   10964   14285.6972
   10965   14398.0260
   10966   14329.7638
   10967   14498.2556
   10968   14002.3193
   10969   14319.5304
   10970   14024.0595
   10971   14213.4015
   10972   14120.8794
   10973   14064.7740
   10974   14422.2648
   10975   14132.2065
   10976   13982.2574
   10977   14174.0528
   10978   14408.2185
   10979   14089.8698
   10980   13955.5429
   10981   14186.3419
   10982   14006.9356
   10983   14207.9449
   10984   14311.3794
   10985   14222.2145
   10986   14320.2235
   10987   14325.3582
   10988   14225.6793
   10989   14555.5870
   10990   14307.3660
   10991   14297.1677
   10992   14392.0982
   10993   14426.1251
   10994   14206.2471
   10995   14552.7368
   10996   14188.3190
   10997   14444.6434
   10998   14171.8808
   10999   14595.9510
   11000   14266.8634
   11001   14153.7293
   11002   14233.5334
   11003   14221.8505
   11004   14139.5734
   11005   13891.1768
   11006   14138.3110
   11007   14185.4504
   11008   14310.9858
   11009   14250.7495
   11010   14267.1310
   11011   14063.3858
   11012   14084.1191
   11013   14203.2290
   11014   14128.8955
   11015   13953.4548
   11016   13901.7245
   11017   14171.7138
   11018   14234.6756
   11019   14249.5633
   11020   13994.4606
   11021   13893.4814
   11022   14176.2220
   11023   14285.8644
   11024   14060.5828
   11025   13880.7334
   11026   13884.6602
   11027   13929.6903
   11028   13808.8860
   11029   14256.6123
   11030   13900.6957
   11031   13927.9524
   11032   13962.5333
   11033   14160.2431
   11034   13686.9943
   11035   14031.1566
   11036   14166.0256
   11037   14054.2860
   11038   14157.8270
   11039   14016.1211
   11040   14159.7679
   11041   14226.2662
   11042   14022.5269
   11043   13852.7504
   11044   13806.4890
   11045   13843.7951
   11046   13890.6868
   11047   13884.4242
   11048   13926.5432
   11049   13995.2199
   11050   14264.8715
   11051   14113.9934
   11052   14046.1508
   11053   14129.9766
   11054   14143.0202
   11055   14363.6997
   11056   13841.7271
   11057   13982.7992
   11058   14046.0139
   11059   13892.4474
   11060   14098.8773
   11061   13938.7909
   11062   14013.4877
   11063   14094.0802
   11064   14139.0643
   11065   13876.3125
   11066   14220.7461
   11067   14044.9882
   11068   14224.0570
   11069   13970.7588
   11070   14055.9544
   11071   13959.6364
   11072   13997.5106
   11073   14226.4442
   11074   14185.9958
   11075   14060.2461
   11076   14101.5590
   11077   13925.9653
   11078   13936.4222
   11079   14087.1383
   11080   14184.1372
   11081   14192.4240
   11082   14281.5145
   11083   13996.2205
   11084   14111.6352
   11085   13987.4705
   11086   13982.3823
   11087   14136.4724
   11088   14298.6443
   11089   14141.4172
   11090   14279.7712
   11091   14513.1964
   11092   14273.6483
   11093   14462.6451
   11094   14089.7526
   11095   14397.1960
   11096   14376.6668
   11097   14252.7513
   11098   14140.3986
   11099   14101.1908
   11100   14114.4321
   11101   13894.4354
   11102   14028.8510
   11103   13696.7635
   11104   13929.0657
   11105   14131.2116
   11106   14290.4278
   11107   13967.6228
   11108   13865.9191
   11109   14097.5771
   11110   14092.3323
   11111   14294.3831
   11112   14077.1590
   11113   14304.6324
   11114   14027.0120
   11115   14239.6360
   11116   14019.3661
   11117   13977.9687
   11118   14279.7241
   11119   14168.5358
   11120   13965.2930
   11121   14183.4960
   11122   14073.5546
   11123   14009.9910
   11124   14126.2562
   11125   14541.7728
   11126   14329.5897
   11127   14334.4750
   11128   13925.1120
   11129   14196.4435
   11130   14029.6750
   11131   14235.2838
   11132   14188.9808
   11133   14062.5239
   11134   14091.1080
   11135   14223.3621
   11136   13948.1090
   11137   14073.9999
   11138   13864.1668
   11139   13932.2532
   11140   14526.2401
   11141   14243.4553
   11142   14098.7388
   11143   14281.7275
   11144   14304.7945
   11145   14196.0987
   11146   14096.2393
   11147   14149.5661
   11148   14072.5882
   11149   14123.0130
   11150   14243.3010
   11151   14112.2191
   11152   14334.6046
   11153   14061.4891
   11154   13977.3879
   11155   14189.5344
   11156   14227.1737
   11157   14268.7134
   11158   14373.5275
   11159   14261.3024
   11160   13889.4966
   11161   14118.5105
   11162   14192.6171
   11163   14050.4966
   11164   14269.0745
   11165   14169.0364
   11166   14115.3481
   11167   14142.0548
   11168   13997.7005
   11169   13813.1600
   11170   14122.7953
   11171   14078.2532
   11172   14093.9392
   11173   14039.5691
   11174   14010.7630
   11175   14033.8323
   11176   14265.3026
   11177   14171.6192
   11178   14064.2399
   11179   14261.5298
   11180   13989.3317
   11181   13990.9232
   11182   14254.1871
   11183   13852.6265
   11184   14117.2779
   11185   14063.8476
   11186   14074.6163
   11187   14038.0187
   11188   14010.5579
   11189   14113.3628
   11190   14231.3057
   11191   14225.0434
   11192   14067.2354
   11193   13893.9860
   11194   13707.5957
   11195   13825.0330
   11196   14086.5369
   11197   14101.0838
   11198   13908.4247
   11199   13900.4869
   11200   14057.1371
   11201   13642.9306
   11202   13821.3005
   11203   13512.1084
   11204   14080.6709
   11205   13666.5176
   11206   14055.1535
   11207   13989.3894
   11208   13989.6488
   11209   13799.8906
   11210   13825.9625
   11211   13768.8500
   11212   13871.0436
   11213   13870.6596
   11214   14014.3652
   11215   14243.5882
   11216   14341.1775
   11217   14022.4650
   11218   13647.4878
   11219   14030.7060
   11220   14209.7971
   11221   13863.0260
   11222   13900.4282
   11223   14049.6013
   11224   13829.7917
   11225   13971.9363
   11226   14015.9332
   11227   14015.1170
   11228   14057.6123
   11229   13946.1151
   11230   13895.7948
   11231   13782.0111
   11232   13899.3254
   11233   13887.2334
   11234   14084.2933
   11235   14054.5424
   11236   13888.1096
   11237   13937.1320
   11238   13716.4290
   11239   14132.5873
   11240   14102.3182
   11241   14045.7076
   11242   14119.1588
   11243   13830.0996
   11244   14041.1988
   11245   13961.2146
   11246   13953.4612
   11247   14073.6063
   11248   13859.8783
   11249   13826.5917
   11250   13731.5305
   11251   13751.4330
   11252   13877.6862
   11253   13548.1983
   11254   13873.8857
   11255   13906.0900
   11256   13642.8533
   11257   13869.1069
   11258   14060.7897
   11259   13923.6850
   11260   14163.6904
   11261   13923.5481
   11262   13993.1974
   11263   14031.7520
   11264   13888.6315
   11265   14193.9143
   11266   14135.8087
   11267   13783.5758
   11268   13788.5715
   11269   13733.9203
   11270   13628.2873
   11271   13823.8019
   11272   13807.0436
   11273   13827.9726
   11274   14075.1954
   11275   13989.4294
   11276   13683.0608
   11277   13741.3956
   11278   13765.2617
   11279   13934.8528
   11280   13738.3755
   11281   13793.4255
   11282   13902.6746
   11283   13927.0825
   11284   13650.6679
   11285   14357.2192
   11286   13890.9282
   11287   14136.7447
   11288   14290.4659
   11289   14112.4157
   11290   14200.5366
   11291   14194.7574
   11292   13923.2743
   11293   14076.7907
   11294   14139.7671
   11295   14010.9908
   11296   14297.5735
   11297   13916.9353
   11298   14128.2927
   11299   13976.9955
   11300   13872.7166
   11301   14081.1468
   11302   14163.1711
   11303   14217.1036
   11304   14060.2485
   11305   14221.7383
   11306   14175.1524
   11307   14019.6001
   11308   14171.9198
   11309   14368.5246
   11310   14225.5689
   11311   14169.9159
   11312   14378.1626
   11313   13975.3128
   11314   14603.2061
   11315   14144.9798
   11316   14072.9903
   11317   14066.0587
   11318   14504.4596
   11319   14003.1226
   11320   14115.6520
   11321   13991.8966
   11322   14055.7981
   11323   13983.7758
   11324   13993.2791
   11325   14128.3993
   11326   13864.6285
   11327   13851.9504
   11328   14107.5842
   11329   13953.2205
   11330   14366.7093
   11331   14027.2376
   11332   14184.5188
   11333   14340.8582
   11334   14306.5523
   11335   14045.2181
   11336   13970.4033
   11337   14115.7786
   11338   14303.6092
   11339   14372.8225
   11340   14315.8637
   11341   14106.6017
   11342   14014.7669
   11343   14242.8378
   11344   13877.5046
   11345   14113.9252
   11346   14434.3130
   11347   14177.4154
   11348   14399.5341
   11349   14160.6638
   11350   14200.2132
   11351   14082.1489
   11352   13931.2756
   11353   14121.5727
   11354   14121.3903
   11355   14331.2497
   11356   14269.5949
   11357   14238.0696
   11358   14315.1186
   11359   14209.8100
   11360   14745.1151
   11361   14107.2432
   11362   14485.1416
   11363   14400.6506
   11364   13984.3097
   11365   14315.1468
   11366   14353.2056
   11367   14258.7820
   11368   14311.9287
   11369   14116.0726
   11370   14385.2357
   11371   13998.7123
   11372   14131.2671
   11373   13956.2478
   11374   14003.0917
   11375   14237.9741
   11376   14352.6976
   11377   14283.2694
   11378   14108.2279
   11379   14167.1975
   11380   14097.6304
   11381   14103.1041
   11382   14374.5764
   11383   14216.6089
   11384   14369.4982
   11385   14328.2448
   11386   14190.8936
   11387   14234.6693
   11388   14025.8335
   11389   14231.6635
   11390   14438.5515
   11391   14329.4970
   11392   14072.6396
   11393   14267.7432
   11394   14209.6311
   11395   14051.1142
   11396   14187.9729
   11397   14164.6878
   11398   14168.7022
   11399   14119.9488
   11400   13986.3190
   11401   14292.5281
   11402   14060.2526
   11403   14360.1827
   11404   14413.7081
   11405   14112.4310
   11406   14086.8143
   11407   14301.2375
   11408   14135.2917
   11409   14235.8098
   11410   13866.5333
   11411   14330.1384
   11412   14134.9859
   11413   14057.0509
   11414   14108.0193
   11415   14194.7617
   11416   14485.0609
   11417   14388.2380
   11418   14416.3705
   11419   14669.6583
   11420   14677.7805
   11421   14523.4506
   11422   14500.9446
   11423   14510.3610
   11424   14268.6671
   11425   14150.0255
   11426   14282.4072
   11427   14557.2617
   11428   14257.8821
   11429   14377.6937
   11430   14420.2318
   11431   14225.9047
   11432   14321.2460
   11433   14334.6678
   11434   14592.7493
   11435   14467.2295
   11436   14588.1140
   11437   14344.3689
   11438   14336.2165
   11439   14210.2715
   11440   14229.4133
   11441   14220.5192
   11442   14250.3267
   11443   14289.2477
   11444   14552.1044
   11445   14546.1952
   11446   14403.2483
   11447   14374.7097
   11448   14238.5727
   11449   14377.9913
   11450   14273.6173
   11451   14398.3353
   11452   14399.5169
   11453   14474.8260
   11454   14182.5174
   11455   14297.0572
   11456   14213.4634
   11457   14275.2298
   11458   14248.7332
   11459   14195.2305
   11460   14386.2019
   11461   14436.2710
   11462   14214.3800
   11463   14181.0502
   11464   14151.8430
   11465   14544.1900
   11466   14448.4223
   11467   14326.1063
   11468   14211.6345
   11469   14535.4279
   11470   14556.7231
   11471   14322.1796
   11472   14436.3164
   11473   14156.3228
   11474   14080.0632
   11475   14287.7806
   11476   14333.7251
   11477   14308.0396
   11478   14442.4015
   11479   13979.0608
   11480   14378.9332
   11481   14016.8803
   11482   14368.8993
   11483   14365.5232
   11484   14287.8660
   11485   14315.1640
   11486   14349.2115
   11487   14486.4923
   11488   14521.6791
   11489   14436.6836
   11490   14262.2329
   11491   14280.0827
   11492   14202.0930
   11493   14193.7443
   11494   14043.1979
   11495   13948.8050
   11496   14027.8280
   11497   14096.8907
   11498   14140.3214
   11499   14142.9638
   11500   14169.3610
   11501   14158.3647
   11502   14203.0013
   11503   14154.8228
   11504   14194.1272
   11505   14325.1937
   11506   14132.6073
   11507   14040.8017
   11508   14123.8181
   11509   13918.1383
   11510   14230.6829
   11511   14350.8614
   11512   14110.8799
   11513   14231.6296
   11514   14268.4050
   11515   14290.6223
   11516   14288.0612
   11517   14304.5779
   11518   14233.0409
   11519   14303.7851
   11520   14443.2588
   11521   14374.9371
   11522   14498.1911
   11523   14282.4278
   11524   14274.8724
   11525   14240.5328
   11526   14532.9961
   11527   14479.1100
   11528   14361.0249
   11529   14139.0393
   11530   14447.4940
   11531   14262.3781
   11532   14310.4210
   11533   14320.4334
   11534   14250.1898
   11535   14633.6253
   11536   14134.5123
   11537   14179.5536
   11538   14336.8394
   11539   14246.8940
   11540   13970.8945
   11541   14205.3700
   11542   14232.5319
   11543   14315.7587
   11544   14302.8352
   11545   13859.8433
   11546   14180.0337
   11547   14462.4106
   11548   14307.6426
   11549   14210.2953
   11550   14289.3744
   11551   14425.1674
   11552   14341.6970
   11553   14178.4216
   11554   14085.7182
   11555   14259.9472
   11556   14415.5969
   11557   14056.2382
   11558   14339.5043
   11559   14139.3470
   11560   14052.0276
   11561   14211.7835
   11562   14262.2242
   11563   14069.7148
   11564   14481.3135
   11565   14201.5763
   11566   14281.8276
   11567   14533.5061
   11568   14783.6745
   11569   14288.9570
   11570   14549.0068
   11571   14430.6400
   11572   14473.3730
   11573   14105.6272
   11574   14297.0969
   11575   14462.7085
   11576   14465.1320
   11577   14273.6627
   11578   14341.1060
   11579   14279.1850
   11580   14605.8761
   11581   14263.6938
   11582   14346.0662
   11583   14099.0225
   11584   13955.5734
   11585   13950.2144
   11586   14101.0417
   11587   14052.0353
   11588   14146.4905
   11589   14172.6005
   11590   14267.9667
   11591   14508.7290
   11592   14328.8633
   11593   14335.2466
   11594   14532.1741
   11595   14563.9006
   11596   14349.6102
   11597   14396.4654
   11598   14145.1361
   11599   14219.0833
   11600   14281.6898
   11601   14449.5573
   11602   14497.3496
   11603   14312.8323
   11604   14375.1674
   11605   14177.2094
   11606   14359.5937
   11607   14219.3818
   11608   14449.6447
   11609   14339.2307
   11610   14269.1041
   11611   14277.4094
   11612   14270.6520
   11613   14323.0639
   11614   14420.3715
   11615   13951.1383
   11616   14245.5859
   11617   14297.9940
   11618   14223.9337
   11619   14248.2814
   11620   14521.6558
   11621   14262.3542
   11622   14372.4400
   11623   14261.3787
   11624   14493.4614
   11625   14525.4267
   11626   14615.4736
   11627   14230.7038
   11628   14327.8187
   11629   14321.0286
   11630   14497.9528
   11631   14143.0517
   11632   14340.7166
   11633   14439.5395
   11634   14381.3026
   11635   14463.8762
   11636   14476.7519
   11637   14160.0586
   11638   14305.7047
   11639   14286.9420
   11640   14347.3313
   11641   14430.1804
   11642   14352.5593
   11643   14479.4846
   11644   14356.2677
   11645   14418.0114
   11646   14229.9518
   11647   14162.1649
   11648   14358.6390
   11649   14387.4526
   11650   14406.1874
   11651   14181.9373
   11652   14316.4324
   11653   14552.3874
   11654   14385.9853
   11655   14267.1898
   11656   14273.2155
   11657   14077.9597
   11658   14370.7825
   11659   14386.7775
   11660   14691.3479
   11661   14636.4284
   11662   14460.6476
   11663   14392.6440
   11664   14309.1967
   11665   14559.7192
   11666   14467.9975
   11667   14614.9417
   11668   14484.6489
   11669   14726.7928
   11670   14465.2656
   11671   14768.4714
   11672   14602.3013
   11673   14936.7960
   11674   14657.2038
   11675   14810.1746
   11676   14635.0078
   11677   14625.0461
   11678   14675.4229
   11679   14573.0085
   11680   14677.6482
   11681   14821.2358
   11682   14516.6134
   11683   14699.2824
   11684   14463.7393
   11685   14609.7470
   11686   14480.6560
   11687   14394.3016
   11688   14527.2032
   11689   14382.4395
   11690   14395.4511
   11691   14330.0559
   11692   14614.2312
   11693   14629.2283
   11694   14413.9815
   11695   14454.0598
   11696   14500.1364
   11697   14201.9153
   11698   14352.7264
   11699   14472.5091
   11700   14570.5616
   11701   14499.2088
   11702   14500.6676
   11703   14218.7306
   11704   14200.0446
   11705   14411.6548
   11706   14367.5531
   11707   14552.6465
   11708   14829.8628
   11709   14285.3015
   11710   14879.0996
   11711   14451.9422
   11712   14628.1838
   11713   14382.1983
   11714   14846.3519
   11715   14358.9143
   11716   14637.9301
   11717   14575.3323
   11718   14412.0113
   11719   14510.5159
   11720   14516.5888
   11721   14482.6371
   11722   14661.5935
   11723   14650.5688
   11724   14281.7615
   11725   14505.9198
   11726   14646.3590
   11727   14504.2409
   11728   14350.9014
   11729   14462.0479
   11730   14395.8297
   11731   14067.2525
   11732   14309.1435
   11733   14249.5219
   11734   14515.0505
   11735   14218.6952
   11736   14427.7480
   11737   14420.0184
   11738   14291.2455
   11739   14272.8851
   11740   14646.4435
   11741   14284.1692
   11742   14502.9700
   11743   14404.3895
   11744   14265.9832
   11745   14549.0451
   11746   14635.9026
   11747   14789.6386
   11748   14511.0388
   11749   14686.0698
   11750   14373.9121
   11751   14565.1087
   11752   14603.5121
   11753   14387.2466
   11754   14492.5049
   11755   14567.8689
   11756   14856.5207
   11757   14417.8206
   11758   14252.3457
   11759   14793.3120
   11760   14604.1995
   11761   14427.1592
   11762   14633.6740
   11763   14518.2616
   11764   14499.5465
   11765   14809.1065
   11766   14853.3207
   11767   14806.1333
   11768   14530.5204
   11769   14712.6602
   11770   14746.5797
   11771   14367.2384
   11772   14544.6003
   11773   14332.9831
   11774   14698.5279
   11775   14893.0066
   11776   14719.4373
   11777   14665.0242
   11778   14470.8793
   11779   14481.8585
   11780   14850.3803
   11781   14557.3157
   11782   14416.4525
   11783   14788.7257
   11784   14589.5361
   11785   14681.1289
   11786   14536.4666
   11787   14863.4337
   11788   14642.1863
   11789   14681.5445
   11790   14775.0666
   11791   14330.8115
   11792   14470.9595
   11793   14536.0888
   11794   14720.4745
   11795   14511.5020
   11796   14325.1092
   11797   14488.8121
   11798   14322.7972
   11799   14664.2125
   11800   14441.7687
   11801   14380.1353
   11802   14475.8566
   11803   14589.1238
   11804   14250.1741
   11805   14401.5667
   11806   14192.6131
   11807   14465.5172
   11808   14421.3569
   11809   14477.2902
   11810   14349.1170
   11811   14341.0106
   11812   14353.3627
   11813   14693.4012
   11814   14449.1662
   11815   14584.7628
   11816   14767.7830
   11817   14532.5779
   11818   14361.5792
   11819   14451.5806
   11820   14764.8956
   11821   14290.0573
   11822   14346.1891
   11823   14351.6190
   11824   14383.3064
   11825   14044.2653
   11826   14435.6226
   11827   14545.8368
   11828   14516.9556
   11829   14415.9079
   11830   14412.4450
   11831   14443.9990
   11832   14305.0228
   11833   14665.8047
   11834   14506.3025
   11835   14464.9106
   11836   14320.6267
   11837   14491.3518
   11838   14644.3941
   11839   14707.7989
   11840   14442.8675
   11841   14285.2563
   11842   14580.7855
   11843   14123.6097
   11844   14437.1049
   11845   14393.8910
   11846   14368.7728
   11847   14216.3356
   11848   14542.5411
   11849   14602.2467
   11850   14504.2490
   11851   14465.5271
   11852   14310.2951
   11853   14525.6494
   11854   14656.4861
   11855   14531.3703
   11856   14781.0872
   11857   14467.2173
   11858   14439.9325
   11859   14345.2456
   11860   14520.1411
   11861   14411.6682
   11862   14308.7250
   11863   14311.4785
   11864   14160.6490
   11865   14409.0638
   11866   14587.0286
   11867   14592.6709
   11868   14479.3781
   11869   14279.4943
   11870   14650.2785
   11871   14224.3076
   11872   14473.9852
   11873   14462.0416
   11874   14600.5143
   11875   14676.3874
   11876   14597.6628
   11877   14753.2827
   11878   14551.1268
   11879   14810.1497
   11880   14627.0565
   11881   14271.2944
   11882   14670.6562
   11883   14500.9444
   11884   14477.4622
   11885   14458.6152
   11886   14655.7308
   11887   14503.2437
   11888   14450.4005
   11889   14361.3833
   11890   14329.8932
   11891   14415.3453
   11892   14571.5371
   11893   14370.6600
   11894   14580.0035
   11895   14529.5229
   11896   14873.8385
   11897   14736.8896
   11898   14461.3451
   11899   14366.1214
   11900   14693.7104
   11901   14411.1861
   11902   14706.6220
   11903   14709.4840
   11904   14583.3498
   11905   14551.4975
   11906   14437.3656
   11907   14551.9057
   11908   14470.7170
   11909   14606.3438
   11910   14371.6564
   11911   14454.9552
   11912   14674.9933
   11913   14412.2827
   11914   14596.6206
   11915   14565.2916
   11916   14300.4508
   11917   14470.7154
   11918   14629.8582
   11919   14699.7565
   11920   14870.6968
   11921   14547.7937
   11922   14756.2541
   11923   14643.3786
   11924   14622.3123
   11925   14632.8525
   11926   14471.8675
   11927   14455.7322
   11928   14474.3400
   11929   14447.0521
   11930   14782.2737
   11931   14758.7112
   11932   14760.2535
   11933   14585.1917
   11934   14670.1034
   11935   14684.3374
   11936   14583.2911
   11937   14636.5103
   11938   14834.4786
   11939   14617.2052
   11940   14587.3344
   11941   14711.2306
   11942   14974.8024
   11943   14562.2930
   11944   14363.7316
   11945   14663.9943
   11946   14478.0772
   11947   14917.9555
   11948   14805.5989
   11949   14698.7554
   11950   14567.1305
   11951   14603.4311
   11952   14672.6805
   11953   14699.3935
   11954   14655.9973
   11955   14743.3920
   11956   14970.1399
   11957   14491.9480
   11958   14599.0357
   11959   14655.9865
   11960   14526.6746
   11961   14820.6480
   11962   15017.5029
   11963   14840.1149
   11964   14994.0934
   11965   14823.5823
   11966   14757.1151
   11967   14758.9522
   11968   14641.9434
   11969   14845.6447
   11970   14795.8759
   11971   14976.4056
   11972   14677.9327
   11973   14936.9180
   11974   14731.4511
   11975   14686.5869
   11976   14707.1295
   11977   14469.3143
   11978   14516.8283
   11979   14605.8292
   11980   14780.3501
   11981   14718.4088
   11982   14870.4772
   11983   14992.8117
   11984   14669.5704
   11985   14988.6680
   11986   14714.9948
   11987   14935.6445
   11988   14850.1316
   11989   14785.8918
   11990   14851.6827
   11991   14775.7296
   11992   14798.3673
   11993   15037.5730
   11994   14738.8814
   11995   14795.3929
   11996   14831.4605
   11997   14876.4782
   11998   14409.3373
   11999   14777.1703
   12000   14937.5232
   12001   14675.2827
   12002   14633.4711
   12003   14943.0427
   12004   14577.1335
   12005   14744.8814
   12006   14822.5701
   12007   14442.3128
   12008   14716.6351
   12009   14531.2489
   12010   14271.8072
   12011   14673.8800
   12012   14662.8358
   12013   14356.8051
   12014   14432.7590
   12015   14448.7057
   12016   14541.5611
   12017   14363.7764
   12018   14520.6560
   12019   14294.7743
   12020   14257.2025
   12021   14685.0231
   12022   14444.5838
   12023   14572.9302
   12024   14431.1067
   12025   14243.3540
   12026   14411.8826
   12027   14423.4414
   12028   14487.8397
   12029   14437.4449
   12030   14681.9213
   12031   14608.9509
   12032   14578.8273
   12033   14439.4639
   12034   14370.5345
   12035   14498.5276
   12036   14203.9830
   12037   14734.7756
   12038   14272.9583
   12039   14414.4236
   12040   14543.5062
   12041   14070.7171
   12042   14338.6705
   12043   14358.8855
   12044   14392.3484
   12045   14295.8709
   12046   14429.9822
   12047   14717.4953
   12048   14434.3128
   12049   14495.7921
   12050   14544.2130
   12051   14412.6536
   12052   14338.2864
   12053   14316.5213
   12054   14460.5402
   12055   14593.3657
   12056   14545.6573
   12057   14628.5117
   12058   14561.5957
   12059   14233.3293
   12060   14459.6727
   12061   14468.4577
   12062   14442.9569
   12063   14546.2119
   12064   14442.1858
   12065   14574.4262
   12066   14442.2122
   12067   14183.6885
   12068   14314.1323
   12069   14589.1475
   12070   14609.1886
   12071   14570.6531
   12072   14554.3040
   12073   14564.9446
   12074   14418.0292
   12075   14351.6817
   12076   14495.1432
   12077   14718.1181
   12078   14575.0596
   12079   14715.1840
   12080   14819.9150
   12081   14720.7652
   12082   14860.5625
   12083   14786.5574
   12084   14814.8483
   12085   14863.4048
   12086   14790.2631
   12087   14811.6599
   12088   14522.3492
   12089   14629.6538
   12090   14851.3852
   12091   14936.3506
   12092   14730.3115
   12093   14621.8026
   12094   14635.9607
   12095   15005.4811
   12096   14741.5054
   12097   14533.7903
   12098   14630.7612
   12099   14714.7400
   12100   14920.5206
   12101   14668.9100
   12102   14503.4980
   12103   14189.1917
   12104   14367.5325
   12105   14379.7450
   12106   14311.9894
   12107   14412.9198
   12108   14471.3167
   12109   14682.1517
   12110   14333.7343
   12111   14381.5729
   12112   14460.3392
   12113   14424.2988
   12114   14640.8850
   12115   14631.8204
   12116   14403.4104
   12117   14425.0538
   12118   14617.6666
   12119   14703.6629
   12120   14427.6499
   12121   14403.6603
   12122   14460.6701
   12123   14812.7815
   12124   14299.2837
   12125   14561.7340
   12126   14503.2113
   12127   14716.5734
   12128   14455.9774
   12129   14664.8597
   12130   14606.7980
   12131   14708.6573
   12132   14488.5222
   12133   14668.7035
   12134   14839.8896
   12135   14560.7745
   12136   14433.7680
   12137   14345.2315
   12138   14847.7921
   12139   14561.4010
   12140   14749.8195
   12141   14671.3803
   12142   14819.0601
   12143   14573.5674
   12144   14729.3977
   12145   14835.7660
   12146   14817.5761
   12147   14827.0064
   12148   14706.1243
   12149   14754.7983
   12150   14832.0987
   12151   14929.6284
   12152   14795.2511
   12153   14777.0797
   12154   14773.0648
   12155   14481.5508
   12156   14763.9314
   12157   14581.2083
   12158   14654.8966
   12159   14756.9466
   12160   14776.6014
   12161   14761.7705
   12162   14860.4353
   12163   14741.1630
   12164   14665.0354
   12165   14686.6454
   12166   14814.2758
   12167   14647.2846
   12168   14956.6773
   12169   14814.1665
   12170   14959.9951
   12171   14629.8261
   12172   14759.5084
   12173   14391.8592
   12174   14451.1643
   12175   14663.8743
   12176   14449.2531
   12177   14515.4884
   12178   14518.1351
   12179   14676.7801
   12180   14812.5266
   12181   14816.7644
   12182   14535.2233
   12183   14523.9171
   12184   14647.7104
   12185   14712.3082
   12186   14452.4919
   12187   14643.5897
   12188   14334.3355
   12189   14697.6011
   12190   14411.1833
   12191   14464.0530
   12192   14470.8485
   12193   14380.5184
   12194   14847.9933
   12195   14613.9180
   12196   14438.0374
   12197   14448.4590
   12198   14746.0273
   12199   14488.6359
   12200   14251.3488
   12201   14383.9949
   12202   14108.2083
   12203   14323.4493
   12204   14308.0832
   12205   14628.3992
   12206   14295.7423
   12207   14509.9692
   12208   14592.9961
   12209   14372.7940
   12210   14566.6994
   12211   14479.0251
   12212   14597.9448
   12213   14658.9429
   12214   14551.8575
   12215   14613.8679
   12216   14625.3963
   12217   14539.8135
   12218   14669.9585
   12219   14552.9697
   12220   14842.7707
   12221   14772.8036
   12222   14492.8479
   12223   14745.0294
   12224   14545.0518
   12225   14691.3252
   12226   14414.6476
   12227   14649.5243
   12228   14233.2757
   12229   14296.8005
   12230   14435.4829
   12231   14415.0672
   12232   14249.8004
   12233   14501.1453
   12234   14380.6519
   12235   14394.1676
   12236   14161.5285
   12237   14389.8298
   12238   14403.4889
   12239   14293.0908
   12240   14194.4831
   12241   14003.8980
   12242   14406.9107
   12243   14300.3650
   12244   14361.5773
   12245   14193.9573
   12246   14436.6016
   12247   14234.3502
   12248   14337.1652
   12249   14190.7313
   12250   14361.6751
   12251   14164.9917
   12252   14310.4331
   12253   14133.1493
   12254   14264.4052
   12255   14493.6741
   12256   14315.7668
   12257   14446.2162
   12258   14537.1176
   12259   14348.7833
   12260   14195.4966
   12261   14422.3201
   12262   14212.9245
   12263   14201.6520
   12264   14333.5047
   12265   14265.3194
   12266   13993.4252
   12267   14140.3111
   12268   14369.3736
   12269   14391.2631
   12270   14219.2166
   12271   14321.1895
   12272   14465.3566
   12273   14356.6788
   12274   14411.9375
   12275   14210.9359
   12276   14326.6415
   12277   14357.3598
   12278   14403.0434
   12279   14131.9259
   12280   14276.5622
   12281   14183.9869
   12282   14506.9314
   12283   14443.4001
   12284   14316.2705
   12285   14179.1095
   12286   14502.1575
   12287   14540.6459
   12288   14641.0927
   12289   14434.5503
   12290   14599.1589
   12291   14598.1054
   12292   14193.9041
   12293   14386.0552
   12294   14649.8245
   12295   14299.6167
   12296   14303.7317
   12297   14216.7610
   12298   14333.2868
   12299   14363.5693
   12300   14396.7834
   12301   14446.6104
   12302   14546.6377
   12303   14634.2894
   12304   14516.2527
   12305   14514.7234
   12306   14830.7998
   12307   14612.6234
   12308   14649.9752
   12309   14567.5337
   12310   14365.7465
   12311   14462.6038
   12312   14433.5958
   12313   14377.5322
   12314   14574.6781
   12315   14343.6886
   12316   14663.3131
   12317   14582.9059
   12318   14572.9536
   12319   14380.3663
   12320   14780.1134
   12321   14381.2058
   12322   14417.2726
   12323   14599.7963
   12324   14651.4520
   12325   14672.2851
   12326   14662.2552
   12327   14775.0348
   12328   14853.5083
   12329   14608.2073
   12330   14653.3864
   12331   14540.9307
   12332   14675.9429
   12333   14654.2844
   12334   14769.3189
   12335   14670.1428
   12336   14679.6519
   12337   14889.5185
   12338   14712.8205
   12339   15240.8413
   12340   14905.1594
   12341   14786.5126
   12342   14619.3664
   12343   14624.4922
   12344   14779.2631
   12345   14739.3264
   12346   14957.7301
   12347   14762.3981
   12348   14726.6423
   12349   14661.3387
   12350   14675.1719
   12351   14563.4328
   12352   14309.0115
   12353   14710.0355
   12354   14541.7060
   12355   14586.3247
   12356   14436.3792
   12357   14541.1219
   12358   14801.9337
   12359   14426.3019
   12360   14630.9218
   12361   14718.1289
   12362   14452.2460
   12363   14773.4923
   12364   14394.5836
   12365   14845.9685
   12366   14567.1661
   12367   14725.0324
   12368   14785.4745
   12369   14629.5975
   12370   14671.7631
   12371   14505.6928
   12372   14510.1153
   12373   14720.6817
   12374   14692.6779
   12375   14452.0926
   12376   14880.1495
   12377   14937.5863
   12378   14606.7443
   12379   14527.9973
   12380   14440.2871
   12381   14746.4707
   12382   14698.5360
   12383   14903.8055
   12384   14465.5741
   12385   15046.0449
   12386   14510.1423
   12387   14816.0664
   12388   14512.4516
   12389   14626.4064
   12390   14466.6516
   12391   14715.7456
   12392   14633.1307
   12393   14517.5269
   12394   14823.0037
   12395   14968.8322
   12396   14854.1479
   12397   15004.6338
   12398   14765.2273
   12399   14888.7392
   12400   14699.8830
   12401   14761.7351
   12402   14877.3813
   12403   14768.9573
   12404   14744.6416
   12405   14794.2240
   12406   14658.6633
   12407   14793.4873
   12408   14726.0106
   12409   14512.6498
   12410   14613.1777
   12411   14674.0207
   12412   14512.2909
   12413   14686.2182
   12414   14616.5589
   12415   14621.2471
   12416   14536.2246
   12417   14315.3229
   12418   14757.7818
   12419   14442.5767
   12420   14756.1273
   12421   14295.9127
   12422   14216.1091
   12423   14317.3549
   12424   14462.1894
   12425   14550.9989
   12426   14193.5728
   12427   14512.6494
   12428   14312.8695
   12429   14380.6818
   12430   14274.0047
   12431   14329.3896
   12432   14460.1619
   12433   14571.8427
   12434   14633.7581
   12435   14612.4328
   12436   14774.9923
   12437   14373.6916
   12438   14511.4068
   12439   14614.8743
   12440   14619.7570
   12441   14613.8238
   12442   14359.9531
   12443   14305.3177
   12444   14278.3820
   12445   14565.1403
   12446   14471.4824
   12447   14344.5014
   12448   14392.3936
   12449   14459.6178
   12450   14291.7104
   12451   14435.9738
   12452   14631.6248
   12453   14694.9790
   12454   14650.2238
   12455   14542.0471
   12456   14748.3213
   12457   14276.9369
   12458   14528.2210
   12459   14670.2283
   12460   14583.7521
   12461   14792.4634
   12462   14618.9420
   12463   14587.4522
   12464   14711.1172
   12465   14755.0644
   12466   14648.6001
   12467   14921.3767
   12468   14754.5273
   12469   14979.1597
   12470   14877.1585
   12471   14426.6884
   12472   14602.8929
   12473   14840.0734
   12474   14527.4144
   12475   14706.0590
   12476   14846.4691
   12477   14579.3487
   12478   14565.8327
   12479   14668.1815
   12480   14660.2748
   12481   14635.1711
   12482   14744.6862
   12483   14551.1982
   12484   14759.9783
   12485   14749.2136
   12486   14740.5285
   12487   14599.0487
   12488   14417.9872
   12489   14566.7586
   12490   14549.0931
   12491   14467.9112
   12492   14218.4739
   12493   14635.0575
   12494   14430.1996
   12495   14610.2498
   12496   14753.4461
   12497   14416.9311
   12498   14271.1655
   12499   14514.4062
   12500   14665.1912
   12501   14463.5876
   12502   14175.2353
   12503   14202.0645
   12504   14733.1362
   12505   14745.1712
   12506   14595.4941
   12507   14551.0523
   12508   14702.4049
   12509   14544.0907
   12510   14593.2219
   12511   14354.7477
   12512   14349.7902
   12513   14236.0701
   12514   14500.7673
   12515   14418.9947
   12516   14448.2287
   12517   14384.5261
   12518   14662.6463
   12519   14322.5385
   12520   14242.8864
   12521   14671.9155
   12522   14474.6649
   12523   14524.9559
   12524   14535.9463
   12525   14407.8257
   12526   14537.1475
   12527   14330.0231
   12528   14261.6466
   12529   14509.9121
   12530   14368.8170
   12531   14525.5411
   12532   14299.1944
   12533   14282.0738
   12534   14534.9052
   12535   14438.9191
   12536   14537.8753
   12537   14446.7889
   12538   14617.9562
   12539   14480.2407
   12540   14372.2456
   12541   14422.1376
   12542   14373.2542
   12543   14282.8088
   12544   14198.2522
   12545   14143.1883
   12546   14280.4955
   12547   14112.2019
   12548   14452.3916
   12549   14295.8196
   12550   14675.7108
   12551   14522.7933
   12552   14484.2920
   12553   14073.0519
   12554   14338.5179
   12555   14326.8927
   12556   14320.0305
   12557   14095.8328
   12558   14359.5126
   12559   14100.7255
   12560   14056.2692
   12561   14284.2966
   12562   14298.1742
   12563   14319.7967
   12564   14134.4432
   12565   14182.3951
   12566   13932.5913
   12567   14184.6802
   12568   14282.9053
   12569   14052.8169
   12570   13990.3569
   12571   14065.3330
   12572   14304.3684
   12573   14088.8103
   12574   14445.4590
   12575   14267.3869
   12576   14427.8177
   12577   14306.7457
   12578   14398.6089
   12579   14103.6950
   12580   14213.9398
   12581   14275.5531
   12582   14221.2408
   12583   14506.0265
   12584   14260.1662
   12585   14301.2559
   12586   13895.6099
   12587   14175.7272
   12588   14211.2407
   12589   14116.0225
   12590   14307.5231
   12591   14181.7982
   12592   14248.2722
   12593   14084.2789
   12594   14335.7244
   12595   14353.2367
   12596   14193.5670
   12597   14308.5172
   12598   14523.4493
   12599   14423.6814
   12600   14416.3798
   12601   14582.7610
   12602   14415.3070
   12603   14530.9572
   12604   14456.5114
   12605   14555.9296
   12606   14412.0214
   12607   14333.0477
   12608   14580.4147
   12609   14544.6121
   12610   14459.7967
   12611   14520.6134
   12612   14673.5439
   12613   14405.9534
   12614   14197.8540
   12615   14391.8246
   12616   14419.6872
   12617   14282.4836
   12618   14235.6514
   12619   13913.7169
   12620   14377.8161
   12621   14382.4489
   12622   14379.4264
   12623   14378.4070
   12624   14188.5075
   12625   14495.0316
   12626   14167.8503
   12627   14561.0359
   12628   14523.2012
   12629   14375.8111
   12630   14525.9224
   12631   14441.7173
   12632   14332.2501
   12633   14437.0795
   12634   14631.7618
   12635   14698.2731
   12636   14807.0195
   12637   14772.4814
   12638   14571.2404
   12639   14454.3451
   12640   14522.1038
   12641   14449.6328
   12642   14352.1950
   12643   14229.9209
   12644   14462.3908
   12645   14503.8855
   12646   14646.0908
   12647   14583.9187
   12648   14569.1743
   12649   14626.6941
   12650   14840.1882
   12651   14537.2377
   12652   14715.3053
   12653   14718.4435
   12654   14610.9768
   12655   14614.4946
   12656   14412.5234
   12657   14336.1145
   12658   14426.8557
   12659   14496.3342
   12660   14672.2710
   12661   14451.9560
   12662   14701.4491
   12663   14400.6274
   12664   14418.0506
   12665   14610.7884
   12666   14832.3563
   12667   14814.4044
   12668   14587.4270
   12669   14569.2497
   12670   14510.7601
   12671   14531.3531
   12672   14682.3535
   12673   14581.6180
   12674   14711.1931
   12675   14507.4966
   12676   14450.3859
   12677   14540.6792
   12678   14687.0206
   12679   14601.9732
   12680   14479.7668
   12681   14511.3876
   12682   14637.2736
   12683   14619.3003
   12684   14510.3265
   12685   14640.1348
   12686   14703.2804
   12687   14815.7098
   12688   14850.6948
   12689   14636.6132
   12690   14618.6115
   12691   14692.7231
   12692   14573.4330
   12693   14769.0322
   12694   14643.7890
   12695   14476.8314
   12696   14637.7611
   12697   14318.8701
   12698   14605.0553
   12699   14386.4671
   12700   14677.0980
   12701   14841.6564
   12702   14662.4338
   12703   14700.3245
   12704   14777.0937
   12705   14904.7096
   12706   14781.7000
   12707   14762.3924
   12708   14807.7307
   12709   14756.8171
   12710   14523.2545
   12711   14718.8107
   12712   14605.8093
   12713   14867.7921
   12714   14625.4173
   12715   15064.1230
   12716   14391.9805
   12717   14525.7219
   12718   14541.4970
   12719   14462.4810
   12720   14327.4399
   12721   14440.3394
   12722   14425.2116
   12723   14484.3641
   12724   14581.2748
   12725   14541.6687
   12726   14228.5957
   12727   14470.0962
   12728   14482.9660
   12729   14469.2042
   12730   14263.0888
   12731   14742.4094
   12732   14204.0388
   12733   14780.2505
   12734   14416.6872
   12735   14661.6617
   12736   14327.7873
   12737   14503.3099
   12738   14522.9422
   12739   14451.7216
   12740   14393.7277
   12741   14429.0247
   12742   14683.7222
   12743   14371.5129
   12744   14455.7008
   12745   14362.8979
   12746   14435.8234
   12747   14296.7823
   12748   14625.8250
   12749   14299.1128
   12750   14227.9657
   12751   14498.4807
   12752   14382.8891
   12753   14426.0051
   12754   14335.7322
   12755   14672.5131
   12756   14395.7323
   12757   14531.7548
   12758   14660.9349
   12759   14431.9853
   12760   14538.5763
   12761   14539.6053
   12762   14430.8574
   12763   14586.1906
   12764   14560.0442
   12765   14555.6044
   12766   14464.8845
   12767   14426.1677
   12768   14461.8845
   12769   14621.1503
   12770   14609.8972
   12771   14357.7439
   12772   14425.9177
   12773   14391.1483
   12774   14348.4296
   12775   14507.4687
   12776   14509.0549
   12777   14447.8620
   12778   14539.8922
   12779   14400.7040
   12780   14228.0223
   12781   14526.4076
   12782   14364.8983
   12783   14580.1861
   12784   14470.1275
   12785   14431.0339
   12786   14349.8837
   12787   14311.0971
   12788   14072.8016
   12789   14230.9929
   12790   14272.1457
   12791   14149.2175
   12792   14464.9896
   12793   14146.4205
   12794   14303.9664
   12795   14347.8882
   12796   14649.3635
   12797   14401.1971
   12798   14552.7590
   12799   14326.1167
   12800   14453.8097
   12801   14581.6124
   12802   14679.4534
   12803   14524.8576
   12804   14485.0794
   12805   14479.9878
   12806   14602.0265
   12807   14582.3153
   12808   13986.8408
   12809   14531.3879
   12810   14642.7242
   12811   14324.4472
   12812   14708.5057
   12813   14714.9695
   12814   14392.9687
   12815   14648.4373
   12816   14735.9371
   12817   14549.6534
   12818   14241.3635
   12819   14312.3785
   12820   14506.0210
   12821   14325.1194
   12822   14475.7720
   12823   14291.5260
   12824   14500.8847
   12825   14683.9317
   12826   14519.0746
   12827   14200.6653
   12828   14372.2775
   12829   14280.2853
   12830   14509.9454
   12831   14255.2483
   12832   14690.4120
   12833   14291.0299
   12834   14377.5749
   12835   14446.9911
   12836   14487.8436
   12837   14561.5912
   12838   14153.8119
   12839   14545.8438
   12840   14446.0204
   12841   14385.4222
   12842   14378.6768
   12843   14059.2181
   12844   14259.9713
   12845   14123.8482
   12846   13793.8119
   12847   14089.6112
   12848   14188.8584
   12849   14016.0570
   12850   14315.0205
   12851   14334.0202
   12852   14136.5656
   12853   14056.1160
   12854   14003.0272
   12855   14440.3357
   12856   14500.9293
   12857   14285.9793
   12858   14474.0911
   12859   14382.2424
   12860   14520.7926
   12861   14513.3126
   12862   14452.6833
   12863   14669.8753
   12864   14430.2372
   12865   14664.1668
   12866   14818.4403
   12867   14610.1571
   12868   14425.0169
   12869   14689.7813
   12870   14556.6172
   12871   14598.3926
   12872   14709.3261
   12873   14565.5482
   12874   14381.2255
   12875   14527.9875
   12876   14576.4144
   12877   14437.9317
   12878   14713.8559
   12879   14419.6304
   12880   14621.8267
   12881   14254.2191
   12882   14491.8464
   12883   14264.0405
   12884   14252.8284
   12885   14471.9892
   12886   14416.9510
   12887   14361.2523
   12888   14580.9256
   12889   14342.2862
   12890   14527.5507
   12891   14468.1059
   12892   14219.7555
   12893   14567.7029
   12894   14364.8968
   12895   14597.3160
   12896   14328.8960
   12897   14481.8106
   12898   14402.1737
   12899   14342.5374
   12900   14243.1599
   12901   14316.6483
   12902   14250.7114
   12903   14514.7324
   12904   14095.8136
   12905   14353.3664
   12906   14243.7817
   12907   14275.9449
   12908   14326.6811
   12909   14385.5607
   12910   14519.2673
   12911   14475.5469
   12912   14697.4100
   12913   14700.9414
   12914   14599.8017
   12915   14405.4600
   12916   14470.0297
   12917   14333.4827
   12918   14508.1407
   12919   14508.1539
   12920   14900.4219
   12921   14470.4303
   12922   14861.6574
   12923   14215.1663
   12924   14550.2422
   12925   14628.5502
   12926   14395.3973
   12927   14743.0472
   12928   14256.1020
   12929   14552.3674
   12930   14472.3513
   12931   14389.5415
   12932   14537.3759
   12933   14227.6915
   12934   14746.0109
   12935   14421.1583
   12936   14224.7440
   12937   14497.7831
   12938   14520.7424
   12939   14472.1022
   12940   14409.3943
   12941   14600.4771
   12942   14306.9090
   12943   14668.4158
   12944   14457.4559
   12945   14380.2753
   12946   14534.7919
   12947   14552.0011
   12948   14298.4913
   12949   14305.5981
   12950   14230.5846
   12951   14329.7121
   12952   14531.2963
   12953   14452.2482
   12954   14440.7946
   12955   14415.8633
   12956   14326.1416
   12957   14635.0295
   12958   14380.8886
   12959   14517.9614
   12960   14638.7189
   12961   14524.7878
   12962   14369.6115
   12963   14541.0049
   12964   14547.2299
   12965   14455.3556
   12966   14384.2785
   12967   14233.3934
   12968   14336.7072
   12969   14335.7388
   12970   14509.7263
   12971   14379.8521
   12972   14790.0073
   12973   14482.6202
   12974   14331.2492
   12975   14272.3384
   12976   14155.0874
   12977   14316.2500
   12978   14394.3126
   12979   14216.4808
   12980   14455.1422
   12981   14273.7792
   12982   14269.8378
   12983   14600.2538
   12984   14485.5007
   12985   14501.7730
   12986   14266.5011
   12987   14447.1680
   12988   14501.7920
   12989   14391.3462
   12990   14575.4236
   12991   14527.4816
   12992   14482.4256
   12993   14546.1090
   12994   14505.6563
   12995   14444.8305
   12996   14275.8128
   12997   14302.7055
   12998   13989.2334
   12999   14027.3414
   13000   14535.8031
   13001   14251.2137
   13002   14097.6666
   13003   14134.1677
   13004   14225.0945
   13005   14349.3316
   13006   14425.3338
   13007   14498.7085
   13008   14426.2448
   13009   14176.2027
   13010   14182.7273
   13011   14037.7156
   13012   14121.2701
   13013   14327.5358
   13014   14348.8427
   13015   14379.9997
   13016   14443.5547
   13017   14310.3510
   13018   14200.6174
   13019   14505.4434
   13020   14497.8988
   13021   14324.9447
   13022   14643.9556
   13023   14529.0516
   13024   14422.5431
   13025   14597.6069
   13026   14249.6969
   13027   14428.0310
   13028   14468.2986
   13029   14299.0718
   13030   14384.6502
   13031   14345.0870
   13032   14578.2511
   13033   14354.0072
   13034   14332.8634
   13035   14256.0399
   13036   14158.4363
   13037   14105.4361
   13038   14218.4814
   13039   14281.6346
   13040   14173.4204
   13041   14181.5469
   13042   14416.6019
   13043   14292.4433
   13044   14222.4329
   13045   14302.9385
   13046   14241.2313
   13047   14538.6832
   13048   14488.4369
   13049   14311.3584
   13050   14511.6821
   13051   14224.8191
   13052   14399.6325
   13053   14584.1078
   13054   14431.0792
   13055   14216.4095
   13056   14478.4451
   13057   14408.4122
   13058   14529.9646
   13059   14611.9159
   13060   14284.1809
   13061   14356.4131
   13062   14480.7390
   13063   14779.9460
   13064   14412.3526
   13065   14490.5989
   13066   14687.6419
   13067   14395.9575
   13068   14276.9362
   13069   14467.4226
   13070   14521.2705
   13071   14724.5666
   13072   14603.2638
   13073   14463.4420
   13074   14308.5486
   13075   14331.6709
   13076   14385.0296
   13077   14433.5194
   13078   14200.4362
   13079   14117.3743
   13080   14408.0599
   13081   14246.7895
   13082   14423.8613
   13083   14617.0843
   13084   14029.4856
   13085   14306.3114
   13086   14171.9819
   13087   14217.8684
   13088   14183.8089
   13089   14241.5060
   13090   14527.2901
   13091   14339.7466
   13092   14537.9732
   13093   14354.9981
   13094   14222.0967
   13095   14297.8778
   13096   14287.8368
   13097   14458.6177
   13098   14141.9767
   13099   14413.1429
   13100   14214.7745
   13101   14069.8207
   13102   14164.0853
   13103   14319.5909
   13104   14173.2033
   13105   14122.6716
   13106   14191.6931
   13107   14180.7577
   13108   14298.7034
   13109   14104.2720
   13110   14377.3112
   13111   14210.8966
   13112   14491.2777
   13113   14442.5675
   13114   14188.4478
   13115   14601.6053
   13116   14731.4822
   13117   14807.3817
   13118   14423.9827
   13119   14501.4326
   13120   14652.0691
   13121   14329.8423
   13122   14532.5175
   13123   14578.9114
   13124   14389.9764
   13125   14572.2313
   13126   14692.9738
   13127   14188.5043
   13128   14695.1778
   13129   14531.3895
   13130   14458.8538
   13131   14479.5259
   13132   14431.5219
   13133   14473.4684
   13134   14210.8018
   13135   14552.8424
   13136   14124.6514
   13137   14290.3635
   13138   14300.7892
   13139   14399.3414
   13140   14090.2310
   13141   14364.4403
   13142   14133.1374
   13143   14352.4324
   13144   14265.8644
   13145   14311.4607
   13146   14186.1986
   13147   14168.6517
   13148   14346.6724
   13149   14348.1632
   13150   14123.3757
   13151   14016.4844
   13152   14084.4779
   13153   14316.0555
   13154   14130.4225
   13155   14306.9900
   13156   14264.6393
   13157   14399.3731
   13158   14249.3588
   13159   14341.8610
   13160   14349.9364
   13161   14376.7291
   13162   14262.1727
   13163   14464.5608
   13164   14439.4736
   13165   14338.7097
   13166   14392.9343
   13167   14399.3917
   13168   13928.2845
   13169   14066.6152
   13170   14525.2416
   13171   14107.0114
   13172   14429.0031
   13173   14276.1659
   13174   14209.3810
   13175   14404.4350
   13176   14268.8175
   13177   14157.2447
   13178   14247.8969
   13179   14319.1193
   13180   14465.9531
   13181   14504.6325
   13182   14227.1363
   13183   14254.9001
   13184   14454.7362
   13185   13995.5879
   13186   14323.6448
   13187   14231.2184
   13188   14238.0056
   13189   14325.3283
   13190   14593.0332
   13191   14305.5126
   13192   14347.0452
   13193   14136.0307
   13194   13943.2216
   13195   14019.9339
   13196   13906.4710
   13197   13997.1964
   13198   14141.3830
   13199   14203.7876
   13200   14164.6115
   13201   14456.3694
   13202   14111.6600
   13203   14304.6553
   13204   13979.7273
   13205   14271.6592
   13206   14347.2422
   13207   14189.4261
   13208   14125.7755
   13209   14614.1794
   13210   14325.9711
   13211   14428.2120
   13212   14501.7019
   13213   14435.8211
   13214   14200.7079
   13215   14516.6595
   13216   14520.5307
   13217   14516.3385
   13218   14289.6994
   13219   14460.5466
   13220   14280.3399
   13221   14312.9490
   13222   14620.4211
   13223   14698.5072
   13224   14522.8288
   13225   14668.5551
   13226   14607.4615
   13227   14714.2660
   13228   14504.0405
   13229   14292.9991
   13230   14741.6488
   13231   14448.4912
   13232   14609.8750
   13233   14445.3469
   13234   14544.1344
   13235   14641.9250
   13236   14546.4345
   13237   14765.2893
   13238   14651.8984
   13239   14760.9839
   13240   14625.4222
   13241   14758.5813
   13242   14520.8377
   13243   14694.4942
   13244   14788.1831
   13245   14666.2265
   13246   14720.7313
   13247   14641.6322
   13248   14802.2496
   13249   14733.8050
   13250   14703.7507
   13251   14444.8379
   13252   14602.0700
   13253   14470.0582
   13254   14471.3578
   13255   14611.8858
   13256   14628.5466
   13257   14736.0936
   13258   14429.4298
   13259   14431.5050
   13260   14421.1311
   13261   14758.8672
   13262   14669.5293
   13263   14772.3030
   13264   14635.8130
   13265   14532.5023
   13266   14675.9984
   13267   14667.9139
   13268   14516.1842
   13269   14503.0032
   13270   14653.0217
   13271   14388.4143
   13272   14516.7777
   13273   14557.1356
   13274   14662.4247
   13275   14741.8888
   13276   14568.2552
   13277   14657.8810
   13278   14507.6837
   13279   14834.7200
   13280   14783.1198
   13281   14521.4321
   13282   14533.3249
   13283   14443.0159
   13284   14082.2349
   13285   14464.2797
   13286   14513.8179
   13287   14684.2074
   13288   14351.5110
   13289   14966.8344
   13290   14772.0463
   13291   14509.3586
   13292   14438.7043
   13293   14639.1151
   13294   14537.9619
   13295   14997.8987
   13296   14841.2367
   13297   14797.8609
   13298   14548.7868
   13299   14668.6725
   13300   14604.0567
   13301   14510.3123
   13302   14332.0219
   13303   14503.7228
   13304   14808.7590
   13305   14687.2431
   13306   14628.7025
   13307   14581.2093
   13308   14658.1245
   13309   14373.6754
   13310   14652.5286
   13311   14357.0780
   13312   14450.4401
   13313   14754.1278
   13314   14344.5821
   13315   14794.9899
   13316   14509.0535
   13317   14802.6047
   13318   14596.9415
   13319   14719.4237
   13320   14425.4524
   13321   14725.9636
   13322   14584.7313
   13323   14982.0200
   13324   14633.7058
   13325   14599.0828
   13326   14527.8228
   13327   14375.4140
   13328   14547.8550
   13329   14551.8776
   13330   14502.6357
   13331   14530.5025
   13332   14406.3121
   13333   14498.1799
   13334   14478.3591
   13335   14284.1889
   13336   14398.3977
   13337   14322.2283
   13338   14428.1087
   13339   14255.7122
   13340   14270.4072
   13341   14365.5374
   13342   14215.6690
   13343   14100.7518
   13344   14224.6859
   13345   14538.8922
   13346   14210.9946
   13347   14432.5301
   13348   14391.2024
   13349   14521.8816
   13350   14276.8749
   13351   14361.1271
   13352   14736.3463
   13353   14362.6536
   13354   14453.3894
   13355   14252.7246
   13356   14386.3922
   13357   14596.9134
   13358   14666.7713
   13359   14566.2508
   13360   14792.8421
   13361   14369.5883
   13362   14609.3786
   13363   14420.2077
   13364   14256.4170
   13365   14490.0863
   13366   14146.9020
   13367   14427.4658
   13368   14388.0407
   13369   14759.1074
   13370   14612.1277
   13371   14576.4500
   13372   14630.2329
   13373   14536.2467
   13374   14653.3689
   13375   14503.7643
   13376   14474.9436
   13377   14577.5846
   13378   14804.1862
   13379   14486.5061
   13380   14310.3046
   13381   14446.4292
   13382   14712.6506
   13383   14701.2632
   13384   14493.3222
   13385   14437.1161
   13386   14589.9923
   13387   14471.6548
   13388   14502.0247
   13389   14564.4803
   13390   14573.5261
   13391   14850.7864
   13392   14690.5758
   13393   14749.7742
   13394   14770.2642
   13395   14775.2424
   13396   14267.2574
   13397   14965.9546
   13398   14508.1644
   13399   14680.1104
   13400   14607.0429
   13401   14733.0499
   13402   14827.7506
   13403   14518.6396
   13404   14779.5450
   13405   14758.1475
   13406   14429.4160
   13407   14572.3769
   13408   14735.4290
   13409   14585.4854
   13410   14757.5924
   13411   14665.6967
   13412   14615.6026
   13413   14516.0216
   13414   14790.1163
   13415   14769.2144
   13416   14662.9406
   13417   14840.3574
   13418   14539.7807
   13419   14754.0659
   13420   15052.3983
   13421   14624.7770
   13422   14843.7806
   13423   14723.1837
   13424   14721.5091
   13425   14571.4345
   13426   14761.8593
   13427   14793.3700
   13428   14949.0083
   13429   14743.0181
   13430   14894.8557
   13431   14867.7929
   13432   15109.6304
   13433   14676.1772
   13434   14459.3326
   13435   14840.6367
   13436   14532.1068
   13437   14608.9272
   13438   14743.1776
   13439   14654.3959
   13440   14378.1671
   13441   14494.6477
   13442   14550.9017
   13443   14675.8649
   13444   14733.5414
   13445   14529.5986
   13446   14450.5226
   13447   14441.6163
   13448   14577.1590
   13449   14666.6718
   13450   14573.8694
   13451   14538.2496
   13452   14654.8902
   13453   14458.1080
   13454   14796.0702
   13455   14457.6359
   13456   14687.3686
   13457   14875.6902
   13458   14797.5000
   13459   14665.0757
   13460   14756.9621
   13461   14561.2288
   13462   14767.1146
   13463   14536.2599
   13464   14708.6810
   13465   14440.8478
   13466   14485.9676
   13467   14570.2499
   13468   14602.1935
   13469   14768.0321
   13470   14472.8886
   13471   14433.5262
   13472   14626.7481
   13473   14562.9038
   13474   14741.2464
   13475   14746.2138
   13476   14507.8185
   13477   14316.0588
   13478   14831.7441
   13479   14997.3842
   13480   14824.8294
   13481   14788.6211
   13482   14631.6667
   13483   14607.3683
   13484   14680.1919
   13485   14632.1660
   13486   14923.3245
   13487   14913.0842
   13488   15044.7527
   13489   14789.0771
   13490   14705.9941
   13491   14736.4992
   13492   15066.5613
   13493   14815.8053
   13494   14940.2025
   13495   14905.4372
   13496   14684.6048
   13497   14541.4602
   13498   14393.9469
   13499   14441.5884
   13500   14538.9966
   13501   14716.7591
   13502   14450.0276
   13503   14591.3134
   13504   14643.3568
   13505   14591.2480
   13506   14753.2580
   13507   14813.9155
   13508   14901.5403
   13509   14645.6219
   13510   15119.3006
   13511   15139.4285
   13512   14826.1699
   13513   14908.0232
   13514   14882.3838
   13515   14657.8551
   13516   14655.6980
   13517   14748.9386
   13518   14701.2417
   13519   14799.7519
   13520   14608.4848
   13521   14746.5126
   13522   14864.1280
   13523   15084.2445
   13524   14698.2869
   13525   14774.7960
   13526   14740.7199
   13527   14717.4313
   13528   14843.9468
   13529   14854.7859
   13530   14660.8759
   13531   14745.6240
   13532   14987.7011
   13533   14926.5593
   13534   14933.9225
   13535   14949.5994
   13536   14723.1922
   13537   14946.5892
   13538   14846.0442
   13539   14808.0954
   13540   14910.5952
   13541   14951.8714
   13542   14981.6336
   13543   14883.9315
   13544   14877.1029
   13545   14789.4652
   13546   14785.0589
   13547   14573.2484
   13548   14660.3339
   13549   14698.0655
   13550   14994.6114
   13551   14912.9113
   13552   14603.2662
   13553   14816.2384
   13554   14740.3452
   13555   14847.2923
   13556   14619.4722
   13557   14924.5934
   13558   14684.1393
   13559   14758.3542
   13560   14717.3874
   13561   14744.4546
   13562   14760.9276
   13563   14541.6851
   13564   14785.7849
   13565   14769.3259
   13566   14452.6776
   13567   14676.9234
   13568   14739.8313
   13569   14739.4614
   13570   14890.5812
   13571   14950.1249
   13572   14660.0385
   13573   14478.2934
   13574   14818.3261
   13575   14613.6050
   13576   14628.8908
   13577   14629.2428
   13578   14581.5868
   13579   14593.2548
   13580   14447.3501
   13581   14544.1730
   13582   14763.0461
   13583   14839.6381
   13584   14816.2308
   13585   14697.4778
   13586   14514.0207
   13587   14367.0739
   13588   14680.6532
   13589   14663.2764
   13590   14683.9407
   13591   14745.8608
   13592   14443.7569
   13593   14390.6777
   13594   14493.3869
   13595   14814.7205
   13596   14457.3747
   13597   14715.6619
   13598   14786.0736
   13599   14709.3864
   13600   14795.0379
   13601   15082.9034
   13602   14574.4332
   13603   14894.0305
   13604   14902.0724
   13605   14838.9860
   13606   14781.4387
   13607   14990.2752
   13608   14976.4750
   13609   14992.8339
   13610   15038.6672
   13611   14818.3858
   13612   14543.5882
   13613   14837.7410
   13614   14961.0600
   13615   14583.8008
   13616   14849.7724
   13617   14627.5064
   13618   14468.1619
   13619   14749.4052
   13620   14547.0864
   13621   14724.4838
   13622   14820.5875
   13623   14810.9364
   13624   14574.6777
   13625   14641.6858
   13626   14500.6703
   13627   14716.7692
   13628   14560.8955
   13629   14567.9221
   13630   14695.8458
   13631   14645.2271
   13632   14850.7651
   13633   14705.5947
   13634   14569.1887
   13635   14822.6810
   13636   14648.4446
   13637   14558.4796
   13638   14533.4113
   13639   14723.9579
   13640   14877.1290
   13641   14786.2197
   13642   14865.9616
   13643   14616.5126
   13644   14655.7887
   13645   14839.2477
   13646   15117.5299
   13647   14841.0507
   13648   14595.4728
   13649   14669.5093
   13650   14572.5992
   13651   14724.7316
   13652   14619.6341
   13653   14545.4390
   13654   14838.6838
   13655   14654.0911
   13656   14392.8881
   13657   14445.1499
   13658   14416.6637
   13659   14558.3489
   13660   14477.1504
   13661   14654.4674
   13662   14322.5025
   13663   14587.1385
   13664   14735.0137
   13665   14449.2803
   13666   14495.3459
   13667   14358.2524
   13668   14206.7050
   13669   14403.8385
   13670   14392.5435
   13671   14197.0702
   13672   14596.5887
   13673   14381.0908
   13674   14534.1221
   13675   14821.8311
   13676   14519.6497
   13677   14270.7441
   13678   14352.9950
   13679   14505.5270
   13680   14678.7568
   13681   14577.7493
   13682   14770.0889
   13683   14787.4992
   13684   14270.2279
   13685   14495.0657
   13686   14476.9786
   13687   14659.8350
   13688   14500.5429
   13689   14577.5366
   13690   14466.7358
   13691   14581.5576
   13692   14625.4540
   13693   14716.3848
   13694   14819.2639
   13695   14617.7943
   13696   14593.3075
   13697   14679.8567
   13698   14652.0176
   13699   14549.5211
   13700   14664.3192
   13701   14316.9348
   13702   14507.4225
   13703   14806.5497
   13704   14722.1146
   13705   14544.0367
   13706   14779.9185
   13707   14832.5988
   13708   14663.9305
   13709   14602.0950
   13710   14419.9466
   13711   14772.7325
   13712   14764.6389
   13713   14820.5569
   13714   14846.9941
   13715   15020.3135
   13716   14792.1495
   13717   15021.6544
   13718   14823.9285
   13719   14928.3405
   13720   14621.3515
   13721   14876.6752
   13722   14702.4338
   13723   14619.9938
   13724   14783.1598
   13725   14695.9519
   13726   14567.1850
   13727   14821.8187
   13728   14992.8214
   13729   14530.5709
   13730   14662.1215
   13731   14560.5459
   13732   14862.1651
   13733   14972.0775
   13734   14527.8899
   13735   14627.2398
   13736   14792.2544
   13737   14626.4936
   13738   14753.9215
   13739   14864.8785
   13740   14441.9117
   13741   14671.3197
   13742   14592.5189
   13743   14590.1639
   13744   14683.7621
   13745   14511.9625
   13746   14676.0015
   13747   14611.0683
   13748   14748.8758
   13749   14794.3615
   13750   14721.9137
   13751   14884.0757
   13752   14867.2718
   13753   14956.9903
   13754   14868.9522
   13755   14966.3971
   13756   14925.5344
   13757   14790.7101
   13758   14996.0726
   13759   14625.6604
   13760   14994.0015
   13761   14906.8415
   13762   14969.6416
   13763   15006.3293
   13764   15015.4268
   13765   14831.2583
   13766   14729.0765
   13767   14973.8410
   13768   14976.7101
   13769   14967.1313
   13770   14674.8710
   13771   14856.5980
   13772   15025.9523
   13773   14710.7747
   13774   14926.0300
   13775   14658.6911
   13776   15039.9875
   13777   14868.6157
   13778   14844.4294
   13779   14806.0418
   13780   14901.4520
   13781   14952.4282
   13782   14873.4161
   13783   14932.4353
   13784   14923.6394
   13785   14719.0781
   13786   14953.8182
   13787   14831.0292
   13788   15092.2549
   13789   15096.9135
   13790   15051.6743
   13791   15160.4777
   13792   14777.0777
   13793   14833.1292
   13794   14735.6413
   13795   14753.2105
   13796   14731.8784
   13797   14803.2578
   13798   14827.2487
   13799   14924.4132
   13800   14978.7552
   13801   14754.3591
   13802   14808.5580
   13803   14843.8747
   13804   14708.4566
   13805   14611.1523
   13806   14670.5167
   13807   14748.7751
   13808   14705.4228
   13809   14479.6372
   13810   14727.0907
   13811   14629.5549
   13812   14577.4567
   13813   14934.5089
   13814   14610.2568
   13815   14759.1361
   13816   14559.0132
   13817   14792.6791
   13818   14650.0074
   13819   14739.2128
   13820   14400.1419
   13821   14823.2145
   13822   14578.4491
   13823   14778.7068
   13824   14641.0599
   13825   15028.1204
   13826   14847.9850
   13827   14844.5240
   13828   14616.5257
   13829   14503.4221
   13830   14965.1276
   13831   14576.7298
   13832   14681.6052
   13833   14764.3853
   13834   14680.9886
   13835   14593.9498
   13836   14918.8004
   13837   14657.7098
   13838   15012.1830
   13839   14830.7619
   13840   14971.1394
   13841   14616.8562
   13842   14730.8944
   13843   14421.5416
   13844   14580.6803
   13845   14668.6252
   13846   14738.9186
   13847   14671.1808
   13848   14809.1673
   13849   14345.1546
   13850   14756.2060
   13851   14481.3703
   13852   14495.6154
   13853   14545.5632
   13854   14937.8308
   13855   14898.4205
   13856   15014.6685
   13857   14637.7561
   13858   14800.0132
   13859   14974.4990
   13860   14887.8545
   13861   14867.3956
   13862   14613.7996
   13863   14686.4214
   13864   14749.8840
   13865   14646.0774
   13866   14971.9454
   13867   14863.7976
   13868   15001.8132
   13869   14779.0873
   13870   14708.7542
   13871   14570.6612
   13872   14840.4671
   13873   14677.4918
   13874   14703.0635
   13875   15081.5290
   13876   14899.0803
   13877   14934.5896
   13878   14902.1411
   13879   14719.7440
   13880   14867.7110
   13881   14892.6239
   13882   14848.5380
   13883   14732.9935
   13884   14931.2957
   13885   14859.6267
   13886   14708.0341
   13887   14629.2461
   13888   14447.1531
   13889   14902.0959
   13890   14730.2702
   13891   14548.5091
   13892   14815.4635
   13893   14726.9702
   13894   14615.2955
   13895   14548.5663
   13896   14604.4404
   13897   14756.2880
   13898   14381.8384
   13899   14912.0962
   13900   14764.1547
   13901   14629.3249
   13902   14638.0282
   13903   14627.0862
   13904   14539.7499
   13905   14543.5461
   13906   14752.4316
   13907   14783.2472
   13908   14473.7795
   13909   14642.3955
   13910   15063.0080
   13911   14773.8597
   13912   14690.4728
   13913   14469.0718
   13914   14896.6316
   13915   14949.0944
   13916   14815.4334
   13917   14788.7530
   13918   14821.4912
   13919   14782.4470
   13920   14775.3337
   13921   14948.8841
   13922   14767.2010
   13923   14798.9677
   13924   14854.0547
   13925   15195.1779
   13926   14848.8346
   13927   15092.7677
   13928   14819.3694
   13929   14950.7270
   13930   14969.8595
   13931   14882.5783
   13932   14570.2054
   13933   15163.7864
   13934   15015.9238
   13935   14945.6601
   13936   15012.2766
   13937   15008.8714
   13938   14916.3657
   13939   14968.1660
   13940   15073.4187
   13941   14895.8747
   13942   14853.4525
   13943   14876.8248
   13944   14939.0906
   13945   14790.3417
   13946   14762.4749
   13947   14824.3959
   13948   14724.2344
   13949   14948.5886
   13950   14633.0291
   13951   14479.4746
   13952   14647.1680
   13953   14573.9729
   13954   14687.6065
   13955   14553.1300
   13956   14902.8725
   13957   14610.4080
   13958   14388.4765
   13959   14702.1169
   13960   14357.8089
   13961   14590.2828
   13962   14333.6329
   13963   14526.5452
   13964   14597.1904
   13965   14345.0260
   13966   14840.9817
   13967   14745.1854
   13968   14779.7422
   13969   14639.6630
   13970   14871.3703
   13971   14517.7944
   13972   14739.7882
   13973   14725.5900
   13974   14613.7876
   13975   14484.8101
   13976   14721.8620
   13977   14651.9793
   13978   14616.1904
   13979   14593.3161
   13980   14543.6669
   13981   14468.1591
   13982   14535.4676
   13983   14537.6722
   13984   14807.5580
   13985   14685.1078
   13986   14940.0079
   13987   14950.9125
   13988   14662.6735
   13989   14530.3937
   13990   14686.3161
   13991   14800.3520
   13992   14829.0547
   13993   14371.8799
   13994   14910.7899
   13995   14793.7088
   13996   14764.9984
   13997   14960.6374
   13998   14815.7802
   13999   14603.0135
   14000   14841.0059
   14001   14634.0863
   14002   14837.7051
   14003   15129.3330
   14004   14770.5125
   14005   14956.8103
   14006   15025.2680
   14007   14958.5701
   14008   14952.6721
   14009   14981.6001
   14010   14928.3846
   14011   15193.9291
   14012   15022.5718
   14013   15100.7164
   14014   14981.9866
   14015   15010.0656
   14016   15260.7109
   14017   15118.1361
   14018   14967.6889
   14019   15096.9002
   14020   15136.2637
   14021   14595.6723
   14022   14805.5656
   14023   14615.0471
   14024   14800.3132
   14025   14595.7212
   14026   14633.3897
   14027   14833.7091
   14028   14777.5886
   14029   14772.5406
   14030   14829.9644
   14031   14701.6045
   14032   14952.3613
   14033   14682.7929
   14034   14716.4413
   14035   14774.5391
   14036   14595.5731
   14037   14819.5426
   14038   14651.5172
   14039   14685.0860
   14040   14981.1399
   14041   14867.8396
   14042   14730.0824
   14043   15092.3039
   14044   14937.3347
   14045   14731.6253
   14046   14831.4974
   14047   14732.1110
   14048   14836.7458
   14049   14883.7240
   14050   14880.4038
   14051   14927.2242
   14052   14892.6186
   14053   14779.2619
   14054   14729.9183
   14055   14704.9695
   14056   14863.5068
   14057   14770.3233
   14058   15108.4386
   14059   14715.4408
   14060   14931.9326
   14061   14942.2375
   14062   14908.1998
   14063   14597.9710
   14064   14792.6587
   14065   14789.8792
   14066   14659.5346
   14067   14723.4014
   14068   14516.7934
   14069   14563.1446
   14070   14408.4976
   14071   14568.0271
   14072   14679.3417
   14073   14709.0056
   14074   14632.8378
   14075   14483.2266
   14076   14556.7826
   14077   14408.3481
   14078   14528.5990
   14079   14738.3782
   14080   14604.6320
   14081   14558.8981
   14082   14401.2184
   14083   14386.1791
   14084   14511.8092
   14085   14569.7566
   14086   14714.0614
   14087   14601.1809
   14088   14581.7583
   14089   14477.3292
   14090   14406.1839
   14091   14467.5216
   14092   14468.7731
   14093   14375.5311
   14094   14439.3790
   14095   14626.5953
   14096   14333.0257
   14097   14444.8216
   14098   14569.6763
   14099   14476.3656
   14100   14599.6440
   14101   14561.0930
   14102   14790.7611
   14103   14820.7594
   14104   14432.1229
   14105   14732.3882
   14106   14761.7918
   14107   14616.1270
   14108   14727.7780
   14109   14342.2067
   14110   14593.3562
   14111   14746.3047
   14112   14433.9037
   14113   14525.8356
   14114   14931.1553
   14115   14654.2819
   14116   14674.5900
   14117   14606.0286
   14118   14863.5459
   14119   14582.9551
   14120   14729.8359
   14121   14458.3279
   14122   14420.9402
   14123   14495.6087
   14124   14889.8638
   14125   14883.6834
   14126   14385.1042
   14127   14639.5033
   14128   14719.4355
   14129   14716.6534
   14130   14597.1846
   14131   14752.9091
   14132   14751.2869
   14133   14850.3212
   14134   15139.3602
   14135   14813.2128
   14136   14849.0761
   14137   14894.8200
   14138   14930.4915
   14139   14718.8108
   14140   14971.2531
   14141   14803.5816
   14142   14904.9868
   14143   14865.8614
   14144   14900.4962
   14145   14848.6121
   14146   14820.9114
   14147   14719.1969
   14148   14841.7593
   14149   14857.0983
   14150   14909.1533
   14151   14801.1317
   14152   14703.8789
   14153   14729.8608
   14154   14841.8380
   14155   14734.5885
   14156   14684.5984
   14157   14691.6125
   14158   14735.8342
   14159   15190.0354
   14160   14875.0213
   14161   14562.1165
   14162   14814.1828
   14163   14825.8334
   14164   14621.9970
   14165   14769.4472
   14166   14651.0955
   14167   14854.2194
   14168   14644.0885
   14169   14798.8169
   14170   14689.2262
   14171   14708.5207
   14172   14425.5887
   14173   14882.0373
   14174   14515.1769
   14175   14429.5186
   14176   14407.3991
   14177   15071.5487
   14178   14517.7834
   14179   14642.9347
   14180   14475.0529
   14181   14549.2636
   14182   14553.1528
   14183   14542.6384
   14184   14628.0999
   14185   14688.7728
   14186   14528.2157
   14187   14795.9364
   14188   14543.2036
   14189   14787.9664
   14190   14604.3173
   14191   14700.1367
   14192   14793.5745
   14193   14823.6088
   14194   14623.2339
   14195   14668.9531
   14196   14562.3145
   14197   14712.2920
   14198   14660.9828
   14199   14629.4902
   14200   14669.1210
   14201   14554.1771
   14202   14738.4770
   14203   14482.3967
   14204   14654.5592
   14205   14657.5016
   14206   14721.8977
   14207   14766.7231
   14208   14945.7819
   14209   14684.3064
   14210   14745.9471
   14211   14766.1944
   14212   14624.8852
   14213   14604.5282
   14214   14695.4532
   14215   14782.7642
   14216   14804.1354
   14217   14857.8079
   14218   15041.5568
   14219   14949.4462
   14220   14870.9017
   14221   14886.8123
   14222   14965.8296
   14223   14455.5917
   14224   14961.3173
   14225   15002.3248
   14226   14782.6583
   14227   14803.9774
   14228   14810.4653
   14229   14859.1526
   14230   14855.9042
   14231   14840.1432
   14232   14841.2699
   14233   14670.0737
   14234   14888.2228
   14235   14633.4287
   14236   14750.1740
   14237   14573.2904
   14238   14823.5205
   14239   14712.8937
   14240   14866.2021
   14241   14717.6177
   14242   14604.3804
   14243   14515.8380
   14244   14555.8461
   14245   14527.3314
   14246   14668.7639
   14247   14514.2998
   14248   14920.7394
   14249   14618.4164
   14250   14417.7740
   14251   14865.4023
   14252   14816.8907
   14253   14687.6474
   14254   14735.3152
   14255   14520.1822
   14256   14680.5912
   14257   14663.2872
   14258   14965.3673
   14259   14768.7559
   14260   14704.6811
   14261   14824.4787
   14262   14810.3309
   14263   14940.4186
   14264   14891.8492
   14265   14724.7677
   14266   14596.7462
   14267   14577.2617
   14268   14619.3246
   14269   14652.1353
   14270   14828.2828
   14271   14585.1159
   14272   14685.1387
   14273   14961.9137
   14274   14912.3784
   14275   14547.3547
   14276   14774.0885
   14277   14737.2097
   14278   14960.4113
   14279   14900.2515
   14280   14896.1005
   14281   15031.0367
   14282   14703.1022
   14283   14726.3330
   14284   14993.6105
   14285   14606.9133
   14286   14739.7869
   14287   14570.6638
   14288   14809.0128
   14289   14332.4980
   14290   14558.5569
   14291   14670.7148
   14292   14730.0045
   14293   14569.4974
   14294   14627.9389
   14295   14874.7629
   14296   14924.6167
   14297   14646.5904
   14298   14399.1112
   14299   14423.4971
   14300   14243.4769
   14301   14471.6380
   14302   14901.9970
   14303   14644.0761
   14304   14648.9305
   14305   14591.7001
   14306   14828.6316
   14307   14843.0916
   14308   14643.6469
   14309   14742.7914
   14310   14686.9397
   14311   14629.9840
   14312   14632.1098
   14313   14445.0533
   14314   14895.9245
   14315   14883.6795
   14316   14967.7426
   14317   14638.1655
   14318   14427.3328
   14319   14834.1127
   14320   14670.1035
   14321   14852.4618
   14322   14660.3656
   14323   14663.5720
   14324   14740.4933
   14325   14734.0379
   14326   14878.7254
   14327   14776.8254
   14328   14513.5966
   14329   14614.7939
   14330   14758.3294
   14331   14470.6158
   14332   14359.8026
   14333   14388.7545
   14334   14733.2660
   14335   14636.2361
   14336   14668.7541
   14337   14731.5349
   14338   14382.5034
   14339   14468.2862
   14340   14829.7898
   14341   14746.8617
   14342   14921.7487
   14343   14634.8224
   14344   14677.5156
   14345   14743.9077
   14346   14753.6681
   14347   14728.3774
   14348   14717.2299
   14349   14678.7254
   14350   14592.6111
   14351   14621.1134
   14352   14486.7515
   14353   14810.6268
   14354   14641.3441
   14355   14658.1436
   14356   14789.6804
   14357   14704.4612
   14358   14668.2602
   14359   14621.5165
   14360   14707.6912
   14361   14722.7691
   14362   14683.0468
   14363   14652.1794
   14364   14697.5996
   14365   14756.1976
   14366   14730.2332
   14367   14627.9317
   14368   14867.3286
   14369   14756.7398
   14370   14669.8264
   14371   14808.0259
   14372   14768.6206
   14373   14690.3118
   14374   14586.6305
   14375   14668.8848
   14376   14926.2214
   14377   14606.5606
   14378   14631.4212
   14379   14813.1240
   14380   14469.8085
   14381   14794.3678
   14382   14660.2325
   14383   14822.2567
   14384   14602.8185
   14385   14548.6915
   14386   14755.3116
   14387   14314.0830
   14388   14502.9014
   14389   14685.2416
   14390   14568.1510
   14391   14708.1326
   14392   14519.4836
   14393   14623.7476
   14394   14631.7546
   14395   14427.7100
   14396   14740.8709
   14397   14553.9892
   14398   14561.8340
   14399   14491.3967
   14400   14431.0333
   14401   14398.0061
   14402   14532.1331
   14403   14501.8479
   14404   14375.5222
   14405   14389.2795
   14406   14429.9670
   14407   14388.5530
   14408   14665.6471
   14409   14313.3193
   14410   14257.5803
   14411   14545.8905
   14412   14565.2959
   14413   14481.1990
   14414   14398.8284
   14415   14460.1676
   14416   14418.2140
   14417   14766.9163
   14418   14441.8901
   14419   14633.7863
   14420   14499.5718
   14421   14598.1912
   14422   14420.7498
   14423   14582.9563
   14424   14569.9664
   14425   14676.8836
   14426   14441.8825
   14427   14636.2857
   14428   14473.0213
   14429   14810.0470
   14430   14657.8052
   14431   14603.3247
   14432   14649.4326
   14433   14556.6989
   14434   14273.6801
   14435   14513.9589
   14436   14558.7410
   14437   14551.5480
   14438   14657.7631
   14439   14655.8577
   14440   14740.9669
   14441   14737.7061
   14442   14769.7880
   14443   14701.3835
   14444   14743.6655
   14445   14833.8068
   14446   14406.0319
   14447   14810.6388
   14448   14528.6384
   14449   14866.0402
   14450   14893.8032
   14451   14805.1097
   14452   14518.3482
   14453   14928.9344
   14454   14501.7955
   14455   14299.3414
   14456   14881.5121
   14457   14832.4478
   14458   14749.6106
   14459   14734.2194
   14460   14740.0566
   14461   14576.7061
   14462   14632.9864
   14463   14683.9474
   14464   14549.0485
   14465   14516.9436
   14466   14594.2614
   14467   14504.5307
   14468   14503.9834
   14469   14385.2094
   14470   14580.0001
   14471   14379.1094
   14472   14456.3832
   14473   14611.4735
   14474   14422.7863
   14475   14590.0349
   14476   14413.2305
   14477   14746.8945
   14478   14454.3800
   14479   14753.9217
   14480   14752.4414
   14481   14601.9664
   14482   14380.8035
   14483   14784.1973
   14484   14784.0553
   14485   14614.2408
   14486   14616.4693
   14487   14649.4410
   14488   14487.0724
   14489   14473.2308
   14490   14438.5042
   14491   14351.8846
   14492   14738.1933
   14493   14386.5360
   14494   14517.7525
   14495   14361.1117
   14496   14497.0530
   14497   14512.9361
   14498   14681.1283
   14499   14443.4201
   14500   14696.9937
   14501   14663.0782
   14502   14642.5168
   14503   14579.9812
   14504   14492.3910
   14505   14610.4096
   14506   14626.8177
   14507   14558.8821
   14508   14411.2423
   14509   14531.0439
   14510   14496.9543
   14511   14574.0224
   14512   14494.0282
   14513   14419.1901
   14514   14610.5999
   14515   14251.4275
   14516   14229.1244
   14517   14312.8635
   14518   14311.9374
   14519   14658.8072
   14520   14586.1499
   14521   14533.6548
   14522   14336.7380
   14523   14573.7741
   14524   14298.4365
   14525   14545.7042
   14526   14160.3641
   14527   14346.5369
   14528   14285.9750
   14529   14326.7644
   14530   14416.7927
   14531   14496.5004
   14532   14775.3878
   14533   14728.6873
   14534   14552.7316
   14535   14571.6508
   14536   14736.3491
   14537   14664.2905
   14538   14572.9505
   14539   14650.9688
   14540   14349.1183
   14541   14757.1205
   14542   14444.1865
   14543   14210.5194
   14544   14515.2607
   14545   14878.4862
   14546   14648.7238
   14547   14573.8747
   14548   14388.5927
   14549   14856.2288
   14550   14612.7876
   14551   14843.6900
   14552   14596.0758
   14553   14434.1555
   14554   14670.7461
   14555   14395.0441
   14556   14660.6616
   14557   14574.3857
   14558   14954.9843
   14559   14445.0452
   14560   14235.3858
   14561   14472.5442
   14562   14535.5544
   14563   14601.1546
   14564   14456.9586
   14565   14545.7561
   14566   14577.5216
   14567   14338.3364
   14568   14363.7632
   14569   14494.5976
   14570   14702.8986
   14571   14513.0137
   14572   14377.0100
   14573   14317.8365
   14574   14364.5207
   14575   14474.8770
   14576   14319.4127
   14577   14487.7761
   14578   14421.6151
   14579   14397.4917
   14580   14323.3825
   14581   14581.6031
   14582   14631.1991
   14583   14816.8010
   14584   14594.8407
   14585   14742.9620
   14586   14567.7585
   14587   14419.0140
   14588   14441.6102
   14589   14185.1664
   14590   14210.6326
   14591   14460.5415
   14592   14245.0907
   14593   14278.1349
   14594   14401.6401
   14595   14112.6136
   14596   14469.7784
   14597   14067.6543
   14598   14293.4012
   14599   14412.3083
   14600   14483.0462
   14601   14385.8025
   14602   14629.4996
   14603   14599.5144
   14604   14813.7025
   14605   14466.6747
   14606   14513.6102
   14607   14575.5925
   14608   14217.4879
   14609   14559.9980
   14610   14758.6184
   14611   14517.7512
   14612   14375.3229
   14613   14617.7993
   14614   14462.4024
   14615   14222.5137
   14616   14645.9209
   14617   14606.0682
   14618   14483.2500
   14619   14457.5412
   14620   14464.3877
   14621   14529.7955
   14622   14376.8655
   14623   14146.7768
   14624   14429.9972
   14625   14193.8345
   14626   14416.2442
   14627   14399.8023
   14628   14422.2431
   14629   14283.3059
   14630   14328.2769
   14631   14524.3043
   14632   14528.2513
   14633   14649.7169
   14634   14671.6379
   14635   14651.0566
   14636   14804.8720
   14637   14563.9252
   14638   14433.0373
   14639   14545.9418
   14640   14472.5657
   14641   14493.5987
   14642   14790.4323
   14643   14459.7008
   14644   14541.7430
   14645   14737.9571
   14646   14755.1560
   14647   15049.9191
   14648   14909.4590
   14649   14691.7069
   14650   14769.3660
   14651   14450.5966
   14652   14852.9742
   14653   14536.0457
   14654   14708.8037
   14655   14638.5654
   14656   14773.9139
   14657   14712.5680
   14658   14757.5264
   14659   14663.4792
   14660   14654.4473
   14661   14667.8876
   14662   14885.1412
   14663   14490.8748
   14664   14762.4294
   14665   14805.3838
   14666   14851.4548
   14667   14723.4692
   14668   14773.4846
   14669   14797.8264
   14670   14806.8688
   14671   14923.2353
   14672   15025.4136
   14673   15086.8143
   14674   15101.5406
   14675   14731.5263
   14676   14626.8462
   14677   14806.2894
   14678   14695.1237
   14679   14637.5583
   14680   14848.5688
   14681   14887.9419
   14682   14713.0062
   14683   14758.0919
   14684   14862.7585
   14685   14794.7706
   14686   14767.9857
   14687   14918.2724
   14688   14822.3053
   14689   14602.5635
   14690   14985.8246
   14691   14425.4732
   14692   14712.6643
   14693   14846.6378
   14694   14644.0677
   14695   14482.3119
   14696   14777.4548
   14697   14549.0231
   14698   14773.6367
   14699   14722.0268
   14700   14565.5473
   14701   14687.6935
   14702   14784.1457
   14703   14908.3956
   14704   14763.2774
   14705   14817.7867
   14706   14856.0145
   14707   14979.7108
   14708   14695.0808
   14709   14910.6972
   14710   14699.9487
   14711   15094.7265
   14712   14796.3872
   14713   14731.2760
   14714   14991.9428
   14715   14649.8806
   14716   14783.1599
   14717   14933.8682
   14718   14730.6275
   14719   14862.2492
   14720   14781.3229
   14721   14942.8185
   14722   14862.7282
   14723   15056.4633
   14724   14773.7827
   14725   14815.6304
   14726   14548.6907
   14727   14732.2380
   14728   14746.0847
   14729   14525.8670
   14730   14775.5042
   14731   14597.0109
   14732   14668.3998
   14733   14780.8090
   14734   14785.4634
   14735   14873.7900
   14736   14546.3137
   14737   14757.9389
   14738   14676.6655
   14739   14676.0208
   14740   14711.5771
   14741   14680.3216
   14742   14415.1518
   14743   14730.7985
   14744   14958.5314
   14745   14667.3123
   14746   14663.2983
   14747   14572.5554
   14748   14633.1290
   14749   14791.0929
   14750   14748.6879
   14751   14757.7044
   14752   14896.8531
   14753   14754.3373
   14754   14567.9987
   14755   14555.6290
   14756   14817.0248
   14757   14886.1513
   14758   14550.6633
   14759   14636.3216
   14760   14717.2399
   14761   14551.0024
   14762   14755.0073
   14763   14707.3460
   14764   14721.3543
   14765   14751.3429
   14766   14495.3593
   14767   14606.4190
   14768   14779.0889
   14769   14553.6464
   14770   14728.8847
   14771   14514.5669
   14772   14700.0266
   14773   14614.8034
   14774   14545.0134
   14775   14363.2450
   14776   14626.6897
   14777   14402.4341
   14778   14703.8020
   14779   14529.9285
   14780   14495.5672
   14781   14439.6019
   14782   14407.5283
   14783   14345.7617
   14784   14273.5369
   14785   14499.3529
   14786   14381.0075
   14787   14327.6944
   14788   14453.3266
   14789   14478.6726
   14790   14798.9304
   14791   14382.6613
   14792   14521.6994
   14793   14303.0326
   14794   14260.4166
   14795   14427.3823
   14796   14536.3456
   14797   14592.4768
   14798   14761.2759
   14799   14890.1040
   14800   14618.8028
   14801   14476.3483
   14802   14543.7882
   14803   14823.5445
   14804   14605.9781
   14805   14427.4061
   14806   14580.8300
   14807   14582.0745
   14808   14724.0085
   14809   14496.9179
   14810   14545.6681
   14811   14491.6057
   14812   14714.0701
   14813   14427.7730
   14814   14633.1013
   14815   14733.6351
   14816   14568.0306
   14817   14747.4061
   14818   14914.3918
   14819   14795.1827
   14820   14925.0311
   14821   14669.9270
   14822   14643.0954
   14823   14607.1325
   14824   14478.2052
   14825   14494.0420
   14826   14611.3668
   14827   14414.3826
   14828   14644.6544
   14829   14490.8573
   14830   14365.7634
   14831   14357.8085
   14832   14409.0378
   14833   14188.8430
   14834   14254.0900
   14835   14365.2531
   14836   14564.9360
   14837   14347.9837
   14838   14352.7339
   14839   14380.7716
   14840   14291.2152
   14841   14745.5942
   14842   14533.8631
   14843   14784.8441
   14844   14566.1437
   14845   14507.7506
   14846   14446.5128
   14847   14443.5718
   14848   14538.8669
   14849   14602.0750
   14850   14406.8935
   14851   14807.0547
   14852   14664.3610
   14853   14381.8526
   14854   14354.4863
   14855   14388.6462
   14856   14598.2011
   14857   14520.4830
   14858   14379.4246
   14859   14470.3058
   14860   14381.4494
   14861   14772.1276
   14862   14596.2741
   14863   14529.6284
   14864   14343.6538
   14865   14497.5485
   14866   14403.8143
   14867   14460.2982
   14868   14506.3135
   14869   14370.5906
   14870   14463.3566
   14871   14369.1124
   14872   14419.6574
   14873   14238.0583
   14874   14353.5045
   14875   14496.2539
   14876   14336.9890
   14877   14181.1313
   14878   14450.7800
   14879   14234.6344
   14880   14373.8589
   14881   14114.6518
   14882   14278.4638
   14883   13997.0444
   14884   14549.0919
   14885   14213.2686
   14886   14288.7839
   14887   14343.4686
   14888   14532.0116
   14889   14490.0651
   14890   14217.9445
   14891   14559.2066
   14892   14483.0169
   14893   14427.0189
   14894   14269.4933
   14895   14460.8425
   14896   14256.1468
   14897   14279.5771
   14898   14165.7922
   14899   14228.3784
   14900   14588.5706
   14901   14562.5129
   14902   14425.5748
   14903   14321.1269
   14904   14474.2721
   14905   14549.9897
   14906   14737.0748
   14907   14693.5738
   14908   14706.4735
   14909   14844.2593
   14910   14484.4923
   14911   14455.2898
   14912   14506.2086
   14913   14580.8453
   14914   14240.0215
   14915   14579.9743
   14916   14524.5738
   14917   14277.7791
   14918   14665.0923
   14919   14672.0832
   14920   14595.5757
   14921   14463.0936
   14922   14165.0351
   14923   14416.5627
   14924   14560.3945
   14925   14755.6110
   14926   14397.7253
   14927   14324.2985
   14928   14449.2882
   14929   14241.1797
   14930   14401.7289
   14931   14401.8360
   14932   14322.3576
   14933   14235.0710
   14934   14536.9532
   14935   14425.3132
   14936   14304.1964
   14937   14594.2265
   14938   14225.2316
   14939   14562.0095
   14940   14521.4521
   14941   14106.2992
   14942   14600.5974
   14943   14234.3191
   14944   14338.7869
   14945   14194.2760
   14946   14226.7634
   14947   14289.7427
   14948   14389.8579
   14949   14560.8078
   14950   14437.5263
   14951   14537.6611
   14952   14486.5161
   14953   14525.3276
   14954   14583.3337
   14955   14910.7471
   14956   14311.6972
   14957   14296.0269
   14958   14310.6661
   14959   14206.6730
   14960   13994.5846
   14961   14442.0226
   14962   14371.8825
   14963   14189.2070
   14964   14175.5015
   14965   14330.1651
   14966   14205.8128
   14967   14095.0669
   14968   14424.2676
   14969   14211.5334
   14970   14118.8836
   14971   14308.6830
   14972   14140.0889
   14973   13981.1210
   14974   14403.8782
   14975   14302.4084
   14976   14247.5019
   14977   14140.1704
   14978   14027.8165
   14979   14090.4728
   14980   14435.7781
   14981   14216.5715
   14982   14273.7337
   14983   14284.2799
   14984   14088.8568
   14985   14188.6651
   14986   14432.9270
   14987   14115.6594
   14988   14319.3823
   14989   14292.0305
   14990   14611.8900
   14991   14234.0779
   14992   14548.8670
   14993   14319.1249
   14994   14087.7132
   14995   14193.7984
   14996   14203.5088
   14997   14149.6868
   14998   14234.8209
   14999   13945.7898
   15000   14154.0792
   15001   14336.1334
   15002   14264.6526
   15003   14351.1015
   15004   14461.5753
   15005   14451.6260
   15006   14365.1907
   15007   14251.9456
   15008   14499.0247
   15009   14345.1350
   15010   14363.9379
   15011   14384.1689
   15012   14472.2408
   15013   14370.8422
   15014   14562.6353
   15015   14685.5164
   15016   14714.5048
   15017   14275.8763
   15018   14663.5448
   15019   14679.9736
   15020   14279.4772
   15021   14593.7046
   15022   14594.4557
   15023   14356.3147
   15024   14360.9682
   15025   14375.3323
   15026   14411.2073
   15027   14318.1920
   15028   14182.5166
   15029   14184.5845
   15030   14285.8123
   15031   14271.9709
   15032   14347.1619
   15033   14027.5684
   15034   14042.6004
   15035   14220.4846
   15036   14351.6515
   15037   14179.5080
   15038   14365.0933
   15039   14536.6849
   15040   14340.5939
   15041   14719.9354
   15042   14400.9268
   15043   14681.6031
   15044   14596.9815
   15045   14598.7885
   15046   14618.7610
   15047   14594.3515
   15048   14401.7873
   15049   14545.6490
   15050   14839.9996
   15051   14315.8479
   15052   14323.4314
   15053   14202.5743
   15054   14255.8187
   15055   14281.6099
   15056   14453.5036
   15057   14285.6761
   15058   14435.2772
   15059   14150.2906
   15060   14229.1011
   15061   14052.5323
   15062   14342.9551
   15063   14381.1495
   15064   14417.0195
   15065   14303.2219
   15066   14454.5013
   15067   14249.2328
   15068   14488.2366
   15069   14502.8394
   15070   14490.6791
   15071   14541.5964
   15072   14271.6947
   15073   14518.6388
   15074   14278.7029
   15075   14578.9657
   15076   14293.4484
   15077   14412.6619
   15078   14595.4028
   15079   14768.7989
   15080   14307.7805
   15081   14885.0088
   15082   14510.7939
   15083   14735.4511
   15084   14564.3161
   15085   14766.8246
   15086   14850.4176
   15087   14493.4284
   15088   14316.1843
   15089   14331.3043
   15090   14472.5448
   15091   14201.1859
   15092   14480.5307
   15093   14484.0221
   15094   14757.0211
   15095   14669.7049
   15096   14725.6035
   15097   14505.0053
   15098   14590.7737
   15099   14492.6766
   15100   14626.6779
   15101   14705.3852
   15102   14322.2588
   15103   14897.8948
   15104   14759.7158
   15105   14819.8818
   15106   14424.2443
   15107   14716.5232
   15108   14531.9976
   15109   14403.4318
   15110   14593.9052
   15111   14416.9105
   15112   14627.5654
   15113   14697.1442
   15114   14893.5971
   15115   14976.0319
   15116   14770.9265
   15117   14848.7437
   15118   14754.3820
   15119   14761.6695
   15120   14735.0510
   15121   14868.3178
   15122   14731.2638
   15123   14705.7494
   15124   14766.6521
   15125   14932.6546
   15126   14654.0589
   15127   14547.1748
   15128   14632.8665
   15129   14691.3286
   15130   14842.4212
   15131   15145.1161
   15132   15141.3681
   15133   15061.4468
   15134   14715.9057
   15135   14873.7741
   15136   14806.3088
   15137   14565.3441
   15138   14753.0142
   15139   14809.3895
   15140   14896.0988
   15141   14756.3061
   15142   14565.1722
   15143   14760.7731
   15144   14645.7408
   15145   14460.7883
   15146   14818.1285
   15147   14509.7383
   15148   14820.5408
   15149   14995.7650
   15150   14670.0384
   15151   14674.5111
   15152   14386.8233
   15153   14259.7402
   15154   14967.8251
   15155   14486.1908
   15156   14410.5334
   15157   14845.3140
   15158   14541.4926
   15159   14827.8464
   15160   14843.9555
   15161   14911.3993
   15162   14754.2712
   15163   14717.7458
   15164   14765.6651
   15165   14964.3397
   15166   14883.7491
   15167   14752.1087
   15168   14808.2433
   15169   14732.8507
   15170   14669.5180
   15171   14861.9883
   15172   14542.5586
   15173   14730.6509
   15174   14394.9800
   15175   14724.4723
   15176   14622.1871
   15177   14674.2145
   15178   14656.8266
   15179   14651.9749
   15180   14755.7367
   15181   14753.7696
   15182   14731.7228
   15183   14710.5647
   15184   14415.2143
   15185   14485.4370
   15186   14589.9202
   15187   14441.2951
   15188   14545.6623
   15189   14557.8250
   15190   14711.6965
   15191   14565.1804
   15192   14329.1196
   15193   14348.2176
   15194   14355.5957
   15195   14411.9949
   15196   14432.8238
   15197   14212.9613
   15198   14464.4876
   15199   14382.8340
   15200   14552.5749
   15201   14465.1919
   15202   14434.4147
   15203   14890.4793
   15204   14435.3976
   15205   14676.4817
   15206   14608.4040
   15207   14694.1964
   15208   14957.8433
   15209   14385.5799
   15210   14566.2578
   15211   14374.2046
   15212   14681.1706
   15213   14617.9766
   15214   14760.5394
   15215   14560.4255
   15216   14476.3314
   15217   14392.9871
   15218   14472.1825
   15219   14437.1306
   15220   14582.1734
   15221   14574.5453
   15222   14556.1732
   15223   14799.5369
   15224   14514.7850
   15225   14702.0553
   15226   14311.0829
   15227   14510.8682
   15228   14508.6243
   15229   14499.3973
   15230   14557.7197
   15231   14374.0051
   15232   14537.8888
   15233   14666.8176
   15234   14739.0876
   15235   14379.0645
   15236   14531.1524
   15237   14420.4307
   15238   14716.5759
   15239   14463.4361
   15240   14541.3070
   15241   14728.4705
   15242   14690.8210
   15243   14652.6187
   15244   14730.8081
   15245   14806.7006
   15246   14616.8618
   15247   14375.1778
   15248   14659.4590
   15249   14255.2479
   15250   14620.4168
   15251   14378.2494
   15252   14177.8322
   15253   14149.4047
   15254   14426.0053
   15255   14572.3076
   15256   14490.3267
   15257   14570.3270
   15258   14396.7208
   15259   14515.0956
   15260   14600.4256
   15261   14374.4576
   15262   14386.1518
   15263   14496.3315
   15264   14692.6974
   15265   14686.7602
   15266   14842.4033
   15267   14585.3666
   15268   14624.2682
   15269   14762.2511
   15270   14966.9096
   15271   14624.8581
   15272   14791.3446
   15273   14449.3379
   15274   14629.2706
   15275   14701.4497
   15276   14792.8074
   15277   14698.0443
   15278   14751.3929
   15279   15002.2042
   15280   15016.3778
   15281   15028.7548
   15282   14712.5527
   15283   14687.9727
   15284   14729.1587
   15285   15053.2963
   15286   14731.1250
   15287   14666.0571
   15288   14479.3201
   15289   14435.0194
   15290   14759.2148
   15291   14794.0079
   15292   14576.1380
   15293   14739.2927
   15294   14264.8485
   15295   14620.3060
   15296   14431.6687
   15297   14617.6410
   15298   14529.9485
   15299   14612.7107
   15300   14523.7211
   15301   14752.7797
   15302   14568.2449
   15303   14733.3733
   15304   14777.9316
   15305   14678.9620
   15306   14765.3471
   15307   14458.8100
   15308   14427.5192
   15309   14738.3735
   15310   14491.1883
   15311   14527.2218
   15312   14762.8756
   15313   14560.5485
   15314   14654.2213
   15315   14358.6048
   15316   14379.5340
   15317   14468.4800
   15318   14269.8374
   15319   14582.9985
   15320   14554.8916
   15321   14405.0857
   15322   14227.1635
   15323   14566.1811
   15324   14273.2654
   15325   14207.7011
   15326   14476.0923
   15327   14443.8813
   15328   14332.2525
   15329   14343.1186
   15330   14234.1086
   15331   14357.7291
   15332   14306.6035
   15333   14245.4472
   15334   14344.0013
   15335   14568.9427
   15336   14385.1708
   15337   14351.5951
   15338   14433.5925
   15339   14323.3219
   15340   14285.0667
   15341   14355.1835
   15342   14451.3441
   15343   14375.7551
   15344   14381.0554
   15345   14755.3922
   15346   14432.2008
   15347   14516.8529
   15348   14253.5454
   15349   14570.3774
   15350   14389.3499
   15351   14463.0408
   15352   14196.8213
   15353   14394.2385
   15354   14260.6977
   15355   14383.9279
   15356   14278.7335
   15357   14228.9136
   15358   14228.7615
   15359   14488.1768
   15360   14412.3834
   15361   14338.5942
   15362   14614.4243
   15363   14331.2649
   15364   14569.9664
   15365   14377.3024
   15366   14233.2637
   15367   14410.9630
   15368   14281.4650
   15369   14652.0753
   15370   14361.8048
   15371   14377.6382
   15372   14501.6299
   15373   14343.5118
   15374   14467.6884
   15375   14574.1439
   15376   14372.4885
   15377   14498.8291
   15378   14274.7878
   15379   14325.0668
   15380   14253.3349
   15381   14229.9213
   15382   14232.9633
   15383   14300.8948
   15384   14461.1912
   15385   14356.4646
   15386   14292.3246
   15387   14096.0657
   15388   13907.9990
   15389   13833.7554
   15390   14104.2459
   15391   14057.5145
   15392   14366.4522
   15393   14268.7778
   15394   14134.8887
   15395   14571.4137
   15396   14460.6051
   15397   14304.3136
   15398   14359.1570
   15399   14231.5328
   15400   14545.3772
   15401   14602.0773
   15402   14621.0789
   15403   14515.7619
   15404   14325.3943
   15405   14593.5925
   15406   14281.6942
   15407   14647.6521
   15408   14536.0793
   15409   14226.5237
   15410   14134.1405
   15411   14231.2519
   15412   14385.7340
   15413   14291.6695
   15414   14269.4328
   15415   14360.6238
   15416   14474.5693
   15417   14511.6502
   15418   14406.6725
   15419   14438.9631
   15420   14438.4354
   15421   14445.7289
   15422   14396.9088
   15423   14509.3677
   15424   14619.7767
   15425   14597.8084
   15426   14628.0083
   15427   14407.0007
   15428   14477.3542
   15429   14549.3798
   15430   14269.9594
   15431   14346.0622
   15432   14495.5762
   15433   14215.0158
   15434   14579.3940
   15435   14455.4443
   15436   14400.9890
   15437   14443.6649
   15438   14425.2015
   15439   14557.6407
   15440   14499.4522
   15441   14625.0466
   15442   14767.8566
   15443   14664.6743
   15444   14887.1990
   15445   14691.5707
   15446   14721.9406
   15447   14429.3313
   15448   14519.3860
   15449   14201.1537
   15450   14373.3894
   15451   14421.9472
   15452   14626.7437
   15453   14366.1693
   15454   14172.2264
   15455   14452.9513
   15456   14340.7461
   15457   14490.0128
   15458   14373.3920
   15459   14570.3840
   15460   14607.6425
   15461   14712.2368
   15462   14472.0045
   15463   14693.7064
   15464   14771.0671
   15465   14616.3429
   15466   14681.2697
   15467   14498.9802
   15468   14725.3017
   15469   14714.1654
   15470   14443.6310
   15471   14670.1431
   15472   14866.0570
   15473   14577.6838
   15474   14596.2553
   15475   14538.8878
   15476   14742.3810
   15477   14519.1631
   15478   14763.8113
   15479   14498.3362
   15480   14626.9979
   15481   14725.0727
   15482   14657.5374
   15483   14677.7962
   15484   14676.6408
   15485   14703.1530
   15486   14661.6016
   15487   14406.9800
   15488   14620.4829
   15489   14570.1389
   15490   14532.4890
   15491   14633.8807
   15492   14419.9282
   15493   14532.9950
   15494   14341.6623
   15495   14642.7453
   15496   14509.0514
   15497   14453.5392
   15498   14455.3642
   15499   14360.5435
   15500   14337.7512
   15501   14273.5899
   15502   14131.3204
   15503   14267.3974
   15504   14431.1216
   15505   14392.3772
   15506   14406.3382
   15507   14404.0564
   15508   14439.4295
   15509   14481.7350
   15510   14404.2016
   15511   14370.6293
   15512   14227.8925
   15513   14087.1169
   15514   14125.4443
   15515   14294.6353
   15516   14223.9575
   15517   14291.9572
   15518   14235.3153
   15519   14578.2594
   15520   14370.6817
   15521   14196.6918
   15522   14545.4712
   15523   14546.3900
   15524   14468.9959
   15525   14590.7986
   15526   14380.3630
   15527   14420.6478
   15528   14340.8267
   15529   14301.3696
   15530   14613.1656
   15531   14317.0114
   15532   14295.2808
   15533   14450.5385
   15534   14445.5291
   15535   14448.9669
   15536   14348.3326
   15537   14524.3265
   15538   14724.9189
   15539   14470.9359
   15540   14621.6631
   15541   14347.7316
   15542   14463.8097
   15543   14268.8878
   15544   14816.2160
   15545   14232.6718
   15546   14396.0360
   15547   14400.4733
   15548   14275.5794
   15549   14142.7400
   15550   14337.6874
   15551   14313.6870
   15552   14236.1162
   15553   14212.6278
   15554   14364.3648
   15555   14393.5474
   15556   14468.1635
   15557   14185.2560
   15558   14445.7872
   15559   13898.1313
   15560   14319.4498
   15561   14077.7348
   15562   14375.1975
   15563   14077.1176
   15564   14159.9537
   15565   13915.0227
   15566   14160.7568
   15567   14335.9466
   15568   14179.2537
   15569   14188.8798
   15570   14136.1812
   15571   14456.1999
   15572   14312.5326
   15573   14286.5978
   15574   14138.6393
   15575   14233.5137
   15576   14226.7742
   15577   13994.4151
   15578   14248.2880
   15579   14476.7291
   15580   14145.0347
   15581   14467.3447
   15582   14456.3619
   15583   14341.9527
   15584   14377.9416
   15585   14467.9139
   15586   14423.6647
   15587   14447.6219
   15588   14631.6702
   15589   14634.0234
   15590   14487.4381
   15591   14615.3043
   15592   14489.3059
   15593   14763.6494
   15594   14349.1028
   15595   14447.9717
   15596   14716.1640
   15597   14282.1775
   15598   14474.5477
   15599   14275.4199
   15600   14301.2009
   15601   14321.3256
   15602   14064.6946
   15603   14314.0031
   15604   14292.8258
   15605   14284.6180
   15606   14333.4098
   15607   14220.2505
   15608   14286.2579
   15609   14369.8256
   15610   14211.2936
   15611   14320.0529
   15612   14275.7863
   15613   14285.9533
   15614   14420.2055
   15615   14370.3696
   15616   14295.2883
   15617   14312.4056
   15618   14198.4555
   15619   14338.3351
   15620   14342.7626
   15621   14088.5093
   15622   14482.7002
   15623   14230.2518
   15624   14488.8157
   15625   14189.1321
   15626   14353.1595
   15627   14020.8826
   15628   14432.4625
   15629   14311.8164
   15630   14192.6504
   15631   14205.4007
   15632   14068.3562
   15633   14154.1513
   15634   14388.3482
   15635   14272.6782
   15636   14461.4807
   15637   14509.4888
   15638   14476.5619
   15639   14374.7888
   15640   14392.2273
   15641   14401.7322
   15642   14400.1350
   15643   14207.0238
   15644   14401.0274
   15645   14266.6123
   15646   14419.9245
   15647   14248.2526
   15648   14346.3696
   15649   14411.8482
   15650   14294.4048
   15651   14338.0824
   15652   14426.3014
   15653   14020.4068
   15654   14570.5911
   15655   14105.7864
   15656   14185.4532
   15657   14206.7777
   15658   14344.0777
   15659   14416.3222
   15660   14416.3334
   15661   14219.6095
   15662   14403.0196
   15663   14454.9353
   15664   14540.0118
   15665   14313.1555
   15666   14365.2500
   15667   14366.0037
   15668   14368.1672
   15669   14158.3711
   15670   14342.1848
   15671   14360.2999
   15672   14327.7978
   15673   14363.9785
   15674   14501.8163
   15675   14335.3763
   15676   14378.9565
   15677   14608.0923
   15678   14260.7768
   15679   14518.4563
   15680   14139.1825
   15681   14007.0859
   15682   14105.1269
   15683   14091.1368
   15684   14068.4631
   15685   14242.3685
   15686   14243.6402
   15687   13963.2312
   15688   14120.9674
   15689   14056.9307
   15690   14348.7504
   15691   14464.0722
   15692   14447.5687
   15693   14527.1334
   15694   14449.6481
   15695   14680.4731
   15696   14453.7228
   15697   14556.1091
   15698   14589.3521
   15699   14514.1857
   15700   14688.8019
   15701   14461.4222
   15702   14406.2768
   15703   14331.4993
   15704   14483.0193
   15705   14382.6068
   15706   14538.9150
   15707   14576.8827
   15708   14569.0128
   15709   14544.4639
   15710   14757.2677
   15711   14567.1569
   15712   14552.4777
   15713   14718.6451
   15714   14240.2328
   15715   14490.7174
   15716   14469.1177
   15717   14429.8991
   15718   14335.8642
   15719   14361.6677
   15720   14390.9312
   15721   14711.8939
   15722   14887.6013
   15723   14720.3484
   15724   14781.3735
   15725   14614.3085
   15726   14707.0189
   15727   14476.8902
   15728   14555.6234
   15729   14695.2411
   15730   14626.4120
   15731   14603.5770
   15732   14568.7080
   15733   14357.4876
   15734   14351.0766
   15735   14537.1449
   15736   14355.9909
   15737   14371.5825
   15738   14304.3189
   15739   14204.7193
   15740   14376.6550
   15741   14474.2188
   15742   14121.5090
   15743   14567.2962
   15744   14128.4560
   15745   14308.9241
   15746   14221.8325
   15747   14289.3973
   15748   14614.4858
   15749   14443.8522
   15750   14086.4479
   15751   14327.3141
   15752   14570.8965
   15753   14473.8300
   15754   14407.5286
   15755   14659.2152
   15756   14448.2245
   15757   14523.3202
   15758   14514.2910
   15759   14592.1322
   15760   14622.0067
   15761   14565.9704
   15762   14685.0706
   15763   14484.9831
   15764   14546.8189
   15765   14770.7651
   15766   14825.6606
   15767   14707.3411
   15768   14669.1467
   15769   14710.1384
   15770   14400.5569
   15771   14506.3273
   15772   14508.3813
   15773   14425.4808
   15774   14414.6822
   15775   14574.8788
   15776   14447.2823
   15777   14390.6899
   15778   14259.8184
   15779   14347.5024
   15780   14234.9792
   15781   14286.0826
   15782   14485.5783
   15783   14369.6968
   15784   14208.0011
   15785   14225.8442
   15786   14354.0205
   15787   14679.3223
   15788   14285.1324
   15789   14364.5315
   15790   14410.1001
   15791   14247.9289
   15792   14212.6376
   15793   14347.7225
   15794   14334.7446
   15795   13967.6063
   15796   14135.0859
   15797   14181.1084
   15798   14201.1060
   15799   14017.5080
   15800   14376.0567
   15801   14114.7141
   15802   14289.4090
   15803   14267.8668
   15804   14383.9145
   15805   14452.8434
   15806   14167.2931
   15807   14325.4904
   15808   14391.0224
   15809   14318.9475
   15810   14637.7803
   15811   14596.0425
   15812   14773.4798
   15813   14518.7705
   15814   14539.3683
   15815   14575.9286
   15816   14458.4748
   15817   14690.3947
   15818   14574.0425
   15819   14459.0458
   15820   14653.1926
   15821   14559.5413
   15822   14583.3900
   15823   14559.2496
   15824   14735.2331
   15825   14697.5575
   15826   14876.5265
   15827   14777.8712
   15828   14528.2547
   15829   14774.6050
   15830   14767.6277
   15831   14669.7887
   15832   14731.4297
   15833   14617.8544
   15834   14680.1266
   15835   14903.1065
   15836   14521.7280
   15837   14853.5348
   15838   14711.6178
   15839   14478.4950
   15840   14539.4430
   15841   14386.3316
   15842   14806.6867
   15843   14594.5561
   15844   14578.1485
   15845   14531.4264
   15846   14496.6886
   15847   14755.7116
   15848   14892.2417
   15849   14755.1587
   15850   14619.7298
   15851   14844.6203
   15852   14404.5996
   15853   14585.8815
   15854   14556.3223
   15855   14815.1638
   15856   14695.3701
   15857   14697.5994
   15858   14688.3190
   15859   14708.5157
   15860   14806.8820
   15861   14817.1420
   15862   14731.7400
   15863   14723.5121
   15864   14562.6601
   15865   14424.0777
   15866   14494.1833
   15867   14553.8686
   15868   14451.2193
   15869   14667.1997
   15870   14485.4860
   15871   14531.6720
   15872   14439.9752
   15873   14682.7875
   15874   14654.1429
   15875   14667.3658
   15876   14517.9022
   15877   14647.7327
   15878   14439.3536
   15879   14602.8336
   15880   14547.5379
   15881   14594.9588
   15882   14574.1064
   15883   14559.0706
   15884   14465.3883
   15885   14678.7150
   15886   14366.5474
   15887   14401.7496
   15888   14405.3662
   15889   14341.4488
   15890   14224.2933
   15891   14519.6905
   15892   14560.9739
   15893   14333.4594
   15894   14295.9488
   15895   14762.3345
   15896   14690.1399
   15897   14662.8402
   15898   14807.0482
   15899   14802.3229
   15900   14813.0940
   15901   14660.0170
   15902   14884.7428
   15903   14590.9661
   15904   14599.1417
   15905   14602.2439
   15906   14808.2754
   15907   14735.4471
   15908   14527.7394
   15909   14778.4890
   15910   14601.9423
   15911   14682.3971
   15912   14605.8122
   15913   14657.5897
   15914   14564.2068
   15915   14701.1752
   15916   14758.7384
   15917   14710.4822
   15918   14869.9055
   15919   14812.0271
   15920   14880.6928
   15921   14943.9859
   15922   14564.0097
   15923   14816.4548
   15924   14938.8161
   15925   14681.7750
   15926   14738.7076
   15927   14572.8508
   15928   14728.2784
   15929   14759.9883
   15930   14828.4488
   15931   14593.0168
   15932   14589.1584
   15933   14481.9866
   15934   14462.1929
   15935   14640.9943
   15936   14552.3576
   15937   14687.3629
   15938   14628.6207
   15939   14641.7471
   15940   14511.0368
   15941   14635.2964
   15942   14302.9994
   15943   14524.3425
   15944   14638.8621
   15945   14765.4949
   15946   14316.7297
   15947   14864.5886
   15948   14383.7052
   15949   14663.1595
   15950   14745.4779
   15951   14694.3155
   15952   15106.5653
   15953   14426.6396
   15954   14596.2933
   15955   14430.7104
   15956   14565.4253
   15957   14586.9213
   15958   14447.8392
   15959   14802.5970
   15960   14505.6918
   15961   14529.9768
   15962   14495.9078
   15963   14697.3007
   15964   14549.9496
   15965   14583.6316
   15966   14827.8033
   15967   14620.3537
   15968   14502.9138
   15969   14250.4341
   15970   14821.0107
   15971   14739.1247
   15972   14451.7785
   15973   14428.5542
   15974   14406.2449
   15975   14296.3282
   15976   14564.9285
   15977   14226.9816
   15978   14398.0153
   15979   14521.5141
   15980   14534.5950
   15981   14632.0893
   15982   14441.4432
   15983   14177.6782
   15984   14415.1783
   15985   14349.2557
   15986   14355.4433
   15987   14642.5407
   15988   14220.7425
   15989   14468.3645
   15990   14123.3063
   15991   14413.7632
   15992   14677.7430
   15993   14717.1192
   15994   14369.3458
   15995   14402.5823
   15996   14297.3952
   15997   14344.8209
   15998   14350.5226
   15999   14641.5544
   16000   14603.8082
   16001   14348.2486
   16002   14254.7306
   16003   14362.4810
   16004   14569.6784
   16005   14270.9351
   16006   14468.5751
   16007   14246.0651
   16008   14552.6233
   16009   13982.1370
   16010   14567.7069
   16011   14238.6929
   16012   14400.9790
   16013   14319.6165
   16014   14476.3188
   16015   14355.4706
   16016   14395.9495
   16017   14327.6880
   16018   14166.1188
   16019   14368.5093
   16020   14429.1987
   16021   14208.7350
   16022   14546.6775
   16023   14079.9829
   16024   14531.6363
   16025   14623.5986
   16026   14442.8563
   16027   14406.4399
   16028   14400.2896
   16029   14297.8915
   16030   14308.3973
   16031   14246.0504
   16032   14434.3897
   16033   14188.1225
   16034   14343.5157
   16035   14440.4642
   16036   14279.4795
   16037   14159.1101
   16038   14480.4920
   16039   14405.9820
   16040   14134.2249
   16041   14116.7277
   16042   14556.4594
   16043   14233.4325
   16044   14314.1370
   16045   14516.5929
   16046   14511.8364
   16047   14430.5078
   16048   14508.1707
   16049   14272.2527
   16050   14259.6357
   16051   14384.5994
   16052   14405.7262
   16053   14320.6736
   16054   14403.4450
   16055   14476.5889
   16056   14583.0348
   16057   14505.8761
   16058   14324.6160
   16059   14215.7985
   16060   14484.0040
   16061   14430.2514
   16062   14352.0075
   16063   14347.0723
   16064   14331.7416
   16065   14227.9987
   16066   14479.0448
   16067   14107.5127
   16068   14536.8353
   16069   14330.5272
   16070   14273.7243
   16071   14378.5466
   16072   14184.9729
   16073   14285.7147
   16074   14138.2846
   16075   14213.1271
   16076   14182.7163
   16077   14275.9699
   16078   14123.4886
   16079   14336.3303
   16080   14329.7954
   16081   14337.3686
   16082   14209.9431
   16083   14414.3903
   16084   14310.8596
   16085   14270.7906
   16086   14390.3344
   16087   14462.2425
   16088   14619.8140
   16089   14383.5399
   16090   14648.8417
   16091   14410.7486
   16092   14390.4841
   16093   14618.5915
   16094   14219.9409
   16095   14719.9467
   16096   14206.4517
   16097   14461.0624
   16098   14632.3230
   16099   14223.1244
   16100   14333.2302
   16101   14328.5587
   16102   14446.3609
   16103   14247.0653
   16104   14289.2821
   16105   14167.1757
   16106   14000.7941
   16107   14261.6439
   16108   14381.1755
   16109   14380.5848
   16110   14349.8260
   16111   14522.5846
   16112   14549.2897
   16113   14552.1300
   16114   14711.0483
   16115   14580.9828
   16116   14614.2590
   16117   14733.0237
   16118   14358.3162
   16119   14570.3485
   16120   14544.8253
   16121   14502.7248
   16122   14609.5353
   16123   14358.9520
   16124   14639.9813
   16125   14597.2503
   16126   14267.5307
   16127   14299.3254
   16128   14548.3606
   16129   14581.7388
   16130   14547.1767
   16131   14264.1423
   16132   14685.9902
   16133   14435.5742
   16134   14221.9651
   16135   14196.4429
   16136   14363.7630
   16137   14223.2031
   16138   14458.7506
   16139   14350.1185
   16140   14493.2393
   16141   14436.5524
   16142   14148.8840
   16143   14238.8581
   16144   14273.4653
   16145   14363.6436
   16146   14191.6903
   16147   14249.4920
   16148   13914.7417
   16149   14480.5251
   16150   14068.4670
   16151   14611.4362
   16152   14665.8342
   16153   14635.0627
   16154   14334.9014
   16155   14590.2491
   16156   14313.9252
   16157   14440.6500
   16158   14371.5793
   16159   14388.9023
   16160   14158.0997
   16161   14395.2651
   16162   14328.4776
   16163   14065.2860
   16164   14469.0498
   16165   14419.9935
   16166   14508.1597
   16167   14523.2004
   16168   14370.1959
   16169   14478.1467
   16170   14432.3285
   16171   14332.9162
   16172   14415.5284
   16173   14406.2710
   16174   14318.5757
   16175   14228.5758
   16176   14389.1091
   16177   14503.5098
   16178   14355.2144
   16179   14419.4360
   16180   14183.7943
   16181   14141.8049
   16182   14279.9387
   16183   14165.2057
   16184   14018.2190
   16185   13927.6314
   16186   14171.0187
   16187   13939.7884
   16188   14202.7102
   16189   14326.7949
   16190   14366.8121
   16191   14338.6875
   16192   14387.2047
   16193   14530.0226
   16194   14274.9131
   16195   13991.3508
   16196   14120.8153
   16197   14196.3783
   16198   13912.6948
   16199   14371.2660
   16200   14224.4743
   16201   14398.6232
   16202   14148.8358
   16203   14401.3794
   16204   14141.5553
   16205   14338.3590
   16206   14298.4777
   16207   14087.6421
   16208   13900.3309
   16209   14329.1818
   16210   14176.3148
   16211   14257.2794
   16212   14447.4198
   16213   14365.2171
   16214   14161.2720
   16215   14154.5053
   16216   14321.7043
   16217   14242.0853
   16218   14298.4158
   16219   14152.5057
   16220   14377.1097
   16221   14352.0283
   16222   14089.1769
   16223   14381.8213
   16224   14390.3784
   16225   14215.1531
   16226   14285.7396
   16227   14277.5743
   16228   14524.7547
   16229   14304.3158
   16230   14505.0824
   16231   14287.8991
   16232   14180.1054
   16233   14118.0192
   16234   14546.5274
   16235   14349.2199
   16236   14431.1424
   16237   14471.4320
   16238   14350.5122
   16239   14325.1504
   16240   14533.0719
   16241   14309.1506
   16242   14468.1254
   16243   14889.6385
   16244   14605.8413
   16245   14887.0974
   16246   14733.3221
   16247   14776.9926
   16248   14445.8518
   16249   14570.1805
   16250   14691.3167
   16251   14499.6205
   16252   14595.1955
   16253   14368.5754
   16254   14764.1191
   16255   14275.7724
   16256   14629.7326
   16257   14421.6888
   16258   14454.0169
   16259   14242.3046
   16260   14431.4822
   16261   14469.5564
   16262   14251.1728
   16263   14335.0095
   16264   14616.0491
   16265   14500.8100
   16266   14407.7286
   16267   14669.7552
   16268   14299.5738
   16269   14735.6049
   16270   14562.4685
   16271   14531.0041
   16272   14928.1045
   16273   14696.3111
   16274   14621.6281
   16275   14480.6521
   16276   14420.4257
   16277   14625.1786
   16278   14501.6311
   16279   14451.6725
   16280   14628.2721
   16281   14695.8860
   16282   14452.9017
   16283   14711.2042
   16284   14975.5422
   16285   14935.2497
   16286   14638.7564
   16287   14657.8659
   16288   14807.3549
   16289   14985.0032
   16290   14687.3713
   16291   14697.7401
   16292   14544.1740
   16293   14635.3019
   16294   14618.5061
   16295   14491.1129
   16296   14661.2496
   16297   14303.2693
   16298   14428.3613
   16299   14333.1323
   16300   14540.4980
   16301   14431.8073
   16302   14616.7381
   16303   14845.9427
   16304   14563.9653
   16305   14304.7268
   16306   14211.6220
   16307   14559.1681
   16308   14493.3649
   16309   14283.8528
   16310   14565.8555
   16311   14449.4379
   16312   14422.3688
   16313   14565.0307
   16314   14490.0178
   16315   14517.5796
   16316   14335.5055
   16317   14360.9527
   16318   14495.5808
   16319   14082.1418
   16320   14257.0969
   16321   14313.0146
   16322   14341.2849
   16323   14403.6537
   16324   14442.3730
   16325   14497.4284
   16326   14384.5494
   16327   14910.6789
   16328   14358.9027
   16329   14456.8639
   16330   14324.5354
   16331   14417.8764
   16332   14357.5507
   16333   14395.9667
   16334   14248.5407
   16335   14602.1468
   16336   14472.8090
   16337   14642.4670
   16338   14647.8379
   16339   14527.5591
   16340   14495.9540
   16341   14601.3367
   16342   14526.0565
   16343   14526.7117
   16344   14217.7463
   16345   14614.8762
   16346   14273.1391
   16347   14679.5759
   16348   14427.6385
   16349   14774.8520
   16350   14417.2627
   16351   14553.0638
   16352   14620.2626
   16353   14382.7532
   16354   14310.1587
   16355   14456.5811
   16356   14291.0944
   16357   14279.7097
   16358   14141.9733
   16359   14348.6134
   16360   14456.0760
   16361   14358.7493
   16362   14504.1964
   16363   14335.9271
   16364   14153.6965
   16365   14220.5892
   16366   14393.5496
   16367   14563.8396
   16368   14279.0839
   16369   14573.9170
   16370   14310.7896
   16371   14350.6206
   16372   14281.8477
   16373   14422.3887
   16374   14355.3670
   16375   14475.6564
   16376   14403.9765
   16377   14620.7750
   16378   14286.3258
   16379   14598.9620
   16380   14561.9395
   16381   14381.7098
   16382   14335.4516
   16383   14406.2941
   16384   14323.5879
   16385   14093.5947
   16386   14261.4822
   16387   14282.1403
   16388   14389.6466
   16389   14414.5927
   16390   14109.3118
   16391   14607.3115
   16392   14795.4430
   16393   14431.8966
   16394   14441.9876
   16395   14385.9177
   16396   14350.4915
   16397   14208.3155
   16398   14409.4009
   16399   14344.6059
   16400   14454.6411
   16401   14496.4832
   16402   14344.0561
   16403   14503.5075
   16404   14285.5225
   16405   14461.7441
   16406   14271.8046
   16407   14296.5314
   16408   14250.9353
   16409   14364.3601
   16410   14471.2235
   16411   14612.9398
   16412   14388.0350
   16413   14603.0371
   16414   14655.2872
   16415   14505.3858
   16416   14557.0087
   16417   14210.6436
   16418   14517.1935
   16419   14623.9105
   16420   14335.7738
   16421   14414.6495
   16422   14565.5659
   16423   14345.0531
   16424   14470.7653
   16425   14663.8656
   16426   14634.0160
   16427   14727.8108
   16428   14360.5943
   16429   14527.8487
   16430   14610.5064
   16431   14490.0381
   16432   14487.9381
   16433   14581.0727
   16434   14568.7776
   16435   14287.0642
   16436   14688.2035
   16437   14525.5509
   16438   14571.1153
   16439   14614.4902
   16440   14714.1407
   16441   14741.6371
   16442   14595.4757
   16443   14662.2497
   16444   14477.2091
   16445   14578.9894
   16446   14603.8185
   16447   14751.4242
   16448   14388.6773
   16449   14529.7550
   16450   14816.7640
   16451   14380.8444
   16452   14317.9905
   16453   14545.9737
   16454   14427.7741
   16455   14472.3663
   16456   14422.5590
   16457   14371.6890
   16458   14434.1228
   16459   14416.4590
   16460   14464.1211
   16461   14431.3871
   16462   14271.3221
   16463   14615.4213
   16464   14314.5153
   16465   14504.7579
   16466   14374.7030
   16467   14384.0704
   16468   14366.3550
   16469   14419.6740
   16470   14357.7429
   16471   14344.9313
   16472   14606.2044
   16473   14389.1064
   16474   14540.8900
   16475   14483.3392
   16476   14477.8235
   16477   14401.7380
   16478   14526.7351
   16479   14687.7287
   16480   14553.0416
   16481   14638.8634
   16482   14490.4912
   16483   14569.5372
   16484   14796.8669
   16485   14564.9245
   16486   14755.8498
   16487   14418.9305
   16488   14850.1406
   16489   14640.9053
   16490   14676.0929
   16491   14828.1447
   16492   14563.9040
   16493   14633.5496
   16494   14535.0859
   16495   14485.6541
   16496   14863.2226
   16497   14703.0235
   16498   14580.7207
   16499   14858.2202
   16500   14650.6432
   16501   14715.6796
   16502   14891.2193
   16503   14638.4417
   16504   14950.8051
   16505   14435.2413
   16506   14712.1947
   16507   14506.5452
   16508   14675.7306
   16509   14478.5741
   16510   14465.1864
   16511   14482.8089
   16512   14779.6284
   16513   14501.4347
   16514   14314.7928
   16515   14532.4856
   16516   14050.0492
   16517   14329.4026
   16518   14113.3033
   16519   14334.2662
   16520   14482.0931
   16521   14337.8462
   16522   14085.9008
   16523   14384.9095
   16524   14152.2765
   16525   14139.6350
   16526   14298.2419
   16527   14255.2286
   16528   14302.8016
   16529   14323.6231
   16530   14584.5013
   16531   14317.6721
   16532   14285.4125
   16533   14499.1297
   16534   14665.7266
   16535   14309.7622
   16536   14194.5366
   16537   14185.2904
   16538   14347.7384
   16539   14485.3552
   16540   14369.0245
   16541   14205.5899
   16542   14521.7747
   16543   14170.0209
   16544   14403.6979
   16545   14421.9483
   16546   14224.7654
   16547   14370.1657
   16548   14420.9613
   16549   14202.2111
   16550   14176.6440
   16551   14245.4129
   16552   14313.8700
   16553   14375.6513
   16554   14630.6335
   16555   14688.6104
   16556   14505.1923
   16557   14266.3151
   16558   14344.6680
   16559   14290.5035
   16560   14535.8281
   16561   14039.5483
   16562   14449.4896
   16563   14332.1967
   16564   14327.1886
   16565   14381.9175
   16566   14357.2293
   16567   14355.4103
   16568   14426.5193
   16569   14583.7927
   16570   14405.3950
   16571   14381.7277
   16572   14464.6158
   16573   14676.8206
   16574   14659.8331
   16575   14352.2828
   16576   14810.7036
   16577   14889.9910
   16578   14541.8603
   16579   14590.7067
   16580   14982.9774
   16581   14607.1631
   16582   14809.1917
   16583   14658.0528
   16584   14759.6981
   16585   14907.4709
   16586   14736.3685
   16587   14717.9694
   16588   14573.7020
   16589   14485.8079
   16590   14437.8506
   16591   14607.7183
   16592   14903.0634
   16593   14660.6402
   16594   14627.0635
   16595   14947.3196
   16596   14950.4618
   16597   14915.2526
   16598   14597.7933
   16599   14882.1527
   16600   14845.2132
   16601   14735.6792
   16602   14863.8055
   16603   14403.7188
   16604   14772.9655
   16605   14497.0018
   16606   14520.1911
   16607   14816.9945
   16608   14333.0647
   16609   14799.9585
   16610   14543.7574
   16611   14362.9473
   16612   14496.7064
   16613   14430.4221
   16614   14527.3978
   16615   14450.7489
   16616   14467.8917
   16617   14521.1969
   16618   14580.2327
   16619   14487.0887
   16620   14687.2864
   16621   14617.0133
   16622   14583.8734
   16623   14618.3692
   16624   14874.8894
   16625   14476.1192
   16626   14702.5758
   16627   14686.0620
   16628   14627.4870
   16629   14667.8049
   16630   14632.9567
   16631   14623.4201
   16632   14813.7047
   16633   14320.8233
   16634   14458.9720
   16635   14398.1843
   16636   14720.8929
   16637   14603.4955
   16638   14539.6277
   16639   14342.8810
   16640   14386.9956
   16641   14550.2859
   16642   14495.3310
   16643   14429.3447
   16644   14763.9040
   16645   14566.5216
   16646   14826.1150
   16647   14938.9543
   16648   14809.1585
   16649   14460.7593
   16650   14736.0796
   16651   14569.9686
   16652   14670.3906
   16653   14681.3054
   16654   14537.1387
   16655   14462.4397
   16656   14589.1688
   16657   14520.6054
   16658   14456.1225
   16659   14173.7253
   16660   14544.5148
   16661   14415.2351
   16662   14740.3360
   16663   14591.3227
   16664   14765.8754
   16665   14718.8241
   16666   14599.3009
   16667   14525.7982
   16668   14620.6274
   16669   14589.1730
   16670   14612.0586
   16671   14478.2058
   16672   14559.9655
   16673   14560.2791
   16674   14604.3593
   16675   14445.4537
   16676   14398.5757
   16677   14390.0643
   16678   14510.9893
   16679   14699.0628
   16680   14649.2356
   16681   14622.0586
   16682   14450.6765
   16683   14437.2037
   16684   14743.0453
   16685   14415.7119
   16686   14546.5382
   16687   14724.8537
   16688   14794.6089
   16689   14594.0639
   16690   14349.4649
   16691   14400.8401
   16692   14763.4277
   16693   14826.1780
   16694   14423.4091
   16695   14567.8862
   16696   14634.2549
   16697   14351.4144
   16698   14761.0563
   16699   14461.7674
   16700   14514.9873
   16701   14420.6462
   16702   14842.0011
   16703   14500.0828
   16704   14641.6444
   16705   14490.2203
   16706   14532.5893
   16707   14248.3248
   16708   14542.5143
   16709   14513.8138
   16710   14366.0818
   16711   14507.7180
   16712   14403.8630
   16713   14449.3723
   16714   14266.1364
   16715   14415.8674
   16716   14246.8698
   16717   14407.0692
   16718   14304.8947
   16719   14408.5803
   16720   14487.5256
   16721   14581.9187
   16722   14799.1982
   16723   14485.9688
   16724   14480.3117
   16725   14579.0684
   16726   14551.0994
   16727   14364.8077
   16728   14609.9268
   16729   14654.1993
   16730   14573.3029
   16731   14561.4379
   16732   14595.4973
   16733   14673.5380
   16734   14729.9214
   16735   14822.6983
   16736   14612.7167
   16737   14443.0497
   16738   14371.3523
   16739   14706.6663
   16740   14583.9516
   16741   14498.0060
   16742   14801.5504
   16743   14441.2785
   16744   14727.2330
   16745   14486.6684
   16746   14566.5588
   16747   14422.0953
   16748   14715.7210
   16749   14662.5432
   16750   14262.7081
   16751   14732.1507
   16752   14414.7125
   16753   14671.7183
   16754   14450.2636
   16755   14530.5563
   16756   14544.7361
   16757   14270.7599
   16758   14556.9955
   16759   14520.9938
   16760   14430.0959
   16761   14457.2202
   16762   14552.8589
   16763   14630.1647
   16764   14551.2264
   16765   14642.6358
   16766   14449.6325
   16767   14256.1559
   16768   14429.9601
   16769   14603.5661
   16770   14518.3574
   16771   14237.3177
   16772   14307.2382
   16773   14657.8196
   16774   14434.6770
   16775   14445.2908
   16776   14377.3694
   16777   14604.6626
   16778   14620.6298
   16779   14353.7729
   16780   14632.3664
   16781   14098.8121
   16782   14219.2396
   16783   14158.5630
   16784   14153.5670
   16785   14168.8071
   16786   14155.5900
   16787   14041.8102
   16788   14134.6217
   16789   14105.4137
   16790   14138.8169
   16791   14177.3969
   16792   14406.4120
   16793   14077.5853
   16794   14138.5686
   16795   14174.5821
   16796   14463.7772
   16797   14227.3841
   16798   13706.2944
   16799   14165.0744
   16800   14204.6147
   16801   13955.6542
   16802   14077.5868
   16803   14132.8855
   16804   14087.3023
   16805   14225.6482
   16806   13800.2469
   16807   14207.1164
   16808   13995.5392
   16809   14041.0063
   16810   14318.2109
   16811   13812.0771
   16812   13953.0784
   16813   14077.4871
   16814   14053.1772
   16815   13840.6960
   16816   14113.0782
   16817   13803.2310
   16818   13801.4892
   16819   13782.8304
   16820   13906.0318
   16821   13864.9140
   16822   14035.4505
   16823   13732.1468
   16824   14003.6139
   16825   13760.9158
   16826   13726.1329
   16827   13748.7469
   16828   13901.6143
   16829   13824.3444
   16830   13901.5276
   16831   14134.4000
   16832   13983.8077
   16833   13996.8681
   16834   14145.3490
   16835   13923.3305
   16836   14374.7111
   16837   14014.1153
   16838   14241.6078
   16839   14104.0242
   16840   14059.4667
   16841   14069.5050
   16842   14155.6929
   16843   13855.0698
   16844   14010.0007
   16845   14037.2907
   16846   14087.1507
   16847   14044.3200
   16848   14392.3830
   16849   14025.9331
   16850   14167.6033
   16851   14383.0193
   16852   14322.1557
   16853   14334.2318
   16854   13950.3560
   16855   14508.8556
   16856   14006.5720
   16857   14254.9818
   16858   14216.9344
   16859   14077.1041
   16860   14082.1278
   16861   14092.0499
   16862   13754.6380
   16863   14024.7833
   16864   13999.6336
   16865   14117.6083
   16866   14080.7609
   16867   14165.1869
   16868   13879.8942
   16869   14057.0105
   16870   14183.9191
   16871   13941.0982
   16872   14145.7521
   16873   14268.3862
   16874   14054.8266
   16875   14017.2353
   16876   14244.6709
   16877   14182.7652
   16878   14266.7099
   16879   14143.6682
   16880   14387.1158
   16881   13905.0842
   16882   14133.2274
   16883   13957.8745
   16884   14475.9358
   16885   14042.4182
   16886   14057.4510
   16887   13836.8129
   16888   14257.3227
   16889   13742.9437
   16890   14218.0243
   16891   14014.3761
   16892   13962.2564
   16893   14028.4392
   16894   13888.2775
   16895   14014.4268
   16896   13859.8597
   16897   13987.1875
   16898   14145.7276
   16899   13911.2080
   16900   13685.0802
   16901   14186.1930
   16902   14173.4272
   16903   14195.3104
   16904   13946.1667
   16905   14124.2615
   16906   13928.0065
   16907   14139.8234
   16908   13868.6391
   16909   13972.8992
   16910   14136.0151
   16911   14304.1961
   16912   13870.2060
   16913   14079.2042
   16914   14053.8550
   16915   14086.7032
   16916   14087.3905
   16917   14195.3724
   16918   14239.0073
   16919   14183.1196
   16920   14151.1968
   16921   14315.1423
   16922   14140.2632
   16923   14113.0840
   16924   14120.4146
   16925   14057.5491
   16926   13816.5199
   16927   13727.8110
   16928   13845.9660
   16929   13908.5206
   16930   14304.1388
   16931   13925.0641
   16932   13876.9355
   16933   13959.3493
   16934   14066.3194
   16935   13783.7791
   16936   14118.0815
   16937   13992.4792
   16938   14148.2527
   16939   14501.3899
   16940   14246.1895
   16941   14155.6167
   16942   13790.6885
   16943   14107.3088
   16944   13970.8330
   16945   14154.6233
   16946   13943.0670
   16947   14172.7077
   16948   14187.9259
   16949   14012.1464
   16950   13967.1597
   16951   13985.4774
   16952   13830.2458
   16953   14093.9876
   16954   14124.5414
   16955   13915.2957
   16956   14055.8386
   16957   14382.2928
   16958   14011.3135
   16959   14334.1551
   16960   13997.7519
   16961   14255.3086
   16962   14229.2728
   16963   14420.6972
   16964   14316.2058
   16965   14225.7747
   16966   14135.6384
   16967   14137.5294
   16968   14366.4883
   16969   14186.4669
   16970   14300.8754
   16971   14330.4706
   16972   14318.3190
   16973   14140.6623
   16974   13995.9327
   16975   14323.3412
   16976   14040.2203
   16977   14133.5621
   16978   14247.8315
   16979   14175.9107
   16980   14225.5546
   16981   14396.4019
   16982   14305.3451
   16983   14268.2250
   16984   14320.9249
   16985   14299.8360
   16986   14230.2479
   16987   14356.7409
   16988   14331.4778
   16989   14435.6379
   16990   14615.4417
   16991   14412.5656
   16992   14544.0655
   16993   14353.2882
   16994   14363.1557
   16995   14507.8295
   16996   14280.8389
   16997   14152.2853
   16998   14071.5045
   16999   14319.3118
   17000   14140.2334
   17001   14211.1194
   17002   13981.3047
   17003   13976.6485
   17004   13948.5415
   17005   14202.3864
   17006   14228.0910
   17007   14018.8934
   17008   14203.6143
   17009   14217.9382
   17010   14443.0493
   17011   14131.6827
   17012   14307.4168
   17013   14230.6545
   17014   14246.7160
   17015   13872.6315
   17016   14059.2828
   17017   14093.2044
   17018   14389.3492
   17019   13965.1372
   17020   14210.0860
   17021   14145.0498
   17022   14242.0703
   17023   14286.7838
   17024   14055.1337
   17025   14206.5219
   17026   14172.1295
   17027   14255.8832
   17028   14100.1561
   17029   14103.3683
   17030   14122.9981
   17031   14034.0129
   17032   14008.8528
   17033   13919.1425
   17034   14100.9582
   17035   14139.8751
   17036   14123.6974
   17037   14326.8418
   17038   14270.5227
   17039   14209.6738
   17040   14468.6069
   17041   14296.5738
   17042   14301.3615
   17043   14003.4647
   17044   14071.0153
   17045   13871.0023
   17046   14295.6098
   17047   14017.7382
   17048   14053.8166
   17049   14049.7330
   17050   14184.3164
   17051   14015.7028
   17052   13959.8123
   17053   14008.2575
   17054   13833.6439
   17055   14138.0486
   17056   14115.7539
   17057   14059.6544
   17058   13998.0235
   17059   14322.9670
   17060   13861.6645
   17061   13984.9192
   17062   14075.3398
   17063   14004.8493
   17064   13783.5004
   17065   13962.4235
   17066   14082.1004
   17067   13928.0950
   17068   13945.7507
   17069   14222.3694
   17070   14052.4371
   17071   13884.3965
   17072   14335.0281
   17073   13850.6053
   17074   13943.0898
   17075   14077.8130
   17076   13760.4869
   17077   14004.1205
   17078   13969.2243
   17079   13758.7237
   17080   14110.0249
   17081   13808.6122
   17082   14103.2152
   17083   14214.7792
   17084   14070.6461
   17085   14108.8765
   17086   14211.8211
   17087   14164.0926
   17088   14427.0854
   17089   14016.7648
   17090   14156.6597
   17091   14060.9392
   17092   14164.2161
   17093   14220.1322
   17094   14111.1502
   17095   14332.7671
   17096   14044.6244
   17097   14133.5004
   17098   14148.1612
   17099   14286.0931
   17100   14276.6977
   17101   14317.4095
   17102   14109.2330
   17103   14008.7501
   17104   14071.3886
   17105   13637.2470
   17106   13987.9086
   17107   14229.2901
   17108   14064.5014
   17109   14152.7178
   17110   14041.0223
   17111   14152.1153
   17112   13948.1651
   17113   14225.9081
   17114   14213.1444
   17115   14105.3887
   17116   14349.3760
   17117   14078.1360
   17118   14227.1572
   17119   14213.8600
   17120   14286.5973
   17121   14059.9465
   17122   14280.1374
   17123   14184.1248
   17124   14299.4189
   17125   14301.5294
   17126   14174.3436
   17127   14177.0278
   17128   14383.4312
   17129   14269.1636
   17130   14097.7025
   17131   14073.0654
   17132   14023.6599
   17133   14137.0275
   17134   14057.4959
   17135   14148.2937
   17136   14035.9829
   17137   14091.1181
   17138   14055.6363
   17139   14207.6415
   17140   13911.5762
   17141   14196.7326
   17142   14113.8072
   17143   14076.5670
   17144   13853.8744
   17145   14072.6861
   17146   14483.7041
   17147   14045.8472
   17148   14119.0888
   17149   14079.6881
   17150   14044.7542
   17151   14042.7993
   17152   14101.5160
   17153   13939.0719
   17154   14206.3322
   17155   14030.8078
   17156   14187.9075
   17157   14049.8849
   17158   14260.4071
   17159   14481.5298
   17160   14199.2450
   17161   14171.7079
   17162   14415.5913
   17163   14252.4296
   17164   14291.7909
   17165   14099.0048
   17166   14380.0909
   17167   14188.0040
   17168   14241.1919
   17169   14230.6863
   17170   14117.0532
   17171   14181.3841
   17172   14213.9941
   17173   14091.8729
   17174   14258.7663
   17175   14182.9187
   17176   14180.5476
   17177   14374.2853
   17178   14239.0892
   17179   14489.3385
   17180   14297.1335
   17181   14468.8186
   17182   14270.1498
   17183   14205.5786
   17184   14043.9879
   17185   14123.9070
   17186   14185.3245
   17187   14344.8096
   17188   14414.4478
   17189   14352.3994
   17190   14534.1825
   17191   14236.4989
   17192   14250.2466
   17193   14195.4511
   17194   14116.6210
   17195   14422.6621
   17196   14300.5494
   17197   14410.8458
   17198   14331.3826
   17199   14287.5147
   17200   14228.5645
   17201   14351.7021
   17202   14106.7657
   17203   14428.3423
   17204   14144.9979
   17205   14271.7332
   17206   14151.4816
   17207   14293.1440
   17208   14035.7315
   17209   14083.8225
   17210   14169.3540
   17211   14023.9241
   17212   14063.6121
   17213   13958.6505
   17214   14113.3901
   17215   13798.7797
   17216   14018.4146
   17217   13903.2041
   17218   14029.7497
   17219   14244.4116
   17220   14468.1698
   17221   14391.9829
   17222   14244.4277
   17223   14198.2345
   17224   14467.1426
   17225   14165.5401
   17226   14061.5382
   17227   14314.3828
   17228   14084.1586
   17229   13906.7338
   17230   14194.1595
   17231   14150.3896
   17232   14229.6040
   17233   14048.0299
   17234   14022.2542
   17235   14159.8076
   17236   13974.5307
   17237   14244.4722
   17238   14241.9951
   17239   14262.3957
   17240   14224.1248
   17241   14344.1023
   17242   14159.3989
   17243   14364.3735
   17244   14273.2198
   17245   14227.0551
   17246   14022.3998
   17247   14489.1495
   17248   14105.2763
   17249   14181.8269
   17250   14241.7643
   17251   14336.9903
   17252   14279.3871
   17253   14227.7244
   17254   14159.9072
   17255   14201.0067
   17256   13949.6691
   17257   14161.9815
   17258   13988.7940
   17259   14039.6913
   17260   14237.9821
   17261   14178.1780
   17262   14187.1816
   17263   13981.4118
   17264   14187.8230
   17265   14364.2474
   17266   14265.8931
   17267   14406.6132
   17268   14517.2608
   17269   14384.4110
   17270   14386.4576
   17271   14288.6099
   17272   14491.9845
   17273   14107.7687
   17274   14231.0647
   17275   14277.5893
   17276   14176.9757
   17277   14393.5017
   17278   14332.5172
   17279   14330.7004
   17280   14369.4026
   17281   14326.6774
   17282   14483.1835
   17283   14091.8922
   17284   14229.4638
   17285   14320.1371
   17286   14124.6905
   17287   14329.1886
   17288   14137.1038
   17289   14194.3921
   17290   13988.1949
   17291   14351.4635
   17292   14300.3669
   17293   14146.8949
   17294   14535.4243
   17295   14425.5235
   17296   14505.0737
   17297   14231.1172
   17298   14168.3208
   17299   14331.2943
   17300   14263.4038
   17301   14164.2070
   17302   14320.9609
   17303   14243.5100
   17304   14288.3766
   17305   14454.5918
   17306   14234.3069
   17307   14148.3029
   17308   14186.5116
   17309   14398.9556
   17310   14289.6344
   17311   13888.5108
   17312   14081.3476
   17313   14340.7783
   17314   14249.8830
   17315   14287.3627
   17316   14272.2677
   17317   14565.8451
   17318   14230.4106
   17319   14228.4747
   17320   14206.9460
   17321   14243.6433
   17322   14256.5962
   17323   14288.3423
   17324   14588.8379
   17325   14434.6711
   17326   14357.8253
   17327   14514.6256
   17328   14324.1294
   17329   14422.2395
   17330   14124.6036
   17331   14452.8111
   17332   14455.2884
   17333   14330.0639
   17334   14449.4819
   17335   14347.6368
   17336   14419.4192
   17337   14441.5995
   17338   14454.8831
   17339   14344.0162
   17340   14264.8330
   17341   14438.0261
   17342   14529.0695
   17343   14449.4309
   17344   14600.8908
   17345   14506.6575
   17346   14448.8098
   17347   14556.0464
   17348   14383.5079
   17349   14447.6117
   17350   14308.7756
   17351   14415.5169
   17352   14478.2682
   17353   14594.2107
   17354   14420.9029
   17355   14467.6028
   17356   14412.8117
   17357   14607.2673
   17358   14372.0082
   17359   14409.7924
   17360   14532.8352
   17361   14625.1092
   17362   14712.8805
   17363   14573.4520
   17364   14658.6068
   17365   14415.4175
   17366   14532.8916
   17367   14591.1940
   17368   14838.0964
   17369   14641.0641
   17370   14787.3238
   17371   14788.7758
   17372   14953.0125
   17373   14680.0035
   17374   14946.4282
   17375   14643.0405
   17376   14665.5994
   17377   14580.4558
   17378   14517.2400
   17379   14436.5329
   17380   14579.2363
   17381   14435.3059
   17382   14407.9928
   17383   14508.5115
   17384   14566.8866
   17385   14500.6736
   17386   14492.7333
   17387   14552.8969
   17388   14561.7675
   17389   14359.3076
   17390   14779.1554
   17391   14299.9142
   17392   14461.0132
   17393   14491.1776
   17394   14277.6956
   17395   14112.3220
   17396   14198.9849
   17397   14154.4578
   17398   14212.0031
   17399   14289.8827
   17400   14188.4250
   17401   14586.3934
   17402   14400.1190
   17403   14335.7779
   17404   14511.0846
   17405   14373.2939
   17406   14407.7130
   17407   14534.5125
   17408   14480.8688
   17409   14356.0501
   17410   14273.2547
   17411   14257.0961
   17412   14240.5521
   17413   14166.6275
   17414   14013.3024
   17415   14168.6242
   17416   14117.3286
   17417   14240.3148
   17418   14217.0385
   17419   14251.7503
   17420   14328.7263
   17421   14292.3822
   17422   14321.1960
   17423   14338.7680
   17424   14449.8851
   17425   14086.2034
   17426   14380.2235
   17427   14677.0382
   17428   14347.2321
   17429   14549.0912
   17430   14281.5399
   17431   14417.9911
   17432   14192.8226
   17433   14301.5493
   17434   14136.1817
   17435   14082.5962
   17436   14052.1160
   17437   14319.0684
   17438   14089.5845
   17439   13997.6259
   17440   14170.3574
   17441   14439.3940
   17442   14455.6270
   17443   14333.1007
   17444   14247.4646
   17445   14203.0076
   17446   14269.2160
   17447   14457.3801
   17448   14440.8412
   17449   14286.3408
   17450   14329.5858
   17451   14044.6395
   17452   14057.4484
   17453   14160.8915
   17454   14243.8075
   17455   14378.7941
   17456   14114.8431
   17457   14287.0589
   17458   14433.5850
   17459   14418.9491
   17460   14038.1009
   17461   14171.1434
   17462   14216.2186
   17463   14245.4360
   17464   14254.7614
   17465   14557.7610
   17466   14703.9892
   17467   14538.5902
   17468   14101.5863
   17469   14360.4466
   17470   14124.3383
   17471   14229.0121
   17472   14479.9628
   17473   14362.0828
   17474   14295.1747
   17475   14575.1543
   17476   14279.4025
   17477   14205.7951
   17478   14455.6254
   17479   14189.9483
   17480   14071.9897
   17481   14443.6316
   17482   14574.2412
   17483   14181.1998
   17484   14153.8082
   17485   14518.0481
   17486   14356.2348
   17487   14511.8160
   17488   14266.7688
   17489   14211.3041
   17490   14630.0239
   17491   14197.2647
   17492   14246.4389
   17493   14256.4452
   17494   14547.5446
   17495   14444.3453
   17496   14134.1781
   17497   14171.0433
   17498   14109.5102
   17499   14518.4571
   17500   14117.1458
   17501   14435.9039
   17502   14329.0087
   17503   14309.9418
   17504   14396.8638
   17505   14336.6941
   17506   14199.1150
   17507   14303.7231
   17508   14058.3673
   17509   14134.1163
   17510   14148.2088
   17511   14206.7295
   17512   14156.2593
   17513   14357.0173
   17514   14162.1887
   17515   14377.0831
   17516   14108.2073
   17517   14265.8300
   17518   14333.9600
   17519   14165.2380
   17520   14192.9972
   17521   14260.9112
   17522   14163.2235
   17523   14221.5198
   17524   14165.2135
   17525   13928.9331
   17526   14259.4227
   17527   14175.6624
   17528   14304.4064
   17529   13819.4300
   17530   14194.2746
   17531   14082.7893
   17532   14164.7749
   17533   14128.0018
   17534   14162.6613
   17535   14189.2272
   17536   14107.1218
   17537   14182.5157
   17538   13928.1704
   17539   14498.9452
   17540   14467.2642
   17541   14646.5140
   17542   14277.2966
   17543   14462.9132
   17544   14478.5729
   17545   14022.4750
   17546   14374.4410
   17547   14303.8943
   17548   14178.7758
   17549   14084.1596
   17550   14050.1510
   17551   14162.8478
   17552   14257.3594
   17553   13963.9547
   17554   14114.4671
   17555   14208.2398
   17556   14218.9619
   17557   14299.8275
   17558   14338.2095
   17559   14386.8683
   17560   14344.7749
   17561   14116.6220
   17562   14373.0840
   17563   13989.3320
   17564   14363.4848
   17565   14439.0208
   17566   14375.6964
   17567   14126.7217
   17568   14196.5984
   17569   14150.8870
   17570   14284.3762
   17571   14462.3234
   17572   14262.6291
   17573   14252.5127
   17574   13933.9400
   17575   14057.4035
   17576   14144.4765
   17577   14082.3069
   17578   14248.1589
   17579   14308.7888
   17580   14020.0308
   17581   14384.8411
   17582   14172.7546
   17583   14144.9755
   17584   13927.0594
   17585   14068.2661
   17586   14101.7412
   17587   14352.0748
   17588   14158.3505
   17589   14088.1348
   17590   14145.8315
   17591   14233.7585
   17592   14047.4684
   17593   13874.5914
   17594   13999.7377
   17595   14230.8068
   17596   13928.6942
   17597   14123.1494
   17598   14161.3794
   17599   14073.9233
   17600   14107.3446
   17601   14171.9442
   17602   14601.3043
   17603   14390.6356
   17604   14431.2174
   17605   14292.7249
   17606   14434.0922
   17607   14413.8478
   17608   14619.3844
   17609   14110.1910
   17610   14430.7707
   17611   14580.3810
   17612   14314.6031
   17613   14336.0997
   17614   14374.7517
   17615   14514.2517
   17616   14409.6208
   17617   14485.8500
   17618   14284.9950
   17619   14102.0222
   17620   14307.8413
   17621   14061.6965
   17622   14340.3364
   17623   14210.6097
   17624   13942.3543
   17625   14321.7197
   17626   14520.9379
   17627   14438.5545
   17628   14468.6591
   17629   14345.7143
   17630   14253.9614
   17631   14350.0359
   17632   14330.6046
   17633   14621.1354
   17634   14415.9223
   17635   14458.3225
   17636   14547.4940
   17637   14311.7329
   17638   14584.3120
   17639   14512.2985
   17640   14717.0104
   17641   14508.2260
   17642   14986.6668
   17643   14538.5333
   17644   14305.5545
   17645   14529.2128
   17646   14603.9921
   17647   14455.6761
   17648   14655.0283
   17649   14639.3559
   17650   14444.9263
   17651   14501.9022
   17652   14563.3928
   17653   14486.8895
   17654   14397.9914
   17655   14593.6660
   17656   14428.5393
   17657   14332.6597
   17658   14396.7358
   17659   14456.4358
   17660   14529.2192
   17661   14599.6440
   17662   14312.0836
   17663   14385.2459
   17664   14227.1260
   17665   14576.1771
   17666   14339.0545
   17667   14427.9901
   17668   14158.2141
   17669   14195.3401
   17670   14443.1230
   17671   14517.7323
   17672   14454.0789
   17673   14287.4200
   17674   14284.8370
   17675   14444.4691
   17676   14267.3255
   17677   14309.4446
   17678   14348.0344
   17679   14224.5722
   17680   14297.6899
   17681   14220.8612
   17682   14299.7388
   17683   14363.6813
   17684   14615.0198
   17685   14213.9412
   17686   14338.6826
   17687   14257.2575
   17688   14331.2002
   17689   14356.7406
   17690   13914.8450
   17691   14188.9621
   17692   14191.5233
   17693   14216.8596
   17694   14152.1090
   17695   14352.8816
   17696   14351.3565
   17697   14225.0605
   17698   14362.4454
   17699   14298.9680
   17700   14569.6926
   17701   14343.9459
   17702   14202.0055
   17703   14253.4588
   17704   14287.3538
   17705   14292.6652
   17706   14216.3181
   17707   14108.2979
   17708   13993.2345
   17709   14245.7697
   17710   14232.6241
   17711   14328.2878
   17712   14465.6521
   17713   14323.9110
   17714   14464.7295
   17715   14278.0779
   17716   14466.9481
   17717   14548.6209
   17718   14374.8607
   17719   14317.5842
   17720   14361.3824
   17721   14558.3596
   17722   14294.7260
   17723   14249.2536
   17724   14536.4394
   17725   14278.9085
   17726   14524.9970
   17727   14487.3572
   17728   14543.2710
   17729   14604.7739
   17730   14568.1542
   17731   14537.5041
   17732   14362.8785
   17733   14293.5172
   17734   14538.5355
   17735   14231.4143
   17736   14398.0944
   17737   14295.5780
   17738   14318.1110
   17739   14309.8053
   17740   14104.9704
   17741   14251.5181
   17742   14365.1446
   17743   14347.2243
   17744   14461.4608
   17745   14211.6133
   17746   14364.0001
   17747   13929.9642
   17748   14288.9019
   17749   14501.4879
   17750   14377.5454
   17751   14549.4367
   17752   14493.3125
   17753   14291.8593
   17754   14577.0764
   17755   14557.6729
   17756   14221.5892
   17757   14394.4705
   17758   14227.1566
   17759   14460.2074
   17760   14343.7796
   17761   14249.9585
   17762   14375.3606
   17763   14369.3281
   17764   14295.0778
   17765   14311.1308
   17766   14193.8365
   17767   14274.5334
   17768   14326.8852
   17769   14349.0691
   17770   14301.0450
   17771   14474.7056
   17772   14372.0930
   17773   14334.4676
   17774   14483.9679
   17775   14630.7602
   17776   14544.5755
   17777   14478.4635
   17778   14616.4755
   17779   14716.3130
   17780   14631.0001
   17781   14792.1955
   17782   14281.9844
   17783   14925.8762
   17784   14427.8171
   17785   14498.9138
   17786   14291.7503
   17787   14601.5686
   17788   14599.3322
   17789   14541.0017
   17790   14455.4063
   17791   14782.9984
   17792   14793.7413
   17793   14510.4705
   17794   14389.0863
   17795   14761.1902
   17796   14463.9616
   17797   14556.1186
   17798   14810.6764
   17799   14838.8561
   17800   14705.2918
   17801   14761.2308
   17802   14969.6509
   17803   14642.3967
   17804   14881.2154
   17805   14685.2706
   17806   14825.7148
   17807   14752.2081
   17808   14652.2084
   17809   14785.1511
   17810   14815.5553
   17811   14803.5198
   17812   14873.8981
   17813   14872.7278
   17814   14749.8818
   17815   14685.0630
   17816   14770.5577
   17817   14759.9478
   17818   14768.0026
   17819   14689.3436
   17820   14609.9929
   17821   14562.8659
   17822   14251.7490
   17823   14540.8646
   17824   14445.3316
   17825   14509.8543
   17826   14626.3802
   17827   14503.9876
   17828   14642.5417
   17829   14585.6643
   17830   14455.8159
   17831   14403.3767
   17832   14690.2033
   17833   14679.6170
   17834   14531.0943
   17835   14547.0591
   17836   14691.6502
   17837   14832.4977
   17838   14549.3531
   17839   14601.7666
   17840   14548.0446
   17841   14303.4946
   17842   14364.1470
   17843   14545.4494
   17844   14426.5273
   17845   14346.3932
   17846   14309.0982
   17847   14345.9955
   17848   14474.5472
   17849   14443.0061
   17850   14214.5578
   17851   14148.4579
   17852   14413.8841
   17853   14186.4853
   17854   14364.7968
   17855   14353.1497
   17856   14216.9190
   17857   14152.8238
   17858   14212.9900
   17859   14251.5514
   17860   14333.5434
   17861   14266.7866
   17862   14281.4693
   17863   14019.3875
   17864   13908.9695
   17865   14152.0402
   17866   13850.5133
   17867   14142.2443
   17868   14187.9862
   17869   13966.7870
   17870   14240.5261
   17871   14103.5441
   17872   14312.9206
   17873   14309.5179
   17874   14271.1753
   17875   14241.1288
   17876   14123.2341
   17877   14308.2736
   17878   13840.6169
   17879   14225.9921
   17880   14090.8586
   17881   14335.6368
   17882   14217.5914
   17883   13813.8371
   17884   14193.9641
   17885   14124.1818
   17886   14416.4091
   17887   14000.8587
   17888   14295.3948
   17889   14322.5147
   17890   14037.7212
   17891   14288.7631
   17892   14136.2141
   17893   14038.0720
   17894   14324.2119
   17895   14177.5140
   17896   14081.1270
   17897   14334.4169
   17898   14264.8107
   17899   14282.9771
   17900   14136.8042
   17901   14134.4472
   17902   14530.5005
   17903   14390.7005
   17904   14289.9827
   17905   14225.4405
   17906   14221.4553
   17907   14285.2558
   17908   14109.9049
   17909   14279.5788
   17910   14186.4775
   17911   14117.6151
   17912   13993.9281
   17913   14079.1040
   17914   13909.4116
   17915   14194.4124
   17916   13789.3619
   17917   14220.5808
   17918   13876.6458
   17919   14301.4388
   17920   14169.1999
   17921   14179.9572
   17922   14144.3837
   17923   14202.8794
   17924   14362.0224
   17925   14189.8618
   17926   14268.8739
   17927   14146.6894
   17928   14279.5938
   17929   14425.8852
   17930   14380.8494
   17931   14528.3505
   17932   14585.6514
   17933   14360.6167
   17934   14509.8729
   17935   14285.9114
   17936   14324.1945
   17937   14205.6211
   17938   14286.5682
   17939   14161.9862
   17940   14154.7143
   17941   14032.1167
   17942   14290.4948
   17943   14300.6671
   17944   14531.7367
   17945   14313.1184
   17946   14371.7238
   17947   14171.3683
   17948   14257.9003
   17949   14316.7166
   17950   14489.5304
   17951   14302.2907
   17952   14337.0794
   17953   14131.2161
   17954   14505.0604
   17955   14011.8780
   17956   14256.1555
   17957   14409.5248
   17958   14217.9236
   17959   14232.0119
   17960   14425.9545
   17961   14242.9072
   17962   14319.7217
   17963   14171.5275
   17964   14250.0810
   17965   14635.6407
   17966   14170.7760
   17967   14691.0119
   17968   14326.8769
   17969   14219.9783
   17970   14364.7233
   17971   14411.3994
   17972   14268.0219
   17973   14161.5822
   17974   14327.1023
   17975   14428.2565
   17976   14028.5560
   17977   14024.0536
   17978   14012.5593
   17979   14183.0193
   17980   14202.3675
   17981   14313.5723
   17982   14478.4846
   17983   14163.6042
   17984   14246.9235
   17985   14182.5551
   17986   14261.6049
   17987   14455.4198
   17988   14413.8645
   17989   14547.9536
   17990   14576.8743
   17991   14411.3384
   17992   13997.2278
   17993   14247.3850
   17994   14583.8955
   17995   14408.6867
   17996   14451.1280
   17997   14488.7045
   17998   14087.4894
   17999   14060.0606
   18000   14531.7043
   18001   14583.8762
   18002   14294.7949
   18003   14665.4938
   18004   14370.9239
   18005   14336.1017
   18006   14515.8010
   18007   14410.8293
   18008   14745.3762
   18009   14181.6310
   18010   14390.0782
   18011   14596.2127
   18012   14269.4751
   18013   14498.9489
   18014   14210.3804
   18015   14232.7262
   18016   14483.8624
   18017   14189.2602
   18018   14465.0923
   18019   14278.8847
   18020   14533.7219
   18021   14334.0610
   18022   14451.3632
   18023   14392.6372
   18024   14540.2027
   18025   14582.7637
   18026   14757.3918
   18027   14762.9667
   18028   14487.8530
   18029   14444.1176
   18030   14388.6514
   18031   14611.4793
   18032   14442.3658
   18033   14623.2573
   18034   14495.6574
   18035   14208.5997
   18036   14519.3992
   18037   14479.2992
   18038   14555.5089
   18039   14471.7251
   18040   14559.9745
   18041   14338.1926
   18042   14326.9976
   18043   14196.0489
   18044   14628.0910
   18045   14218.5645
   18046   14661.0012
   18047   14496.8628
   18048   14514.9902
   18049   14406.3952
   18050   14412.6903
   18051   14416.3782
   18052   14750.0345
   18053   14543.2690
   18054   14788.3268
   18055   14473.2637
   18056   14498.5585
   18057   14601.3445
   18058   14776.6387
   18059   14449.8999
   18060   14334.9072
   18061   14609.1527
   18062   14699.5715
   18063   14320.9410
   18064   14728.3257
   18065   14668.2908
   18066   14679.2039
   18067   14835.9293
   18068   14390.9877
   18069   14197.7205
   18070   14532.4647
   18071   14559.3939
   18072   14543.9445
   18073   14613.2649
   18074   14283.8756
   18075   14227.9404
   18076   14258.0678
   18077   14608.4042
   18078   14455.7199
   18079   14418.1103
   18080   14556.5979
   18081   14473.4427
   18082   14652.8336
   18083   14451.3308
   18084   14524.7511
   18085   14218.2013
   18086   14334.2298
   18087   14066.4637
   18088   14499.3837
   18089   14262.8995
   18090   14622.1465
   18091   14559.8196
   18092   14388.0109
   18093   14402.3143
   18094   14616.7798
   18095   14432.2447
   18096   14391.1727
   18097   14147.6658
   18098   14503.5124
   18099   14143.5974
   18100   14414.3653
   18101   14218.4353
   18102   14454.2981
   18103   14418.3906
   18104   14285.4546
   18105   14321.7317
   18106   14395.0594
   18107   14132.7226
   18108   14122.1852
   18109   14246.2472
   18110   14310.4805
   18111   14336.5205
   18112   14297.5791
   18113   14211.6485
   18114   14285.1310
   18115   14209.7894
   18116   14352.7699
   18117   14547.8784
   18118   14102.6540
   18119   14275.6545
   18120   14435.6323
   18121   14516.5300
   18122   14578.9591
   18123   14551.9106
   18124   14442.0607
   18125   14546.9516
   18126   14454.6275
   18127   14514.6586
   18128   14610.5184
   18129   14621.4902
   18130   14687.8606
   18131   14347.8297
   18132   14701.2303
   18133   14654.2146
   18134   14799.1512
   18135   14299.5221
   18136   14152.4320
   18137   14333.8749
   18138   14373.2342
   18139   14358.0014
   18140   14242.4430
   18141   14490.7235
   18142   14357.7998
   18143   14646.1076
   18144   14405.6318
   18145   14461.2164
   18146   14060.9637
   18147   14429.6424
   18148   14308.0807
   18149   14469.9011
   18150   14433.0071
   18151   14411.7823
   18152   14431.5977
   18153   14457.8627
   18154   14643.1312
   18155   14266.3783
   18156   14468.8580
   18157   14619.1303
   18158   14496.6549
   18159   14452.3711
   18160   14537.6285
   18161   14735.4734
   18162   14377.0970
   18163   14523.2002
   18164   14236.3379
   18165   14349.0386
   18166   14549.4164
   18167   14328.7757
   18168   14201.3947
   18169   14530.1674
   18170   14470.0299
   18171   14600.7036
   18172   14385.4244
   18173   14456.6001
   18174   14330.0291
   18175   14530.0008
   18176   14538.7609
   18177   14555.9871
   18178   14486.2209
   18179   14255.0635
   18180   14417.9101
[truncated: 6,640,041 more chars]
