# Supplementary material for: Non-degradative Ubiquitination of Protein Kinases
Source: PLoS Comput Biol. 2016 Jun 2;12(6):e1004898. doi: 10.1371/journal.pcbi.1004898 (PMC4890936; doi:10.1371/journal.pcbi.1004898)
Supplement: S52 Dataset — The solvent accessible surface area of the ZAP-70 kinase domain at each picosecond in the simulations is printed. Data from each of the 32 10-ns simulations is combined into one file. (BZ2) [file pcbi.1004898.s062.bz2 › pcbi.1004898.s062]

#Frame        surfkin
       1   14920.5131
       2   14854.7186
       3   14750.7056
       4   15014.8144
       5   14803.4167
       6   14873.5129
       7   14718.1161
       8   14772.4018
       9   14763.0398
      10   14586.9155
      11   14549.4960
      12   14758.9782
      13   14507.1268
      14   14410.4648
      15   14619.5927
      16   14750.5684
      17   14718.4240
      18   14386.4058
      19   14647.6735
      20   14687.8408
      21   14772.6942
      22   14430.5478
      23   14506.6704
      24   14554.1511
      25   14291.3650
      26   14430.7960
      27   14292.6656
      28   14295.1113
      29   14547.6398
      30   14732.5738
      31   14384.5403
      32   14436.1946
      33   14553.0928
      34   14397.9426
      35   14291.5925
      36   14565.4647
      37   14377.3728
      38   14648.8759
      39   14514.1288
      40   14375.2012
      41   14206.9651
      42   14476.9296
      43   14615.5408
      44   14478.7712
      45   14584.2224
      46   14231.1363
      47   14553.0123
      48   14467.2443
      49   14555.3855
      50   14504.3861
      51   14386.0912
      52   14866.4817
      53   14502.6748
      54   14603.5411
      55   14621.6967
      56   14541.3691
      57   14585.4233
      58   14556.3844
      59   14756.6687
      60   14665.8012
      61   14847.2654
      62   14720.0469
      63   14647.3378
      64   14736.3756
      65   14609.5339
      66   14672.3390
      67   14405.8041
      68   14492.6827
      69   14263.9043
      70   14537.2847
      71   14458.2696
      72   14417.0063
      73   14336.1474
      74   14351.4734
      75   14382.3140
      76   14614.4976
      77   14598.7777
      78   14652.1197
      79   14556.9905
      80   14849.5503
      81   14733.8391
      82   14689.4266
      83   14638.8075
      84   14480.5331
      85   14684.6352
      86   14587.0751
      87   14524.2076
      88   14590.4429
      89   14856.4337
      90   14577.8743
      91   14461.0217
      92   14525.6253
      93   14539.9639
      94   14641.3474
      95   14630.5815
      96   14402.3031
      97   14759.0376
      98   14431.2466
      99   14479.5855
     100   14698.5478
     101   14592.6003
     102   14468.9132
     103   14361.2431
     104   14549.1868
     105   14420.2543
     106   14814.7180
     107   14612.7940
     108   14694.5516
     109   14823.0261
     110   14779.9220
     111   14699.5824
     112   14410.7571
     113   14458.1644
     114   14557.5141
     115   14788.9536
     116   14567.2259
     117   14658.6530
     118   14972.5550
     119   15016.3198
     120   14774.1493
     121   14549.7916
     122   14653.1064
     123   14735.6373
     124   14840.6208
     125   14950.6224
     126   14667.1833
     127   14798.2951
     128   14734.1953
     129   14913.0442
     130   14780.5505
     131   14754.2159
     132   14596.8978
     133   14804.6680
     134   14808.9273
     135   14773.4922
     136   14679.6347
     137   14953.3737
     138   14766.7027
     139   14757.5358
     140   14631.4262
     141   14902.6628
     142   14495.7020
     143   14466.7785
     144   14697.5605
     145   14426.7022
     146   14570.4519
     147   14621.2267
     148   14791.5627
     149   14904.6659
     150   14895.4486
     151   14859.4786
     152   14973.4561
     153   14610.4667
     154   14544.7047
     155   14870.1708
     156   14434.5873
     157   14727.6730
     158   14668.9512
     159   14547.5842
     160   14692.3614
     161   14684.3317
     162   14524.1443
     163   14484.5802
     164   14789.8799
     165   14418.5417
     166   14539.7490
     167   14471.5300
     168   14439.7070
     169   14482.5791
     170   14655.9112
     171   14711.2327
     172   14691.6074
     173   14443.6447
     174   14760.8154
     175   14603.2363
     176   14832.0091
     177   14823.2563
     178   14728.5771
     179   15151.2048
     180   15005.4051
     181   15059.7926
     182   14819.4549
     183   14836.8040
     184   14844.2056
     185   14954.3241
     186   14766.2409
     187   15061.5037
     188   14970.1807
     189   15250.5805
     190   14957.9489
     191   15067.0662
     192   15265.3108
     193   15180.7942
     194   15440.5786
     195   15080.9241
     196   15073.0808
     197   15044.8307
     198   15039.8254
     199   15011.0769
     200   14950.4870
     201   15193.9092
     202   14685.1874
     203   14922.2197
     204   14795.7722
     205   14974.5227
     206   15007.5348
     207   14971.9059
     208   14920.3453
     209   14897.7586
     210   14815.4636
     211   14793.7680
     212   14916.0250
     213   15158.1842
     214   15046.5679
     215   14805.9694
     216   15069.5504
     217   14806.9465
     218   14981.3306
     219   14774.6436
     220   14927.8623
     221   15000.7782
     222   14921.5732
     223   14795.0988
     224   15082.8656
     225   14709.4285
     226   14772.2954
     227   14700.6914
     228   14849.2724
     229   14886.1839
     230   14426.7591
     231   14968.2819
     232   14692.8303
     233   14661.8088
     234   14773.1948
     235   14912.6539
     236   14975.2942
     237   14983.8894
     238   14804.4243
     239   14869.8872
     240   14659.1401
     241   14936.1348
     242   15059.1145
     243   14949.4456
     244   14992.0499
     245   15061.2093
     246   15055.5648
     247   14639.8232
     248   14873.5435
     249   14775.2718
     250   14814.2324
     251   15084.0460
     252   14865.5687
     253   14830.9255
     254   14771.0274
     255   14639.2423
     256   14999.1268
     257   14950.5033
     258   14814.6632
     259   15017.9639
     260   14904.8506
     261   15019.9706
     262   15061.2542
     263   14936.4565
     264   14796.9239
     265   14883.3161
     266   15143.1825
     267   15041.7067
     268   15009.1651
     269   14841.6700
     270   14813.5218
     271   15011.0297
     272   14801.2872
     273   15069.2933
     274   15110.9019
     275   15110.1718
     276   14821.8405
     277   14851.4603
     278   14864.5094
     279   15307.4480
     280   14966.2880
     281   15117.7658
     282   14830.6634
     283   14823.4513
     284   14775.6192
     285   14987.4224
     286   14990.1532
     287   15032.7660
     288   15055.0390
     289   14792.4838
     290   14891.3293
     291   14808.1111
     292   14913.3138
     293   14818.9043
     294   14976.9491
     295   14964.6510
     296   14927.1567
     297   14813.8806
     298   14785.5090
     299   14816.1723
     300   14473.8247
     301   14745.5316
     302   14665.4589
     303   14443.1679
     304   14478.8790
     305   14579.9839
     306   14534.5042
     307   14876.4398
     308   14823.5898
     309   14743.2282
     310   14890.3312
     311   14792.4010
     312   15164.0613
     313   14937.7185
     314   14795.3482
     315   14767.9883
     316   14847.3975
     317   14789.2353
     318   14848.7293
     319   14658.8943
     320   14796.3568
     321   14831.8761
     322   14800.8028
     323   14832.5647
     324   15109.6523
     325   14890.1318
     326   15016.4680
     327   14607.7534
     328   14842.8056
     329   14720.1979
     330   14856.3529
     331   14895.9866
     332   14260.0554
     333   14866.1744
     334   14415.2199
     335   14857.1394
     336   14845.8609
     337   14595.6841
     338   14761.5526
     339   14630.9632
     340   14801.2495
     341   14796.7365
     342   14679.5808
     343   14749.3258
     344   14637.9768
     345   14611.1558
     346   14595.3037
     347   14627.2257
     348   14680.9749
     349   14892.1961
     350   14495.0850
     351   14575.9371
     352   14796.9998
     353   14576.5119
     354   14598.3227
     355   14776.2177
     356   14885.5440
     357   14789.1244
     358   14665.4062
     359   14763.5440
     360   14653.0619
     361   14889.5426
     362   14688.3032
     363   14812.2043
     364   14710.1092
     365   14761.6664
     366   14614.2663
     367   14465.8065
     368   14468.2791
     369   14369.5552
     370   14763.9478
     371   14575.0932
     372   14664.1878
     373   14466.9328
     374   14627.6930
     375   14781.3447
     376   14717.3879
     377   14703.2173
     378   14645.7011
     379   15383.8094
     380   14913.0677
     381   14914.6243
     382   15057.3114
     383   14840.7470
     384   14633.9926
     385   14803.9416
     386   14845.6498
     387   14944.6440
     388   14906.2262
     389   14798.1799
     390   14711.0324
     391   14962.7120
     392   14793.1845
     393   14793.1774
     394   14734.4845
     395   14765.2591
     396   14519.7409
     397   14728.2195
     398   14418.4479
     399   15025.0607
     400   14882.4414
     401   14575.5940
     402   14678.0093
     403   14546.8102
     404   14616.1341
     405   14803.9199
     406   15022.1393
     407   14926.8153
     408   14699.5153
     409   14782.1112
     410   14537.5217
     411   14637.8614
     412   14511.1655
     413   14798.7136
     414   14682.5498
     415   14582.1449
     416   14494.9769
     417   14440.8240
     418   14450.6045
     419   14720.0329
     420   14849.3875
     421   14642.9774
     422   14548.1748
     423   14521.1148
     424   14531.0221
     425   14658.0012
     426   14508.8458
     427   14666.9365
     428   14531.2202
     429   14506.9421
     430   14897.8824
     431   14560.0716
     432   14577.9886
     433   14527.6069
     434   14804.5631
     435   14683.7260
     436   14822.1026
     437   14474.5112
     438   14767.7619
     439   14482.1301
     440   14444.8215
     441   14536.0090
     442   14672.6320
     443   14841.5845
     444   14578.1015
     445   14763.1304
     446   14603.8958
     447   14354.3102
     448   14667.1337
     449   14549.8590
     450   14590.8928
     451   14621.1924
     452   14642.6161
     453   14690.9073
     454   14790.0142
     455   14709.5182
     456   14634.2748
     457   14460.6033
     458   14676.2430
     459   14766.9915
     460   14813.5849
     461   14687.8196
     462   14595.3589
     463   14585.0808
     464   14600.5972
     465   14623.5552
     466   14582.2568
     467   14795.6825
     468   14317.2421
     469   14591.6808
     470   14848.6824
     471   14488.9937
     472   14326.2497
     473   14451.4841
     474   14417.1452
     475   14389.7768
     476   14838.8504
     477   14451.7658
     478   14504.0456
     479   14453.3804
     480   14495.3704
     481   14335.5196
     482   14372.5549
     483   14359.4670
     484   14415.3051
     485   14341.2947
     486   14398.8462
     487   14159.4453
     488   14453.4847
     489   14547.2581
     490   14293.3624
     491   14557.7554
     492   14448.0774
     493   14307.5724
     494   14446.0065
     495   14241.1889
     496   14523.6665
     497   14493.6449
     498   14460.8584
     499   14450.4375
     500   14413.4838
     501   14529.7615
     502   14535.9405
     503   14532.5732
     504   14531.4807
     505   14501.5776
     506   14494.6017
     507   14507.2471
     508   14739.1550
     509   14647.8939
     510   14956.7355
     511   14773.8738
     512   14540.2534
     513   14455.9803
     514   14530.7833
     515   14490.1994
     516   14356.4974
     517   14512.0951
     518   14572.3035
     519   14424.6152
     520   14631.9798
     521   14441.5176
     522   14880.7092
     523   14707.1946
     524   14559.3791
     525   14549.4630
     526   14597.9430
     527   14409.3028
     528   14270.1979
     529   14385.8403
     530   14101.0507
     531   14419.2196
     532   14389.9411
     533   14580.5285
     534   14516.2060
     535   14604.5824
     536   14365.9435
     537   14248.8349
     538   14559.9847
     539   14527.7695
     540   14250.9892
     541   14589.9333
     542   14483.0419
     543   14334.8065
     544   14497.5566
     545   14366.2987
     546   14570.1986
     547   14498.7378
     548   14413.6748
     549   14255.6366
     550   14559.8854
     551   14484.2106
     552   14296.2925
     553   14469.4701
     554   14494.1904
     555   14504.6705
     556   14501.0147
     557   14607.3244
     558   14497.5659
     559   14778.3564
     560   14577.3724
     561   14475.3470
     562   14407.9221
     563   14121.5161
     564   14436.6640
     565   14258.3650
     566   14256.3832
     567   14696.0022
     568   14672.6895
     569   14698.0511
     570   14460.3405
     571   14606.2434
     572   14558.0825
     573   14347.0109
     574   14279.8208
     575   14258.7632
     576   14261.0737
     577   14260.0276
     578   14196.1425
     579   14374.1294
     580   14270.3408
     581   14461.0708
     582   14377.1159
     583   14501.1460
     584   14055.4723
     585   14277.9941
     586   14330.9798
     587   14220.6692
     588   14049.9490
     589   14050.7942
     590   14023.3446
     591   14120.3126
     592   14321.3110
     593   14130.2675
     594   14223.1509
     595   14319.8561
     596   14212.4699
     597   14179.4270
     598   14367.0952
     599   14264.7033
     600   14268.4111
     601   14268.1126
     602   14191.2315
     603   14185.9916
     604   14410.4149
     605   14338.9309
     606   14243.0194
     607   14342.2963
     608   14397.4699
     609   14613.7518
     610   14586.8049
     611   14503.3046
     612   14735.0414
     613   14366.2338
     614   14563.6439
     615   14451.3265
     616   14544.0335
     617   14366.1264
     618   14811.9038
     619   14644.0849
     620   14522.7723
     621   14693.0121
     622   14881.7561
     623   14925.4764
     624   15040.9419
     625   14719.4148
     626   14464.2785
     627   14600.8722
     628   14671.8669
     629   14854.7439
     630   14634.8869
     631   14450.1156
     632   14729.8592
     633   14619.0067
     634   14239.7303
     635   14544.7987
     636   14340.8485
     637   14697.7852
     638   14433.6236
     639   14389.6092
     640   14311.0589
     641   14378.6868
     642   14580.2294
     643   14450.9979
     644   14536.8301
     645   14484.5523
     646   14646.3997
     647   14367.2722
     648   14825.2727
     649   14368.1898
     650   14570.5519
     651   14100.0933
     652   14495.1868
     653   14266.7752
     654   14543.5008
     655   14333.5928
     656   14716.3059
     657   14421.6288
     658   14532.7286
     659   14234.7279
     660   14567.2104
     661   14409.0359
     662   14233.0566
     663   14515.8464
     664   14396.4231
     665   14494.7428
     666   14592.7101
     667   14601.4808
     668   14382.4998
     669   14472.8135
     670   14532.6619
     671   14483.7499
     672   14198.0928
     673   14530.7153
     674   14273.9536
     675   14291.0514
     676   14604.9245
     677   14433.6111
     678   14401.5953
     679   14432.8324
     680   14219.2344
     681   14370.7785
     682   14558.3622
     683   14413.9738
     684   14471.2413
     685   14769.3323
     686   14882.6149
     687   14712.3436
     688   14582.6395
     689   14661.4195
     690   14520.2197
     691   14541.4013
     692   14704.7881
     693   14467.9472
     694   14770.5757
     695   14349.7303
     696   14567.1677
     697   14501.3159
     698   14435.5449
     699   14407.1269
     700   14414.2630
     701   14305.3773
     702   14685.1149
     703   14242.2484
     704   14292.1064
     705   14516.8941
     706   14516.4990
     707   14370.1759
     708   14414.7391
     709   14506.2114
     710   14352.0000
     711   14546.0479
     712   14466.1575
     713   14458.0765
     714   14509.4537
     715   14352.7190
     716   14480.3587
     717   14591.8237
     718   14670.6786
     719   14412.9952
     720   14261.8156
     721   14530.6863
     722   14519.6915
     723   14625.8673
     724   14350.6468
     725   14410.0685
     726   14649.3818
     727   14329.3068
     728   14130.3755
     729   14303.1154
     730   14432.4580
     731   14490.1772
     732   14387.7894
     733   14334.1994
     734   14347.5793
     735   14202.5363
     736   14301.3495
     737   14421.8054
     738   14389.0240
     739   14315.5812
     740   14187.3722
     741   14357.6880
     742   14163.9626
     743   14399.8936
     744   14427.3584
     745   14348.3722
     746   14415.3900
     747   14178.4898
     748   14103.9075
     749   14147.4747
     750   14167.6407
     751   14381.4613
     752   14255.6607
     753   14392.6119
     754   14482.9474
     755   14498.2345
     756   14430.6756
     757   14425.8035
     758   14203.9106
     759   14332.2765
     760   14284.8817
     761   14467.7885
     762   14293.7088
     763   14268.7453
     764   14649.4409
     765   14156.0604
     766   14445.0210
     767   14493.8800
     768   14540.8569
     769   14417.2303
     770   14520.7468
     771   14359.5840
     772   14345.6572
     773   14503.8484
     774   14459.8299
     775   14290.4617
     776   14611.7389
     777   15018.3933
     778   14584.0008
     779   14802.0355
     780   14529.0560
     781   14886.6745
     782   14718.2481
     783   14503.0167
     784   14478.7294
     785   14472.6209
     786   14415.1145
     787   14555.4293
     788   14523.3305
     789   14483.1088
     790   14551.0782
     791   14748.1348
     792   14634.9357
     793   14710.7643
     794   14343.2758
     795   14593.4259
     796   14599.5893
     797   14366.8199
     798   14425.4538
     799   14819.8858
     800   14555.5176
     801   14737.4043
     802   14293.7483
     803   14436.8269
     804   14374.9707
     805   14560.2614
     806   14512.1484
     807   14642.1721
     808   14988.7819
     809   14648.8423
     810   14558.4756
     811   14847.7719
     812   14732.6538
     813   14631.6004
     814   14739.5667
     815   14611.9490
     816   14628.9085
     817   14849.6935
     818   14673.7018
     819   14892.6469
     820   14671.1846
     821   14518.0234
     822   14731.6931
     823   14908.0148
     824   14985.3827
     825   14906.5034
     826   14985.1212
     827   14948.2032
     828   14827.1749
     829   14794.6646
     830   14801.1735
     831   14994.8802
     832   14792.6288
     833   14900.4993
     834   14998.6940
     835   14946.5434
     836   14599.6437
     837   14690.7370
     838   14823.5474
     839   14846.1727
     840   14627.0881
     841   14919.2524
     842   14480.0815
     843   14482.5142
     844   14329.6245
     845   14788.6890
     846   14483.8084
     847   14497.8972
     848   14666.1242
     849   14586.7744
     850   14624.8848
     851   14963.1491
     852   14777.0046
     853   14896.8030
     854   14660.6460
     855   14759.0006
     856   14746.5031
     857   14876.1276
     858   14849.8163
     859   14764.9033
     860   14973.9314
     861   14427.0552
     862   14558.7549
     863   14840.5933
     864   14617.7019
     865   14854.0147
     866   14476.8666
     867   14723.9599
     868   14551.8198
     869   14860.4942
     870   14673.1420
     871   14653.5767
     872   14654.0417
     873   14446.3285
     874   14455.7207
     875   14599.5206
     876   14474.5981
     877   14501.4790
     878   14484.1079
     879   14567.8519
     880   14364.7300
     881   14346.8204
     882   14292.5014
     883   14475.3696
     884   14314.4253
     885   14596.4751
     886   14395.8238
     887   14585.0738
     888   14340.2759
     889   14235.3691
     890   14133.5646
     891   14145.0203
     892   14166.1268
     893   14123.4030
     894   14441.8979
     895   14365.2567
     896   14325.4030
     897   14475.2329
     898   14622.6225
     899   14370.9663
     900   14240.2181
     901   14314.7013
     902   14441.7613
     903   14623.9878
     904   14387.3357
     905   14380.0795
     906   14434.5164
     907   14295.8796
     908   14474.7632
     909   14543.6224
     910   14368.2668
     911   14356.3176
     912   14445.7173
     913   14205.3204
     914   14396.7015
     915   14582.7697
     916   14631.3180
     917   14603.6604
     918   14275.3895
     919   14540.5188
     920   14552.0642
     921   14377.3693
     922   14748.2346
     923   14502.8324
     924   14628.6036
     925   14413.2129
     926   14861.0737
     927   14508.1808
     928   14716.9088
     929   14424.1912
     930   14697.6387
     931   14538.8152
     932   14481.1771
     933   14291.6648
     934   14450.2369
     935   14430.6231
     936   14472.6549
     937   14493.8257
     938   14804.4647
     939   14825.2009
     940   14592.6753
     941   14618.3237
     942   14324.0983
     943   14754.6312
     944   14705.7952
     945   14606.8932
     946   14480.9135
     947   14552.1335
     948   14622.3866
     949   14318.6644
     950   14388.1912
     951   14619.9861
     952   14675.7617
     953   14657.1271
     954   14574.9777
     955   14603.1274
     956   14345.5799
     957   14514.6021
     958   14479.3405
     959   14437.0986
     960   14694.4182
     961   14560.8810
     962   14668.2293
     963   14468.1777
     964   14312.5221
     965   14392.8498
     966   14609.9499
     967   14450.7394
     968   14517.8680
     969   14451.0241
     970   14527.6641
     971   14707.8713
     972   14724.5277
     973   14323.4944
     974   14747.5639
     975   14700.9640
     976   14620.4305
     977   14482.8701
     978   14628.7472
     979   14456.8798
     980   14746.2367
     981   14656.6206
     982   14662.4824
     983   14617.0565
     984   14743.4334
     985   14437.7848
     986   14473.0369
     987   14435.4903
     988   14647.7951
     989   14497.3418
     990   14549.7712
     991   14463.7751
     992   14663.5468
     993   14572.9221
     994   14760.0704
     995   14607.1761
     996   14818.9034
     997   14703.6538
     998   14642.7684
     999   14661.2454
    1000   14822.6396
    1001   14292.7911
    1002   14534.6760
    1003   14560.2709
    1004   14542.0482
    1005   14497.8653
    1006   14473.5787
    1007   14281.3651
    1008   14464.9450
    1009   14244.5575
    1010   14633.8357
    1011   14646.4371
    1012   14474.3769
    1013   14707.7173
    1014   14409.5568
    1015   14648.3871
    1016   14614.5823
    1017   14641.5129
    1018   14578.1543
    1019   14789.2406
    1020   14563.5936
    1021   14534.0398
    1022   14442.6829
    1023   14398.8070
    1024   14653.4001
    1025   14582.8224
    1026   14501.3601
    1027   14579.9696
    1028   14286.1033
    1029   14496.1175
    1030   14591.9048
    1031   14449.6714
    1032   14537.8114
    1033   14675.2908
    1034   14670.4521
    1035   14682.9964
    1036   14360.8066
    1037   14207.2061
    1038   14573.5203
    1039   14401.1389
    1040   14376.5337
    1041   14410.8399
    1042   14615.4319
    1043   14336.7056
    1044   14332.9184
    1045   14449.5571
    1046   14414.2867
    1047   14586.9162
    1048   14328.3964
    1049   14544.2242
    1050   14584.6359
    1051   14755.4721
    1052   14703.1222
    1053   14433.0310
    1054   14348.0027
    1055   14507.3272
    1056   14508.1590
    1057   14597.4129
    1058   14459.7215
    1059   14725.4503
    1060   14491.3094
    1061   14267.6472
    1062   14460.3573
    1063   14404.1825
    1064   14427.1463
    1065   14555.4721
    1066   14343.1884
    1067   14475.0145
    1068   14458.6692
    1069   14336.4651
    1070   14239.1153
    1071   14682.3700
    1072   14683.1693
    1073   14442.4449
    1074   14533.3500
    1075   14178.2367
    1076   14391.7117
    1077   14329.6728
    1078   14470.5605
    1079   14167.7216
    1080   14618.9952
    1081   14506.0885
    1082   14424.2433
    1083   14396.8051
    1084   14388.3905
    1085   14279.2324
    1086   14512.5989
    1087   14228.5204
    1088   14398.5245
    1089   14434.9298
    1090   14465.3531
    1091   14509.5870
    1092   14430.6429
    1093   14566.4983
    1094   14457.7265
    1095   14573.6422
    1096   14583.9921
    1097   14604.7450
    1098   14295.4560
    1099   14714.1838
    1100   14766.6304
    1101   14535.7600
    1102   14621.8509
    1103   14322.7990
    1104   14452.3321
    1105   14355.8341
    1106   14118.7003
    1107   14342.7200
    1108   14425.3026
    1109   14317.1797
    1110   14251.1364
    1111   14399.9953
    1112   14291.6237
    1113   14217.2934
    1114   14363.3563
    1115   14367.3666
    1116   14362.7954
    1117   14105.3416
    1118   14295.9232
    1119   14300.2088
    1120   14228.6488
    1121   14234.7889
    1122   14466.6565
    1123   14364.9262
    1124   14557.6837
    1125   14369.1871
    1126   14417.8893
    1127   14150.0547
    1128   14239.3849
    1129   14397.8281
    1130   14135.9475
    1131   14222.8936
    1132   14133.1769
    1133   14391.4736
    1134   14175.0321
    1135   14052.7904
    1136   14346.6964
    1137   14400.9823
    1138   14764.9318
    1139   14453.1526
    1140   14386.6297
    1141   14261.1391
    1142   14230.2766
    1143   14288.9283
    1144   14171.8703
    1145   14277.5153
    1146   14201.4324
    1147   13914.0206
    1148   14350.2417
    1149   14278.4000
    1150   14724.6592
    1151   14550.2248
    1152   14525.5000
    1153   14280.5461
    1154   14419.1531
    1155   14503.3439
    1156   14381.3487
    1157   14322.1004
    1158   14355.5121
    1159   14312.3494
    1160   14525.1753
    1161   14460.8766
    1162   14228.8142
    1163   14186.8909
    1164   14289.3861
    1165   14290.7690
    1166   14275.6284
    1167   14267.7845
    1168   14312.9701
    1169   14161.1366
    1170   14471.3855
    1171   14186.1159
    1172   14336.8534
    1173   14279.4842
    1174   14155.7782
    1175   14338.3431
    1176   14316.9620
    1177   14277.8451
    1178   14350.5023
    1179   14554.5379
    1180   14291.8313
    1181   14465.5757
    1182   14206.8754
    1183   14406.7909
    1184   14498.0302
    1185   14288.9777
    1186   14199.4750
    1187   14217.7117
    1188   14199.2014
    1189   14096.9552
    1190   14470.4608
    1191   14127.7569
    1192   14109.1389
    1193   14300.0324
    1194   14177.8457
    1195   14081.7895
    1196   14006.9678
    1197   14086.0255
    1198   14200.8678
    1199   14159.8694
    1200   14231.2923
    1201   14183.3870
    1202   14134.3203
    1203   14280.4072
    1204   14103.8977
    1205   14218.9897
    1206   14017.3928
    1207   14531.7860
    1208   14378.8411
    1209   14225.7641
    1210   14394.3413
    1211   14324.0641
    1212   14281.2160
    1213   14283.1184
    1214   14154.0989
    1215   14226.2676
    1216   14090.3605
    1217   14474.3330
    1218   14153.8942
    1219   14452.8489
    1220   14493.2418
    1221   14251.0675
    1222   14250.8829
    1223   14505.4509
    1224   14489.6200
    1225   14424.0379
    1226   14219.0814
    1227   14482.0634
    1228   14297.1737
    1229   14478.0154
    1230   14272.2415
    1231   14305.4027
    1232   14193.3158
    1233   14413.6736
    1234   14369.4339
    1235   14378.9051
    1236   14434.8737
    1237   14484.6798
    1238   14077.9497
    1239   14115.6043
    1240   14421.2412
    1241   14039.8956
    1242   13870.4023
    1243   14214.8519
    1244   14139.6993
    1245   14262.8984
    1246   13890.4359
    1247   14504.0040
    1248   14341.2453
    1249   14278.4026
    1250   14035.1239
    1251   14382.6471
    1252   14241.3944
    1253   14293.9531
    1254   14341.1642
    1255   14526.8219
    1256   14188.5050
    1257   14311.7504
    1258   14114.2170
    1259   14395.7718
    1260   14229.9498
    1261   14317.0212
    1262   14349.4421
    1263   13925.4177
    1264   14383.3913
    1265   14076.4277
    1266   14139.5425
    1267   14171.5641
    1268   14372.1349
    1269   14175.6275
    1270   14597.2460
    1271   14529.0757
    1272   14456.3515
    1273   14526.2079
    1274   14717.5826
    1275   14202.6452
    1276   14312.1295
    1277   14449.2760
    1278   14454.3947
    1279   14319.7267
    1280   14403.5545
    1281   14277.0229
    1282   14489.9947
    1283   14484.8355
    1284   14259.6472
    1285   14265.6962
    1286   14138.7318
    1287   14335.3107
    1288   14422.2398
    1289   14479.5956
    1290   14251.8474
    1291   14208.7125
    1292   14276.7610
    1293   14558.4616
    1294   14134.8053
    1295   14392.5528
    1296   14336.0013
    1297   14588.7044
    1298   14320.2036
    1299   14379.5584
    1300   14141.3847
    1301   14272.9253
    1302   14309.9670
    1303   14412.9606
    1304   14291.9017
    1305   14654.6066
    1306   14482.2824
    1307   14420.1897
    1308   14801.5163
    1309   14468.1025
    1310   14654.7551
    1311   14678.2069
    1312   14555.7566
    1313   14589.4728
    1314   14614.7836
    1315   14360.2401
    1316   14659.8599
    1317   14468.3515
    1318   14510.8160
    1319   14630.6415
    1320   14385.5986
    1321   14509.4178
    1322   14428.5122
    1323   14737.6549
    1324   14570.8041
    1325   14584.2507
    1326   14536.6729
    1327   14483.3130
    1328   14572.9238
    1329   14650.8418
    1330   14539.7570
    1331   14307.6479
    1332   14565.8448
    1333   14254.6736
    1334   14363.6626
    1335   14199.3407
    1336   14403.4699
    1337   13994.3439
    1338   14181.6653
    1339   14287.6950
    1340   14296.8865
    1341   14154.8414
    1342   14089.5601
    1343   14488.5880
    1344   14141.5720
    1345   14295.9405
    1346   14521.2658
    1347   14350.2364
    1348   14455.6058
    1349   14083.2950
    1350   14183.6673
    1351   14674.9721
    1352   14388.0488
    1353   14403.4228
    1354   14277.3501
    1355   14259.7004
    1356   14153.8711
    1357   14305.7850
    1358   14343.3523
    1359   14331.3891
    1360   14206.2560
    1361   14522.7187
    1362   14221.3905
    1363   14440.3667
    1364   14426.7254
    1365   13979.2178
    1366   14289.5009
    1367   14381.1902
    1368   14194.1621
    1369   14129.6850
    1370   14149.6544
    1371   14340.3977
    1372   14372.9755
    1373   14187.5406
    1374   14829.3930
    1375   14237.8483
    1376   14593.7444
    1377   14403.5118
    1378   14296.7457
    1379   14242.5687
    1380   14338.0857
    1381   14184.7003
    1382   13986.2520
    1383   14291.9726
    1384   14545.6549
    1385   14376.2158
    1386   14270.3176
    1387   14195.4836
    1388   14132.3009
    1389   14143.3849
    1390   14362.7970
    1391   14495.3357
    1392   14218.7102
    1393   14130.1778
    1394   14480.8640
    1395   14478.6433
    1396   14394.4442
    1397   14342.6844
    1398   14678.0228
    1399   14297.2668
    1400   14523.1074
    1401   14252.8854
    1402   14432.6929
    1403   14232.2203
    1404   14234.1085
    1405   14097.1499
    1406   14403.1325
    1407   14089.8405
    1408   14178.8268
    1409   14260.1644
    1410   14181.4765
    1411   14164.5827
    1412   14555.8165
    1413   14386.4784
    1414   14035.7569
    1415   14140.3988
    1416   14114.4048
    1417   14109.9503
    1418   14658.4027
    1419   14282.1552
    1420   14336.5748
    1421   14237.1928
    1422   14291.3822
    1423   14138.1455
    1424   14218.1874
    1425   14486.0471
    1426   14242.3331
    1427   14442.0205
    1428   14382.0872
    1429   14401.2755
    1430   14298.9019
    1431   14261.1151
    1432   14292.8335
    1433   14233.3468
    1434   14262.2119
    1435   14300.9121
    1436   14411.6480
    1437   14400.6503
    1438   14321.5381
    1439   14376.0875
    1440   14296.1250
    1441   14149.6030
    1442   14216.4220
    1443   14202.8213
    1444   14323.9506
    1445   14335.1544
    1446   14295.3115
    1447   14043.8446
    1448   14549.3676
    1449   14197.4700
    1450   14136.9315
    1451   14407.1903
    1452   14032.1118
    1453   14234.6762
    1454   14063.6620
    1455   14062.2730
    1456   14260.4917
    1457   14193.9939
    1458   14169.8700
    1459   14306.7812
    1460   14154.7623
    1461   14011.5818
    1462   14236.8918
    1463   14349.1323
    1464   14622.5967
    1465   14454.7201
    1466   14324.3838
    1467   14509.5116
    1468   14421.0039
    1469   14424.6796
    1470   14448.2118
    1471   14399.4384
    1472   14356.8540
    1473   14591.4514
    1474   14536.6683
    1475   14390.2760
    1476   14292.9934
    1477   14196.6199
    1478   14330.0874
    1479   14277.0194
    1480   14279.7625
    1481   14378.9047
    1482   14155.9455
    1483   14296.1851
    1484   14308.9437
    1485   14302.7808
    1486   14181.2812
    1487   14116.9889
    1488   14171.2586
    1489   14207.5576
    1490   14388.2366
    1491   14129.5895
    1492   14116.0102
    1493   14208.0745
    1494   14240.9961
    1495   13988.3876
    1496   13929.2892
    1497   14031.0222
    1498   14123.9893
    1499   14231.4261
    1500   13993.0846
    1501   14214.4308
    1502   14164.9282
    1503   14165.3930
    1504   14370.6269
    1505   14282.4538
    1506   14342.8280
    1507   14095.6888
    1508   14148.3235
    1509   14067.6026
    1510   14446.3028
    1511   14337.3401
    1512   14327.1128
    1513   14293.6474
    1514   14236.6479
    1515   14149.1864
    1516   14193.6465
    1517   14329.2226
    1518   14331.2254
    1519   14239.4942
    1520   14508.7797
    1521   14538.0516
    1522   14341.4090
    1523   14262.9574
    1524   14468.5233
    1525   14388.7537
    1526   14500.3079
    1527   14255.3036
    1528   14271.7835
    1529   14327.4934
    1530   14175.0710
    1531   14152.8638
    1532   14045.9373
    1533   14073.5798
    1534   14029.6528
    1535   14443.1908
    1536   14106.7695
    1537   14175.4194
    1538   14161.3765
    1539   14319.5224
    1540   14317.7733
    1541   14420.3006
    1542   14277.2899
    1543   14294.9775
    1544   14206.1607
    1545   14291.6323
    1546   14271.3285
    1547   14301.3594
    1548   14295.2168
    1549   14249.4433
    1550   14245.2401
    1551   14159.2396
    1552   14439.1983
    1553   14050.3930
    1554   14254.1301
    1555   14180.3763
    1556   14190.1012
    1557   13965.3510
    1558   14240.5922
    1559   13976.3107
    1560   14117.7827
    1561   13979.4471
    1562   14221.4577
    1563   14110.1168
    1564   13889.2217
    1565   14113.8964
    1566   14488.6902
    1567   13907.6196
    1568   13902.8269
    1569   14098.1686
    1570   13940.5607
    1571   14358.9150
    1572   14283.5671
    1573   14209.2009
    1574   14323.6066
    1575   14411.9975
    1576   14114.1557
    1577   14113.7374
    1578   14367.0649
    1579   14111.6064
    1580   14015.3147
    1581   14125.7131
    1582   14112.0549
    1583   14043.7865
    1584   14125.2475
    1585   14038.6621
    1586   14083.1267
    1587   14263.4368
    1588   14347.9618
    1589   14370.7282
    1590   14450.8595
    1591   14162.7472
    1592   14274.5757
    1593   14152.4000
    1594   14129.0241
    1595   14120.3162
    1596   13809.8376
    1597   13866.0428
    1598   14180.4281
    1599   14141.4895
    1600   14197.9345
    1601   14182.5390
    1602   13953.0113
    1603   13986.2936
    1604   14082.6253
    1605   13957.9807
    1606   14160.2595
    1607   14141.0598
    1608   14221.4472
    1609   13951.6796
    1610   14299.3007
    1611   14195.2417
    1612   14061.6590
    1613   13822.4574
    1614   14243.0188
    1615   14202.1731
    1616   13959.2053
    1617   14133.5101
    1618   14101.7373
    1619   14147.6988
    1620   13788.5223
    1621   13979.1961
    1622   14161.1188
    1623   14002.2952
    1624   14012.4391
    1625   13894.9020
    1626   13990.7438
    1627   13989.7375
    1628   14018.3216
    1629   13820.5178
    1630   13882.9436
    1631   13942.5787
    1632   13860.0713
    1633   13723.8269
    1634   13942.3268
    1635   13875.7740
    1636   13808.3927
    1637   13820.2782
    1638   14086.9757
    1639   14051.5869
    1640   14103.6668
    1641   13894.8333
    1642   13934.4611
    1643   14095.4485
    1644   13739.5689
    1645   14018.1253
    1646   13809.4265
    1647   13801.0619
    1648   13742.8469
    1649   13864.7036
    1650   14105.8065
    1651   13904.0925
    1652   13971.4075
    1653   13893.6306
    1654   13995.5322
    1655   14219.7600
    1656   14051.0152
    1657   13727.3422
    1658   14157.3873
    1659   14292.1937
    1660   13993.8614
    1661   13903.5824
    1662   13998.0729
    1663   14100.6387
    1664   13924.8105
    1665   14440.0265
    1666   14171.9827
    1667   14336.7029
    1668   14333.4737
    1669   14366.0618
    1670   14196.5350
    1671   14439.7579
    1672   14159.3121
    1673   14240.8120
    1674   14366.9733
    1675   14306.8761
    1676   13934.5911
    1677   14174.6598
    1678   13928.2122
    1679   14079.0201
    1680   14222.8691
    1681   14127.4031
    1682   14101.6157
    1683   14307.8843
    1684   13951.7630
    1685   14201.5557
    1686   14252.6917
    1687   14272.5854
    1688   14248.9750
    1689   14413.0238
    1690   14296.7484
    1691   14315.1640
    1692   14255.0324
    1693   14240.6189
    1694   14163.0561
    1695   14291.3100
    1696   14302.7191
    1697   14129.9209
    1698   14080.3181
    1699   14338.0067
    1700   14280.5819
    1701   14183.6813
    1702   14291.1708
    1703   14380.4118
    1704   14328.4116
    1705   14019.2913
    1706   14276.9276
    1707   14196.6640
    1708   14243.2524
    1709   14369.0515
    1710   14185.4450
    1711   14345.9725
    1712   14404.5039
    1713   14219.6600
    1714   14390.3902
    1715   14242.9179
    1716   14276.8732
    1717   14437.0993
    1718   14449.2842
    1719   14600.6060
    1720   14207.7755
    1721   14539.2940
    1722   14251.0577
    1723   14612.6668
    1724   14366.1004
    1725   14550.0678
    1726   14223.9824
    1727   14417.7095
    1728   14120.1502
    1729   14245.2237
    1730   14108.9256
    1731   14309.1891
    1732   14202.8712
    1733   14136.5944
    1734   14236.5668
    1735   14288.4549
    1736   14109.9931
    1737   14228.8084
    1738   14277.4059
    1739   14330.4158
    1740   14368.7257
    1741   14358.4064
    1742   14074.9368
    1743   14462.4772
    1744   14660.6734
    1745   14265.1154
    1746   14341.6124
    1747   14430.9634
    1748   14268.6016
    1749   14380.1322
    1750   14455.9436
    1751   14215.4405
    1752   14514.0509
    1753   14331.8746
    1754   14557.1182
    1755   14535.3075
    1756   14324.7480
    1757   14437.3344
    1758   14510.2393
    1759   14194.3508
    1760   14430.3551
    1761   14253.4612
    1762   14220.1689
    1763   14460.6237
    1764   14249.0750
    1765   14087.4849
    1766   14321.7778
    1767   14130.9633
    1768   14529.0103
    1769   14667.6286
    1770   14547.7505
    1771   14423.0853
    1772   14690.9610
    1773   14352.5697
    1774   14483.0248
    1775   14412.6320
    1776   14472.4735
    1777   14597.6920
    1778   14348.0483
    1779   14443.4956
    1780   14197.4018
    1781   14380.9525
    1782   14537.2910
    1783   14283.8348
    1784   14549.4080
    1785   14475.6880
    1786   14490.7818
    1787   14483.4049
    1788   14398.2955
    1789   14470.9489
    1790   14467.1184
    1791   14374.5525
    1792   14469.5578
    1793   14226.3453
    1794   14422.0642
    1795   14143.6988
    1796   14479.2275
    1797   14287.3312
    1798   14334.7425
    1799   14353.5680
    1800   14424.0335
    1801   14293.5655
    1802   14458.8379
    1803   14314.8616
    1804   14448.4447
    1805   14378.8992
    1806   14675.5646
    1807   14387.2191
    1808   14697.5830
    1809   14515.6818
    1810   14440.3949
    1811   14630.9290
    1812   14575.3864
    1813   14435.8647
    1814   14366.6300
    1815   14561.6324
    1816   14628.1419
    1817   14599.9613
    1818   14374.1285
    1819   14281.3833
    1820   14465.5733
    1821   14542.1755
    1822   14408.3536
    1823   14392.7509
    1824   14246.1237
    1825   14075.7649
    1826   14401.2021
    1827   14065.9605
    1828   14360.7772
    1829   14235.1591
    1830   14408.5541
    1831   14393.4794
    1832   14271.5025
    1833   14159.6159
    1834   13812.4739
    1835   14112.8707
    1836   14157.5933
    1837   14026.0439
    1838   14021.0248
    1839   13886.7005
    1840   14184.7210
    1841   13911.6509
    1842   14026.7607
    1843   14173.4947
    1844   14168.6246
    1845   14287.9184
    1846   14260.8562
    1847   14093.8222
    1848   14207.8268
    1849   13990.2164
    1850   14039.1142
    1851   14113.8085
    1852   13959.0180
    1853   14343.8753
    1854   14054.7051
    1855   14114.8773
    1856   14294.1955
    1857   14367.2476
    1858   14135.1146
    1859   14186.2067
    1860   14289.8696
    1861   14040.8507
    1862   14295.2918
    1863   14399.4733
    1864   14493.8675
    1865   14326.4182
    1866   14169.5906
    1867   14094.6583
    1868   14388.7578
    1869   14145.0092
    1870   14556.3342
    1871   14398.3450
    1872   14408.5258
    1873   14056.8601
    1874   14492.0333
    1875   14360.8905
    1876   14273.0609
    1877   14286.0903
    1878   14173.6117
    1879   14440.1255
    1880   14101.1041
    1881   14301.3454
    1882   14173.2098
    1883   14235.4533
    1884   14114.4313
    1885   14244.7490
    1886   14102.5828
    1887   14336.3156
    1888   14416.2807
    1889   14336.1463
    1890   14321.8468
    1891   14395.3917
    1892   14369.1844
    1893   14364.9998
    1894   14464.5280
    1895   14507.8484
    1896   14405.3937
    1897   14773.0862
    1898   14617.9886
    1899   14574.7692
    1900   15008.4289
    1901   14612.0921
    1902   14912.1717
    1903   14710.9702
    1904   14755.7711
    1905   14845.7827
    1906   14805.4270
    1907   14674.9523
    1908   14468.0551
    1909   14445.7044
    1910   14418.1433
    1911   14499.3176
    1912   14566.5257
    1913   14582.7664
    1914   14586.5439
    1915   14604.0650
    1916   14769.4004
    1917   14918.7054
    1918   14602.8739
    1919   14699.2788
    1920   14668.0538
    1921   14522.2717
    1922   14454.0297
    1923   14579.8799
    1924   14381.1736
    1925   14385.8384
    1926   14532.2463
    1927   14495.5423
    1928   14207.0355
    1929   14411.8958
    1930   14492.0438
    1931   14628.3319
    1932   14505.7175
    1933   14285.7378
    1934   14547.7672
    1935   14349.8245
    1936   14428.6234
    1937   14428.7533
    1938   14292.5850
    1939   14365.3365
    1940   14593.5013
    1941   14465.8024
    1942   14032.1355
    1943   14144.5062
    1944   14097.6020
    1945   14109.1716
    1946   14408.2470
    1947   14412.3408
    1948   14417.4165
    1949   14624.0888
    1950   14505.4772
    1951   14546.9011
    1952   14457.7327
    1953   14681.3045
    1954   14611.0051
    1955   14606.6097
    1956   14617.5213
    1957   14323.8721
    1958   14412.0875
    1959   14574.5400
    1960   14422.5539
    1961   14587.0684
    1962   14584.4489
    1963   14538.5692
    1964   14550.9521
    1965   14527.2140
    1966   14361.4091
    1967   14327.8593
    1968   14446.3366
    1969   14251.1558
    1970   14433.3317
    1971   14508.0817
    1972   14683.7169
    1973   14454.9887
    1974   14418.7546
    1975   14223.5385
    1976   14556.0718
    1977   14452.6202
    1978   14638.6758
    1979   14621.2500
    1980   14424.1143
    1981   14483.0199
    1982   14334.0412
    1983   14603.5275
    1984   14469.9837
    1985   14747.7587
    1986   14517.8632
    1987   14405.1231
    1988   14443.9536
    1989   14272.8248
    1990   14622.8465
    1991   14415.3059
    1992   14347.9535
    1993   14180.5838
    1994   14337.4991
    1995   14450.7696
    1996   14185.7740
    1997   14276.4930
    1998   14328.2463
    1999   14354.9975
    2000   14377.6012
    2001   14393.5716
    2002   14372.9753
    2003   14212.2665
    2004   14080.5930
    2005   14060.3930
    2006   14370.4290
    2007   14067.6359
    2008   14365.4521
    2009   14404.5913
    2010   14275.9379
    2011   14441.8023
    2012   14408.3560
    2013   14513.6930
    2014   14189.8792
    2015   14643.9320
    2016   14575.7888
    2017   14433.9360
    2018   14575.3425
    2019   14084.2031
    2020   14258.7636
    2021   14534.9852
    2022   14410.5055
    2023   14451.3188
    2024   14440.9476
    2025   14569.1420
    2026   14194.9004
    2027   14429.8470
    2028   14344.6868
    2029   14170.6714
    2030   14206.2556
    2031   14183.3198
    2032   14208.4117
    2033   14105.6863
    2034   14298.7626
    2035   14515.8889
    2036   14358.4754
    2037   14292.4900
    2038   14332.9558
    2039   14018.2709
    2040   14361.1182
    2041   14425.9106
    2042   14085.1448
    2043   14278.5356
    2044   14403.8892
    2045   14477.5589
    2046   14185.6036
    2047   14373.0357
    2048   14194.3238
    2049   14347.1576
    2050   14226.1220
    2051   14124.8220
    2052   14113.7500
    2053   14462.1636
    2054   14369.0685
    2055   14309.9980
    2056   14221.3287
    2057   14095.4907
    2058   14520.5573
    2059   14039.4083
    2060   14254.1524
    2061   14154.2461
    2062   14247.4824
    2063   14467.8541
    2064   14374.5455
    2065   14450.4857
    2066   14393.1220
    2067   14292.6093
    2068   14288.8013
    2069   14275.5363
    2070   14496.2375
    2071   14470.9724
    2072   14314.2094
    2073   14649.3048
    2074   14386.6940
    2075   14617.3481
    2076   14398.9249
    2077   14403.8388
    2078   14887.6537
    2079   14519.8173
    2080   14635.7600
    2081   14522.7801
    2082   14410.4601
    2083   14682.4780
    2084   14460.7705
    2085   14522.7802
    2086   14626.8041
    2087   14582.4800
    2088   14513.8728
    2089   14397.6230
    2090   14787.0586
    2091   14665.7116
    2092   14586.9633
    2093   14637.8663
    2094   14706.1067
    2095   14373.5299
    2096   14549.3345
    2097   14205.8605
    2098   14309.0621
    2099   14387.7447
    2100   14353.1880
    2101   14501.8674
    2102   14287.1898
    2103   14540.1157
    2104   14371.2886
    2105   14569.9026
    2106   14434.3249
    2107   14688.9452
    2108   14477.3597
    2109   14173.3710
    2110   14268.7314
    2111   14078.1340
    2112   14182.7857
    2113   14248.7832
    2114   14364.2497
    2115   14410.1019
    2116   14074.2909
    2117   14157.7452
    2118   14375.3167
    2119   14065.5942
    2120   14113.8869
    2121   14081.0740
    2122   14248.4301
    2123   14222.2147
    2124   14240.3085
    2125   14168.4762
    2126   14345.6204
    2127   14481.3234
    2128   14431.5530
    2129   14382.0315
    2130   14195.1519
    2131   14211.7567
    2132   14239.3962
    2133   14425.0913
    2134   14432.0227
    2135   14378.9793
    2136   14469.4592
    2137   14344.8831
    2138   14068.4346
    2139   14201.1917
    2140   14208.6311
    2141   14226.8109
    2142   14335.0196
    2143   14160.5317
    2144   14370.0097
    2145   14452.2504
    2146   14414.8772
    2147   14186.9285
    2148   14129.3267
    2149   14247.8243
    2150   14532.3624
    2151   14151.9565
    2152   14428.5421
    2153   14401.3369
    2154   14214.3742
    2155   14102.4972
    2156   14008.8302
    2157   14036.6923
    2158   13958.0534
    2159   14094.6118
    2160   14212.6636
    2161   14245.6777
    2162   14049.4861
    2163   14348.1529
    2164   14128.2801
    2165   14481.7041
    2166   14687.9619
    2167   14186.2162
    2168   14326.0497
    2169   14292.1336
    2170   14271.7280
    2171   14321.4751
    2172   14338.3567
    2173   14196.6007
    2174   14103.2985
    2175   14227.0933
    2176   14302.0824
    2177   14115.4336
    2178   14380.8988
    2179   14236.1694
    2180   14382.3986
    2181   14270.7511
    2182   14290.2086
    2183   14371.3246
    2184   14104.9773
    2185   14334.6737
    2186   14310.5278
    2187   14187.8513
    2188   14215.1250
    2189   14049.7991
    2190   14297.4095
    2191   14065.4579
    2192   14434.4893
    2193   14321.0361
    2194   14287.0031
    2195   14133.0683
    2196   14228.6110
    2197   14032.9425
    2198   14197.4916
    2199   14260.6820
    2200   14151.8341
    2201   14287.5821
    2202   13907.9826
    2203   14313.6565
    2204   14338.6302
    2205   14287.7991
    2206   14359.9151
    2207   14078.6869
    2208   14318.1702
    2209   14229.1955
    2210   14503.7325
    2211   14431.4164
    2212   14350.6323
    2213   14324.7402
    2214   14206.6556
    2215   14216.7807
    2216   14193.1919
    2217   14187.0695
    2218   13940.7235
    2219   14075.4981
    2220   14037.2233
    2221   14044.2358
    2222   14259.8745
    2223   14082.6504
    2224   14051.7433
    2225   14096.7156
    2226   14209.7707
    2227   13950.4995
    2228   14198.1342
    2229   14113.5788
    2230   14021.9029
    2231   14359.7605
    2232   14228.8235
    2233   14416.8545
    2234   14073.2159
    2235   14179.9232
    2236   13919.4322
    2237   14083.6745
    2238   13701.5401
    2239   14063.6314
    2240   14032.1371
    2241   14159.4398
    2242   14258.7921
    2243   14126.8034
    2244   13947.4317
    2245   14074.8288
    2246   14170.3155
    2247   14004.5778
    2248   13989.1274
    2249   14128.6854
    2250   14149.5419
    2251   14210.9454
    2252   14218.1176
    2253   14316.2364
    2254   14256.6839
    2255   14323.6985
    2256   13958.0755
    2257   14018.9682
    2258   14396.1732
    2259   14041.5554
    2260   14135.4523
    2261   14212.7847
    2262   14135.4566
    2263   13904.8181
    2264   14246.2764
    2265   14069.7836
    2266   13990.5163
    2267   14218.3564
    2268   14209.9280
    2269   14004.4837
    2270   13972.3692
    2271   13719.8170
    2272   13828.0384
    2273   14283.3068
    2274   14467.1410
    2275   14294.5146
    2276   14316.5007
    2277   14376.1353
    2278   14476.0486
    2279   14361.2962
    2280   14458.1612
    2281   14517.2648
    2282   14308.2261
    2283   14332.2725
    2284   14383.5736
    2285   14156.9829
    2286   14206.5391
    2287   14186.2254
    2288   14026.8613
    2289   14182.6476
    2290   14366.0704
    2291   14162.2103
    2292   14202.4076
    2293   14229.6110
    2294   14346.7261
    2295   14402.8654
    2296   14532.8571
    2297   14067.5510
    2298   14502.4798
    2299   14295.4701
    2300   14530.9800
    2301   14205.5075
    2302   14414.8853
    2303   14213.3901
    2304   14217.0148
    2305   14299.9479
    2306   14423.4173
    2307   14293.9984
    2308   14121.1838
    2309   14219.1082
    2310   14401.5979
    2311   14347.3576
    2312   14718.3137
    2313   14274.9228
    2314   14293.5935
    2315   14264.1666
    2316   14060.1373
    2317   14211.0744
    2318   14077.1638
    2319   14294.7411
    2320   14280.6534
    2321   14231.6231
    2322   14262.5519
    2323   14231.8745
    2324   14140.5679
    2325   14379.2183
    2326   14259.3241
    2327   14212.7331
    2328   14309.9795
    2329   14193.4863
    2330   13960.5597
    2331   14046.1318
    2332   14126.1255
    2333   14051.8366
    2334   13983.0988
    2335   14032.0773
    2336   14333.9216
    2337   13864.9491
    2338   14058.6732
    2339   14092.3908
    2340   14178.8917
    2341   14338.7242
    2342   13956.4698
    2343   14454.4478
    2344   14386.3979
    2345   14272.8328
    2346   14385.2644
    2347   14263.4432
    2348   14468.2327
    2349   14532.8777
    2350   14285.8230
    2351   14590.9848
    2352   14304.8485
    2353   14365.1407
    2354   14386.8755
    2355   14430.3977
    2356   14314.9208
    2357   14587.9804
    2358   14345.1551
    2359   14378.1983
    2360   14429.1069
    2361   14179.4236
    2362   14091.0480
    2363   14195.5889
    2364   14267.8275
    2365   14439.8690
    2366   14258.3734
    2367   14485.0681
    2368   14296.2596
    2369   14430.6657
    2370   14324.0944
    2371   14218.1075
    2372   14206.3187
    2373   14193.6741
    2374   14440.9731
    2375   14163.3321
    2376   14197.3494
    2377   14136.0390
    2378   14598.9913
    2379   14464.8429
    2380   14610.6748
    2381   14447.4083
    2382   14359.0321
    2383   14207.9868
    2384   14528.9599
    2385   14080.5510
    2386   14413.0567
    2387   14561.4527
    2388   14237.6721
    2389   14258.3843
    2390   14440.7094
    2391   14407.4404
    2392   14088.9422
    2393   14324.1383
    2394   14108.3638
    2395   14177.6890
    2396   14136.4783
    2397   14027.7684
    2398   14174.9043
    2399   14200.0350
    2400   14298.3099
    2401   14585.8241
    2402   14287.7349
    2403   14546.2581
    2404   14388.9920
    2405   14353.0677
    2406   14155.9193
    2407   14236.8222
    2408   14126.6161
    2409   14385.4518
    2410   14111.2518
    2411   14319.7030
    2412   14247.5371
    2413   14204.2694
    2414   14379.6472
    2415   14190.3329
    2416   14510.7820
    2417   14712.3295
    2418   14615.8010
    2419   14341.2907
    2420   14372.2213
    2421   14448.6754
    2422   14480.3111
    2423   14402.8334
    2424   14575.2981
    2425   14491.9011
    2426   14428.1300
    2427   14191.9618
    2428   14738.8225
    2429   14641.8417
    2430   14388.0900
    2431   14308.4119
    2432   14331.8394
    2433   14247.7471
    2434   14315.0533
    2435   14712.8866
    2436   14630.8437
    2437   14458.3364
    2438   14332.0955
    2439   14623.4500
    2440   14466.5807
    2441   14756.0875
    2442   14663.5519
    2443   14298.7657
    2444   14555.9492
    2445   14615.8918
    2446   14455.8852
    2447   14580.7933
    2448   14312.2543
    2449   14662.9923
    2450   14402.6399
    2451   14506.4673
    2452   14621.4888
    2453   14617.1996
    2454   14239.3170
    2455   14530.7523
    2456   14446.7124
    2457   14375.8065
    2458   14669.5371
    2459   14333.2556
    2460   14354.0391
    2461   14718.0399
    2462   14598.1071
    2463   14614.8482
    2464   14655.1792
    2465   14387.1041
    2466   14367.5842
    2467   14451.7620
    2468   14423.8874
    2469   14590.6144
    2470   14488.8713
    2471   14257.7844
    2472   14661.4648
    2473   14448.1543
    2474   14514.3905
    2475   14666.4676
    2476   14515.3114
    2477   14462.3948
    2478   14400.7230
    2479   14275.5888
    2480   14278.4907
    2481   14422.5386
    2482   14347.4167
    2483   14802.7943
    2484   14417.4724
    2485   14341.3043
    2486   14177.8675
    2487   14186.3661
    2488   14599.2076
    2489   14621.2692
    2490   14527.5954
    2491   14513.2262
    2492   14530.1197
    2493   14626.9019
    2494   14556.1797
    2495   14736.9988
    2496   14792.6460
    2497   14681.2017
    2498   14705.7571
    2499   14917.9581
    2500   14784.9233
    2501   14660.6537
    2502   14687.6891
    2503   14587.2159
    2504   14664.4510
    2505   14810.0330
    2506   14905.5480
    2507   14598.0387
    2508   14370.7913
    2509   14730.8722
    2510   14405.5128
    2511   14608.5943
    2512   14328.3269
    2513   14595.1261
    2514   14287.7862
    2515   14613.3113
    2516   14461.6339
    2517   14733.5469
    2518   14283.2386
    2519   14681.6706
    2520   14587.9502
    2521   14652.0276
    2522   14435.1058
    2523   14631.6924
    2524   14336.1059
    2525   14231.2463
    2526   14465.7690
    2527   14304.0371
    2528   14577.7540
    2529   14378.0873
    2530   14444.5259
    2531   14583.9950
    2532   14488.0930
    2533   14531.1997
    2534   14454.5181
    2535   14451.9727
    2536   14726.2088
    2537   14585.6530
    2538   14540.2953
    2539   14453.2504
    2540   14567.9679
    2541   14351.2177
    2542   14383.4720
    2543   14455.7086
    2544   14875.0710
    2545   14565.8030
    2546   14695.1566
    2547   14658.1262
    2548   14729.3545
    2549   14384.6177
    2550   14625.7252
    2551   14649.5724
    2552   14400.3347
    2553   14603.6773
    2554   14354.3896
    2555   14580.2956
    2556   14506.0374
    2557   14576.7446
    2558   14384.2310
    2559   14424.8554
    2560   14354.3555
    2561   14572.7604
    2562   15027.3843
    2563   14645.5259
    2564   14575.2898
    2565   14699.6321
    2566   14864.7122
    2567   14628.7992
    2568   14568.5822
    2569   14584.7429
    2570   14732.8460
    2571   14821.2159
    2572   14853.0355
    2573   14673.6172
    2574   14483.8296
    2575   14578.9263
    2576   14488.9664
    2577   14810.4994
    2578   14676.0205
    2579   14768.5461
    2580   14728.3005
    2581   14652.3618
    2582   14583.1523
    2583   14671.6970
    2584   14599.9332
    2585   14766.2418
    2586   14653.2216
    2587   14807.4570
    2588   14429.5670
    2589   14601.9090
    2590   14342.7806
    2591   14513.7157
    2592   14313.2986
    2593   14628.8271
    2594   14640.1053
    2595   14725.9468
    2596   14919.9458
    2597   14535.2120
    2598   14684.2374
    2599   14729.6359
    2600   14846.7678
    2601   14706.5746
    2602   14587.1707
    2603   14766.7313
    2604   14893.5028
    2605   14615.3232
    2606   14648.6187
    2607   14919.3151
    2608   14704.2098
    2609   14541.4023
    2610   15089.7374
    2611   14736.2063
    2612   14732.5020
    2613   14988.1839
    2614   14724.5402
    2615   14980.4997
    2616   14620.1849
    2617   14789.9546
    2618   14689.9046
    2619   14518.3043
    2620   14739.7506
    2621   14881.8292
    2622   14880.8296
    2623   14911.5381
    2624   14892.2655
    2625   14746.6148
    2626   14659.7840
    2627   14579.0429
    2628   14399.7809
    2629   14427.6003
    2630   14620.9435
    2631   14655.4363
    2632   14572.4284
    2633   14686.3073
    2634   14750.2131
    2635   14687.6210
    2636   14613.2996
    2637   14737.2469
    2638   14539.6547
    2639   14554.9742
    2640   14676.2645
    2641   14706.7692
    2642   14824.8586
    2643   14560.4868
    2644   14533.9298
    2645   14568.8265
    2646   14731.2835
    2647   14564.4148
    2648   14454.3034
    2649   14584.1397
    2650   14367.4243
    2651   14680.2947
    2652   14377.2378
    2653   14597.1745
    2654   14374.0444
    2655   14726.9942
    2656   14478.8654
    2657   14445.7866
    2658   14265.5922
    2659   14328.4508
    2660   14402.9819
    2661   14569.6902
    2662   14431.5969
    2663   14504.7678
    2664   14185.3738
    2665   14541.8146
    2666   14211.2885
    2667   14493.6439
    2668   14558.2964
    2669   14468.9961
    2670   14528.8019
    2671   14701.8406
    2672   14566.4050
    2673   14546.4333
    2674   14337.7703
    2675   14348.4017
    2676   14216.2623
    2677   14332.2437
    2678   14550.3512
    2679   14531.8905
    2680   14546.2140
    2681   14448.3686
    2682   14600.8133
    2683   14581.9414
    2684   14735.0203
    2685   14580.3982
    2686   14618.3724
    2687   14369.1184
    2688   14572.6369
    2689   14479.5884
    2690   14520.8975
    2691   14621.8115
    2692   14374.8050
    2693   14496.0572
    2694   14644.3315
    2695   14268.4274
    2696   14320.0207
    2697   14463.0407
    2698   14306.9943
    2699   14401.1016
    2700   14290.7134
    2701   14408.0813
    2702   14481.6738
    2703   14350.4716
    2704   14583.0304
    2705   14525.7572
    2706   14383.5617
    2707   14433.2657
    2708   14445.6191
    2709   14359.2271
    2710   14627.0865
    2711   14538.1243
    2712   14387.1377
    2713   14723.3719
    2714   14527.8119
    2715   14654.7393
    2716   14433.2779
    2717   14541.2562
    2718   14310.3353
    2719   14605.2724
    2720   14544.4984
    2721   14406.8618
    2722   14372.2674
    2723   14697.3454
    2724   14600.4355
    2725   14498.4293
    2726   14423.3511
    2727   14245.3981
    2728   14509.1108
    2729   14288.4387
    2730   14350.9633
    2731   14188.4569
    2732   14292.3354
    2733   14232.0656
    2734   14386.4980
    2735   14315.4882
    2736   14533.0447
    2737   14537.3410
    2738   14483.2938
    2739   14251.7309
    2740   14344.6979
    2741   14283.5408
    2742   14268.4585
    2743   14282.3273
    2744   14335.4766
    2745   13965.2419
    2746   14157.2335
    2747   14183.3118
    2748   14369.2814
    2749   14501.7854
    2750   14070.3111
    2751   14418.9046
    2752   14294.5898
    2753   14322.2592
    2754   14536.5373
    2755   14375.6117
    2756   14474.3473
    2757   14493.7127
    2758   14246.8215
    2759   14181.9045
    2760   14311.3322
    2761   14303.5335
    2762   14359.3076
    2763   14390.6929
    2764   14393.1605
    2765   14301.5183
    2766   14336.2883
    2767   14332.4814
    2768   14505.2356
    2769   14397.1600
    2770   14443.2109
    2771   14632.7555
    2772   14398.9650
    2773   14534.4283
    2774   14540.6734
    2775   14484.9515
    2776   15008.4615
    2777   14556.0285
    2778   14379.3166
    2779   14383.7336
    2780   14254.8840
    2781   14296.1725
    2782   14220.8701
    2783   14216.1697
    2784   14361.7639
    2785   14085.5070
    2786   13966.6918
    2787   14181.1377
    2788   14170.7734
    2789   14211.6188
    2790   14313.1755
    2791   14138.3366
    2792   14342.1095
    2793   14271.2249
    2794   14247.6122
    2795   14116.0960
    2796   14316.7280
    2797   14427.1230
    2798   14023.1928
    2799   14278.6072
    2800   14126.2298
    2801   14238.7793
    2802   14415.4618
    2803   14336.3594
    2804   14379.6943
    2805   14271.9351
    2806   14457.3273
    2807   14353.3694
    2808   14145.5261
    2809   13877.4405
    2810   13918.4133
    2811   14264.7040
    2812   14148.3360
    2813   14269.2590
    2814   13898.6710
    2815   14143.5576
    2816   14405.4517
    2817   14251.7312
    2818   14377.2826
    2819   14231.9137
    2820   14309.9123
    2821   14298.0014
    2822   14202.0088
    2823   14415.0166
    2824   14186.4911
    2825   14366.7172
    2826   14241.1349
    2827   14191.4901
    2828   14158.9452
    2829   14386.9944
    2830   13996.6021
    2831   13922.9783
    2832   14096.2856
    2833   14387.3823
    2834   14271.9908
    2835   13879.9741
    2836   14038.8882
    2837   14127.1378
    2838   14357.6099
    2839   14215.1967
    2840   14300.4801
    2841   14297.2404
    2842   14398.7452
    2843   14079.6451
    2844   14213.9415
    2845   14276.0845
    2846   14338.1128
    2847   14329.4398
    2848   14421.3366
    2849   14147.4477
    2850   14362.3265
    2851   14422.6130
    2852   14202.1122
    2853   14181.5645
    2854   14468.7122
    2855   14276.8770
    2856   14067.0042
    2857   14400.8137
    2858   14197.2509
    2859   14311.0746
    2860   14458.0874
    2861   14040.1033
    2862   14349.2396
    2863   14316.6383
    2864   14405.8091
    2865   14229.7500
    2866   14195.7056
    2867   14201.8012
    2868   14334.1304
    2869   14045.3584
    2870   14163.1788
    2871   14242.3780
    2872   14359.1077
    2873   14294.5582
    2874   14318.4450
    2875   14562.7375
    2876   14518.0388
    2877   14196.4148
    2878   14231.0566
    2879   14208.0013
    2880   14025.4637
    2881   14474.8331
    2882   14294.0368
    2883   14260.5656
    2884   14092.3917
    2885   14291.7830
    2886   14295.0400
    2887   14289.7050
    2888   14078.5224
    2889   14450.7387
    2890   14098.9187
    2891   14250.9909
    2892   14429.1705
    2893   14418.3905
    2894   14293.3934
    2895   14432.6935
    2896   14594.4432
    2897   14513.0109
    2898   14302.6732
    2899   14583.0096
    2900   14459.5969
    2901   14422.7180
    2902   14290.5236
    2903   14285.1704
    2904   14359.3325
    2905   14381.1513
    2906   14265.3754
    2907   14480.5365
    2908   14294.7871
    2909   14515.8128
    2910   14235.9582
    2911   14478.4252
    2912   14388.0755
    2913   14365.4733
    2914   14301.6050
    2915   14357.2542
    2916   14566.0698
    2917   14188.8183
    2918   14325.6363
    2919   14056.2984
    2920   14091.5452
    2921   14289.4856
    2922   14439.9247
    2923   14515.6025
    2924   14465.8049
    2925   14526.9160
    2926   14256.0932
    2927   14336.0953
    2928   14595.8795
    2929   14402.4829
    2930   14493.0179
    2931   14402.4069
    2932   14178.8239
    2933   14096.1973
    2934   14330.4222
    2935   14298.4648
    2936   14421.3550
    2937   14295.4686
    2938   14175.2119
    2939   14111.3494
    2940   14239.3746
    2941   14070.8450
    2942   14201.2382
    2943   14151.4564
    2944   14312.4476
    2945   14285.8416
    2946   14235.2498
    2947   13978.8524
    2948   14312.0314
    2949   14176.7730
    2950   14387.6702
    2951   14230.3941
    2952   13946.8441
    2953   14202.4828
    2954   13973.6793
    2955   14218.6920
    2956   13988.7371
    2957   14051.2447
    2958   14218.2793
    2959   14132.9565
    2960   14344.3534
    2961   14556.7159
    2962   14184.8573
    2963   14545.2806
    2964   14364.3739
    2965   14727.0338
    2966   14607.2385
    2967   14463.7886
    2968   14334.7191
    2969   14276.8006
    2970   14453.9348
    2971   14319.5723
    2972   14089.2201
    2973   14067.2263
    2974   14021.2898
    2975   14372.4496
    2976   14183.9861
    2977   14293.7450
    2978   14128.3616
    2979   14299.5577
    2980   14263.4492
    2981   14140.7392
    2982   14117.3202
    2983   14102.9821
    2984   14498.0487
    2985   14333.0919
    2986   14447.5973
    2987   14631.1015
    2988   14118.7966
    2989   14523.3996
    2990   14315.9668
    2991   14492.0953
    2992   14389.3483
    2993   14109.8842
    2994   14508.7505
    2995   14120.1113
    2996   14577.4871
    2997   14326.9837
    2998   14289.9014
    2999   14076.0672
    3000   14141.7368
    3001   14420.4412
    3002   14259.5369
    3003   14551.7249
    3004   14345.7682
    3005   14236.2826
    3006   14416.6202
    3007   14235.3851
    3008   14369.8168
    3009   14234.8100
    3010   14380.4219
    3011   14104.3021
    3012   13967.1749
    3013   14310.3956
    3014   14292.1507
    3015   14462.6739
    3016   14242.6187
    3017   14335.5969
    3018   14287.5071
    3019   14244.3288
    3020   14308.1803
    3021   14282.7822
    3022   14421.2809
    3023   14260.5463
    3024   14159.4987
    3025   14154.8883
    3026   14031.3776
    3027   14224.3803
    3028   14246.9084
    3029   14288.0257
    3030   14235.5086
    3031   14395.7033
    3032   14166.8309
    3033   14106.6495
    3034   14130.8018
    3035   14416.8701
    3036   14291.5774
    3037   14202.6449
    3038   13948.4808
    3039   14155.7625
    3040   13975.4756
    3041   14119.3979
    3042   14126.1790
    3043   14265.3183
    3044   14378.0926
    3045   14133.6988
    3046   14205.9856
    3047   14059.2219
    3048   14051.5434
    3049   14181.2043
    3050   14377.4176
    3051   14240.4527
    3052   14269.3478
    3053   14287.3275
    3054   14223.9410
    3055   14112.6949
    3056   14097.1009
    3057   14315.8786
    3058   14617.7115
    3059   14321.1304
    3060   14178.2737
    3061   14215.6251
    3062   14259.2190
    3063   14433.2955
    3064   14213.9384
    3065   14491.7211
    3066   14409.8286
    3067   14502.6313
    3068   14277.4625
    3069   14337.3854
    3070   14509.9751
    3071   14380.4385
    3072   14604.5825
    3073   14382.9589
    3074   14363.0355
    3075   14455.7338
    3076   14610.5614
    3077   14475.0836
    3078   14568.5688
    3079   14327.8354
    3080   14396.5471
    3081   14378.0420
    3082   14452.0637
    3083   14072.0324
    3084   14416.2561
    3085   14337.1863
    3086   14324.8790
    3087   14086.2107
    3088   14174.7240
    3089   14205.2696
    3090   14285.0826
    3091   14237.1028
    3092   14302.2710
    3093   14387.8805
    3094   14382.1461
    3095   14263.7300
    3096   14209.3491
    3097   14242.8202
    3098   14313.4847
    3099   14407.0931
    3100   14010.2766
    3101   14362.9484
    3102   13948.5472
    3103   13954.7993
    3104   14238.3170
    3105   14198.0572
    3106   14181.8258
    3107   14253.1124
    3108   14187.3037
    3109   14283.3617
    3110   14426.0440
    3111   14166.3452
    3112   14112.7107
    3113   14261.6237
    3114   14187.4440
    3115   14263.1425
    3116   14390.8542
    3117   14273.9974
    3118   14022.6998
    3119   14344.8917
    3120   14357.1688
    3121   14256.0123
    3122   14178.2771
    3123   14198.7138
    3124   14244.3868
    3125   14173.5345
    3126   14261.9807
    3127   14322.2489
    3128   14478.2287
    3129   14294.2358
    3130   14395.6386
    3131   14381.9583
    3132   14487.0605
    3133   14359.5304
    3134   14269.4850
    3135   14150.0419
    3136   14398.0350
    3137   14081.3039
    3138   14169.9282
    3139   14211.9767
    3140   14076.5396
    3141   14466.9520
    3142   14347.0948
    3143   14292.8594
    3144   14213.3276
    3145   14464.5694
    3146   14291.1006
    3147   14372.9102
    3148   14630.6758
    3149   14465.8509
    3150   14520.5798
    3151   14489.7175
    3152   14412.6607
    3153   14266.8594
    3154   14347.4081
    3155   14646.6767
    3156   14362.4659
    3157   14474.9874
    3158   14303.2195
    3159   14518.7443
    3160   14371.2145
    3161   14378.9999
    3162   14536.9768
    3163   14585.3746
    3164   14513.9081
    3165   14247.8400
    3166   14325.1897
    3167   14212.8872
    3168   14412.4138
    3169   14322.8843
    3170   14610.7956
    3171   14527.0409
    3172   14325.7236
    3173   14373.3051
    3174   14267.7554
    3175   14398.9778
    3176   14164.2489
    3177   14504.9124
    3178   14492.8490
    3179   14470.5830
    3180   14438.5881
    3181   14269.2019
    3182   14506.4749
    3183   14454.7958
    3184   14370.9307
    3185   14495.5749
    3186   14623.9308
    3187   14229.7700
    3188   14390.4314
    3189   14500.6749
    3190   14631.5778
    3191   14484.8590
    3192   14423.9679
    3193   14528.0522
    3194   14488.1848
    3195   14451.7138
    3196   14527.4198
    3197   14434.2692
    3198   14566.2848
    3199   14701.9537
    3200   14504.6337
    3201   14567.7915
    3202   14846.9843
    3203   14733.3175
    3204   14617.7151
    3205   14437.4919
    3206   14711.8187
    3207   14695.2316
    3208   14847.4702
    3209   14783.6912
    3210   14642.9469
    3211   14407.8686
    3212   14809.3873
    3213   14614.0197
    3214   14759.1491
    3215   14652.8700
    3216   14610.5300
    3217   14547.8871
    3218   14308.5150
    3219   14533.0906
    3220   14643.2988
    3221   14577.6202
    3222   14425.4277
    3223   14420.9874
    3224   14613.1496
    3225   14738.5221
    3226   14497.0496
    3227   14495.0473
    3228   14381.4952
    3229   14502.5248
    3230   14645.9026
    3231   14524.5083
    3232   14256.7815
    3233   14657.0438
    3234   14345.2868
    3235   14415.6669
    3236   14260.0137
    3237   14235.5798
    3238   14493.7939
    3239   14421.9319
    3240   14185.9933
    3241   14376.2884
    3242   14585.3050
    3243   14278.4613
    3244   14455.5521
    3245   14413.8374
    3246   14303.8481
    3247   14316.6112
    3248   14565.0254
    3249   14466.2769
    3250   14421.0715
    3251   14581.2371
    3252   14565.1850
    3253   14424.8024
    3254   14373.3771
    3255   14660.4698
    3256   14517.5455
    3257   14673.8735
    3258   14405.6526
    3259   14370.4287
    3260   14347.5386
    3261   14423.5125
    3262   14311.3317
    3263   14224.3281
    3264   14339.8982
    3265   14324.4777
    3266   14513.7397
    3267   14472.6919
    3268   14465.0956
    3269   14569.2542
    3270   14285.3804
    3271   14452.4366
    3272   14650.0290
    3273   14252.7188
    3274   14665.9755
    3275   14540.2126
    3276   14482.7982
    3277   14451.2647
    3278   14428.8550
    3279   14417.7742
    3280   14447.3373
    3281   14396.5987
    3282   14554.2567
    3283   14569.6554
    3284   14684.4500
    3285   14504.5633
    3286   14595.6712
    3287   14552.7952
    3288   14628.4773
    3289   14730.6758
    3290   14501.1932
    3291   14539.0635
    3292   14417.1109
    3293   14078.5280
    3294   14329.6025
    3295   14311.6543
    3296   14325.4854
    3297   14322.4034
    3298   14196.6168
    3299   14238.8863
    3300   14644.1983
    3301   14491.3178
    3302   14408.4077
    3303   14226.9478
    3304   14492.5627
    3305   14707.7597
    3306   14141.0228
    3307   14511.6908
    3308   14478.0451
    3309   14245.2972
    3310   14650.9243
    3311   14441.1552
    3312   14640.8795
    3313   14711.3392
    3314   14679.5816
    3315   14516.1935
    3316   14780.6881
    3317   14780.5368
    3318   14844.0390
    3319   14699.1875
    3320   14729.3417
    3321   14891.3673
    3322   14841.8991
    3323   15003.4638
    3324   14806.8656
    3325   14952.6984
    3326   14871.9576
    3327   15009.6010
    3328   14853.2832
    3329   14775.8390
    3330   14900.1484
    3331   14917.3356
    3332   15212.2220
    3333   14866.3921
    3334   14725.2897
    3335   14878.4444
    3336   14567.0901
    3337   14379.4597
    3338   14297.1285
    3339   14517.7660
    3340   14367.7419
    3341   14345.2809
    3342   14659.5044
    3343   14454.2430
    3344   14411.4263
    3345   14590.7672
    3346   14494.1570
    3347   14391.7813
    3348   14630.2665
    3349   14691.9247
    3350   14328.6481
    3351   14547.9828
    3352   14760.3843
    3353   14764.8824
    3354   14195.7008
    3355   14616.0194
    3356   14602.9564
    3357   14607.8008
    3358   14711.5004
    3359   14442.0282
    3360   14668.4614
    3361   14632.2199
    3362   14727.7476
    3363   14655.8321
    3364   14693.4378
    3365   14614.1998
    3366   14603.1847
    3367   14573.1292
    3368   14547.7354
    3369   14561.3163
    3370   14410.5128
    3371   14458.7676
    3372   14565.5465
    3373   14574.0383
    3374   14358.4845
    3375   14702.2862
    3376   14448.6962
    3377   14668.8798
    3378   14507.8356
    3379   14545.6918
    3380   14548.7852
    3381   14480.9541
    3382   14483.7081
    3383   14611.1202
    3384   14758.9946
    3385   14626.7388
    3386   14521.8916
    3387   14765.6412
    3388   14392.5284
    3389   14711.3516
    3390   14596.9832
    3391   14507.5796
    3392   14478.4860
    3393   14395.1594
    3394   14304.0182
    3395   14373.4407
    3396   14391.4310
    3397   14536.8222
    3398   14594.7024
    3399   14388.9625
    3400   14725.6195
    3401   14697.8456
    3402   14199.3214
    3403   14320.1262
    3404   14644.2828
    3405   14376.5661
    3406   14379.0297
    3407   14448.4580
    3408   14435.4998
    3409   14480.1963
    3410   14411.5627
    3411   14599.4862
    3412   14286.5157
    3413   14662.2986
    3414   14726.8969
    3415   14414.7028
    3416   14249.0014
    3417   14508.7404
    3418   14478.0603
    3419   14603.2856
    3420   14626.8252
    3421   14515.3957
    3422   14411.8994
    3423   14534.9855
    3424   14691.4317
    3425   14376.2247
    3426   14597.8466
    3427   14459.3909
    3428   14544.3421
    3429   14361.5114
    3430   14659.4025
    3431   14616.8780
    3432   14870.5206
    3433   14614.8563
    3434   14670.7679
    3435   14929.2668
    3436   14678.8451
    3437   14874.0831
    3438   14598.4078
    3439   14695.7985
    3440   14648.0107
    3441   14788.3553
    3442   14946.5425
    3443   14867.8077
    3444   14484.8842
    3445   14739.5155
    3446   14866.5146
    3447   14644.8177
    3448   14839.4799
    3449   14490.1231
    3450   14677.1123
    3451   14748.0141
    3452   14727.1124
    3453   14540.9750
    3454   14811.5828
    3455   14788.4160
    3456   14761.7868
    3457   14469.0532
    3458   14608.2194
    3459   14375.1364
    3460   14410.3268
    3461   14633.3395
    3462   14561.3767
    3463   14459.1405
    3464   14519.6249
    3465   14365.6511
    3466   14403.1392
    3467   14418.2682
    3468   14423.9157
    3469   14355.9045
    3470   14318.8630
    3471   14480.4740
    3472   14492.0017
    3473   14305.6065
    3474   14382.1387
    3475   14379.0373
    3476   14636.3237
    3477   14388.1632
    3478   14614.0055
    3479   14585.2469
    3480   14430.5098
    3481   14772.8739
    3482   14112.3018
    3483   14504.5078
    3484   14432.6883
    3485   14636.6168
    3486   14426.0212
    3487   14523.9990
    3488   14327.2332
    3489   14535.1732
    3490   14698.9436
    3491   14222.8443
    3492   14141.2656
    3493   14195.5009
    3494   14286.1086
    3495   14344.4275
    3496   14454.3099
    3497   14390.1814
    3498   14548.8785
    3499   14653.1090
    3500   14838.2907
    3501   14607.5161
    3502   14517.3423
    3503   14445.8063
    3504   14442.6310
    3505   14530.0400
    3506   14794.9555
    3507   14604.3260
    3508   14318.9596
    3509   14832.0377
    3510   14623.9109
    3511   14637.7154
    3512   14306.8273
    3513   14523.7391
    3514   14656.0948
    3515   14458.9727
    3516   14255.3530
    3517   14467.3006
    3518   14230.0053
    3519   14532.6025
    3520   14378.4347
    3521   14659.0612
    3522   14331.7634
    3523   14743.4163
    3524   14598.8084
    3525   14608.8368
    3526   14556.1512
    3527   14594.1512
    3528   14470.6333
    3529   14434.6098
    3530   14388.7266
    3531   14341.4855
    3532   14398.0969
    3533   14353.6416
    3534   14135.1957
    3535   14213.8863
    3536   14440.1531
    3537   14091.0920
    3538   14179.1665
    3539   14263.3470
    3540   14133.9862
    3541   14151.5660
    3542   14354.7251
    3543   14327.1174
    3544   14264.7970
    3545   14174.4591
    3546   14292.1412
    3547   14481.8463
    3548   14333.8083
    3549   14232.7545
    3550   13966.8378
    3551   14168.8401
    3552   14362.1294
    3553   14231.4661
    3554   14422.2134
    3555   14429.7007
    3556   14327.7345
    3557   14254.7696
    3558   14212.6592
    3559   14327.4245
    3560   14486.7498
    3561   14177.8834
    3562   14259.1023
    3563   14200.0470
    3564   14039.1823
    3565   14294.7021
    3566   14276.2337
    3567   14425.6297
    3568   14202.0432
    3569   14210.9726
    3570   14341.5033
    3571   14382.3881
    3572   14367.6272
    3573   14467.1968
    3574   14187.6791
    3575   14444.6859
    3576   14568.1624
    3577   14203.4842
    3578   14336.9841
    3579   14232.7246
    3580   14457.1494
    3581   14513.0443
    3582   14236.4416
    3583   14168.8993
    3584   14544.1693
    3585   14081.3716
    3586   14269.4385
    3587   14152.9340
    3588   14169.8806
    3589   14261.4205
    3590   14676.1680
    3591   14565.1197
    3592   14648.1517
    3593   14493.7213
    3594   14471.2435
    3595   14608.9369
    3596   14510.8604
    3597   14386.1878
    3598   14527.3059
    3599   14240.3797
    3600   14523.2906
    3601   14496.6291
    3602   14497.0922
    3603   14424.1004
    3604   14350.6184
    3605   14418.6563
    3606   14539.7956
    3607   14509.1992
    3608   14497.4330
    3609   14221.6713
    3610   14513.4370
    3611   14414.4829
    3612   14657.7762
    3613   14309.3301
    3614   14375.6675
    3615   14693.9882
    3616   14565.0467
    3617   14529.7645
    3618   14582.9377
    3619   14567.8568
    3620   14484.2910
    3621   14461.5110
    3622   14646.2771
    3623   14680.0296
    3624   14541.7980
    3625   14483.0139
    3626   14465.2053
    3627   14426.4713
    3628   14672.2087
    3629   14386.2781
    3630   14491.2015
    3631   14311.1812
    3632   14289.9597
    3633   14343.3069
    3634   14533.3986
    3635   14327.5666
    3636   14412.5122
    3637   14294.1465
    3638   14412.4716
    3639   14559.4152
    3640   14532.3464
    3641   14518.4315
    3642   14270.7788
    3643   14638.2845
    3644   14380.6304
    3645   14732.7550
    3646   14396.3418
    3647   14344.4071
    3648   14547.1485
    3649   14514.8221
    3650   14755.0704
    3651   14480.0224
    3652   14695.3622
    3653   14492.1417
    3654   14359.3311
    3655   14216.6816
    3656   14197.3796
    3657   14323.8777
    3658   14310.2466
    3659   14591.9139
    3660   14440.0854
    3661   14221.2084
    3662   14310.9278
    3663   14230.5500
    3664   14493.6036
    3665   14112.0146
    3666   14385.8552
    3667   14174.1601
    3668   14289.7951
    3669   14175.9085
    3670   14607.1629
    3671   14178.4382
    3672   14696.7967
    3673   14204.7987
    3674   14109.1192
    3675   14388.8013
    3676   14191.0614
    3677   14229.8011
    3678   14250.5007
    3679   14260.4176
    3680   14350.5644
    3681   14252.1809
    3682   14441.6139
    3683   14308.9979
    3684   14398.1374
    3685   14481.6437
    3686   14749.1829
    3687   14241.0065
    3688   14466.7819
    3689   14276.4148
    3690   14509.4752
    3691   14551.9089
    3692   14432.5386
    3693   14352.6722
    3694   14509.2327
    3695   14341.1655
    3696   14875.0524
    3697   14299.4785
    3698   14486.3451
    3699   14022.4371
    3700   14242.5394
    3701   14443.2284
    3702   14276.7905
    3703   14370.2002
    3704   14398.2882
    3705   14201.2514
    3706   14298.4307
    3707   14174.7529
    3708   14330.6238
    3709   14295.6954
    3710   14068.1951
    3711   14321.8690
    3712   14308.9873
    3713   14505.0617
    3714   14257.8559
    3715   14382.2194
    3716   14462.1102
    3717   14199.1792
    3718   14381.1486
    3719   14300.6709
    3720   14124.4228
    3721   14450.2543
    3722   14143.7417
    3723   14374.9793
    3724   14327.2737
    3725   14327.9481
    3726   14433.5883
    3727   14377.5285
    3728   14293.0673
    3729   14432.5602
    3730   14308.9885
    3731   14368.4543
    3732   14618.4112
    3733   14178.9429
    3734   14252.3106
    3735   14270.2293
    3736   14162.9936
    3737   14349.8871
    3738   14230.9751
    3739   14350.6594
    3740   14194.9471
    3741   14321.6417
    3742   14205.4640
    3743   14354.1611
    3744   14311.9538
    3745   14140.7776
    3746   14465.1927
    3747   14447.6586
    3748   14568.3393
    3749   14345.0800
    3750   14371.1374
    3751   14169.9110
    3752   14341.4653
    3753   14449.9685
    3754   14327.1600
    3755   14556.3757
    3756   14604.0933
    3757   14483.0349
    3758   14582.4178
    3759   14311.6933
    3760   14465.8183
    3761   14316.4855
    3762   14464.8257
    3763   14236.3277
    3764   14291.0132
    3765   14118.0756
    3766   14311.7700
    3767   14228.0725
    3768   14491.3853
    3769   14299.9418
    3770   14405.9709
    3771   14155.8336
    3772   14612.9803
    3773   14330.6953
    3774   14593.7062
    3775   14538.6465
    3776   14633.6714
    3777   14437.6700
    3778   14409.8020
    3779   14438.8834
    3780   14403.3779
    3781   14177.9589
    3782   14248.1700
    3783   14232.6474
    3784   14396.8280
    3785   14533.8879
    3786   14423.1054
    3787   14505.0458
    3788   14276.9949
    3789   14610.5216
    3790   14687.0831
    3791   14561.5598
    3792   14465.6606
    3793   14178.6432
    3794   14425.5372
    3795   14409.3839
    3796   14335.3415
    3797   14430.2328
    3798   14266.6371
    3799   14043.7469
    3800   14144.4985
    3801   14108.4836
    3802   14143.8898
    3803   14090.4306
    3804   13978.6492
    3805   14341.2279
    3806   14171.9423
    3807   14210.9978
    3808   14205.8633
    3809   14395.9114
    3810   14428.6602
    3811   14116.6673
    3812   14288.8274
    3813   14198.9444
    3814   14115.2324
    3815   14182.9399
    3816   14554.5917
    3817   14359.0971
    3818   14162.3741
    3819   14236.0070
    3820   14468.8491
    3821   14360.3853
    3822   14230.3537
    3823   14191.9795
    3824   14110.9948
    3825   14430.6321
    3826   14450.3492
    3827   14302.4498
    3828   14416.8608
    3829   14251.6450
    3830   14688.1155
    3831   14706.9195
    3832   14498.4457
    3833   14661.7173
    3834   14446.8616
    3835   14471.9763
    3836   14246.7497
    3837   14216.8115
    3838   14318.6544
    3839   14203.3590
    3840   14386.5225
    3841   14443.4227
    3842   14134.2967
    3843   14070.6572
    3844   14365.9897
    3845   14230.6340
    3846   14467.0231
    3847   14710.6086
    3848   14248.6203
    3849   14375.3154
    3850   14558.2746
    3851   14300.0193
    3852   14360.5964
    3853   14136.5720
    3854   14160.8442
    3855   14101.9865
    3856   14463.0966
    3857   14087.6060
    3858   14195.8259
    3859   14076.8909
    3860   14158.2626
    3861   13985.9694
    3862   13944.2523
    3863   14259.7804
    3864   14210.1297
    3865   14068.6884
    3866   14092.9227
    3867   14290.7287
    3868   14207.7689
    3869   14286.2225
    3870   14449.1836
    3871   14116.1804
    3872   14197.5512
    3873   14318.6692
    3874   14388.8032
    3875   14286.4895
    3876   14433.4102
    3877   14188.0893
    3878   14394.2679
    3879   14423.1739
    3880   14310.1304
    3881   14324.8884
    3882   14422.5610
    3883   14403.6630
    3884   14378.8662
    3885   14300.9444
    3886   14380.9107
    3887   14460.1471
    3888   14547.7939
    3889   14313.4968
    3890   14269.6529
    3891   14374.6154
    3892   14249.3891
    3893   14254.1747
    3894   14364.7753
    3895   14427.6899
    3896   14683.8242
    3897   14201.3281
    3898   14143.0170
    3899   14213.6580
    3900   13992.0634
    3901   14272.9015
    3902   14245.2230
    3903   14388.1528
    3904   14602.3242
    3905   14581.4913
    3906   14561.4768
    3907   14453.8798
    3908   14282.6999
    3909   14369.5079
    3910   14602.8664
    3911   14568.0418
    3912   14525.2653
    3913   14485.8462
    3914   14415.2571
    3915   14344.3295
    3916   14695.5514
    3917   14425.7659
    3918   14410.2156
    3919   14382.4221
    3920   14443.6306
    3921   14645.8204
    3922   14459.2602
    3923   14352.2852
    3924   14417.6152
    3925   14323.8536
    3926   14006.9986
    3927   14355.2183
    3928   14328.4413
    3929   14211.5419
    3930   13979.7608
    3931   14294.8287
    3932   14539.5149
    3933   14201.9544
    3934   14632.5195
    3935   14470.5479
    3936   14842.8809
    3937   14423.4068
    3938   14402.0521
    3939   14782.9894
    3940   14479.2804
    3941   14502.1170
    3942   14452.0193
    3943   14322.6147
    3944   14050.5367
    3945   14301.4568
    3946   14408.0231
    3947   14539.4220
    3948   14142.5569
    3949   14424.3002
    3950   14155.2353
    3951   14757.5119
    3952   14433.4628
    3953   14189.8059
    3954   14490.0865
    3955   14096.8394
    3956   14318.2249
    3957   14475.3315
    3958   14585.6573
    3959   14614.0889
    3960   14469.3457
    3961   14497.8671
    3962   14474.7856
    3963   14370.5833
    3964   14524.0087
    3965   14177.9399
    3966   14447.6625
    3967   14221.7333
    3968   14283.3337
    3969   14194.0999
    3970   14430.6753
    3971   14432.5702
    3972   14679.4181
    3973   14532.4810
    3974   14402.4830
    3975   14539.9843
    3976   14433.9502
    3977   14307.9774
    3978   14575.1815
    3979   14343.3330
    3980   14513.4040
    3981   14347.5668
    3982   14456.0303
    3983   14322.3358
    3984   14446.2376
    3985   14442.4350
    3986   14263.6695
    3987   14349.9869
    3988   14352.2175
    3989   14285.7517
    3990   14354.1108
    3991   14399.0149
    3992   14318.3342
    3993   14266.7450
    3994   14015.7197
    3995   14152.4419
    3996   14026.6237
    3997   14423.1602
    3998   14239.7894
    3999   14482.3508
    4000   14196.8652
    4001   14120.4095
    4002   14283.2510
    4003   14067.1687
    4004   14302.7219
    4005   13981.8977
    4006   14165.9682
    4007   14360.6480
    4008   14550.5696
    4009   14387.6775
    4010   14692.5517
    4011   14341.3068
    4012   14538.7705
    4013   14320.6550
    4014   14416.4235
    4015   14172.7271
    4016   14419.8290
    4017   14436.5733
    4018   14268.0143
    4019   14191.3936
    4020   14369.5647
    4021   14375.0412
    4022   14203.0149
    4023   14335.4086
    4024   14453.1721
    4025   14410.4602
    4026   14350.9975
    4027   14205.2875
    4028   14376.6484
    4029   14311.6617
    4030   14253.3736
    4031   14487.8756
    4032   14411.5518
    4033   14468.7259
    4034   14425.1473
    4035   14359.7882
    4036   14307.8958
    4037   14160.6155
    4038   14425.5170
    4039   14136.2942
    4040   14497.7388
    4041   14522.1518
    4042   14552.6561
    4043   14498.7732
    4044   14293.3634
    4045   14448.7526
    4046   14493.0202
    4047   14517.8007
    4048   14536.2207
    4049   14674.4000
    4050   14558.8342
    4051   14697.2348
    4052   14538.5247
    4053   14599.4204
    4054   14611.4792
    4055   14644.2012
    4056   14772.3410
    4057   14563.7137
    4058   14582.1297
    4059   14798.3999
    4060   14457.0900
    4061   14462.1473
    4062   14575.0766
    4063   14456.5639
    4064   14405.1639
    4065   14339.7939
    4066   14685.7169
    4067   14532.0064
    4068   14644.4079
    4069   14728.0475
    4070   14484.1391
    4071   14442.9025
    4072   14481.1816
    4073   14653.4000
    4074   14612.0064
    4075   14595.5617
    4076   14383.3960
    4077   14591.4951
    4078   14730.0785
    4079   14848.8535
    4080   14540.9277
    4081   14727.0202
    4082   14624.6502
    4083   14433.9319
    4084   14543.3871
    4085   14390.4977
    4086   14352.0254
    4087   14542.7841
    4088   14377.6274
    4089   14534.7539
    4090   14364.8082
    4091   14462.6139
    4092   14253.0075
    4093   14673.1557
    4094   14645.7305
    4095   14399.6868
    4096   14620.0256
    4097   14582.7043
    4098   14280.7470
    4099   14432.3960
    4100   14496.0184
    4101   14433.1826
    4102   14526.7114
    4103   14560.4333
    4104   14507.1279
    4105   14492.3472
    4106   14367.4891
    4107   14104.5498
    4108   14228.7538
    4109   14251.0034
    4110   14307.9476
    4111   14284.1145
    4112   14395.3740
    4113   14327.3125
    4114   14654.2412
    4115   14069.7493
    4116   14641.8795
    4117   14522.5892
    4118   14695.8887
    4119   14457.3304
    4120   14751.0586
    4121   14455.5764
    4122   14720.1480
    4123   14804.7994
    4124   14788.6438
    4125   14603.6205
    4126   14787.3957
    4127   14439.0615
    4128   14437.3600
    4129   14654.4348
    4130   14774.6985
    4131   14515.3993
    4132   14656.6103
    4133   14629.8751
    4134   14400.2424
    4135   14339.2419
    4136   14531.7132
    4137   14481.2913
    4138   14360.5930
    4139   14667.8949
    4140   14442.5757
    4141   14543.5459
    4142   14240.0661
    4143   14630.8938
    4144   14475.0921
    4145   14317.4193
    4146   14568.5452
    4147   14220.2981
    4148   14227.9469
    4149   14306.2676
    4150   14326.9337
    4151   14268.7396
    4152   14066.1816
    4153   14088.9507
    4154   14348.2330
    4155   14415.5802
    4156   14281.8168
    4157   14337.4777
    4158   13873.5192
    4159   14210.4956
    4160   14135.0767
    4161   14306.4851
    4162   14416.3950
    4163   14175.8740
    4164   14019.2942
    4165   14166.0228
    4166   13984.6835
    4167   14261.1351
    4168   14111.7356
    4169   14232.6082
    4170   13945.6310
    4171   14288.0982
    4172   14247.8823
    4173   14336.4386
    4174   14151.3159
    4175   14418.9308
    4176   14266.8748
    4177   14187.1215
    4178   13917.8639
    4179   14269.8274
    4180   14151.6401
    4181   14406.5255
    4182   13992.9784
    4183   14185.3310
    4184   14029.3657
    4185   14340.9015
    4186   14274.3258
    4187   14203.2697
    4188   14199.6041
    4189   14290.3345
    4190   13975.9901
    4191   14154.5278
    4192   14123.3991
    4193   14224.6887
    4194   14282.9456
    4195   14302.3917
    4196   14071.0212
    4197   14148.8022
    4198   14340.5189
    4199   14367.4487
    4200   14259.3720
    4201   14383.9669
    4202   14244.1359
    4203   14466.1303
    4204   13979.9706
    4205   13988.0112
    4206   14112.0441
    4207   14141.9498
    4208   14201.7180
    4209   14186.8642
    4210   14055.4384
    4211   14097.4817
    4212   14356.8831
    4213   14114.6145
    4214   14136.1861
    4215   14187.0664
    4216   14037.3589
    4217   14217.1455
    4218   14232.0407
    4219   14223.5631
    4220   14030.4094
    4221   14177.5037
    4222   14318.7611
    4223   14158.7739
    4224   14176.5202
    4225   14253.0691
    4226   14322.7176
    4227   14322.4693
    4228   14162.0896
    4229   14259.7775
    4230   14373.9475
    4231   14125.0581
    4232   14109.9586
    4233   14225.4519
    4234   14138.1512
    4235   14208.7391
    4236   14292.0594
    4237   14088.5079
    4238   14051.1518
    4239   14152.7184
    4240   14347.4169
    4241   14303.4139
    4242   14433.1979
    4243   14550.7443
    4244   14605.7453
    4245   14431.0534
    4246   14301.1707
    4247   14529.1869
    4248   14247.2710
    4249   14630.2010
    4250   14390.4829
    4251   14437.0293
    4252   14469.5086
    4253   14592.5060
    4254   14324.8004
    4255   14272.6006
    4256   14487.3895
    4257   14232.7094
    4258   14101.9883
    4259   14142.2345
    4260   14236.8402
    4261   14072.2449
    4262   14616.4897
    4263   14305.4525
    4264   14253.0526
    4265   14362.1596
    4266   14432.4572
    4267   14607.3678
    4268   14300.5758
    4269   14042.0231
    4270   14702.0440
    4271   14407.9318
    4272   14819.3756
    4273   14531.6362
    4274   14492.2939
    4275   14751.5649
    4276   14224.3726
    4277   14444.0329
    4278   14348.9007
    4279   14387.7545
    4280   14272.3204
    4281   14617.9162
    4282   14353.3184
    4283   14510.5035
    4284   14140.2064
    4285   14298.8559
    4286   14142.6259
    4287   14454.5462
    4288   14340.9713
    4289   14555.0673
    4290   14551.5298
    4291   14434.4904
    4292   14495.6661
    4293   14348.4548
    4294   14452.5284
    4295   14450.1859
    4296   14432.2187
    4297   14222.3905
    4298   14448.8039
    4299   14428.0638
    4300   14415.6569
    4301   14087.9179
    4302   14123.9794
    4303   14095.7888
    4304   14457.4425
    4305   14208.8854
    4306   14141.7151
    4307   14024.0426
    4308   14156.4244
    4309   14141.2814
    4310   14155.0957
    4311   14182.2945
    4312   14196.9488
    4313   14275.8234
    4314   14114.8482
    4315   14163.4007
    4316   14157.7460
    4317   14418.1384
    4318   14443.5145
    4319   14286.2247
    4320   14340.4843
    4321   14135.8438
    4322   14280.4180
    4323   14232.2744
    4324   14652.5561
    4325   14315.1969
    4326   14458.4315
    4327   14455.4193
    4328   14540.2543
    4329   14316.9549
    4330   14590.2036
    4331   14252.2471
    4332   14592.2158
    4333   14506.9546
    4334   14749.9624
    4335   14576.9273
    4336   14385.8508
    4337   14349.4442
    4338   14444.8288
    4339   14437.6918
    4340   14531.4738
    4341   14261.1872
    4342   14274.1423
    4343   14341.8794
    4344   14388.1836
    4345   14413.3900
    4346   14358.8834
    4347   14400.3752
    4348   14490.5461
    4349   14729.6528
    4350   14361.7122
    4351   14372.5506
    4352   14583.3968
    4353   14475.7900
    4354   14587.1684
    4355   14548.0161
    4356   14563.4508
    4357   14741.5041
    4358   14687.8658
    4359   14757.1868
    4360   14524.4427
    4361   14670.2378
    4362   14266.4823
    4363   14588.1816
    4364   14502.4873
    4365   14591.4075
    4366   14545.3577
    4367   14660.3005
    4368   15012.8861
    4369   14753.6589
    4370   14642.5105
    4371   15100.6098
    4372   14415.4979
    4373   14711.1962
    4374   14481.5132
    4375   14586.2291
    4376   14225.2615
    4377   14699.8650
    4378   14651.4216
    4379   14678.6704
    4380   14192.2494
    4381   14364.2960
    4382   14353.7056
    4383   14719.0965
    4384   14369.1603
    4385   14299.5997
    4386   14356.1358
    4387   14614.9850
    4388   14125.8435
    4389   14373.9253
    4390   14469.6920
    4391   14369.0637
    4392   14463.1605
    4393   14369.0519
    4394   14441.6056
    4395   14258.1586
    4396   14226.4852
    4397   14279.1601
    4398   14357.8917
    4399   14165.4636
    4400   14187.3605
    4401   14417.2840
    4402   14323.3886
    4403   14127.3241
    4404   14103.8998
    4405   14516.8185
    4406   14101.1891
    4407   14051.5697
    4408   14379.4395
    4409   14131.3333
    4410   14305.7656
    4411   14259.1200
    4412   14192.0134
    4413   14229.6111
    4414   14239.6918
    4415   14316.3620
    4416   14112.6354
    4417   14149.1510
    4418   14475.1750
    4419   14301.7858
    4420   14588.4154
    4421   14175.0414
    4422   14180.4782
    4423   14127.6863
    4424   14011.5311
    4425   14505.5811
    4426   13981.7390
    4427   14393.2948
    4428   14096.9296
    4429   14380.6552
    4430   14288.5028
    4431   14077.8006
    4432   14430.7065
    4433   14062.1846
    4434   13970.6790
    4435   13880.5667
    4436   14192.9528
    4437   14082.5557
    4438   14293.2138
    4439   14239.0338
    4440   14159.7952
    4441   14292.6632
    4442   14009.3565
    4443   14483.2961
    4444   14246.2189
    4445   14007.1516
    4446   14212.7781
    4447   14087.9846
    4448   14336.4065
    4449   13993.0468
    4450   14237.0192
    4451   14104.3470
    4452   14148.9914
    4453   14148.5173
    4454   14019.1171
    4455   14216.2127
    4456   14094.1395
    4457   14363.2188
    4458   14054.7183
    4459   14069.1324
    4460   14396.1212
    4461   14177.6834
    4462   14316.5675
    4463   14337.2975
    4464   14070.3394
    4465   14344.1567
    4466   14515.5895
    4467   14565.7177
    4468   14260.9984
    4469   14163.1848
    4470   14497.6915
    4471   14477.6745
    4472   14569.0851
    4473   14351.0584
    4474   14452.5262
    4475   14676.2697
    4476   14701.7316
    4477   14473.9708
    4478   14476.2008
    4479   14540.1597
    4480   14233.1393
    4481   14558.7297
    4482   14571.4260
    4483   14305.8216
    4484   14412.6355
    4485   14571.5438
    4486   14590.0609
    4487   14517.9832
    4488   14418.0747
    4489   14403.1281
    4490   14348.3655
    4491   14252.8111
    4492   14382.6866
    4493   14497.0795
    4494   14374.0961
    4495   14493.1069
    4496   14342.5029
    4497   14289.8049
    4498   14296.8369
    4499   14374.1534
    4500   14278.9505
    4501   14268.5647
    4502   14396.7269
    4503   14232.3004
    4504   14712.4509
    4505   14324.5187
    4506   14231.0747
    4507   14120.6429
    4508   14186.5771
    4509   14276.0612
    4510   14243.5306
    4511   14348.9851
    4512   14217.9641
    4513   14306.8875
    4514   14344.3404
    4515   13965.4854
    4516   14017.4569
    4517   14102.7425
    4518   14287.3785
    4519   14434.9625
    4520   14143.0769
    4521   14017.7443
    4522   14156.9215
    4523   14277.4406
    4524   14320.5706
    4525   14213.1420
    4526   14128.2518
    4527   14197.9004
    4528   14184.8221
    4529   14312.9621
    4530   14082.8740
    4531   14212.5883
    4532   14177.6466
    4533   14245.7226
    4534   14244.2920
    4535   14412.5828
    4536   14400.3993
    4537   14278.2886
    4538   14236.9940
    4539   14223.3481
    4540   14302.1370
    4541   14158.5861
    4542   14215.3813
    4543   14318.1407
    4544   14120.7017
    4545   14269.6845
    4546   14236.8827
    4547   14201.1706
    4548   14303.0749
    4549   14183.2283
    4550   14335.3805
    4551   14225.2298
    4552   13970.3962
    4553   14096.3210
    4554   14153.2551
    4555   14249.7522
    4556   14220.3019
    4557   14306.5584
    4558   14384.8184
    4559   14384.9258
    4560   14383.7356
    4561   14266.9702
    4562   14350.3025
    4563   14267.3245
    4564   14415.4769
    4565   14473.5228
    4566   14444.7158
    4567   14283.4402
    4568   14715.7110
    4569   14282.9252
    4570   14518.9872
    4571   14384.7092
    4572   14530.5679
    4573   14341.7534
    4574   14484.4544
    4575   14219.8097
    4576   14390.8481
    4577   14431.5358
    4578   13984.0621
    4579   14111.8335
    4580   14270.8776
    4581   14124.4553
    4582   14500.5190
    4583   14408.0661
    4584   14319.2748
    4585   14132.6072
    4586   14468.2664
    4587   14309.2480
    4588   14295.8122
    4589   14430.2294
    4590   14191.5182
    4591   14128.4315
    4592   14427.6754
    4593   14069.0637
    4594   13895.2116
    4595   13863.4726
    4596   14102.2661
    4597   13956.1057
    4598   13892.3775
    4599   13959.7236
    4600   14028.9259
    4601   14000.0211
    4602   14038.2037
    4603   13806.1784
    4604   13984.3516
    4605   13993.0240
    4606   13939.8361
    4607   14002.4849
    4608   14044.5170
    4609   13865.5745
    4610   13893.8677
    4611   13579.0498
    4612   14165.8600
    4613   13757.5147
    4614   14137.0485
    4615   13983.1844
    4616   14068.1783
    4617   13971.1705
    4618   14081.8239
    4619   13870.0873
    4620   13930.2515
    4621   14354.8619
    4622   13916.6170
    4623   14140.0127
    4624   13897.0495
    4625   14264.6934
    4626   14119.4203
    4627   14242.9932
    4628   13954.8510
    4629   14333.0208
    4630   14504.4101
    4631   14331.6630
    4632   14195.1713
    4633   14649.6087
    4634   14298.0368
    4635   14405.4637
    4636   14462.3352
    4637   14425.1128
    4638   14366.3534
    4639   14462.7473
    4640   14299.2364
    4641   14224.8244
    4642   14246.8171
    4643   14264.8218
    4644   14504.0715
    4645   14428.6260
    4646   14328.9185
    4647   14520.8807
    4648   14546.5687
    4649   14435.5236
    4650   14493.9472
    4651   14624.2275
    4652   14524.4740
    4653   14489.2276
    4654   14412.0483
    4655   14084.7559
    4656   14555.2621
    4657   14383.5104
    4658   14227.5154
    4659   14521.2337
    4660   14674.3980
    4661   14417.3162
    4662   14585.7374
    4663   14275.8662
    4664   14589.9407
    4665   14375.8143
    4666   14333.6243
    4667   14216.8907
    4668   14354.3828
    4669   14172.8056
    4670   14008.5427
    4671   14037.2734
    4672   14026.4630
    4673   14119.5992
    4674   14280.5711
    4675   14106.3796
    4676   14283.4305
    4677   14144.6459
    4678   14201.7096
    4679   14343.6698
    4680   14358.0625
    4681   14351.0989
    4682   14260.2061
    4683   14156.9063
    4684   14271.3926
    4685   14206.5768
    4686   14439.8322
    4687   14259.4938
    4688   14635.9472
    4689   14410.7335
    4690   14400.7692
    4691   14448.6036
    4692   14333.5163
    4693   14510.9564
    4694   14447.7490
    4695   14384.5507
    4696   14458.4632
    4697   14328.8122
    4698   14465.6297
    4699   14417.2641
    4700   14520.1194
    4701   14319.8708
    4702   14345.6005
    4703   14526.8744
    4704   14451.2176
    4705   14506.1139
    4706   14307.4032
    4707   14435.3913
    4708   14079.5108
    4709   14314.7002
    4710   14743.1809
    4711   14123.2342
    4712   14247.5113
    4713   14189.2813
    4714   14563.6834
    4715   14263.9555
    4716   14287.8987
    4717   14373.7340
    4718   14172.2521
    4719   14383.2461
    4720   14108.7845
    4721   14281.1970
    4722   14455.1302
    4723   14261.2109
    4724   14447.8496
    4725   14177.6197
    4726   14330.6572
    4727   14555.2309
    4728   14511.8506
    4729   14400.7029
    4730   14450.6231
    4731   14354.2497
    4732   14426.4530
    4733   14357.2191
    4734   14166.8009
    4735   14155.2234
    4736   14192.2958
    4737   14340.7840
    4738   14491.6908
    4739   14242.5755
    4740   14274.1826
    4741   14235.5301
    4742   14363.7140
    4743   14304.9000
    4744   14277.0794
    4745   14380.9520
    4746   13963.9900
    4747   14379.0403
    4748   14083.8731
    4749   14348.3237
    4750   14124.1576
    4751   14101.8838
    4752   14223.8842
    4753   14294.1220
    4754   14076.0216
    4755   14031.9587
    4756   14235.4038
    4757   14243.0147
    4758   14194.4030
    4759   14364.0404
    4760   13847.7751
    4761   14156.2989
    4762   13959.5324
    4763   14286.1705
    4764   13964.9698
    4765   14291.4304
    4766   14277.2826
    4767   13928.4562
    4768   14240.7174
    4769   14000.7485
    4770   14023.0128
    4771   14105.4958
    4772   14047.5090
    4773   14020.7542
    4774   14188.5953
    4775   14057.0398
    4776   14253.0998
    4777   14208.2742
    4778   14161.6585
    4779   13982.1610
    4780   14291.4268
    4781   14323.4654
    4782   14099.4653
    4783   14344.5494
    4784   14369.5367
    4785   14090.0360
    4786   14280.4907
    4787   14067.8817
    4788   14191.6535
    4789   14099.4660
    4790   14061.1649
    4791   14068.5362
    4792   14341.7088
    4793   14197.9167
    4794   14251.5551
    4795   14197.8751
    4796   14150.6564
    4797   14402.5587
    4798   14329.0364
    4799   14377.7325
    4800   14287.0994
    4801   14332.9219
    4802   14154.4799
    4803   14353.9627
    4804   14192.9162
    4805   14187.2266
    4806   14195.5819
    4807   14449.3655
    4808   13982.2432
    4809   14434.4164
    4810   14030.3352
    4811   14075.3736
    4812   14278.1993
    4813   13875.0170
    4814   14063.1760
    4815   14331.5371
    4816   14479.5852
    4817   14215.7102
    4818   14505.8153
    4819   14392.9746
    4820   14361.9716
    4821   14361.5689
    4822   14267.6871
    4823   14530.4498
    4824   14357.0743
    4825   14388.1542
    4826   14357.9040
    4827   14317.9735
    4828   14238.4348
    4829   14245.0725
    4830   14312.6449
    4831   14549.4938
    4832   14531.5203
    4833   14389.7733
    4834   14409.7696
    4835   14571.6161
    4836   14478.9190
    4837   14360.0696
    4838   14244.2342
    4839   14349.0354
    4840   14388.6847
    4841   14589.4558
    4842   14352.8934
    4843   14447.2255
    4844   14313.1066
    4845   14154.0008
    4846   14372.8636
    4847   14344.3764
    4848   14381.5533
    4849   14258.1641
    4850   14128.5260
    4851   14499.0261
    4852   14354.3204
    4853   14517.2947
    4854   14455.0818
    4855   14406.3553
    4856   14559.9028
    4857   14366.7506
    4858   14003.6738
    4859   14292.9426
    4860   14252.9274
    4861   14354.8828
    4862   14009.9658
    4863   14058.9362
    4864   14005.8226
    4865   14310.6809
    4866   13961.7217
    4867   14254.7166
    4868   14332.3807
    4869   14134.8226
    4870   14111.3786
    4871   14253.3767
    4872   14245.8745
    4873   14293.5285
    4874   14271.4464
    4875   14400.1691
    4876   14230.1859
    4877   14402.5220
    4878   14084.0493
    4879   14225.3352
    4880   14301.2056
    4881   14197.7427
    4882   14336.9649
    4883   14041.5917
    4884   14061.9556
    4885   14151.8912
    4886   14180.2037
    4887   14117.5908
    4888   14480.4839
    4889   14201.4627
    4890   14326.6645
    4891   14129.1148
    4892   14138.6412
    4893   14304.5913
    4894   14045.5888
    4895   14261.5996
    4896   14103.9467
    4897   14441.3157
    4898   14083.2196
    4899   14398.4112
    4900   14116.7970
    4901   14480.2092
    4902   14406.2051
    4903   14251.7108
    4904   14361.9990
    4905   14667.2401
    4906   14465.1276
    4907   14516.3962
    4908   14635.1827
    4909   14396.6422
    4910   14628.8052
    4911   14572.6642
    4912   14550.5444
    4913   14515.1738
    4914   14181.1240
    4915   14146.6546
    4916   14136.9158
    4917   14250.4181
    4918   13949.1352
    4919   14189.6347
    4920   14556.5691
    4921   14284.1586
    4922   14033.5888
    4923   14168.4672
    4924   14160.1998
    4925   14497.6133
    4926   14067.9801
    4927   14258.7217
    4928   14131.5409
    4929   14162.2116
    4930   14081.8549
    4931   14012.8657
    4932   14478.3274
    4933   14365.1189
    4934   14490.7512
    4935   14355.9764
    4936   14525.0822
    4937   14415.2851
    4938   14366.5374
    4939   14220.5194
    4940   14395.3146
    4941   14453.8085
    4942   14501.1601
    4943   14500.0677
    4944   14680.9723
    4945   14462.6817
    4946   14321.5489
    4947   13924.4837
    4948   14263.6062
    4949   14326.4175
    4950   13977.4168
    4951   14259.6193
    4952   14305.5684
    4953   13980.2982
    4954   14195.9578
    4955   14018.7555
    4956   14245.5022
    4957   14622.5450
    4958   14468.6679
    4959   14535.9327
    4960   14780.0111
    4961   14473.2700
    4962   14392.1301
    4963   14382.1418
    4964   14694.6450
    4965   14323.8858
    4966   14610.0776
    4967   14531.0009
    4968   14266.6592
    4969   14498.8992
    4970   14270.5848
    4971   14505.9073
    4972   14149.1374
    4973   14087.1930
    4974   14241.5388
    4975   13916.2547
    4976   14164.5035
    4977   14103.4796
    4978   14031.4655
    4979   14179.8961
    4980   14217.1406
    4981   14300.6667
    4982   14184.8027
    4983   14039.6121
    4984   14194.0729
    4985   14017.5337
    4986   13916.5761
    4987   14480.8989
    4988   14092.1578
    4989   14534.4855
    4990   14493.9635
    4991   14385.6281
    4992   14243.1087
    4993   14380.0969
    4994   14182.4760
    4995   14205.6463
    4996   14259.4192
    4997   14158.8129
    4998   14411.0777
    4999   14182.7910
    5000   14365.4791
    5001   14291.9854
    5002   14422.8130
    5003   14450.1793
    5004   14336.7868
    5005   14516.9207
    5006   14476.4434
    5007   14369.9757
    5008   14295.3161
    5009   14341.3920
    5010   14457.0036
    5011   14460.5366
    5012   14226.0494
    5013   14208.6582
    5014   14145.5992
    5015   14553.8424
    5016   14401.2993
    5017   14261.4280
    5018   14498.2704
    5019   14498.1060
    5020   14373.9349
    5021   14203.6331
    5022   14339.3587
    5023   14509.2720
    5024   14468.4305
    5025   14453.9910
    5026   14004.0811
    5027   14345.0696
    5028   14115.8120
    5029   14213.7022
    5030   14129.5072
    5031   14488.9178
    5032   14230.2469
    5033   14312.8352
    5034   14551.5082
    5035   14294.0937
    5036   14289.2802
    5037   14082.9156
    5038   14178.4918
    5039   14342.5180
    5040   14024.7054
    5041   14473.4703
    5042   14318.0913
    5043   14378.6167
    5044   14190.0311
    5045   14258.2931
    5046   14363.1516
    5047   14540.9056
    5048   14375.6028
    5049   14478.8401
    5050   14298.7128
    5051   14376.9563
    5052   14035.6208
    5053   14175.9551
    5054   14412.5161
    5055   14178.3493
    5056   14098.3306
    5057   14107.9393
    5058   14128.5091
    5059   14083.7780
    5060   14358.3551
    5061   14098.0656
    5062   14253.9252
    5063   14260.8295
    5064   14470.8362
    5065   14363.7142
    5066   14515.1036
    5067   14539.6961
    5068   14333.8967
    5069   14257.2766
    5070   14354.0567
    5071   14274.6858
    5072   14457.2077
    5073   14363.2768
    5074   14470.8936
    5075   14362.4757
    5076   14443.5538
    5077   14252.2949
    5078   14491.1067
    5079   14156.2441
    5080   14521.6605
    5081   14186.2202
    5082   14525.0205
    5083   14319.4570
    5084   14544.7134
    5085   14327.2615
    5086   14433.1844
    5087   14200.8093
    5088   14244.7617
    5089   14294.7747
    5090   14522.4102
    5091   14451.0196
    5092   14093.0008
    5093   14402.8927
    5094   14114.9362
    5095   14443.8700
    5096   14226.4209
    5097   14343.4978
    5098   14370.2923
    5099   14027.8259
    5100   14336.6216
    5101   14326.4388
    5102   14072.2781
    5103   14246.9465
    5104   14312.8938
    5105   14560.0881
    5106   14475.4812
    5107   14255.1512
    5108   14313.4067
    5109   14177.4698
    5110   14144.7472
    5111   14241.1925
    5112   14189.1089
    5113   14487.5615
    5114   14284.8074
    5115   14483.2693
    5116   14347.7707
    5117   14358.5056
    5118   14122.4951
    5119   14405.6751
    5120   14336.6813
    5121   14517.4400
    5122   14231.4846
    5123   14429.1951
    5124   14477.2188
    5125   14433.1585
    5126   14557.2485
    5127   14603.6835
    5128   14594.2202
    5129   14357.0617
    5130   14671.0900
    5131   14199.6373
    5132   14580.1730
    5133   14314.7391
    5134   14502.4786
    5135   14502.8549
    5136   14440.5284
    5137   14247.1279
    5138   14415.3983
    5139   14615.1289
    5140   14357.9560
    5141   14596.6574
    5142   14339.2861
    5143   14460.4778
    5144   14420.6784
    5145   14636.6832
    5146   14387.4230
    5147   14453.9655
    5148   14344.6500
    5149   14381.8434
    5150   14293.6558
    5151   14357.8297
    5152   14383.3138
    5153   14122.8458
    5154   14454.5499
    5155   14005.5366
    5156   14076.6052
    5157   14308.1297
    5158   14192.8635
    5159   14201.8647
    5160   13906.8661
    5161   14214.5720
    5162   14144.0238
    5163   14234.7298
    5164   14260.0036
    5165   14197.5033
    5166   14219.1547
    5167   14279.4588
    5168   14253.6240
    5169   13946.9231
    5170   14136.8462
    5171   14266.1709
    5172   14228.5443
    5173   14328.5604
    5174   13962.5298
    5175   14068.1126
    5176   14301.3701
    5177   14130.9492
    5178   14146.1721
    5179   14074.7816
    5180   14263.0699
    5181   14000.4839
    5182   14279.4000
    5183   14185.4515
    5184   14396.1793
    5185   14201.5631
    5186   14162.9322
    5187   14084.9193
    5188   14249.5996
    5189   14209.2291
    5190   14422.5544
    5191   14255.1267
    5192   14282.3693
    5193   14029.5637
    5194   14144.4673
    5195   14281.8796
    5196   13901.7173
    5197   13900.0777
    5198   14157.8829
    5199   14064.9232
    5200   14111.8118
    5201   14128.7723
    5202   13894.5575
    5203   13727.0337
    5204   13848.9498
    5205   14021.3264
    5206   14251.3665
    5207   14269.2786
    5208   14116.3638
    5209   14338.7330
    5210   14286.1126
    5211   14262.4027
    5212   14457.0673
    5213   14173.3743
    5214   14188.8073
    5215   14217.9604
    5216   14252.8141
    5217   14136.8540
    5218   13870.0436
    5219   14122.2980
    5220   14270.9935
    5221   14221.2241
    5222   14049.3172
    5223   14075.5819
    5224   14188.0258
    5225   13842.6874
    5226   13946.5490
    5227   14249.6180
    5228   14210.0309
    5229   14307.9085
    5230   14089.9236
    5231   14254.7952
    5232   14479.6043
    5233   14114.6754
    5234   14227.9221
    5235   14098.1999
    5236   14184.5832
    5237   14428.8088
    5238   14116.2587
    5239   13926.5861
    5240   14310.7347
    5241   14105.4507
    5242   14008.5180
    5243   14116.0406
    5244   14277.5257
    5245   14016.0721
    5246   14124.3057
    5247   14200.0217
    5248   14074.6596
    5249   13978.2179
    5250   13964.8051
    5251   14138.8097
    5252   14312.1426
    5253   14355.4729
    5254   14018.1374
    5255   13977.5724
    5256   14255.7193
    5257   14245.6807
    5258   14181.0342
    5259   14300.8102
    5260   14558.6094
    5261   14052.3237
    5262   14002.7293
    5263   14024.2316
    5264   14089.9679
    5265   14141.8019
    5266   13943.4651
    5267   14339.3772
    5268   14016.0960
    5269   14265.4468
    5270   14206.3683
    5271   14252.6768
    5272   14174.3226
    5273   14105.8013
    5274   14169.7999
    5275   14197.6204
    5276   14405.9871
    5277   14308.0622
    5278   14277.4441
    5279   14223.6009
    5280   14143.4035
    5281   14268.6911
    5282   14089.7431
    5283   14147.5660
    5284   14085.5672
    5285   14454.8497
    5286   14313.6456
    5287   14462.3598
    5288   14440.9408
    5289   14334.0051
    5290   14282.7877
    5291   14435.3534
    5292   14505.7185
    5293   14152.5278
    5294   14482.0799
    5295   14438.2528
    5296   14395.2606
    5297   14264.0162
    5298   14132.3515
    5299   14336.4043
    5300   14097.5110
    5301   14267.2572
    5302   14238.4037
    5303   14349.2833
    5304   14486.0324
    5305   14330.3733
    5306   14105.6534
    5307   14175.1355
    5308   14225.3696
    5309   14192.3206
    5310   14058.4190
    5311   13983.4352
    5312   14124.0966
    5313   14025.1402
    5314   14558.6407
    5315   14243.5444
    5316   14074.2538
    5317   14095.3349
    5318   14194.0024
    5319   14272.0656
    5320   14103.8438
    5321   14184.5401
    5322   14288.8801
    5323   14319.7020
    5324   14185.2925
    5325   14058.1308
    5326   13918.5376
    5327   13945.7625
    5328   13874.8389
    5329   14216.2316
    5330   14046.9779
    5331   14270.4087
    5332   14237.7025
    5333   14321.5304
    5334   14341.5257
    5335   14444.4400
    5336   13980.6103
    5337   14250.6389
    5338   14229.5334
    5339   14155.1605
    5340   14244.2611
    5341   14164.2157
    5342   14110.7540
    5343   14330.1486
    5344   14345.5304
    5345   14171.2375
    5346   14340.9410
    5347   14298.3067
    5348   14367.1467
    5349   14425.1053
    5350   14344.5833
    5351   14506.6464
    5352   14441.3222
    5353   14192.7464
    5354   14039.4167
    5355   14347.7686
    5356   14112.4367
    5357   14331.2957
    5358   14275.5780
    5359   14160.0235
    5360   14096.4454
    5361   14324.3706
    5362   14255.2833
    5363   14108.2333
    5364   14369.1446
    5365   14103.4382
    5366   14126.2633
    5367   14059.9301
    5368   13850.8402
    5369   14051.5111
    5370   14196.1744
    5371   14288.6769
    5372   14167.7806
    5373   14344.4613
    5374   14373.4659
    5375   14232.8892
    5376   14260.5512
    5377   14085.5145
    5378   14236.4797
    5379   14201.1561
    5380   14335.9584
    5381   14251.4949
    5382   14322.8491
    5383   13913.9275
    5384   14108.7786
    5385   14294.6177
    5386   14017.6376
    5387   14329.9163
    5388   14445.6478
    5389   13974.5725
    5390   14237.0003
    5391   14284.1147
    5392   14424.4945
    5393   14292.3141
    5394   14262.6500
    5395   14219.4346
    5396   14469.7804
    5397   14176.3235
    5398   14414.5050
    5399   14281.9720
    5400   14545.9151
    5401   14630.3041
    5402   14518.9228
    5403   14590.8971
    5404   14508.5841
    5405   14553.4808
    5406   14453.0030
    5407   14600.1765
    5408   14587.2867
    5409   14555.1715
    5410   14665.0658
    5411   14299.4786
    5412   14549.0960
    5413   14528.4786
    5414   14539.7908
    5415   14334.2265
    5416   14410.4496
    5417   14364.7474
    5418   14692.2435
    5419   14345.1606
    5420   14542.1327
    5421   14384.0355
    5422   14537.8238
    5423   14404.8375
    5424   14220.6043
    5425   14237.8467
    5426   14180.7200
    5427   14180.9620
    5428   14306.8174
    5429   14416.3084
    5430   14429.3342
    5431   14251.9501
    5432   14358.1103
    5433   14182.0466
    5434   14329.8586
    5435   14302.2832
    5436   14263.4167
    5437   14290.2883
    5438   14424.5431
    5439   14165.5650
    5440   14359.3255
    5441   14154.6975
    5442   14577.3041
    5443   14436.5599
    5444   14384.3396
    5445   14490.5672
    5446   14503.3579
    5447   14526.4865
    5448   14295.6249
    5449   14422.3712
    5450   14397.7665
    5451   14490.0963
    5452   14634.0593
    5453   14270.1759
    5454   14341.8451
    5455   14449.2840
    5456   14567.9746
    5457   14310.1301
    5458   14568.7876
    5459   14378.1610
    5460   14270.7818
    5461   14553.6524
    5462   14446.3438
    5463   14488.5662
    5464   14657.6799
    5465   14326.7820
    5466   14389.4087
    5467   14405.6343
    5468   14450.3455
    5469   14495.9697
    5470   14389.9542
    5471   14583.5485
    5472   14923.0463
    5473   14602.6196
    5474   14566.4944
    5475   14796.7040
    5476   14790.2561
    5477   14569.5474
    5478   14744.9719
    5479   14581.6868
    5480   14485.4142
    5481   14674.1701
    5482   14648.4034
    5483   14634.3126
    5484   14747.4319
    5485   14614.9522
    5486   14654.8731
    5487   14804.2337
    5488   14855.7517
    5489   14694.4197
    5490   14570.0363
    5491   14474.6463
    5492   14695.3620
    5493   14628.5637
    5494   14346.9096
    5495   14544.6225
    5496   14695.4934
    5497   14598.9716
    5498   14698.3614
    5499   14493.1828
    5500   14713.1870
    5501   14629.5737
    5502   14633.0983
    5503   14631.8604
    5504   14737.9709
    5505   14731.6855
    5506   14792.8651
    5507   14683.4069
    5508   14815.7378
    5509   14778.2009
    5510   14631.1789
    5511   14598.2374
    5512   14509.4819
    5513   14444.2277
    5514   14848.2912
    5515   14368.3681
    5516   14553.1219
    5517   14799.8758
    5518   14815.3102
    5519   14448.0145
    5520   14286.2158
    5521   14782.7599
    5522   14418.1529
    5523   14402.9012
    5524   14338.8908
    5525   14607.9385
    5526   14566.8136
    5527   14581.0887
    5528   14776.4134
    5529   14617.9597
    5530   14586.7649
    5531   14488.3333
    5532   14244.2673
    5533   14359.8643
    5534   14673.7078
    5535   14352.1723
    5536   14489.2555
    5537   14294.5191
    5538   14603.4283
    5539   14312.7903
    5540   14472.3851
    5541   14221.3274
    5542   14425.0744
    5543   14384.3080
    5544   14241.9949
    5545   14613.8835
    5546   14442.8226
    5547   14359.0833
    5548   14568.3108
    5549   14630.3841
    5550   14395.0508
    5551   14403.0680
    5552   14486.9136
    5553   14596.5583
    5554   14188.1158
    5555   14347.2130
    5556   14459.6105
    5557   14575.0911
    5558   14484.1485
    5559   14586.3732
    5560   14793.6667
    5561   14668.7968
    5562   14701.1210
    5563   14605.6196
    5564   14395.7186
    5565   14292.0191
    5566   14513.3656
    5567   14306.4381
    5568   14314.9628
    5569   14410.6703
    5570   14640.5048
    5571   14207.5501
    5572   13962.5846
    5573   14086.8532
    5574   14108.6591
    5575   13985.5344
    5576   14040.5020
    5577   14001.9020
    5578   14244.4140
    5579   14246.1458
    5580   14122.3479
    5581   14375.8682
    5582   14315.1476
    5583   14533.0338
    5584   14264.0865
    5585   14464.9316
    5586   14245.3963
    5587   14431.7979
    5588   14361.0041
    5589   14451.0238
    5590   14273.5063
    5591   14370.5118
    5592   14502.0148
    5593   14312.8476
    5594   14409.2461
    5595   14384.9262
    5596   14310.4204
    5597   14366.5020
    5598   14487.6224
    5599   14454.0030
    5600   14371.6221
    5601   14207.6246
    5602   14216.6254
    5603   14261.6322
    5604   14367.2338
    5605   14495.9663
    5606   14152.9023
    5607   14318.6287
    5608   14326.7836
    5609   14385.8830
    5610   14432.2208
    5611   14336.8712
    5612   14490.9488
    5613   14419.7518
    5614   14528.6854
    5615   14477.2573
    5616   14298.6048
    5617   14525.5959
    5618   14286.2478
    5619   14554.1581
    5620   14414.5171
    5621   14479.5958
    5622   14456.5271
    5623   14249.8258
    5624   14419.5612
    5625   14415.8870
    5626   14530.7249
    5627   14236.2365
    5628   14583.1186
    5629   14360.6704
    5630   14421.4291
    5631   14301.7840
    5632   14437.9252
    5633   14554.8706
    5634   14496.0393
    5635   14306.2853
    5636   14269.8504
    5637   14255.1739
    5638   14217.0774
    5639   14370.4447
    5640   14410.4341
    5641   14551.4763
    5642   14591.1171
    5643   14439.9842
    5644   14392.0770
    5645   14544.0341
    5646   14390.9591
    5647   14781.2027
    5648   14439.8363
    5649   14404.0614
    5650   14399.4066
    5651   14419.6698
    5652   14544.4939
    5653   14680.6063
    5654   14465.7121
    5655   14426.2026
    5656   14648.1397
    5657   14844.5788
    5658   14554.0690
    5659   14781.9363
    5660   14761.9692
    5661   14791.0078
    5662   14660.2130
    5663   14553.1231
    5664   14536.0766
    5665   14529.2877
    5666   14200.8404
    5667   14562.3511
    5668   14402.8628
    5669   14434.6276
    5670   14572.4314
    5671   14593.9550
    5672   14449.1978
    5673   14251.5036
    5674   14305.6567
    5675   14324.1274
    5676   14517.9940
    5677   14482.9406
    5678   14253.7648
    5679   14530.2022
    5680   14217.3110
    5681   14385.4149
    5682   14164.9962
    5683   14234.0241
    5684   14228.0243
    5685   14043.2245
    5686   14242.3355
    5687   14486.3917
    5688   14157.8144
    5689   14548.0471
    5690   14252.1386
    5691   14321.1513
    5692   14216.0891
    5693   14282.5030
    5694   14440.3612
    5695   14529.7044
    5696   14302.4065
    5697   14497.0973
    5698   14180.6513
    5699   14391.9131
    5700   14111.9946
    5701   14141.6249
    5702   14240.0462
    5703   14226.5594
    5704   14297.5808
    5705   14183.5529
    5706   14066.8238
    5707   14156.2460
    5708   14276.1283
    5709   14324.9817
    5710   14182.9604
    5711   14254.9240
    5712   14072.3976
    5713   14257.5280
    5714   14010.8526
    5715   14407.5719
    5716   14095.8516
    5717   14343.5348
    5718   14096.9955
    5719   14181.1890
    5720   14149.1084
    5721   14152.7020
    5722   14201.2856
    5723   14165.8784
    5724   14079.7823
    5725   14241.4030
    5726   14152.3458
    5727   14381.8626
    5728   14071.7519
    5729   14374.8218
    5730   14008.8042
    5731   14456.6386
    5732   14231.4976
    5733   14244.8344
    5734   14243.7511
    5735   14433.9901
    5736   14341.0586
    5737   14362.7266
    5738   14584.0797
    5739   14238.5815
    5740   14151.4854
    5741   14343.7657
    5742   13903.5656
    5743   14338.6905
    5744   14159.4280
    5745   14199.4409
    5746   14348.4195
    5747   14112.5279
    5748   14186.2412
    5749   13945.6879
    5750   14171.9919
    5751   14127.3293
    5752   14206.1702
    5753   13999.5536
    5754   14069.7788
    5755   14018.0445
    5756   14042.1745
    5757   13789.3818
    5758   13995.1736
    5759   13908.7896
    5760   13975.5172
    5761   13826.5028
    5762   14244.4532
    5763   13995.2750
    5764   14091.2669
    5765   13984.7438
    5766   14103.1943
    5767   14053.3715
    5768   13907.5060
    5769   13956.2734
    5770   13837.0103
    5771   14100.5634
    5772   14209.4509
    5773   14219.6317
    5774   14120.0317
    5775   14236.8119
    5776   14135.4504
    5777   14231.7311
    5778   13976.0103
    5779   14272.1444
    5780   14039.0257
    5781   14021.5693
    5782   14204.7280
    5783   14314.4241
    5784   14098.5884
    5785   14123.0334
    5786   13983.0183
    5787   14300.3890
    5788   13999.0466
    5789   14415.5151
    5790   14002.4882
    5791   14251.0416
    5792   13999.4114
    5793   14176.0516
    5794   13922.0022
    5795   13936.5545
    5796   13859.7345
    5797   14000.7291
    5798   14067.6703
    5799   13992.0808
    5800   14172.3179
    5801   14178.3345
    5802   14191.2332
    5803   13976.5941
    5804   14044.7871
    5805   14031.7082
    5806   14417.9751
    5807   14238.2049
    5808   14458.5352
    5809   14246.9063
    5810   14409.8706
    5811   14048.9297
    5812   13976.8747
    5813   14121.3134
    5814   13977.6741
    5815   14096.8317
    5816   14282.2879
    5817   13999.7454
    5818   13855.7087
    5819   14081.6700
    5820   14166.2031
    5821   14119.0905
    5822   13827.2316
    5823   14060.8827
    5824   14072.5879
    5825   14092.6433
    5826   14043.0182
    5827   13804.7979
    5828   14061.0766
    5829   13993.3245
    5830   14015.1998
    5831   13966.7542
    5832   14065.7861
    5833   14148.2533
    5834   14218.9174
    5835   14154.4084
    5836   14055.8250
    5837   13866.9360
    5838   14086.1952
    5839   13767.3694
    5840   14193.2070
    5841   13872.8764
    5842   14160.2536
    5843   14122.3177
    5844   14010.5770
    5845   14476.6419
    5846   14089.5359
    5847   14176.1599
    5848   14039.5922
    5849   14189.6354
    5850   13998.4730
    5851   13886.1491
    5852   14042.4273
    5853   14085.0959
    5854   13987.0417
    5855   14497.9519
    5856   14084.9925
    5857   14168.6511
    5858   14059.1667
    5859   14358.0811
    5860   14345.2254
    5861   14348.8060
    5862   14140.5495
    5863   14357.5637
    5864   14226.4982
    5865   14554.6050
    5866   14149.8294
    5867   13996.6713
    5868   14198.1881
    5869   14288.2612
    5870   14476.7348
    5871   14334.3509
    5872   14515.0989
    5873   14048.1934
    5874   14345.9545
    5875   14403.4844
    5876   14260.7731
    5877   14488.9070
    5878   14340.6156
    5879   14262.4784
    5880   14294.4815
    5881   14266.5605
    5882   14155.0597
    5883   14373.3647
    5884   14373.5416
    5885   14172.1389
    5886   14384.4648
    5887   14394.3663
    5888   14456.8627
    5889   14175.9261
    5890   14056.1362
    5891   14198.9850
    5892   14187.8731
    5893   14195.4950
    5894   14185.0356
    5895   14318.5315
    5896   14389.2073
    5897   14476.1794
    5898   14322.5456
    5899   14340.1380
    5900   14357.2837
    5901   14170.2785
    5902   14456.0881
    5903   14218.2480
    5904   14223.6812
    5905   13929.1761
    5906   14315.2310
    5907   14264.5141
    5908   14207.7261
    5909   14194.1609
    5910   14416.4146
    5911   14456.5631
    5912   14423.0481
    5913   14277.2871
    5914   14008.3907
    5915   14231.2028
    5916   14355.3716
    5917   14116.4539
    5918   14210.7502
    5919   14059.7771
    5920   14247.6855
    5921   14352.1079
    5922   14187.5338
    5923   14066.0054
    5924   14501.1314
    5925   14084.3258
    5926   14219.5993
    5927   14153.1641
    5928   14444.7917
    5929   14110.7093
    5930   14155.1634
    5931   14295.6997
    5932   14222.1037
    5933   14310.7657
    5934   14008.4072
    5935   14377.3567
    5936   14075.6762
    5937   14154.6048
    5938   14295.5806
    5939   14304.0393
    5940   14235.4652
    5941   14462.7041
    5942   14400.7144
    5943   14173.8207
    5944   13934.7065
    5945   14235.0225
    5946   14354.7506
    5947   14441.8938
    5948   14328.0111
    5949   14499.7012
    5950   14676.2523
    5951   14370.4619
    5952   14329.3203
    5953   14191.2891
    5954   14183.7675
    5955   14120.7105
    5956   14345.6806
    5957   14502.1916
    5958   14301.1641
    5959   14439.5496
    5960   14401.5407
    5961   14231.6414
    5962   14399.3299
    5963   13932.6412
    5964   14393.8926
    5965   14267.2957
    5966   14264.7888
    5967   14270.1984
    5968   14261.2336
    5969   14131.2975
    5970   14172.8999
    5971   13915.3101
    5972   14484.6421
    5973   14046.4922
    5974   14148.3394
    5975   14091.5903
    5976   14268.5737
    5977   14015.5091
    5978   14105.7522
    5979   14329.9521
    5980   14168.1949
    5981   14380.4301
    5982   14242.6120
    5983   14084.9180
    5984   14209.2580
    5985   14259.9673
    5986   14095.2507
    5987   14076.2321
    5988   14119.1002
    5989   14130.2993
    5990   14172.0114
    5991   13971.7368
    5992   14241.9548
    5993   14235.4848
    5994   14117.7565
    5995   14129.7638
    5996   14252.8038
    5997   14121.7775
    5998   14090.9722
    5999   14051.4403
    6000   14237.6166
    6001   14022.9141
    6002   14033.4818
    6003   14206.7362
    6004   14137.5395
    6005   13969.6267
    6006   13968.3399
    6007   14042.7442
    6008   13894.3819
    6009   14231.8195
    6010   14102.4013
    6011   14446.8491
    6012   14099.4886
    6013   13944.2017
    6014   14129.4469
    6015   14128.4287
    6016   13850.2659
    6017   13926.0014
    6018   13973.6921
    6019   13989.0613
    6020   13824.7279
    6021   13946.8226
    6022   14031.1440
    6023   14029.2325
    6024   13990.2502
    6025   14049.5431
    6026   14171.3661
    6027   13873.5813
    6028   14127.0221
    6029   14168.1024
    6030   14346.4279
    6031   14019.7554
    6032   14236.8908
    6033   13889.4711
    6034   14183.1284
    6035   14185.9168
    6036   14057.5819
    6037   13843.7634
    6038   14207.1480
    6039   13793.1914
    6040   13957.0101
    6041   14188.2281
    6042   14037.5380
    6043   13959.0003
    6044   14008.5276
    6045   13898.1100
    6046   14089.5018
    6047   14158.1135
    6048   14028.2243
    6049   14256.6186
    6050   13932.8589
    6051   13983.1716
    6052   13903.6384
    6053   14187.9638
    6054   14497.0450
    6055   14159.2212
    6056   14187.0340
    6057   14145.6736
    6058   14002.6807
    6059   14317.7255
    6060   14149.9512
    6061   14081.6769
    6062   14210.0537
    6063   14199.2395
    6064   14267.1045
    6065   14274.7966
    6066   13972.3120
    6067   14219.7743
    6068   14213.1850
    6069   14112.4525
    6070   14321.9784
    6071   14255.7241
    6072   13937.9463
    6073   14082.2392
    6074   14248.6659
    6075   14368.5498
    6076   14203.5460
    6077   14352.3776
    6078   14342.3203
    6079   14255.4079
    6080   14270.0521
    6081   14235.3042
    6082   14152.2953
    6083   14434.6061
    6084   14187.0551
    6085   14453.2929
    6086   14143.8126
    6087   14396.8705
    6088   14381.4123
    6089   14497.4580
    6090   14295.3036
    6091   14513.3352
    6092   14328.0228
    6093   14173.7365
    6094   14245.7317
    6095   14584.3116
    6096   14262.0639
    6097   14290.2696
    6098   14278.2859
    6099   14061.0873
    6100   14002.6579
    6101   13901.1120
    6102   14264.0869
    6103   14051.2437
    6104   14291.5996
    6105   13998.9638
    6106   13996.7151
    6107   14118.2663
    6108   14068.0575
    6109   14264.0684
    6110   14138.3686
    6111   14270.8474
    6112   14312.1917
    6113   14218.1636
    6114   14357.7980
    6115   14277.5219
    6116   14095.8727
    6117   14788.5250
    6118   14398.2376
    6119   14321.1027
    6120   14414.6681
    6121   14195.8831
    6122   14084.3296
    6123   14197.8277
    6124   14051.3789
    6125   14146.5507
    6126   14444.7646
    6127   14272.3953
    6128   14200.2319
    6129   14154.7124
    6130   14305.7087
    6131   14270.8584
    6132   13994.9727
    6133   14023.2000
    6134   14364.8724
    6135   14196.5685
    6136   14011.7830
    6137   14364.2880
    6138   14346.4456
    6139   14054.9687
    6140   14108.4198
    6141   14309.2027
    6142   14177.5064
    6143   13883.6013
    6144   14221.9672
    6145   14108.0822
    6146   14245.2127
    6147   13983.8803
    6148   13846.5305
    6149   14179.2459
    6150   14305.8747
    6151   14570.2366
    6152   14483.2609
    6153   14431.3216
    6154   14349.6790
    6155   14108.8311
    6156   14078.7107
    6157   14300.6268
    6158   14348.9887
    6159   14303.2219
    6160   14429.0461
    6161   14687.9438
    6162   14396.5112
    6163   14176.4740
    6164   14277.9587
    6165   14602.3307
    6166   14450.6782
    6167   14465.8756
    6168   14334.1068
    6169   14306.4017
    6170   14543.8930
    6171   14478.9271
    6172   14374.1906
    6173   14388.5430
    6174   14373.9678
    6175   14744.5622
    6176   14403.7218
    6177   14485.5103
    6178   14501.1310
    6179   14374.1870
    6180   14437.5869
    6181   14315.2829
    6182   14450.8477
    6183   14348.4927
    6184   14392.4395
    6185   14194.5026
    6186   14216.1894
    6187   14376.7524
    6188   14579.8597
    6189   14580.1679
    6190   14436.7661
    6191   14642.4683
    6192   14879.4571
    6193   14554.8235
    6194   14626.8782
    6195   14406.7292
    6196   14546.2693
    6197   14373.6958
    6198   14337.3965
    6199   14413.2809
    6200   14376.8297
    6201   14313.2112
    6202   14459.0976
    6203   14241.2771
    6204   14356.1911
    6205   14263.4757
    6206   14296.6148
    6207   14364.8545
    6208   14384.5012
    6209   14181.1389
    6210   14212.1018
    6211   14279.8069
    6212   14259.3230
    6213   14425.7224
    6214   14365.9163
    6215   14393.2381
    6216   14395.6827
    6217   14583.0456
    6218   14640.8560
    6219   14423.2327
    6220   14543.6033
    6221   14147.2550
    6222   14198.1647
    6223   14295.9422
    6224   14333.4590
    6225   14161.8877
    6226   14303.1600
    6227   14183.6324
    6228   14267.5121
    6229   14690.0724
    6230   14754.3731
    6231   14327.3914
    6232   14372.1046
    6233   14435.8947
    6234   14480.9597
    6235   14398.6888
    6236   14332.7600
    6237   14338.3857
    6238   14433.5083
    6239   14272.5689
    6240   14190.2259
    6241   14294.1662
    6242   14127.7483
    6243   14211.1077
    6244   14170.5464
    6245   14149.3915
    6246   14163.1459
    6247   14278.9612
    6248   14399.5860
    6249   14480.7830
    6250   14529.4786
    6251   14713.4463
    6252   14482.8477
    6253   14535.1247
    6254   14435.1930
    6255   14546.2862
    6256   14659.3875
    6257   14453.1851
    6258   14241.1485
    6259   14648.4336
    6260   14679.4509
    6261   14445.5256
    6262   14602.7621
    6263   14478.4405
    6264   14650.0570
    6265   14590.9254
    6266   14564.3392
    6267   14644.2868
    6268   14510.5572
    6269   14607.2527
    6270   14507.8216
    6271   14616.3714
    6272   14580.1674
    6273   14933.4752
    6274   14730.9493
    6275   14864.2141
    6276   14751.9738
    6277   14714.5747
    6278   14507.3954
    6279   14469.9083
    6280   14724.1395
    6281   14745.4749
    6282   14854.5255
    6283   14970.1566
    6284   14878.2246
    6285   14946.5305
    6286   14459.8711
    6287   14707.6080
    6288   14835.1136
    6289   14764.4111
    6290   14527.3470
    6291   14682.3928
    6292   14852.8844
    6293   14628.4472
    6294   14333.2712
    6295   14484.0505
    6296   14618.6865
    6297   14743.5408
    6298   14453.1410
    6299   14527.6236
    6300   14478.8122
    6301   14419.0864
    6302   14589.6390
    6303   14592.4188
    6304   14502.2008
    6305   14376.7230
    6306   14314.8417
    6307   14297.7027
    6308   14392.2183
    6309   14355.5938
    6310   14374.1158
    6311   14368.7435
    6312   14301.4400
    6313   14067.8493
    6314   14384.1507
    6315   14596.8324
    6316   14744.9034
    6317   14789.7978
    6318   14628.9197
    6319   14687.9274
    6320   14599.8281
    6321   14263.7233
    6322   14511.3888
    6323   14450.0916
    6324   14567.2318
    6325   14717.6590
    6326   14647.9901
    6327   14875.0446
    6328   14732.8635
    6329   14729.3774
    6330   14613.6068
    6331   14755.7400
    6332   14814.0008
    6333   14643.3117
    6334   14628.3762
    6335   14596.1719
    6336   14502.5228
    6337   14846.2232
    6338   14795.4353
    6339   14805.6046
    6340   14499.6136
    6341   14577.0357
    6342   14394.9754
    6343   14343.8612
    6344   14295.3110
    6345   14348.9377
    6346   14309.7285
    6347   14534.8311
    6348   14221.9085
    6349   14455.7744
    6350   14474.3414
    6351   14304.9692
    6352   14237.6848
    6353   14329.7629
    6354   14366.9265
    6355   14671.5632
    6356   14509.5039
    6357   14345.5355
    6358   14329.9484
    6359   14343.4310
    6360   14428.6319
    6361   14467.0880
    6362   14270.1681
    6363   14362.8883
    6364   14482.0755
    6365   14300.3905
    6366   14517.6955
    6367   14148.6607
    6368   14247.6659
    6369   14441.4663
    6370   14544.2166
    6371   14895.1016
    6372   14456.8207
    6373   14236.5807
    6374   14466.5572
    6375   14387.7120
    6376   14281.8352
    6377   14175.8615
    6378   14520.1710
    6379   14336.2908
    6380   14444.9667
    6381   14327.3709
    6382   14241.9781
    6383   14336.3589
    6384   14428.8268
    6385   14568.3554
    6386   14513.3895
    6387   14334.7114
    6388   14569.5860
    6389   14378.9029
    6390   14579.3991
    6391   14545.9575
    6392   14575.4916
    6393   14341.0348
    6394   14540.3366
    6395   14527.0282
    6396   14402.3077
    6397   14495.4346
    6398   14505.7599
    6399   14470.1164
    6400   14549.4542
    6401   14557.1675
    6402   14348.1843
    6403   14225.3928
    6404   14479.8335
    6405   14279.1202
    6406   14369.5610
    6407   14395.9386
    6408   14422.5430
    6409   14333.5138
    6410   14447.6474
    6411   14455.7155
    6412   14494.2947
    6413   14444.4434
    6414   14328.5331
    6415   14385.9375
    6416   14250.2508
    6417   14587.9603
    6418   14165.8968
    6419   14645.9972
    6420   14447.1306
    6421   14667.8317
    6422   14574.6362
    6423   14659.8718
    6424   14378.5879
    6425   14567.5611
    6426   14669.5654
    6427   14730.3158
    6428   14587.9474
    6429   14416.1178
    6430   14648.6426
    6431   14575.0975
    6432   14634.7564
    6433   14704.0350
    6434   14925.5616
    6435   14726.5368
    6436   14823.2730
    6437   14647.1440
    6438   14698.8174
    6439   14806.3529
    6440   14425.1410
    6441   14508.1834
    6442   14957.2602
    6443   14741.3649
    6444   14369.4232
    6445   14484.3999
    6446   14552.8078
    6447   14575.0867
    6448   14325.5115
    6449   14489.6445
    6450   14467.0335
    6451   14686.8848
    6452   14663.7751
    6453   14517.0670
    6454   14348.2288
    6455   14442.0018
    6456   14315.7183
    6457   14300.3859
    6458   14328.6817
    6459   14608.5941
    6460   14388.1554
    6461   14650.9686
    6462   14441.2590
    6463   14561.7088
    6464   14346.7125
    6465   14624.7139
    6466   14504.2019
    6467   14373.7865
    6468   14388.0984
    6469   14587.0584
    6470   14254.9708
    6471   14610.1144
    6472   14453.9185
    6473   14662.6936
    6474   14399.7214
    6475   14265.5019
    6476   14353.7460
    6477   14570.4225
    6478   14442.1998
    6479   14594.4055
    6480   14136.1729
    6481   14452.4460
    6482   14446.2228
    6483   14459.4660
    6484   14302.1419
    6485   14392.7360
    6486   14182.0301
    6487   14332.8282
    6488   14573.3970
    6489   14505.2929
    6490   14441.6994
    6491   14580.8661
    6492   14366.6809
    6493   14763.0538
    6494   14179.7796
    6495   14445.4365
    6496   14261.9679
    6497   14506.2529
    6498   14605.8872
    6499   14838.4443
    6500   14483.4028
    6501   14649.9430
    6502   14186.8711
    6503   14417.5092
    6504   14514.1731
    6505   14655.6367
    6506   14593.6698
    6507   14386.3044
    6508   14716.0736
    6509   14452.0277
    6510   14641.1475
    6511   14195.4836
    6512   14714.0968
    6513   14369.7608
    6514   14337.1844
    6515   14433.0268
    6516   14181.0367
    6517   14348.2102
    6518   14220.2122
    6519   14421.1619
    6520   14363.6982
    6521   14393.8531
    6522   14098.9026
    6523   14337.7501
    6524   14131.5828
    6525   14307.6222
    6526   14144.1425
    6527   14115.5926
    6528   14444.3088
    6529   14160.8895
    6530   14183.4399
    6531   14405.3180
    6532   14052.0914
    6533   14203.4761
    6534   14022.7679
    6535   14019.4006
    6536   14165.9536
    6537   14342.3126
    6538   14342.6975
    6539   14011.1879
    6540   13930.3862
    6541   14150.5229
    6542   14193.6262
    6543   14140.9951
    6544   14508.0100
    6545   14343.9826
    6546   14319.7711
    6547   14429.4471
    6548   14478.2447
    6549   14372.0576
    6550   14081.7838
    6551   14275.6655
    6552   14059.6403
    6553   14347.6771
    6554   14052.6755
    6555   14374.3212
    6556   14171.4017
    6557   14208.5018
    6558   14308.8916
    6559   14197.3405
    6560   14562.7946
    6561   14467.6366
    6562   14304.5694
    6563   14190.4334
    6564   14282.2155
    6565   14206.0462
    6566   14080.4305
    6567   14387.7811
    6568   14075.1887
    6569   14208.9419
    6570   14196.9486
    6571   13963.1372
    6572   14099.2066
    6573   14067.8620
    6574   13935.3031
    6575   13824.4702
    6576   13578.8479
    6577   13969.8663
    6578   14365.6740
    6579   13868.7282
    6580   14004.1274
    6581   14393.0915
    6582   13952.5007
    6583   14068.9286
    6584   14059.6859
    6585   14191.1828
    6586   14144.0219
    6587   14048.6989
    6588   14137.0411
    6589   14188.2994
    6590   14381.4427
    6591   14296.5681
    6592   13854.5568
    6593   14227.2518
    6594   13921.7685
    6595   14171.2879
    6596   14101.4702
    6597   14127.9595
    6598   14171.7720
    6599   14409.5483
    6600   14191.5429
    6601   14248.0490
    6602   14206.2634
    6603   14167.7161
    6604   14266.8663
    6605   14187.0230
    6606   14423.3658
    6607   14211.0190
    6608   14267.9593
    6609   14103.7312
    6610   14341.3015
    6611   13994.8269
    6612   14314.9059
    6613   14162.1056
    6614   14155.8392
    6615   14231.9308
    6616   14244.3499
    6617   14046.0252
    6618   14160.3051
    6619   14331.8768
    6620   14275.6594
    6621   14335.0161
    6622   14187.4032
    6623   14252.3532
    6624   14266.3628
    6625   14197.7140
    6626   14297.0971
    6627   14158.4816
    6628   14312.8306
    6629   14168.3053
    6630   14413.9020
    6631   14413.0322
    6632   14455.7828
    6633   14198.1392
    6634   14325.9626
    6635   14315.3576
    6636   14230.5225
    6637   14213.4593
    6638   14421.3201
    6639   13949.1903
    6640   14385.9363
    6641   14059.9228
    6642   14313.2073
    6643   14204.3347
    6644   14112.7619
    6645   14172.4126
    6646   14366.2791
    6647   14480.7298
    6648   14459.5996
    6649   14468.0474
    6650   14137.0022
    6651   14315.5003
    6652   14373.3228
    6653   14513.3248
    6654   14160.4050
    6655   14441.2239
    6656   14518.9708
    6657   14434.2628
    6658   14202.3727
    6659   14198.3147
    6660   14308.5358
    6661   14258.6102
    6662   14195.2446
    6663   14479.2668
    6664   14299.2587
    6665   14286.2228
    6666   14118.2661
    6667   13847.3687
    6668   14210.7304
    6669   14114.3712
    6670   14609.6225
    6671   14142.3346
    6672   13992.2640
    6673   14230.4309
    6674   14159.2568
    6675   14232.6276
    6676   14035.3608
    6677   14079.9137
    6678   13971.3487
    6679   14049.4412
    6680   14215.4382
    6681   14111.8765
    6682   14121.5408
    6683   14143.5429
    6684   14182.9732
    6685   14116.9179
    6686   14224.0857
    6687   14121.7029
    6688   14102.4743
    6689   14209.9873
    6690   14081.6620
    6691   14013.1235
    6692   14180.3555
    6693   14176.1061
    6694   14169.3308
    6695   14069.5963
    6696   14336.8375
    6697   14477.9624
    6698   14502.6100
    6699   14523.6099
    6700   14294.0103
    6701   14205.5925
    6702   14585.5142
    6703   14161.0669
    6704   14293.0388
    6705   14438.4438
    6706   14380.8927
    6707   14412.0879
    6708   14382.5783
    6709   14254.6529
    6710   14460.7615
    6711   14345.9059
    6712   14656.0716
    6713   14506.1189
    6714   14551.6436
    6715   14323.6022
    6716   14435.0251
    6717   14574.1308
    6718   14551.4705
    6719   14425.4470
    6720   14453.1423
    6721   14416.4834
    6722   14578.0285
    6723   14276.7200
    6724   14258.0463
    6725   14438.3352
    6726   14530.0395
    6727   14353.5442
    6728   14086.9292
    6729   14317.9409
    6730   14307.4560
    6731   14281.1397
    6732   14209.3587
    6733   14446.3167
    6734   14274.4227
    6735   14431.3610
    6736   14263.3502
    6737   14316.5196
    6738   14451.3149
    6739   14340.9965
    6740   14166.1597
    6741   14501.6928
    6742   14495.6393
    6743   14302.2975
    6744   14518.5697
    6745   14276.2771
    6746   14432.7828
    6747   14484.8897
    6748   14334.0706
    6749   14487.7568
    6750   14439.6263
    6751   14457.3099
    6752   14241.2294
    6753   14439.7536
    6754   14211.8341
    6755   14552.1027
    6756   14427.7022
    6757   14462.8580
    6758   14474.3148
    6759   14504.4004
    6760   14495.1818
    6761   14445.0069
    6762   14440.5576
    6763   14167.0413
    6764   14387.8225
    6765   14256.7173
    6766   14560.0559
    6767   14364.8870
    6768   14535.4392
    6769   14351.5260
    6770   14571.2093
    6771   14487.9825
    6772   14555.0168
    6773   14545.8081
    6774   14683.6671
    6775   14461.1242
    6776   14487.2974
    6777   14595.7731
    6778   14305.3704
    6779   14335.8148
    6780   14265.9506
    6781   14398.5119
    6782   14555.1685
    6783   14387.4017
    6784   14326.8519
    6785   14773.9234
    6786   14426.9058
    6787   14582.0887
    6788   14827.2178
    6789   14331.9104
    6790   14417.3067
    6791   14668.5223
    6792   14563.9429
    6793   14701.7335
    6794   14739.9458
    6795   14666.2895
    6796   14371.8561
    6797   14695.3339
    6798   14479.4529
    6799   14262.6643
    6800   14274.8537
    6801   14422.7284
    6802   14655.9793
    6803   14530.4361
    6804   14358.5649
    6805   14583.8110
    6806   14571.9397
    6807   14570.8614
    6808   14442.4440
    6809   14573.6613
    6810   14517.2695
    6811   14277.7640
    6812   14294.8787
    6813   14459.2463
    6814   14551.1280
    6815   14611.9903
    6816   14359.6891
    6817   14557.4156
    6818   14508.0814
    6819   14494.1717
    6820   14542.8703
    6821   14637.7911
    6822   14570.0173
    6823   14651.7404
    6824   14507.2177
    6825   14544.7342
    6826   14650.3335
    6827   14427.8402
    6828   14766.0415
    6829   14598.2389
    6830   14276.0939
    6831   14295.1253
    6832   14617.2042
    6833   14476.9037
    6834   14417.2661
    6835   14597.5410
    6836   14624.2356
    6837   14402.9853
    6838   14489.6634
    6839   14395.0704
    6840   14603.6635
    6841   14536.8075
    6842   14478.5960
    6843   14497.2802
    6844   14584.0126
    6845   14514.9637
    6846   14339.9984
    6847   14407.6636
    6848   14635.9815
    6849   14357.8525
    6850   14185.5545
    6851   14429.0171
    6852   14301.0634
    6853   14518.4865
    6854   14221.1387
    6855   14531.4881
    6856   14312.0967
    6857   14357.8754
    6858   14397.5687
    6859   14243.0458
    6860   14539.1708
    6861   14319.6299
    6862   14224.5686
    6863   14286.9351
    6864   14318.4239
    6865   14229.8465
    6866   14310.1699
    6867   14349.3191
    6868   14140.4309
    6869   14209.2059
    6870   14057.5588
    6871   14220.8820
    6872   14180.9862
    6873   14219.3121
    6874   14069.0525
    6875   14242.5974
    6876   14199.9197
    6877   14398.7232
    6878   14249.3272
    6879   14222.4990
    6880   14292.6941
    6881   14084.1970
    6882   14387.1012
    6883   14289.1245
    6884   14210.5203
    6885   14433.2628
    6886   14609.2015
    6887   14222.1391
    6888   14293.3651
    6889   14334.5179
    6890   14372.9112
    6891   14383.2244
    6892   14259.1151
    6893   14093.0917
    6894   14374.3628
    6895   14267.5075
    6896   14320.4109
    6897   14255.3245
    6898   14188.9049
    6899   14183.0693
    6900   14269.8149
    6901   14459.5185
    6902   14179.8098
    6903   14115.0154
    6904   14311.7357
    6905   14204.5177
    6906   14334.6380
    6907   14284.9258
    6908   14259.3430
    6909   14304.8020
    6910   14377.2135
    6911   14139.7406
    6912   14201.8165
    6913   13894.9998
    6914   14223.6923
    6915   14158.9474
    6916   14142.6145
    6917   14523.4022
    6918   14322.3877
    6919   14292.2123
    6920   14262.0818
    6921   14069.0203
    6922   14038.0599
    6923   14426.9485
    6924   13862.8856
    6925   14451.9445
    6926   14380.6037
    6927   14359.4836
    6928   14176.9710
    6929   14484.7011
    6930   14486.4223
    6931   14212.4102
    6932   14340.7868
    6933   14251.7056
    6934   14413.7022
    6935   13883.8943
    6936   14269.9203
    6937   14241.5494
    6938   14536.4039
    6939   14299.0033
    6940   14436.2350
    6941   14054.6009
    6942   14332.1183
    6943   14104.9735
    6944   14257.7878
    6945   14136.2531
    6946   14251.2496
    6947   14411.5975
    6948   14342.4806
    6949   14513.1295
    6950   14457.0542
    6951   14702.4967
    6952   14267.6145
    6953   14563.9727
    6954   14711.0034
    6955   14660.6312
    6956   14476.7264
    6957   14630.4119
    6958   14675.1155
    6959   14464.1513
    6960   14398.8390
    6961   14315.2672
    6962   14498.3214
    6963   14400.4450
    6964   14538.8295
    6965   14389.4085
    6966   14432.7762
    6967   14537.0631
    6968   14490.7913
    6969   14626.2790
    6970   14760.3165
    6971   14699.4679
    6972   14347.6512
    6973   14395.5485
    6974   14540.4858
    6975   14660.8631
    6976   14695.8919
    6977   14592.1584
    6978   14421.9933
    6979   14886.1210
    6980   14531.0232
    6981   14599.6763
    6982   14690.0254
    6983   14318.7642
    6984   14721.3351
    6985   14549.9122
    6986   14526.9195
    6987   14285.7684
    6988   14478.8442
    6989   14378.8861
    6990   14318.5104
    6991   14708.6064
    6992   14415.7339
    6993   14672.1109
    6994   14943.6862
    6995   14793.9789
    6996   14660.9596
    6997   14902.6211
    6998   14826.9480
    6999   14832.7574
    7000   14670.5963
    7001   14517.3666
    7002   14629.8323
    7003   14773.0495
    7004   14705.1496
    7005   14534.2616
    7006   14519.1487
    7007   14443.6971
    7008   14932.7623
    7009   14408.2103
    7010   14801.6301
    7011   14604.3274
    7012   14719.1671
    7013   14540.4732
    7014   14898.8673
    7015   14801.7616
    7016   14725.1957
    7017   14800.2504
    7018   14688.0017
    7019   14768.4993
    7020   14801.5131
    7021   14715.7254
    7022   14961.4965
    7023   14478.8048
    7024   14612.5038
    7025   14444.5045
    7026   14401.3946
    7027   14741.2084
    7028   14695.4966
    7029   14749.1049
    7030   14464.3026
    7031   14379.5272
    7032   14692.8736
    7033   14510.8408
    7034   14785.4057
    7035   14593.0271
    7036   14457.5673
    7037   14641.0167
    7038   14648.2358
    7039   14665.1995
    7040   14837.1094
    7041   14739.3498
    7042   14556.8239
    7043   14540.8385
    7044   14348.5421
    7045   14436.1011
    7046   14547.8904
    7047   14216.5631
    7048   14252.0133
    7049   14418.1217
    7050   14348.9303
    7051   14415.7135
    7052   14368.9626
    7053   14423.4179
    7054   14799.3730
    7055   14399.0183
    7056   14548.9382
    7057   14502.9004
    7058   14227.1603
    7059   14241.7159
    7060   14217.0962
    7061   14511.9508
    7062   14414.5897
    7063   14243.3605
    7064   14606.9113
    7065   14337.6541
    7066   14506.1476
    7067   14477.4571
    7068   14512.6766
    7069   14243.5365
    7070   14626.8245
    7071   14494.0215
    7072   14578.7659
    7073   14745.4533
    7074   14595.0267
    7075   14515.9109
    7076   14426.5867
    7077   14641.5365
    7078   14590.1769
    7079   14437.3019
    7080   14376.6549
    7081   14373.6756
    7082   14586.9129
    7083   14431.5240
    7084   14735.3906
    7085   14672.0258
    7086   14755.6450
    7087   14510.9965
    7088   14665.8004
    7089   14298.8127
    7090   14401.6259
    7091   14330.8656
    7092   14261.6287
    7093   14358.9187
    7094   14385.6578
    7095   14301.3271
    7096   14490.3722
    7097   14327.3236
    7098   14369.3271
    7099   14537.8028
    7100   14181.7007
    7101   14469.7874
    7102   14612.0947
    7103   14471.2146
    7104   14298.2121
    7105   14523.2234
    7106   14438.9370
    7107   14496.5423
    7108   14435.0483
    7109   14585.0267
    7110   14303.4320
    7111   14328.1301
    7112   14498.7058
    7113   14348.1129
    7114   14555.3588
    7115   14515.4931
    7116   14528.0843
    7117   14403.2979
    7118   14115.7468
    7119   14221.1120
    7120   14460.8309
    7121   14504.9242
    7122   14264.1494
    7123   14095.0593
    7124   14330.4696
    7125   14375.2183
    7126   14385.7993
    7127   14300.0569
    7128   14045.3126
    7129   14365.2491
    7130   14375.1060
    7131   14295.3303
    7132   14393.5242
    7133   14551.0980
    7134   14265.8528
    7135   14484.1714
    7136   14366.5716
    7137   14230.4260
    7138   14457.0013
    7139   14579.1132
    7140   14070.8071
    7141   14299.2561
    7142   14412.6235
    7143   14373.3558
    7144   14406.5312
    7145   14641.7960
    7146   14416.8991
    7147   14446.2892
    7148   14673.9600
    7149   14689.1158
    7150   14530.8636
    7151   14486.8136
    7152   14289.5892
    7153   14403.8888
    7154   14441.3438
    7155   14384.3632
    7156   14182.5682
    7157   14461.0572
    7158   14483.4293
    7159   14400.7363
    7160   14246.3715
    7161   14175.8827
    7162   14343.5334
    7163   14403.8116
    7164   14588.5435
    7165   14464.8203
    7166   14555.7868
    7167   14391.8878
    7168   14605.6637
    7169   14641.6311
    7170   14871.8361
    7171   14463.6619
    7172   14847.0017
    7173   14601.1107
    7174   14706.7031
    7175   14467.3321
    7176   14531.2787
    7177   14661.5611
    7178   14681.3963
    7179   14772.3494
    7180   14715.6062
    7181   14735.2147
    7182   14696.1233
    7183   14711.9769
    7184   14578.3186
    7185   14724.8246
    7186   14361.9170
    7187   14317.6720
    7188   14765.3013
    7189   14780.1571
    7190   14553.8968
    7191   14474.9962
    7192   14744.7220
    7193   14309.6327
    7194   14440.8923
    7195   14425.9820
    7196   14258.1480
    7197   14549.7033
    7198   14083.8410
    7199   14209.1720
    7200   14353.6751
    7201   14260.5462
    7202   14303.9096
    7203   14156.5511
    7204   14329.9476
    7205   14479.5755
    7206   14246.3547
    7207   14273.0897
    7208   14463.8780
    7209   14338.4512
    7210   14417.4592
    7211   14441.2851
    7212   14471.4021
    7213   14356.0006
    7214   14328.7437
    7215   14336.7649
    7216   14366.6997
    7217   14518.4760
    7218   14386.5072
    7219   14599.6981
    7220   14568.8188
    7221   14486.6941
    7222   14362.0510
    7223   14582.5719
    7224   14457.1142
    7225   14522.4201
    7226   14338.0502
    7227   14451.0772
    7228   14475.4453
    7229   14501.2932
    7230   14479.8661
    7231   14369.9385
    7232   14304.1850
    7233   14534.9125
    7234   14451.0420
    7235   14608.1769
    7236   14267.3774
    7237   14527.9286
    7238   14268.4257
    7239   14283.2201
    7240   14320.9135
    7241   14455.2240
    7242   14365.3587
    7243   14392.6977
    7244   14346.3445
    7245   14532.8723
    7246   14530.7567
    7247   14775.0946
    7248   14556.8158
    7249   14174.6117
    7250   14415.5784
    7251   14434.9849
    7252   14284.2112
    7253   14252.6031
    7254   14827.5667
    7255   14468.8893
    7256   14415.0710
    7257   14402.4332
    7258   14282.7163
    7259   14481.5161
    7260   14346.8714
    7261   14475.8047
    7262   14375.6705
    7263   14376.1274
    7264   14617.3687
    7265   14403.2526
    7266   14377.5920
    7267   14336.4386
    7268   14704.2643
    7269   14534.4423
    7270   14533.0740
    7271   14862.8927
    7272   14572.0732
    7273   14615.1946
    7274   14334.6045
    7275   14600.4768
    7276   14443.9848
    7277   14227.8098
    7278   14278.2306
    7279   14458.6894
    7280   14546.4513
    7281   14260.7218
    7282   14622.6459
    7283   14486.0623
    7284   14748.5652
    7285   14564.3781
    7286   14714.9002
    7287   14505.2446
    7288   14210.5282
    7289   14729.8884
    7290   14523.2944
    7291   14721.8291
    7292   14675.4557
    7293   14646.7434
    7294   14419.9602
    7295   14452.9648
    7296   14639.9172
    7297   14622.1452
    7298   14605.3168
    7299   14606.1259
    7300   14553.7471
    7301   14796.4316
    7302   14817.3195
    7303   14838.9059
    7304   14738.2763
    7305   14826.3228
    7306   14962.8536
    7307   14869.4906
    7308   14863.4421
    7309   14761.2947
    7310   14933.6423
    7311   14548.3421
    7312   14619.3830
    7313   14579.9902
    7314   14960.5566
    7315   14896.7661
    7316   14474.2622
    7317   14909.1547
    7318   14713.5014
    7319   14676.9445
    7320   14529.7536
    7321   14763.3068
    7322   14786.9344
    7323   14456.2865
    7324   14756.5553
    7325   14562.3464
    7326   14924.6081
    7327   14575.7655
    7328   14472.0783
    7329   14776.6757
    7330   14487.5325
    7331   14581.4519
    7332   14596.1644
    7333   14615.8985
    7334   14421.1721
    7335   14346.2823
    7336   14658.5824
    7337   14616.4384
    7338   14729.4277
    7339   14766.8788
    7340   14625.6490
    7341   14671.2291
    7342   14654.6829
    7343   14614.0774
    7344   14590.2841
    7345   14780.4461
    7346   14824.6443
    7347   14645.9999
    7348   14448.4295
    7349   14489.3987
    7350   14401.6947
    7351   14718.5018
    7352   14582.9505
    7353   14721.1509
    7354   14763.8904
    7355   14743.4414
    7356   14962.3837
    7357   14982.7266
    7358   14951.8420
    7359   14917.9398
    7360   14876.9637
    7361   14686.0860
    7362   15070.3142
    7363   14925.0557
    7364   14687.1773
    7365   14765.1353
    7366   14901.8927
    7367   14711.9899
    7368   14927.3293
    7369   14870.8592
    7370   14705.9915
    7371   14861.8671
    7372   14965.7198
    7373   14788.4930
    7374   14889.9502
    7375   14711.8422
    7376   14622.0863
    7377   14612.5114
    7378   14867.7773
    7379   14582.0895
    7380   14838.8711
    7381   14570.3610
    7382   14882.2959
    7383   14838.3629
    7384   14550.6948
    7385   14708.3107
    7386   14644.2158
    7387   14692.6168
    7388   14780.1749
    7389   14745.1909
    7390   14762.7731
    7391   14994.9939
    7392   14841.8793
    7393   14875.6852
    7394   14693.5805
    7395   14910.5763
    7396   14795.7466
    7397   14929.6823
    7398   14743.8019
    7399   14810.1981
    7400   14650.9285
    7401   14729.6728
    7402   14855.1884
    7403   14867.4294
    7404   14789.7860
    7405   14936.0547
    7406   15077.9904
    7407   15188.6399
    7408   15156.6902
    7409   15207.5984
    7410   14952.3053
    7411   15184.6159
    7412   14893.5605
    7413   14780.2521
    7414   15170.5727
    7415   15050.8279
    7416   15414.2186
    7417   15158.9954
    7418   15249.5491
    7419   14929.3483
    7420   15358.1992
    7421   15056.7869
    7422   15140.2327
    7423   15246.4744
    7424   15280.6210
    7425   15234.1616
    7426   15124.3318
    7427   15073.9834
    7428   15378.0400
    7429   14907.1306
    7430   14879.7411
    7431   15258.3157
    7432   15093.9690
    7433   15233.6408
    7434   15293.3646
    7435   15174.1195
    7436   15346.1132
    7437   15187.9337
    7438   14902.1546
    7439   14872.1136
    7440   14911.2322
    7441   14635.9340
    7442   14956.1048
    7443   15137.1014
    7444   15408.6175
    7445   15405.0966
    7446   15475.9643
    7447   15269.7124
    7448   15106.5009
    7449   15267.6861
    7450   15245.5519
    7451   15196.6592
    7452   15238.8859
    7453   15334.0951
    7454   15135.6332
    7455   15128.5758
    7456   15312.0652
    7457   15394.4926
    7458   15237.3011
    7459   15351.8175
    7460   15319.3658
    7461   14810.2140
    7462   15325.3785
    7463   15149.4315
    7464   15252.3471
    7465   15182.6673
    7466   15263.3373
    7467   15307.4683
    7468   15209.6834
    7469   15200.8305
    7470   15111.7340
    7471   15276.2149
    7472   15296.7070
    7473   15423.1158
    7474   15130.4111
    7475   15163.8392
    7476   15223.2724
    7477   15021.0783
    7478   14985.6034
    7479   15134.0026
    7480   14922.5287
    7481   15431.5111
    7482   15340.9654
    7483   15208.3576
    7484   15232.4710
    7485   15527.7825
    7486   15281.9388
    7487   15573.1063
    7488   15395.7932
    7489   15216.4392
    7490   15297.4049
    7491   15372.1372
    7492   15239.1688
    7493   15102.1199
    7494   15222.9583
    7495   15263.9162
    7496   15409.0560
    7497   15321.0543
    7498   15194.9908
    7499   15521.7831
    7500   15240.4182
    7501   15179.3347
    7502   15259.0335
    7503   15149.2222
    7504   15217.9108
    7505   15104.9135
    7506   15214.6911
    7507   15133.0800
    7508   15195.0119
    7509   15032.0430
    7510   15153.4414
    7511   15174.9912
    7512   15109.0473
    7513   15301.1581
    7514   15232.2399
    7515   14944.6159
    7516   14999.9107
    7517   15050.8163
    7518   15124.0645
    7519   15050.2684
    7520   14887.6546
    7521   14657.8506
    7522   15018.4919
    7523   14951.2600
    7524   14807.0279
    7525   14917.6653
    7526   15186.2894
    7527   14945.6554
    7528   15157.4823
    7529   14970.9787
    7530   14785.9814
    7531   14687.3323
    7532   15070.2855
    7533   14989.7200
    7534   14657.1237
    7535   14659.2622
    7536   14691.7072
    7537   14759.5482
    7538   14746.5236
    7539   14666.6168
    7540   14638.1974
    7541   14650.1605
    7542   14751.5483
    7543   14773.0023
    7544   14769.5652
    7545   14679.1966
    7546   14976.3193
    7547   15112.9444
    7548   14719.3241
    7549   14756.2110
    7550   14608.6455
    7551   14842.8047
    7552   14494.4485
    7553   14611.6240
    7554   14607.5142
    7555   14694.4608
    7556   14608.6950
    7557   14968.0571
    7558   14647.5137
    7559   14638.7466
    7560   14819.2211
    7561   14651.6457
    7562   14804.8810
    7563   14668.0584
    7564   14965.5285
    7565   14823.6445
    7566   14831.0361
    7567   14814.7757
    7568   15094.2501
    7569   15011.9808
    7570   14849.9273
    7571   14935.4197
    7572   15136.8106
    7573   15062.2796
    7574   15124.9936
    7575   15123.3534
    7576   14862.6608
    7577   14983.2825
    7578   15005.5687
    7579   15018.9485
    7580   15224.1647
    7581   15023.5874
    7582   14980.2947
    7583   15135.6132
    7584   15009.4834
    7585   15069.2929
    7586   15019.6281
    7587   15010.6047
    7588   14789.4655
    7589   15119.2105
    7590   15069.9004
    7591   15157.2277
    7592   15072.0923
    7593   15143.6165
    7594   15019.6307
    7595   14955.4046
    7596   14879.4047
    7597   15044.8632
    7598   14776.9817
    7599   15036.4615
    7600   15031.7092
    7601   14996.4930
    7602   15113.7313
    7603   15017.3599
    7604   15197.0970
    7605   15007.9181
    7606   15087.0919
    7607   15279.8075
    7608   15062.0079
    7609   15060.9697
    7610   14928.6921
    7611   15066.5636
    7612   15054.1806
    7613   15138.9544
    7614   15055.9167
    7615   14890.1342
    7616   14994.0347
    7617   14806.0487
    7618   14994.4849
    7619   15209.7502
    7620   15299.0735
    7621   15247.7386
    7622   15142.6643
    7623   15168.6402
    7624   15057.4800
    7625   14767.5441
    7626   15128.2565
    7627   15024.3191
    7628   14750.3265
    7629   14864.9298
    7630   15098.0985
    7631   15035.4362
    7632   15197.1355
    7633   15058.9555
    7634   15015.0331
    7635   15008.0167
    7636   14678.1592
    7637   14958.1537
    7638   14806.4220
    7639   15040.9928
    7640   14690.2714
    7641   15181.3896
    7642   14682.7221
    7643   14953.9365
    7644   14775.3129
    7645   14770.5436
    7646   14589.3392
    7647   14592.9931
    7648   14731.5287
    7649   14844.7687
    7650   14745.2959
    7651   14806.5031
    7652   14743.2969
    7653   14644.7431
    7654   14751.4085
    7655   14940.0203
    7656   15184.0303
    7657   14615.7647
    7658   14861.0949
    7659   14825.6191
    7660   14941.4634
    7661   14996.3202
    7662   14734.6082
    7663   14970.0974
    7664   14834.5294
    7665   14941.0725
    7666   14850.8713
    7667   15065.7041
    7668   14963.8432
    7669   14688.3765
    7670   15008.9705
    7671   15009.9261
    7672   14957.6277
    7673   14794.5891
    7674   14936.2740
    7675   15004.6661
    7676   15258.7801
    7677   14668.5749
    7678   15168.3249
    7679   14862.7170
    7680   14813.5906
    7681   14848.3206
    7682   14714.4206
    7683   14939.8681
    7684   14860.7706
    7685   14728.2026
    7686   14747.8867
    7687   14751.2774
    7688   14699.1111
    7689   14932.4026
    7690   14456.9232
    7691   14922.6351
    7692   14819.6907
    7693   14687.4530
    7694   14923.3322
    7695   14842.5480
    7696   14587.9797
    7697   14924.3349
    7698   14779.4929
    7699   14824.2579
    7700   14890.4756
    7701   14594.4317
    7702   14412.5035
    7703   14565.1405
    7704   14579.0858
    7705   14783.1177
    7706   14579.3721
    7707   14553.0692
    7708   14913.1264
    7709   14768.9546
    7710   14663.3226
    7711   14776.2817
    7712   15230.1603
    7713   14817.7725
    7714   14947.9485
    7715   14917.5469
    7716   14883.1200
    7717   14979.0692
    7718   14953.8296
    7719   14951.4215
    7720   14774.2763
    7721   15040.2680
    7722   14897.8017
    7723   14742.0602
    7724   15099.5702
    7725   14991.8600
    7726   14766.8429
    7727   15002.1066
    7728   15006.3123
    7729   14985.0988
    7730   15095.6991
    7731   15031.9082
    7732   14927.2529
    7733   14863.5525
    7734   14986.5338
    7735   15106.3517
    7736   15004.6522
    7737   15227.5750
    7738   15276.8573
    7739   15260.4185
    7740   15414.0469
    7741   15138.2243
    7742   14848.1095
    7743   15001.0093
    7744   15016.0088
    7745   14989.6526
    7746   15012.6786
    7747   15011.2183
    7748   15075.8870
    7749   14927.4896
    7750   14946.0038
    7751   15115.8246
    7752   14973.7921
    7753   14878.0659
    7754   14859.9326
    7755   15043.0276
    7756   15003.5181
    7757   14914.2483
    7758   15052.6046
    7759   14988.8201
    7760   15072.6339
    7761   14976.3009
    7762   14793.3566
    7763   15136.8210
    7764   15066.6308
    7765   14998.1748
    7766   14924.2256
    7767   15197.4751
    7768   15182.0245
    7769   15014.6229
    7770   15108.2512
    7771   15145.2580
    7772   15205.0536
    7773   15218.4960
    7774   15224.6800
    7775   15101.3477
    7776   15012.6080
    7777   14871.7844
    7778   14768.0645
    7779   15037.4104
    7780   14755.8409
    7781   14747.6260
    7782   14601.9994
    7783   14771.7863
    7784   14695.3281
    7785   14773.4809
    7786   14815.5627
    7787   14921.9941
    7788   14502.8982
    7789   14882.5040
    7790   14704.7517
    7791   14770.2734
    7792   14839.6874
    7793   14617.4686
    7794   14760.1159
    7795   14771.2092
    7796   14524.1955
    7797   14432.7203
    7798   14530.1604
    7799   14676.9512
    7800   14605.9739
    7801   14481.2878
    7802   14833.7198
    7803   14674.0269
    7804   14803.1470
    7805   14807.3845
    7806   14749.1266
    7807   14914.0739
    7808   14738.4124
    7809   14878.2010
    7810   14874.5501
    7811   15029.2627
    7812   14872.2844
    7813   14950.4787
    7814   14720.4270
    7815   14847.2749
    7816   14884.0402
    7817   14702.6566
    7818   14814.8041
    7819   14643.5808
    7820   14745.7458
    7821   14631.2152
    7822   14816.6540
    7823   14746.2659
    7824   14614.1900
    7825   14476.5406
    7826   14586.9237
    7827   14677.7852
    7828   14651.5198
    7829   14717.0977
    7830   14786.5176
    7831   14825.9185
    7832   14958.9874
    7833   14628.1170
    7834   14669.8618
    7835   14777.1750
    7836   14709.7706
    7837   14637.1069
    7838   14696.4696
    7839   14914.0215
    7840   15077.0964
    7841   14625.7486
    7842   14699.5161
    7843   14855.9175
    7844   14996.8392
    7845   14672.0687
    7846   14951.5526
    7847   14721.7274
    7848   14955.6627
    7849   14900.7553
    7850   14904.1735
    7851   14699.7603
    7852   15217.2052
    7853   14893.7986
    7854   14694.9636
    7855   14688.7464
    7856   14876.5781
    7857   14724.7627
    7858   15056.6425
    7859   14660.8548
    7860   14824.7574
    7861   14811.0451
    7862   14990.8255
    7863   14900.1750
    7864   14586.5047
    7865   14711.6438
    7866   14994.7532
    7867   14641.3960
    7868   14885.5210
    7869   14793.2005
    7870   14901.9075
    7871   14902.3796
    7872   14840.6688
    7873   14829.9002
    7874   14912.2276
    7875   14897.9938
    7876   14757.0714
    7877   15065.8005
    7878   14796.8638
    7879   15031.9648
    7880   15028.4291
    7881   15087.1527
    7882   14741.0688
    7883   14897.0369
    7884   15011.5261
    7885   14912.6915
    7886   15220.3854
    7887   14879.7491
    7888   15118.3645
    7889   15092.9647
    7890   15061.8568
    7891   14736.5696
    7892   14997.5403
    7893   14758.9665
    7894   15088.8392
    7895   15284.8878
    7896   14866.0355
    7897   14932.7881
    7898   15041.2389
    7899   15265.9386
    7900   14946.7446
    7901   15068.5388
    7902   15144.5507
    7903   15147.7419
    7904   15127.9422
    7905   15123.6480
    7906   15142.9175
    7907   15147.7164
    7908   15124.1032
    7909   15135.7146
    7910   15071.2279
    7911   15096.3946
    7912   15226.1571
    7913   15292.9731
    7914   15076.4208
    7915   15092.9280
    7916   15134.7819
    7917   15154.7511
    7918   15312.9601
    7919   15226.2435
    7920   15405.6960
    7921   15369.1677
    7922   15535.0700
    7923   14898.9685
    7924   15206.1680
    7925   15447.3147
    7926   15112.4340
    7927   15093.2713
    7928   15227.7862
    7929   15459.4588
    7930   14871.3484
    7931   15265.1732
    7932   14888.5406
    7933   15315.0905
    7934   15207.1069
    7935   15162.7556
    7936   15148.2613
    7937   15221.9564
    7938   15273.4439
    7939   15159.1117
    7940   14925.8916
    7941   15246.3584
    7942   14968.7595
    7943   15228.1616
    7944   15004.7265
    7945   15061.2086
    7946   14918.2093
    7947   14996.2087
    7948   14763.4584
    7949   14873.4051
    7950   14648.1978
    7951   14859.6136
    7952   15202.9089
    7953   14892.5352
    7954   14780.9609
    7955   14991.0554
    7956   15024.9461
    7957   14971.0447
    7958   14953.2075
    7959   14800.7066
    7960   14866.7132
    7961   14896.8087
    7962   14937.6699
    7963   14928.5461
    7964   14777.5658
    7965   15047.0335
    7966   14885.9393
    7967   14775.5283
    7968   15106.6178
    7969   14786.5631
    7970   15187.1752
    7971   14600.2697
    7972   15093.0363
    7973   14807.7705
    7974   14620.8515
    7975   14827.2008
    7976   14822.8804
    7977   14813.4213
    7978   14983.1473
    7979   15077.3813
    7980   14951.2981
    7981   15193.6536
    7982   14892.4141
    7983   14848.5415
    7984   14963.6538
    7985   14836.7214
    7986   14834.9241
    7987   14785.1884
    7988   14805.1885
    7989   14840.7220
    7990   14878.3053
    7991   14839.0153
    7992   15122.9023
    7993   14928.8421
    7994   14860.4045
    7995   14898.1755
    7996   14969.0010
    7997   14762.8205
    7998   14651.7044
    7999   14643.0477
    8000   14763.7793
    8001   14881.7555
    8002   14698.1880
    8003   14666.7750
    8004   14609.5660
    8005   14646.4438
    8006   14814.7286
    8007   14788.5341
    8008   15336.2993
    8009   14504.9955
    8010   14732.8945
    8011   14717.8576
    8012   15117.5904
    8013   14923.6746
    8014   14799.7054
    8015   14815.1816
    8016   14881.1640
    8017   14873.9749
    8018   14936.2618
    8019   14772.5539
    8020   14858.0890
    8021   14854.8479
    8022   14784.2308
    8023   14724.2892
    8024   14581.9605
    8025   14546.6638
    8026   14568.5010
    8027   14455.9208
    8028   14778.2060
    8029   14705.6553
    8030   14769.0530
    8031   14574.2626
    8032   14615.2429
    8033   14556.2943
    8034   14703.0717
    8035   14603.4555
    8036   14717.6757
    8037   14618.5267
    8038   14523.6706
    8039   14699.6693
    8040   14743.8129
    8041   14945.2088
    8042   14878.9770
    8043   14787.9078
    8044   14696.3838
    8045   15086.5503
    8046   14951.3841
    8047   15094.8286
    8048   14726.3834
    8049   14672.3276
    8050   14861.3822
    8051   14923.2868
    8052   14839.9826
    8053   14752.8653
    8054   14601.4270
    8055   14982.6691
    8056   14845.6947
    8057   14962.7165
    8058   14871.2792
    8059   15028.1477
    8060   14747.9417
    8061   14879.1028
    8062   14820.7508
    8063   15106.3419
    8064   15096.7428
    8065   15005.5332
    8066   15170.4272
    8067   15332.7034
    8068   15305.2896
    8069   14999.2294
    8070   15184.4610
    8071   15121.5495
    8072   15366.6807
    8073   15132.5014
    8074   15198.2495
    8075   15238.0254
    8076   15279.7875
    8077   15441.9928
    8078   15268.0869
    8079   15254.5323
    8080   15117.4516
    8081   15337.3228
    8082   15142.9036
    8083   15196.6510
    8084   14962.1699
    8085   14845.3285
    8086   15218.9767
    8087   15383.9690
    8088   14933.7323
    8089   15443.1430
    8090   14993.5217
    8091   15109.6420
    8092   15238.1048
    8093   15265.6681
    8094   15099.7857
    8095   15255.5074
    8096   15107.8781
    8097   14903.7620
    8098   15028.2315
    8099   15269.6075
    8100   15273.3742
    8101   15062.1674
    8102   14969.3588
    8103   14725.8719
    8104   14997.2547
    8105   15119.4978
    8106   15178.8957
    8107   15298.1738
    8108   15036.0856
    8109   15029.5642
    8110   15293.2429
    8111   15060.5087
    8112   14993.4274
    8113   15141.5609
    8114   14835.7120
    8115   14962.1526
    8116   14929.8737
    8117   15068.3828
    8118   15176.0534
    8119   14889.2255
    8120   15109.3585
    8121   15212.6938
    8122   15059.2711
    8123   15085.4567
    8124   14826.1369
    8125   14972.4383
    8126   14967.3753
    8127   14990.1560
    8128   15199.3678
    8129   15214.9364
    8130   15102.7002
    8131   15006.0460
    8132   14954.1640
    8133   14955.7891
    8134   15185.8007
    8135   14773.9887
    8136   14898.3331
    8137   15111.0246
    8138   14921.3508
    8139   15036.0436
    8140   15045.2094
    8141   15027.1789
    8142   15260.3344
    8143   14857.2562
    8144   15287.4711
    8145   15053.2265
    8146   15026.4354
    8147   15066.2003
    8148   15283.6078
    8149   15051.6146
    8150   15108.8436
    8151   15120.6411
    8152   14969.8513
    8153   15296.9382
    8154   15134.3116
    8155   15247.6668
    8156   15459.0121
    8157   14988.4177
    8158   15065.3143
    8159   15079.5671
    8160   14705.6310
    8161   15407.7780
    8162   15199.4703
    8163   15183.2026
    8164   15053.9557
    8165   14991.3885
    8166   15343.9002
    8167   15036.9267
    8168   15240.1579
    8169   15106.1059
    8170   15134.8719
    8171   15257.9964
    8172   15064.2465
    8173   15221.0270
    8174   15347.8754
    8175   15325.0743
    8176   15199.1971
    8177   15519.4837
    8178   15267.5534
    8179   15083.8495
    8180   15345.7940
    8181   15138.6517
    8182   15289.6334
    8183   15204.8149
    8184   15083.2245
    8185   15030.5814
    8186   14743.8817
    8187   14846.5726
    8188   14967.8706
    8189   14804.6928
    8190   14665.6031
    8191   14752.5641
    8192   14730.4960
    8193   15101.9941
    8194   14811.4128
    8195   14964.0591
    8196   15067.6780
    8197   15080.5254
    8198   14815.4541
    8199   15242.1537
    8200   15112.3063
    8201   14926.0675
    8202   15283.7438
    8203   15224.1389
    8204   14906.8669
    8205   15041.6858
    8206   15401.1495
    8207   15185.0049
    8208   15394.6259
    8209   15090.9817
    8210   15382.6991
    8211   15088.9700
    8212   15237.6104
    8213   15150.7679
    8214   15027.9666
    8215   15124.3583
    8216   15136.3279
    8217   15146.7953
    8218   14913.5089
    8219   15095.0464
    8220   14931.7738
    8221   15034.8554
    8222   14947.5487
    8223   15032.8877
    8224   15063.6394
    8225   15096.3913
    8226   14974.7180
    8227   15062.6869
    8228   15302.8156
    8229   15362.8874
    8230   15215.3978
    8231   14968.2456
    8232   14660.0890
    8233   15067.7577
    8234   14959.5762
    8235   14795.3394
    8236   14796.6527
    8237   15038.2758
    8238   15012.3258
    8239   14926.3381
    8240   15066.9712
    8241   14821.1009
    8242   15146.5328
    8243   15187.2680
    8244   15142.2873
    8245   15252.8968
    8246   15117.7972
    8247   15078.4975
    8248   15024.0332
    8249   14973.8649
    8250   15260.9244
    8251   15084.9554
    8252   15129.6017
    8253   15105.7606
    8254   15149.5442
    8255   15371.0085
    8256   15164.4084
    8257   15248.9592
    8258   15482.8671
    8259   15286.1725
    8260   15139.8041
    8261   15306.7359
    8262   15195.5219
    8263   15027.8173
    8264   14812.9903
    8265   15294.4371
    8266   15286.0730
    8267   15186.3747
    8268   15178.0136
    8269   15253.6099
    8270   15229.7577
    8271   15234.6949
    8272   15248.3266
    8273   15333.4027
    8274   15371.6875
    8275   15404.0513
    8276   15359.9211
    8277   15338.9000
    8278   15343.6920
    8279   15201.6612
    8280   15005.2293
    8281   15292.8250
    8282   15416.5053
    8283   15215.8705
    8284   15311.8139
    8285   15235.7250
    8286   15385.8785
    8287   15347.0247
    8288   15521.6394
    8289   15203.4949
    8290   15412.6376
    8291   15262.8153
    8292   15467.9224
    8293   15211.1684
    8294   15525.8368
    8295   15387.1189
    8296   15603.1305
    8297   15306.8431
    8298   15335.8709
    8299   15321.7618
    8300   15430.0391
    8301   15498.0724
    8302   15314.1756
    8303   15316.1536
    8304   15142.4669
    8305   15571.3689
    8306   15444.8099
    8307   15442.7091
    8308   15498.4498
    8309   15255.9814
    8310   15729.2356
    8311   15675.1142
    8312   15891.8780
    8313   15523.6819
    8314   15620.8327
    8315   15390.1041
    8316   15653.7414
    8317   15379.6985
    8318   15705.2015
    8319   15608.9150
    8320   15594.5431
    8321   15626.9038
    8322   15625.2218
    8323   15721.3698
    8324   15156.7757
    8325   15393.6003
    8326   15400.0783
    8327   15248.9597
    8328   15532.7867
    8329   15379.3122
    8330   15380.1990
    8331   15463.5109
    8332   15228.0889
    8333   15443.4801
    8334   15322.0695
    8335   15185.5316
    8336   15495.3885
    8337   15528.8802
    8338   15696.1477
    8339   15270.8259
    8340   15363.8802
    8341   15422.2650
    8342   15420.7730
    8343   15456.4985
    8344   15044.8918
    8345   15270.2082
    8346   15369.5727
    8347   15655.2865
    8348   15458.3722
    8349   15277.5833
    8350   15396.5159
    8351   15325.5396
    8352   15495.3596
    8353   15055.8207
    8354   15445.2613
    8355   15424.7067
    8356   15266.8817
    8357   15365.0778
    8358   15438.3238
    8359   15286.8749
    8360   15523.5718
    8361   15459.2808
    8362   15468.5171
    8363   15464.5130
    8364   15281.4250
    8365   15573.6461
    8366   15154.9638
    8367   15291.0869
    8368   15504.8918
    8369   15165.6324
    8370   15267.8564
    8371   15448.0701
    8372   15710.1042
    8373   15789.4761
    8374   15588.4158
    8375   15715.6313
    8376   15672.5581
    8377   15555.1097
    8378   15634.7834
    8379   15480.1249
    8380   15424.1450
    8381   15629.8213
    8382   15635.0412
    8383   15768.5635
    8384   15658.7950
    8385   15653.6790
    8386   15707.5000
    8387   15540.8514
    8388   15368.7123
    8389   15329.7659
    8390   15489.3109
    8391   15743.9978
    8392   15522.8857
    8393   15340.6901
    8394   15465.2348
    8395   15335.8531
    8396   15480.2027
    8397   15423.9443
    8398   15562.6031
    8399   15503.9105
    8400   15457.1605
    8401   15445.4304
    8402   15615.3007
    8403   15537.8007
    8404   15203.2826
    8405   15520.8558
    8406   15641.9508
    8407   15500.0122
    8408   15420.6597
    8409   15561.1386
    8410   15704.3818
    8411   15460.5643
    8412   15546.7577
    8413   15333.6109
    8414   15375.8791
    8415   15398.9427
    8416   15392.3545
    8417   15256.3519
    8418   15430.1396
    8419   15399.5979
    8420   15257.1173
    8421   15208.7143
    8422   15374.8393
    8423   15291.2118
    8424   15259.5802
    8425   15405.5214
    8426   15327.6713
    8427   15285.9671
    8428   15352.9305
    8429   15288.1395
    8430   15338.1296
    8431   15297.9669
    8432   15253.4818
    8433   15102.8418
    8434   15051.6731
    8435   15175.8101
    8436   15307.5124
    8437   14960.1037
    8438   14941.1231
    8439   15228.4210
    8440   15342.3316
    8441   15271.8023
    8442   15246.4810
    8443   15319.2171
    8444   15348.9703
    8445   15300.3841
    8446   15153.7816
    8447   15087.8190
    8448   15137.1049
    8449   15234.4251
    8450   14780.7550
    8451   15197.3164
    8452   15205.1376
    8453   15204.7537
    8454   14984.3603
    8455   15027.0769
    8456   15016.0553
    8457   14827.1023
    8458   15136.9110
    8459   14879.0841
    8460   14847.5161
    8461   14923.9283
    8462   14972.9996
    8463   14623.0488
    8464   14819.6271
    8465   15218.2019
    8466   14948.7979
    8467   14951.9831
    8468   14894.7208
    8469   14952.1687
    8470   15239.0196
    8471   14992.5655
    8472   15097.9446
    8473   15276.9284
    8474   14932.9437
    8475   15233.2130
    8476   15182.5485
    8477   15080.8927
    8478   15246.7224
    8479   15042.4732
    8480   15182.8868
    8481   15196.5046
    8482   15341.6701
    8483   15400.9335
    8484   15382.5947
    8485   15251.0457
    8486   15110.0222
    8487   15414.0708
    8488   15149.4793
    8489   15086.6903
    8490   15119.1416
    8491   15466.4573
    8492   15250.9538
    8493   15195.1817
    8494   15245.4256
    8495   15292.9574
    8496   15152.4139
    8497   15298.6780
    8498   15102.3041
    8499   15248.8301
    8500   14931.1383
    8501   15138.4159
    8502   15288.9623
    8503   15171.3823
    8504   14998.5850
    8505   15017.9259
    8506   15206.1581
    8507   15272.2126
    8508   15121.2553
    8509   15052.3645
    8510   15029.7647
    8511   15256.4621
    8512   15284.9277
    8513   15314.1775
    8514   15286.2292
    8515   15588.6010
    8516   15211.6796
    8517   15228.6203
    8518   15115.1636
    8519   15495.2300
    8520   15130.0742
    8521   15325.6969
    8522   14933.5088
    8523   15012.3033
    8524   15047.4858
    8525   15029.9503
    8526   15143.8456
    8527   15228.5344
    8528   14735.6892
    8529   15105.5481
    8530   15348.6335
    8531   14671.3011
    8532   14992.5106
    8533   15077.1954
    8534   15461.5165
    8535   15322.9214
    8536   15297.9114
    8537   15234.5086
    8538   14775.5431
    8539   15298.1703
    8540   15166.4690
    8541   15121.8036
    8542   14982.4874
    8543   15231.9190
    8544   14944.1302
    8545   15059.8352
    8546   15405.3152
    8547   14913.3856
    8548   15151.7808
    8549   14989.5329
    8550   14870.7536
    8551   15016.2490
    8552   15003.7498
    8553   15247.2848
    8554   14708.3720
    8555   14915.7918
    8556   15082.7973
    8557   14836.8272
    8558   14830.8683
    8559   15142.3210
    8560   14909.4418
    8561   15132.2872
    8562   15230.7084
    8563   15085.4075
    8564   15567.4872
    8565   15363.3155
    8566   15231.3533
    8567   15100.7127
    8568   15051.1217
    8569   15244.9333
    8570   15236.5560
    8571   15498.8439
    8572   15125.9240
    8573   15419.8046
    8574   15174.5284
    8575   15187.9254
    8576   15287.2166
    8577   15244.2995
    8578   15082.6633
    8579   15366.6121
    8580   15037.6755
    8581   15043.9215
    8582   15305.4045
    8583   15074.2356
    8584   15260.7408
    8585   15044.9440
    8586   15198.3420
    8587   14967.5318
    8588   15087.7439
    8589   14975.2890
    8590   15237.2174
    8591   15145.6778
    8592   15308.7122
    8593   15278.5754
    8594   15054.6396
    8595   15509.2112
    8596   15027.1194
    8597   15222.3091
    8598   15169.6359
    8599   15214.2344
    8600   15256.4074
    8601   15124.5932
    8602   15270.1249
    8603   15159.6226
    8604   15138.7890
    8605   14947.8054
    8606   15022.7458
    8607   14866.3040
    8608   15182.6471
    8609   14804.3643
    8610   15373.6805
    8611   15200.3477
    8612   14861.3462
    8613   15027.0426
    8614   14983.3684
    8615   15004.1378
    8616   15057.8783
    8617   14799.3921
    8618   15016.5700
    8619   14693.5923
    8620   14751.6180
    8621   14807.0570
    8622   14833.9437
    8623   14927.4612
    8624   14542.1650
    8625   14858.8646
    8626   14831.1185
    8627   14837.0358
    8628   14918.9897
    8629   14806.1777
    8630   14811.2333
    8631   14560.0429
    8632   14639.1922
    8633   14830.2617
    8634   14870.7243
    8635   14740.0632
    8636   15155.0122
    8637   14726.9206
    8638   15099.2838
    8639   14827.7398
    8640   15099.7971
    8641   14855.6616
    8642   14920.7141
    8643   14844.9999
    8644   14661.2045
    8645   14954.2516
    8646   14853.5430
    8647   14722.1659
    8648   14698.3751
    8649   14634.3411
    8650   14625.6938
    8651   14829.1329
    8652   14635.9985
    8653   14947.0831
    8654   14899.0611
    8655   14680.1594
    8656   14896.6516
    8657   14784.7435
    8658   14614.6502
    8659   14809.6583
    8660   14937.5514
    8661   14838.4937
    8662   14744.6814
    8663   14938.2716
    8664   15013.6403
    8665   15096.6181
    8666   15037.4905
    8667   14956.0961
    8668   14870.7788
    8669   14902.4233
    8670   15044.3831
    8671   14872.5806
    8672   14957.2632
    8673   14879.6397
    8674   14829.1480
    8675   14941.1772
    8676   14729.1160
    8677   14923.3992
    8678   14552.0960
    8679   14813.0843
    8680   14738.1663
    8681   15225.9587
    8682   14874.8825
    8683   14827.2002
    8684   14766.2171
    8685   14786.9338
    8686   14915.8916
    8687   14828.0780
    8688   14734.5646
    8689   14823.7980
    8690   14980.7947
    8691   14974.8020
    8692   15125.1977
    8693   15163.1469
    8694   15020.5967
    8695   15087.8900
    8696   15002.7026
    8697   14980.5558
    8698   14964.9814
    8699   14960.2975
    8700   14843.6937
    8701   14724.0885
    8702   14924.5345
    8703   15088.0451
    8704   15148.4025
    8705   15161.8533
    8706   14955.2892
    8707   15037.2508
    8708   14980.5035
    8709   15002.3336
    8710   15216.8841
    8711   15159.4759
    8712   15225.8513
    8713   15160.0728
    8714   15097.1374
    8715   15169.2360
    8716   15116.8323
    8717   14732.5456
    8718   15168.8353
    8719   14980.3290
    8720   14784.4664
    8721   14826.3053
    8722   15122.9799
    8723   15024.9869
    8724   14795.0526
    8725   15040.4693
    8726   14973.9936
    8727   14839.0801
    8728   15075.0984
    8729   15214.2472
    8730   14895.0140
    8731   15072.1216
    8732   15040.8969
    8733   14967.2288
    8734   15032.7742
    8735   14822.4681
    8736   14827.8696
    8737   14672.2822
    8738   15042.2478
    8739   14972.7694
    8740   14876.7616
    8741   14883.7225
    8742   14816.9638
    8743   14866.1509
    8744   14627.3417
    8745   14841.6711
    8746   14814.2335
    8747   15038.8071
    8748   14735.0250
    8749   14898.4364
    8750   14939.5575
    8751   14899.5920
    8752   14982.9407
    8753   14890.9046
    8754   14675.1403
    8755   15044.5109
    8756   14834.1378
    8757   14731.5984
    8758   15137.1908
    8759   14747.3829
    8760   14891.8223
    8761   15146.3925
    8762   15153.5926
    8763   14922.7542
    8764   14996.1160
    8765   15431.2876
    8766   15237.7400
    8767   14984.1466
    8768   14941.7251
    8769   14974.9209
    8770   15010.0432
    8771   15108.5421
    8772   15475.7385
    8773   15093.2477
    8774   15016.3913
    8775   15132.6703
    8776   15168.1818
    8777   14896.0093
    8778   15136.5737
    8779   14802.7587
    8780   14928.8261
    8781   15031.4658
    8782   14984.9777
    8783   14782.0933
    8784   15013.5657
    8785   15206.6942
    8786   15469.1470
    8787   15130.4337
    8788   15041.8960
    8789   15102.8183
    8790   15219.8656
    8791   15101.9132
    8792   14945.9560
    8793   15294.9922
    8794   15002.1592
    8795   15007.5462
    8796   15070.1615
    8797   15262.9361
    8798   15084.3826
    8799   15045.8809
    8800   14693.3542
    8801   15159.7647
    8802   15039.4828
    8803   15003.8998
    8804   14879.2223
    8805   15022.4733
    8806   15168.4051
    8807   15112.3792
    8808   15058.3487
    8809   15339.1515
    8810   14939.8036
    8811   15143.1819
    8812   14939.8227
    8813   15396.3336
    8814   15091.3841
    8815   15031.6651
    8816   15176.3353
    8817   15111.1953
    8818   14708.2658
    8819   15218.9442
    8820   14773.4177
    8821   15167.9108
    8822   15037.7665
    8823   15105.7619
    8824   14733.9895
    8825   15052.5677
    8826   15016.2913
    8827   14956.1905
    8828   15018.0333
    8829   14958.8201
    8830   14826.6803
    8831   15137.3352
    8832   15479.9441
    8833   15351.6112
    8834   15069.3673
    8835   15293.9352
    8836   15404.2697
    8837   15107.6025
    8838   15234.8274
    8839   15139.7948
    8840   15220.0637
    8841   15119.6144
    8842   14997.6308
    8843   14940.7284
    8844   15162.7036
    8845   14857.3453
    8846   15207.8000
    8847   15253.0107
    8848   15133.8247
    8849   15126.7441
    8850   15129.2465
    8851   15152.9543
    8852   14972.5993
    8853   15080.3070
    8854   15103.9801
    8855   15212.3978
    8856   15109.7757
    8857   15328.6982
    8858   15299.9166
    8859   15400.1210
    8860   15304.7061
    8861   15409.3822
    8862   15413.6189
    8863   15441.4642
    8864   15191.3631
    8865   15556.0385
    8866   15371.1000
    8867   15366.7106
    8868   15185.4269
    8869   15213.8813
    8870   15376.5708
    8871   15490.8626
    8872   15191.4632
    8873   15265.1019
    8874   15056.8735
    8875   15441.3713
    8876   15483.1227
    8877   15616.8509
    8878   15247.0084
    8879   15471.0737
    8880   15273.7303
    8881   15399.5913
    8882   15470.9899
    8883   15260.2973
    8884   15135.3291
    8885   15328.8769
    8886   15386.1399
    8887   15245.0572
    8888   15265.8030
    8889   15225.9227
    8890   14995.4735
    8891   15371.2586
    8892   15224.1590
    8893   15264.2554
    8894   15243.8735
    8895   15433.6194
    8896   15353.6518
    8897   15199.3298
    8898   15264.5193
    8899   15511.9533
    8900   15342.6125
    8901   15342.8095
    8902   15171.6343
    8903   15311.0482
    8904   15074.9594
    8905   15189.4119
    8906   15168.8990
    8907   15212.3539
    8908   15048.2367
    8909   15161.1957
    8910   14916.1248
    8911   14932.2948
    8912   14969.5388
    8913   14922.6756
    8914   14988.1422
    8915   15163.3965
    8916   14955.6313
    8917   15082.9619
    8918   15153.2324
    8919   15264.3506
    8920   15061.9850
    8921   14960.7562
    8922   15039.7503
    8923   14912.4007
    8924   15065.3658
    8925   14883.9161
    8926   15116.2602
    8927   15125.9640
    8928   15064.0801
    8929   15342.4630
    8930   15195.6601
    8931   15066.4554
    8932   15034.0617
    8933   14855.3236
    8934   15107.8380
    8935   15028.6820
    8936   14953.5866
    8937   15128.0085
    8938   14959.5401
    8939   15319.6858
    8940   15407.1539
    8941   14920.8517
    8942   14972.4707
    8943   15253.8819
    8944   15424.4470
    8945   15076.5538
    8946   15152.2013
    8947   15058.5791
    8948   14907.5839
    8949   14965.3933
    8950   15175.8977
    8951   14977.5739
    8952   15154.2210
    8953   15139.3118
    8954   15284.1246
    8955   15211.7792
    8956   15053.7274
    8957   14825.8116
    8958   14933.2255
    8959   15194.3809
    8960   15064.9939
    8961   14987.2879
    8962   15053.0570
    8963   14910.7024
    8964   15056.8877
    8965   14764.5587
    8966   14867.4708
    8967   15107.5516
    8968   15235.6449
    8969   15147.8578
    8970   15015.0663
    8971   15050.6421
    8972   15200.9751
    8973   15230.5135
    8974   15291.7184
    8975   15039.2903
    8976   15011.0812
    8977   15034.1835
    8978   15006.5285
    8979   15104.9436
    8980   14923.0184
    8981   15044.7625
    8982   15241.7184
    8983   15019.0749
    8984   15273.4695
    8985   15209.5633
    8986   15083.3843
    8987   15017.4422
    8988   15113.3277
    8989   15179.2339
    8990   15078.1914
    8991   15102.5891
    8992   15012.0145
    8993   15118.2260
    8994   15327.4515
    8995   15013.9348
    8996   15010.5389
    8997   15180.1118
    8998   15172.0316
    8999   15297.7175
    9000   15310.3413
    9001   15367.7609
    9002   15364.5424
    9003   15036.5564
    9004   15107.8097
    9005   15050.1079
    9006   15128.2735
    9007   15250.5689
    9008   15389.3762
    9009   15429.7491
    9010   15134.8532
    9011   15321.4872
    9012   15285.2114
    9013   15248.7446
    9014   15427.4888
    9015   15353.6529
    9016   15311.6139
    9017   15566.8687
    9018   15360.2791
    9019   15405.3060
    9020   15484.5496
    9021   15378.0737
    9022   15426.6177
    9023   15447.9382
    9024   15444.5344
    9025   15251.4107
    9026   15443.8564
    9027   15395.0259
    9028   15243.7111
    9029   15395.1752
    9030   15417.4689
    9031   15280.8169
    9032   15259.6782
    9033   15324.0409
    9034   15183.3123
    9035   15070.4381
    9036   15112.1194
    9037   15139.6356
    9038   15099.2116
    9039   15229.2780
    9040   14946.5588
    9041   15134.7171
    9042   14837.0464
    9043   15280.1607
    9044   14751.3986
    9045   14931.6849
    9046   15014.4223
    9047   14953.0339
    9048   14818.8618
    9049   15118.4834
    9050   14877.3840
    9051   14948.2790
    9052   14683.9384
    9053   14932.4321
    9054   14982.9465
    9055   15234.9415
    9056   14991.3156
    9057   14978.1284
    9058   15034.3194
    9059   15157.7554
    9060   14855.4331
    9061   15004.8918
    9062   15008.3709
    9063   15026.4159
    9064   14974.9191
    9065   15225.4293
    9066   14793.2076
    9067   15016.2137
    9068   15179.6647
    9069   15020.4573
    9070   15021.3769
    9071   15220.6304
    9072   15015.1566
    9073   14904.1951
    9074   15014.3891
    9075   15192.4798
    9076   14999.7752
    9077   14980.8248
    9078   14871.5506
    9079   14777.0596
    9080   15201.2037
    9081   14621.9947
    9082   14881.9596
    9083   14927.3235
    9084   14927.9754
    9085   15002.3338
    9086   14909.9630
    9087   14976.3169
    9088   15135.0167
    9089   14827.1058
    9090   14869.7890
    9091   14712.7439
    9092   14612.5802
    9093   15101.7857
    9094   14863.8897
    9095   14656.6266
    9096   15023.3308
    9097   14842.1899
    9098   14862.9430
    9099   14719.9756
    9100   14801.1438
    9101   14728.3479
    9102   14814.4889
    9103   14811.5642
    9104   15180.6980
    9105   15138.7101
    9106   15062.5593
    9107   15231.6988
    9108   14738.0643
    9109   14960.6373
    9110   14961.6837
    9111   15063.4235
    9112   15109.8378
    9113   15195.3939
    9114   14875.4601
    9115   15068.5661
    9116   15155.3271
    9117   15166.9204
    9118   15098.5048
    9119   15195.0981
    9120   14851.7613
    9121   14995.2147
    9122   15078.8803
    9123   15222.6468
    9124   15294.9278
    9125   15332.9189
    9126   15109.2458
    9127   14953.3255
    9128   14995.9915
    9129   15030.7848
    9130   15048.2856
    9131   15204.4179
    9132   15189.3767
    9133   15112.6491
    9134   15199.8957
    9135   15322.2063
    9136   15165.4466
    9137   15092.3543
    9138   14961.4586
    9139   15199.4706
    9140   15283.6200
    9141   15230.7621
    9142   15025.4892
    9143   15022.4886
    9144   14988.9357
    9145   14936.8905
    9146   15195.3133
    9147   15039.2592
    9148   14913.7919
    9149   15163.0909
    9150   15088.1332
    9151   15064.3253
    9152   15180.7856
    9153   15198.3673
    9154   14915.0643
    9155   14906.6579
    9156   14698.8075
    9157   15073.4186
    9158   14938.8869
    9159   14891.8994
    9160   14882.2914
    9161   14802.4135
    9162   14790.3849
    9163   15208.6000
    9164   15036.1312
    9165   15083.5941
    9166   14808.5198
    9167   15171.3355
    9168   14841.9674
    9169   15007.1756
    9170   14774.1161
    9171   14969.6311
    9172   14994.9990
    9173   15090.5632
    9174   14963.2540
    9175   14789.8202
    9176   14732.6978
    9177   15066.8318
    9178   15167.4257
    9179   15207.9451
    9180   14927.4256
    9181   14906.1648
    9182   14820.5437
    9183   14994.3213
    9184   14974.9359
    9185   15026.9598
    9186   14773.5280
    9187   14607.4426
    9188   14952.1008
    9189   15012.9745
    9190   15005.6380
    9191   15025.3013
    9192   14812.4536
    9193   14828.8842
    9194   14768.6527
    9195   14679.2835
    9196   14721.1663
    9197   15003.1485
    9198   15223.2960
    9199   14858.3375
    9200   14942.0761
    9201   15059.2382
    9202   14938.6759
    9203   15066.2186
    9204   14910.3583
    9205   14871.7027
    9206   14934.1213
    9207   14809.6595
    9208   14782.9953
    9209   14883.5863
    9210   14940.1117
    9211   14876.9869
    9212   14900.8978
    9213   14720.7356
    9214   14804.7014
    9215   14748.5193
    9216   15071.3129
    9217   15138.9299
    9218   14868.2194
    9219   14882.7320
    9220   15091.1460
    9221   15097.4155
    9222   14893.9508
    9223   15019.6981
    9224   14947.9914
    9225   15051.6214
    9226   14971.1981
    9227   15039.1478
    9228   15032.2710
    9229   14890.1667
    9230   14779.2320
    9231   14727.2540
    9232   14705.8365
    9233   14677.8900
    9234   14837.0617
    9235   15185.1100
    9236   14874.7948
    9237   15226.4775
    9238   14837.6825
    9239   15087.3453
    9240   14747.2047
    9241   15110.9306
    9242   14796.3782
    9243   14937.4814
    9244   14713.3413
    9245   15041.3931
    9246   14715.7564
    9247   14997.7757
    9248   14821.1446
    9249   14802.5945
    9250   15056.9234
    9251   14761.3560
    9252   14845.3657
    9253   14899.7346
    9254   14860.5720
    9255   14695.2678
    9256   14828.6248
    9257   14774.8091
    9258   14769.5827
    9259   14962.3818
    9260   14999.7776
    9261   14817.2793
    9262   14721.3356
    9263   14781.1064
    9264   14701.1584
    9265   14560.8874
    9266   14754.5800
    9267   14647.9854
    9268   14980.3214
    9269   14927.2870
    9270   14660.7574
    9271   14893.3519
    9272   14744.2119
    9273   14990.7706
    9274   14622.9511
    9275   14641.8463
    9276   15099.2028
    9277   15007.5731
    9278   14898.3984
    9279   14872.4428
    9280   14868.0250
    9281   15026.7864
    9282   15191.9473
    9283   15198.8934
    9284   14995.2888
    9285   15140.6964
    9286   15109.3076
    9287   15013.2411
    9288   15086.0817
    9289   15380.7723
    9290   15072.2999
    9291   15190.8828
    9292   15005.2667
    9293   15150.3256
    9294   15130.9637
    9295   14820.8564
    9296   15085.8712
    9297   15051.4365
    9298   15032.1475
    9299   15314.1808
    9300   15065.0788
    9301   15001.0021
    9302   15031.2266
    9303   14928.2973
    9304   15039.6571
    9305   14811.5403
    9306   15038.0369
    9307   14940.9308
    9308   15029.7192
    9309   15032.7085
    9310   15021.6743
    9311   14954.7651
    9312   15131.4289
    9313   14885.4455
    9314   15158.8238
    9315   15100.2442
    9316   15162.0215
    9317   15301.1977
    9318   15353.1052
    9319   15409.6124
    9320   15074.3808
    9321   15108.9120
    9322   15338.1639
    9323   15203.5823
    9324   15128.9216
    9325   15085.6801
    9326   15378.8356
    9327   15356.2695
    9328   15211.5489
    9329   15159.1543
    9330   15203.2017
    9331   15228.8333
    9332   15250.1949
    9333   15251.8250
    9334   15155.1242
    9335   14980.1496
    9336   15030.9463
    9337   14954.1881
    9338   15166.7497
    9339   15127.7397
    9340   15017.9938
    9341   15266.4810
    9342   15412.3415
    9343   15129.6519
    9344   15222.1969
    9345   15050.8307
    9346   15111.2612
    9347   15098.1801
    9348   15094.8960
    9349   14849.4449
    9350   14967.7861
    9351   15013.5869
    9352   15118.6996
    9353   14986.2167
    9354   15168.9792
    9355   15238.0142
    9356   15077.1731
    9357   15158.6811
    9358   15350.9471
    9359   15093.5854
    9360   15094.1439
    9361   14890.2721
    9362   15190.3182
    9363   15083.8634
    9364   15098.0412
    9365   15128.9989
    9366   15034.9014
    9367   15129.1223
    9368   15099.5741
    9369   15005.8462
    9370   15042.0956
    9371   15005.6787
    9372   14853.6698
    9373   14806.9171
    9374   15218.6337
    9375   14980.9623
    9376   15052.5991
    9377   14775.7565
    9378   15565.1365
    9379   15252.1888
    9380   14932.3896
    9381   15086.9512
    9382   15134.5698
    9383   15050.6914
    9384   15102.6012
    9385   15034.1288
    9386   14971.6058
    9387   15079.0088
    9388   15302.7336
    9389   15170.2983
    9390   15210.5234
    9391   15296.3890
    9392   14901.4305
    9393   15269.1875
    9394   14616.6768
    9395   15049.9082
    9396   15001.1611
    9397   14857.1930
    9398   14636.0383
    9399   14948.1532
    9400   14837.6802
    9401   15500.2037
    9402   15126.0448
    9403   15164.8706
    9404   15058.1362
    9405   14991.6562
    9406   15319.8648
    9407   15077.8119
    9408   15006.7365
    9409   15275.9596
    9410   15167.5616
    9411   15020.7462
    9412   14957.1827
    9413   15133.2117
    9414   15083.7438
    9415   15026.5624
    9416   15040.1764
    9417   15028.3326
    9418   15293.0062
    9419   15269.1175
    9420   15049.8942
    9421   15207.7681
    9422   15084.6897
    9423   15356.8441
    9424   15159.5415
    9425   15403.1350
    9426   15284.9082
    9427   15138.2216
    9428   15016.9190
    9429   15402.4110
    9430   15128.3489
    9431   15233.6532
    9432   14799.4830
    9433   15147.2506
    9434   15066.2076
    9435   14924.4185
    9436   15052.6567
    9437   14584.2784
    9438   14963.5992
    9439   14900.5907
    9440   15328.1300
    9441   14734.7639
    9442   15037.7334
    9443   14965.9222
    9444   14818.8344
    9445   14953.7138
    9446   15109.2271
    9447   15059.4693
    9448   14914.8066
    9449   15273.6752
    9450   14941.6050
    9451   15186.6730
    9452   15012.4539
    9453   15200.5110
    9454   15015.9105
    9455   15062.2840
    9456   15359.6080
    9457   15069.1389
    9458   14877.3376
    9459   15085.0028
    9460   15053.8648
    9461   14954.4341
    9462   14984.3430
    9463   14909.2571
    9464   15048.9379
    9465   15005.7331
    9466   14753.3450
    9467   14973.7262
    9468   14949.1665
    9469   15172.4834
    9470   14937.1148
    9471   15043.3366
    9472   15057.9570
    9473   14974.0009
    9474   14774.2642
    9475   15121.3757
    9476   15387.3442
    9477   15036.3848
    9478   15146.9619
    9479   14973.7177
    9480   15064.9977
    9481   14996.1854
    9482   14906.8394
    9483   15060.9815
    9484   15047.1992
    9485   15303.6673
    9486   15116.5916
    9487   15069.6559
    9488   14953.2784
    9489   15209.0307
    9490   14810.8874
    9491   14928.8584
    9492   14868.9640
    9493   14749.2519
    9494   14863.4679
    9495   14844.4371
    9496   14965.9947
    9497   14922.2454
    9498   14907.0917
    9499   14738.9812
    9500   14831.4611
    9501   14909.3954
    9502   14850.9685
    9503   15055.0425
    9504   15033.8665
    9505   15174.4670
    9506   14977.8352
    9507   15292.3224
    9508   15136.5579
    9509   15156.7932
    9510   14872.1358
    9511   15228.9960
    9512   14880.9739
    9513   15128.7687
    9514   14923.0261
    9515   15333.8714
    9516   15315.0308
    9517   15356.0950
    9518   15067.8998
    9519   15255.7566
    9520   14922.0324
    9521   14829.4312
    9522   15047.6492
    9523   15089.1984
    9524   14567.9531
    9525   14868.5789
    9526   15064.3119
    9527   14980.4174
    9528   14863.0761
    9529   15009.5953
    9530   14982.1032
    9531   15019.2277
    9532   15011.5539
    9533   14903.9337
    9534   14865.5507
    9535   15065.0140
    9536   14763.4434
    9537   15142.6663
    9538   14871.2820
    9539   15065.2328
    9540   15203.3075
    9541   15335.3597
    9542   14950.0666
    9543   15164.7617
    9544   14892.5724
    9545   15247.6110
    9546   14993.0179
    9547   15134.9267
    9548   15197.8297
    9549   15033.9168
    9550   14761.2342
    9551   15131.2373
    9552   14860.7868
    9553   15122.0246
    9554   14744.0956
    9555   14773.8619
    9556   14791.9693
    9557   14803.6319
    9558   14910.8503
    9559   14668.2974
    9560   14795.1718
    9561   14681.9478
    9562   14844.8417
    9563   14820.7057
    9564   15093.6451
    9565   14908.5489
    9566   14700.7090
    9567   15051.2379
    9568   14982.6079
    9569   14937.9522
    9570   14829.3423
    9571   15090.5741
    9572   14709.2926
    9573   15032.9241
    9574   14932.5090
    9575   14891.2599
    9576   14662.5059
    9577   15082.2252
    9578   14760.9980
    9579   15100.9578
    9580   14993.1678
    9581   14580.6130
    9582   15038.4845
    9583   14788.8771
    9584   14987.6276
    9585   14948.2574
    9586   14937.1512
    9587   15105.1907
    9588   15166.4117
    9589   14989.0174
    9590   14881.5653
    9591   14828.6363
    9592   14868.3088
    9593   14794.1938
    9594   14719.5530
    9595   14816.3539
    9596   14658.4347
    9597   14756.7150
    9598   14740.9415
    9599   15056.1856
    9600   14726.8974
    9601   14705.0886
    9602   14754.6355
    9603   14799.6275
    9604   14763.0290
    9605   14603.1062
    9606   14640.9747
    9607   14607.9336
    9608   14868.5641
    9609   14612.7965
    9610   14939.2546
    9611   14714.1534
    9612   14845.4173
    9613   15019.3857
    9614   14945.0470
    9615   14855.6827
    9616   15047.1662
    9617   14733.5049
    9618   15021.3127
    9619   15064.5503
    9620   14969.1753
    9621   15163.4055
    9622   15046.6019
    9623   15117.1539
    9624   14989.0984
    9625   15035.5601
    9626   15318.3073
    9627   15004.0479
    9628   14870.0243
    9629   15001.6666
    9630   14879.4332
    9631   14864.1744
    9632   15010.0792
    9633   14796.3555
    9634   14762.7284
    9635   14787.3782
    9636   14900.5798
    9637   14908.3705
    9638   15157.2574
    9639   14811.4531
    9640   14876.3630
    9641   14708.5002
    9642   14750.4537
    9643   14961.7245
    9644   14652.8979
    9645   14638.2404
    9646   14825.1755
    9647   14902.2530
    9648   15031.5777
    9649   14884.3825
    9650   14904.3964
    9651   15103.6450
    9652   15187.6645
    9653   15053.1271
    9654   14935.5157
    9655   14942.9957
    9656   14826.3557
    9657   14881.9758
    9658   14908.6652
    9659   14982.6098
    9660   15064.4285
    9661   15154.0161
    9662   14811.6087
    9663   15048.7267
    9664   14967.6820
    9665   14757.1562
    9666   15153.4042
    9667   15122.7764
    9668   15068.4604
    9669   15047.3395
    9670   14894.3035
    9671   15283.7668
    9672   14886.5147
    9673   14983.2271
    9674   14556.6423
    9675   14967.7200
    9676   14788.2836
    9677   14913.2061
    9678   14973.0632
    9679   14841.4535
    9680   14817.9868
    9681   14902.6831
    9682   14721.4599
    9683   14786.2195
    9684   15053.8776
    9685   14837.5298
    9686   15206.3172
    9687   14703.4340
    9688   15058.3561
    9689   15184.3864
    9690   15279.0775
    9691   15102.1414
    9692   15171.6873
    9693   15127.9570
    9694   14977.3561
    9695   15214.2459
    9696   15266.5429
    9697   15204.7856
    9698   15353.2362
    9699   14771.2682
    9700   14998.2363
    9701   15183.3254
    9702   14915.9482
    9703   15162.0237
    9704   14857.7350
    9705   15020.5623
    9706   14980.7432
    9707   14853.2307
    9708   14799.0268
    9709   14626.4096
    9710   14996.5290
    9711   14970.6359
    9712   15048.9709
    9713   14984.0434
    9714   15029.5377
    9715   15100.5892
    9716   15039.8531
    9717   15244.1257
    9718   15208.6620
    9719   15477.1105
    9720   15134.1978
    9721   15070.5554
    9722   15049.1051
    9723   15379.4034
    9724   15042.8196
    9725   15137.2595
    9726   15191.2633
    9727   15175.7831
    9728   15139.1987
    9729   15246.0188
    9730   15041.3894
    9731   14989.4398
    9732   15300.2570
    9733   15003.3222
    9734   15324.2705
    9735   15055.3342
    9736   15117.5506
    9737   14782.8616
    9738   15362.3507
    9739   15197.3370
    9740   15435.4213
    9741   15186.2188
    9742   15120.8541
    9743   15131.4979
    9744   14779.9374
    9745   14977.5121
    9746   15085.3510
    9747   14847.2911
    9748   14974.0100
    9749   15083.3749
    9750   14914.4947
    9751   14966.5970
    9752   15158.4813
    9753   15151.5918
    9754   15053.6973
    9755   14950.3297
    9756   15114.0101
    9757   14772.5196
    9758   14989.0938
    9759   15011.0852
    9760   14933.4554
    9761   15013.0214
    9762   14836.8146
    9763   14886.8166
    9764   14820.6217
    9765   15195.3006
    9766   14835.5512
    9767   14998.7117
    9768   14992.0477
    9769   15171.9424
    9770   15246.1485
    9771   15007.4793
    9772   15195.1216
    9773   15217.2213
    9774   15018.2276
    9775   15346.8080
    9776   15033.9303
    9777   15097.8245
    9778   14935.1903
    9779   15217.5962
    9780   14889.0788
    9781   15113.5898
    9782   15288.0536
    9783   15095.3509
    9784   15009.1619
    9785   14932.1235
    9786   15012.2517
    9787   15193.9944
    9788   15262.6317
    9789   15091.1694
    9790   15266.2386
    9791   14844.4782
    9792   15278.1648
    9793   14890.7285
    9794   15192.2864
    9795   15067.7400
    9796   14914.0170
    9797   14808.5716
    9798   14935.0696
    9799   14800.5713
    9800   15102.9716
    9801   14946.0689
    9802   14919.5787
    9803   14909.7680
    9804   14904.1435
    9805   14861.5199
    9806   14866.5726
    9807   14889.3266
    9808   14486.0223
    9809   14881.7177
    9810   15151.9176
    9811   15167.4616
    9812   14610.1470
    9813   15175.9512
    9814   14738.4660
    9815   14891.7992
    9816   15065.7989
    9817   14921.7820
    9818   14980.8209
    9819   15014.0233
    9820   14828.3781
    9821   15037.1992
    9822   14938.8699
    9823   15055.6110
    9824   14851.2082
    9825   15050.7536
    9826   15060.5986
    9827   15005.8020
    9828   14890.2430
    9829   15114.5439
    9830   14990.6241
    9831   15004.2625
    9832   15182.6850
    9833   15153.4474
    9834   14871.7641
    9835   15040.6960
    9836   15116.3698
    9837   15148.7450
    9838   15151.1456
    9839   15045.2481
    9840   15380.6617
    9841   15254.3728
    9842   15055.0726
    9843   14835.1272
    9844   15155.1052
    9845   14910.0556
    9846   15057.4989
    9847   14896.1459
    9848   14859.3976
    9849   15008.0050
    9850   14753.2344
    9851   15008.3320
    9852   15139.0690
    9853   15203.2041
    9854   15227.0121
    9855   15129.0539
    9856   14920.0839
    9857   14877.6719
    9858   15168.8334
    9859   15067.7653
    9860   15184.7800
    9861   14806.3460
    9862   14759.6635
    9863   14859.7363
    9864   14852.2675
    9865   14882.7092
    9866   14823.2045
    9867   14740.2854
    9868   14889.0363
    9869   14851.3095
    9870   14673.5273
    9871   14637.3117
    9872   14880.5898
    9873   14589.0647
    9874   14568.4295
    9875   14700.3996
    9876   14663.8310
    9877   14622.5156
    9878   14932.3823
    9879   14759.1223
    9880   15002.5804
    9881   14970.7198
    9882   14933.4739
    9883   15228.6595
    9884   15001.9043
    9885   15007.5555
    9886   15261.3930
    9887   15037.1476
    9888   15220.9506
    9889   14962.2004
    9890   15364.6906
    9891   14791.7386
    9892   14939.8918
    9893   15075.9394
    9894   14994.9792
    9895   15108.6041
    9896   15100.3765
    9897   14860.5199
    9898   15054.6893
    9899   14866.5742
    9900   14915.0023
    9901   15049.7007
    9902   14901.8312
    9903   14858.0080
    9904   15182.8204
    9905   15188.6218
    9906   14966.4018
    9907   14802.1123
    9908   14819.4135
    9909   15123.8634
    9910   15217.7329
    9911   15291.0620
    9912   14945.4392
    9913   15021.6093
    9914   14930.9670
    9915   14807.5959
    9916   14973.1022
    9917   14952.8122
    9918   14853.3997
    9919   14989.6282
    9920   15097.2394
    9921   15051.8406
    9922   15271.2438
    9923   15025.6238
    9924   15094.4909
    9925   15229.3036
    9926   15154.1913
    9927   15386.2639
    9928   15259.8990
    9929   15035.1241
    9930   15177.0286
    9931   15275.6578
    9932   15328.6881
    9933   15274.3506
    9934   15122.3496
    9935   15045.0857
    9936   15294.6640
    9937   15237.1771
    9938   15079.9493
    9939   15226.4350
    9940   15498.9840
    9941   15159.3020
    9942   15123.1990
    9943   15229.7470
    9944   15378.1955
    9945   15265.8982
    9946   15333.5877
    9947   15334.8708
    9948   15359.6742
    9949   15333.5013
    9950   15230.5606
    9951   15271.0478
    9952   15183.1267
    9953   14929.7355
    9954   15246.7515
    9955   15085.9189
    9956   15254.0328
    9957   15485.5461
    9958   15076.0566
    9959   15340.5089
    9960   15566.4550
    9961   15546.1664
    9962   15598.2507
    9963   15469.7969
    9964   15460.4946
    9965   15358.6810
    9966   15496.6046
    9967   15286.4000
    9968   15517.4980
    9969   15761.0897
    9970   15081.6730
    9971   15035.2841
    9972   15314.9559
    9973   15173.2854
    9974   15294.2530
    9975   15399.2067
    9976   15229.3001
    9977   15184.7652
    9978   15397.6067
    9979   15332.4828
    9980   15473.0884
    9981   15217.6504
    9982   15477.0315
    9983   15488.3341
    9984   15089.2356
    9985   15342.7652
    9986   15364.4744
    9987   15363.7967
    9988   15326.5217
    9989   15137.8617
    9990   15376.4849
    9991   15462.6358
    9992   15512.7152
    9993   15132.3089
    9994   15366.5678
    9995   15276.8223
    9996   15057.6008
    9997   15239.9223
    9998   15102.7737
    9999   15153.5498
   10000   14864.3910
   10001   15188.9169
   10002   15161.8995
   10003   15303.3331
   10004   15259.4695
   10005   15234.1121
   10006   15307.3852
   10007   15813.0739
   10008   15548.8791
   10009   15367.0401
   10010   15275.2922
   10011   15309.2335
   10012   15616.4134
   10013   15350.3589
   10014   15301.3928
   10015   15142.8153
   10016   15216.6168
   10017   15249.8735
   10018   15522.1715
   10019   15467.1206
   10020   15520.0231
   10021   15530.3869
   10022   15529.2027
   10023   15594.6277
   10024   15467.4231
   10025   15425.8433
   10026   15660.2451
   10027   15431.6471
   10028   15303.5613
   10029   15301.1799
   10030   15155.5325
   10031   15423.8557
   10032   15178.3448
   10033   15194.8996
   10034   15208.0687
   10035   15219.2190
   10036   15362.1233
   10037   15439.4684
   10038   15300.6869
   10039   15295.6912
   10040   15278.4423
   10041   15187.9508
   10042   15208.1853
   10043   15359.5161
   10044   15050.3507
   10045   15197.2991
   10046   15348.0160
   10047   15261.4377
   10048   14885.8221
   10049   15364.5645
   10050   15264.4372
   10051   15402.5180
   10052   15426.3674
   10053   15332.4930
   10054   15369.2490
   10055   15471.3681
   10056   15245.6566
   10057   15500.9436
   10058   15328.2746
   10059   15079.4896
   10060   15324.5556
   10061   15227.2753
   10062   15103.5615
   10063   15255.0448
   10064   15381.8469
   10065   15452.2795
   10066   15135.6488
   10067   15373.0679
   10068   15369.7531
   10069   15117.3772
   10070   15266.0844
   10071   15294.9645
   10072   15274.2343
   10073   15153.0028
   10074   15100.4255
   10075   15310.2024
   10076   15353.6132
   10077   15488.4580
   10078   15237.2389
   10079   15369.0380
   10080   15594.9293
   10081   15296.7399
   10082   15429.1057
   10083   15305.6848
   10084   15347.5703
   10085   15133.1780
   10086   15117.2033
   10087   15298.5916
   10088   14975.4763
   10089   15044.0520
   10090   15300.2954
   10091   15278.8910
   10092   15044.9893
   10093   15200.7575
   10094   14983.1060
   10095   15183.3815
   10096   14842.3822
   10097   14899.4071
   10098   14811.9483
   10099   15093.2370
   10100   14877.4854
   10101   15097.1616
   10102   15047.6420
   10103   14667.8595
   10104   15152.1897
   10105   14866.6834
   10106   14953.9919
   10107   15237.5905
   10108   15078.3867
   10109   15176.5434
   10110   15012.4373
   10111   15018.0862
   10112   14682.5248
   10113   15028.8044
   10114   14959.0567
   10115   14916.9734
   10116   15215.4966
   10117   14816.0999
   10118   14924.8757
   10119   15360.8434
   10120   15101.5528
   10121   15131.0964
   10122   15319.4643
   10123   15064.2997
   10124   15154.4398
   10125   15259.3208
   10126   15162.7807
   10127   15397.0984
   10128   15155.1146
   10129   15244.1785
   10130   15397.5258
   10131   15326.8462
   10132   15238.8780
   10133   15280.6179
   10134   15354.2666
   10135   15189.1813
   10136   15420.8897
   10137   15144.8951
   10138   15254.9330
   10139   15272.2927
   10140   15155.2168
   10141   15413.0520
   10142   15132.3116
   10143   14963.8703
   10144   15457.0461
   10145   15209.3644
   10146   15564.4923
   10147   15338.0701
   10148   15588.6697
   10149   15598.5992
   10150   15524.9346
   10151   15451.0085
   10152   15346.8428
   10153   15528.4745
   10154   15573.6012
   10155   15442.2039
   10156   15368.5779
   10157   15505.4346
   10158   15562.4743
   10159   15473.4603
   10160   15668.2449
   10161   15532.5460
   10162   15534.6437
   10163   15427.6835
   10164   15566.9503
   10165   15771.0176
   10166   15682.8847
   10167   15815.7137
   10168   15940.2487
   10169   15670.9728
   10170   15594.3624
   10171   15591.8517
   10172   15513.5566
   10173   15450.7332
   10174   15355.0370
   10175   15668.4031
   10176   15822.0481
   10177   15605.7859
   10178   15539.6893
   10179   15540.7170
   10180   15484.3315
   10181   15495.2233
   10182   15621.5395
   10183   15470.1250
   10184   15583.2998
   10185   15664.6062
   10186   15128.8412
   10187   15268.5763
   10188   15671.1709
   10189   15354.7363
   10190   15464.2138
   10191   15461.0790
   10192   15509.2620
   10193   15182.4222
   10194   15268.9802
   10195   15353.0382
   10196   15424.3585
   10197   15190.5450
   10198   15246.0120
   10199   15656.9137
   10200   15593.3718
   10201   15228.5969
   10202   15362.5540
   10203   15034.4882
   10204   15268.6303
   10205   15249.7180
   10206   15547.1010
   10207   15317.6907
   10208   15293.1346
   10209   15139.6077
   10210   15311.4051
   10211   15263.3261
   10212   15266.6994
   10213   15355.3006
   10214   15752.8973
   10215   15459.4089
   10216   15753.8270
   10217   15544.1233
   10218   15446.4204
   10219   15365.7948
   10220   15615.3116
   10221   15459.5101
   10222   15501.8828
   10223   15483.3325
   10224   15324.3525
   10225   15548.8144
   10226   15523.2657
   10227   15342.9959
   10228   15640.3436
   10229   15847.0120
   10230   15725.7669
   10231   15724.4930
   10232   15804.8805
   10233   15699.9016
   10234   15664.6611
   10235   15797.8014
   10236   15996.6528
   10237   15754.7213
   10238   15810.9928
   10239   16025.2940
   10240   15748.8416
   10241   15718.5576
   10242   15686.3588
   10243   15742.0523
   10244   15615.6445
   10245   15763.5865
   10246   15740.3698
   10247   15688.2045
   10248   15579.7628
   10249   15559.0852
   10250   15710.5136
   10251   15524.4375
   10252   15742.7372
   10253   15352.1324
   10254   15672.8427
   10255   15486.3578
   10256   15786.7167
   10257   15479.2276
   10258   15565.0976
   10259   15440.4969
   10260   15470.0953
   10261   15645.9165
   10262   15594.9765
   10263   15510.8908
   10264   15260.8703
   10265   15569.6821
   10266   15213.4430
   10267   15183.4351
   10268   15694.3154
   10269   15657.1888
   10270   15754.8982
   10271   15671.2029
   10272   15689.4782
   10273   15306.4751
   10274   15480.4308
   10275   15322.5420
   10276   15399.9553
   10277   15374.9175
   10278   15340.3166
   10279   15524.8093
   10280   15525.5941
   10281   15450.1057
   10282   15831.4068
   10283   15660.6321
   10284   15593.9433
   10285   15698.5938
   10286   15680.6531
   10287   15340.3788
   10288   15230.4818
   10289   15375.6993
   10290   15999.7944
   10291   15335.7017
   10292   15711.8728
   10293   15573.3107
   10294   15593.0653
   10295   15371.5182
   10296   15599.4597
   10297   15718.9895
   10298   15482.4977
   10299   15604.6943
   10300   15448.2998
   10301   15452.3591
   10302   15760.1424
   10303   15820.1868
   10304   15788.3855
   10305   15683.9319
   10306   15701.9819
   10307   15465.0915
   10308   15895.0003
   10309   15918.4773
   10310   15711.6693
   10311   15825.9221
   10312   15750.8526
   10313   15791.4265
   10314   15604.6168
   10315   15546.8577
   10316   15860.3460
   10317   15803.8550
   10318   15814.2032
   10319   15785.3245
   10320   15779.7296
   10321   15827.1789
   10322   15781.1346
   10323   15863.0660
   10324   15607.5983
   10325   15795.9889
   10326   16068.4450
   10327   15739.7298
   10328   15948.0009
   10329   16003.3440
   10330   15944.8361
   10331   15943.6063
   10332   15823.1209
   10333   15810.4512
   10334   15572.4853
   10335   15655.3749
   10336   15562.9751
   10337   15457.7417
   10338   15569.0068
   10339   15708.1037
   10340   15555.5461
   10341   15274.3791
   10342   15516.9516
   10343   15422.6326
   10344   15509.1012
   10345   15434.3490
   10346   15590.4002
   10347   15538.9038
   10348   15576.4215
   10349   15881.5089
   10350   15629.7367
   10351   15892.3201
   10352   15758.8245
   10353   15546.3823
   10354   15792.7333
   10355   15655.0830
   10356   15552.0722
   10357   15738.6371
   10358   15660.6650
   10359   15574.1617
   10360   15765.4610
   10361   15818.3617
   10362   15727.1015
   10363   15981.0003
   10364   16165.7674
   10365   15612.7295
   10366   15952.0704
   10367   15593.1979
   10368   15732.3451
   10369   15544.5285
   10370   15568.2443
   10371   15756.2215
   10372   15929.8993
   10373   16087.4222
   10374   16031.3456
   10375   16121.0458
   10376   15939.6310
   10377   15709.5609
   10378   15746.6858
   10379   15718.2439
   10380   16025.1122
   10381   15966.6186
   10382   15670.1781
   10383   15875.2574
   10384   15763.0473
   10385   15617.2120
   10386   15678.2218
   10387   15487.0260
   10388   15658.3395
   10389   15638.9452
   10390   15886.5960
   10391   15403.0663
   10392   15541.4983
   10393   15586.3285
   10394   15465.4532
   10395   15743.5116
   10396   15887.5032
   10397   16150.6883
   10398   15711.4852
   10399   15752.5869
   10400   15548.9657
   10401   15756.0417
   10402   15666.7962
   10403   15716.0470
   10404   15801.2012
   10405   15838.4288
   10406   15775.2515
   10407   15576.1367
   10408   15863.1421
   10409   15678.0730
   10410   15841.8179
   10411   15952.9632
   10412   15753.1572
   10413   15878.0013
   10414   15688.7480
   10415   15616.1007
   10416   15706.1772
   10417   15729.4526
   10418   15709.1197
   10419   15660.9913
   10420   15507.0880
   10421   15739.8371
   10422   15758.9152
   10423   15955.9975
   10424   15758.9887
   10425   15776.3523
   10426   15820.5311
   10427   15851.7217
   10428   15839.7074
   10429   15902.5763
   10430   15499.3791
   10431   15439.9923
   10432   15776.0262
   10433   15631.2487
   10434   15669.8695
   10435   15653.3176
   10436   15705.1961
   10437   15889.5160
   10438   15535.5419
   10439   15533.1515
   10440   15469.9427
   10441   15501.1214
   10442   15146.4081
   10443   15348.1385
   10444   15609.7933
   10445   15653.6888
   10446   15675.1107
   10447   15715.1529
   10448   15405.4593
   10449   15577.1883
   10450   15571.8154
   10451   15559.5681
   10452   15620.4976
   10453   15421.7402
   10454   15142.3102
   10455   15628.1391
   10456   15569.8380
   10457   15372.3337
   10458   15472.6820
   10459   15592.7000
   10460   15458.1082
   10461   15404.4651
   10462   15345.5607
   10463   15255.0526
   10464   15385.8927
   10465   15457.5258
   10466   15609.9494
   10467   15747.0339
   10468   15540.9923
   10469   15791.3794
   10470   15711.7783
   10471   15545.9801
   10472   15342.3654
   10473   15428.8971
   10474   15384.2439
   10475   15600.5405
   10476   15532.7305
   10477   15661.3442
   10478   15369.6818
   10479   15395.3705
   10480   15466.6926
   10481   15559.5396
   10482   15796.2999
   10483   15532.9645
   10484   15439.1462
   10485   15448.9039
   10486   15348.7657
   10487   15571.7545
   10488   15625.9197
   10489   15439.7473
   10490   15379.2036
   10491   15501.5266
   10492   15479.9025
   10493   15622.2302
   10494   15566.2992
   10495   15493.1941
   10496   15466.8250
   10497   15661.0955
   10498   15569.7077
   10499   15305.8298
   10500   15576.6582
   10501   15574.3859
   10502   15644.8575
   10503   15627.5835
   10504   15420.0126
   10505   15424.0518
   10506   15611.9797
   10507   15492.3308
   10508   15517.4111
   10509   15170.8110
   10510   15685.6347
   10511   15389.6107
   10512   15560.1530
   10513   15612.1854
   10514   15644.1509
   10515   15688.2405
   10516   15504.4903
   10517   15747.1673
   10518   15630.0001
   10519   15648.4777
   10520   15502.5830
   10521   15284.3050
   10522   15361.3736
   10523   15349.3606
   10524   15479.9058
   10525   15284.3517
   10526   15480.5215
   10527   15418.8897
   10528   15329.0723
   10529   15591.5207
   10530   15389.2344
   10531   15582.1298
   10532   15289.9296
   10533   15577.1246
   10534   15550.8596
   10535   15603.0226
   10536   15293.4139
   10537   15847.7230
   10538   15751.5011
   10539   15436.2111
   10540   15548.9336
   10541   15916.2584
   10542   15566.3423
   10543   15574.6362
   10544   15536.3731
   10545   15585.4766
   10546   15520.8443
   10547   15715.6577
   10548   15368.0255
   10549   15371.9972
   10550   15649.5818
   10551   15473.0001
   10552   15760.5855
   10553   15506.8161
   10554   15669.7204
   10555   15616.5556
   10556   15727.8817
   10557   15512.1217
   10558   15517.8642
   10559   15478.1520
   10560   15618.9998
   10561   15691.0959
   10562   15556.6743
   10563   15449.8928
   10564   15657.8905
   10565   15627.8517
   10566   15381.9705
   10567   15695.2775
   10568   15867.5215
   10569   16001.9542
   10570   15513.8547
   10571   15732.4891
   10572   15699.4637
   10573   15472.4675
   10574   15747.4446
   10575   15691.3364
   10576   15744.1455
   10577   16072.9720
   10578   15712.4601
   10579   15534.7933
   10580   15609.8079
   10581   15666.0668
   10582   15498.7454
   10583   15273.6461
   10584   15546.2846
   10585   15849.8466
   10586   15582.9795
   10587   15644.8979
   10588   15491.6813
   10589   15538.7908
   10590   15604.7124
   10591   15673.7124
   10592   15673.7595
   10593   15626.1335
   10594   15591.3716
   10595   15657.3610
   10596   15708.5370
   10597   15718.6912
   10598   15516.2354
   10599   15940.2120
   10600   15796.1898
   10601   15620.3823
   10602   15941.0023
   10603   15727.5631
   10604   15725.6884
   10605   15694.3839
   10606   15957.5788
   10607   15547.7140
   10608   15653.7645
   10609   15694.9275
   10610   15611.1274
   10611   15695.9938
   10612   15627.8128
   10613   15713.1890
   10614   15255.6010
   10615   15813.1427
   10616   15609.1324
   10617   15684.3710
   10618   15534.6787
   10619   15672.1392
   10620   15648.7186
   10621   15862.1327
   10622   15391.9504
   10623   15464.0124
   10624   15599.3694
   10625   15521.7211
   10626   15499.3683
   10627   15544.3692
   10628   15730.2033
   10629   15854.6174
   10630   15643.2296
   10631   15829.9700
   10632   15514.3623
   10633   15725.0308
   10634   15659.4387
   10635   15800.2138
   10636   15489.5654
   10637   15612.5066
   10638   15787.2209
   10639   15578.1930
   10640   15452.3150
   10641   15403.1979
   10642   15703.3324
   10643   15525.6103
   10644   15580.3990
   10645   15449.6052
   10646   15761.4347
   10647   15737.6325
   10648   15580.4130
   10649   15712.9450
   10650   15614.2927
   10651   15763.4200
   10652   15619.7889
   10653   15710.6570
   10654   15412.3530
   10655   15740.2104
   10656   15674.9312
   10657   15409.7203
   10658   15477.7126
   10659   15631.9593
   10660   15620.1915
   10661   15526.2509
   10662   15615.8237
   10663   15716.8765
   10664   15738.2938
   10665   15425.9096
   10666   15548.3996
   10667   15446.0885
   10668   15845.4446
   10669   15694.3063
   10670   15586.4846
   10671   15466.0879
   10672   15928.3538
   10673   15664.2621
   10674   15521.4880
   10675   15838.5560
   10676   15755.3182
   10677   16067.2639
   10678   15576.0462
   10679   15625.0644
   10680   15700.8671
   10681   15700.8904
   10682   15647.8234
   10683   16113.5276
   10684   15790.1060
   10685   15801.9205
   10686   15392.7003
   10687   15684.7806
   10688   15357.1172
   10689   15753.2423
   10690   15889.4694
   10691   15473.3264
   10692   15513.0350
   10693   15563.0682
   10694   15748.2478
   10695   15637.9458
   10696   15612.7318
   10697   15654.7162
   10698   15295.9497
   10699   15428.6778
   10700   15352.2519
   10701   15496.1271
   10702   15565.4318
   10703   15828.4025
   10704   15612.8515
   10705   15611.8543
   10706   15430.6928
   10707   15362.7392
   10708   15419.4441
   10709   15433.6197
   10710   15540.4787
   10711   15449.4788
   10712   15420.3813
   10713   15810.0822
   10714   15645.9060
   10715   15628.0988
   10716   15381.1331
   10717   15504.1579
   10718   15413.5026
   10719   15458.5210
   10720   15197.1068
   10721   15222.0483
   10722   15243.3954
   10723   15183.7798
   10724   15527.9054
   10725   15310.8793
   10726   15407.3122
   10727   15512.2004
   10728   15233.0926
   10729   15343.6276
   10730   15382.6927
   10731   15410.1015
   10732   15212.5409
   10733   15622.8290
   10734   15321.3307
   10735   15618.0415
   10736   15448.7670
   10737   15353.6562
   10738   15472.1627
   10739   15592.3061
   10740   15632.5424
   10741   15628.7474
   10742   15501.7016
   10743   15436.1155
   10744   15592.1256
   10745   15516.0234
   10746   15335.4909
   10747   15504.7589
   10748   15356.9553
   10749   15673.7587
   10750   15409.1916
   10751   15558.3216
   10752   15786.2724
   10753   15661.2405
   10754   15414.9654
   10755   15488.6628
   10756   15408.2141
   10757   15239.0120
   10758   15515.7497
   10759   15669.8493
   10760   15462.1434
   10761   15374.1019
   10762   15676.7912
   10763   15515.3837
   10764   15391.1434
   10765   15371.0514
   10766   15180.9630
   10767   15283.4636
   10768   15024.7819
   10769   15185.4676
   10770   15225.0634
   10771   15318.8566
   10772   15280.5750
   10773   15434.7695
   10774   15276.9812
   10775   15037.2733
   10776   15385.6278
   10777   15389.5856
   10778   15577.5292
   10779   15351.5691
   10780   15558.1913
   10781   15376.0059
   10782   15565.8449
   10783   15483.7353
   10784   15560.7676
   10785   15593.0371
   10786   15444.6495
   10787   15142.4426
   10788   15356.8757
   10789   15302.0420
   10790   15311.2761
   10791   15160.9487
   10792   15378.8096
   10793   15232.1478
   10794   15256.9575
   10795   15106.9183
   10796   15314.8892
   10797   15226.0936
   10798   15517.1469
   10799   15308.2171
   10800   15511.6669
   10801   15097.1207
   10802   15273.8766
   10803   15361.3881
   10804   15608.8052
   10805   15640.0130
   10806   15484.5112
   10807   15473.3560
   10808   15347.8126
   10809   15580.9087
   10810   15706.2043
   10811   15277.6299
   10812   15519.7075
   10813   15343.3759
   10814   15577.6970
   10815   15258.8270
   10816   15591.1053
   10817   15468.9300
   10818   15728.8517
   10819   15413.6432
   10820   15811.2240
   10821   15842.5024
   10822   15810.0122
   10823   15279.7563
   10824   15540.6838
   10825   15641.7356
   10826   15422.2370
   10827   15479.9272
   10828   15592.1497
   10829   15664.1477
   10830   15552.9977
   10831   15773.6856
   10832   15633.1339
   10833   15895.7134
   10834   15815.7440
   10835   15611.0926
   10836   15637.8724
   10837   15747.1521
   10838   15660.7569
   10839   15730.4286
   10840   15715.2278
   10841   15771.5019
   10842   15618.3750
   10843   15771.5343
   10844   15491.3669
   10845   15661.0370
   10846   15713.1302
   10847   16059.7852
   10848   15218.4332
   10849   15521.0733
   10850   15601.6910
   10851   15602.6800
   10852   15554.4868
   10853   15489.2010
   10854   15545.1985
   10855   15581.9879
   10856   15671.3269
   10857   15544.9365
   10858   15612.9037
   10859   15458.9459
   10860   15703.4737
   10861   15549.4095
   10862   15487.8087
   10863   15279.1114
   10864   15631.7417
   10865   15547.3670
   10866   15429.0823
   10867   15672.2785
   10868   15624.8491
   10869   15523.1869
   10870   15478.7675
   10871   15590.5639
   10872   15890.5972
   10873   15545.3852
   10874   15652.5459
   10875   15461.0602
   10876   15359.0155
   10877   15416.5023
   10878   15369.0626
   10879   15191.5412
   10880   15477.3738
   10881   15565.8965
   10882   15631.8807
   10883   15626.1420
   10884   15582.8009
   10885   15266.9131
   10886   15715.7864
   10887   15570.1029
   10888   15304.6352
   10889   15464.1258
   10890   15551.2717
   10891   15486.8421
   10892   15660.2304
   10893   15605.1599
   10894   15749.4861
   10895   15812.5115
   10896   15725.6132
   10897   15627.8715
   10898   15807.0441
   10899   15466.3908
   10900   15598.3413
   10901   15336.5627
   10902   15661.7410
   10903   15611.8768
   10904   15533.7792
   10905   15467.1744
   10906   15322.1373
   10907   15530.5289
   10908   15217.9890
   10909   15350.0459
   10910   15614.8007
   10911   15679.5057
   10912   15472.5397
   10913   15482.6079
   10914   15412.6920
   10915   15552.1279
   10916   15385.3132
   10917   15641.8631
   10918   15579.2389
   10919   15561.6246
   10920   15364.8147
   10921   15613.7691
   10922   15431.1835
   10923   15329.3231
   10924   15194.4207
   10925   15361.7327
   10926   15476.5154
   10927   15286.1779
   10928   15332.4771
   10929   15633.9723
   10930   15277.7217
   10931   15618.7594
   10932   15394.9304
   10933   15452.1760
   10934   15293.1660
   10935   15141.8683
   10936   15128.0863
   10937   15378.5051
   10938   15362.5246
   10939   15402.9149
   10940   15325.3869
   10941   15295.4239
   10942   15248.7173
   10943   15343.8515
   10944   15212.0976
   10945   15482.3476
   10946   15195.5777
   10947   15490.7289
   10948   15558.2123
   10949   15376.1986
   10950   15389.7123
   10951   15397.0207
   10952   15252.4322
   10953   15309.7309
   10954   14915.0977
   10955   15420.7966
   10956   15284.6060
   10957   15478.8513
   10958   15327.4565
   10959   15393.5450
   10960   15401.1252
   10961   15162.8065
   10962   15595.0210
   10963   15180.5984
   10964   15308.6270
   10965   15332.1860
   10966   15361.6996
   10967   15239.8088
   10968   15185.0522
   10969   15483.4929
   10970   15172.9272
   10971   15236.2305
   10972   15367.7345
   10973   15131.5412
   10974   15343.2504
   10975   15252.4690
   10976   15496.7449
   10977   15587.5078
   10978   15334.5252
   10979   15422.3213
   10980   15505.4239
   10981   15345.6613
   10982   15660.5037
   10983   15264.6647
   10984   15395.8822
   10985   15380.7248
   10986   15320.1138
   10987   15331.8888
   10988   15121.1027
   10989   15529.8091
   10990   15236.7308
   10991   15413.1218
   10992   15402.8634
   10993   15414.3055
   10994   15602.5287
   10995   15588.0012
   10996   15619.2695
   10997   15647.4602
   10998   15648.9060
   10999   15414.7230
   11000   15168.5950
   11001   15369.6330
   11002   15542.0402
   11003   15275.7563
   11004   15430.3314
   11005   15491.1969
   11006   15547.5559
   11007   15295.0442
   11008   15722.6711
   11009   15406.6116
   11010   15474.5867
   11011   15991.1331
   11012   16006.5991
   11013   15699.0152
   11014   15731.8646
   11015   15767.2134
   11016   15638.9864
   11017   15681.3408
   11018   15644.4812
   11019   15569.5858
   11020   15593.0373
   11021   15696.3760
   11022   16153.0436
   11023   15930.9853
   11024   15814.7614
   11025   15632.6408
   11026   15512.5857
   11027   15647.1698
   11028   15801.0179
   11029   15540.4265
   11030   15419.7685
   11031   15491.8262
   11032   15458.1739
   11033   15294.2206
   11034   15455.5111
   11035   15376.1161
   11036   15399.5018
   11037   15428.0599
   11038   15333.3282
   11039   15572.7912
   11040   15528.4568
   11041   15650.2090
   11042   15450.6867
   11043   15477.6442
   11044   15392.1103
   11045   15457.6645
   11046   15734.5688
   11047   15756.4253
   11048   15692.3353
   11049   15544.8731
   11050   15677.4894
   11051   15507.9227
   11052   15620.9577
   11053   15516.6166
   11054   15696.5604
   11055   15674.0467
   11056   15927.0831
   11057   15560.1383
   11058   15808.8357
   11059   15861.3806
   11060   15920.7067
   11061   15783.3041
   11062   15818.7060
   11063   15694.8269
   11064   15809.6357
   11065   15849.0388
   11066   15451.4258
   11067   15731.1147
   11068   15757.4614
   11069   15701.2317
   11070   15612.0643
   11071   15474.9854
   11072   15814.8765
   11073   15784.7455
   11074   15739.2001
   11075   15495.9924
   11076   15409.7417
   11077   15294.9688
   11078   15557.4076
   11079   15512.9704
   11080   15661.5736
   11081   15759.5816
   11082   15492.7022
   11083   15447.6230
   11084   15600.9878
   11085   15401.4664
   11086   15484.4850
   11087   15736.4253
   11088   15665.8435
   11089   15436.8489
   11090   15651.1955
   11091   15730.4524
   11092   15751.7268
   11093   15513.0001
   11094   15661.8378
   11095   15842.3705
   11096   15682.9498
   11097   15807.0641
   11098   15785.6089
   11099   15803.2723
   11100   15553.3539
   11101   15608.2205
   11102   15351.9512
   11103   15455.8206
   11104   15300.6342
   11105   15682.7525
   11106   15145.4583
   11107   15477.1216
   11108   15751.2716
   11109   15546.0833
   11110   15425.3862
   11111   15683.5226
   11112   15916.9583
   11113   15663.2844
   11114   15412.6347
   11115   15601.1582
   11116   15563.8534
   11117   15710.0746
   11118   15384.5554
   11119   15452.4997
   11120   15705.1017
   11121   15503.4163
   11122   15445.2274
   11123   15890.0585
   11124   15540.1645
   11125   15459.2679
   11126   15411.7973
   11127   15492.9170
   11128   15574.0434
   11129   15419.9039
   11130   15329.0212
   11131   15675.8426
   11132   15525.6459
   11133   15470.4303
   11134   15595.3989
   11135   15485.9488
   11136   15587.2632
   11137   15558.1752
   11138   15778.2036
   11139   15618.8396
   11140   15426.0817
   11141   15587.1767
   11142   15549.8399
   11143   15467.6703
   11144   15596.4421
   11145   15693.7093
   11146   15415.9220
   11147   15606.6514
   11148   15315.5593
   11149   15481.1557
   11150   15499.8980
   11151   15591.1472
   11152   15516.2773
   11153   15527.6764
   11154   15384.5174
   11155   15186.3566
   11156   15349.7178
   11157   15348.5648
   11158   15377.3341
   11159   15220.6463
   11160   15513.4641
   11161   15285.9684
   11162   15578.1279
   11163   15302.1388
   11164   15269.2075
   11165   15088.0095
   11166   15561.4252
   11167   15541.0290
   11168   15324.4448
   11169   15371.0421
   11170   15406.1801
   11171   15097.5166
   11172   15268.1263
   11173   15232.9018
   11174   15173.1622
   11175   15262.2184
   11176   15457.9782
   11177   15201.3218
   11178   15364.2380
   11179   15349.3076
   11180   15606.6063
   11181   15272.4371
   11182   15266.3160
   11183   15099.7331
   11184   15307.0671
   11185   15279.4370
   11186   15260.5343
   11187   15389.1101
   11188   15214.2226
   11189   15286.4853
   11190   15279.4336
   11191   15574.6135
   11192   15470.4973
   11193   15369.5692
   11194   15278.6077
   11195   15106.1414
   11196   15179.9143
   11197   15490.7374
   11198   15026.7189
   11199   15350.1900
   11200   15355.0618
   11201   15369.6369
   11202   15157.4641
   11203   15342.6419
   11204   15216.8571
   11205   15288.2494
   11206   15194.7211
   11207   15270.6583
   11208   15294.0693
   11209   15206.8134
   11210   15306.5173
   11211   14902.3165
   11212   15347.4265
   11213   14945.0948
   11214   15311.2011
   11215   15270.1187
   11216   15170.6971
   11217   15317.3455
   11218   14997.9555
   11219   15005.9306
   11220   15147.3743
   11221   15053.1212
   11222   15051.1811
   11223   15281.1452
   11224   15560.2032
   11225   15096.3058
   11226   15401.9081
   11227   15247.5109
   11228   15231.5444
   11229   15424.5608
   11230   15156.9684
   11231   15178.6842
   11232   15092.0483
   11233   15309.1628
   11234   15176.4371
   11235   15102.8216
   11236   15167.6312
   11237   15233.1629
   11238   15253.7741
   11239   15213.7773
   11240   15280.5372
   11241   15227.3300
   11242   14987.9942
   11243   15227.1498
   11244   15251.2485
   11245   15330.9337
   11246   15486.1533
   11247   15302.5304
   11248   15317.6693
   11249   15161.1758
   11250   15429.2471
   11251   15045.9353
   11252   15269.5922
   11253   15227.2865
   11254   15115.6941
   11255   15286.2050
   11256   15351.0965
   11257   15099.4669
   11258   15093.9341
   11259   15282.0413
   11260   15628.1320
   11261   15411.4217
   11262   15510.5146
   11263   15553.4189
   11264   15523.3432
   11265   15347.1558
   11266   15698.4040
   11267   15597.8561
   11268   15352.7909
   11269   15568.2977
   11270   15183.3910
   11271   15411.7409
   11272   15431.4035
   11273   15473.4964
   11274   15272.3431
   11275   15719.5270
   11276   15624.9352
   11277   15229.0223
   11278   15483.3832
   11279   15357.0207
   11280   15585.6655
   11281   15710.5638
   11282   15470.6168
   11283   15747.2479
   11284   15508.3786
   11285   15542.2542
   11286   15352.3069
   11287   15488.9306
   11288   15615.1295
   11289   15376.9525
   11290   15315.9335
   11291   15483.2971
   11292   15731.0362
   11293   15476.8815
   11294   15464.0788
   11295   15379.6512
   11296   15572.9622
   11297   15458.3273
   11298   15440.9626
   11299   15680.6381
   11300   15509.3958
   11301   15444.3541
   11302   15819.7106
   11303   15421.4144
   11304   15739.6773
   11305   15969.2165
   11306   15678.2203
   11307   15602.3406
   11308   15814.5921
   11309   15671.0287
   11310   15507.6477
   11311   15664.4825
   11312   15687.5930
   11313   15630.7287
   11314   15458.8690
   11315   15555.4220
   11316   15658.6735
   11317   15715.3171
   11318   15939.5972
   11319   15628.5673
   11320   15382.4480
   11321   15442.2658
   11322   15629.8978
   11323   15725.3276
   11324   15492.9172
   11325   15865.0714
   11326   15580.1761
   11327   15720.4113
   11328   15435.8236
   11329   15629.2617
   11330   15694.9665
   11331   15786.2819
   11332   15468.3570
   11333   15686.2616
   11334   15928.0705
   11335   15803.6020
   11336   15582.9683
   11337   15748.6530
   11338   15966.4585
   11339   15772.7915
   11340   15476.0079
   11341   15631.8122
   11342   15553.9492
   11343   15329.5865
   11344   15585.5007
   11345   15435.8529
   11346   15434.3189
   11347   15498.4977
   11348   15442.5867
   11349   15670.1526
   11350   15301.6665
   11351   15436.3522
   11352   15480.9011
   11353   15404.6786
   11354   15535.5611
   11355   15659.2198
   11356   15449.5489
   11357   15450.5582
   11358   15526.7611
   11359   15269.1780
   11360   15686.2834
   11361   15651.6030
   11362   15593.5547
   11363   15606.5689
   11364   15438.9473
   11365   15771.4399
   11366   15699.4653
   11367   15668.5708
   11368   15676.5328
   11369   15703.8139
   11370   15430.8223
   11371   15659.1912
   11372   15784.9431
   11373   15688.8682
   11374   15503.9589
   11375   15739.5189
   11376   16050.2463
   11377   15781.4989
   11378   15747.4291
   11379   15834.7358
   11380   15817.7755
   11381   15809.5511
   11382   15763.7358
   11383   15644.7810
   11384   15584.5064
   11385   15475.1815
   11386   15502.6776
   11387   15487.9016
   11388   15222.5315
   11389   15374.2990
   11390   15464.2796
   11391   15349.9424
   11392   15295.9313
   11393   15408.6051
   11394   15184.4585
   11395   15174.4343
   11396   15540.2338
   11397   15587.0805
   11398   15679.4805
   11399   15692.8702
   11400   15529.2576
   11401   15743.0860
   11402   15881.5395
   11403   15713.1857
   11404   15585.8744
   11405   15704.7556
   11406   15635.6365
   11407   15908.2475
   11408   15846.5802
   11409   15920.7081
   11410   15691.0027
   11411   15706.8598
   11412   15642.5023
   11413   15662.2841
   11414   15926.0456
   11415   15722.5166
   11416   15746.4537
   11417   15638.1332
   11418   15834.8337
   11419   15751.7973
   11420   15908.9074
   11421   15890.2856
   11422   15899.0050
   11423   15811.9753
   11424   16022.7402
   11425   15845.0913
   11426   15741.9128
   11427   15676.4640
   11428   15823.4984
   11429   15673.9061
   11430   15592.3400
   11431   15757.0073
   11432   15899.7649
   11433   15933.4214
   11434   15860.6897
   11435   15654.2713
   11436   15679.0098
   11437   15913.5804
   11438   15710.6251
   11439   15793.5366
   11440   15608.6201
   11441   15859.5907
   11442   15607.1652
   11443   15638.5394
   11444   16030.7544
   11445   15851.9263
   11446   15586.9661
   11447   15746.3002
   11448   15656.0315
   11449   15763.4102
   11450   15591.1708
   11451   15808.4768
   11452   15661.3178
   11453   15423.2615
   11454   15527.4738
   11455   15788.9737
   11456   15675.1197
   11457   15709.7383
   11458   15566.0047
   11459   15586.7475
   11460   15574.7745
   11461   15741.2680
   11462   15751.0000
   11463   15605.0448
   11464   15791.9465
   11465   15338.7879
   11466   15565.3414
   11467   15738.3270
   11468   15618.8308
   11469   15863.8230
   11470   15471.8163
   11471   15741.4068
   11472   15809.6848
   11473   15777.3019
   11474   15739.5460
   11475   15824.2082
   11476   15770.6583
   11477   15710.9992
   11478   15546.5213
   11479   15601.7666
   11480   15364.0521
   11481   15652.4530
   11482   15760.4274
   11483   15666.2392
   11484   15588.1860
   11485   15557.3681
   11486   15720.9906
   11487   15410.8144
   11488   15679.7011
   11489   15864.5394
   11490   15772.0218
   11491   15652.1715
   11492   15784.1428
   11493   15520.1132
   11494   15547.0287
   11495   15742.5072
   11496   15697.4328
   11497   15544.5727
   11498   15713.6336
   11499   15553.1530
   11500   15118.9473
   11501   15267.7652
   11502   15633.7624
   11503   15342.9301
   11504   15370.2667
   11505   15566.8808
   11506   15503.6618
   11507   15469.5888
   11508   15558.5340
   11509   15744.7841
   11510   15594.7939
   11511   15435.0581
   11512   15514.7090
   11513   15480.4411
   11514   15372.7717
   11515   15734.5409
   11516   15581.9429
   11517   15602.9773
   11518   15829.7446
   11519   15611.9394
   11520   15521.2776
   11521   15497.7027
   11522   15554.9668
   11523   15406.3357
   11524   15532.4325
   11525   15529.7238
   11526   15896.7678
   11527   15398.4901
   11528   15613.8607
   11529   15418.8009
   11530   15575.9363
   11531   15540.6769
   11532   15673.5238
   11533   15661.5691
   11534   15540.8984
   11535   15480.4553
   11536   15955.0531
   11537   15499.3316
   11538   15415.9913
   11539   15449.3791
   11540   15249.2765
   11541   15324.1315
   11542   15343.7939
   11543   15197.6729
   11544   15420.6770
   11545   15258.9617
   11546   15655.0614
   11547   15322.8982
   11548   15460.2118
   11549   15297.1652
   11550   15171.4319
   11551   15337.8626
   11552   15486.3824
   11553   15522.5965
   11554   15251.0591
   11555   15342.3702
   11556   15494.5102
   11557   15300.4821
   11558   15591.0415
   11559   15362.4939
   11560   15176.5351
   11561   15612.1556
   11562   15545.7679
   11563   15292.3933
   11564   15311.4308
   11565   15247.5138
   11566   15263.3490
   11567   15320.9484
   11568   15351.8596
   11569   15277.5498
   11570   15633.4013
   11571   15650.5173
   11572   15657.4807
   11573   15873.8248
   11574   15923.1339
   11575   15692.8148
   11576   15346.8345
   11577   15648.2280
   11578   15644.3635
   11579   15694.8654
   11580   15479.0178
   11581   15618.8274
   11582   15365.6995
   11583   15490.2896
   11584   15629.9773
   11585   15555.1969
   11586   15488.4576
   11587   15569.0045
   11588   15327.5569
   11589   15602.8558
   11590   15188.9826
   11591   15449.6383
   11592   15551.2859
   11593   15263.9156
   11594   15536.3330
   11595   15700.9388
   11596   15258.5536
   11597   15387.6787
   11598   15477.7322
   11599   15534.5446
   11600   15494.6625
   11601   15861.3004
   11602   15265.5172
   11603   15421.9335
   11604   15568.0238
   11605   15362.5152
   11606   15711.9157
   11607   15435.1594
   11608   15605.2485
   11609   15387.2293
   11610   15370.2228
   11611   15582.0488
   11612   15375.2506
   11613   15512.1367
   11614   15409.6908
   11615   15814.1663
   11616   15537.9849
   11617   15225.4497
   11618   15514.1895
   11619   15356.0756
   11620   15427.7057
   11621   15544.0570
   11622   15387.5588
   11623   14955.2563
   11624   15314.6891
   11625   15008.0203
   11626   15260.1469
   11627   15331.2401
   11628   15332.0568
   11629   15492.9330
   11630   15326.7453
   11631   15645.1871
   11632   15472.9049
   11633   15457.8260
   11634   15289.8415
   11635   15266.5114
   11636   15349.9159
   11637   15121.3777
   11638   15484.2475
   11639   15564.8384
   11640   15372.8411
   11641   15475.8930
   11642   15332.5378
   11643   15575.8467
   11644   15590.7086
   11645   15723.1625
   11646   15459.8401
   11647   15407.4593
   11648   15558.1012
   11649   15527.1399
   11650   15324.2514
   11651   15068.5089
   11652   15512.0794
   11653   15764.0527
   11654   15507.2502
   11655   15765.0230
   11656   16007.4058
   11657   15461.2692
   11658   15560.6321
   11659   15693.8829
   11660   15503.0847
   11661   15480.2710
   11662   15319.5181
   11663   15530.0497
   11664   15276.1881
   11665   15276.9520
   11666   15527.2132
   11667   15497.4303
   11668   15200.5532
   11669   15654.9327
   11670   15305.4991
   11671   15830.6938
   11672   15600.6037
   11673   15490.6372
   11674   15649.1002
   11675   15376.2795
   11676   15509.9127
   11677   15296.2274
   11678   15405.4916
   11679   15223.1821
   11680   15546.3549
   11681   15333.9135
   11682   15304.1913
   11683   15411.0691
   11684   15435.8896
   11685   15308.5362
   11686   15647.6922
   11687   15364.7010
   11688   15530.7104
   11689   15546.5309
   11690   15338.1826
   11691   15436.2583
   11692   15470.8379
   11693   15190.6224
   11694   15472.7764
   11695   15400.5890
   11696   15590.8543
   11697   15375.3160
   11698   15430.5471
   11699   15587.2321
   11700   15647.7003
   11701   15263.0131
   11702   15591.3205
   11703   15487.1025
   11704   15485.6860
   11705   15539.3963
   11706   15716.5707
   11707   15459.6615
   11708   15458.2358
   11709   15382.3110
   11710   15285.8332
   11711   15447.4152
   11712   15573.9946
   11713   15723.2263
   11714   15440.5854
   11715   15430.9263
   11716   15754.7964
   11717   15656.8813
   11718   15616.3407
   11719   15446.7278
   11720   15516.8910
   11721   15583.6246
   11722   15305.0104
   11723   15547.8679
   11724   15701.5895
   11725   15469.1967
   11726   15770.4563
   11727   15455.3155
   11728   15427.3719
   11729   15437.8543
   11730   15627.3715
   11731   15562.7777
   11732   15546.1189
   11733   15735.9064
   11734   15677.4316
   11735   15563.9894
   11736   15653.3760
   11737   15593.6243
   11738   15491.0786
   11739   15737.8204
   11740   15758.3511
   11741   15549.4286
   11742   15548.4412
   11743   15248.6237
   11744   15413.1190
   11745   15432.2696
   11746   15424.6254
   11747   15730.2689
   11748   15339.5574
   11749   15781.1782
   11750   15552.8244
   11751   15477.1085
   11752   15771.8226
   11753   15576.8451
   11754   15644.3074
   11755   15644.7995
   11756   15757.0249
   11757   15714.6344
   11758   15388.9922
   11759   15531.4491
   11760   15235.8789
   11761   15393.4709
   11762   15335.9685
   11763   15760.8480
   11764   15354.3515
   11765   15577.0046
   11766   15471.6675
   11767   15554.1843
   11768   15287.5943
   11769   15691.0170
   11770   15304.2820
   11771   15549.3615
   11772   15316.0906
   11773   15326.2839
   11774   15261.8283
   11775   15334.6489
   11776   15537.7156
   11777   15475.9247
   11778   15311.3892
   11779   15165.4993
   11780   15444.6577
   11781   15110.8217
   11782   15452.3769
   11783   15202.3220
   11784   15014.4432
   11785   15349.0200
   11786   15705.8711
   11787   15340.4247
   11788   15595.8624
   11789   15535.4546
   11790   15633.4993
   11791   15426.2709
   11792   15756.1245
   11793   15560.0256
   11794   15852.4857
   11795   15898.9382
   11796   15724.2417
   11797   15682.9317
   11798   15600.7551
   11799   15774.6183
   11800   15420.8720
   11801   15640.1669
   11802   15676.2726
   11803   15605.0957
   11804   15447.0734
   11805   15514.7717
   11806   15523.5230
   11807   15597.2428
   11808   15387.9631
   11809   15373.7522
   11810   15543.0493
   11811   15414.2262
   11812   15654.4906
   11813   15557.0395
   11814   15479.0899
   11815   15400.6336
   11816   15675.8743
   11817   15920.3911
   11818   15641.2166
   11819   15752.2185
   11820   15729.7284
   11821   16006.8181
   11822   15656.9891
   11823   15672.7022
   11824   15841.2691
   11825   15716.2150
   11826   15588.1046
   11827   15834.1849
   11828   15877.0091
   11829   15625.4574
   11830   15929.2684
   11831   15577.6003
   11832   15597.8263
   11833   15318.6121
   11834   15509.6605
   11835   15573.9272
   11836   15567.0006
   11837   15506.9731
   11838   15776.3703
   11839   15871.3421
   11840   15594.8968
   11841   15692.5168
   11842   15675.3663
   11843   15392.6838
   11844   15494.5832
   11845   15558.4582
   11846   15551.0249
   11847   15580.1846
   11848   15604.4580
   11849   15443.0115
   11850   15676.0555
   11851   15315.8819
   11852   15387.8537
   11853   15237.9069
   11854   15211.3498
   11855   15230.2293
   11856   15461.1534
   11857   15703.0403
   11858   15495.9720
   11859   15286.4470
   11860   15160.0107
   11861   15267.8662
   11862   15352.0970
   11863   15464.4872
   11864   15426.1689
   11865   15474.1239
   11866   15466.0113
   11867   15549.3603
   11868   15337.8165
   11869   15425.4287
   11870   15525.1736
   11871   15459.1425
   11872   15359.4628
   11873   15325.8242
   11874   15294.4507
   11875   15342.8612
   11876   15111.1258
   11877   15295.3829
   11878   15377.0417
   11879   15397.0067
   11880   15667.6090
   11881   15796.0966
   11882   15566.8447
   11883   15676.4526
   11884   15573.4800
   11885   15742.9359
   11886   15507.4695
   11887   15663.7567
   11888   15476.9594
   11889   15519.4998
   11890   15599.0326
   11891   15485.1962
   11892   15491.2578
   11893   15445.8202
   11894   15774.1435
   11895   15521.9436
   11896   15621.8841
   11897   15719.4156
   11898   15693.4957
   11899   15628.1091
   11900   15558.1517
   11901   15837.9357
   11902   15674.0195
   11903   15571.6325
   11904   15794.4134
   11905   15913.8343
   11906   15693.3186
   11907   15661.4109
   11908   15558.6311
   11909   15701.5494
   11910   15568.2562
   11911   15898.1048
   11912   15783.7191
   11913   15882.7343
   11914   15852.4520
   11915   15947.8135
   11916   16163.7319
   11917   15907.0488
   11918   15674.7974
   11919   15682.1751
   11920   15837.7582
   11921   15625.8080
   11922   15721.8190
   11923   15791.8032
   11924   15619.0559
   11925   15576.0923
   11926   15892.8575
   11927   15661.1570
   11928   15896.7007
   11929   15762.0249
   11930   15792.6819
   11931   15849.0913
   11932   15668.9800
   11933   15740.2079
   11934   15878.5651
   11935   15465.0267
   11936   15720.0264
   11937   15787.9647
   11938   15590.7765
   11939   15742.5643
   11940   15578.6997
   11941   15684.0812
   11942   15807.4298
   11943   15741.3503
   11944   15698.0070
   11945   15492.1263
   11946   15582.4436
   11947   15582.9433
   11948   15842.6005
   11949   15568.0267
   11950   15651.4681
   11951   15622.1352
   11952   16027.7123
   11953   15866.4162
   11954   15792.0164
   11955   15769.4995
   11956   15700.0382
   11957   15727.1289
   11958   15893.9269
   11959   15565.9288
   11960   15742.9993
   11961   15535.7764
   11962   15578.3724
   11963   15603.0687
   11964   15551.2205
   11965   15411.8326
   11966   15728.8258
   11967   15862.9467
   11968   15676.8795
   11969   15650.9813
   11970   15775.4785
   11971   15382.1052
   11972   15723.4955
   11973   15635.5130
   11974   15589.0007
   11975   15885.2536
   11976   15844.8743
   11977   15838.2656
   11978   15512.2956
   11979   15804.5091
   11980   15546.6889
   11981   15580.4944
   11982   15350.8585
   11983   15601.8203
   11984   15402.5641
   11985   15768.8485
   11986   15558.3101
   11987   15799.6313
   11988   15774.6422
   11989   15554.3177
   11990   15542.1441
   11991   15584.9999
   11992   15527.3268
   11993   15650.9418
   11994   15783.6419
   11995   15494.1090
   11996   15361.1207
   11997   15478.6509
   11998   15833.3745
   11999   15866.7799
   12000   15638.3706
   12001   15784.1069
   12002   15741.2999
   12003   15824.1861
   12004   15728.6429
   12005   15685.8522
   12006   15432.7491
   12007   15471.1603
   12008   15699.7483
   12009   15984.7058
   12010   15472.1875
   12011   15785.9561
   12012   15625.5070
   12013   15645.7145
   12014   15602.5981
   12015   15744.4044
   12016   15801.3947
   12017   15590.3286
   12018   15571.6925
   12019   15412.4053
   12020   15795.1887
   12021   15647.3904
   12022   15827.3277
   12023   15696.6795
   12024   15553.5156
   12025   15478.9067
   12026   15670.9980
   12027   15845.2226
   12028   15593.1042
   12029   15780.0356
   12030   15513.7773
   12031   15841.6438
   12032   15906.7591
   12033   15759.3271
   12034   15730.6083
   12035   15991.0324
   12036   15450.0436
   12037   15720.8161
   12038   15626.8606
   12039   15697.5511
   12040   15562.1104
   12041   15667.2745
   12042   15686.9558
   12043   15462.8634
   12044   15447.3285
   12045   15355.1889
   12046   15634.1851
   12047   15492.7648
   12048   15595.2234
   12049   15464.5959
   12050   15497.1398
   12051   15254.5678
   12052   15748.3016
   12053   15502.6674
   12054   15413.5336
   12055   15364.0084
   12056   15653.5511
   12057   15437.1675
   12058   15604.4662
   12059   15426.9940
   12060   15455.4330
   12061   15447.5756
   12062   15595.3208
   12063   15326.2496
   12064   15662.1823
   12065   15549.5794
   12066   15555.1989
   12067   15494.4884
   12068   15288.8006
   12069   15472.0324
   12070   15568.5052
   12071   15547.6358
   12072   15564.4487
   12073   15441.3514
   12074   15425.6907
   12075   15768.2208
   12076   15590.5369
   12077   15758.1002
   12078   15946.0280
   12079   15696.2021
   12080   15428.3805
   12081   15686.7174
   12082   15640.0840
   12083   15618.4317
   12084   15529.3372
   12085   15568.7123
   12086   15558.7101
   12087   15545.9466
   12088   15358.2101
   12089   14906.0085
   12090   15195.0590
   12091   15238.4215
   12092   15121.0058
   12093   15052.8224
   12094   15396.1653
   12095   15377.6913
   12096   15478.4779
   12097   15068.1459
   12098   15436.4568
   12099   15417.6281
   12100   15312.5782
   12101   15766.9432
   12102   15342.3233
   12103   15576.9437
   12104   15397.5968
   12105   15461.0538
   12106   15360.3143
   12107   15448.7774
   12108   15131.4020
   12109   15483.1953
   12110   15396.3481
   12111   15489.2400
   12112   15396.9751
   12113   15378.4261
   12114   15702.7867
   12115   15576.1279
   12116   15402.8284
   12117   15374.7390
   12118   15509.3957
   12119   15320.5784
   12120   15477.6010
   12121   15594.6817
   12122   15659.0095
   12123   15377.7355
   12124   15274.4559
   12125   15563.7503
   12126   15373.8892
   12127   15510.8423
   12128   15461.7915
   12129   15338.0275
   12130   15303.7058
   12131   15282.3778
   12132   15140.8907
   12133   15185.0513
   12134   15461.6819
   12135   15213.5944
   12136   15295.5253
   12137   15227.6886
   12138   15549.6348
   12139   15564.7837
   12140   15313.1914
   12141   15309.0094
   12142   15314.1549
   12143   15300.4404
   12144   15010.8832
   12145   15072.8170
   12146   15279.3567
   12147   15248.4562
   12148   15259.1075
   12149   15538.0017
   12150   15494.2275
   12151   15477.7702
   12152   14915.2662
   12153   15264.7925
   12154   15218.2972
   12155   15266.1500
   12156   14966.7528
   12157   15203.4563
   12158   15462.4102
   12159   15254.9612
   12160   15391.9714
   12161   15249.9183
   12162   15088.6120
   12163   15075.2894
   12164   15447.1724
   12165   14980.0098
   12166   15158.4879
   12167   15388.8450
   12168   15291.1558
   12169   15227.1958
   12170   15246.4034
   12171   15291.1461
   12172   14998.3131
   12173   15295.6010
   12174   15188.2223
   12175   15062.8274
   12176   15318.1611
   12177   14986.1571
   12178   15130.5474
   12179   15196.7650
   12180   15106.3810
   12181   15025.1895
   12182   15049.0967
   12183   15139.5798
   12184   14955.7022
   12185   15105.9976
   12186   15106.2590
   12187   15186.2562
   12188   15132.6339
   12189   15046.2416
   12190   15095.5857
   12191   15044.3687
   12192   14998.5002
   12193   15156.3586
   12194   15028.0810
   12195   15094.9097
   12196   14972.2342
   12197   15016.7068
   12198   15268.1274
   12199   15050.7723
   12200   15145.8207
   12201   15029.4136
   12202   14973.1280
   12203   15366.8765
   12204   14875.1502
   12205   15251.9906
   12206   15082.2119
   12207   15026.0990
   12208   15440.7021
   12209   15438.8589
   12210   15311.6516
   12211   15178.2577
   12212   15304.4262
   12213   15035.7057
   12214   15360.7128
   12215   15256.7165
   12216   15352.0440
   12217   15159.3601
   12218   15263.6314
   12219   15335.3212
   12220   15383.7786
   12221   15258.3743
   12222   15105.2374
   12223   15063.7925
   12224   15235.5319
   12225   15188.8419
   12226   15270.9214
   12227   15110.6359
   12228   15472.5382
   12229   15275.3420
   12230   15259.3888
   12231   15193.2204
   12232   15331.7812
   12233   15401.7252
   12234   15426.5636
   12235   15189.7681
   12236   15168.7116
   12237   15275.8737
   12238   15434.2272
   12239   15371.4111
   12240   15480.1909
   12241   15085.2428
   12242   15145.4563
   12243   15164.8705
   12244   15240.7602
   12245   15300.1691
   12246   15403.6495
   12247   15198.3092
   12248   15047.0107
   12249   15073.8870
   12250   15340.7009
   12251   15260.2173
   12252   15263.3598
   12253   15150.5249
   12254   15548.4670
   12255   15279.1097
   12256   15316.6795
   12257   15347.9433
   12258   15345.5126
   12259   15406.7576
   12260   15197.4090
   12261   15256.5268
   12262   15161.8364
   12263   15468.6535
   12264   15258.0591
   12265   15558.7973
   12266   15327.7123
   12267   15400.5188
   12268   15256.3835
   12269   15425.1766
   12270   15396.2118
   12271   15042.4968
   12272   15638.1386
   12273   15596.7940
   12274   15384.5234
   12275   15506.2023
   12276   15315.3664
   12277   15511.2562
   12278   15477.3602
   12279   15331.2626
   12280   15290.9648
   12281   15432.9787
   12282   15202.6257
   12283   15161.0606
   12284   15244.5573
   12285   15236.5986
   12286   15198.3424
   12287   15459.7904
   12288   15015.5830
   12289   15395.8818
   12290   15500.5445
   12291   15737.7926
   12292   15390.3445
   12293   15445.9973
   12294   15267.7165
   12295   15213.6032
   12296   15217.5381
   12297   15280.0320
   12298   15441.3515
   12299   15480.9980
   12300   15607.2272
   12301   15484.9243
   12302   15446.7998
   12303   15456.2514
   12304   15313.9150
   12305   15320.6226
   12306   15621.2938
   12307   15499.8392
   12308   15421.8154
   12309   15406.4404
   12310   15361.9521
   12311   15344.5905
   12312   15366.2809
   12313   15277.7231
   12314   15236.5624
   12315   15510.5951
   12316   15488.2631
   12317   15235.1537
   12318   15240.6378
   12319   15303.8316
   12320   15235.2151
   12321   15356.9152
   12322   15403.9695
   12323   15442.0202
   12324   15505.8271
   12325   15279.9550
   12326   15273.2575
   12327   15492.4889
   12328   15284.4514
   12329   15534.7000
   12330   15007.5005
   12331   15254.8384
   12332   15354.9061
   12333   15273.1723
   12334   15424.4269
   12335   15312.8999
   12336   15401.2683
   12337   15492.8951
   12338   15315.0716
   12339   15312.1057
   12340   15274.2928
   12341   15091.5882
   12342   15382.5243
   12343   15098.4970
   12344   15411.4396
   12345   15236.3675
   12346   15378.7998
   12347   15486.1829
   12348   15353.1651
   12349   15424.1315
   12350   15343.8913
   12351   15302.1498
   12352   15197.0448
   12353   15215.8136
   12354   14978.2191
   12355   15368.6164
   12356   15114.6150
   12357   15049.8039
   12358   15161.4474
   12359   15385.7700
   12360   14948.4110
   12361   15161.9497
   12362   15150.0010
   12363   15221.7955
   12364   15156.9304
   12365   15153.4782
   12366   15183.1495
   12367   15257.8155
   12368   15330.6504
   12369   15185.9087
   12370   15334.5540
   12371   15208.8842
   12372   15212.6217
   12373   15267.8820
   12374   15249.8440
   12375   15298.0314
   12376   15179.2856
   12377   15123.2837
   12378   15038.7521
   12379   15035.1121
   12380   15104.4246
   12381   15313.3128
   12382   14971.7391
   12383   15102.2837
   12384   15142.8966
   12385   15076.7092
   12386   15436.2643
   12387   15472.7327
   12388   15598.1540
   12389   15342.7519
   12390   15331.8572
   12391   15481.5163
   12392   15332.6580
   12393   15187.9949
   12394   15338.4232
   12395   15097.7162
   12396   15333.6526
   12397   15020.5642
   12398   15143.1935
   12399   15147.4481
   12400   15421.8175
   12401   14935.3552
   12402   15150.3189
   12403   14960.1958
   12404   15189.4586
   12405   15022.0172
   12406   15032.1494
   12407   14974.4280
   12408   15058.2812
   12409   15092.2186
   12410   15114.4022
   12411   14886.3958
   12412   14970.9644
   12413   14917.3467
   12414   14777.0715
   12415   14824.1950
   12416   14995.8762
   12417   14976.3387
   12418   15201.3814
   12419   14750.6490
   12420   15001.6202
   12421   15054.2477
   12422   15065.1478
   12423   14646.9577
   12424   14819.8310
   12425   14913.2314
   12426   14973.5796
   12427   15282.2506
   12428   15003.7178
   12429   15227.0884
   12430   15391.8178
   12431   15094.6447
   12432   15296.8630
   12433   15160.2883
   12434   15197.2030
   12435   15363.3966
   12436   15077.1088
   12437   15279.4150
   12438   15212.5411
   12439   15204.2626
   12440   15020.4593
   12441   15113.9522
   12442   15231.9140
   12443   15159.3388
   12444   15463.5972
   12445   15134.1061
   12446   15140.7701
   12447   15348.6498
   12448   15061.4783
   12449   15217.1568
   12450   15200.9020
   12451   15243.9974
   12452   14948.7600
   12453   14959.5154
   12454   14867.9546
   12455   15065.1039
   12456   14927.3061
   12457   15315.8666
   12458   14958.0077
   12459   15095.0738
   12460   15012.2481
   12461   15019.7867
   12462   15050.6932
   12463   15113.4032
   12464   15368.4045
   12465   14803.1632
   12466   14825.6636
   12467   15035.7327
   12468   15313.6528
   12469   15283.4636
   12470   15090.5312
   12471   15153.0473
   12472   15209.8763
   12473   15108.2740
   12474   15204.8255
   12475   15238.9762
   12476   15303.7551
   12477   15327.2868
   12478   15371.7486
   12479   15413.2151
   12480   15152.5989
   12481   15005.1835
   12482   15155.5232
   12483   15196.6770
   12484   15338.1988
   12485   15234.6826
   12486   15201.8368
   12487   15076.0808
   12488   15136.2635
   12489   14850.8910
   12490   14974.3871
   12491   14963.7445
   12492   14930.3103
   12493   14778.7354
   12494   14758.6838
   12495   14969.3611
   12496   14747.6472
   12497   15276.0880
   12498   15110.1448
   12499   15229.5216
   12500   14938.1355
   12501   15263.4225
   12502   15131.0592
   12503   15146.9417
   12504   14996.7447
   12505   15369.5520
   12506   15054.2492
   12507   15175.1747
   12508   15027.9359
   12509   15136.1332
   12510   15226.3413
   12511   15158.2142
   12512   15230.3278
   12513   15241.6665
   12514   15176.4384
   12515   15086.9535
   12516   15428.8846
   12517   15203.4934
   12518   14951.6794
   12519   15480.7329
   12520   15105.3461
   12521   15069.5348
   12522   14883.7731
   12523   15175.2825
   12524   14975.8382
   12525   15005.6843
   12526   15142.8157
   12527   15037.5397
   12528   15008.2772
   12529   15144.1581
   12530   14939.6024
   12531   14939.5131
   12532   14960.2520
   12533   15069.1288
   12534   15343.7809
   12535   15290.0110
   12536   15071.3809
   12537   15051.8464
   12538   14937.7167
   12539   14763.6978
   12540   14688.0356
   12541   14745.9043
   12542   14994.2266
   12543   14810.0166
   12544   14793.1037
   12545   14652.7216
   12546   15060.3625
   12547   14889.1703
   12548   14741.3324
   12549   14675.8713
   12550   14789.6610
   12551   14860.9653
   12552   15158.6844
   12553   15144.5129
   12554   14965.7070
   12555   14983.0456
   12556   15149.6176
   12557   15339.0871
   12558   15034.1484
   12559   15120.5248
   12560   14948.9684
   12561   14920.6233
   12562   15139.7952
   12563   15068.5979
   12564   15126.5815
   12565   14999.2505
   12566   15048.3412
   12567   14864.9330
   12568   15192.4598
   12569   15023.8904
   12570   15155.6666
   12571   15192.2563
   12572   14915.5265
   12573   15123.6151
   12574   14908.7262
   12575   15190.3536
   12576   15042.8422
   12577   14818.7225
   12578   15006.0618
   12579   14929.6505
   12580   14980.2175
   12581   15053.5384
   12582   14902.4147
   12583   15079.4020
   12584   14871.5904
   12585   14887.2334
   12586   15025.4302
   12587   15192.1677
   12588   15052.6453
   12589   15024.5633
   12590   15058.8672
   12591   15113.4457
   12592   14947.1654
   12593   14854.2719
   12594   14899.7382
   12595   15007.9464
   12596   15275.6471
   12597   14831.5529
   12598   14784.4886
   12599   15166.8661
   12600   15071.1708
   12601   14998.7759
   12602   14994.5497
   12603   15006.8653
   12604   15169.6737
   12605   14898.6603
   12606   15259.8649
   12607   15218.3668
   12608   15353.1939
   12609   14884.1458
   12610   15339.1842
   12611   14954.3639
   12612   15099.6446
   12613   15187.4922
   12614   14754.1079
   12615   14938.6269
   12616   14979.2394
   12617   15240.1852
   12618   15236.0478
   12619   15317.3788
   12620   15189.8932
   12621   15307.3989
   12622   15235.8661
   12623   15394.8664
   12624   15308.8551
   12625   15133.6632
   12626   15157.4280
   12627   15275.6565
   12628   15296.8685
   12629   15214.8522
   12630   15190.3937
   12631   15263.9567
   12632   15102.0487
   12633   15258.8505
   12634   15069.5328
   12635   15108.2194
   12636   14820.4564
   12637   15104.2450
   12638   15008.9472
   12639   15358.7091
   12640   15061.8812
   12641   15470.2788
   12642   15131.8792
   12643   15321.0423
   12644   15218.3524
   12645   15363.5854
   12646   15244.3554
   12647   15473.0956
   12648   15385.1294
   12649   15329.6150
   12650   15305.5692
   12651   15401.3850
   12652   15296.2042
   12653   15210.6309
   12654   15330.8890
   12655   15275.4558
   12656   15215.3914
   12657   15247.1868
   12658   15223.2423
   12659   15359.9052
   12660   15097.5033
   12661   15283.0647
   12662   15007.6969
   12663   15028.6120
   12664   15429.3320
   12665   15416.1095
   12666   15137.7587
   12667   15290.4667
   12668   15239.6776
   12669   15385.8888
   12670   15348.9992
   12671   15374.7733
   12672   15109.9464
   12673   15312.5456
   12674   15333.1739
   12675   15486.7368
   12676   15463.3025
   12677   15295.2429
   12678   15224.1691
   12679   15224.8062
   12680   15134.8889
   12681   15089.9495
   12682   15189.4276
   12683   14932.7936
   12684   15470.8825
   12685   15389.2534
   12686   15277.5393
   12687   15321.9570
   12688   15386.7016
   12689   15583.4288
   12690   15317.9767
   12691   15369.4186
   12692   15302.2418
   12693   15373.7369
   12694   15031.9047
   12695   15503.2353
   12696   15255.3098
   12697   15283.7389
   12698   15465.2794
   12699   15264.9290
   12700   15160.5393
   12701   15149.4666
   12702   15301.5854
   12703   15146.5499
   12704   15180.7187
   12705   15089.2090
   12706   15298.9526
   12707   14971.4932
   12708   14892.0927
   12709   15389.1211
   12710   15121.3523
   12711   15112.1051
   12712   15097.7879
   12713   14911.1920
   12714   14969.6159
   12715   15186.0833
   12716   15217.5888
   12717   14984.8309
   12718   14954.7258
   12719   15077.9384
   12720   15279.1161
   12721   15429.9836
   12722   15527.2255
   12723   15438.4262
   12724   15335.3831
   12725   15550.7907
   12726   15303.5244
   12727   15403.9644
   12728   15810.1138
   12729   15378.2582
   12730   15556.7385
   12731   15162.8533
   12732   15467.4809
   12733   15440.4628
   12734   15483.5808
   12735   15445.3899
   12736   15208.6730
   12737   15334.5585
   12738   15738.6118
   12739   15529.2132
   12740   15285.0974
   12741   15565.2073
   12742   15335.6975
   12743   15238.7417
   12744   15272.0647
   12745   15392.2192
   12746   15230.4430
   12747   15320.3442
   12748   15381.4950
   12749   15331.4861
   12750   15264.9799
   12751   15454.9620
   12752   15388.5733
   12753   15345.5900
   12754   15481.6782
   12755   15221.4486
   12756   15375.8211
   12757   15488.9161
   12758   15633.1116
   12759   15277.6336
   12760   15491.8038
   12761   15290.7459
   12762   15521.5889
   12763   15400.7651
   12764   15381.1766
   12765   15421.6076
   12766   15464.9522
   12767   15421.9164
   12768   15438.5242
   12769   15239.0823
   12770   15279.2662
   12771   15390.3455
   12772   15464.4683
   12773   15385.9075
   12774   15203.0290
   12775   15316.1437
   12776   15230.1858
   12777   15326.8447
   12778   15532.7590
   12779   15555.1627
   12780   15336.7572
   12781   15628.1967
   12782   15451.4432
   12783   15542.7984
   12784   15664.7606
   12785   15212.2747
   12786   15341.2596
   12787   15184.8252
   12788   15148.9108
   12789   15352.3581
   12790   15372.2088
   12791   15296.4270
   12792   15315.8323
   12793   15540.5322
   12794   15432.0938
   12795   15159.1514
   12796   15289.5011
   12797   15140.5647
   12798   15011.6250
   12799   15375.8931
   12800   15484.6218
   12801   15395.3240
   12802   15268.0257
   12803   15101.3344
   12804   15163.4940
   12805   15295.6196
   12806   15428.9939
   12807   15266.6083
   12808   15182.9089
   12809   15405.3188
   12810   15190.4563
   12811   15249.5055
   12812   15179.0558
   12813   15350.1737
   12814   15324.7353
   12815   15712.0168
   12816   15185.3391
   12817   15121.9906
   12818   15509.9398
   12819   15348.0027
   12820   15478.9893
   12821   15125.2390
   12822   15353.9530
   12823   15419.1305
   12824   14962.7525
   12825   15106.4241
   12826   15337.6051
   12827   15199.1091
   12828   15283.3230
   12829   15052.4037
   12830   15426.9665
   12831   15081.2528
   12832   15389.3082
   12833   15144.2176
   12834   15329.9657
   12835   15105.3686
   12836   15375.1571
   12837   15397.0050
   12838   15330.1421
   12839   15516.9671
   12840   15489.7596
   12841   15534.7418
   12842   15454.2714
   12843   15430.7523
   12844   15226.5692
   12845   15398.9436
   12846   15218.9127
   12847   15522.0320
   12848   15523.0131
   12849   15253.5320
   12850   15211.4149
   12851   15384.6862
   12852   15158.4183
   12853   15263.1450
   12854   15168.4247
   12855   15170.7730
   12856   15098.3050
   12857   14972.1406
   12858   15466.2752
   12859   15311.6464
   12860   15175.2421
   12861   15344.2694
   12862   15103.9499
   12863   14923.2493
   12864   15154.1233
   12865   15146.3001
   12866   15131.2681
   12867   15055.4553
   12868   15160.6862
   12869   15089.5373
   12870   15264.8788
   12871   15263.2088
   12872   15154.2697
   12873   15342.6612
   12874   14935.0804
   12875   15052.9608
   12876   14981.6446
   12877   15167.9684
   12878   14923.8141
   12879   14969.6285
   12880   15130.5604
   12881   15165.1605
   12882   15217.2569
   12883   15155.5671
   12884   15201.4872
   12885   15394.7826
   12886   15125.6629
   12887   15353.1910
   12888   15395.0712
   12889   15122.6708
   12890   15390.6859
   12891   15295.8565
   12892   15366.2805
   12893   15008.8451
   12894   15499.3456
   12895   15316.4547
   12896   15185.6451
   12897   15509.6169
   12898   15510.0575
   12899   15114.2619
   12900   15293.8345
   12901   15324.2599
   12902   15153.0584
   12903   15249.7632
   12904   15095.1104
   12905   15286.2457
   12906   15092.3229
   12907   15334.9916
   12908   15550.8364
   12909   15442.4339
   12910   15491.4623
   12911   15436.7060
   12912   15550.8288
   12913   15455.5998
   12914   15449.2864
   12915   15449.9792
   12916   15524.9541
   12917   15490.3821
   12918   15438.0231
   12919   15433.5416
   12920   15317.5231
   12921   15348.3062
   12922   15245.9734
   12923   15202.3288
   12924   15366.4790
   12925   15543.6894
   12926   15269.3257
   12927   15183.5934
   12928   15443.7650
   12929   15200.2502
   12930   15160.0416
   12931   15028.7621
   12932   15374.7551
   12933   15162.6978
   12934   15194.0497
   12935   15032.1695
   12936   15172.3177
   12937   15104.7634
   12938   15091.9645
   12939   15219.9591
   12940   15263.5799
   12941   15330.0151
   12942   14983.3916
   12943   15384.2183
   12944   15228.9084
   12945   15112.7293
   12946   15247.0291
   12947   15034.0054
   12948   15206.2625
   12949   14881.9198
   12950   15131.3870
   12951   15090.3806
   12952   15149.8052
   12953   15018.3326
   12954   14990.2977
   12955   14782.4015
   12956   15036.7383
   12957   15053.8068
   12958   14890.6026
   12959   14910.0585
   12960   15252.8289
   12961   15219.6090
   12962   14922.8850
   12963   14998.0191
   12964   14889.2144
   12965   14976.4655
   12966   15086.2792
   12967   15249.5083
   12968   15143.9381
   12969   14850.0797
   12970   15186.9611
   12971   14912.3007
   12972   14911.6253
   12973   14989.9010
   12974   14827.2353
   12975   14952.3311
   12976   14963.0325
   12977   14809.1926
   12978   15133.9853
   12979   15178.4379
   12980   15025.7106
   12981   15113.8308
   12982   15322.4635
   12983   15089.1949
   12984   15307.3100
   12985   15257.0232
   12986   15274.4804
   12987   15165.0793
   12988   15489.9910
   12989   15140.9263
   12990   15308.5126
   12991   15232.7109
   12992   15699.9764
   12993   15077.3198
   12994   15197.6764
   12995   15181.8870
   12996   14976.8343
   12997   15411.0076
   12998   15279.2430
   12999   14954.6576
   13000   15164.8956
   13001   15155.2461
   13002   15217.7548
   13003   15279.5553
   13004   15228.7323
   13005   15173.3741
   13006   15185.1782
   13007   15419.9110
   13008   15385.3671
   13009   15697.2774
   13010   15350.0524
   13011   15485.9321
   13012   15297.5370
   13013   15365.8204
   13014   15260.4451
   13015   15273.8268
   13016   15272.1142
   13017   15259.8434
   13018   15191.1061
   13019   15280.4172
   13020   15388.8518
   13021   15295.1612
   13022   15168.8483
   13023   15317.8546
   13024   15283.6385
   13025   15611.8641
   13026   15377.4964
   13027   15167.8531
   13028   15080.0147
   13029   15204.8780
   13030   15208.2055
   13031   15080.2171
   13032   15191.2931
   13033   15214.6142
   13034   15175.1237
   13035   15113.9175
   13036   15107.8884
   13037   14843.5819
   13038   15386.5274
   13039   14974.5797
   13040   15108.4665
   13041   15156.6970
   13042   15398.0613
   13043   15328.0503
   13044   15301.1302
   13045   15128.6687
   13046   15092.2962
   13047   15210.9090
   13048   15173.9404
   13049   15133.7391
   13050   15093.0848
   13051   15375.1199
   13052   15335.6091
   13053   15337.5657
   13054   15346.8679
   13055   15512.7546
   13056   15715.5613
   13057   15545.7788
   13058   15382.7101
   13059   15436.3849
   13060   15476.8426
   13061   15496.2046
   13062   15459.6392
   13063   15424.4346
   13064   15544.8567
   13065   15315.9142
   13066   15312.8886
   13067   15568.7572
   13068   15521.0559
   13069   15650.0398
   13070   15795.4602
   13071   15488.2213
   13072   15529.2533
   13073   15276.5710
   13074   15623.7397
   13075   15527.4354
   13076   15601.6958
   13077   15350.5682
   13078   15425.9483
   13079   15540.1674
   13080   15136.4313
   13081   15406.0638
   13082   15390.1795
   13083   15489.7605
   13084   15500.2986
   13085   15121.3581
   13086   15349.1676
   13087   15619.7883
   13088   15282.3681
   13089   15323.3439
   13090   15506.7038
   13091   15366.3062
   13092   15339.1538
   13093   15466.2371
   13094   15198.6105
   13095   15469.7764
   13096   15158.6814
   13097   15535.8393
   13098   15444.7118
   13099   15309.5176
   13100   15217.4273
   13101   15432.7208
   13102   15159.9244
   13103   15246.3690
   13104   15406.4508
   13105   15587.3874
   13106   15502.5309
   13107   15738.4828
   13108   15307.4115
   13109   15428.3102
   13110   15562.4221
   13111   15741.1196
   13112   15639.3661
   13113   15628.4088
   13114   15580.1102
   13115   15401.0243
   13116   15454.0055
   13117   15409.7853
   13118   15395.8457
   13119   15403.1149
   13120   15171.9213
   13121   15451.0212
   13122   15256.8973
   13123   15321.0936
   13124   15420.1701
   13125   15390.5437
   13126   15253.5575
   13127   15288.3116
   13128   15453.2694
   13129   15361.3513
   13130   15282.0311
   13131   15110.2527
   13132   15140.5700
   13133   15270.6676
   13134   15330.9469
   13135   15607.9478
   13136   15242.9419
   13137   15454.3087
   13138   15300.0073
   13139   15349.5116
   13140   15492.7328
   13141   15343.7498
   13142   15543.1612
   13143   15259.2457
   13144   15264.3954
   13145   15174.2425
   13146   15152.7065
   13147   15235.5218
   13148   15361.1884
   13149   15370.1573
   13150   15357.5395
   13151   15337.7900
   13152   15571.9093
   13153   15464.3995
   13154   15389.5430
   13155   15314.2996
   13156   15362.3204
   13157   15380.8473
   13158   14979.0064
   13159   15188.2208
   13160   15270.2266
   13161   15228.0909
   13162   15138.6373
   13163   15300.9340
   13164   15321.0574
   13165   15119.1309
   13166   15280.0672
   13167   15293.1750
   13168   15011.9900
   13169   15222.5492
   13170   15166.2192
   13171   15189.0626
   13172   15020.0637
   13173   15332.3386
   13174   15191.8718
   13175   15307.0918
   13176   15177.9487
   13177   15212.4736
   13178   15254.3787
   13179   15393.3653
   13180   15383.8729
   13181   15346.6364
   13182   15296.5953
   13183   15587.0913
   13184   15343.7999
   13185   15407.8695
   13186   15641.5021
   13187   15402.4229
   13188   15452.1540
   13189   15324.9552
   13190   15415.5463
   13191   15509.4155
   13192   15441.1949
   13193   15463.4781
   13194   15747.7004
   13195   15286.6771
   13196   15351.1617
   13197   15313.6368
   13198   15176.1293
   13199   15331.4314
   13200   15402.0097
   13201   15461.0419
   13202   15591.2895
   13203   15564.5248
   13204   15519.7934
   13205   15653.5149
   13206   15635.1495
   13207   15264.5104
   13208   15363.3883
   13209   15488.4427
   13210   15788.3042
   13211   15559.0364
   13212   15516.0823
   13213   15004.1530
   13214   15580.2683
   13215   15339.3179
   13216   15495.9785
   13217   15327.2741
   13218   15458.8541
   13219   15193.8512
   13220   15398.2669
   13221   15344.3084
   13222   15406.6914
   13223   15575.0299
   13224   15467.8294
   13225   15526.6394
   13226   15120.3178
   13227   15430.1963
   13228   15592.6552
   13229   15249.0267
   13230   15346.7341
   13231   15694.6348
   13232   15406.2064
   13233   15475.1179
   13234   15329.0728
   13235   15362.6720
   13236   15527.4983
   13237   15257.1926
   13238   15277.9966
   13239   15395.0154
   13240   15317.5466
   13241   15554.2916
   13242   15446.2454
   13243   15601.4704
   13244   15540.2007
   13245   15515.1893
   13246   15322.9685
   13247   15520.3352
   13248   15389.4058
   13249   15269.8026
   13250   15275.1937
   13251   15390.6777
   13252   15459.7581
   13253   15263.1878
   13254   15661.4786
   13255   15407.1304
   13256   15235.9105
   13257   15597.4165
   13258   15162.8682
   13259   15617.7704
   13260   15433.7841
   13261   15388.7177
   13262   15518.5993
   13263   15606.4124
   13264   15281.7828
   13265   15578.5506
   13266   15621.0635
   13267   15601.3277
   13268   15580.4242
   13269   15513.4486
   13270   15604.1721
   13271   15662.5044
   13272   15382.9112
   13273   15490.0733
   13274   15579.6897
   13275   15848.9076
   13276   15521.9626
   13277   15775.2501
   13278   15170.3056
   13279   15319.9859
   13280   15292.0878
   13281   15166.7503
   13282   15374.0849
   13283   15362.4872
   13284   15361.7134
   13285   15265.3104
   13286   14964.4552
   13287   15090.2301
   13288   15369.7803
   13289   15510.1346
   13290   15245.3889
   13291   15378.1954
   13292   15424.5393
   13293   15308.5208
   13294   15344.6000
   13295   15441.8735
   13296   15320.6685
   13297   15321.4911
   13298   15346.7158
   13299   15630.0833
   13300   15296.9682
   13301   15584.4511
   13302   15450.0138
   13303   15394.3058
   13304   15333.9706
   13305   15482.0516
   13306   15221.7260
   13307   15365.9040
   13308   15183.5471
   13309   15492.9336
   13310   15416.9604
   13311   15330.2013
   13312   15513.1556
   13313   15337.2982
   13314   15073.5317
   13315   15222.8500
   13316   15545.2780
   13317   15480.5842
   13318   15352.2722
   13319   15222.4747
   13320   15147.3005
   13321   15280.9797
   13322   15094.0583
   13323   15378.2463
   13324   15336.2724
   13325   15386.3381
   13326   15163.2147
   13327   15147.9818
   13328   15146.0155
   13329   15164.9374
   13330   15133.7385
   13331   14908.4316
   13332   14955.7473
   13333   15023.0374
   13334   15422.2585
   13335   15315.3555
   13336   15304.3590
   13337   15193.9573
   13338   15279.1741
   13339   15420.5602
   13340   15347.0869
   13341   15105.2149
   13342   15227.5282
   13343   15393.1981
   13344   15385.0385
   13345   15328.9408
   13346   15317.9703
   13347   15316.1317
   13348   15369.1660
   13349   15271.8945
   13350   15172.3428
   13351   15313.1868
   13352   15066.4101
   13353   15261.9426
   13354   15227.4751
   13355   15291.5844
   13356   15254.3244
   13357   15550.3207
   13358   15300.2238
   13359   15403.4296
   13360   15566.5328
   13361   15212.6433
   13362   15347.5433
   13363   15410.4730
   13364   15331.8319
   13365   15233.1552
   13366   15411.4728
   13367   15513.6439
   13368   15365.6156
   13369   15516.1756
   13370   15369.5689
   13371   15265.9286
   13372   15257.8973
   13373   15169.0202
   13374   15095.1366
   13375   14968.0469
   13376   15174.0934
   13377   14932.9731
   13378   15146.0004
   13379   15156.1992
   13380   15051.4955
   13381   15095.9012
   13382   14945.1302
   13383   14893.3654
   13384   14990.8989
   13385   15189.6615
   13386   14936.8120
   13387   15081.1695
   13388   14850.0596
   13389   15068.1101
   13390   15028.6050
   13391   15292.2019
   13392   15150.8047
   13393   15237.2185
   13394   15230.5020
   13395   15224.8747
   13396   15132.0673
   13397   15163.5709
   13398   15163.5585
   13399   15091.0246
   13400   14984.0688
   13401   15384.2146
   13402   15196.7594
   13403   15461.8044
   13404   15167.0540
   13405   15391.5587
   13406   15130.9302
   13407   15415.8634
   13408   15320.2114
   13409   15046.2403
   13410   14973.4903
   13411   15162.0161
   13412   15331.1578
   13413   15401.4903
   13414   15359.5409
   13415   15303.5693
   13416   15409.4161
   13417   15284.1404
   13418   15383.0963
   13419   15340.2399
   13420   15348.0650
   13421   15224.5554
   13422   15289.1253
   13423   15401.4085
   13424   15323.6530
   13425   15193.0746
   13426   15427.0456
   13427   15357.5635
   13428   15283.5115
   13429   15555.1162
   13430   15680.3135
   13431   15345.2435
   13432   15801.6431
   13433   15326.9043
   13434   15434.1527
   13435   15427.1975
   13436   15539.5242
   13437   15340.6310
   13438   15131.7774
   13439   15177.3180
   13440   15444.5279
   13441   15279.6488
   13442   15294.9311
   13443   15384.6545
   13444   15724.0386
   13445   15455.8533
   13446   15506.0447
   13447   15312.5820
   13448   15325.1813
   13449   15531.9649
   13450   15375.8399
   13451   15604.7093
   13452   15372.5956
   13453   15380.7519
   13454   15406.8816
   13455   15289.4382
   13456   15106.6506
   13457   15232.9088
   13458   15071.5428
   13459   15158.0913
   13460   15289.5676
   13461   15373.6187
   13462   15179.8343
   13463   15268.8660
   13464   15339.5427
   13465   15484.4574
   13466   15419.6805
   13467   15254.4760
   13468   15369.3381
   13469   15387.2418
   13470   15261.9952
   13471   15362.9653
   13472   15488.7414
   13473   15232.8014
   13474   15164.1235
   13475   14966.5761
   13476   15088.0642
   13477   14977.2997
   13478   15019.1411
   13479   15047.6724
   13480   15294.8470
   13481   15210.5189
   13482   15182.5758
   13483   15258.1498
   13484   15122.2263
   13485   15303.7427
   13486   15288.2845
   13487   15310.4317
   13488   15523.6699
   13489   15311.7022
   13490   15710.6077
   13491   15331.7865
   13492   15260.5555
   13493   15403.9476
   13494   15086.9608
   13495   15217.2462
   13496   15201.0113
   13497   15231.1543
   13498   15039.2178
   13499   15187.3536
   13500   15384.2495
   13501   15175.5708
   13502   15299.2239
   13503   15273.1695
   13504   15824.3108
   13505   15293.6890
   13506   15592.8821
   13507   15303.6326
   13508   15576.2770
   13509   15612.4327
   13510   15624.3136
   13511   15669.6784
   13512   15822.2212
   13513   15536.0129
   13514   15580.4503
   13515   15461.2863
   13516   15695.2820
   13517   15543.0607
   13518   15342.3251
   13519   15460.4287
   13520   15685.4279
   13521   15769.6720
   13522   15764.0380
   13523   15618.0491
   13524   15407.9559
   13525   15319.0979
   13526   15515.2855
   13527   15576.7445
   13528   15669.7281
   13529   15569.7018
   13530   15293.9258
   13531   15693.6272
   13532   15340.3429
   13533   15415.9445
   13534   15406.9292
   13535   15296.5220
   13536   15559.8467
   13537   15396.4302
   13538   15448.0415
   13539   15249.1458
   13540   15316.0551
   13541   15308.2705
   13542   15110.4960
   13543   15042.0258
   13544   15533.5800
   13545   15302.5305
   13546   15310.8585
   13547   15142.5482
   13548   15268.9596
   13549   15175.6759
   13550   15320.3615
   13551   15198.9294
   13552   15262.8176
   13553   15203.1020
   13554   15049.7245
   13555   15070.6333
   13556   15066.6280
   13557   15408.0881
   13558   15138.4326
   13559   15452.3007
   13560   15310.1395
   13561   15341.6199
   13562   15238.3417
   13563   15073.3752
   13564   15298.3330
   13565   15131.8672
   13566   15190.9669
   13567   15239.2113
   13568   14878.1401
   13569   15084.9204
   13570   15181.3500
   13571   15395.7598
   13572   15267.3606
   13573   15437.7990
   13574   14952.3593
   13575   15323.1360
   13576   15087.3014
   13577   15235.6657
   13578   15077.2474
   13579   15113.2656
   13580   14938.2439
   13581   14950.1677
   13582   15022.3882
   13583   15046.7083
   13584   14941.9060
   13585   15139.8140
   13586   15082.4198
   13587   15034.8235
   13588   15079.1801
   13589   15161.4748
   13590   15274.1659
   13591   15033.0886
   13592   15193.2193
   13593   15319.9985
   13594   15306.9363
   13595   15215.2664
   13596   15277.8118
   13597   15077.0602
   13598   15341.0179
   13599   15052.7406
   13600   15315.4303
   13601   15019.8010
   13602   15167.9118
   13603   15238.8869
   13604   15025.2003
   13605   15135.4507
   13606   14989.0948
   13607   15132.8788
   13608   15216.5640
   13609   15333.0047
   13610   15210.0351
   13611   15309.9152
   13612   14984.5479
   13613   14926.9002
   13614   14957.9281
   13615   15119.3508
   13616   15102.8694
   13617   15122.2343
   13618   15449.5275
   13619   14955.9911
   13620   15031.4575
   13621   14919.3088
   13622   14902.8746
   13623   14932.8130
   13624   15028.4650
   13625   14973.7078
   13626   14880.5948
   13627   14878.2006
   13628   14941.3826
   13629   15062.8387
   13630   15051.6210
   13631   15216.0630
   13632   15142.3411
   13633   15103.7450
   13634   15131.6849
   13635   14978.0427
   13636   15174.3346
   13637   15093.6023
   13638   15022.4304
   13639   14886.4634
   13640   14965.8536
   13641   14989.2092
   13642   14931.6951
   13643   15030.0108
   13644   15002.8762
   13645   14921.9550
   13646   14948.8450
   13647   14972.2693
   13648   15088.6777
   13649   15041.5653
   13650   14869.6755
   13651   14946.5399
   13652   15022.1690
   13653   14937.0199
   13654   14796.4390
   13655   14761.7326
   13656   14821.3164
   13657   14835.7691
   13658   14924.0915
   13659   15036.3140
   13660   14964.5370
   13661   14897.3982
   13662   15072.1099
   13663   14919.2322
   13664   15144.0813
   13665   14839.6206
   13666   15220.7597
   13667   14765.9529
   13668   14964.3957
   13669   14867.8442
   13670   14989.2349
   13671   14777.8717
   13672   14863.6282
   13673   15079.5856
   13674   14806.0913
   13675   15042.6026
   13676   14704.2264
   13677   14864.1313
   13678   14616.4511
   13679   14892.9923
   13680   14995.0908
   13681   15278.2332
   13682   15116.0588
   13683   15141.7988
   13684   14836.6274
   13685   15106.4499
   13686   15293.1853
   13687   15324.5845
   13688   15461.9815
   13689   15022.1581
   13690   15072.7722
   13691   15009.6712
   13692   15090.2931
   13693   14834.2871
   13694   14715.4771
   13695   14826.2051
   13696   14993.1375
   13697   14738.5473
   13698   15025.5982
   13699   15168.1071
   13700   15387.4996
   13701   15349.4719
   13702   15047.3814
   13703   14883.1234
   13704   15176.2277
   13705   14882.5603
   13706   15228.9686
   13707   15033.5751
   13708   15077.5459
   13709   14978.6061
   13710   14944.6156
   13711   15225.3653
   13712   15069.1630
   13713   15214.9891
   13714   15152.4783
   13715   15160.7206
   13716   15093.8820
   13717   15301.9651
   13718   15306.2902
   13719   14984.4029
   13720   15419.9174
   13721   15302.5977
   13722   15252.6850
   13723   15399.0408
   13724   15351.2890
   13725   15290.7882
   13726   15358.1759
   13727   15365.0338
   13728   15323.7346
   13729   15160.7643
   13730   15052.3879
   13731   15152.4665
   13732   14984.2239
   13733   15199.5334
   13734   15014.6857
   13735   15414.7810
   13736   15332.8050
   13737   15212.0398
   13738   15094.6879
   13739   15228.3531
   13740   15485.6239
   13741   15408.9458
   13742   15153.6885
   13743   14888.0254
   13744   15162.6751
   13745   15394.8108
   13746   15119.1395
   13747   15122.4763
   13748   15195.8016
   13749   14987.3544
   13750   15166.0938
   13751   15205.1042
   13752   15033.4475
   13753   15148.9875
   13754   15233.2815
   13755   15114.2689
   13756   15228.4104
   13757   15358.1539
   13758   15183.8458
   13759   15249.8199
   13760   15141.4137
   13761   15328.2575
   13762   15350.2486
   13763   15389.0426
   13764   15235.7028
   13765   15410.2090
   13766   15279.0282
   13767   15416.6811
   13768   15345.3723
   13769   15426.3095
   13770   15298.1575
   13771   15280.8035
   13772   15577.7964
   13773   15534.7807
   13774   15107.3165
   13775   15475.6268
   13776   15754.3325
   13777   15668.6626
   13778   15403.0278
   13779   15375.9076
   13780   15480.3852
   13781   15313.1295
   13782   15421.6465
   13783   15503.8903
   13784   15611.4568
   13785   15401.9847
   13786   15509.8713
   13787   15394.1387
   13788   15377.9321
   13789   15304.9814
   13790   15700.8056
   13791   15404.4674
   13792   15491.9734
   13793   15336.7651
   13794   15346.2929
   13795   15263.2871
   13796   15187.3123
   13797   15118.1173
   13798   15385.8041
   13799   15163.4982
   13800   15164.8614
   13801   15587.2482
   13802   15657.0159
   13803   15479.3501
   13804   15470.8059
   13805   15242.1024
   13806   15383.2852
   13807   15277.4993
   13808   15130.0287
   13809   15207.7384
   13810   15511.0895
   13811   15069.6928
   13812   15239.8067
   13813   15289.2866
   13814   15217.5639
   13815   15424.2496
   13816   15458.0624
   13817   15295.9894
   13818   15437.5737
   13819   15407.8025
   13820   15391.3783
   13821   15330.9921
   13822   15206.7128
   13823   15293.2368
   13824   15541.2612
   13825   15145.9675
   13826   15353.0641
   13827   15228.9559
   13828   15277.5848
   13829   15400.6333
   13830   15531.6254
   13831   15264.2979
   13832   15401.4696
   13833   15209.5637
   13834   15255.2307
   13835   15417.0574
   13836   15182.8998
   13837   15364.2806
   13838   15186.0913
   13839   15414.0801
   13840   15551.4493
   13841   15614.4248
   13842   15440.2015
   13843   15304.5588
   13844   15420.9203
   13845   15608.0532
   13846   15535.9772
   13847   15304.9500
   13848   15803.6683
   13849   15508.6574
   13850   15412.6031
   13851   15713.6150
   13852   15474.9895
   13853   15418.9122
   13854   15759.0809
   13855   15487.2438
   13856   15754.9038
   13857   15522.7249
   13858   15643.7714
   13859   15427.2731
   13860   15487.6860
   13861   15637.9329
   13862   15491.6452
   13863   15354.4826
   13864   15634.4640
   13865   15627.0353
   13866   15458.9458
   13867   15417.4718
   13868   15570.4098
   13869   15416.7703
   13870   15516.5022
   13871   15555.9473
   13872   15530.3166
   13873   15430.4950
   13874   15707.3200
   13875   15379.9446
   13876   15263.1591
   13877   15691.4022
   13878   15470.3494
   13879   15627.6888
   13880   15609.4733
   13881   15764.0606
   13882   15668.2452
   13883   15622.7138
   13884   15524.0550
   13885   15611.9431
   13886   15736.2498
   13887   15898.4580
   13888   16104.6150
   13889   15744.9460
   13890   16119.8328
   13891   15554.5481
   13892   15814.3806
   13893   15883.0896
   13894   15885.1250
   13895   16054.6099
   13896   15755.8396
   13897   15653.4445
   13898   16185.0214
   13899   15575.5801
   13900   15808.9352
   13901   15708.7386
   13902   15905.6870
   13903   15722.3190
   13904   15877.2441
   13905   15533.7675
   13906   15776.7599
   13907   15957.8571
   13908   15909.3587
   13909   15982.5340
   13910   15488.6455
   13911   15726.3016
   13912   15666.1279
   13913   15752.7641
   13914   15896.8802
   13915   16054.0786
   13916   15785.9827
   13917   15593.9348
   13918   15639.2688
   13919   15598.4007
   13920   15664.8851
   13921   15971.1844
   13922   15896.1616
   13923   15761.2335
   13924   15681.0832
   13925   15583.2932
   13926   15677.8333
   13927   15584.0475
   13928   16025.5786
   13929   15829.9043
   13930   15772.1069
   13931   15570.6287
   13932   15805.6757
   13933   15751.1220
   13934   15809.3001
   13935   15905.6044
   13936   15742.7201
   13937   15793.3836
   13938   15761.1422
   13939   15973.7621
   13940   15863.3513
   13941   15779.4759
   13942   15829.7059
   13943   15740.2623
   13944   16084.6079
   13945   15750.6380
   13946   15866.8561
   13947   15834.6834
   13948   15691.5873
   13949   15657.0436
   13950   15598.5096
   13951   15894.5612
   13952   15713.7287
   13953   15696.4756
   13954   15565.1060
   13955   16016.4331
   13956   15556.5250
   13957   15550.3572
   13958   15607.4361
   13959   15669.2119
   13960   15502.5030
   13961   15554.2455
   13962   15566.0108
   13963   15762.9749
   13964   15370.8272
   13965   15300.8201
   13966   15627.5299
   13967   15508.2986
   13968   15764.6552
   13969   15749.4839
   13970   15715.5890
   13971   15745.6535
   13972   15808.1504
   13973   15655.9953
   13974   15736.4594
   13975   16017.2306
   13976   15731.4015
   13977   15933.9378
   13978   15760.8533
   13979   15777.5151
   13980   15421.4424
   13981   15542.8679
   13982   15624.9335
   13983   15625.9240
   13984   15789.2020
   13985   15776.8800
   13986   15747.1938
   13987   15471.5775
   13988   15377.1183
   13989   15419.1280
   13990   15465.5051
   13991   15752.4102
   13992   15801.2264
   13993   15556.3663
   13994   15445.6058
   13995   15700.1969
   13996   15675.8397
   13997   16076.5509
   13998   15994.5971
   13999   15912.4605
   14000   16052.4105
   14001   15738.9746
   14002   15927.3017
   14003   15345.8318
   14004   15704.9183
   14005   15595.0666
   14006   15698.3137
   14007   15723.7181
   14008   15690.1056
   14009   15899.3952
   14010   15844.3797
   14011   15634.6570
   14012   15674.0317
   14013   15776.9876
   14014   15880.8511
   14015   15595.0507
   14016   15642.6334
   14017   15940.5872
   14018   15841.0112
   14019   15681.7016
   14020   15739.5890
   14021   15646.1503
   14022   15241.5763
   14023   15847.0201
   14024   15762.9460
   14025   15553.1437
   14026   15606.2596
   14027   15662.5616
   14028   15575.7730
   14029   15570.6254
   14030   15644.3548
   14031   15627.4450
   14032   15558.7669
   14033   15682.4063
   14034   15782.0639
   14035   15836.4517
   14036   15796.1982
   14037   15736.7067
   14038   15406.2617
   14039   15482.5949
   14040   15840.9286
   14041   15867.4499
   14042   15742.3661
   14043   15801.8330
   14044   15662.3426
   14045   15832.2467
   14046   15632.0895
   14047   15610.9226
   14048   15612.9567
   14049   15774.6871
   14050   15938.2013
   14051   15683.9897
   14052   16177.5860
   14053   16031.1878
   14054   16193.4953
   14055   15934.4800
   14056   16018.5128
   14057   15827.0596
   14058   15787.2250
   14059   16022.6260
   14060   15792.9304
   14061   15834.3593
   14062   16089.5556
   14063   16235.3047
   14064   15844.2799
   14065   15987.8483
   14066   15964.7538
   14067   15527.7006
   14068   15717.0726
   14069   15645.3499
   14070   15646.0748
   14071   15787.6461
   14072   15655.9089
   14073   15475.7792
   14074   15579.1601
   14075   15839.9967
   14076   15707.5472
   14077   15518.3869
   14078   15571.6503
   14079   15322.3640
   14080   15551.1863
   14081   15411.3832
   14082   15744.6733
   14083   15612.0421
   14084   15466.8423
   14085   15807.7208
   14086   15651.7407
   14087   15670.0771
   14088   15369.0947
   14089   15658.5255
   14090   15662.0133
   14091   15680.5546
   14092   15715.1029
   14093   15871.5956
   14094   15850.2898
   14095   15515.9837
   14096   15533.7956
   14097   15698.0575
   14098   15835.9827
   14099   15688.0630
   14100   15796.4992
   14101   15673.0573
   14102   15669.9858
   14103   15713.1620
   14104   15904.2271
   14105   15706.0270
   14106   15571.1546
   14107   15528.7854
   14108   15606.0415
   14109   15718.7536
   14110   15918.6818
   14111   15728.3178
   14112   15889.7539
   14113   15847.7279
   14114   15582.8928
   14115   15814.4682
   14116   15891.2739
   14117   16083.1037
   14118   15756.5384
   14119   15984.4614
   14120   15833.5491
   14121   15955.7577
   14122   16060.8396
   14123   15661.6576
   14124   15953.1062
   14125   16012.2039
   14126   15899.9776
   14127   16021.2474
   14128   15990.2118
   14129   15815.6566
   14130   15762.4390
   14131   15604.0401
   14132   15663.1708
   14133   15547.3530
   14134   15640.2449
   14135   15562.3956
   14136   15418.4298
   14137   15422.6394
   14138   15802.0365
   14139   15525.3590
   14140   15905.3299
   14141   15781.0786
   14142   15802.1355
   14143   15504.5223
   14144   15587.1229
   14145   15596.6566
   14146   15545.1515
   14147   15924.1399
   14148   15782.2311
   14149   15853.5188
   14150   15779.9795
   14151   15809.5063
   14152   16046.3757
   14153   15616.6882
   14154   15949.9675
   14155   15686.8383
   14156   15717.0576
   14157   15511.4188
   14158   15742.4791
   14159   15817.3578
   14160   15640.1840
   14161   15511.1310
   14162   15241.0997
   14163   15591.7740
   14164   15642.1625
   14165   15652.7750
   14166   15754.3103
   14167   15258.4545
   14168   15744.8718
   14169   15497.9066
   14170   15759.9215
   14171   15602.5556
   14172   15730.4169
   14173   15783.6490
   14174   15633.6143
   14175   15298.0877
   14176   15755.5716
   14177   15467.7509
   14178   15671.2375
   14179   15640.3239
   14180   15781.3274
   14181   15604.1718
   14182   15865.3963
   14183   15644.6133
   14184   15854.0092
   14185   15684.0911
   14186   15649.6776
   14187   15701.5152
   14188   15660.8281
   14189   15670.7537
   14190   15587.2522
   14191   15865.2270
   14192   15848.4173
   14193   15941.9613
   14194   15857.0792
   14195   15639.3700
   14196   15492.6473
   14197   15578.5645
   14198   15493.2546
   14199   15811.2963
   14200   15701.9809
   14201   15424.0585
   14202   15616.7643
   14203   15500.0128
   14204   15631.6220
   14205   15284.1389
   14206   15622.4453
   14207   15288.2399
   14208   15264.1812
   14209   15485.6831
   14210   15591.5112
   14211   15387.5767
   14212   15464.1661
   14213   15349.2625
   14214   15556.7850
   14215   15322.1213
   14216   15667.3679
   14217   15404.3589
   14218   15596.3275
   14219   15611.6811
   14220   15790.7963
   14221   15890.3802
   14222   15862.3650
   14223   15414.5886
   14224   15606.2779
   14225   15416.0938
   14226   15816.8811
   14227   15593.1393
   14228   15684.2518
   14229   15530.6167
   14230   15494.1965
   14231   15600.2358
   14232   15428.2124
   14233   15637.2840
   14234   15487.9721
   14235   15598.9398
   14236   15566.1326
   14237   15817.9084
   14238   15569.6281
   14239   15662.3238
   14240   15522.7280
   14241   15730.0577
   14242   15653.8585
   14243   15568.3150
   14244   15570.3491
   14245   15652.7873
   14246   15529.3175
   14247   15763.2233
   14248   15771.1124
   14249   15669.0157
   14250   15482.6783
   14251   15503.9758
   14252   15815.1927
   14253   15426.2021
   14254   15370.7748
   14255   15419.7358
   14256   15311.3160
   14257   15529.5100
   14258   15569.1552
   14259   15526.1490
   14260   15391.9929
   14261   15383.6362
   14262   15514.1984
   14263   15502.0275
   14264   15552.0426
   14265   15528.6822
   14266   15502.0114
   14267   15633.3872
   14268   15390.6815
   14269   15561.9926
   14270   15456.0279
   14271   15441.8931
   14272   15549.0581
   14273   15475.0953
   14274   15689.3027
   14275   15570.5061
   14276   15335.9008
   14277   15574.7723
   14278   15321.0039
   14279   15277.6323
   14280   15507.6647
   14281   15576.6535
   14282   15518.9592
   14283   15443.0455
   14284   15260.0776
   14285   15384.7166
   14286   15391.0295
   14287   15502.6960
   14288   15529.8284
   14289   15399.9414
   14290   15411.3697
   14291   15365.0531
   14292   15468.8723
   14293   15413.5373
   14294   15493.4820
   14295   15515.2154
   14296   15443.9798
   14297   15606.7624
   14298   15235.2177
   14299   15389.9965
   14300   15510.4302
   14301   15073.5715
   14302   15419.7899
   14303   15553.1108
   14304   15477.2138
   14305   15539.5640
   14306   15410.7377
   14307   15781.8653
   14308   15557.9983
   14309   15486.7655
   14310   15743.7638
   14311   15823.1074
   14312   15518.2624
   14313   15734.5873
   14314   15475.5570
   14315   15764.4443
   14316   15819.4715
   14317   15707.2678
   14318   15761.5950
   14319   15408.1361
   14320   15491.6894
   14321   15503.4272
   14322   15558.3018
   14323   15737.7663
   14324   15693.1223
   14325   15836.5374
   14326   16042.9722
   14327   15870.0385
   14328   15952.4786
   14329   15634.6349
   14330   15688.4085
   14331   15754.3659
   14332   15810.0614
   14333   15682.5086
   14334   15876.7600
   14335   15896.5119
   14336   15762.7138
   14337   15931.5536
   14338   15846.7645
   14339   15783.7011
   14340   15852.7797
   14341   15738.0506
   14342   15783.7184
   14343   15829.8056
   14344   15568.6435
   14345   16102.6601
   14346   15918.6556
   14347   15964.2195
   14348   15892.4985
   14349   16035.4280
   14350   15975.2988
   14351   15781.5612
   14352   15870.5406
   14353   15572.4852
   14354   15901.9595
   14355   15761.7713
   14356   15551.5682
   14357   15501.8737
   14358   15560.5010
   14359   15750.4194
   14360   15335.9083
   14361   15761.8250
   14362   15747.5954
   14363   15861.3257
   14364   15961.3360
   14365   15857.0555
   14366   15884.8816
   14367   15505.9283
   14368   15544.4419
   14369   15804.1804
   14370   15649.6891
   14371   15475.7876
   14372   15955.2595
   14373   15505.8062
   14374   15588.1061
   14375   15558.7113
   14376   15493.7247
   14377   15532.3582
   14378   15273.7280
   14379   15529.4173
   14380   15243.3887
   14381   15315.5910
   14382   15518.8884
   14383   15547.7824
   14384   15664.2773
   14385   15483.6431
   14386   15566.5258
   14387   15214.9361
   14388   15425.9251
   14389   15294.1063
   14390   15226.2880
   14391   15229.1844
   14392   15331.3723
   14393   14900.4207
   14394   15418.8922
   14395   15296.4064
   14396   15069.5545
   14397   15047.4129
   14398   15034.7862
   14399   15163.8603
   14400   15237.5381
   14401   15326.5797
   14402   15194.1964
   14403   15355.8216
   14404   15431.5038
   14405   15465.7561
   14406   15399.7671
   14407   15370.9274
   14408   15167.7639
   14409   15331.0465
   14410   15147.5227
   14411   15402.8218
   14412   15204.0433
   14413   15424.8948
   14414   15049.6496
   14415   15497.8423
   14416   15147.5997
   14417   15269.3332
   14418   15401.8199
   14419   15467.6918
   14420   15594.5752
   14421   15125.9773
   14422   15126.9450
   14423   15364.4021
   14424   15178.7902
   14425   15372.2616
   14426   15166.0976
   14427   15203.4427
   14428   15339.7825
   14429   15181.8215
   14430   15281.7464
   14431   15412.4823
   14432   15357.2649
   14433   15433.0751
   14434   15634.8074
   14435   15511.0829
   14436   15357.8334
   14437   15384.8591
   14438   15302.0495
   14439   15121.7910
   14440   15335.3865
   14441   15336.9918
   14442   15580.2673
   14443   15407.6480
   14444   15401.8288
   14445   15517.8817
   14446   15427.5819
   14447   15634.1898
   14448   15386.0388
   14449   15373.7245
   14450   15409.0907
   14451   15384.7908
   14452   15638.7644
   14453   15477.6983
   14454   15683.1124
   14455   15487.5582
   14456   15559.7428
   14457   15505.7613
   14458   15634.0511
   14459   15683.4545
   14460   15448.7748
   14461   15470.4911
   14462   15482.0180
   14463   15331.9166
   14464   15463.6766
   14465   15309.0640
   14466   15389.3173
   14467   15252.9494
   14468   15246.1224
   14469   15212.5325
   14470   15409.1979
   14471   15375.8597
   14472   15132.1051
   14473   15532.1928
   14474   15513.4119
   14475   15706.0618
   14476   15492.9369
   14477   15423.0912
   14478   15397.6820
   14479   15386.5362
   14480   15471.2656
   14481   15390.6436
   14482   15163.8607
   14483   15687.5383
   14484   15611.0706
   14485   15559.5662
   14486   15428.7097
   14487   15734.2590
   14488   15505.7141
   14489   15391.0529
   14490   15668.0550
   14491   15501.0863
   14492   15635.6332
   14493   15485.7116
   14494   15284.0657
   14495   15669.2288
   14496   15373.7818
   14497   15316.6995
   14498   15434.4718
   14499   15602.8521
   14500   15643.1093
   14501   15520.0572
   14502   15554.9490
   14503   15724.6706
   14504   15208.5402
   14505   15554.7500
   14506   15570.6505
   14507   15496.2290
   14508   15566.8556
   14509   15512.9149
   14510   15550.5457
   14511   15845.6811
   14512   15398.7904
   14513   15659.4622
   14514   15356.5773
   14515   15383.9764
   14516   15257.0578
   14517   15295.9042
   14518   15381.6365
   14519   15434.6557
   14520   15461.0830
   14521   15253.9667
   14522   15329.2309
   14523   15349.6126
   14524   15488.5566
   14525   15430.0767
   14526   15523.4460
   14527   15466.1500
   14528   15321.9222
   14529   15335.5132
   14530   15538.3924
   14531   15213.0387
   14532   15427.3677
   14533   15645.5352
   14534   15534.9935
   14535   15388.0455
   14536   15383.6010
   14537   15286.3621
   14538   15598.4906
   14539   15340.8609
   14540   15649.2953
   14541   15012.7688
   14542   15663.1994
   14543   15461.4388
   14544   15313.4746
   14545   15316.5230
   14546   15532.1372
   14547   15503.2235
   14548   15524.4415
   14549   15376.8605
   14550   15373.2367
   14551   15244.2419
   14552   15498.7675
   14553   15274.2500
   14554   15409.3619
   14555   15320.6782
   14556   15600.4339
   14557   15213.2770
   14558   15317.7763
   14559   15282.2936
   14560   15611.3070
   14561   15377.2638
   14562   15526.0817
   14563   15494.3736
   14564   15449.2052
   14565   15450.7737
   14566   15378.2300
   14567   15615.0211
   14568   15593.4848
   14569   15268.2534
   14570   15347.0945
   14571   15257.2035
   14572   15411.5520
   14573   15579.7872
   14574   15422.8847
   14575   15443.7466
   14576   15382.4996
   14577   15229.6663
   14578   15382.0548
   14579   15445.7026
   14580   15124.7821
   14581   15449.3517
   14582   15270.4069
   14583   15312.0494
   14584   15480.0277
   14585   15464.4298
   14586   15624.9624
   14587   15375.6027
   14588   15376.5243
   14589   15309.7285
   14590   15122.5962
   14591   15140.8980
   14592   15229.9189
   14593   15291.4309
   14594   15587.0214
   14595   14944.9142
   14596   15530.1368
   14597   15482.0499
   14598   15397.3007
   14599   15512.3976
   14600   15776.3332
   14601   15564.3563
   14602   15701.7931
   14603   15549.1517
   14604   15561.7709
   14605   15654.8229
   14606   15204.8399
   14607   15340.8751
   14608   15487.6652
   14609   15401.9642
   14610   15382.0997
   14611   15416.9347
   14612   15243.2907
   14613   15348.0560
   14614   15473.1725
   14615   15303.2530
   14616   15443.0682
   14617   15457.3857
   14618   15242.4541
   14619   15453.9102
   14620   15343.0978
   14621   15383.9853
   14622   15387.6256
   14623   15486.3986
   14624   15179.4911
   14625   15384.9914
   14626   15300.6068
   14627   15268.3606
   14628   15088.1988
   14629   15358.9265
   14630   15422.2437
   14631   15399.2820
   14632   15641.3700
   14633   15508.7251
   14634   15412.2316
   14635   15603.0402
   14636   15934.4397
   14637   15465.8620
   14638   15504.2783
   14639   15629.1604
   14640   15506.6821
   14641   15524.2693
   14642   15452.8006
   14643   15527.8693
   14644   15587.9987
   14645   15518.2313
   14646   15792.1767
   14647   15508.5474
   14648   15601.6327
   14649   15461.5447
   14650   15508.0401
   14651   15311.3770
   14652   15475.2078
   14653   15676.0276
   14654   15554.9922
   14655   15242.9594
   14656   15480.7507
   14657   15616.2282
   14658   15572.3900
   14659   15540.1262
   14660   15712.3622
   14661   15620.6583
   14662   15486.2202
   14663   15594.6554
   14664   15547.5828
   14665   15772.7580
   14666   15462.1027
   14667   15327.7178
   14668   15651.9944
   14669   15635.2555
   14670   15194.5304
   14671   15576.1802
   14672   15701.4718
   14673   15449.3372
   14674   15703.0050
   14675   15367.4841
   14676   15698.4831
   14677   15443.4838
   14678   15692.6675
   14679   15532.2994
   14680   15502.0147
   14681   15753.7048
   14682   15745.0722
   14683   15439.8872
   14684   15584.4863
   14685   15537.6781
   14686   15399.8389
   14687   15407.7506
   14688   15291.6578
   14689   15585.4157
   14690   15616.9804
   14691   15778.7191
   14692   15415.2309
   14693   15606.3603
   14694   15715.7084
   14695   15452.4071
   14696   15464.1976
   14697   15585.5639
   14698   15659.8655
   14699   15447.1143
   14700   15461.1571
   14701   15539.7789
   14702   15767.1067
   14703   15605.2542
   14704   15711.7583
   14705   15557.0878
   14706   15568.1434
   14707   15184.3911
   14708   15450.6678
   14709   15399.8775
   14710   15428.5431
   14711   15303.0148
   14712   15296.9643
   14713   15200.4051
   14714   15389.6556
   14715   15684.0079
   14716   15744.6243
   14717   15682.4221
   14718   15457.6835
   14719   15628.1912
   14720   15596.8471
   14721   15463.5015
   14722   15462.7456
   14723   15307.5542
   14724   15371.5372
   14725   15603.0543
   14726   15649.4461
   14727   15430.4424
   14728   15443.9787
   14729   15726.7732
   14730   15584.0329
   14731   15692.2858
   14732   15818.1531
   14733   15517.9920
   14734   15621.4535
   14735   15624.2841
   14736   15679.3777
   14737   15844.3707
   14738   15525.7301
   14739   15919.5804
   14740   15792.5820
   14741   15683.2767
   14742   15833.0749
   14743   15673.3819
   14744   15509.7016
   14745   15882.1372
   14746   15826.9685
   14747   15840.6471
   14748   15714.1670
   14749   15888.5911
   14750   15968.4704
   14751   15897.0943
   14752   15707.8416
   14753   15799.1406
   14754   15916.4613
   14755   15920.9345
   14756   15672.3031
   14757   15701.2471
   14758   15702.4743
   14759   15666.8751
   14760   15865.0711
   14761   15645.6266
   14762   15639.2521
   14763   15606.5441
   14764   15416.1901
   14765   15858.4157
   14766   15616.8996
   14767   15675.9869
   14768   15676.2143
   14769   15541.9155
   14770   15750.4450
   14771   15585.8648
   14772   15725.4279
   14773   15741.3275
   14774   15647.1714
   14775   15549.2731
   14776   15801.6296
   14777   15601.1218
   14778   15989.2381
   14779   15752.3578
   14780   15831.1199
   14781   15613.7678
   14782   15731.1868
   14783   15710.7247
   14784   15774.8445
   14785   15645.4482
   14786   15624.5400
   14787   15640.6537
   14788   15773.7557
   14789   15835.6440
   14790   15576.4458
   14791   15504.6490
   14792   15595.2371
   14793   15587.0875
   14794   15725.5629
   14795   15796.5436
   14796   15675.8011
   14797   15606.5941
   14798   15643.0171
   14799   15594.3046
   14800   15530.3641
   14801   15949.4907
   14802   15592.2943
   14803   15934.5270
   14804   15672.3801
   14805   15691.8936
   14806   15745.4956
   14807   15901.8274
   14808   15913.3237
   14809   16030.0888
   14810   15728.6633
   14811   15848.7112
   14812   15761.2397
   14813   15953.4893
   14814   15780.7004
   14815   15597.1591
   14816   15737.2693
   14817   15658.5777
   14818   15541.6962
   14819   15611.7080
   14820   15795.9656
   14821   15569.0068
   14822   15617.6131
   14823   15573.5211
   14824   15369.5967
   14825   15481.0586
   14826   15673.0389
   14827   15810.8430
   14828   15437.4748
   14829   15535.0091
   14830   15899.8228
   14831   15914.5724
   14832   16032.3658
   14833   15983.1700
   14834   15928.3410
   14835   16071.8024
   14836   15929.0532
   14837   15767.7449
   14838   15895.6757
   14839   15661.1153
   14840   15509.6317
   14841   15697.6318
   14842   15461.2193
   14843   15925.6412
   14844   15600.6025
   14845   15936.3331
   14846   15749.0278
   14847   16130.9983
   14848   15914.2323
   14849   16021.5951
   14850   15790.5077
   14851   15877.8515
   14852   15803.2787
   14853   16105.4803
   14854   16034.3396
   14855   15821.8020
   14856   15924.9123
   14857   15548.2247
   14858   15694.5083
   14859   15867.9659
   14860   15909.7223
   14861   15671.1681
   14862   15955.8816
   14863   15629.1594
   14864   16004.9520
   14865   15802.7700
   14866   16022.6196
   14867   15944.4488
   14868   15888.7015
   14869   16058.4389
   14870   16066.9531
   14871   16065.0444
   14872   15750.8845
   14873   15784.4007
   14874   16045.4792
   14875   16075.5289
   14876   15931.3644
   14877   16078.0638
   14878   15875.4812
   14879   15766.1225
   14880   15634.3512
   14881   15913.0801
   14882   15401.5285
   14883   15627.2301
   14884   15508.8545
   14885   15692.1366
   14886   15782.8752
   14887   15827.1721
   14888   15797.4779
   14889   15751.8009
   14890   15888.3496
   14891   15866.9807
   14892   15788.0811
   14893   15864.3131
   14894   15865.1109
   14895   15771.0715
   14896   15951.2515
   14897   15872.6924
   14898   16035.7980
   14899   15924.1705
   14900   15747.5031
   14901   15867.9100
   14902   15782.9633
   14903   15640.8920
   14904   15824.1822
   14905   15763.9693
   14906   15582.9226
   14907   15780.9454
   14908   15641.8069
   14909   15751.9788
   14910   15785.5412
   14911   15826.4854
   14912   15801.3001
   14913   15691.6469
   14914   15596.2830
   14915   15592.3769
   14916   16010.3037
   14917   15894.7578
   14918   15997.1627
   14919   15778.9658
   14920   15845.7568
   14921   16053.3365
   14922   15765.8193
   14923   15599.1934
   14924   16037.3567
   14925   15851.0538
   14926   15766.6426
   14927   15611.5904
   14928   16027.6218
   14929   15640.2855
   14930   15850.6969
   14931   15781.3560
   14932   15758.0455
   14933   15691.3723
   14934   15997.0077
   14935   15977.2492
   14936   15710.8101
   14937   15944.3021
   14938   15888.4651
   14939   16084.2479
   14940   15872.3857
   14941   16140.6692
   14942   16117.6086
   14943   15909.4869
   14944   15924.0412
   14945   15881.0302
   14946   15839.1922
   14947   16013.5535
   14948   15634.5748
   14949   15826.0726
   14950   15709.9781
   14951   15993.8709
   14952   16025.8621
   14953   15883.7363
   14954   16159.1565
   14955   16236.7280
   14956   15916.7859
   14957   16260.6442
   14958   15812.2321
   14959   16278.2137
   14960   15982.2129
   14961   16005.1423
   14962   16046.4148
   14963   16076.5686
   14964   16376.7582
   14965   16130.2523
   14966   16182.7836
   14967   16245.1286
   14968   16328.6313
   14969   16346.7423
   14970   16084.7883
   14971   16055.6041
   14972   16027.3245
   14973   15952.3857
   14974   16257.5077
   14975   16209.5034
   14976   16206.1330
   14977   16164.6179
   14978   16213.5805
   14979   16029.3725
   14980   16387.0091
   14981   16414.0345
   14982   16240.6073
   14983   16128.6026
   14984   16344.2183
   14985   16058.9718
   14986   16105.5986
   14987   16137.3767
   14988   16310.0749
   14989   16360.1536
   14990   16134.5881
   14991   15929.5713
   14992   15787.1628
   14993   16044.7243
   14994   15918.3828
   14995   15973.9417
   14996   16132.1868
   14997   15776.5570
   14998   15942.9879
   14999   15860.5323
   15000   15766.7464
   15001   15849.4589
   15002   15751.7591
   15003   15792.1391
   15004   15555.1907
   15005   15898.5620
   15006   15925.1581
   15007   15779.4142
   15008   15727.2540
   15009   15741.0164
   15010   15495.3539
   15011   15860.2425
   15012   15787.9050
   15013   15619.5991
   15014   15910.1868
   15015   15815.2577
   15016   15656.1800
   15017   15500.2768
   15018   15753.1373
   15019   15816.2619
   15020   16082.4341
   15021   15673.3761
   15022   15982.3935
   15023   15625.0083
   15024   15838.0475
   15025   15831.3169
   15026   16028.3604
   15027   15960.9899
   15028   15885.3058
   15029   15800.2531
   15030   15682.0356
   15031   15723.1457
   15032   15473.8271
   15033   15663.3768
   15034   15868.6539
   15035   15745.6161
   15036   15991.9274
   15037   15767.5922
   15038   15867.5604
   15039   15761.6346
   15040   15688.5835
   15041   15651.3942
   15042   15743.3947
   15043   15915.2134
   15044   15727.3358
   15045   15845.9390
   15046   15996.5573
   15047   15925.8465
   15048   16086.8073
   15049   16010.2334
   15050   16092.8824
   15051   15764.5029
   15052   15658.4335
   15053   16038.2748
   15054   15737.3331
   15055   15950.7680
   15056   15648.0056
   15057   15951.5961
   15058   15947.2236
   15059   15897.9896
   15060   15768.8974
   15061   15935.5776
   15062   15940.4903
   15063   15722.3836
   15064   15915.9823
   15065   15632.7359
   15066   15834.5536
   15067   15861.0758
   15068   15965.1377
   15069   15893.1439
   15070   15678.5406
   15071   15568.7112
   15072   15545.8253
   15073   15616.3070
   15074   15671.2515
   15075   15456.8708
   15076   15635.5767
   15077   15603.4792
   15078   15571.2562
   15079   15320.9387
   15080   15762.8630
   15081   15925.2789
   15082   15908.2451
   15083   15538.4576
   15084   15696.5404
   15085   15540.4276
   15086   15736.8992
   15087   15898.5230
   15088   15571.4363
   15089   15932.4990
   15090   15555.2410
   15091   15841.7397
   15092   15621.3528
   15093   15803.9658
   15094   15472.8483
   15095   15379.9306
   15096   15503.3452
   15097   15566.9677
   15098   15574.4677
   15099   15528.8475
   15100   15550.0458
   15101   15390.5003
   15102   15313.4094
   15103   15417.7954
   15104   15576.9973
   15105   15661.0749
   15106   15224.4238
   15107   15678.8235
   15108   15427.6919
   15109   15545.4316
   15110   15635.3351
   15111   15609.2337
   15112   15683.8117
   15113   15634.4221
   15114   15774.1793
   15115   15560.2030
   15116   15823.6623
   15117   15714.6711
   15118   15784.8396
   15119   15515.6822
   15120   15799.4193
   15121   15825.3789
   15122   15472.5797
   15123   15613.6749
   15124   15399.4564
   15125   15459.5979
   15126   15812.7798
   15127   15429.4874
   15128   15487.0329
   15129   15448.0254
   15130   15618.4746
   15131   15795.9350
   15132   15790.8523
   15133   15898.9120
   15134   15801.6489
   15135   15727.2841
   15136   15658.5045
   15137   15798.9198
   15138   15900.1112
   15139   16011.6818
   15140   15759.8138
   15141   15906.0508
   15142   15689.7580
   15143   15878.2402
   15144   15923.6835
   15145   15786.1737
   15146   15699.0942
   15147   15924.3587
   15148   15979.6543
   15149   15780.6925
   15150   15853.9578
   15151   15889.4681
   15152   15658.8140
   15153   15668.7698
   15154   15844.9871
   15155   15558.4281
   15156   16051.7998
   15157   15805.9778
   15158   15832.2658
   15159   15732.7595
   15160   16034.9942
   15161   15648.3917
   15162   15761.9269
   15163   15877.6318
   15164   15998.4408
   15165   15640.2707
   15166   15750.2916
   15167   15552.4107
   15168   15998.6020
   15169   15844.4835
   15170   16132.2694
   15171   15820.0733
   15172   15642.1765
   15173   15869.4161
   15174   16072.7128
   15175   16175.6325
   15176   15677.4172
   15177   16103.8487
   15178   15448.6614
   15179   15707.0932
   15180   15787.9939
   15181   15759.8902
   15182   15938.2516
   15183   15821.5448
   15184   15688.4504
   15185   15875.1137
   15186   15711.1652
   15187   15996.6201
   15188   15912.4273
   15189   15889.9069
   15190   15762.5872
   15191   16041.6512
   15192   15886.0731
   15193   15779.6562
   15194   15875.4850
   15195   15788.4617
   15196   15757.4601
   15197   15665.9867
   15198   15938.6409
   15199   15906.7395
   15200   15929.1152
   15201   15742.6366
   15202   15714.3357
   15203   15742.2569
   15204   15488.2994
   15205   15707.6162
   15206   15954.6532
   15207   15565.2902
   15208   15634.5937
   15209   15610.7369
   15210   15641.1284
   15211   15592.3476
   15212   15609.2519
   15213   15655.8396
   15214   15589.0216
   15215   15614.4936
   15216   15570.7513
   15217   15500.7178
   15218   15352.0821
   15219   15782.4837
   15220   15414.8439
   15221   15359.2253
   15222   15497.5923
   15223   15321.7997
   15224   15438.6352
   15225   15348.3271
   15226   15568.4093
   15227   15302.7658
   15228   15852.1810
   15229   15283.6556
   15230   15418.4799
   15231   15777.9818
   15232   15846.3442
   15233   15619.4907
   15234   15665.7851
   15235   15675.9805
   15236   15669.3203
   15237   15713.3933
   15238   15485.2188
   15239   15429.1400
   15240   15537.9861
   15241   15554.6814
   15242   15519.3791
   15243   15827.7298
   15244   15893.9933
   15245   15832.8356
   15246   15787.4307
   15247   15889.8644
   15248   15863.4075
   15249   16015.3807
   15250   15609.8916
   15251   15350.4418
   15252   15648.7687
   15253   15627.7187
   15254   15512.7569
   15255   15378.8302
   15256   15604.4818
   15257   15594.6042
   15258   15506.2860
   15259   15465.3598
   15260   15544.3026
   15261   15545.4374
   15262   15607.6833
   15263   15780.9232
   15264   15751.3895
   15265   15751.4404
   15266   15562.0939
   15267   15335.2091
   15268   15607.1185
   15269   15583.6471
   15270   15659.9803
   15271   15639.4062
   15272   15798.0330
   15273   15518.2651
   15274   15449.1493
   15275   15123.3787
   15276   15623.1115
   15277   15417.3210
   15278   15461.9536
   15279   15363.8342
   15280   15393.8770
   15281   15664.1906
   15282   15414.9227
   15283   15485.6297
   15284   15144.0435
   15285   15484.2933
   15286   15359.6012
   15287   15302.2707
   15288   15293.2287
   15289   15211.2313
   15290   15410.2228
   15291   15476.7563
   15292   15133.4749
   15293   15325.1946
   15294   15193.4241
   15295   15317.6122
   15296   15470.1055
   15297   15474.4483
   15298   15246.1940
   15299   15420.4774
   15300   15365.3144
   15301   15498.7256
   15302   15687.5617
   15303   15506.3500
   15304   15492.8772
   15305   15334.4607
   15306   15450.2383
   15307   15401.6818
   15308   15147.5712
   15309   15319.9103
   15310   15428.6764
   15311   15711.2990
   15312   15551.0972
   15313   15472.5187
   15314   15537.3486
   15315   15380.5143
   15316   15498.7641
   15317   15493.7702
   15318   15252.6341
   15319   15274.3174
   15320   15504.8401
   15321   15600.9278
   15322   15505.4599
   15323   15730.3160
   15324   15600.1653
   15325   15863.3772
   15326   15738.4488
   15327   15517.9392
   15328   15639.5153
   15329   15459.7928
   15330   15300.6318
   15331   15422.9258
   15332   15617.0940
   15333   15650.5810
   15334   15431.8954
   15335   15539.2783
   15336   15371.6919
   15337   15411.2369
   15338   15641.2278
   15339   15839.8471
   15340   15467.4927
   15341   15678.1134
   15342   15487.2756
   15343   15759.1489
   15344   15444.1461
   15345   15713.1109
   15346   15633.9404
   15347   15327.2878
   15348   15350.3342
   15349   15537.2797
   15350   15626.4860
   15351   15468.4139
   15352   15561.3683
   15353   15523.9605
   15354   15524.2752
   15355   15432.9587
   15356   15406.8633
   15357   15405.5304
   15358   15444.4875
   15359   15544.6040
   15360   15574.3777
   15361   15841.2350
   15362   15346.0586
   15363   15791.5042
   15364   15416.5415
   15365   15260.3019
   15366   15687.8829
   15367   15351.9319
   15368   15664.4117
   15369   15450.7295
   15370   15723.3575
   15371   15741.0024
   15372   15186.0701
   15373   15455.5337
   15374   15735.0817
   15375   15465.0519
   15376   15337.7307
   15377   15334.3953
   15378   15584.5729
   15379   15390.8934
   15380   15687.1609
   15381   15330.2424
   15382   15768.4859
   15383   15260.2990
   15384   15771.2795
   15385   15204.9056
   15386   15366.2711
   15387   15484.7638
   15388   15422.0659
   15389   15587.6742
   15390   15564.2485
   15391   15396.3409
   15392   15486.9848
   15393   15677.9531
   15394   15697.0617
   15395   15624.2740
   15396   15688.5265
   15397   15447.3373
   15398   15274.9318
   15399   15659.7788
   15400   15465.7119
   15401   15679.9562
   15402   15549.0415
   15403   15616.0781
   15404   15802.4397
   15405   15767.8491
   15406   15656.5494
   15407   15442.6017
   15408   15538.3546
   15409   15607.3445
   15410   15553.9701
   15411   15423.6635
   15412   15404.3158
   15413   15464.3549
   15414   15392.4269
   15415   15530.5369
   15416   15394.1129
   15417   15496.4432
   15418   15386.7303
   15419   15056.4718
   15420   15367.8523
   15421   15442.3321
   15422   15727.2648
   15423   15353.2002
   15424   15623.8663
   15425   15319.7833
   15426   15427.0951
   15427   15581.9839
   15428   15494.2859
   15429   15316.3330
   15430   15327.4921
   15431   15338.3337
   15432   15242.2299
   15433   15387.7285
   15434   15340.0175
   15435   15067.5583
   15436   15173.8046
   15437   15481.9306
   15438   15519.8884
   15439   15628.2538
   15440   15619.4370
   15441   15545.9662
   15442   15368.9303
   15443   15486.1925
   15444   15319.8151
   15445   15356.2288
   15446   15266.0538
   15447   15640.9350
   15448   15207.1439
   15449   15467.9342
   15450   15326.8682
   15451   15488.5416
   15452   15573.0264
   15453   15704.0716
   15454   15534.4484
   15455   15551.3716
   15456   15536.0718
   15457   15587.9216
   15458   15252.8295
   15459   15495.6006
   15460   15583.7757
   15461   15554.1013
   15462   15354.6099
   15463   15474.3278
   15464   15285.3280
   15465   15260.3985
   15466   15257.4254
   15467   15500.3132
   15468   15539.7573
   15469   15521.5212
   15470   15432.5878
   15471   15547.4594
   15472   15386.9010
   15473   15599.4471
   15474   15516.9623
   15475   15208.3473
   15476   15348.1533
   15477   15524.4107
   15478   15698.6819
   15479   15717.6580
   15480   15491.9525
   15481   15730.8221
   15482   15614.3280
   15483   15554.8363
   15484   15600.4095
   15485   15494.9368
   15486   15457.7022
   15487   15663.3577
   15488   15408.3233
   15489   15710.1058
   15490   15910.3442
   15491   15610.9315
   15492   15826.6158
   15493   15596.5050
   15494   15758.2706
   15495   15548.6170
   15496   15647.5740
   15497   15624.4451
   15498   15631.1589
   15499   15755.1248
   15500   15762.3870
   15501   15500.1834
   15502   15707.5563
   15503   15664.2478
   15504   15533.0995
   15505   15566.2135
   15506   15606.5193
   15507   15526.1636
   15508   15603.7790
   15509   15664.3537
   15510   15528.1952
   15511   15559.6841
   15512   15421.0779
   15513   15473.6343
   15514   15785.9563
   15515   15305.3876
   15516   15376.9457
   15517   15550.3125
   15518   15429.7168
   15519   15457.3084
   15520   15511.3600
   15521   15125.5054
   15522   15506.5751
   15523   15563.0990
   15524   15426.6732
   15525   15433.6293
   15526   15441.8475
   15527   15742.6665
   15528   15459.8832
   15529   15533.9811
   15530   15713.2655
   15531   15523.3266
   15532   15421.6088
   15533   15762.6256
   15534   15606.7761
   15535   15656.9750
   15536   15445.8614
   15537   15716.0874
   15538   15671.7869
   15539   15565.4991
   15540   15744.3251
   15541   15353.1659
   15542   15609.1912
   15543   15615.8627
   15544   16003.5793
   15545   15600.5450
   15546   15789.5600
   15547   15730.8711
   15548   15693.3083
   15549   15658.2233
   15550   15497.5474
   15551   15772.8162
   15552   15731.2648
   15553   15549.2383
   15554   15642.6206
   15555   15615.6738
   15556   15552.7651
   15557   15585.3287
   15558   15716.4355
   15559   15603.5712
   15560   15436.0710
   15561   15545.4281
   15562   15354.8279
   15563   15593.9629
   15564   15546.4085
   15565   15371.2518
   15566   15493.0801
   15567   15489.3851
   15568   15643.9076
   15569   15698.4409
   15570   15515.2748
   15571   15636.6649
   15572   15257.1255
   15573   15489.7769
   15574   15565.9898
   15575   15610.0163
   15576   15281.8848
   15577   15431.3192
   15578   15232.5948
   15579   15371.1452
   15580   15527.4716
   15581   15665.1641
   15582   15566.1306
   15583   15549.6964
   15584   15624.5855
   15585   15505.2755
   15586   15426.3596
   15587   15353.3665
   15588   15486.7252
   15589   15300.3521
   15590   15449.4592
   15591   15360.0422
   15592   15273.1515
   15593   15131.9008
   15594   15322.2447
   15595   15357.0123
   15596   15446.7898
   15597   15216.9418
   15598   15341.2764
   15599   15256.1388
   15600   15162.3384
   15601   15064.4738
   15602   15329.4976
   15603   15231.3323
   15604   15210.5366
   15605   15365.0901
   15606   15504.9035
   15607   15279.2761
   15608   15085.2781
   15609   15212.4769
   15610   15223.7874
   15611   15305.7140
   15612   15156.9323
   15613   15369.3958
   15614   15295.9854
   15615   15264.9331
   15616   14936.0512
   15617   15364.0308
   15618   15178.4256
   15619   15408.8279
   15620   15180.9041
   15621   15397.1819
   15622   15369.6069
   15623   15235.9879
   15624   15342.5782
   15625   15324.6216
   15626   15468.0035
   15627   15387.5312
   15628   15250.9443
   15629   15208.8001
   15630   15052.4734
   15631   15291.9902
   15632   15054.1066
   15633   15334.5237
   15634   15374.0495
   15635   15184.0119
   15636   15110.3356
   15637   15256.1382
   15638   15040.7381
   15639   14984.8209
   15640   15012.4706
   15641   15018.1068
   15642   15090.9901
   15643   15170.1673
   15644   15090.7905
   15645   15152.7419
   15646   15202.4523
   15647   15486.4304
   15648   15145.0391
   15649   15037.1330
   15650   15094.0342
   15651   15088.2142
   15652   15070.8704
   15653   14981.7877
   15654   14984.9524
   15655   15090.8564
   15656   15083.2675
   15657   14931.1347
   15658   14996.5079
   15659   15151.4614
   15660   14972.1527
   15661   15059.7353
   15662   14991.9490
   15663   14988.7198
   15664   15045.6322
   15665   15076.2717
   15666   15390.3067
   15667   15229.7848
   15668   15593.2024
   15669   15391.7989
   15670   15507.4830
   15671   15407.6104
   15672   15545.6945
   15673   15545.4088
   15674   15508.4457
   15675   15233.2716
   15676   15054.5627
   15677   15202.6019
   15678   15466.0705
   15679   15221.1251
   15680   15340.4306
   15681   15273.6723
   15682   15260.9944
   15683   15361.3463
   15684   15397.6262
   15685   15261.4828
   15686   15202.0146
   15687   15316.1508
   15688   15305.0011
   15689   15181.5434
   15690   15410.8695
   15691   15728.9674
   15692   15365.8658
   15693   15455.5087
   15694   15513.8710
   15695   15450.8160
   15696   15558.4124
   15697   15410.2438
   15698   15685.1745
   15699   15460.8592
   15700   15751.5743
   15701   15558.7044
   15702   15316.6173
   15703   15420.3186
   15704   15698.2514
   15705   15409.1129
   15706   15296.6518
   15707   15558.5350
   15708   15679.3775
   15709   15395.7670
   15710   15358.3135
   15711   15320.0398
   15712   15441.0834
   15713   15369.8667
   15714   15387.8089
   15715   15329.3416
   15716   15329.9526
   15717   15260.1932
   15718   15241.1472
   15719   15206.4151
   15720   14996.5682
   15721   15168.4931
   15722   15164.7583
   15723   15247.7905
   15724   15416.4825
   15725   15275.9867
   15726   15405.3541
   15727   15177.9477
   15728   15455.3047
   15729   15222.2515
   15730   15174.5378
   15731   15151.5003
   15732   15311.1965
   15733   15096.5382
   15734   15044.3335
   15735   15173.0445
   15736   15205.8274
   15737   15141.2508
   15738   15215.4032
   15739   15236.5080
   15740   15432.5293
   15741   15334.5678
   15742   15169.5430
   15743   15084.4472
   15744   15444.9917
   15745   15211.2794
   15746   15324.3041
   15747   15223.4967
   15748   15356.5301
   15749   15281.1188
   15750   15191.0000
   15751   15265.1827
   15752   15137.4663
   15753   15206.5440
   15754   15121.5896
   15755   15199.2528
   15756   15010.6249
   15757   15196.6299
   15758   15023.3885
   15759   15083.9251
   15760   15215.1158
   15761   15227.3512
   15762   15384.6006
   15763   15202.8069
   15764   15502.0056
   15765   15276.3725
   15766   15393.8622
   15767   15350.1126
   15768   15372.3567
   15769   15332.1790
   15770   15456.9868
   15771   15247.5088
   15772   15266.2285
   15773   15148.3830
   15774   15234.1386
   15775   15417.3896
   15776   15522.3396
   15777   15540.1034
   15778   15089.3159
   15779   15611.7300
   15780   15293.8599
   15781   15107.0263
   15782   15392.1970
   15783   14981.1099
   15784   15352.9085
   15785   15306.5542
   15786   15051.8635
   15787   15406.7253
   15788   15169.7703
   15789   15464.9864
   15790   15214.3225
   15791   15387.9068
   15792   15021.4274
   15793   15402.9888
   15794   14895.2342
   15795   15218.3318
   15796   15332.7030
   15797   15193.7891
   15798   15165.1841
   15799   14972.8951
   15800   15209.4227
   15801   15327.0493
   15802   15157.5202
   15803   15264.0200
   15804   15137.1953
   15805   15258.1221
   15806   15403.8882
   15807   15272.7578
   15808   15511.9802
   15809   15441.1705
   15810   15184.5674
   15811   15143.2948
   15812   15019.9619
   15813   15297.8263
   15814   15065.3767
   15815   15004.0751
   15816   15123.4834
   15817   15257.4741
   15818   15185.9977
   15819   15254.7332
   15820   15573.3779
   15821   15243.8170
   15822   15348.4786
   15823   15066.6731
   15824   15117.5316
   15825   15251.6877
   15826   15212.8927
   15827   15336.8255
   15828   15201.3473
   15829   15425.2394
   15830   15291.8035
   15831   15280.2348
   15832   15055.0116
   15833   15351.5655
   15834   15015.3168
   15835   15116.6941
   15836   14930.4100
   15837   15124.4969
   15838   15124.9863
   15839   15294.8426
   15840   15315.2450
   15841   15350.5634
   15842   15339.5896
   15843   15349.9812
   15844   15598.7199
   15845   15533.5556
   15846   15155.2351
   15847   15400.6248
   15848   15331.9296
   15849   15434.7033
   15850   15251.8232
   15851   15045.1983
   15852   15240.9722
   15853   15188.4694
   15854   15047.0463
   15855   15157.7151
   15856   15201.8926
   15857   15379.1864
   15858   15302.1501
   15859   15097.5638
   15860   15290.0851
   15861   15213.9023
   15862   15098.0943
   15863   15173.4464
   15864   15220.1134
   15865   15016.6094
   15866   15174.7928
   15867   14925.4858
   15868   15062.6005
   15869   15060.3874
   15870   15230.7671
   15871   14885.4152
   15872   14821.7240
   15873   15131.3734
   15874   15059.5198
   15875   14996.6373
   15876   15250.2587
   15877   15121.0703
   15878   15242.9158
   15879   15386.9024
   15880   15083.5116
   15881   15174.4009
   15882   15281.4490
   15883   14951.0517
   15884   14979.5715
   15885   14981.6512
   15886   14763.4510
   15887   15174.0469
   15888   14940.4481
   15889   15014.7045
   15890   14826.0080
   15891   14692.4508
   15892   15086.2521
   15893   14918.3625
   15894   15070.6559
   15895   14903.9412
   15896   15127.1459
   15897   14893.1466
   15898   15041.0273
   15899   14991.0022
   15900   15075.2762
   15901   15098.1457
   15902   15034.6235
   15903   14999.0515
   15904   14997.2395
   15905   14997.4649
   15906   14957.2265
   15907   15085.4570
   15908   14876.9385
   15909   15039.7562
   15910   14902.9732
   15911   14949.2097
   15912   15037.9750
   15913   14770.5646
   15914   15227.1628
   15915   14841.4221
   15916   15268.2824
   15917   15188.3095
   15918   15322.5419
   15919   15278.1916
   15920   15365.9877
   15921   15344.6148
   15922   15308.9308
   15923   15460.3573
   15924   15149.3779
   15925   15239.9781
   15926   15319.4001
   15927   15484.9005
   15928   15176.3644
   15929   15264.5701
   15930   15316.6439
   15931   15215.4458
   15932   15415.7391
   15933   15549.1492
   15934   15299.6562
   15935   15478.6856
   15936   14922.1838
   15937   15004.6549
   15938   15145.6059
   15939   15205.9007
   15940   15012.6170
   15941   15211.6215
   15942   14931.3095
   15943   14927.1230
   15944   14859.9807
   15945   15195.0336
   15946   14810.7834
   15947   14816.5180
   15948   15061.0975
   15949   15007.7631
   15950   15113.2075
   15951   14922.3421
   15952   14994.6017
   15953   15115.2685
   15954   15276.9848
   15955   15016.0312
   15956   15289.4884
   15957   14938.9156
   15958   15285.9463
   15959   15006.3605
   15960   15029.7319
   15961   15221.1874
   15962   14932.9144
   15963   15147.1151
   15964   14877.4522
   15965   15090.9457
   15966   14907.5380
   15967   15403.9516
   15968   15117.8099
   15969   15258.0402
   15970   15190.8301
   15971   15033.5419
   15972   15059.0433
   15973   15025.7260
   15974   15178.7400
   15975   15299.2402
   15976   14784.7797
   15977   15079.2453
   15978   14991.8009
   15979   15187.9261
   15980   15084.1721
   15981   15124.3286
   15982   15143.9107
   15983   14962.1229
   15984   15030.1028
   15985   15027.4304
   15986   15000.2364
   15987   15096.4861
   15988   15399.2049
   15989   15039.7607
   15990   14738.2644
   15991   15101.3283
   15992   15073.4442
   15993   15172.8741
   15994   15081.6941
   15995   15205.9458
   15996   15039.1736
   15997   15004.0023
   15998   15073.3277
   15999   15030.8094
   16000   14726.7428
   16001   14660.7094
   16002   14824.0595
   16003   15382.5308
   16004   15030.2390
   16005   15029.2233
   16006   15089.3057
   16007   14871.9969
   16008   14777.7302
   16009   15134.2413
   16010   15028.0936
   16011   15215.1400
   16012   14792.7440
   16013   15115.7256
   16014   15105.5288
   16015   14892.9700
   16016   15040.6562
   16017   14816.7380
   16018   15143.4560
   16019   15017.9089
   16020   15265.6540
   16021   15112.8911
   16022   15025.5576
   16023   15110.8858
   16024   15155.8618
   16025   15134.1969
   16026   15226.3771
   16027   15276.0121
   16028   15170.8247
   16029   15316.0502
   16030   15491.0093
   16031   15513.4359
   16032   15256.1989
   16033   15366.2112
   16034   15247.6003
   16035   15303.8180
   16036   15378.1864
   16037   15462.8903
   16038   15339.6279
   16039   15182.5192
   16040   15364.3166
   16041   15167.0349
   16042   15075.3395
   16043   15385.2068
   16044   15072.0628
   16045   15393.2407
   16046   14936.9933
   16047   15211.0414
   16048   15432.0120
   16049   15091.6697
   16050   15137.2715
   16051   15101.7247
   16052   14865.2675
   16053   15305.1986
   16054   15349.2823
   16055   15470.6631
   16056   15392.9161
   16057   15644.3303
   16058   15464.2266
   16059   15669.5105
   16060   15218.9416
   16061   15497.5570
   16062   15382.0948
   16063   15093.5831
   16064   15091.1139
   16065   15057.6605
   16066   15123.6128
   16067   15030.4319
   16068   15308.1404
   16069   14986.6695
   16070   15219.6873
   16071   15262.0163
   16072   15237.3084
   16073   14899.9204
   16074   15124.7045
   16075   15022.9933
   16076   15046.2719
   16077   14913.9816
   16078   15050.8644
   16079   15326.6681
   16080   15099.4563
   16081   15168.4028
   16082   15228.4645
   16083   15032.5055
   16084   15259.9394
   16085   15065.7205
   16086   15097.1952
   16087   14788.8112
   16088   14834.4711
   16089   14885.8137
   16090   14992.6223
   16091   14909.5661
   16092   14974.5195
   16093   15030.4005
   16094   14908.2163
   16095   14808.5095
   16096   14754.7226
   16097   15074.3950
   16098   14933.1497
   16099   14723.8127
   16100   15034.8698
   16101   14971.6802
   16102   15026.7208
   16103   14786.0586
   16104   14971.2933
   16105   15042.1277
   16106   14891.2020
   16107   14967.8615
   16108   15471.2583
   16109   14668.1440
   16110   15073.7654
   16111   14977.6683
   16112   14853.4188
   16113   15154.6281
   16114   14999.6855
   16115   15032.9858
   16116   15434.6827
   16117   15227.9555
   16118   15069.3378
   16119   15285.2942
   16120   15242.6648
   16121   15152.0151
   16122   15007.7999
   16123   15253.1855
   16124   15073.2158
   16125   15284.6437
   16126   14901.8733
   16127   14832.1621
   16128   15029.7520
   16129   15051.3571
   16130   15333.9707
   16131   14938.9883
   16132   14978.1516
   16133   14900.2884
   16134   15082.6238
   16135   14914.7149
   16136   15144.4818
   16137   15009.2419
   16138   15020.7370
   16139   14965.5625
   16140   15166.6133
   16141   15172.9987
   16142   15134.6338
   16143   15063.6650
   16144   15205.7513
   16145   15069.3509
   16146   15298.3223
   16147   15055.1492
   16148   15196.6286
   16149   15344.5030
   16150   15239.2571
   16151   15496.3101
   16152   15060.4641
   16153   15198.1503
   16154   14911.1477
   16155   15180.9543
   16156   15203.0306
   16157   15022.0980
   16158   15404.2384
   16159   15229.2309
   16160   15330.1754
   16161   15155.8041
   16162   15443.9070
   16163   15254.7014
   16164   15199.1263
   16165   15328.6104
   16166   14999.7748
   16167   15171.9023
   16168   15298.8247
   16169   15082.6932
   16170   15358.5999
   16171   15338.1610
   16172   15369.7639
   16173   15260.5378
   16174   15233.5059
   16175   15000.0139
   16176   15299.8081
   16177   15240.3094
   16178   15353.5390
   16179   15357.2967
   16180   15290.5313
   16181   15310.4675
   16182   15205.4660
   16183   15218.2684
   16184   15338.7082
   16185   15529.9602
   16186   15382.4869
   16187   15621.4827
   16188   15423.0458
   16189   15400.4001
   16190   15023.0447
   16191   15200.3927
   16192   15424.2633
   16193   15352.2019
   16194   15564.5330
   16195   15523.7007
   16196   15296.8061
   16197   15359.2957
   16198   15172.1453
   16199   15126.7330
   16200   15506.2043
   16201   15294.3153
   16202   15315.2143
   16203   15092.6454
   16204   15269.8869
   16205   15420.9481
   16206   15052.9565
   16207   15302.7119
   16208   15298.1104
   16209   15050.8638
   16210   15251.6689
   16211   15282.8307
   16212   15308.2193
   16213   15171.9115
   16214   15292.2404
   16215   15358.4605
   16216   15502.6398
   16217   15536.4013
   16218   15293.9605
   16219   15291.5218
   16220   15241.4721
   16221   15200.3570
   16222   15214.2403
   16223   15566.5656
   16224   15289.9338
   16225   15370.3714
   16226   15133.8742
   16227   15157.7480
   16228   15422.1060
   16229   15024.8481
   16230   15363.1342
   16231   15106.0387
   16232   15060.9644
   16233   15114.2944
   16234   15196.7271
   16235   15251.8046
   16236   15206.7349
   16237   15014.2739
   16238   15162.2341
   16239   15242.7716
   16240   15094.9850
   16241   15269.4923
   16242   15255.5642
   16243   15181.3931
   16244   15441.3760
   16245   15076.2862
   16246   15182.7558
   16247   15078.7914
   16248   15332.0297
   16249   15136.1884
   16250   15070.9788
   16251   15199.5966
   16252   14913.6205
   16253   15099.9426
   16254   15188.2487
   16255   15239.0394
   16256   15261.0030
   16257   15173.4569
   16258   15220.3444
   16259   15066.3594
   16260   15051.3015
   16261   14967.3652
   16262   15003.5219
   16263   15123.2724
   16264   15140.9008
   16265   15260.6891
   16266   15264.8719
   16267   15271.3709
   16268   15140.2042
   16269   15203.7851
   16270   15076.1993
   16271   15244.9714
   16272   15021.2033
   16273   15118.1017
   16274   15177.8102
   16275   15342.6859
   16276   15251.0396
   16277   15309.0905
   16278   15244.1422
   16279   15238.4657
   16280   15509.7260
   16281   15155.5402
   16282   15259.4545
   16283   14985.0036
   16284   15195.4275
   16285   15137.2218
   16286   15316.1592
   16287   15048.0207
   16288   15128.1970
   16289   15036.9119
   16290   15115.1175
   16291   15169.4636
   16292   15191.3886
   16293   15193.5431
   16294   15250.4966
   16295   15005.1481
   16296   15102.6397
   16297   15327.2009
   16298   14963.0303
   16299   15335.5307
   16300   15057.1968
   16301   15093.2699
   16302   15177.8817
   16303   15133.6097
   16304   15257.3132
   16305   15161.7580
   16306   15102.7433
   16307   15120.9387
   16308   15065.5116
   16309   14867.1958
   16310   15378.1830
   16311   15181.1792
   16312   14989.7063
   16313   14797.5249
   16314   14862.8117
   16315   15092.2170
   16316   14909.2009
   16317   15078.3913
   16318   15254.7028
   16319   15278.6445
   16320   15211.7663
   16321   14904.9662
   16322   15062.2699
   16323   15049.0419
   16324   15093.9687
   16325   14686.8399
   16326   14794.1761
   16327   14971.0278
   16328   14597.4820
   16329   14657.0627
   16330   14740.2420
   16331   14707.6602
   16332   14994.0189
   16333   15003.4438
   16334   14676.3791
   16335   14976.9416
   16336   15127.9454
   16337   14890.2383
   16338   15215.2745
   16339   14959.4408
   16340   14984.6755
   16341   15438.3707
   16342   15085.6792
   16343   15138.8898
   16344   15022.7126
   16345   15266.9798
   16346   15012.2677
   16347   15185.0227
   16348   15045.0953
   16349   15503.5034
   16350   14920.7508
   16351   15279.7905
   16352   15175.3385
   16353   15231.2807
   16354   15117.7557
   16355   15080.3950
   16356   15405.0838
   16357   15264.3342
   16358   15206.3074
   16359   15068.6541
   16360   15286.1963
   16361   15133.0383
   16362   14807.9650
   16363   15170.9420
   16364   15049.8645
   16365   15115.1300
   16366   15093.0716
   16367   15043.0794
   16368   15158.1485
   16369   14904.2673
   16370   14954.9167
   16371   15123.8821
   16372   14889.0343
   16373   15122.0264
   16374   14993.3875
   16375   15219.4840
   16376   14984.5755
   16377   14909.1185
   16378   15171.5043
   16379   14960.3704
   16380   15018.4032
   16381   14910.8856
   16382   15318.1187
   16383   15038.3697
   16384   15105.9232
   16385   14972.9416
   16386   15146.4854
   16387   15094.3986
   16388   15092.9625
   16389   15195.3277
   16390   15085.8023
   16391   15470.5814
   16392   15334.0484
   16393   15316.2770
   16394   15109.3748
   16395   15147.4058
   16396   15244.7608
   16397   15037.6014
   16398   15077.7077
   16399   15464.6041
   16400   15229.0901
   16401   15382.9980
   16402   15298.4899
   16403   15422.0373
   16404   15276.0445
   16405   15614.4592
   16406   15309.4351
   16407   15427.5083
   16408   15142.8620
   16409   15167.9703
   16410   15418.0707
   16411   15349.0794
   16412   15534.6406
   16413   15481.5888
   16414   15112.6173
   16415   15121.6100
   16416   15485.8350
   16417   15085.0832
   16418   15273.7910
   16419   15308.9497
   16420   15057.9889
   16421   14949.5891
   16422   15073.5630
   16423   15477.2711
   16424   15452.7997
   16425   15454.7873
   16426   15482.9613
   16427   15427.9267
   16428   15638.6393
   16429   15530.5100
   16430   15862.0177
   16431   15631.3617
   16432   15632.5085
   16433   15673.7523
   16434   15268.3257
   16435   15835.2205
   16436   15383.6237
   16437   15558.9025
   16438   15532.0166
   16439   15508.9977
   16440   15676.5312
   16441   15463.4469
   16442   15496.7419
   16443   15528.1979
   16444   15226.6261
   16445   15660.7987
   16446   15603.2464
   16447   15335.3811
   16448   15302.5468
   16449   15354.8826
   16450   15500.9857
   16451   15507.5602
   16452   15389.8069
   16453   15351.1229
   16454   15454.1049
   16455   15095.8972
   16456   15639.8334
   16457   15276.5832
   16458   15441.0173
   16459   15451.2420
   16460   15342.1741
   16461   15496.8859
   16462   15480.2065
   16463   15618.4612
   16464   15395.2040
   16465   15581.6729
   16466   15302.1253
   16467   15297.2423
   16468   15343.1716
   16469   15296.5040
   16470   15338.8972
   16471   15241.5942
   16472   15221.7241
   16473   15263.4509
   16474   15368.9659
   16475   15522.0234
   16476   15334.4636
   16477   15534.3624
   16478   15239.9409
   16479   14856.8916
   16480   15291.5216
   16481   15166.1609
   16482   15075.1504
   16483   15420.2587
   16484   15300.2945
   16485   15199.5182
   16486   15061.6134
   16487   15332.5029
   16488   15152.2277
   16489   15371.7620
   16490   15091.4773
   16491   15173.1050
   16492   15409.8117
   16493   15213.1377
   16494   15183.7550
   16495   15000.3562
   16496   15257.8038
   16497   15544.0772
   16498   15157.9995
   16499   15364.3842
   16500   15212.2238
   16501   15395.5941
   16502   15211.2986
   16503   15067.7263
   16504   15102.7704
   16505   15205.9693
   16506   15172.3746
   16507   15234.3989
   16508   15431.6942
   16509   15278.9392
   16510   15315.2186
   16511   15289.3440
   16512   15236.8284
   16513   14969.2791
   16514   15113.5058
   16515   15123.7489
   16516   14804.2928
   16517   14896.8170
   16518   15092.2979
   16519   14861.7107
   16520   14971.1300
   16521   14921.4530
   16522   15108.4156
   16523   14999.5451
   16524   15118.0536
   16525   15071.5624
   16526   15133.6327
   16527   15116.5217
   16528   15207.2293
   16529   15187.7758
   16530   15388.2407
   16531   15355.0772
   16532   15290.3109
   16533   15211.6784
   16534   15146.1607
   16535   15609.3710
   16536   15404.1666
   16537   15339.7639
   16538   15200.5454
   16539   15125.4561
   16540   15289.4549
   16541   15072.2939
   16542   15118.0745
   16543   15012.7251
   16544   14923.9732
   16545   15207.7152
   16546   15286.6740
   16547   15234.4382
   16548   15188.2698
   16549   15485.7833
   16550   15228.6058
   16551   15159.5897
   16552   15153.8729
   16553   15056.2302
   16554   15062.3168
   16555   15005.2607
   16556   15193.6430
   16557   15082.9406
   16558   15030.7012
   16559   15089.7841
   16560   14996.8510
   16561   15313.7896
   16562   15372.6550
   16563   15167.0461
   16564   14870.1374
   16565   15459.0567
   16566   15160.8910
   16567   15083.1302
   16568   15079.3456
   16569   14985.0143
   16570   14993.1630
   16571   14985.4697
   16572   15262.7385
   16573   15100.2998
   16574   15089.7980
   16575   15147.8853
   16576   15210.5679
   16577   14897.7133
   16578   15166.4615
   16579   15404.3749
   16580   15119.3314
   16581   15264.0552
   16582   15090.4146
   16583   15181.4790
   16584   15075.7001
   16585   15075.3360
   16586   15094.7689
   16587   15403.3966
   16588   15189.9604
   16589   15101.4565
   16590   15295.2546
   16591   15136.0929
   16592   15124.0866
   16593   15072.9811
   16594   15370.4602
   16595   15264.7280
   16596   15036.6429
   16597   15076.5952
   16598   15221.2658
   16599   15102.0471
   16600   14839.6185
   16601   15139.5053
   16602   15012.5817
   16603   15559.9076
   16604   15360.9942
   16605   15287.5463
   16606   15308.3325
   16607   15219.3643
   16608   15386.2310
   16609   15392.2671
   16610   15306.3181
   16611   15397.8333
   16612   15237.5131
   16613   15297.4891
   16614   14956.1253
   16615   15175.5306
   16616   15229.8371
   16617   15173.9235
   16618   15124.0550
   16619   14989.1941
   16620   15055.9899
   16621   15230.0166
   16622   15103.8953
   16623   14991.2292
   16624   15016.8084
   16625   14901.7567
   16626   14795.9006
   16627   14889.5927
   16628   14767.8713
   16629   14931.0011
   16630   14708.2049
   16631   14807.8966
   16632   15157.8083
   16633   14972.2271
   16634   15117.2693
   16635   15027.5298
   16636   14651.6859
   16637   14987.0900
   16638   15165.2524
   16639   15212.9882
   16640   15025.2375
   16641   14977.1455
   16642   15005.9165
   16643   15109.7082
   16644   15099.8706
   16645   15343.4244
   16646   15197.3972
   16647   15194.4419
   16648   15301.4486
   16649   15243.8822
   16650   14906.8065
   16651   14993.9016
   16652   15139.9210
   16653   15234.4548
   16654   15258.2580
   16655   15120.8944
   16656   15028.7733
   16657   15004.9691
   16658   15441.6863
   16659   15119.6257
   16660   15110.9579
   16661   15124.3595
   16662   15077.1209
   16663   15343.8936
   16664   15121.0809
   16665   15584.8337
   16666   15404.8109
   16667   15310.9213
   16668   15008.9479
   16669   15462.1305
   16670   15161.9719
   16671   15220.8081
   16672   15212.7417
   16673   15212.8810
   16674   15374.2121
   16675   15228.8439
   16676   15452.6239
   16677   15381.6477
   16678   15192.5713
   16679   15267.7976
   16680   14962.2163
   16681   15240.1024
   16682   15432.9621
   16683   15314.6398
   16684   15144.8429
   16685   15242.7132
   16686   15222.0215
   16687   15128.4964
   16688   15220.6145
   16689   15147.9607
   16690   15196.2564
   16691   15039.4208
   16692   15097.0208
   16693   15107.6473
   16694   15094.4095
   16695   14901.7540
   16696   15119.4024
   16697   14968.1306
   16698   14883.4639
   16699   15092.4444
   16700   15076.9603
   16701   15179.8333
   16702   14957.0828
   16703   15245.6078
   16704   15081.1988
   16705   15204.7845
   16706   15177.6072
   16707   15196.6453
   16708   15051.3162
   16709   15052.5944
   16710   14932.8516
   16711   14864.4773
   16712   14902.5892
   16713   15069.8184
   16714   14903.0796
   16715   15095.8288
   16716   15121.3146
   16717   14963.2745
   16718   15378.9878
   16719   15079.2203
   16720   14871.3172
   16721   15302.4271
   16722   15267.5998
   16723   15007.8442
   16724   15047.7017
   16725   15076.8791
   16726   14828.9005
   16727   14949.9123
   16728   14935.0110
   16729   14850.4150
   16730   15082.6158
   16731   15072.8750
   16732   15031.1462
   16733   15164.2063
   16734   15074.4904
   16735   15160.3058
   16736   15106.3614
   16737   15168.6693
   16738   15102.6924
   16739   15360.9270
   16740   14960.3280
   16741   15427.4088
   16742   15260.9635
   16743   15143.3679
   16744   15048.5335
   16745   15120.5413
   16746   15368.7514
   16747   15055.5002
   16748   15154.0529
   16749   15308.6824
   16750   15399.2821
   16751   14938.1758
   16752   15270.2336
   16753   15103.9890
   16754   15163.0047
   16755   15068.9027
   16756   15344.1396
   16757   15687.0875
   16758   15144.7083
   16759   15228.7585
   16760   15178.3258
   16761   15289.3437
   16762   15546.2737
   16763   14996.7506
   16764   15303.4350
   16765   15316.5745
   16766   15463.5587
   16767   15400.0843
   16768   15065.8639
   16769   15261.4593
   16770   14898.5004
   16771   15020.6387
   16772   15053.4921
   16773   14981.0538
   16774   15074.0637
   16775   15097.6158
   16776   15180.7674
   16777   14884.3652
   16778   14733.8818
   16779   14990.6634
   16780   14969.0221
   16781   15113.7157
   16782   14806.6073
   16783   14919.8940
   16784   14918.4914
   16785   14962.0841
   16786   14990.9627
   16787   14936.4365
   16788   15047.1490
   16789   15027.3524
   16790   14859.3024
   16791   15010.4545
   16792   14834.3378
   16793   14686.4690
   16794   14937.2631
   16795   14913.7754
   16796   14839.9797
   16797   15019.3003
   16798   14887.9704
   16799   14551.4602
   16800   14796.8170
   16801   14705.8943
   16802   14919.3701
   16803   14817.4511
   16804   14758.2392
   16805   14863.1906
   16806   14997.9815
   16807   14815.5780
   16808   15064.9954
   16809   14997.6369
   16810   15415.2238
   16811   15067.6751
   16812   15050.0895
   16813   15280.8353
   16814   14729.4374
   16815   15051.7097
   16816   14969.7600
   16817   14919.5301
   16818   15020.0485
   16819   14798.6268
   16820   14888.0133
   16821   14672.6810
   16822   15052.8761
   16823   15189.6508
   16824   14714.3800
   16825   15103.3071
   16826   14925.6269
   16827   14999.0199
   16828   14956.8333
   16829   14795.8472
   16830   15089.5624
   16831   14887.6402
   16832   14601.5751
   16833   14791.6038
   16834   15090.1831
   16835   15004.2506
   16836   14806.5604
   16837   14958.8462
   16838   14904.1573
   16839   14783.2022
   16840   14887.7874
   16841   14737.3632
   16842   14862.8502
   16843   14945.9467
   16844   15228.7162
   16845   14799.6565
   16846   14951.1388
   16847   14900.3211
   16848   14984.4479
   16849   14770.6395
   16850   15304.3083
   16851   15098.8054
   16852   15018.8549
   16853   14967.3405
   16854   15066.4531
   16855   15278.7272
   16856   15176.4919
   16857   14850.8389
   16858   15234.7643
   16859   15215.8576
   16860   15110.1738
   16861   15060.9749
   16862   15247.3022
   16863   15052.2545
   16864   15026.0546
   16865   15145.0307
   16866   15253.5080
   16867   14826.4426
   16868   14840.1129
   16869   14993.1731
   16870   14926.8443
   16871   15029.2926
   16872   14977.0916
   16873   14889.0809
   16874   14699.4607
   16875   15128.7337
   16876   14949.2347
   16877   14946.8137
   16878   15113.9956
   16879   15026.0179
   16880   15051.9233
   16881   14899.6327
   16882   15132.0775
   16883   15097.6614
   16884   15157.2076
   16885   14932.1029
   16886   15219.3483
   16887   15046.3230
   16888   14661.5137
   16889   14767.5297
   16890   14780.9075
   16891   14701.1734
   16892   14886.8369
   16893   14977.4791
   16894   14843.6963
   16895   15088.5180
   16896   14944.9334
   16897   15026.9769
   16898   14799.7437
   16899   15131.8318
   16900   15087.0084
   16901   15063.3870
   16902   15291.8651
   16903   14952.1676
   16904   14664.2615
   16905   14702.4895
   16906   15008.6890
   16907   15055.1954
   16908   14726.5776
   16909   15104.9246
   16910   14997.7501
   16911   14766.6084
   16912   14950.0749
   16913   15028.7329
   16914   15083.7838
   16915   14858.7461
   16916   14968.3724
   16917   14628.1298
   16918   14949.2804
   16919   14548.3308
   16920   14779.5959
   16921   14862.2332
   16922   14980.3829
   16923   14664.2245
   16924   15055.2220
   16925   14753.5171
   16926   14738.2272
   16927   14556.6876
   16928   14644.1514
   16929   14963.9519
   16930   15098.7495
   16931   15039.1925
   16932   14861.0938
   16933   14764.6476
   16934   14911.0160
   16935   14756.6375
   16936   14957.4599
   16937   14890.9578
   16938   15097.3615
   16939   15020.5588
   16940   14922.2442
   16941   15076.2875
   16942   15300.5636
   16943   14974.5503
   16944   14860.4308
   16945   15080.2524
   16946   14925.8860
   16947   14982.2654
   16948   14931.0415
   16949   14852.9028
   16950   14850.8669
   16951   14788.3478
   16952   14447.7273
   16953   14877.4834
   16954   14803.1120
   16955   14634.1852
   16956   14820.9949
   16957   14686.6955
   16958   14838.8423
   16959   14922.1200
   16960   15029.9457
   16961   14935.8945
   16962   14951.4655
   16963   15092.2911
   16964   14932.0467
   16965   14949.4945
   16966   14951.6684
   16967   15210.5531
   16968   15018.8435
   16969   15136.9802
   16970   14880.1725
   16971   15110.8948
   16972   15097.3909
   16973   14986.2752
   16974   14881.2598
   16975   15188.4676
   16976   15073.1030
   16977   14991.7800
   16978   14907.6318
   16979   15108.4359
   16980   14943.2965
   16981   14916.9760
   16982   15013.0504
   16983   15137.1097
   16984   14899.7166
   16985   15076.2014
   16986   15091.5544
   16987   14745.9090
   16988   14922.7835
   16989   14838.6946
   16990   15259.4532
   16991   15169.5298
   16992   15105.4650
   16993   15132.0475
   16994   15193.7000
   16995   14827.3316
   16996   14994.9086
   16997   15118.3016
   16998   15010.0767
   16999   15080.6622
   17000   15201.5258
   17001   14843.0615
   17002   15119.6982
   17003   14958.6358
   17004   15020.4924
   17005   15045.6415
   17006   14846.5422
   17007   14859.0474
   17008   14955.8199
   17009   14819.6554
   17010   14600.3968
   17011   14869.2132
   17012   14960.9759
   17013   14710.3922
   17014   14606.2457
   17015   14712.3337
   17016   14774.3161
   17017   14701.1845
   17018   14817.6163
   17019   14747.6105
   17020   14940.7754
   17021   14662.1545
   17022   14845.4502
   17023   14789.4688
   17024   14902.0969
   17025   14939.0716
   17026   14838.4167
   17027   14602.2361
   17028   15231.0432
   17029   14919.3174
   17030   15126.8306
   17031   14848.4658
   17032   14871.1331
   17033   14900.9504
   17034   15045.3670
   17035   14956.8929
   17036   14997.1279
   17037   15068.5787
   17038   15099.4943
   17039   15029.4049
   17040   15020.8159
   17041   14992.6759
   17042   15182.2192
   17043   15096.9193
   17044   14944.8651
   17045   15122.7705
   17046   14916.8200
   17047   15058.1108
   17048   15082.8379
   17049   15095.1138
   17050   15099.6555
   17051   15354.5506
   17052   15452.7699
   17053   15223.3076
   17054   14920.3877
   17055   15002.7331
   17056   15182.6920
   17057   15564.7197
   17058   15298.8080
   17059   15375.8550
   17060   15173.8902
   17061   15166.7810
   17062   15199.5596
   17063   15587.4033
   17064   15734.1023
   17065   15261.2717
   17066   15194.3865
   17067   15317.4493
   17068   15304.7399
   17069   15310.1473
   17070   15008.2899
   17071   15141.3552
   17072   15063.4346
   17073   15096.8969
   17074   14948.0392
   17075   14989.7047
   17076   15207.9277
   17077   14999.2692
   17078   15229.7337
   17079   15160.6355
   17080   15340.1752
   17081   15047.8263
   17082   15087.5150
   17083   14955.6130
   17084   15272.1224
   17085   15319.6768
   17086   15324.4377
   17087   15047.0156
   17088   14925.1101
   17089   15007.2525
   17090   15136.8868
   17091   14921.9760
   17092   15223.9270
   17093   15419.8825
   17094   15195.6085
   17095   15377.6456
   17096   15020.1819
   17097   15434.1705
   17098   15350.6562
   17099   15540.7524
   17100   15379.0741
   17101   15197.1815
   17102   15154.2231
   17103   15201.3723
   17104   15270.9727
   17105   15148.6564
   17106   15116.8181
   17107   14976.0489
   17108   15195.8028
   17109   15232.3825
   17110   15162.4559
   17111   15379.0398
   17112   15340.8740
   17113   15215.9432
   17114   15262.8285
   17115   15177.8211
   17116   15382.5447
   17117   15307.5765
   17118   15277.9303
   17119   15405.6840
   17120   15558.5102
   17121   15193.2770
   17122   15243.2877
   17123   15245.8345
   17124   15222.7434
   17125   15231.2537
   17126   15197.1138
   17127   15321.5480
   17128   15310.8553
   17129   15277.9039
   17130   15082.8345
   17131   15276.2656
   17132   14961.5064
   17133   15279.2808
   17134   15199.2975
   17135   15037.8493
   17136   15124.3096
   17137   14958.3960
   17138   15042.3806
   17139   14847.4855
   17140   14780.9120
   17141   14855.6547
   17142   14654.8273
   17143   15189.7590
   17144   14995.0544
   17145   15401.1562
   17146   15210.5463
   17147   15150.4808
   17148   15176.3535
   17149   15440.9587
   17150   15394.4005
   17151   15010.8888
   17152   15080.5000
   17153   15087.3158
   17154   14982.3444
   17155   15118.0844
   17156   15288.9408
   17157   15093.5530
   17158   15545.1060
   17159   15408.3826
   17160   15431.2801
   17161   15122.3125
   17162   15257.7223
   17163   15152.2749
   17164   15459.3877
   17165   15301.1475
   17166   15333.0148
   17167   15382.5353
   17168   15326.7737
   17169   15282.9340
   17170   15140.2265
   17171   15246.0421
   17172   15412.4371
   17173   15189.3928
   17174   14955.9500
   17175   15136.9730
   17176   15279.9554
   17177   15312.6691
   17178   14967.8339
   17179   15252.7739
   17180   15135.3653
   17181   15287.5213
   17182   15069.5245
   17183   15245.3719
   17184   15232.6816
   17185   14984.2263
   17186   15468.1397
   17187   15289.0715
   17188   15267.9973
   17189   15007.5808
   17190   15040.4033
   17191   15120.0100
   17192   15262.8045
   17193   15220.8606
   17194   15149.8735
   17195   15145.2657
   17196   15298.8839
   17197   15366.9242
   17198   15233.5964
   17199   14988.8649
   17200   15119.4236
   17201   15323.3780
   17202   15442.9391
   17203   15226.9095
   17204   15343.4628
   17205   15524.9806
   17206   15446.7793
   17207   15599.6151
   17208   14894.5659
   17209   15352.4000
   17210   15100.7795
   17211   14942.2327
   17212   15331.2692
   17213   15032.3342
   17214   15362.4585
   17215   15178.1931
   17216   14922.1892
   17217   15104.3833
   17218   15342.0438
   17219   15267.8830
   17220   15183.7290
   17221   15371.3737
   17222   15092.8940
   17223   15317.1369
   17224   15156.7909
   17225   15135.7036
   17226   15411.6479
   17227   15000.3743
   17228   15094.5794
   17229   14885.4289
   17230   14984.6026
   17231   14976.1942
   17232   14941.3410
   17233   14930.0852
   17234   14877.5884
   17235   15119.0079
   17236   15201.7984
   17237   15164.9220
   17238   15459.9115
   17239   15149.2096
   17240   15324.2346
   17241   15370.3082
   17242   14987.2229
   17243   15085.9029
   17244   14954.9815
   17245   15008.1294
   17246   15226.8263
   17247   15160.1089
   17248   15092.3476
   17249   15066.2757
   17250   15118.7636
   17251   15263.0095
   17252   15148.5326
   17253   15394.4495
   17254   14999.7129
   17255   15264.3272
   17256   15081.1841
   17257   15125.7327
   17258   15378.8149
   17259   15299.2662
   17260   15266.6263
   17261   15383.1230
   17262   15504.3927
   17263   15279.9131
   17264   14988.0829
   17265   15604.2427
   17266   15552.6042
   17267   15347.0052
   17268   15202.1685
   17269   15462.5612
   17270   15142.6463
   17271   15289.9828
   17272   15295.4106
   17273   15341.1147
   17274   15571.1244
   17275   15597.1531
   17276   15440.8851
   17277   15516.2740
   17278   15482.3414
   17279   15442.1457
   17280   15376.3230
   17281   15647.7016
   17282   15346.8373
   17283   15468.4893
   17284   15620.0259
   17285   15315.7588
   17286   15460.7016
   17287   15133.6253
   17288   15172.2972
   17289   15156.6134
   17290   14857.6936
   17291   15190.1787
   17292   15308.6799
   17293   14924.8777
   17294   14975.0689
   17295   15045.8184
   17296   15206.5125
   17297   15258.4529
   17298   14831.6272
   17299   15364.7771
   17300   15029.2881
   17301   14990.8718
   17302   15096.4513
   17303   15117.3067
   17304   14802.0331
   17305   15269.8849
   17306   15251.2513
   17307   15079.4932
   17308   15038.5586
   17309   15058.2749
   17310   15210.6744
   17311   15376.8383
   17312   15210.4505
   17313   15296.5451
   17314   15386.3499
   17315   15000.4245
   17316   15265.3443
   17317   15154.8042
   17318   15144.4978
   17319   14984.6899
   17320   15188.0758
   17321   15355.0323
   17322   14959.3716
   17323   14895.4548
   17324   15096.1776
   17325   14944.4711
   17326   14870.0114
   17327   15002.5908
   17328   15030.3038
   17329   15143.9089
   17330   15015.6948
   17331   15283.6062
   17332   15234.1066
   17333   15618.3177
   17334   15491.7787
   17335   15411.5142
   17336   15429.2098
   17337   15400.1910
   17338   15501.2790
   17339   15410.1599
   17340   15473.6359
   17341   15159.7671
   17342   15209.8556
   17343   15314.2231
   17344   15419.5730
   17345   15173.6828
   17346   15393.5280
   17347   15420.8141
   17348   15235.6906
   17349   15277.0960
   17350   15285.6253
   17351   15223.0107
   17352   15489.3832
   17353   15267.5031
   17354   15661.0432
   17355   15327.2389
   17356   15487.0972
   17357   15150.7180
   17358   15226.8527
   17359   15191.1322
   17360   15237.5198
   17361   15350.1248
   17362   15237.7031
   17363   15330.6356
   17364   15456.9714
   17365   15122.1837
   17366   15396.6151
   17367   15299.3562
   17368   15466.6068
   17369   15352.7827
   17370   15306.2921
   17371   15340.6423
   17372   15414.1151
   17373   15326.7977
   17374   15554.6710
   17375   15615.6037
   17376   15304.8282
   17377   15250.8494
   17378   15033.5532
   17379   15115.7429
   17380   15127.6103
   17381   14970.7610
   17382   15083.0520
   17383   15091.5126
   17384   14890.2377
   17385   15111.3402
   17386   14958.3710
   17387   15051.7213
   17388   15256.7062
   17389   15080.9693
   17390   14912.4709
   17391   15022.1479
   17392   15337.8790
   17393   14829.6791
   17394   14992.7500
   17395   15129.0933
   17396   15309.8440
   17397   15233.0715
   17398   14960.8914
   17399   14883.9434
   17400   14853.5381
   17401   15264.6863
   17402   15046.4530
   17403   15090.7561
   17404   14829.5818
   17405   15132.9337
   17406   14870.5051
   17407   15217.2718
   17408   15117.6494
   17409   15384.0976
   17410   15301.1389
   17411   15222.0135
   17412   15028.7683
   17413   14942.8809
   17414   14915.7741
   17415   15070.2384
   17416   15160.8368
   17417   15239.1061
   17418   15084.7213
   17419   14946.8895
   17420   15226.4024
   17421   15055.2343
   17422   15022.7102
   17423   15037.4000
   17424   15249.1234
   17425   14841.2033
   17426   15028.0299
   17427   15198.5829
   17428   15331.0105
   17429   14855.3762
   17430   15029.5688
   17431   15073.1119
   17432   15436.8169
   17433   15169.6728
   17434   15287.2761
   17435   15277.0277
   17436   15251.4875
   17437   15188.8735
   17438   15022.6173
   17439   15341.7194
   17440   15135.4604
   17441   15191.1466
   17442   15450.8026
   17443   15116.8786
   17444   15198.1110
   17445   15255.4638
   17446   15233.0229
   17447   15150.7737
   17448   15354.8091
   17449   15150.2773
   17450   14894.1885
   17451   15352.4044
   17452   15328.7641
   17453   15156.0996
   17454   15174.4740
   17455   15196.2735
   17456   15148.9039
   17457   15078.6356
   17458   14972.8335
   17459   15246.6601
   17460   14955.9484
   17461   15077.9326
   17462   15143.7562
   17463   15074.5578
   17464   15081.9218
   17465   15267.1193
   17466   15317.9129
   17467   15445.1068
   17468   15186.3531
   17469   15354.3809
   17470   15105.8009
   17471   15031.0279
   17472   15258.6354
   17473   15141.9059
   17474   15388.4171
   17475   15166.6749
   17476   15478.6748
   17477   15149.7024
   17478   15192.5418
   17479   15183.0626
   17480   15292.0844
   17481   14912.8551
   17482   15109.8237
   17483   15175.0412
   17484   15326.7216
   17485   14971.1370
   17486   15142.1505
   17487   15124.3429
   17488   14991.8741
   17489   15127.8991
   17490   15001.1047
   17491   15047.0036
   17492   15217.2698
   17493   15109.5825
   17494   14974.4636
   17495   14786.5797
   17496   15331.4984
   17497   15187.9137
   17498   15295.2310
   17499   14998.5977
   17500   15094.9404
   17501   15100.7235
   17502   14894.6409
   17503   15026.7878
   17504   14990.8241
   17505   15294.0196
   17506   15372.4083
   17507   15155.5066
   17508   15080.2025
   17509   15197.6072
   17510   15099.6673
   17511   15043.4007
   17512   14964.2256
   17513   15091.9860
   17514   15067.4171
   17515   14780.5509
   17516   15112.9826
   17517   14877.3608
   17518   15107.6173
   17519   15039.1653
   17520   15052.3208
   17521   14994.3976
   17522   14794.3445
   17523   14865.8932
   17524   14838.3152
   17525   14799.7129
   17526   15012.1000
   17527   14689.8738
   17528   14898.1602
   17529   14920.8609
   17530   15022.0357
   17531   15030.4021
   17532   14876.2350
   17533   14765.0735
   17534   15114.5691
   17535   14765.4342
   17536   14890.4335
   17537   15229.3878
   17538   14890.3058
   17539   15148.6341
   17540   14994.9164
   17541   14757.9769
   17542   15094.3316
   17543   15002.0869
   17544   15218.2730
   17545   14975.7794
   17546   15153.3923
   17547   14719.4220
   17548   14598.4299
   17549   14788.8955
   17550   15095.6900
   17551   14873.3089
   17552   14880.0515
   17553   14937.2309
   17554   14906.7624
   17555   14861.2921
   17556   14918.2286
   17557   14801.9834
   17558   14950.4641
   17559   14727.9804
   17560   14881.7831
   17561   15010.7231
   17562   15068.7460
   17563   14768.1480
   17564   14960.2508
   17565   15037.6746
   17566   15031.8495
   17567   15101.8680
   17568   14969.3988
   17569   15037.8261
   17570   15002.0836
   17571   15241.1022
   17572   15358.4933
   17573   15215.1032
   17574   15361.8933
   17575   15028.0716
   17576   14991.3442
   17577   15126.0180
   17578   15031.9553
   17579   15008.2746
   17580   14987.2177
   17581   15141.9168
   17582   15212.0268
   17583   15045.9075
   17584   15044.3422
   17585   14909.7838
   17586   15264.4439
   17587   14894.4683
   17588   14901.5154
   17589   15029.9687
   17590   15210.7691
   17591   15210.5889
   17592   14994.4026
   17593   15411.1555
   17594   15088.4697
   17595   14881.4093
   17596   14997.1188
   17597   14741.0944
   17598   14836.3079
   17599   14888.4528
   17600   14948.0305
   17601   15013.1478
   17602   14875.7277
   17603   14974.7258
   17604   14958.2292
   17605   14997.5280
   17606   14915.8571
   17607   15073.6050
   17608   14969.7789
   17609   15104.1818
   17610   15064.4432
   17611   15159.0538
   17612   15133.6842
   17613   15109.1363
   17614   14842.9077
   17615   14842.6689
   17616   14824.6771
   17617   15206.7413
   17618   14981.8035
   17619   14833.9521
   17620   15011.9973
   17621   15246.3878
   17622   15196.6031
   17623   15457.9339
   17624   15265.2193
   17625   15445.8989
   17626   15196.7773
   17627   14837.2818
   17628   15081.5217
   17629   14921.2797
   17630   14927.0755
   17631   14990.4916
   17632   14970.2357
   17633   15153.4473
   17634   14817.4667
   17635   15298.4634
   17636   15303.1266
   17637   15391.4755
   17638   15272.8950
   17639   15106.8453
   17640   15150.3041
   17641   15249.9340
   17642   14995.4369
   17643   15312.7083
   17644   15322.5277
   17645   15178.4881
   17646   15320.7583
   17647   15029.7170
   17648   14935.4879
   17649   15118.1026
   17650   15348.1631
   17651   15130.8269
   17652   14918.3028
   17653   14990.7734
   17654   15136.8413
   17655   15119.0134
   17656   15034.8922
   17657   15079.0468
   17658   15025.3905
   17659   15054.7715
   17660   14993.3699
   17661   15027.2884
   17662   15300.2107
   17663   14937.9201
   17664   15197.7875
   17665   14876.7336
   17666   15027.3615
   17667   15047.3925
   17668   14982.9363
   17669   15136.6116
   17670   15267.5395
   17671   15271.6701
   17672   15023.3261
   17673   14920.4997
   17674   14981.9902
   17675   15186.6179
   17676   15254.2505
   17677   15099.1163
   17678   15212.2053
   17679   15263.5841
   17680   15263.0789
   17681   15210.9170
   17682   15135.6704
   17683   15109.2461
   17684   14880.2478
   17685   15263.8616
   17686   14955.2246
   17687   15109.2104
   17688   14723.6219
   17689   14955.4431
   17690   15044.4975
   17691   15084.1655
   17692   15107.3975
   17693   15083.8586
   17694   14972.6903
   17695   15294.8925
   17696   15043.3546
   17697   15364.4945
   17698   14987.6640
   17699   15217.6006
   17700   15055.9554
   17701   15044.5223
   17702   15279.2357
   17703   15065.7163
   17704   15190.3569
   17705   15107.3282
   17706   15050.7789
   17707   15166.1711
   17708   15235.7829
   17709   15189.4289
   17710   15184.7139
   17711   15248.8199
   17712   15340.0216
   17713   15386.5145
   17714   15566.3425
   17715   15412.4852
   17716   15075.7656
   17717   15095.5769
   17718   15214.7356
   17719   15349.0602
   17720   15304.7215
   17721   15446.8056
   17722   15037.1533
   17723   15245.2877
   17724   14908.1198
   17725   14906.5570
   17726   15545.9333
   17727   15060.7819
   17728   15242.2588
   17729   15430.8527
   17730   15204.2002
   17731   15661.8979
   17732   15457.0791
   17733   15497.9283
   17734   15398.6169
   17735   15442.0113
   17736   15483.5112
   17737   15108.8227
   17738   15383.6154
   17739   15306.9328
   17740   15514.3748
   17741   15226.6522
   17742   15199.7456
   17743   15378.0237
   17744   15242.3160
   17745   15033.8684
   17746   15213.2201
   17747   15295.4709
   17748   15172.5148
   17749   15293.5384
   17750   15543.3102
   17751   15216.2610
   17752   15175.2283
   17753   14964.9767
   17754   15252.9296
   17755   15401.8540
   17756   15474.6105
   17757   15083.0903
   17758   15114.5561
   17759   15165.9939
   17760   15326.5087
   17761   15342.3017
   17762   15192.7236
   17763   15488.2960
   17764   15267.3159
   17765   15297.4285
   17766   15205.3334
   17767   15086.4129
   17768   15202.4800
   17769   15256.4073
   17770   15183.0694
   17771   14940.5119
   17772   14893.2515
   17773   14967.0966
   17774   14972.8107
   17775   14985.6871
   17776   15013.3348
   17777   15002.1814
   17778   15132.7690
   17779   15027.3476
   17780   15060.9334
   17781   15104.1582
   17782   15030.0912
   17783   15169.7267
   17784   14916.1089
   17785   14740.7817
   17786   15026.9639
   17787   14870.8910
   17788   15008.7642
   17789   15420.4616
   17790   15018.0254
   17791   15122.4265
   17792   15206.0944
   17793   15080.3388
   17794   15066.1213
   17795   14971.8718
   17796   15047.6675
   17797   14866.5785
   17798   15106.6117
   17799   15172.3466
   17800   15119.5926
   17801   15206.2104
   17802   15238.3830
   17803   15078.4239
   17804   15087.4179
   17805   15401.6103
   17806   15274.1353
   17807   15101.3071
   17808   15245.3517
   17809   15023.4086
   17810   15033.3612
   17811   14963.0831
   17812   14872.0350
   17813   15214.7093
   17814   15147.8764
   17815   14827.0052
   17816   14823.3503
   17817   14906.7256
   17818   14909.4462
   17819   14709.7184
   17820   14959.1428
   17821   14767.3055
   17822   14986.6450
   17823   15022.8584
   17824   14665.3546
   17825   15027.5821
   17826   15083.4630
   17827   15045.1734
   17828   15050.6585
   17829   14849.8894
   17830   15004.0228
   17831   14810.8835
   17832   14855.7898
   17833   15091.4685
   17834   15037.2206
   17835   14893.7364
   17836   14763.6663
   17837   14939.4188
   17838   14921.4369
   17839   14768.5634
   17840   14904.0779
   17841   14880.0998
   17842   14969.3828
   17843   14719.3680
   17844   14655.3001
   17845   14940.4699
   17846   14731.4669
   17847   14851.5217
   17848   14942.0368
   17849   14858.5266
   17850   14823.7395
   17851   14514.8622
   17852   14805.2380
   17853   14603.1626
   17854   14931.8145
   17855   14493.6029
   17856   14831.3968
   17857   14852.7116
   17858   14848.9797
   17859   14923.8996
   17860   14908.4111
   17861   14697.1032
   17862   14694.5031
   17863   14674.4848
   17864   14783.5673
   17865   15107.8717
   17866   14901.9881
   17867   15111.7868
   17868   14829.8714
   17869   14866.3447
   17870   14951.7978
   17871   15021.9281
   17872   14916.2774
   17873   14816.7080
   17874   14971.4245
   17875   15030.8864
   17876   15007.3659
   17877   14853.1656
   17878   15057.6266
   17879   15167.8142
   17880   15165.3638
   17881   15094.2956
   17882   15012.0851
   17883   15040.6733
   17884   15124.5443
   17885   15082.3077
   17886   14966.8250
   17887   14850.6181
   17888   15074.2957
   17889   15011.1859
   17890   14838.1487
   17891   15225.5325
   17892   15055.3166
   17893   15221.7307
   17894   15078.9087
   17895   14958.8702
   17896   15136.0945
   17897   15090.7012
   17898   14961.3713
   17899   15245.4082
   17900   15232.6943
   17901   15262.6694
   17902   15169.5829
   17903   15249.0512
   17904   15027.5941
   17905   15236.5295
   17906   15247.6389
   17907   15306.3952
   17908   15401.3813
   17909   15196.8236
   17910   15114.5082
   17911   15637.6810
   17912   15403.9304
   17913   15370.7605
   17914   15172.0408
   17915   15463.1658
   17916   15270.5571
   17917   15097.2171
   17918   15003.7410
   17919   15257.4756
   17920   15061.7424
   17921   15193.8904
   17922   15228.5418
   17923   14866.6648
   17924   15029.5416
   17925   15183.0296
   17926   15488.7597
   17927   15210.2517
   17928   14959.0779
   17929   15064.9098
   17930   15109.6127
   17931   14894.9442
   17932   15049.9280
   17933   15230.3023
   17934   15089.4062
   17935   15019.3338
   17936   15234.1943
   17937   15038.8601
   17938   15039.8941
   17939   14920.7040
   17940   14650.4658
   17941   14977.5451
   17942   14791.6828
   17943   14838.4398
   17944   14781.9240
   17945   14672.9790
   17946   15094.0253
   17947   14626.0506
   17948   14917.2367
   17949   15041.4996
   17950   14813.3428
   17951   14931.7465
   17952   15086.2144
   17953   14906.8125
   17954   14950.4551
   17955   14851.8615
   17956   15047.0503
   17957   15083.8022
   17958   14832.6934
   17959   15043.8502
   17960   15295.5377
   17961   15090.0019
   17962   15032.2250
   17963   14858.1592
   17964   14934.0948
   17965   15237.3422
   17966   15165.5777
   17967   15076.5498
   17968   15157.0752
   17969   14830.1388
   17970   14919.7656
   17971   14853.6766
   17972   14863.1538
   17973   15010.2177
   17974   14973.0082
   17975   15097.7127
   17976   15115.7203
   17977   15039.9092
   17978   14493.5222
   17979   15281.7134
   17980   15047.0966
   17981   15095.5933
   17982   14814.3969
   17983   15235.2273
   17984   14831.5274
   17985   15137.7881
   17986   15266.1752
   17987   14855.1764
   17988   15078.9698
   17989   14871.9333
   17990   14962.8175
   17991   15193.1976
   17992   15202.7601
   17993   14936.7393
   17994   15124.6138
   17995   14979.9903
   17996   14827.6303
   17997   15040.8048
   17998   14955.6587
   17999   15183.9658
   18000   15063.2634
   18001   15168.6154
   18002   14933.8094
   18003   15063.1414
   18004   14991.0611
   18005   15150.8077
   18006   15058.5754
   18007   15072.1313
   18008   15063.0054
   18009   15034.5308
   18010   14881.7552
   18011   15218.2359
   18012   15251.1016
   18013   15024.6030
   18014   15252.0645
   18015   15356.0214
   18016   15414.8751
   18017   15124.0552
   18018   15285.5048
   18019   15236.4509
   18020   14823.6824
   18021   14943.6042
   18022   15021.8775
   18023   15276.5001
   18024   15152.3025
   18025   15196.9747
   18026   15079.6195
   18027   15302.6819
   18028   15251.2886
   18029   15151.5641
   18030   15127.9652
   18031   15312.3235
   18032   15415.7485
   18033   14958.8903
   18034   15111.0802
   18035   15188.1164
   18036   15054.2400
   18037   15053.4804
   18038   14849.0565
   18039   15220.0315
   18040   15360.1278
   18041   15129.0678
   18042   15118.6045
   18043   15272.9534
   18044   15383.5579
   18045   15323.7923
   18046   15134.2526
   18047   14875.1403
   18048   15041.7995
   18049   14738.6486
   18050   15226.4834
   18051   15111.3709
   18052   14739.8800
   18053   14778.2891
   18054   15140.6347
   18055   14924.9726
   18056   15165.6452
   18057   14944.2284
   18058   15030.4101
   18059   14851.0467
   18060   15057.7232
   18061   14942.6988
   18062   15104.2929
   18063   14904.8217
   18064   15167.9121
   18065   15062.3462
   18066   15088.8243
   18067   15123.2336
   18068   14919.2915
   18069   15071.4593
   18070   14988.2327
   18071   14792.4041
   18072   14844.3635
   18073   14970.6871
   18074   14940.1838
   18075   15173.2273
   18076   14960.9951
   18077   14923.8153
   18078   14774.7790
   18079   14751.5365
   18080   15058.7074
   18081   14870.8343
   18082   15018.9009
   18083   14791.6488
   18084   14741.9172
   18085   14582.1604
   18086   14979.4623
   18087   14655.7713
   18088   14749.8765
   18089   14980.4699
   18090   14986.2107
   18091   15096.3585
   18092   14800.5172
   18093   15140.1592
   18094   14917.7013
   18095   15163.7029
   18096   15243.0806
   18097   15324.8193
   18098   15143.4308
   18099   15154.8686
   18100   15017.0691
   18101   15084.4334
   18102   15157.1084
   18103   15301.1726
   18104   14917.9195
   18105   15047.5028
   18106   14821.9225
   18107   14949.9504
   18108   14987.9566
   18109   15243.5424
   18110   15024.3497
   18111   15242.5717
   18112   15359.6289
   18113   15078.8543
   18114   14943.4192
   18115   15299.3164
   18116   15331.0572
   18117   15387.2801
   18118   15165.7643
   18119   14995.4837
   18120   15082.2484
   18121   14953.7452
   18122   15018.6434
   18123   15037.2960
   18124   14755.9616
   18125   14905.2622
   18126   15018.0166
   18127   15005.5271
   18128   15102.2601
   18129   15040.9843
   18130   14962.7769
   18131   14972.4897
   18132   15276.9848
   18133   15095.4612
   18134   14997.2936
   18135   14827.9043
   18136   15049.5592
   18137   15196.2005
   18138   14879.2045
   18139   14940.1844
   18140   15267.5293
   18141   14885.0573
   18142   15202.7253
   18143   14962.9999
   18144   15435.1906
   18145   14989.6217
   18146   15216.9830
   18147   15136.4784
   18148   15309.5099
   18149   15022.9044
   18150   15149.1623
   18151   14912.0027
   18152   15099.7322
   18153   15144.4940
   18154   14936.3112
   18155   15187.7564
   18156   15093.4125
   18157   15127.8798
   18158   15135.3820
   18159   15380.8472
   18160   15118.7545
   18161   15341.1463
   18162   15388.4558
   18163   15292.8803
   18164   15103.6776
   18165   15139.9190
   18166   15235.6790
   18167   14972.7708
   18168   15127.7063
   18169   15135.4620
   18170   15085.0096
   18171   15049.0175
   18172   15155.2275
   18173   15006.5286
   18174   15243.7289
   18175   15128.9285
   18176   15263.8852
   18177   14981.2691
   18178   14926.8397
   18179   14972.4372
   18180   14912.1779
[truncated: 6,640,041 more chars]
