# Supplementary material for: Non-degradative Ubiquitination of Protein Kinases
Source: PLoS Comput Biol. 2016 Jun 2;12(6):e1004898. doi: 10.1371/journal.pcbi.1004898 (PMC4890936; doi:10.1371/journal.pcbi.1004898)
Supplement: S53 Dataset — The solvent accessible surface area of the ubiquitin moiety at each picosecond in the simulations is printed. Data from each of the 32 10-ns simulations is combined into one file. (BZ2) [file pcbi.1004898.s063.bz2 › pcbi.1004898.s063]

#Frame       surfubiq
       1    4528.3884
       2    4435.8359
       3    4422.2437
       4    4643.0750
       5    4543.4583
       6    4639.9194
       7    4594.1668
       8    4554.2493
       9    4471.2121
      10    4481.0496
      11    4502.5017
      12    4541.0139
      13    4497.2444
      14    4474.9077
      15    4428.6352
      16    4536.1399
      17    4481.0165
      18    4473.1630
      19    4532.5696
      20    4507.1753
      21    4536.4685
      22    4459.0455
      23    4554.0128
      24    4506.1567
      25    4587.0404
      26    4554.4640
      27    4635.4545
      28    4454.2733
      29    4550.6074
      30    4515.6371
      31    4505.8137
      32    4550.0896
      33    4456.0159
      34    4456.6905
      35    4407.8002
      36    4507.5454
      37    4431.1668
      38    4484.9322
      39    4409.8009
      40    4359.6444
      41    4512.5089
      42    4496.5290
      43    4565.4197
      44    4604.7074
      45    4468.7656
      46    4444.3241
      47    4604.9059
      48    4617.0161
      49    4456.7630
      50    4481.7690
      51    4323.7570
      52    4506.7538
      53    4424.2447
      54    4441.0208
      55    4365.0225
      56    4429.6989
      57    4359.3394
      58    4420.8965
      59    4425.1543
      60    4552.2084
      61    4371.7842
      62    4434.9543
      63    4408.9239
      64    4480.8947
      65    4355.6477
      66    4510.2452
      67    4418.7741
      68    4388.3964
      69    4512.0070
      70    4554.5292
      71    4557.0607
      72    4536.7290
      73    4530.6772
      74    4676.8479
      75    4450.1280
      76    4601.7408
      77    4569.5035
      78    4541.7747
      79    4576.2491
      80    4592.7187
      81    4596.8655
      82    4437.6406
      83    4552.7622
      84    4512.0458
      85    4357.0987
      86    4412.1704
      87    4547.9639
      88    4514.0431
      89    4411.1720
      90    4524.1423
      91    4457.0367
      92    4572.7955
      93    4458.1745
      94    4549.4024
      95    4439.8301
      96    4469.5158
      97    4436.4524
      98    4520.1481
      99    4459.2849
     100    4448.0452
     101    4310.9928
     102    4315.5389
     103    4350.9679
     104    4285.7506
     105    4320.4434
     106    4310.4712
     107    4492.6272
     108    4415.0941
     109    4380.4158
     110    4527.3825
     111    4326.4607
     112    4398.0440
     113    4448.5461
     114    4442.2056
     115    4337.6257
     116    4420.8293
     117    4433.0176
     118    4445.9179
     119    4449.4795
     120    4552.5734
     121    4335.4370
     122    4380.7409
     123    4446.3866
     124    4427.6801
     125    4470.7361
     126    4408.6143
     127    4446.3951
     128    4385.4421
     129    4341.2609
     130    4424.0349
     131    4433.0081
     132    4380.8322
     133    4411.5070
     134    4489.4670
     135    4355.8548
     136    4452.2940
     137    4388.2593
     138    4332.3703
     139    4394.7058
     140    4526.9789
     141    4475.4188
     142    4356.8670
     143    4409.5838
     144    4483.0110
     145    4493.8774
     146    4394.7865
     147    4496.6261
     148    4379.6042
     149    4380.8413
     150    4426.3128
     151    4427.6311
     152    4446.8124
     153    4444.0327
     154    4420.4324
     155    4471.3992
     156    4523.1155
     157    4472.1395
     158    4476.4164
     159    4409.1394
     160    4491.2550
     161    4430.5781
     162    4426.6283
     163    4465.8824
     164    4505.1300
     165    4432.8580
     166    4503.6528
     167    4544.7905
     168    4502.2475
     169    4471.4859
     170    4681.7104
     171    4507.3994
     172    4578.9789
     173    4501.3463
     174    4505.2752
     175    4585.5012
     176    4567.4255
     177    4512.6791
     178    4501.8621
     179    4477.9274
     180    4556.9212
     181    4538.1179
     182    4516.6116
     183    4583.7741
     184    4466.1640
     185    4474.4532
     186    4585.6217
     187    4438.7501
     188    4465.4549
     189    4339.5780
     190    4480.6371
     191    4597.4997
     192    4442.3901
     193    4472.1888
     194    4453.1772
     195    4520.8818
     196    4522.4647
     197    4359.1243
     198    4477.1308
     199    4443.7570
     200    4432.3602
     201    4447.1060
     202    4497.6917
     203    4467.3282
     204    4507.7460
     205    4378.4443
     206    4407.8231
     207    4447.9569
     208    4315.4428
     209    4364.8909
     210    4484.7105
     211    4312.2832
     212    4445.8643
     213    4385.0886
     214    4462.8908
     215    4480.8878
     216    4528.6936
     217    4533.4323
     218    4529.5942
     219    4458.3941
     220    4469.6323
     221    4367.0385
     222    4380.5042
     223    4557.7150
     224    4456.8546
     225    4400.3828
     226    4416.2393
     227    4399.6412
     228    4302.7378
     229    4414.7886
     230    4508.2078
     231    4357.5264
     232    4321.0023
     233    4282.3068
     234    4458.5863
     235    4444.4874
     236    4393.8284
     237    4481.0083
     238    4446.6502
     239    4508.7328
     240    4495.5382
     241    4502.1978
     242    4368.7211
     243    4293.3028
     244    4235.5799
     245    4494.4277
     246    4433.6417
     247    4426.0249
     248    4526.0924
     249    4491.7192
     250    4423.7788
     251    4593.9157
     252    4483.5603
     253    4576.7218
     254    4467.1166
     255    4405.3217
     256    4460.6288
     257    4469.0274
     258    4462.4970
     259    4493.5489
     260    4497.1882
     261    4432.6905
     262    4534.5688
     263    4353.0645
     264    4328.9359
     265    4391.2097
     266    4320.6494
     267    4323.0694
     268    4448.9702
     269    4480.1420
     270    4529.0953
     271    4475.8941
     272    4375.6749
     273    4375.5782
     274    4324.1684
     275    4300.5752
     276    4407.1058
     277    4427.2658
     278    4469.2676
     279    4378.1463
     280    4395.5964
     281    4397.5298
     282    4414.8368
     283    4436.5838
     284    4517.3898
     285    4396.6055
     286    4475.2370
     287    4512.8945
     288    4467.2988
     289    4536.3856
     290    4497.9666
     291    4500.8339
     292    4451.1760
     293    4279.5434
     294    4493.5855
     295    4530.9918
     296    4501.9418
     297    4433.3486
     298    4605.3450
     299    4314.2638
     300    4453.0148
     301    4287.9358
     302    4493.8849
     303    4426.9980
     304    4372.6151
     305    4387.6776
     306    4525.0551
     307    4454.7054
     308    4442.5336
     309    4380.7421
     310    4454.7193
     311    4482.3305
     312    4409.5554
     313    4454.2375
     314    4389.1318
     315    4460.2433
     316    4439.8548
     317    4293.7356
     318    4349.8019
     319    4455.3346
     320    4459.6553
     321    4321.8714
     322    4523.9347
     323    4415.8993
     324    4380.1411
     325    4465.1394
     326    4301.1146
     327    4403.7259
     328    4499.8535
     329    4405.4221
     330    4437.7968
     331    4447.3721
     332    4562.6308
     333    4426.6955
     334    4413.5264
     335    4459.8988
     336    4481.8721
     337    4441.5434
     338    4437.5501
     339    4548.2230
     340    4372.3230
     341    4365.2836
     342    4357.3328
     343    4481.3111
     344    4407.9283
     345    4391.0848
     346    4435.0132
     347    4370.2668
     348    4405.1100
     349    4378.0367
     350    4401.6593
     351    4296.2739
     352    4395.3021
     353    4440.6364
     354    4453.8189
     355    4389.4254
     356    4504.9887
     357    4402.9942
     358    4323.5829
     359    4454.2434
     360    4401.4417
     361    4425.8596
     362    4576.6523
     363    4467.1007
     364    4471.6771
     365    4460.2893
     366    4499.6837
     367    4579.2042
     368    4446.9737
     369    4531.7740
     370    4495.1259
     371    4483.3715
     372    4454.6632
     373    4544.9124
     374    4541.1656
     375    4374.6932
     376    4464.6238
     377    4459.9534
     378    4380.0710
     379    4456.3703
     380    4426.8731
     381    4299.3648
     382    4272.1864
     383    4488.5558
     384    4461.2424
     385    4412.0056
     386    4377.5342
     387    4415.2160
     388    4381.4034
     389    4324.1830
     390    4462.9179
     391    4434.6558
     392    4425.9569
     393    4617.6554
     394    4454.2297
     395    4532.2768
     396    4417.4143
     397    4485.2611
     398    4400.4583
     399    4438.6068
     400    4378.5496
     401    4272.4966
     402    4467.0704
     403    4505.8817
     404    4503.1088
     405    4552.3648
     406    4416.6491
     407    4455.0259
     408    4417.6597
     409    4492.6700
     410    4331.7804
     411    4482.0933
     412    4483.0818
     413    4514.4065
     414    4339.1963
     415    4538.9944
     416    4584.6997
     417    4446.5747
     418    4506.1376
     419    4453.4495
     420    4487.8073
     421    4537.2125
     422    4418.5032
     423    4352.3309
     424    4496.4178
     425    4361.9988
     426    4541.6375
     427    4319.1130
     428    4452.7194
     429    4434.6926
     430    4377.1950
     431    4475.0549
     432    4336.3987
     433    4325.8607
     434    4379.2813
     435    4465.7109
     436    4401.7164
     437    4494.3295
     438    4339.1812
     439    4383.9397
     440    4383.2953
     441    4513.5066
     442    4532.3823
     443    4534.7499
     444    4576.8885
     445    4625.8171
     446    4470.7793
     447    4475.9481
     448    4465.6088
     449    4450.8756
     450    4424.6942
     451    4493.9641
     452    4578.3402
     453    4318.7932
     454    4640.9424
     455    4406.9193
     456    4330.2491
     457    4398.5597
     458    4503.8490
     459    4548.8353
     460    4439.6339
     461    4433.3747
     462    4432.1578
     463    4400.7374
     464    4416.1503
     465    4382.0845
     466    4222.6299
     467    4292.7531
     468    4470.4417
     469    4492.4043
     470    4623.3486
     471    4393.4949
     472    4571.0283
     473    4534.5819
     474    4622.3902
     475    4490.3222
     476    4433.8082
     477    4600.9351
     478    4529.1489
     479    4418.2088
     480    4470.2265
     481    4460.2037
     482    4415.2956
     483    4477.0565
     484    4541.1591
     485    4394.2846
     486    4377.2447
     487    4510.3904
     488    4485.6230
     489    4366.1420
     490    4365.8543
     491    4475.1375
     492    4604.5448
     493    4389.4383
     494    4328.0456
     495    4543.2009
     496    4476.6083
     497    4452.0408
     498    4470.7895
     499    4453.8466
     500    4464.4635
     501    4481.6633
     502    4500.0436
     503    4394.6781
     504    4563.4091
     505    4451.3644
     506    4510.5098
     507    4429.0115
     508    4425.3099
     509    4368.7763
     510    4499.3142
     511    4408.0417
     512    4330.1203
     513    4367.5838
     514    4501.4379
     515    4541.7089
     516    4486.0936
     517    4427.6019
     518    4433.9274
     519    4456.2113
     520    4519.9295
     521    4520.4387
     522    4542.6573
     523    4538.1726
     524    4494.5959
     525    4522.4420
     526    4328.9779
     527    4549.7087
     528    4417.8936
     529    4389.7381
     530    4570.3618
     531    4586.5989
     532    4552.8385
     533    4774.5262
     534    4594.7587
     535    4561.2922
     536    4399.2102
     537    4439.9366
     538    4471.0967
     539    4424.2068
     540    4503.9387
     541    4527.9483
     542    4473.1860
     543    4440.1235
     544    4296.8063
     545    4461.6462
     546    4422.6385
     547    4386.4784
     548    4349.8242
     549    4463.1021
     550    4500.6809
     551    4595.7676
     552    4564.9892
     553    4532.2661
     554    4408.4893
     555    4511.5301
     556    4463.7109
     557    4439.4819
     558    4441.1100
     559    4400.8509
     560    4521.4411
     561    4567.6015
     562    4661.2504
     563    4602.9088
     564    4595.9776
     565    4492.0259
     566    4559.8511
     567    4418.1036
     568    4539.0408
     569    4587.7340
     570    4522.3263
     571    4504.0176
     572    4551.6292
     573    4642.1109
     574    4436.7391
     575    4545.3427
     576    4616.4214
     577    4452.5863
     578    4434.2840
     579    4524.8695
     580    4600.4322
     581    4670.9305
     582    4485.9583
     583    4564.5740
     584    4624.2244
     585    4660.9790
     586    4590.6508
     587    4494.0518
     588    4394.0327
     589    4438.2281
     590    4478.1412
     591    4607.3455
     592    4412.7937
     593    4607.8230
     594    4640.7615
     595    4589.0910
     596    4488.0700
     597    4467.8361
     598    4473.5034
     599    4536.8320
     600    4463.3711
     601    4398.4653
     602    4395.3048
     603    4597.7854
     604    4585.5762
     605    4607.2898
     606    4483.7938
     607    4654.5611
     608    4577.0023
     609    4538.0347
     610    4549.8045
     611    4502.2363
     612    4531.7373
     613    4495.9271
     614    4552.0259
     615    4509.6437
     616    4621.2106
     617    4474.3783
     618    4414.6219
     619    4495.4874
     620    4425.6060
     621    4441.7371
     622    4454.2996
     623    4493.7842
     624    4494.5461
     625    4531.1369
     626    4462.9680
     627    4532.6059
     628    4323.8467
     629    4415.0782
     630    4402.4963
     631    4410.5232
     632    4438.4762
     633    4450.7858
     634    4433.8795
     635    4340.5200
     636    4430.7574
     637    4529.3671
     638    4562.7447
     639    4493.7500
     640    4748.3714
     641    4531.7721
     642    4411.6540
     643    4441.4288
     644    4461.1504
     645    4456.9966
     646    4370.5482
     647    4389.8468
     648    4556.4066
     649    4551.9389
     650    4520.7525
     651    4412.4767
     652    4474.8809
     653    4467.6611
     654    4514.9090
     655    4564.3374
     656    4596.8425
     657    4563.3942
     658    4531.1005
     659    4573.9954
     660    4496.1914
     661    4506.5384
     662    4462.8704
     663    4461.0731
     664    4416.5148
     665    4512.6431
     666    4458.6988
     667    4443.8161
     668    4578.6896
     669    4438.8865
     670    4332.5665
     671    4267.4855
     672    4434.6405
     673    4533.0579
     674    4353.1711
     675    4460.5296
     676    4459.1485
     677    4489.7090
     678    4499.8932
     679    4508.6750
     680    4553.1856
     681    4444.5723
     682    4515.0939
     683    4627.5918
     684    4540.8093
     685    4434.6562
     686    4453.0605
     687    4376.3911
     688    4453.3396
     689    4385.8986
     690    4457.6703
     691    4565.2963
     692    4516.1016
     693    4534.2195
     694    4496.8578
     695    4513.2094
     696    4611.1701
     697    4592.1713
     698    4464.4175
     699    4434.1335
     700    4529.0300
     701    4563.9713
     702    4392.1290
     703    4553.1746
     704    4544.0293
     705    4568.3220
     706    4536.4318
     707    4584.9707
     708    4566.8950
     709    4597.9264
     710    4412.9745
     711    4590.0547
     712    4441.7144
     713    4462.5717
     714    4496.6756
     715    4440.4721
     716    4505.4148
     717    4471.0171
     718    4463.6101
     719    4408.9596
     720    4534.2891
     721    4414.1014
     722    4603.3501
     723    4446.9977
     724    4507.6295
     725    4429.5012
     726    4481.1288
     727    4562.1423
     728    4601.6447
     729    4636.7835
     730    4553.3782
     731    4718.7099
     732    4488.3913
     733    4598.0904
     734    4616.8870
     735    4606.4927
     736    4730.9732
     737    4797.0047
     738    4705.1736
     739    4539.4103
     740    4532.3072
     741    4532.0426
     742    4468.2687
     743    4528.5947
     744    4592.0682
     745    4744.1999
     746    4659.4031
     747    4587.3501
     748    4780.2271
     749    4562.0776
     750    4677.9248
     751    4625.3353
     752    4561.8364
     753    4586.5490
     754    4586.7722
     755    4683.6172
     756    4590.3693
     757    4722.9071
     758    4780.6657
     759    4717.7677
     760    4699.8697
     761    4626.7995
     762    4591.8913
     763    4606.2301
     764    4601.4289
     765    4630.7679
     766    4506.7704
     767    4590.2623
     768    4703.4980
     769    4638.5416
     770    4644.8150
     771    4752.2791
     772    4628.0413
     773    4745.2725
     774    4660.0504
     775    4784.5681
     776    4720.3974
     777    4545.2356
     778    4712.9264
     779    4614.5415
     780    4711.3275
     781    4545.5207
     782    4705.3152
     783    4718.7878
     784    4602.8396
     785    4609.7543
     786    4606.7030
     787    4626.7741
     788    4662.5930
     789    4647.7765
     790    4499.8298
     791    4500.0743
     792    4678.0079
     793    4673.9425
     794    4547.8527
     795    4538.4269
     796    4379.8736
     797    4525.8488
     798    4593.2195
     799    4412.2615
     800    4516.0300
     801    4561.3927
     802    4615.4692
     803    4430.9376
     804    4427.5559
     805    4531.5220
     806    4522.0504
     807    4465.2641
     808    4353.9556
     809    4527.5558
     810    4722.9920
     811    4519.7475
     812    4483.4550
     813    4466.9192
     814    4429.8303
     815    4522.1895
     816    4606.0230
     817    4499.5238
     818    4492.3835
     819    4584.8406
     820    4527.0453
     821    4508.5955
     822    4701.2072
     823    4508.6355
     824    4451.3646
     825    4563.4016
     826    4647.1451
     827    4547.9475
     828    4448.4006
     829    4509.7239
     830    4555.2416
     831    4681.5889
     832    4522.4728
     833    4678.3171
     834    4460.1884
     835    4357.9256
     836    4478.5190
     837    4507.3557
     838    4521.0816
     839    4621.2381
     840    4535.4919
     841    4536.2773
     842    4550.3925
     843    4548.4982
     844    4679.9596
     845    4550.6072
     846    4636.1821
     847    4403.1424
     848    4551.2668
     849    4559.2983
     850    4494.4264
     851    4566.7032
     852    4498.7163
     853    4616.9743
     854    4574.6465
     855    4500.9248
     856    4594.9296
     857    4669.8500
     858    4569.9355
     859    4548.8325
     860    4545.3530
     861    4506.7671
     862    4375.7834
     863    4457.6314
     864    4441.2576
     865    4414.8935
     866    4455.7956
     867    4470.4743
     868    4365.7258
     869    4452.5785
     870    4389.7120
     871    4498.3125
     872    4472.5125
     873    4435.2892
     874    4475.9196
     875    4519.6851
     876    4601.3814
     877    4605.5306
     878    4560.6032
     879    4565.3420
     880    4506.7173
     881    4387.5826
     882    4387.1666
     883    4473.4012
     884    4399.3353
     885    4438.6752
     886    4546.6008
     887    4476.0680
     888    4426.4102
     889    4370.7734
     890    4505.0127
     891    4501.5621
     892    4437.4573
     893    4567.8656
     894    4648.2785
     895    4478.4465
     896    4576.3280
     897    4529.5411
     898    4439.0481
     899    4536.7038
     900    4366.8059
     901    4483.1481
     902    4622.5264
     903    4419.2845
     904    4421.4188
     905    4510.8881
     906    4388.6132
     907    4471.6657
     908    4482.2657
     909    4517.9164
     910    4580.6962
     911    4505.9457
     912    4344.2884
     913    4439.1953
     914    4372.9847
     915    4505.0929
     916    4475.6037
     917    4525.6707
     918    4543.5382
     919    4501.4358
     920    4448.8653
     921    4472.0777
     922    4580.0383
     923    4438.3207
     924    4427.3500
     925    4457.9888
     926    4371.6348
     927    4481.3608
     928    4362.8196
     929    4459.9352
     930    4442.0633
     931    4346.4807
     932    4327.8415
     933    4354.6551
     934    4468.6854
     935    4392.0107
     936    4333.0018
     937    4470.6564
     938    4396.1616
     939    4379.8588
     940    4466.7805
     941    4394.6954
     942    4271.4385
     943    4221.4642
     944    4430.9267
     945    4482.1309
     946    4447.4602
     947    4474.5912
     948    4384.3851
     949    4513.5370
     950    4524.7856
     951    4537.8423
     952    4532.7295
     953    4331.1333
     954    4480.0374
     955    4475.0974
     956    4481.5676
     957    4512.0757
     958    4354.7937
     959    4469.8175
     960    4402.9133
     961    4475.2806
     962    4482.6870
     963    4487.1093
     964    4519.2750
     965    4430.0481
     966    4345.3922
     967    4487.8367
     968    4349.3586
     969    4399.6382
     970    4400.5519
     971    4563.1853
     972    4627.6794
     973    4610.7956
     974    4425.9720
     975    4455.8365
     976    4425.3851
     977    4426.4773
     978    4460.0207
     979    4429.6767
     980    4483.1596
     981    4374.8131
     982    4521.4375
     983    4394.4038
     984    4440.3989
     985    4353.1320
     986    4503.6703
     987    4376.8422
     988    4370.0628
     989    4481.7837
     990    4497.0367
     991    4408.9456
     992    4452.6959
     993    4323.8579
     994    4454.7500
     995    4492.3020
     996    4452.6635
     997    4416.2164
     998    4460.7569
     999    4423.9674
    1000    4281.6973
    1001    4309.8781
    1002    4336.7268
    1003    4357.4755
    1004    4579.2280
    1005    4360.0003
    1006    4514.8504
    1007    4389.6830
    1008    4493.3187
    1009    4347.5492
    1010    4441.2691
    1011    4400.4768
    1012    4297.9896
    1013    4390.5507
    1014    4302.7514
    1015    4303.8006
    1016    4452.3570
    1017    4452.9153
    1018    4382.5473
    1019    4474.7449
    1020    4504.3229
    1021    4481.4373
    1022    4495.5307
    1023    4478.4447
    1024    4446.1742
    1025    4469.9175
    1026    4476.6341
    1027    4582.8174
    1028    4508.5302
    1029    4324.7321
    1030    4397.1193
    1031    4430.0824
    1032    4455.6197
    1033    4617.9543
    1034    4428.2285
    1035    4355.4438
    1036    4380.3010
    1037    4406.6277
    1038    4485.6174
    1039    4474.6149
    1040    4527.9977
    1041    4456.7683
    1042    4412.5650
    1043    4441.8412
    1044    4516.9678
    1045    4514.1008
    1046    4504.6699
    1047    4508.9278
    1048    4428.1211
    1049    4515.7308
    1050    4544.5388
    1051    4410.1263
    1052    4485.0387
    1053    4513.1849
    1054    4370.4385
    1055    4435.9792
    1056    4470.6864
    1057    4456.9303
    1058    4486.4627
    1059    4369.8235
    1060    4368.1623
    1061    4529.1426
    1062    4406.6580
    1063    4391.7186
    1064    4329.7873
    1065    4484.3196
    1066    4558.5764
    1067    4506.1165
    1068    4489.8023
    1069    4603.5799
    1070    4613.2024
    1071    4607.9184
    1072    4387.3314
    1073    4599.2861
    1074    4421.1484
    1075    4450.5271
    1076    4391.4026
    1077    4453.8548
    1078    4327.6646
    1079    4409.4763
    1080    4250.6478
    1081    4352.6945
    1082    4371.1001
    1083    4387.6791
    1084    4381.7682
    1085    4310.7126
    1086    4415.3684
    1087    4396.5345
    1088    4462.9816
    1089    4386.3423
    1090    4452.5936
    1091    4573.5151
    1092    4514.8781
    1093    4515.9844
    1094    4333.3752
    1095    4449.6909
    1096    4261.2804
    1097    4309.3450
    1098    4287.0591
    1099    4397.4554
    1100    4570.1152
    1101    4578.6991
    1102    4620.7650
    1103    4571.2906
    1104    4649.3401
    1105    4525.9044
    1106    4426.7606
    1107    4592.2492
    1108    4553.3974
    1109    4461.7381
    1110    4559.9589
    1111    4627.5578
    1112    4471.1139
    1113    4633.5622
    1114    4465.9245
    1115    4471.8689
    1116    4438.8000
    1117    4548.9306
    1118    4529.8061
    1119    4558.0883
    1120    4558.3554
    1121    4611.4545
    1122    4522.4168
    1123    4450.5093
    1124    4493.8403
    1125    4526.7485
    1126    4463.6279
    1127    4466.2641
    1128    4484.4854
    1129    4619.7441
    1130    4488.3430
    1131    4441.7566
    1132    4554.9747
    1133    4673.4027
    1134    4590.6377
    1135    4506.4734
    1136    4437.8387
    1137    4449.9693
    1138    4471.3716
    1139    4474.9883
    1140    4537.2648
    1141    4516.8659
    1142    4566.6631
    1143    4520.8558
    1144    4524.1909
    1145    4544.0559
    1146    4454.2046
    1147    4562.4965
    1148    4617.3329
    1149    4526.4294
    1150    4474.1944
    1151    4558.2533
    1152    4518.4996
    1153    4427.2605
    1154    4538.2397
    1155    4525.9080
    1156    4471.6777
    1157    4413.3772
    1158    4495.2224
    1159    4598.7921
    1160    4587.2316
    1161    4671.0486
    1162    4549.7744
    1163    4673.7265
    1164    4598.2825
    1165    4680.7044
    1166    4648.3712
    1167    4574.2820
    1168    4641.8330
    1169    4524.2287
    1170    4449.0834
    1171    4518.8570
    1172    4319.2557
    1173    4489.8987
    1174    4494.7252
    1175    4519.0592
    1176    4416.2491
    1177    4529.6651
    1178    4559.9957
    1179    4506.5197
    1180    4575.3963
    1181    4565.8151
    1182    4522.3439
    1183    4419.2771
    1184    4422.0721
    1185    4447.6187
    1186    4550.4207
    1187    4546.5612
    1188    4479.4757
    1189    4525.8103
    1190    4490.8038
    1191    4428.6077
    1192    4385.9147
    1193    4393.5050
    1194    4532.5640
    1195    4441.8214
    1196    4525.8575
    1197    4638.7052
    1198    4592.6154
    1199    4506.1281
    1200    4529.0840
    1201    4481.0356
    1202    4558.1297
    1203    4538.1226
    1204    4675.7034
    1205    4509.3865
    1206    4619.0775
    1207    4563.9604
    1208    4793.9607
    1209    4609.7550
    1210    4659.5968
    1211    4613.1614
    1212    4662.4959
    1213    4636.3018
    1214    4504.9290
    1215    4565.7701
    1216    4541.1533
    1217    4408.6160
    1218    4524.8174
    1219    4472.4573
    1220    4535.5635
    1221    4587.6045
    1222    4517.6551
    1223    4529.9215
    1224    4533.6283
    1225    4573.7627
    1226    4553.9136
    1227    4415.1540
    1228    4546.8520
    1229    4451.5209
    1230    4500.1804
    1231    4405.1087
    1232    4452.9783
    1233    4445.6982
    1234    4593.2301
    1235    4602.6655
    1236    4472.9889
    1237    4498.9622
    1238    4501.8237
    1239    4438.4409
    1240    4446.0376
    1241    4513.2813
    1242    4515.7819
    1243    4591.7514
    1244    4565.5942
    1245    4483.0548
    1246    4642.5710
    1247    4554.2746
    1248    4540.2198
    1249    4556.7697
    1250    4633.5250
    1251    4516.5616
    1252    4526.9245
    1253    4581.7818
    1254    4577.2480
    1255    4502.7573
    1256    4488.2006
    1257    4478.9425
    1258    4413.1868
    1259    4485.8974
    1260    4614.2132
    1261    4513.1976
    1262    4587.2084
    1263    4439.6384
    1264    4596.7816
    1265    4432.6176
    1266    4501.5414
    1267    4512.5153
    1268    4449.8329
    1269    4362.6280
    1270    4592.5221
    1271    4419.0419
    1272    4441.9615
    1273    4494.3270
    1274    4426.1614
    1275    4454.1236
    1276    4545.3724
    1277    4499.5465
    1278    4413.3425
    1279    4527.3364
    1280    4533.4335
    1281    4571.6810
    1282    4385.9564
    1283    4456.0882
    1284    4501.8614
    1285    4462.6205
    1286    4569.8379
    1287    4545.1957
    1288    4514.4503
    1289    4478.4683
    1290    4502.3380
    1291    4483.9639
    1292    4453.2187
    1293    4509.6355
    1294    4454.4816
    1295    4546.7452
    1296    4376.2628
    1297    4546.6831
    1298    4535.3183
    1299    4427.3077
    1300    4669.2097
    1301    4569.8441
    1302    4547.5689
    1303    4645.6106
    1304    4692.7515
    1305    4570.2791
    1306    4629.6730
    1307    4588.4914
    1308    4566.2810
    1309    4542.6100
    1310    4649.1069
    1311    4475.9182
    1312    4546.5515
    1313    4493.4485
    1314    4426.8802
    1315    4406.2342
    1316    4469.2604
    1317    4408.2938
    1318    4562.6208
    1319    4613.4029
    1320    4450.3081
    1321    4486.2256
    1322    4437.5828
    1323    4479.3580
    1324    4390.5384
    1325    4470.2381
    1326    4502.5657
    1327    4490.6350
    1328    4574.1079
    1329    4554.1916
    1330    4513.8526
    1331    4584.3338
    1332    4434.2712
    1333    4574.3637
    1334    4467.7720
    1335    4508.0898
    1336    4442.7742
    1337    4414.0567
    1338    4408.9992
    1339    4413.8004
    1340    4420.2743
    1341    4257.9059
    1342    4423.6262
    1343    4435.5635
    1344    4317.1326
    1345    4413.5479
    1346    4364.1097
    1347    4390.6582
    1348    4330.7804
    1349    4430.7351
    1350    4513.3774
    1351    4362.2793
    1352    4479.6841
    1353    4461.5977
    1354    4473.6415
    1355    4429.2902
    1356    4429.7087
    1357    4425.2396
    1358    4440.8713
    1359    4526.7867
    1360    4382.6995
    1361    4438.2915
    1362    4499.5275
    1363    4437.7522
    1364    4600.3421
    1365    4497.8178
    1366    4668.6483
    1367    4648.4874
    1368    4462.1302
    1369    4524.3012
    1370    4400.1925
    1371    4546.6647
    1372    4542.7795
    1373    4574.2643
    1374    4555.7025
    1375    4477.2269
    1376    4565.5585
    1377    4544.4413
    1378    4523.8331
    1379    4487.4631
    1380    4467.6028
    1381    4415.2545
    1382    4602.4096
    1383    4486.2587
    1384    4658.5778
    1385    4651.3938
    1386    4507.0161
    1387    4635.9873
    1388    4552.2867
    1389    4615.2033
    1390    4541.0161
    1391    4562.3959
    1392    4454.6289
    1393    4545.3348
    1394    4611.3591
    1395    4618.1752
    1396    4473.7625
    1397    4540.4253
    1398    4537.0109
    1399    4470.8885
    1400    4482.6936
    1401    4480.7498
    1402    4509.9235
    1403    4492.3466
    1404    4428.5977
    1405    4533.7367
    1406    4386.0951
    1407    4463.9824
    1408    4345.4062
    1409    4381.4474
    1410    4448.8865
    1411    4601.9443
    1412    4435.8082
    1413    4351.9068
    1414    4467.4962
    1415    4437.0997
    1416    4411.1357
    1417    4548.4714
    1418    4478.9487
    1419    4534.6161
    1420    4482.3817
    1421    4641.5820
    1422    4620.9089
    1423    4505.2136
    1424    4528.1109
    1425    4463.1608
    1426    4452.7438
    1427    4542.8980
    1428    4416.7857
    1429    4528.4405
    1430    4542.4984
    1431    4467.8747
    1432    4514.8868
    1433    4563.4086
    1434    4462.3064
    1435    4511.4628
    1436    4612.2092
    1437    4557.5258
    1438    4435.1212
    1439    4596.8011
    1440    4463.1092
    1441    4479.5845
    1442    4531.0964
    1443    4472.3711
    1444    4471.5694
    1445    4600.4536
    1446    4493.7196
    1447    4536.3090
    1448    4522.2336
    1449    4539.7060
    1450    4469.8346
    1451    4515.4050
    1452    4440.5094
    1453    4478.1208
    1454    4463.6495
    1455    4477.9956
    1456    4460.3981
    1457    4508.5223
    1458    4400.6821
    1459    4437.3123
    1460    4394.6656
    1461    4434.7789
    1462    4506.0344
    1463    4458.0533
    1464    4445.1208
    1465    4474.8572
    1466    4553.9158
    1467    4657.9181
    1468    4525.8407
    1469    4452.4231
    1470    4520.3974
    1471    4432.8166
    1472    4594.6543
    1473    4409.2426
    1474    4486.0247
    1475    4556.8894
    1476    4504.7194
    1477    4445.8904
    1478    4572.5764
    1479    4420.2154
    1480    4403.8932
    1481    4491.5362
    1482    4490.9550
    1483    4421.2479
    1484    4488.0809
    1485    4407.3807
    1486    4606.5357
    1487    4467.9500
    1488    4555.1997
    1489    4355.5365
    1490    4474.7746
    1491    4477.0366
    1492    4496.1074
    1493    4524.0901
    1494    4449.8973
    1495    4509.2487
    1496    4611.6306
    1497    4503.9227
    1498    4485.5730
    1499    4508.3888
    1500    4619.2702
    1501    4424.5307
    1502    4498.7151
    1503    4610.2993
    1504    4501.6817
    1505    4532.2740
    1506    4688.5383
    1507    4649.0915
    1508    4554.9347
    1509    4534.8568
    1510    4681.0062
    1511    4781.0469
    1512    4727.7917
    1513    4624.2027
    1514    4573.0029
    1515    4422.9286
    1516    4651.1427
    1517    4452.3008
    1518    4540.0794
    1519    4376.4323
    1520    4553.4887
    1521    4606.3725
    1522    4535.3849
    1523    4446.3276
    1524    4535.3400
    1525    4548.4560
    1526    4651.8607
    1527    4592.7054
    1528    4540.6025
    1529    4477.7502
    1530    4508.2869
    1531    4455.8897
    1532    4435.1467
    1533    4421.1389
    1534    4455.3438
    1535    4392.3097
    1536    4532.5762
    1537    4517.4436
    1538    4530.4911
    1539    4637.3153
    1540    4499.9117
    1541    4569.8228
    1542    4672.7844
    1543    4666.2659
    1544    4575.9143
    1545    4512.3359
    1546    4550.5021
    1547    4501.1036
    1548    4476.2797
    1549    4668.5213
    1550    4467.5596
    1551    4554.7810
    1552    4440.5938
    1553    4501.9738
    1554    4380.2813
    1555    4366.4750
    1556    4482.6895
    1557    4559.7106
    1558    4470.3237
    1559    4463.2113
    1560    4490.6518
    1561    4446.2037
    1562    4587.6748
    1563    4461.8649
    1564    4535.1716
    1565    4519.3529
    1566    4655.8210
    1567    4425.7317
    1568    4525.4329
    1569    4499.9477
    1570    4568.4835
    1571    4448.5228
    1572    4504.4733
    1573    4534.7796
    1574    4585.0678
    1575    4391.1579
    1576    4552.5851
    1577    4407.4396
    1578    4539.4264
    1579    4518.3088
    1580    4455.9207
    1581    4487.2339
    1582    4524.3326
    1583    4524.6541
    1584    4555.4286
    1585    4624.2353
    1586    4616.1700
    1587    4401.8517
    1588    4537.8443
    1589    4429.4664
    1590    4379.4900
    1591    4504.2473
    1592    4504.3654
    1593    4320.5187
    1594    4555.0143
    1595    4424.2052
    1596    4399.7335
    1597    4425.1605
    1598    4404.0056
    1599    4396.9280
    1600    4422.8676
    1601    4481.3968
    1602    4406.4387
    1603    4349.9423
    1604    4432.9218
    1605    4445.7586
    1606    4516.5276
    1607    4513.2048
    1608    4562.4774
    1609    4601.3109
    1610    4682.1709
    1611    4525.7996
    1612    4525.1465
    1613    4593.4532
    1614    4553.4981
    1615    4666.2974
    1616    4473.4327
    1617    4465.6110
    1618    4400.8955
    1619    4553.8379
    1620    4565.7297
    1621    4536.8029
    1622    4449.4083
    1623    4398.8110
    1624    4457.6589
    1625    4476.9135
    1626    4536.6058
    1627    4480.5076
    1628    4586.1526
    1629    4460.8430
    1630    4493.9551
    1631    4420.2659
    1632    4411.1047
    1633    4476.5265
    1634    4354.5261
    1635    4470.9920
    1636    4396.9009
    1637    4538.7143
    1638    4398.8901
    1639    4399.1049
    1640    4453.4972
    1641    4560.1212
    1642    4485.5808
    1643    4591.1688
    1644    4364.5330
    1645    4364.4737
    1646    4399.4795
    1647    4397.2846
    1648    4268.4238
    1649    4298.0797
    1650    4433.8861
    1651    4435.2379
    1652    4286.0725
    1653    4356.6293
    1654    4302.3864
    1655    4471.4883
    1656    4501.6898
    1657    4485.8523
    1658    4494.0962
    1659    4510.0451
    1660    4428.3466
    1661    4469.6290
    1662    4414.1394
    1663    4403.9628
    1664    4346.0717
    1665    4416.7704
    1666    4307.3533
    1667    4461.5741
    1668    4532.2112
    1669    4523.5680
    1670    4501.6996
    1671    4386.9899
    1672    4563.0654
    1673    4389.6159
    1674    4497.6156
    1675    4510.7477
    1676    4421.7994
    1677    4400.4036
    1678    4429.1249
    1679    4435.3422
    1680    4492.1698
    1681    4380.1029
    1682    4282.0822
    1683    4459.4131
    1684    4543.0971
    1685    4523.2618
    1686    4398.6173
    1687    4461.6047
    1688    4627.0898
    1689    4499.0872
    1690    4445.9498
    1691    4388.8852
    1692    4383.4096
    1693    4460.2507
    1694    4535.8983
    1695    4510.3588
    1696    4507.3140
    1697    4625.7112
    1698    4511.1591
    1699    4559.6315
    1700    4452.8062
    1701    4614.5626
    1702    4561.2383
    1703    4494.5185
    1704    4682.3205
    1705    4513.8842
    1706    4548.8517
    1707    4460.2893
    1708    4613.4187
    1709    4562.1115
    1710    4584.7398
    1711    4480.2782
    1712    4412.0890
    1713    4526.3394
    1714    4394.0371
    1715    4462.2423
    1716    4571.5184
    1717    4431.4907
    1718    4498.2388
    1719    4340.9378
    1720    4565.1318
    1721    4630.2021
    1722    4445.8779
    1723    4473.4322
    1724    4307.7696
    1725    4523.0857
    1726    4597.4009
    1727    4510.0164
    1728    4466.7806
    1729    4474.8637
    1730    4298.1574
    1731    4451.5931
    1732    4501.7596
    1733    4467.4148
    1734    4453.6429
    1735    4535.9460
    1736    4519.1130
    1737    4550.5631
    1738    4580.7989
    1739    4446.1227
    1740    4434.4145
    1741    4507.4721
    1742    4472.1521
    1743    4546.7103
    1744    4501.6634
    1745    4540.5651
    1746    4462.5298
    1747    4296.9456
    1748    4394.9400
    1749    4512.5963
    1750    4435.5501
    1751    4479.7232
    1752    4500.3354
    1753    4451.6769
    1754    4529.5674
    1755    4533.5448
    1756    4509.9000
    1757    4409.4683
    1758    4668.0235
    1759    4487.1328
    1760    4492.1756
    1761    4553.0474
    1762    4657.8836
    1763    4510.2610
    1764    4537.8326
    1765    4507.5424
    1766    4561.6790
    1767    4509.3917
    1768    4523.2559
    1769    4472.1917
    1770    4496.5373
    1771    4539.1088
    1772    4434.7299
    1773    4507.0446
    1774    4472.4577
    1775    4392.1895
    1776    4487.5611
    1777    4452.3562
    1778    4400.4448
    1779    4497.0737
    1780    4524.4128
    1781    4522.1051
    1782    4613.9315
    1783    4547.7092
    1784    4601.1204
    1785    4656.7912
    1786    4586.5689
    1787    4404.2755
    1788    4622.1843
    1789    4524.7720
    1790    4494.8416
    1791    4443.9490
    1792    4486.8216
    1793    4606.3388
    1794    4640.7637
    1795    4574.4766
    1796    4659.9924
    1797    4590.4680
    1798    4464.8061
    1799    4647.8688
    1800    4713.6618
    1801    4581.1014
    1802    4683.7952
    1803    4485.4785
    1804    4479.6414
    1805    4582.2437
    1806    4462.9325
    1807    4584.4877
    1808    4535.1293
    1809    4444.8952
    1810    4451.4201
    1811    4460.0311
    1812    4391.0507
    1813    4411.9701
    1814    4368.6946
    1815    4520.6246
    1816    4371.2330
    1817    4561.3381
    1818    4403.7635
    1819    4557.3801
    1820    4483.0047
    1821    4450.2506
    1822    4452.4651
    1823    4573.8404
    1824    4558.7187
    1825    4536.1777
    1826    4556.2853
    1827    4504.7301
    1828    4592.7126
    1829    4501.4541
    1830    4522.9340
    1831    4669.2880
    1832    4447.2814
    1833    4565.0839
    1834    4570.0481
    1835    4492.7964
    1836    4552.9151
    1837    4681.8066
    1838    4541.1806
    1839    4632.2394
    1840    4655.1143
    1841    4588.6649
    1842    4558.4289
    1843    4675.6786
    1844    4552.6612
    1845    4683.1708
    1846    4581.1992
    1847    4595.2973
    1848    4531.9634
    1849    4691.8546
    1850    4623.8812
    1851    4621.8714
    1852    4751.1561
    1853    4601.6422
    1854    4511.1693
    1855    4493.6332
    1856    4693.5670
    1857    4686.0537
    1858    4603.9037
    1859    4518.1265
    1860    4680.2259
    1861    4553.7698
    1862    4766.4578
    1863    4613.1994
    1864    4609.1812
    1865    4613.2226
    1866    4645.6270
    1867    4700.8674
    1868    4607.3473
    1869    4615.3521
    1870    4771.0231
    1871    4620.1355
    1872    4606.3125
    1873    4662.0012
    1874    4737.3136
    1875    4733.8514
    1876    4587.3628
    1877    4767.4407
    1878    4857.0084
    1879    4700.1915
    1880    4648.9871
    1881    4714.8975
    1882    4748.3810
    1883    4772.7791
    1884    4923.1547
    1885    4656.9856
    1886    4742.4257
    1887    4633.2276
    1888    4788.7373
    1889    4791.2216
    1890    4818.2618
    1891    4644.3383
    1892    4823.4771
    1893    4718.3269
    1894    4696.3091
    1895    4781.2540
    1896    4644.0144
    1897    4771.8715
    1898    4652.1032
    1899    4745.9595
    1900    4641.4409
    1901    4628.7785
    1902    4655.6990
    1903    4715.8087
    1904    4577.1971
    1905    4686.3452
    1906    4628.6246
    1907    4766.0909
    1908    4820.8851
    1909    4749.7219
    1910    4692.2892
    1911    4719.5306
    1912    4724.1642
    1913    4666.4323
    1914    4692.5195
    1915    4677.5802
    1916    4640.1816
    1917    4617.5141
    1918    4592.2196
    1919    4681.5571
    1920    4600.6904
    1921    4651.6522
    1922    4710.9874
    1923    4586.3330
    1924    4543.4605
    1925    4565.8901
    1926    4592.9373
    1927    4575.6206
    1928    4652.5309
    1929    4691.4313
    1930    4622.5025
    1931    4612.7297
    1932    4631.2845
    1933    4603.5327
    1934    4790.0765
    1935    4766.2478
    1936    4698.3038
    1937    4809.4811
    1938    4748.6537
    1939    4688.0390
    1940    4607.9049
    1941    4564.7792
    1942    4565.1526
    1943    4625.2541
    1944    4627.4252
    1945    4547.9795
    1946    4559.1729
    1947    4607.7832
    1948    4643.1157
    1949    4637.2786
    1950    4502.6558
    1951    4632.1273
    1952    4559.8707
    1953    4611.3631
    1954    4646.0751
    1955    4708.6047
    1956    4646.6765
    1957    4611.9719
    1958    4555.4761
    1959    4550.9663
    1960    4467.3871
    1961    4499.0367
    1962    4462.1196
    1963    4404.2144
    1964    4518.9369
    1965    4537.2605
    1966    4456.8285
    1967    4532.9748
    1968    4479.1236
    1969    4415.6557
    1970    4473.8322
    1971    4488.2921
    1972    4536.4617
    1973    4464.6177
    1974    4414.5842
    1975    4463.5039
    1976    4532.7530
    1977    4355.8889
    1978    4402.2348
    1979    4520.8355
    1980    4494.8029
    1981    4530.9482
    1982    4308.9508
    1983    4475.7228
    1984    4533.1434
    1985    4402.0962
    1986    4459.8964
    1987    4536.2479
    1988    4514.1448
    1989    4607.0380
    1990    4631.1351
    1991    4510.4497
    1992    4633.0685
    1993    4547.2785
    1994    4525.3840
    1995    4529.7064
    1996    4487.4803
    1997    4568.2519
    1998    4472.2631
    1999    4462.3021
    2000    4359.7126
    2001    4461.2580
    2002    4535.9376
    2003    4467.1939
    2004    4562.0075
    2005    4467.4208
    2006    4583.0520
    2007    4515.3960
    2008    4616.8995
    2009    4662.0271
    2010    4709.4644
    2011    4673.9368
    2012    4579.3938
    2013    4642.6273
    2014    4558.0316
    2015    4473.2665
    2016    4500.5020
    2017    4547.3233
    2018    4573.4683
    2019    4721.7848
    2020    4696.3817
    2021    4665.2744
    2022    4439.0406
    2023    4432.2091
    2024    4487.4812
    2025    4462.2265
    2026    4637.2492
    2027    4463.4427
    2028    4466.3201
    2029    4616.7215
    2030    4455.2263
    2031    4533.5222
    2032    4464.4251
    2033    4534.0330
    2034    4540.1551
    2035    4355.5883
    2036    4583.0755
    2037    4546.3864
    2038    4599.1258
    2039    4553.3581
    2040    4589.8851
    2041    4679.7753
    2042    4641.0477
    2043    4496.5361
    2044    4555.4593
    2045    4571.2361
    2046    4569.3333
    2047    4542.5414
    2048    4478.5489
    2049    4556.6231
    2050    4701.3780
    2051    4534.1882
    2052    4665.2369
    2053    4447.2674
    2054    4640.2823
    2055    4603.1253
    2056    4557.1413
    2057    4529.8014
    2058    4565.7101
    2059    4448.5418
    2060    4564.3653
    2061    4606.5156
    2062    4635.6144
    2063    4631.9645
    2064    4579.2989
    2065    4666.3952
    2066    4595.1876
    2067    4614.7388
    2068    4534.9943
    2069    4488.6685
    2070    4515.7283
    2071    4499.4652
    2072    4642.2284
    2073    4614.5847
    2074    4695.7196
    2075    4815.5926
    2076    4629.0232
    2077    4692.4402
    2078    4728.0873
    2079    4530.1550
    2080    4721.4050
    2081    4618.5218
    2082    4533.4054
    2083    4608.5484
    2084    4508.7947
    2085    4442.5735
    2086    4472.5009
    2087    4734.0824
    2088    4607.0081
    2089    4820.0131
    2090    4609.6982
    2091    4669.7900
    2092    4668.7523
    2093    4769.2033
    2094    4609.8542
    2095    4513.8701
    2096    4713.8550
    2097    4520.2720
    2098    4574.6804
    2099    4573.2297
    2100    4556.1469
    2101    4485.2374
    2102    4442.7929
    2103    4419.9417
    2104    4342.2454
    2105    4387.9812
    2106    4475.6827
    2107    4466.0465
    2108    4390.3605
    2109    4405.0081
    2110    4370.9905
    2111    4470.3439
    2112    4363.1461
    2113    4504.0052
    2114    4291.8136
    2115    4420.1536
    2116    4507.8489
    2117    4469.1115
    2118    4406.2307
    2119    4436.2389
    2120    4453.0540
    2121    4354.0691
    2122    4396.1684
    2123    4464.1307
    2124    4618.1784
    2125    4492.5677
    2126    4479.8279
    2127    4427.5816
    2128    4450.7576
    2129    4476.1007
    2130    4418.3001
    2131    4519.1050
    2132    4387.7025
    2133    4497.6613
    2134    4517.5932
    2135    4446.8533
    2136    4469.4348
    2137    4528.0568
    2138    4459.4455
    2139    4597.0323
    2140    4410.0623
    2141    4511.7318
    2142    4528.5129
    2143    4517.6415
    2144    4510.0758
    2145    4471.0751
    2146    4457.2072
    2147    4544.2062
    2148    4549.4876
    2149    4790.4517
    2150    4689.0232
    2151    4570.4670
    2152    4697.2793
    2153    4555.4610
    2154    4661.5152
    2155    4588.5996
    2156    4566.2794
    2157    4700.6882
    2158    4711.7619
    2159    4593.4223
    2160    4631.9060
    2161    4614.5347
    2162    4581.8729
    2163    4695.8493
    2164    4871.4319
    2165    4710.1820
    2166    4572.7008
    2167    4595.4238
    2168    4653.0478
    2169    4603.3606
    2170    4545.8212
    2171    4707.8714
    2172    4775.0071
    2173    4799.8870
    2174    4680.2250
    2175    4839.3934
    2176    4675.6798
    2177    4783.2063
    2178    4842.7798
    2179    4733.2722
    2180    4742.7460
    2181    4715.1486
    2182    4637.2682
    2183    4572.8216
    2184    4583.7983
    2185    4605.6083
    2186    4630.5591
    2187    4627.1650
    2188    4594.1591
    2189    4664.9951
    2190    4592.0921
    2191    4690.0477
    2192    4710.0110
    2193    4635.9105
    2194    4624.9177
    2195    4569.1055
    2196    4512.0859
    2197    4659.3098
    2198    4601.7620
    2199    4773.7789
    2200    4792.4039
    2201    4648.9912
    2202    4709.8541
    2203    4708.0663
    2204    4726.2839
    2205    4589.3391
    2206    4681.5867
    2207    4677.5642
    2208    4733.8125
    2209    4740.0534
    2210    4691.6350
    2211    4799.6767
    2212    4650.0956
    2213    4649.4678
    2214    4672.5067
    2215    4645.3319
    2216    4787.8961
    2217    4646.4594
    2218    4625.3456
    2219    4814.2832
    2220    4691.8152
    2221    4722.1631
    2222    4692.3324
    2223    4653.4070
    2224    4762.3438
    2225    4968.3915
    2226    4793.5259
    2227    4748.4472
    2228    4760.9766
    2229    4574.4291
    2230    4777.4286
    2231    4822.5360
    2232    4672.6365
    2233    4766.5971
    2234    4807.0825
    2235    4762.7010
    2236    4691.0839
    2237    4628.0701
    2238    4720.4856
    2239    4630.4576
    2240    4561.3874
    2241    4656.6270
    2242    4525.7592
    2243    4613.7068
    2244    4604.7725
    2245    4513.3336
    2246    4622.6385
    2247    4576.2987
    2248    4635.7526
    2249    4594.0878
    2250    4510.6000
    2251    4558.2303
    2252    4624.5228
    2253    4531.3945
    2254    4461.9535
    2255    4397.0543
    2256    4680.1362
    2257    4543.3742
    2258    4641.8417
    2259    4634.4922
    2260    4612.2611
    2261    4576.7166
    2262    4535.8029
    2263    4566.0327
    2264    4655.1579
    2265    4610.4074
    2266    4545.2814
    2267    4671.3581
    2268    4572.2977
    2269    4681.3296
    2270    4557.3006
    2271    4571.4416
    2272    4607.3822
    2273    4441.5315
    2274    4607.3254
    2275    4363.5163
    2276    4537.2650
    2277    4450.9503
    2278    4644.2072
    2279    4548.7911
    2280    4621.5301
    2281    4516.6588
    2282    4744.4142
    2283    4597.6320
    2284    4734.4538
    2285    4470.5070
    2286    4550.6895
    2287    4510.2346
    2288    4490.1766
    2289    4492.8766
    2290    4444.3628
    2291    4631.3137
    2292    4375.9535
    2293    4402.0695
    2294    4336.1743
    2295    4489.2919
    2296    4547.0579
    2297    4406.5091
    2298    4200.8728
    2299    4367.7868
    2300    4486.4408
    2301    4538.5477
    2302    4485.8602
    2303    4566.6661
    2304    4529.9713
    2305    4577.4918
    2306    4611.4563
    2307    4482.4709
    2308    4498.9380
    2309    4462.5501
    2310    4395.0249
    2311    4522.0902
    2312    4415.7082
    2313    4446.7771
    2314    4510.7934
    2315    4456.3740
    2316    4426.5235
    2317    4432.4608
    2318    4542.2213
    2319    4581.5788
    2320    4230.8268
    2321    4453.2201
    2322    4322.8272
    2323    4413.7258
    2324    4454.0417
    2325    4470.9695
    2326    4348.5909
    2327    4415.4596
    2328    4406.1807
    2329    4282.2008
    2330    4401.8144
    2331    4379.7140
    2332    4433.8916
    2333    4449.6786
    2334    4434.7776
    2335    4580.5163
    2336    4451.1707
    2337    4355.0583
    2338    4438.7647
    2339    4485.1111
    2340    4461.4087
    2341    4534.9612
    2342    4439.3913
    2343    4365.0854
    2344    4562.8174
    2345    4534.5556
    2346    4572.4501
    2347    4618.3347
    2348    4478.2450
    2349    4535.5605
    2350    4542.0206
    2351    4557.0796
    2352    4448.9962
    2353    4520.5245
    2354    4422.0693
    2355    4516.6731
    2356    4442.9166
    2357    4535.2367
    2358    4396.6967
    2359    4533.1743
    2360    4446.3868
    2361    4474.0332
    2362    4414.2525
    2363    4504.8220
    2364    4475.0896
    2365    4531.3534
    2366    4596.5608
    2367    4531.9522
    2368    4478.5999
    2369    4489.1261
    2370    4482.2600
    2371    4431.1196
    2372    4490.4811
    2373    4475.2892
    2374    4333.7687
    2375    4519.7684
    2376    4359.8034
    2377    4448.0598
    2378    4470.5999
    2379    4431.4921
    2380    4405.1437
    2381    4338.1870
    2382    4343.6569
    2383    4270.9043
    2384    4423.0589
    2385    4437.4962
    2386    4331.3638
    2387    4414.4256
    2388    4536.3898
    2389    4408.9237
    2390    4444.1876
    2391    4460.9226
    2392    4370.0335
    2393    4398.7648
    2394    4397.2584
    2395    4293.1693
    2396    4357.1338
    2397    4359.1204
    2398    4272.9193
    2399    4347.9182
    2400    4381.8379
    2401    4278.0586
    2402    4378.0951
    2403    4321.7379
    2404    4422.8017
    2405    4269.4992
    2406    4313.4073
    2407    4369.8436
    2408    4324.8184
    2409    4406.4514
    2410    4467.5077
    2411    4445.6271
    2412    4393.6808
    2413    4257.5337
    2414    4217.9575
    2415    4536.3498
    2416    4436.5720
    2417    4452.9643
    2418    4400.6555
    2419    4357.7834
    2420    4408.3637
    2421    4476.7127
    2422    4489.1994
    2423    4346.1375
    2424    4511.5111
    2425    4401.3858
    2426    4404.8500
    2427    4322.6174
    2428    4346.5209
    2429    4384.1294
    2430    4418.0391
    2431    4259.6869
    2432    4422.2367
    2433    4293.6119
    2434    4403.0292
    2435    4408.4925
    2436    4464.0170
    2437    4444.5769
    2438    4453.9949
    2439    4345.8707
    2440    4544.2541
    2441    4430.0395
    2442    4469.5131
    2443    4477.8234
    2444    4596.5784
    2445    4523.2520
    2446    4420.9256
    2447    4462.1131
    2448    4578.5306
    2449    4399.0078
    2450    4521.1750
    2451    4510.8631
    2452    4623.6323
    2453    4643.4215
    2454    4616.4883
    2455    4488.4576
    2456    4489.7372
    2457    4442.6146
    2458    4396.2911
    2459    4360.8264
    2460    4537.8804
    2461    4419.6095
    2462    4520.4317
    2463    4394.3813
    2464    4369.0721
    2465    4344.1874
    2466    4330.9547
    2467    4498.4472
    2468    4447.4481
    2469    4396.6137
    2470    4327.4551
    2471    4391.8560
    2472    4500.6701
    2473    4350.5274
    2474    4264.0640
    2475    4316.1451
    2476    4326.5723
    2477    4365.1406
    2478    4440.1066
    2479    4386.2506
    2480    4391.1575
    2481    4375.1570
    2482    4329.3424
    2483    4421.5461
    2484    4420.5731
    2485    4388.1523
    2486    4417.2011
    2487    4336.1144
    2488    4375.2176
    2489    4350.3223
    2490    4339.6585
    2491    4339.6676
    2492    4237.0201
    2493    4290.1405
    2494    4433.0122
    2495    4330.6275
    2496    4287.9385
    2497    4374.0646
    2498    4357.0158
    2499    4320.3534
    2500    4346.8570
    2501    4362.9505
    2502    4362.3715
    2503    4375.3748
    2504    4361.4214
    2505    4277.8321
    2506    4304.8412
    2507    4306.2525
    2508    4354.1042
    2509    4322.0671
    2510    4307.5125
    2511    4321.3054
    2512    4417.1289
    2513    4469.6461
    2514    4331.1375
    2515    4274.1392
    2516    4246.4965
    2517    4373.9270
    2518    4363.5922
    2519    4337.9830
    2520    4298.5898
    2521    4351.1221
    2522    4280.3835
    2523    4382.9120
    2524    4421.1837
    2525    4390.8103
    2526    4397.0833
    2527    4382.3292
    2528    4398.3316
    2529    4358.3562
    2530    4409.2026
    2531    4359.2359
    2532    4293.6690
    2533    4215.2178
    2534    4365.0312
    2535    4486.1164
    2536    4336.0601
    2537    4267.0810
    2538    4330.0339
    2539    4603.5867
    2540    4480.6169
    2541    4586.5398
    2542    4543.3307
    2543    4426.9701
    2544    4523.9287
    2545    4501.2724
    2546    4647.7541
    2547    4610.5622
    2548    4487.5979
    2549    4452.4887
    2550    4355.0489
    2551    4471.2351
    2552    4500.1805
    2553    4449.3339
    2554    4344.1516
    2555    4374.1877
    2556    4322.0906
    2557    4519.0935
    2558    4497.8576
    2559    4451.1256
    2560    4406.7948
    2561    4352.7979
    2562    4435.5698
    2563    4478.0245
    2564    4414.9728
    2565    4551.7822
    2566    4443.8958
    2567    4531.1256
    2568    4468.5967
    2569    4505.6696
    2570    4484.4768
    2571    4479.2184
    2572    4513.4674
    2573    4648.6309
    2574    4459.9400
    2575    4411.9486
    2576    4455.7789
    2577    4587.2593
    2578    4407.1856
    2579    4401.4328
    2580    4511.5008
    2581    4548.7870
    2582    4506.2984
    2583    4481.6801
    2584    4532.8656
    2585    4484.6781
    2586    4547.6105
    2587    4655.2547
    2588    4546.1504
    2589    4511.5206
    2590    4699.8659
    2591    4546.4242
    2592    4569.4422
    2593    4500.3173
    2594    4583.8545
    2595    4608.2273
    2596    4546.5840
    2597    4546.8213
    2598    4488.4480
    2599    4494.9765
    2600    4472.3537
    2601    4514.2659
    2602    4527.1010
    2603    4522.3541
    2604    4525.6218
    2605    4403.1060
    2606    4463.2002
    2607    4460.3922
    2608    4450.0401
    2609    4495.3690
    2610    4424.1746
    2611    4488.6247
    2612    4447.6041
    2613    4416.3383
    2614    4518.9549
    2615    4444.0946
    2616    4548.0876
    2617    4486.9318
    2618    4518.9385
    2619    4431.6569
    2620    4448.3568
    2621    4451.9615
    2622    4521.1044
    2623    4421.3863
    2624    4435.7792
    2625    4377.9834
    2626    4518.2487
    2627    4363.5858
    2628    4475.1988
    2629    4319.6253
    2630    4371.8198
    2631    4409.5616
    2632    4447.6665
    2633    4475.2327
    2634    4387.5252
    2635    4501.4958
    2636    4477.3663
    2637    4459.5525
    2638    4483.9913
    2639    4516.0328
    2640    4571.2091
    2641    4556.3378
    2642    4394.8192
    2643    4456.5236
    2644    4373.1254
    2645    4423.7027
    2646    4504.5676
    2647    4398.0214
    2648    4307.0598
    2649    4471.4072
    2650    4421.4165
    2651    4479.0392
    2652    4428.1888
    2653    4509.5589
    2654    4398.3711
    2655    4410.9790
    2656    4390.7167
    2657    4334.8325
    2658    4411.2237
    2659    4368.2177
    2660    4458.8860
    2661    4309.4757
    2662    4480.2956
    2663    4552.6692
    2664    4428.9826
    2665    4248.5142
    2666    4399.0565
    2667    4446.4913
    2668    4367.9717
    2669    4493.1569
    2670    4483.3133
    2671    4466.2034
    2672    4424.7817
    2673    4429.5091
    2674    4418.9232
    2675    4338.7313
    2676    4434.0553
    2677    4489.4548
    2678    4546.0289
    2679    4359.1959
    2680    4605.4239
    2681    4516.3917
    2682    4342.5736
    2683    4474.6933
    2684    4370.3172
    2685    4413.7896
    2686    4341.8890
    2687    4382.9767
    2688    4417.0368
    2689    4408.9176
    2690    4372.3721
    2691    4473.4701
    2692    4420.0540
    2693    4431.4967
    2694    4380.5869
    2695    4543.3145
    2696    4436.7367
    2697    4363.3746
    2698    4566.0847
    2699    4534.3702
    2700    4477.6838
    2701    4348.7824
    2702    4432.4000
    2703    4261.1191
    2704    4353.5750
    2705    4282.5124
    2706    4498.4147
    2707    4405.1046
    2708    4420.0933
    2709    4415.6133
    2710    4467.2588
    2711    4436.2629
    2712    4369.0113
    2713    4281.4050
    2714    4226.8056
    2715    4345.4179
    2716    4312.5675
    2717    4408.5091
    2718    4383.1344
    2719    4331.5217
    2720    4263.4074
    2721    4408.7494
    2722    4243.9575
    2723    4358.7465
    2724    4246.2167
    2725    4246.5136
    2726    4336.6935
    2727    4256.8972
    2728    4266.5426
    2729    4290.5755
    2730    4216.0802
    2731    4230.4948
    2732    4234.5000
    2733    4293.3711
    2734    4306.5481
    2735    4209.1961
    2736    4378.9869
    2737    4404.2164
    2738    4471.1421
    2739    4458.3083
    2740    4385.6039
    2741    4312.4210
    2742    4365.2123
    2743    4360.3182
    2744    4318.1432
    2745    4433.6936
    2746    4467.8899
    2747    4343.4199
    2748    4293.2492
    2749    4404.8780
    2750    4313.4549
    2751    4225.0558
    2752    4366.3151
    2753    4427.0822
    2754    4206.7820
    2755    4304.1688
    2756    4362.6598
    2757    4465.1433
    2758    4366.8187
    2759    4493.3037
    2760    4388.0161
    2761    4344.4345
    2762    4433.3523
    2763    4483.4056
    2764    4379.8451
    2765    4458.9845
    2766    4414.6156
    2767    4298.9571
    2768    4441.9322
    2769    4403.5439
    2770    4289.0344
    2771    4438.9250
    2772    4363.6967
    2773    4402.9656
    2774    4285.0515
    2775    4369.8468
    2776    4370.1003
    2777    4329.1094
    2778    4354.7200
    2779    4442.5736
    2780    4396.2093
    2781    4355.4474
    2782    4344.3849
    2783    4344.8691
    2784    4447.9922
    2785    4364.9385
    2786    4454.8820
    2787    4322.6437
    2788    4246.1971
    2789    4374.2855
    2790    4360.7171
    2791    4335.8838
    2792    4514.8000
    2793    4309.5346
    2794    4273.5770
    2795    4210.0779
    2796    4379.1685
    2797    4323.9061
    2798    4275.8575
    2799    4348.1612
    2800    4262.8394
    2801    4386.8398
    2802    4360.8545
    2803    4421.7232
    2804    4450.2382
    2805    4458.5312
    2806    4403.9580
    2807    4373.8607
    2808    4349.6018
    2809    4396.4770
    2810    4312.9398
    2811    4331.2503
    2812    4467.7753
    2813    4446.4076
    2814    4348.6114
    2815    4321.0294
    2816    4366.6274
    2817    4334.5696
    2818    4310.1868
    2819    4273.8659
    2820    4406.6915
    2821    4368.7962
    2822    4258.4978
    2823    4260.3195
    2824    4202.9739
    2825    4240.7591
    2826    4316.0640
    2827    4362.0877
    2828    4483.1084
    2829    4297.7163
    2830    4361.1406
    2831    4344.3155
    2832    4299.5245
    2833    4393.5171
    2834    4349.7106
    2835    4300.9204
    2836    4437.1546
    2837    4396.7055
    2838    4486.2089
    2839    4428.7158
    2840    4511.3797
    2841    4493.7372
    2842    4409.4708
    2843    4355.0506
    2844    4264.8396
    2845    4322.6278
    2846    4351.8403
    2847    4285.4427
    2848    4342.9677
    2849    4401.3015
    2850    4402.7499
    2851    4382.5738
    2852    4388.8174
    2853    4343.2238
    2854    4431.9198
    2855    4579.8289
    2856    4354.9556
    2857    4349.2621
    2858    4523.9257
    2859    4436.8509
    2860    4503.3068
    2861    4412.4677
    2862    4400.0907
    2863    4422.6882
    2864    4386.1439
    2865    4497.5591
    2866    4512.5709
    2867    4403.3722
    2868    4622.9516
    2869    4530.6462
    2870    4409.0626
    2871    4377.5723
    2872    4410.4757
    2873    4338.3984
    2874    4465.5508
    2875    4410.2489
    2876    4458.3721
    2877    4281.8141
    2878    4283.9823
    2879    4302.6971
    2880    4331.4966
    2881    4416.7644
    2882    4469.3188
    2883    4368.8781
    2884    4318.4522
    2885    4404.2182
    2886    4345.2929
    2887    4354.0002
    2888    4418.8587
    2889    4483.9493
    2890    4550.6410
    2891    4322.5084
    2892    4454.9065
    2893    4455.3796
    2894    4418.1244
    2895    4364.9435
    2896    4451.1080
    2897    4361.3298
    2898    4396.7957
    2899    4409.3079
    2900    4413.4506
    2901    4456.7204
    2902    4420.5503
    2903    4514.9667
    2904    4496.3472
    2905    4540.1858
    2906    4614.3941
    2907    4643.3065
    2908    4403.0304
    2909    4427.1861
    2910    4406.2410
    2911    4463.7831
    2912    4469.5486
    2913    4430.9574
    2914    4233.4135
    2915    4433.9117
    2916    4389.1778
    2917    4481.9362
    2918    4523.0958
    2919    4463.2006
    2920    4360.2159
    2921    4491.7180
    2922    4508.1007
    2923    4396.1758
    2924    4407.1026
    2925    4474.6915
    2926    4358.9327
    2927    4516.6707
    2928    4343.8991
    2929    4353.6059
    2930    4465.1763
    2931    4377.0428
    2932    4374.2175
    2933    4472.6039
    2934    4430.1547
    2935    4535.1575
    2936    4411.1473
    2937    4363.4586
    2938    4305.5819
    2939    4299.9765
    2940    4306.0844
    2941    4361.1971
    2942    4389.3027
    2943    4230.0822
    2944    4331.5839
    2945    4388.7534
    2946    4344.6448
    2947    4464.0491
    2948    4406.2561
    2949    4210.4415
    2950    4434.8156
    2951    4402.7648
    2952    4390.9747
    2953    4450.6916
    2954    4357.1141
    2955    4449.0191
    2956    4519.8328
    2957    4391.4935
    2958    4415.7865
    2959    4496.8041
    2960    4380.6381
    2961    4569.7573
    2962    4538.6662
    2963    4342.0150
    2964    4499.3911
    2965    4490.5761
    2966    4396.3605
    2967    4421.5435
    2968    4334.9887
    2969    4482.6850
    2970    4462.1326
    2971    4571.6815
    2972    4574.3451
    2973    4572.0216
    2974    4656.8776
    2975    4564.5858
    2976    4512.3567
    2977    4532.9368
    2978    4504.2487
    2979    4547.9607
    2980    4535.1149
    2981    4552.9851
    2982    4550.0102
    2983    4606.1938
    2984    4522.4723
    2985    4527.4961
    2986    4593.9104
    2987    4601.3820
    2988    4648.1505
    2989    4629.5061
    2990    4611.1466
    2991    4684.3089
    2992    4582.0661
    2993    4690.4956
    2994    4515.9631
    2995    4625.7898
    2996    4626.3599
    2997    4644.4801
    2998    4604.9228
    2999    4575.5532
    3000    4653.0285
    3001    4595.5593
    3002    4624.6115
    3003    4735.2442
    3004    4731.5446
    3005    4741.8172
    3006    4604.7621
    3007    4727.3096
    3008    4643.6268
    3009    4667.3730
    3010    4594.6144
    3011    4734.9699
    3012    4623.1057
    3013    4832.3481
    3014    4665.7538
    3015    4619.0872
    3016    4554.4957
    3017    4517.5391
    3018    4616.7158
    3019    4533.4186
    3020    4620.0656
    3021    4680.1937
    3022    4523.9660
    3023    4720.5262
    3024    4564.0290
    3025    4579.0062
    3026    4604.9019
    3027    4727.2838
    3028    4664.2134
    3029    4638.8641
    3030    4603.3324
    3031    4620.1754
    3032    4576.9957
    3033    4613.5298
    3034    4548.8942
    3035    4550.3194
    3036    4539.8081
    3037    4551.6870
    3038    4606.3858
    3039    4564.0625
    3040    4577.3496
    3041    4629.5222
    3042    4630.0068
    3043    4692.5621
    3044    4486.0214
    3045    4595.8715
    3046    4566.8547
    3047    4456.1240
    3048    4549.3370
    3049    4476.8281
    3050    4455.5913
    3051    4606.3198
    3052    4621.8617
    3053    4530.1977
    3054    4509.8945
    3055    4582.9174
    3056    4686.8741
    3057    4526.7227
    3058    4539.4626
    3059    4590.5873
    3060    4613.4397
    3061    4585.1893
    3062    4629.1545
    3063    4628.0655
    3064    4717.4851
    3065    4578.4749
    3066    4671.7613
    3067    4689.9359
    3068    4544.5110
    3069    4575.4289
    3070    4650.9898
    3071    4502.9674
    3072    4527.8918
    3073    4549.6456
    3074    4523.7451
    3075    4509.1383
    3076    4472.7209
    3077    4607.4186
    3078    4651.3397
    3079    4498.3999
    3080    4452.3897
    3081    4652.4662
    3082    4559.4943
    3083    4557.7871
    3084    4551.2145
    3085    4497.1396
    3086    4445.7587
    3087    4615.0638
    3088    4532.4004
    3089    4440.1741
    3090    4425.8729
    3091    4583.3573
    3092    4627.1643
    3093    4464.6456
    3094    4543.8243
    3095    4606.0369
    3096    4683.8410
    3097    4625.2302
    3098    4719.6423
    3099    4666.3549
    3100    4874.7637
    3101    4672.2169
    3102    4803.9295
    3103    4758.0608
    3104    4685.5388
    3105    4530.9358
    3106    4619.0362
    3107    4553.6492
    3108    4736.1886
    3109    4632.4355
    3110    4619.6449
    3111    4574.8663
    3112    4605.4737
    3113    4540.5195
    3114    4713.6646
    3115    4744.7900
    3116    4639.6039
    3117    4711.3353
    3118    4626.4919
    3119    4574.6913
    3120    4640.5643
    3121    4692.7979
    3122    4779.8041
    3123    4809.0003
    3124    4752.7490
    3125    4723.5576
    3126    4664.9471
    3127    4627.2892
    3128    4807.5962
    3129    4572.7557
    3130    4526.4225
    3131    4605.7878
    3132    4605.0850
    3133    4497.6013
    3134    4613.8323
    3135    4589.5887
    3136    4604.2625
    3137    4573.6459
    3138    4618.5986
    3139    4525.3526
    3140    4521.4298
    3141    4649.0653
    3142    4503.3488
    3143    4475.8233
    3144    4662.8343
    3145    4587.4845
    3146    4674.1334
    3147    4732.0645
    3148    4661.6008
    3149    4627.4538
    3150    4602.7712
    3151    4706.2624
    3152    4649.3204
    3153    4681.8600
    3154    4544.2200
    3155    4599.0915
    3156    4660.4698
    3157    4674.4289
    3158    4691.6074
    3159    4686.5059
    3160    4617.1707
    3161    4625.0376
    3162    4429.2810
    3163    4607.4584
    3164    4660.9444
    3165    4614.1565
    3166    4625.7887
    3167    4683.3700
    3168    4769.1183
    3169    4528.8196
    3170    4593.9140
    3171    4605.8208
    3172    4632.1187
    3173    4463.3702
    3174    4568.9095
    3175    4486.5021
    3176    4558.9770
    3177    4678.3092
    3178    4563.7319
    3179    4572.7801
    3180    4529.9895
    3181    4543.4007
    3182    4593.6917
    3183    4729.2337
    3184    4538.4816
    3185    4421.5805
    3186    4764.9100
    3187    4606.8905
    3188    4598.1992
    3189    4619.0773
    3190    4606.2049
    3191    4604.7835
    3192    4545.0597
    3193    4555.3753
    3194    4468.2392
    3195    4485.1016
    3196    4391.8307
    3197    4422.0356
    3198    4535.7327
    3199    4458.1705
    3200    4404.9713
    3201    4479.8853
    3202    4529.1865
    3203    4484.1264
    3204    4405.2848
    3205    4531.4766
    3206    4503.3625
    3207    4529.6505
    3208    4487.5145
    3209    4534.4355
    3210    4386.9148
    3211    4385.0142
    3212    4411.9974
    3213    4497.1006
    3214    4430.9674
    3215    4304.8523
    3216    4393.4102
    3217    4432.1507
    3218    4400.2092
    3219    4428.0484
    3220    4526.5245
    3221    4323.1886
    3222    4328.3254
    3223    4347.8186
    3224    4442.3992
    3225    4485.1808
    3226    4415.8849
    3227    4276.1422
    3228    4360.6283
    3229    4489.3723
    3230    4505.2634
    3231    4372.0792
    3232    4481.7698
    3233    4508.2970
    3234    4294.6919
    3235    4553.4633
    3236    4352.2288
    3237    4513.1203
    3238    4399.0991
    3239    4412.5085
    3240    4431.7688
    3241    4456.4389
    3242    4564.6487
    3243    4424.8517
    3244    4526.6723
    3245    4501.0748
    3246    4389.0954
    3247    4531.9984
    3248    4569.0291
    3249    4521.8179
    3250    4566.7142
    3251    4464.5974
    3252    4461.2733
    3253    4552.2468
    3254    4642.6757
    3255    4440.9542
    3256    4572.7949
    3257    4592.3277
    3258    4581.9524
    3259    4450.6358
    3260    4660.2922
    3261    4576.1586
    3262    4668.2106
    3263    4540.9819
    3264    4655.9009
    3265    4644.9055
    3266    4514.1946
    3267    4476.7491
    3268    4505.4708
    3269    4398.1705
    3270    4432.3374
    3271    4535.0264
    3272    4610.8092
    3273    4541.0647
    3274    4546.0904
    3275    4559.6320
    3276    4692.6887
    3277    4740.8047
    3278    4563.0804
    3279    4668.0954
    3280    4731.9397
    3281    4780.8395
    3282    4665.9583
    3283    4704.8970
    3284    4638.1083
    3285    4628.0701
    3286    4659.1985
    3287    4616.4411
    3288    4661.1960
    3289    4707.7221
    3290    4496.3765
    3291    4648.7044
    3292    4541.3364
    3293    4450.9433
    3294    4653.3545
    3295    4539.9425
    3296    4693.1504
    3297    4592.0918
    3298    4561.1407
    3299    4605.4614
    3300    4598.7571
    3301    4691.8823
    3302    4505.4617
    3303    4814.6696
    3304    4595.1679
    3305    4544.0956
    3306    4717.5462
    3307    4682.1281
    3308    4651.5079
    3309    4535.7020
    3310    4779.0985
    3311    4662.2608
    3312    4748.2801
    3313    4709.6647
    3314    4559.6486
    3315    4636.9427
    3316    4584.8071
    3317    4676.3873
    3318    4727.7257
    3319    4612.7590
    3320    4550.5633
    3321    4634.3007
    3322    4859.4177
    3323    4795.1990
    3324    4613.2982
    3325    4625.7750
    3326    4575.2565
    3327    4544.5408
    3328    4644.8178
    3329    4755.9971
    3330    4717.1823
    3331    4572.3684
    3332    4653.1840
    3333    4792.7832
    3334    4660.3306
    3335    4630.8946
    3336    4659.8318
    3337    4644.4292
    3338    4762.4334
    3339    4659.7896
    3340    4710.6136
    3341    4697.2560
    3342    4473.1890
    3343    4480.6849
    3344    4560.7449
    3345    4505.8713
    3346    4500.0659
    3347    4611.3210
    3348    4640.2727
    3349    4447.9795
    3350    4490.8762
    3351    4595.8990
    3352    4596.6484
    3353    4415.2439
    3354    4494.0969
    3355    4370.9210
    3356    4377.5558
    3357    4592.6239
    3358    4516.2641
    3359    4670.9139
    3360    4548.8980
    3361    4532.2611
    3362    4481.6033
    3363    4616.2284
    3364    4639.0847
    3365    4496.2216
    3366    4552.4190
    3367    4557.6292
    3368    4607.7235
    3369    4605.5950
    3370    4606.3785
    3371    4747.2878
    3372    4706.7371
    3373    4538.8837
    3374    4569.6792
    3375    4615.8404
    3376    4575.2615
    3377    4569.2450
    3378    4696.1790
    3379    4638.3389
    3380    4729.0713
    3381    4629.8512
    3382    4646.2435
    3383    4623.9492
    3384    4657.7670
    3385    4583.1863
    3386    4681.2886
    3387    4576.6535
    3388    4540.3412
    3389    4571.8365
    3390    4653.1159
    3391    4531.3516
    3392    4569.5868
    3393    4566.7171
    3394    4748.7687
    3395    4678.1150
    3396    4770.5084
    3397    4623.8226
    3398    4788.8785
    3399    4578.0614
    3400    4658.3171
    3401    4708.0547
    3402    4604.5619
    3403    4678.7612
    3404    4637.1374
    3405    4805.6301
    3406    4636.2511
    3407    4634.5473
    3408    4631.9199
    3409    4663.3706
    3410    4659.4204
    3411    4690.1471
    3412    4770.1762
    3413    4595.2509
    3414    4762.9204
    3415    4828.6872
    3416    4786.3164
    3417    4732.0245
    3418    4694.1319
    3419    4705.5138
    3420    4670.6023
    3421    4687.0368
    3422    4625.8151
    3423    4695.8636
    3424    4685.3834
    3425    4616.4023
    3426    4670.1855
    3427    4640.2460
    3428    4808.1177
    3429    4622.4149
    3430    4661.0962
    3431    4529.6754
    3432    4602.6838
    3433    4532.6829
    3434    4697.0009
    3435    4589.5507
    3436    4642.1748
    3437    4601.8198
    3438    4619.3982
    3439    4661.5574
    3440    4614.2468
    3441    4521.2559
    3442    4667.2658
    3443    4678.7409
    3444    4661.3521
    3445    4628.9620
    3446    4652.8156
    3447    4595.9375
    3448    4508.4838
    3449    4533.7840
    3450    4502.5886
    3451    4401.0313
    3452    4400.6686
    3453    4345.0950
    3454    4423.6343
    3455    4421.2389
    3456    4562.4809
    3457    4648.0851
    3458    4563.4668
    3459    4671.1960
    3460    4696.1163
    3461    4739.5107
    3462    4601.5280
    3463    4758.3831
    3464    4649.5260
    3465    4799.9064
    3466    4578.8387
    3467    4589.6623
    3468    4659.2107
    3469    4545.1926
    3470    4520.4971
    3471    4628.8817
    3472    4473.6697
    3473    4628.6780
    3474    4720.3692
    3475    4681.2988
    3476    4705.1874
    3477    4650.7575
    3478    4717.7655
    3479    4834.0823
    3480    4752.0605
    3481    4646.3922
    3482    4634.1836
    3483    4722.2910
    3484    4671.4197
    3485    4779.7267
    3486    4552.1494
    3487    4605.6514
    3488    4642.3868
    3489    4701.3478
    3490    4501.9506
    3491    4709.1392
    3492    4618.9287
    3493    4807.9516
    3494    4651.2547
    3495    4825.5677
    3496    4740.3540
    3497    4576.8063
    3498    4702.5405
    3499    4546.8287
    3500    4789.4116
    3501    4702.3167
    3502    4454.7585
    3503    4608.3343
    3504    4701.7325
    3505    4625.9940
    3506    4612.6693
    3507    4516.0266
    3508    4575.6660
    3509    4635.4928
    3510    4605.3599
    3511    4707.1201
    3512    4695.2664
    3513    4808.7621
    3514    4688.2419
    3515    4615.3329
    3516    4522.2259
    3517    4644.0235
    3518    4563.1008
    3519    4575.7777
    3520    4528.5475
    3521    4655.6501
    3522    4655.9679
    3523    4656.3731
    3524    4689.5237
    3525    4656.4811
    3526    4744.5324
    3527    4443.8566
    3528    4510.7819
    3529    4572.9691
    3530    4619.2533
    3531    4561.3268
    3532    4487.4237
    3533    4594.6491
    3534    4584.5461
    3535    4518.2514
    3536    4597.9905
    3537    4524.2913
    3538    4611.1323
    3539    4522.0540
    3540    4724.5341
    3541    4515.9041
    3542    4554.5785
    3543    4491.1017
    3544    4566.0324
    3545    4496.0490
    3546    4679.9423
    3547    4516.0545
    3548    4613.4624
    3549    4649.4446
    3550    4513.4945
    3551    4543.8620
    3552    4711.9768
    3553    4662.9048
    3554    4668.6010
    3555    4648.7422
    3556    4563.8170
    3557    4544.1395
    3558    4645.3173
    3559    4472.5458
    3560    4591.3053
    3561    4622.2902
    3562    4647.0006
    3563    4657.5573
    3564    4653.4949
    3565    4554.9890
    3566    4675.8200
    3567    4607.7368
    3568    4679.4610
    3569    4663.9045
    3570    4813.3273
    3571    4806.5870
    3572    4784.3943
    3573    4533.7916
    3574    4611.1844
    3575    4552.8850
    3576    4421.1781
    3577    4514.8833
    3578    4582.4359
    3579    4463.6000
    3580    4565.4981
    3581    4472.2552
    3582    4495.5869
    3583    4482.1777
    3584    4655.2647
    3585    4628.3872
    3586    4588.4151
    3587    4622.5563
    3588    4635.0507
    3589    4534.8823
    3590    4591.8672
    3591    4597.5008
    3592    4640.2999
    3593    4660.3842
    3594    4459.6086
    3595    4545.3876
    3596    4665.9743
    3597    4630.1544
    3598    4554.7638
    3599    4618.5030
    3600    4672.4988
    3601    4546.8664
    3602    4525.0781
    3603    4569.0364
    3604    4731.1369
    3605    4602.0547
    3606    4608.9195
    3607    4564.4615
    3608    4690.7829
    3609    4662.8536
    3610    4552.0198
    3611    4703.5923
    3612    4532.4539
    3613    4587.4512
    3614    4543.1850
    3615    4475.9761
    3616    4665.6582
    3617    4612.6874
    3618    4596.1818
    3619    4546.4944
    3620    4426.2930
    3621    4557.5797
    3622    4655.9539
    3623    4638.7634
    3624    4662.9470
    3625    4636.9942
    3626    4751.0255
    3627    4733.4822
    3628    4634.7848
    3629    4642.3725
    3630    4549.3947
    3631    4660.6621
    3632    4702.9517
    3633    4605.6186
    3634    4596.1411
    3635    4556.3201
    3636    4601.5392
    3637    4513.0500
    3638    4607.9426
    3639    4578.7269
    3640    4606.6857
    3641    4535.5148
    3642    4612.9249
    3643    4527.8762
    3644    4621.9024
    3645    4592.3588
    3646    4581.7736
    3647    4492.5229
    3648    4633.5314
    3649    4618.0925
    3650    4662.7692
    3651    4561.2285
    3652    4514.3144
    3653    4617.8354
    3654    4548.3466
    3655    4579.6785
    3656    4669.3326
    3657    4635.7451
    3658    4593.1654
    3659    4589.3431
    3660    4625.0562
    3661    4616.9311
    3662    4570.5007
    3663    4812.5205
    3664    4716.6794
    3665    4572.4355
    3666    4604.4133
    3667    4616.4639
    3668    4700.1908
    3669    4633.5597
    3670    4506.7749
    3671    4541.0198
    3672    4540.4047
    3673    4580.5637
    3674    4497.1976
    3675    4451.2702
    3676    4334.2776
    3677    4551.4900
    3678    4528.9772
    3679    4535.8341
    3680    4513.5111
    3681    4482.9944
    3682    4540.3519
    3683    4407.1038
    3684    4447.2717
    3685    4525.5867
    3686    4455.6674
    3687    4654.1827
    3688    4561.0159
    3689    4554.7804
    3690    4495.5611
    3691    4520.4861
    3692    4369.8763
    3693    4510.7460
    3694    4562.7357
    3695    4573.6381
    3696    4631.1575
    3697    4516.2342
    3698    4549.6794
    3699    4627.7353
    3700    4696.4638
    3701    4492.7590
    3702    4574.9338
    3703    4557.6296
    3704    4651.1626
    3705    4594.2186
    3706    4821.3803
    3707    4665.6126
    3708    4569.3687
    3709    4611.5282
    3710    4707.5436
    3711    4539.8664
    3712    4494.1372
    3713    4668.8142
    3714    4516.1709
    3715    4529.9069
    3716    4560.3721
    3717    4525.4338
    3718    4510.5966
    3719    4519.7285
    3720    4546.4191
    3721    4577.3524
    3722    4566.9479
    3723    4569.8712
    3724    4545.6325
    3725    4495.8010
    3726    4718.3786
    3727    4617.8997
    3728    4631.7291
    3729    4612.0585
    3730    4659.9535
    3731    4471.5313
    3732    4677.5318
    3733    4614.5689
    3734    4618.5042
    3735    4703.5594
    3736    4622.9389
    3737    4723.8605
    3738    4559.5940
    3739    4700.9664
    3740    4699.7970
    3741    4561.1449
    3742    4659.0153
    3743    4542.6946
    3744    4637.4949
    3745    4675.8260
    3746    4602.0970
    3747    4706.8846
    3748    4631.4170
    3749    4646.9990
    3750    4558.1608
    3751    4663.9348
    3752    4755.0516
    3753    4659.0688
    3754    4735.8044
    3755    4744.2077
    3756    4671.8401
    3757    4666.6294
    3758    4706.9433
    3759    4638.2371
    3760    4567.5399
    3761    4675.5063
    3762    4653.1171
    3763    4518.3964
    3764    4600.5247
    3765    4514.3251
    3766    4652.9666
    3767    4639.2948
    3768    4568.7132
    3769    4711.0482
    3770    4716.3449
    3771    4704.4644
    3772    4641.9605
    3773    4488.2421
    3774    4609.0078
    3775    4638.9258
    3776    4701.4632
    3777    4726.0513
    3778    4674.1266
    3779    4558.4364
    3780    4670.0266
    3781    4531.5918
    3782    4595.6347
    3783    4654.0165
    3784    4660.5713
    3785    4649.7948
    3786    4605.7956
    3787    4613.4949
    3788    4609.6626
    3789    4596.7718
    3790    4678.9514
    3791    4649.7826
    3792    4664.9458
    3793    4693.3692
    3794    4589.0717
    3795    4500.3679
    3796    4533.8643
    3797    4589.9890
    3798    4588.8510
    3799    4544.2530
    3800    4740.7864
    3801    4597.6220
    3802    4433.8136
    3803    4411.1664
    3804    4540.0657
    3805    4429.6717
    3806    4460.5123
    3807    4566.0969
    3808    4470.9518
    3809    4476.3028
    3810    4532.2711
    3811    4388.0264
    3812    4468.7109
    3813    4596.5483
    3814    4420.4737
    3815    4395.1843
    3816    4551.8655
    3817    4513.8596
    3818    4462.8038
    3819    4399.7132
    3820    4511.7724
    3821    4550.5955
    3822    4610.7742
    3823    4703.5479
    3824    4633.3360
    3825    4614.6128
    3826    4742.3283
    3827    4528.6325
    3828    4738.1717
    3829    4783.3121
    3830    4659.8258
    3831    4587.3356
    3832    4634.4349
    3833    4580.2656
    3834    4591.3718
    3835    4532.8336
    3836    4616.7609
    3837    4617.9632
    3838    4489.0927
    3839    4584.6112
    3840    4474.9898
    3841    4555.7297
    3842    4526.1244
    3843    4488.0905
    3844    4518.8296
    3845    4442.1038
    3846    4521.6809
    3847    4468.9687
    3848    4601.7323
    3849    4513.3468
    3850    4652.3387
    3851    4462.7456
    3852    4579.8312
    3853    4524.0312
    3854    4632.1428
    3855    4498.6177
    3856    4556.8434
    3857    4569.1807
    3858    4603.7135
    3859    4536.7809
    3860    4584.8975
    3861    4615.2745
    3862    4513.3164
    3863    4513.1751
    3864    4629.8248
    3865    4584.1898
    3866    4565.9773
    3867    4462.5176
    3868    4501.0008
    3869    4601.4120
    3870    4576.4730
    3871    4537.5191
    3872    4626.6837
    3873    4595.8962
    3874    4633.5635
    3875    4472.8142
    3876    4524.8073
    3877    4590.2624
    3878    4487.1099
    3879    4639.1424
    3880    4484.3883
    3881    4499.0956
    3882    4591.6263
    3883    4569.9546
    3884    4601.3617
    3885    4688.1234
    3886    4765.8670
    3887    4781.9667
    3888    4756.2399
    3889    4530.0773
    3890    4694.1893
    3891    4534.9609
    3892    4530.1217
    3893    4678.0922
    3894    4547.0846
    3895    4640.9544
    3896    4557.6277
    3897    4626.6366
    3898    4627.5592
    3899    4544.2719
    3900    4511.7424
    3901    4530.7586
    3902    4514.0656
    3903    4524.7460
    3904    4393.0082
    3905    4551.7069
    3906    4469.4614
    3907    4504.4051
    3908    4542.5711
    3909    4581.1760
    3910    4542.0583
    3911    4448.9429
    3912    4480.3676
    3913    4545.8392
    3914    4449.8635
    3915    4420.5940
    3916    4689.7074
    3917    4659.9074
    3918    4673.8040
    3919    4626.3940
    3920    4759.0478
    3921    4502.6953
    3922    4616.0309
    3923    4579.1226
    3924    4501.3521
    3925    4486.1114
    3926    4573.8877
    3927    4491.6593
    3928    4496.7802
    3929    4714.4633
    3930    4538.1169
    3931    4647.2920
    3932    4598.7334
    3933    4584.5283
    3934    4607.4977
    3935    4558.1199
    3936    4536.8194
    3937    4451.7209
    3938    4499.2053
    3939    4529.7067
    3940    4466.2248
    3941    4569.3646
    3942    4474.9041
    3943    4573.2793
    3944    4466.8885
    3945    4476.0967
    3946    4559.7198
    3947    4523.1907
    3948    4555.1828
    3949    4488.0530
    3950    4443.7628
    3951    4524.9006
    3952    4543.9178
    3953    4410.6162
    3954    4509.4539
    3955    4427.8936
    3956    4516.2210
    3957    4575.2162
    3958    4463.8895
    3959    4545.7045
    3960    4571.7116
    3961    4505.3264
    3962    4538.6733
    3963    4522.1340
    3964    4561.3074
    3965    4663.6067
    3966    4579.5440
    3967    4563.2834
    3968    4615.2233
    3969    4593.2951
    3970    4592.5270
    3971    4473.9544
    3972    4451.1949
    3973    4613.2116
    3974    4377.8456
    3975    4484.0858
    3976    4544.6092
    3977    4547.8862
    3978    4491.0725
    3979    4479.5992
    3980    4389.9269
    3981    4423.7651
    3982    4389.6589
    3983    4589.6010
    3984    4306.8307
    3985    4386.4943
    3986    4532.2845
    3987    4507.7926
    3988    4457.3689
    3989    4398.2706
    3990    4393.2493
    3991    4329.0867
    3992    4340.4320
    3993    4325.9773
    3994    4406.0804
    3995    4446.5269
    3996    4455.8902
    3997    4290.4747
    3998    4435.4031
    3999    4309.2686
    4000    4334.8288
    4001    4369.7033
    4002    4480.6927
    4003    4368.9325
    4004    4290.6694
    4005    4489.9649
    4006    4544.5328
    4007    4318.6256
    4008    4422.2378
    4009    4399.6089
    4010    4462.9336
    4011    4496.1042
    4012    4535.2730
    4013    4526.3256
    4014    4396.4759
    4015    4485.4434
    4016    4489.8990
    4017    4366.7002
    4018    4444.5189
    4019    4348.6372
    4020    4441.4077
    4021    4474.3995
    4022    4472.7415
    4023    4376.5533
    4024    4571.3927
    4025    4592.1181
    4026    4411.0234
    4027    4405.5715
    4028    4448.7403
    4029    4471.8144
    4030    4627.5768
    4031    4529.4723
    4032    4557.7845
    4033    4502.5294
    4034    4478.3496
    4035    4295.8960
    4036    4498.6893
    4037    4351.9914
    4038    4323.7003
    4039    4417.7957
    4040    4481.7914
    4041    4570.2655
    4042    4399.5606
    4043    4332.5126
    4044    4470.2340
    4045    4603.7344
    4046    4470.1574
    4047    4536.2600
    4048    4455.7814
    4049    4359.6141
    4050    4415.3880
    4051    4390.0453
    4052    4451.9968
    4053    4535.9718
    4054    4506.5123
    4055    4385.8606
    4056    4524.3128
    4057    4410.4503
    4058    4417.7110
    4059    4440.3187
    4060    4378.7801
    4061    4419.3362
    4062    4482.6543
    4063    4379.9240
    4064    4505.3748
    4065    4523.2889
    4066    4517.1939
    4067    4433.8888
    4068    4357.7119
    4069    4466.9851
    4070    4356.9092
    4071    4369.5638
    4072    4533.2219
    4073    4408.4224
    4074    4385.8261
    4075    4442.8430
    4076    4496.5890
    4077    4442.2271
    4078    4395.0130
    4079    4406.0128
    4080    4443.6353
    4081    4396.1339
    4082    4444.9612
    4083    4536.6366
    4084    4406.1232
    4085    4597.3778
    4086    4287.2690
    4087    4482.4597
    4088    4389.1000
    4089    4406.1293
    4090    4349.6258
    4091    4367.2447
    4092    4430.5594
    4093    4443.0653
    4094    4396.4738
    4095    4375.1019
    4096    4418.3153
    4097    4500.7618
    4098    4508.2312
    4099    4423.6195
    4100    4379.5830
    4101    4451.0712
    4102    4389.4394
    4103    4393.2709
    4104    4380.4922
    4105    4387.4344
    4106    4447.5599
    4107    4416.1061
    4108    4442.0845
    4109    4307.6337
    4110    4501.3051
    4111    4485.3345
    4112    4427.7194
    4113    4344.1527
    4114    4489.2385
    4115    4443.3254
    4116    4469.1767
    4117    4508.3240
    4118    4472.2508
    4119    4449.0439
    4120    4537.3526
    4121    4500.6034
    4122    4478.8586
    4123    4574.3100
    4124    4551.2735
    4125    4611.2867
    4126    4555.6879
    4127    4425.6320
    4128    4560.0451
    4129    4640.6064
    4130    4514.2998
    4131    4504.0615
    4132    4568.8150
    4133    4563.1909
    4134    4618.0743
    4135    4645.5656
    4136    4560.4375
    4137    4556.8646
    4138    4534.4300
    4139    4594.5273
    4140    4647.4637
    4141    4514.5038
    4142    4490.9388
    4143    4513.1139
    4144    4580.2822
    4145    4541.4422
    4146    4574.6664
    4147    4630.4463
    4148    4652.3510
    4149    4703.4809
    4150    4707.1039
    4151    4667.1240
    4152    4616.4385
    4153    4632.7617
    4154    4363.8547
    4155    4519.4527
    4156    4518.0643
    4157    4457.4836
    4158    4562.4579
    4159    4663.5534
    4160    4460.9666
    4161    4565.1693
    4162    4606.3588
    4163    4589.1957
    4164    4477.4953
    4165    4538.3392
    4166    4474.8140
    4167    4505.8356
    4168    4629.0312
    4169    4375.2129
    4170    4439.3848
    4171    4422.6143
    4172    4410.6103
    4173    4453.6252
    4174    4433.8918
    4175    4490.4900
    4176    4456.8056
    4177    4467.5206
    4178    4345.2491
    4179    4358.6040
    4180    4491.9495
    4181    4435.5698
    4182    4374.5993
    4183    4424.7110
    4184    4439.3872
    4185    4499.8312
    4186    4414.5740
    4187    4432.0166
    4188    4555.2512
    4189    4562.8241
    4190    4448.5768
    4191    4524.1283
    4192    4544.2503
    4193    4524.6832
    4194    4536.1683
    4195    4483.2919
    4196    4467.8378
    4197    4441.2259
    4198    4436.0845
    4199    4534.8166
    4200    4625.4059
    4201    4404.5797
    4202    4561.2930
    4203    4505.3725
    4204    4623.8922
    4205    4527.4118
    4206    4501.4091
    4207    4527.4314
    4208    4506.4311
    4209    4468.2022
    4210    4436.2730
    4211    4486.3987
    4212    4465.5675
    4213    4429.2349
    4214    4535.9307
    4215    4421.8923
    4216    4513.7584
    4217    4409.1000
    4218    4464.9992
    4219    4516.0327
    4220    4445.8568
    4221    4432.9764
    4222    4414.7963
    4223    4394.3771
    4224    4391.2338
    4225    4545.3316
    4226    4505.1605
    4227    4508.8797
    4228    4505.1037
    4229    4595.0074
    4230    4529.6873
    4231    4453.0313
    4232    4476.6825
    4233    4505.5884
    4234    4475.1911
    4235    4631.7640
    4236    4576.3476
    4237    4705.7036
    4238    4537.7437
    4239    4542.9753
    4240    4450.3317
    4241    4618.0714
    4242    4610.3301
    4243    4546.0602
    4244    4619.6342
    4245    4553.4415
    4246    4647.6563
    4247    4515.9722
    4248    4610.8691
    4249    4532.1284
    4250    4568.9230
    4251    4544.6783
    4252    4582.0121
    4253    4562.9872
    4254    4572.1270
    4255    4615.8067
    4256    4616.5456
    4257    4422.6014
    4258    4570.2192
    4259    4621.5708
    4260    4635.7494
    4261    4649.3108
    4262    4612.2631
    4263    4509.0427
    4264    4424.2563
    4265    4532.4843
    4266    4539.5746
    4267    4499.8266
    4268    4605.6341
    4269    4543.3527
    4270    4511.2879
    4271    4532.7705
    4272    4530.4124
    4273    4648.7768
    4274    4422.5729
    4275    4547.5534
    4276    4576.9302
    4277    4514.3249
    4278    4640.4687
    4279    4543.6400
    4280    4473.5302
    4281    4558.0260
    4282    4381.2846
    4283    4536.0942
    4284    4528.6627
    4285    4560.2275
    4286    4644.1724
    4287    4665.4886
    4288    4604.6130
    4289    4623.4437
    4290    4581.7065
    4291    4578.0524
    4292    4557.5539
    4293    4646.4522
    4294    4486.5217
    4295    4497.9966
    4296    4500.5211
    4297    4534.2257
    4298    4501.0571
    4299    4459.8652
    4300    4594.5861
    4301    4503.9442
    4302    4563.1878
    4303    4556.2361
    4304    4747.6077
    4305    4581.4186
    4306    4565.4982
    4307    4479.1479
    4308    4411.9976
    4309    4668.5631
    4310    4544.0443
    4311    4588.9815
    4312    4660.5269
    4313    4593.5509
    4314    4557.1204
    4315    4697.1207
    4316    4435.3743
    4317    4574.2059
    4318    4642.3476
    4319    4496.1563
    4320    4557.7655
    4321    4544.6518
    4322    4664.4219
    4323    4538.5903
    4324    4683.4953
    4325    4599.0322
    4326    4516.2123
    4327    4589.2875
    4328    4505.2783
    4329    4569.6217
    4330    4596.2549
    4331    4516.7407
    4332    4518.0657
    4333    4595.0641
    4334    4479.6262
    4335    4495.1838
    4336    4647.2599
    4337    4563.3834
    4338    4566.0398
    4339    4515.0266
    4340    4546.9469
    4341    4476.2942
    4342    4475.3051
    4343    4418.5293
    4344    4417.7608
    4345    4491.4740
    4346    4446.3907
    4347    4539.9592
    4348    4561.8160
    4349    4593.6437
    4350    4439.9535
    4351    4558.5767
    4352    4697.9126
    4353    4661.4990
    4354    4464.9178
    4355    4451.1918
    4356    4585.1240
    4357    4484.5036
    4358    4558.6403
    4359    4550.0386
    4360    4704.8729
    4361    4469.8247
    4362    4612.9192
    4363    4512.8122
    4364    4547.3790
    4365    4521.9926
    4366    4585.0941
    4367    4472.7543
    4368    4606.0227
    4369    4529.0393
    4370    4536.2338
    4371    4538.8831
    4372    4521.8953
    4373    4599.3119
    4374    4684.6301
    4375    4662.4646
    4376    4713.9845
    4377    4666.7337
    4378    4682.2692
    4379    4551.6802
    4380    4664.1601
    4381    4623.2838
    4382    4845.9044
    4383    4665.2971
    4384    4680.9616
    4385    4772.3248
    4386    4622.3895
    4387    4593.7161
    4388    4557.3690
    4389    4697.3355
    4390    4724.3663
    4391    4603.3923
    4392    4588.4035
    4393    4628.2389
    4394    4584.6702
    4395    4585.1477
    4396    4649.1544
    4397    4576.3324
    4398    4624.9923
    4399    4615.9087
    4400    4483.0960
    4401    4469.5627
    4402    4632.9201
    4403    4613.7048
    4404    4701.3557
    4405    4673.0894
    4406    4568.8185
    4407    4670.7832
    4408    4540.6646
    4409    4544.6072
    4410    4618.5231
    4411    4476.8070
    4412    4504.6430
    4413    4476.6758
    4414    4509.2089
    4415    4550.9834
    4416    4553.1584
    4417    4528.5067
    4418    4549.8452
    4419    4583.9943
    4420    4536.4622
    4421    4559.6107
    4422    4528.7637
    4423    4564.8420
    4424    4574.7152
    4425    4555.9780
    4426    4584.9956
    4427    4719.6133
    4428    4650.8688
    4429    4708.9794
    4430    4523.2563
    4431    4545.3241
    4432    4543.6460
    4433    4587.5574
    4434    4593.9711
    4435    4545.6058
    4436    4489.2500
    4437    4597.1736
    4438    4526.0499
    4439    4650.7845
    4440    4609.9433
    4441    4551.3154
    4442    4507.6715
    4443    4446.6294
    4444    4511.5990
    4445    4527.6441
    4446    4421.3505
    4447    4641.1764
    4448    4618.5794
    4449    4611.5887
    4450    4473.1324
    4451    4594.2249
    4452    4618.3326
    4453    4641.5477
    4454    4608.9883
    4455    4676.7063
    4456    4553.5045
    4457    4653.2207
    4458    4509.8728
    4459    4507.3982
    4460    4690.5319
    4461    4476.8008
    4462    4506.2279
    4463    4586.1667
    4464    4566.5433
    4465    4579.5769
    4466    4628.8349
    4467    4458.8893
    4468    4646.9536
    4469    4554.5500
    4470    4528.7717
    4471    4512.5309
    4472    4630.9803
    4473    4640.4828
    4474    4597.1857
    4475    4633.5602
    4476    4509.6066
    4477    4595.3724
    4478    4525.5904
    4479    4707.7611
    4480    4618.9919
    4481    4585.9146
    4482    4538.5924
    4483    4385.0266
    4484    4527.7651
    4485    4558.6996
    4486    4577.1716
    4487    4572.8515
    4488    4592.9869
    4489    4642.1513
    4490    4500.5841
    4491    4609.3972
    4492    4640.8339
    4493    4632.1686
    4494    4736.4122
    4495    4619.4218
    4496    4623.1701
    4497    4660.9511
    4498    4638.4805
    4499    4602.4899
    4500    4651.0693
    4501    4663.5801
    4502    4658.1156
    4503    4557.3002
    4504    4677.2773
    4505    4601.3143
    4506    4591.5403
    4507    4581.6573
    4508    4763.3731
    4509    4657.0463
    4510    4521.2074
    4511    4579.2125
    4512    4579.3246
    4513    4518.6113
    4514    4651.8117
    4515    4587.4253
    4516    4568.4245
    4517    4568.0940
    4518    4651.5339
    4519    4618.1302
    4520    4549.9768
    4521    4607.2772
    4522    4591.8413
    4523    4622.0566
    4524    4643.0912
    4525    4519.0937
    4526    4475.6557
    4527    4449.3248
    4528    4519.5291
    4529    4465.4770
    4530    4414.7885
    4531    4592.9242
    4532    4586.0107
    4533    4410.7966
    4534    4542.4457
    4535    4523.6534
    4536    4525.0144
    4537    4647.4513
    4538    4610.9460
    4539    4426.3095
    4540    4551.3949
    4541    4534.0593
    4542    4488.5148
    4543    4612.8429
    4544    4718.2815
    4545    4674.7643
    4546    4578.8710
    4547    4476.5631
    4548    4495.6966
    4549    4532.6005
    4550    4459.4618
    4551    4634.5325
    4552    4576.8437
    4553    4635.4524
    4554    4650.2238
    4555    4645.8715
    4556    4690.5129
    4557    4559.6958
    4558    4647.9923
    4559    4530.9859
    4560    4566.5778
    4561    4625.8693
    4562    4656.6665
    4563    4605.8167
    4564    4577.4718
    4565    4430.6514
    4566    4639.8309
    4567    4640.9569
    4568    4784.5612
    4569    4764.3314
    4570    4658.4541
    4571    4585.7662
    4572    4622.7398
    4573    4597.9436
    4574    4623.4811
    4575    4519.4848
    4576    4578.5098
    4577    4672.8387
    4578    4727.4139
    4579    4647.3256
    4580    4656.9669
    4581    4733.7337
    4582    4602.6418
    4583    4754.3954
    4584    4679.6037
    4585    4680.2802
    4586    4706.9941
    4587    4511.2665
    4588    4649.4727
    4589    4737.9346
    4590    4654.2162
    4591    4613.6632
    4592    4571.4816
    4593    4564.7736
    4594    4495.6352
    4595    4538.1998
    4596    4592.2991
    4597    4641.7800
    4598    4584.8810
    4599    4656.2999
    4600    4579.8629
    4601    4704.1921
    4602    4627.0967
    4603    4654.6147
    4604    4803.7365
    4605    4600.2769
    4606    4624.7477
    4607    4690.4972
    4608    4603.9452
    4609    4554.0167
    4610    4625.1569
    4611    4696.6323
    4612    4611.1729
    4613    4713.9333
    4614    4749.4211
    4615    4787.9669
    4616    4729.7019
    4617    4756.6715
    4618    4566.0703
    4619    4571.0960
    4620    4629.5227
    4621    4495.1378
    4622    4606.6734
    4623    4503.9482
    4624    4582.8935
    4625    4691.1283
    4626    4584.5958
    4627    4561.9881
    4628    4570.2770
    4629    4630.0857
    4630    4555.6282
    4631    4745.7182
    4632    4518.2001
    4633    4510.0189
    4634    4716.5108
    4635    4643.1412
    4636    4698.8345
    4637    4503.2102
    4638    4461.0974
    4639    4517.3832
    4640    4614.4956
    4641    4413.0355
    4642    4508.1549
    4643    4482.4476
    4644    4482.9935
    4645    4462.4948
    4646    4426.5135
    4647    4504.5948
    4648    4516.8634
    4649    4555.1281
    4650    4518.5985
    4651    4567.2740
    4652    4633.7742
    4653    4501.4511
    4654    4430.4276
    4655    4466.5258
    4656    4520.8898
    4657    4528.3224
    4658    4585.3897
    4659    4423.6181
    4660    4482.2142
    4661    4623.6707
    4662    4611.7271
    4663    4583.5957
    4664    4518.5520
    4665    4370.8877
    4666    4545.2342
    4667    4636.4897
    4668    4549.1599
    4669    4362.7594
    4670    4363.8057
    4671    4561.6265
    4672    4599.2517
    4673    4628.4707
    4674    4753.9894
    4675    4598.8481
    4676    4602.8037
    4677    4535.4383
    4678    4643.4947
    4679    4604.7835
    4680    4584.9028
    4681    4648.6748
    4682    4700.7243
    4683    4610.0343
    4684    4617.8267
    4685    4580.6041
    4686    4631.9513
    4687    4613.8111
    4688    4475.3575
    4689    4498.2474
    4690    4655.3093
    4691    4651.4816
    4692    4547.1967
    4693    4494.3868
    4694    4664.2078
    4695    4556.9880
    4696    4551.5375
    4697    4664.6148
    4698    4596.7394
    4699    4504.4943
    4700    4608.6104
    4701    4616.8807
    4702    4541.3537
    4703    4597.5574
    4704    4634.5562
    4705    4624.2953
    4706    4672.2037
    4707    4704.9988
    4708    4618.4182
    4709    4812.0360
    4710    4735.6814
    4711    4737.8848
    4712    4694.6923
    4713    4724.0863
    4714    4588.8726
    4715    4685.2871
    4716    4741.9588
    4717    4779.1906
    4718    4683.8230
    4719    4784.2132
    4720    4837.3716
    4721    4682.6481
    4722    4785.7300
    4723    4847.2068
    4724    4573.8094
    4725    4714.0683
    4726    4699.3322
    4727    4739.1181
    4728    4795.1849
    4729    4767.7509
    4730    4685.8839
    4731    4682.6434
    4732    4647.5697
    4733    4705.9251
    4734    4695.9799
    4735    4628.4771
    4736    4661.0403
    4737    4694.0342
    4738    4623.3917
    4739    4541.4766
    4740    4669.9435
    4741    4551.3317
    4742    4541.9401
    4743    4489.0522
    4744    4584.2838
    4745    4629.3413
    4746    4623.8603
    4747    4575.9833
    4748    4655.7306
    4749    4531.4578
    4750    4614.2374
    4751    4731.1698
    4752    4570.9567
    4753    4610.0565
    4754    4513.3469
    4755    4617.1559
    4756    4581.7178
    4757    4648.1895
    4758    4398.4282
    4759    4558.8443
    4760    4660.6887
    4761    4528.8223
    4762    4394.7645
    4763    4549.5396
    4764    4422.6535
    4765    4654.7500
    4766    4597.3947
    4767    4592.5855
    4768    4532.1388
    4769    4522.1065
    4770    4531.3819
    4771    4650.0974
    4772    4598.0708
    4773    4542.1265
    4774    4679.6599
    4775    4525.4880
    4776    4518.8787
    4777    4660.4519
    4778    4534.6896
    4779    4656.4024
    4780    4577.6876
    4781    4688.4849
    4782    4344.7083
    4783    4520.2616
    4784    4419.1082
    4785    4506.8102
    4786    4484.2510
    4787    4563.9350
    4788    4430.8998
    4789    4547.2512
    4790    4435.3792
    4791    4458.5174
    4792    4438.6383
    4793    4565.9667
    4794    4483.2822
    4795    4479.6287
    4796    4403.7551
    4797    4565.9695
    4798    4457.7797
    4799    4600.8476
    4800    4485.4730
    4801    4573.3943
    4802    4561.8837
    4803    4529.8757
    4804    4438.0287
    4805    4452.3545
    4806    4473.1358
    4807    4679.0684
    4808    4583.7602
    4809    4635.6214
    4810    4674.8217
    4811    4653.8285
    4812    4604.5647
    4813    4697.8487
    4814    4762.6926
    4815    4721.4606
    4816    4641.2081
    4817    4600.1963
    4818    4665.5879
    4819    4603.9179
    4820    4651.9868
    4821    4658.2456
    4822    4663.4856
    4823    4756.5311
    4824    4711.5959
    4825    4826.8325
    4826    4836.5207
    4827    4768.3632
    4828    4695.1869
    4829    4603.1905
    4830    4616.5682
    4831    4717.8201
    4832    4635.4940
    4833    4668.6749
    4834    4664.6154
    4835    4569.9945
    4836    4673.7631
    4837    4590.5096
    4838    4693.2304
    4839    4729.8104
    4840    4696.9843
    4841    4648.1171
    4842    4832.0159
    4843    4730.8342
    4844    4758.1135
    4845    4575.0425
    4846    4707.7598
    4847    4838.7486
    4848    4718.6642
    4849    4661.6469
    4850    4762.0570
    4851    4680.5193
    4852    4740.5772
    4853    4717.6990
    4854    4827.2553
    4855    4875.2698
    4856    5034.4310
    4857    4707.7412
    4858    4739.5846
    4859    4867.7794
    4860    4825.0457
    4861    4788.2155
    4862    4653.4502
    4863    4676.0830
    4864    4713.5643
    4865    4662.0223
    4866    4535.8778
    4867    4678.0781
    4868    4760.1798
    4869    4667.5438
    4870    4643.6290
    4871    4697.8514
    4872    4524.7241
    4873    4518.7806
    4874    4477.7433
    4875    4609.3159
    4876    4598.9820
    4877    4649.2361
    4878    4519.9933
    4879    4652.6994
    4880    4575.4046
    4881    4651.0723
    4882    4735.7013
    4883    4664.5223
    4884    4823.0324
    4885    4721.8984
    4886    4730.7930
    4887    4594.6568
    4888    4675.1177
    4889    4600.4929
    4890    4643.2456
    4891    4662.1721
    4892    4545.8276
    4893    4510.8414
    4894    4508.0597
    4895    4630.7619
    4896    4668.4425
    4897    4635.1363
    4898    4491.9338
    4899    4424.8622
    4900    4612.8457
    4901    4505.1034
    4902    4603.0786
    4903    4537.4460
    4904    4604.0382
    4905    4665.9862
    4906    4711.1477
    4907    4752.6022
    4908    4544.3112
    4909    4453.7321
    4910    4577.8764
    4911    4578.6206
    4912    4590.2136
    4913    4553.6960
    4914    4581.1639
    4915    4511.0799
    4916    4554.8912
    4917    4523.8375
    4918    4580.3251
    4919    4485.8816
    4920    4473.8993
    4921    4449.7814
    4922    4403.8672
    4923    4552.2055
    4924    4613.3328
    4925    4587.6019
    4926    4659.4669
    4927    4555.9634
    4928    4616.8793
    4929    4672.0923
    4930    4624.5907
    4931    4586.2762
    4932    4633.3734
    4933    4570.5076
    4934    4589.8469
    4935    4590.7448
    4936    4671.4334
    4937    4507.9805
    4938    4696.7445
    4939    4664.2144
    4940    4577.3226
    4941    4531.7121
    4942    4812.9432
    4943    4609.4626
    4944    4510.3717
    4945    4639.2456
    4946    4652.2288
    4947    4521.7336
    4948    4565.3829
    4949    4524.2037
    4950    4510.3395
    4951    4430.4287
    4952    4550.8858
    4953    4558.7576
    4954    4588.4416
    4955    4510.6022
    4956    4506.3665
    4957    4683.0883
    4958    4485.8436
    4959    4409.8023
    4960    4559.7825
    4961    4571.8306
    4962    4744.0236
    4963    4713.3105
    4964    4730.5871
    4965    4733.9492
    4966    4522.4064
    4967    4736.7872
    4968    4649.9948
    4969    4764.2332
    4970    4860.2748
    4971    4740.6525
    4972    4728.9637
    4973    4721.6453
    4974    4633.1932
    4975    4536.4704
    4976    4653.0924
    4977    4694.9708
    4978    4751.2643
    4979    4582.3488
    4980    4474.8671
    4981    4684.2636
    4982    4659.9644
    4983    4578.8901
    4984    4516.4153
    4985    4608.9038
    4986    4636.8713
    4987    4751.1742
    4988    4779.3944
    4989    4699.9462
    4990    4565.4907
    4991    4580.9034
    4992    4669.8749
    4993    4593.5818
    4994    4640.0072
    4995    4554.5840
    4996    4714.8211
    4997    4655.5105
    4998    4729.5016
    4999    4625.7466
    5000    4657.7017
    5001    4626.2157
    5002    4637.3444
    5003    4645.5141
    5004    4820.3890
    5005    4692.8222
    5006    4887.3011
    5007    4726.7044
    5008    4721.4252
    5009    4672.6344
    5010    4721.8354
    5011    4791.8257
    5012    4740.7809
    5013    4695.2082
    5014    4811.8293
    5015    4824.8376
    5016    4710.3727
    5017    4731.0886
    5018    4798.5305
    5019    4757.4315
    5020    4739.7468
    5021    4751.8358
    5022    4873.1516
    5023    4808.0969
    5024    4632.4718
    5025    4758.0537
    5026    4831.8020
    5027    4750.7179
    5028    4798.8303
    5029    4661.3994
    5030    4767.1758
    5031    4903.3001
    5032    4810.6066
    5033    4722.2366
    5034    4704.7338
    5035    4650.1491
    5036    4774.9809
    5037    4761.2803
    5038    4654.5404
    5039    4771.5172
    5040    4774.7112
    5041    4847.0075
    5042    4757.4760
    5043    4751.7561
    5044    4710.0536
    5045    4770.7065
    5046    4575.7738
    5047    4648.4676
    5048    4768.1482
    5049    4761.4841
    5050    4619.2104
    5051    4644.9642
    5052    4722.5870
    5053    4720.4569
    5054    4579.7470
    5055    4638.9336
    5056    4569.6435
    5057    4651.9464
    5058    4541.7201
    5059    4650.4575
    5060    4596.9977
    5061    4522.7895
    5062    4577.7483
    5063    4618.6447
    5064    4570.9275
    5065    4617.3136
    5066    4540.3682
    5067    4676.1407
    5068    4600.8777
    5069    4580.5566
    5070    4634.8924
    5071    4722.3885
    5072    4715.3548
    5073    4592.4468
    5074    4546.5832
    5075    4593.5085
    5076    4608.4867
    5077    4482.9303
    5078    4598.5622
    5079    4569.9591
    5080    4579.4550
    5081    4476.4041
    5082    4397.4238
    5083    4547.7445
    5084    4462.6233
    5085    4497.0056
    5086    4588.9218
    5087    4550.9686
    5088    4792.1711
    5089    4688.9671
    5090    4582.9464
    5091    4621.6935
    5092    4614.0653
    5093    4628.8818
    5094    4674.1289
    5095    4722.8558
    5096    4756.9438
    5097    4698.7834
    5098    4739.3610
    5099    4698.4134
    5100    4657.6294
    5101    4790.6538
    5102    4637.1423
    5103    4773.4814
    5104    4662.4743
    5105    4659.2962
    5106    4788.1077
    5107    4844.5495
    5108    4693.7976
    5109    4634.4519
    5110    4696.5250
    5111    4632.2574
    5112    4563.5709
    5113    4790.9337
    5114    4654.9512
    5115    4745.8336
    5116    4618.6869
    5117    4491.1576
    5118    4555.9814
    5119    4682.1412
    5120    4497.8623
    5121    4525.2305
    5122    4668.4782
    5123    4615.2258
    5124    4699.4184
    5125    4749.5699
    5126    4764.5851
    5127    4622.9792
    5128    4610.7664
    5129    4727.1746
    5130    4763.4949
    5131    4686.7482
    5132    4619.1446
    5133    4522.0429
    5134    4602.9668
    5135    4631.2183
    5136    4425.4485
    5137    4493.8833
    5138    4662.3464
    5139    4459.2968
    5140    4626.1582
    5141    4457.9350
    5142    4510.5942
    5143    4517.7867
    5144    4498.3884
    5145    4557.9953
    5146    4590.9234
    5147    4672.5646
    5148    4508.7910
    5149    4776.3088
    5150    4759.5907
    5151    4575.4158
    5152    4718.6315
    5153    4658.1090
    5154    4629.3258
    5155    4655.1980
    5156    4497.5323
    5157    4651.1678
    5158    4636.0257
    5159    4660.4255
    5160    4690.4384
    5161    4631.5391
    5162    4612.2953
    5163    4603.8767
    5164    4579.0432
    5165    4668.4166
    5166    4556.8264
    5167    4690.6014
    5168    4695.6850
    5169    4744.4324
    5170    4736.0767
    5171    4556.7346
    5172    4664.4247
    5173    4651.3690
    5174    4621.8205
    5175    4510.9077
    5176    4490.3886
    5177    4570.8547
    5178    4665.8827
    5179    4699.1883
    5180    4721.9788
    5181    4766.5917
    5182    4657.0125
    5183    4933.0018
    5184    4801.6554
    5185    4868.7820
    5186    4752.0016
    5187    4743.7457
    5188    4764.6732
    5189    4804.5353
    5190    4753.5305
    5191    4760.2362
    5192    4815.3153
    5193    4719.1231
    5194    4785.9581
    5195    4685.9846
    5196    4713.0089
    5197    4731.1602
    5198    4829.1409
    5199    4756.5872
    5200    4776.1337
    5201    4951.7535
    5202    4720.8841
    5203    4730.8994
    5204    4766.3062
    5205    4828.7763
    5206    4694.9509
    5207    4663.4782
    5208    4806.7218
    5209    4626.5327
    5210    4769.4102
    5211    4751.5108
    5212    4752.6607
    5213    4710.5777
    5214    4729.9997
    5215    4663.4205
    5216    4766.6795
    5217    4601.7364
    5218    4653.7189
    5219    4834.4342
    5220    4881.9613
    5221    4649.7136
    5222    4577.0634
    5223    4776.0505
    5224    4840.1057
    5225    4695.1859
    5226    4772.2588
    5227    4664.1040
    5228    4782.2483
    5229    4786.7024
    5230    4738.1075
    5231    4883.3808
    5232    4714.1463
    5233    4877.8779
    5234    4794.9056
    5235    4741.1241
    5236    4819.5743
    5237    4914.4655
    5238    4899.6950
    5239    4750.7063
    5240    4740.9915
    5241    4590.2158
    5242    4718.0934
    5243    4726.7522
    5244    4667.4508
    5245    4642.9953
    5246    4763.4745
    5247    4613.3341
    5248    4694.0270
    5249    4790.9166
    5250    4792.5364
    5251    4751.5045
    5252    4726.3290
    5253    4650.0859
    5254    4822.2165
    5255    4574.6440
    5256    4792.9006
    5257    4681.0118
    5258    4818.7143
    5259    4704.1660
    5260    4780.0268
    5261    4791.2410
    5262    4805.0514
    5263    4925.0728
    5264    4877.3152
    5265    4887.9777
    5266    4779.4739
    5267    4877.9484
    5268    4615.2618
    5269    4731.5482
    5270    4798.0413
    5271    4781.2674
    5272    4704.2472
    5273    4868.4014
    5274    4696.2988
    5275    4807.0089
    5276    4767.0474
    5277    4638.7058
    5278    4816.7653
    5279    4808.0687
    5280    4755.5071
    5281    4744.2848
    5282    4757.9656
    5283    4749.3217
    5284    4757.1203
    5285    4760.8317
    5286    4753.1729
    5287    4817.1527
    5288    4915.0531
    5289    4864.6783
    5290    4862.0583
    5291    4795.9866
    5292    4816.5076
    5293    4859.6051
    5294    4876.2521
    5295    4910.6878
    5296    4899.9384
    5297    4834.9519
    5298    4816.0979
    5299    4899.5144
    5300    4822.8940
    5301    4790.7215
    5302    4936.2582
    5303    4810.3617
    5304    4741.4252
    5305    4810.9850
    5306    4675.3256
    5307    4749.1468
    5308    4762.5326
    5309    4710.2438
    5310    4783.1065
    5311    4715.9312
    5312    4912.1297
    5313    4653.4266
    5314    4684.2304
    5315    4720.2994
    5316    4646.7229
    5317    4586.9703
    5318    4740.5030
    5319    4670.2596
    5320    4605.5704
    5321    4713.9009
    5322    4719.7563
    5323    4785.7227
    5324    4795.8023
    5325    4814.9372
    5326    4660.5711
    5327    4722.7382
    5328    4755.6126
    5329    4748.0546
    5330    4676.1642
    5331    4899.4843
    5332    4763.5111
    5333    4592.1392
    5334    4659.1397
    5335    4839.3183
    5336    4688.5729
    5337    4720.8226
    5338    4739.6361
    5339    4821.9741
    5340    4748.8716
    5341    4703.0447
    5342    4756.9427
    5343    4795.4471
    5344    4693.8748
    5345    4755.2935
    5346    4674.9700
    5347    4744.6355
    5348    4650.3499
    5349    4659.1988
    5350    4647.9810
    5351    4695.0877
    5352    4625.0779
    5353    4725.1190
    5354    4604.4105
    5355    4629.5008
    5356    4585.7756
    5357    4704.5696
    5358    4686.9000
    5359    4633.4045
    5360    4790.2070
    5361    4629.7540
    5362    4802.9471
    5363    4614.1471
    5364    4584.8018
    5365    4506.7025
    5366    4618.6829
    5367    4521.5366
    5368    4481.8901
    5369    4543.5696
    5370    4664.9465
    5371    4612.2555
    5372    4619.0584
    5373    4773.0792
    5374    4781.0981
    5375    4661.7040
    5376    4701.0132
    5377    4800.2170
    5378    4779.8957
    5379    4642.1168
    5380    4689.5850
    5381    4653.1804
    5382    4663.3496
    5383    4591.8571
    5384    4630.9610
    5385    4683.2719
    5386    4709.8544
    5387    4558.3188
    5388    4536.3044
    5389    4623.1933
    5390    4581.6540
    5391    4539.0828
    5392    4666.2552
    5393    4718.8583
    5394    4760.7966
    5395    4742.3247
    5396    4736.4409
    5397    4698.1835
    5398    4772.0322
    5399    4737.8713
    5400    4739.7743
    5401    4747.6969
    5402    4618.3782
    5403    4721.4049
    5404    4653.7146
    5405    4771.4137
    5406    4580.3159
    5407    4473.0151
    5408    4503.8560
    5409    4533.8042
    5410    4541.7781
    5411    4549.8566
    5412    4520.5305
    5413    4459.5163
    5414    4518.7055
    5415    4563.4562
    5416    4561.4845
    5417    4395.8709
    5418    4452.5387
    5419    4550.2831
    5420    4487.0660
    5421    4571.4414
    5422    4736.9051
    5423    4561.4343
    5424    4731.5371
    5425    4664.0464
    5426    4737.6150
    5427    4717.5638
    5428    4745.3687
    5429    4576.1396
    5430    4662.7972
    5431    4637.7094
    5432    4675.1490
    5433    4685.8818
    5434    4775.9670
    5435    4701.3702
    5436    4565.1797
    5437    4616.1106
    5438    4548.4917
    5439    4604.6945
    5440    4663.0325
    5441    4683.5496
    5442    4719.8430
    5443    4674.0745
    5444    4671.2110
    5445    4700.1773
    5446    4645.3043
    5447    4664.6912
    5448    4766.2033
    5449    4653.1535
    5450    4695.5630
    5451    4621.7693
    5452    4690.8773
    5453    4606.9533
    5454    4705.3808
    5455    4795.9932
    5456    4689.9421
    5457    4623.0200
    5458    4713.0709
    5459    4638.0578
    5460    4647.2408
    5461    4703.4409
    5462    4664.4905
    5463    4701.9843
    5464    4651.1165
    5465    4775.0802
    5466    4662.1561
    5467    4597.4632
    5468    4592.2240
    5469    4542.5128
    5470    4835.4349
    5471    4502.9830
    5472    4728.1118
    5473    4603.5171
    5474    4744.5162
    5475    4639.6902
    5476    4703.6311
    5477    4719.5631
    5478    4592.8168
    5479    4712.7989
    5480    4711.3994
    5481    4725.1217
    5482    4709.6038
    5483    4645.4499
    5484    4593.2718
    5485    4785.4450
    5486    4625.1010
    5487    4701.3211
    5488    4647.4122
    5489    4767.4309
    5490    4642.7000
    5491    4706.5491
    5492    4772.2157
    5493    4833.8161
    5494    4750.6028
    5495    4687.7086
    5496    4712.1839
    5497    4820.8887
    5498    4756.8801
    5499    4682.0799
    5500    4681.5137
    5501    4622.0073
    5502    4647.0335
    5503    4813.7068
    5504    4766.2513
    5505    4670.9117
    5506    4796.4050
    5507    4637.5763
    5508    4620.1255
    5509    4434.7078
    5510    4587.4507
    5511    4605.8149
    5512    4636.6675
    5513    4733.2082
    5514    4612.2698
    5515    4689.3532
    5516    4621.6540
    5517    4604.3904
    5518    4595.0069
    5519    4765.2299
    5520    4741.5908
    5521    4693.4827
    5522    4626.1547
    5523    4564.2606
    5524    4667.6807
    5525    4458.2659
    5526    4637.2656
    5527    4540.2564
    5528    4527.1094
    5529    4603.6325
    5530    4454.7921
    5531    4581.1320
    5532    4507.4716
    5533    4730.0477
    5534    4732.4693
    5535    4677.8414
    5536    4758.6017
    5537    4734.1438
    5538    4685.0802
    5539    4543.3941
    5540    4646.5648
    5541    4695.3614
    5542    4639.5624
    5543    4692.1634
    5544    4668.7239
    5545    4680.8289
    5546    4544.8165
    5547    4615.6810
    5548    4761.4526
    5549    4697.0727
    5550    4579.1292
    5551    4556.2895
    5552    4762.0343
    5553    4734.9146
    5554    4763.2414
    5555    4867.7852
    5556    4645.7075
    5557    4762.7895
    5558    4748.3486
    5559    4617.2486
    5560    4702.3797
    5561    4654.9722
    5562    4750.1124
    5563    4570.9827
    5564    4633.6045
    5565    4632.8437
    5566    4564.4119
    5567    4600.1275
    5568    4752.9858
    5569    4706.3096
    5570    4645.1183
    5571    4655.9017
    5572    4711.2892
    5573    4611.3946
    5574    4701.5369
    5575    4727.5601
    5576    4835.1886
    5577    4680.7624
    5578    4705.4628
    5579    4628.9624
    5580    4623.7724
    5581    4659.6120
    5582    4612.8412
    5583    4612.3240
    5584    4621.3259
    5585    4516.6686
    5586    4769.2470
    5587    4508.0071
    5588    4713.8401
    5589    4552.5358
    5590    4594.7124
    5591    4623.0735
    5592    4775.9639
    5593    4794.0525
    5594    4682.1570
    5595    4747.4595
    5596    4615.9214
    5597    4624.1337
    5598    4612.4811
    5599    4565.3915
    5600    4739.3281
    5601    4637.9525
    5602    4729.9717
    5603    4667.7665
    5604    4617.6011
    5605    4693.8207
    5606    4519.5195
    5607    4803.4866
    5608    4682.3610
    5609    4687.4471
    5610    4660.5391
    5611    4523.8875
    5612    4819.8005
    5613    4682.6677
    5614    4679.2535
    5615    4677.2097
    5616    4698.8464
    5617    4700.9451
    5618    4738.3639
    5619    4640.6205
    5620    4708.5506
    5621    4675.8029
    5622    4663.7566
    5623    4607.6719
    5624    4697.0287
    5625    4554.2761
    5626    4749.3590
    5627    4681.5758
    5628    4616.8279
    5629    4667.6869
    5630    4674.1000
    5631    4576.6288
    5632    4537.7244
    5633    4801.0404
    5634    4644.6693
    5635    4656.3051
    5636    4835.3882
    5637    4674.7135
    5638    4749.2566
    5639    4695.7072
    5640    4840.1556
    5641    4736.3648
    5642    4670.6564
    5643    4698.9220
    5644    4773.4532
    5645    4680.0188
    5646    4634.2352
    5647    4669.0440
    5648    4638.4545
    5649    4662.7196
    5650    4675.2528
    5651    4522.6157
    5652    4584.8152
    5653    4579.5972
    5654    4699.9894
    5655    4689.8022
    5656    4510.5643
    5657    4501.9959
    5658    4423.4133
    5659    4500.4770
    5660    4568.5269
    5661    4509.6788
    5662    4579.4185
    5663    4597.2736
    5664    4644.1367
    5665    4434.8994
    5666    4505.4300
    5667    4470.5481
    5668    4441.2353
    5669    4563.3360
    5670    4570.3702
    5671    4354.6606
    5672    4456.4615
    5673    4495.6456
    5674    4449.8669
    5675    4540.0055
    5676    4521.3494
    5677    4613.1040
    5678    4572.1364
    5679    4617.7251
    5680    4499.0388
    5681    4543.7432
    5682    4650.7549
    5683    4654.9956
    5684    4614.1692
    5685    4521.8149
    5686    4680.2748
    5687    4585.0886
    5688    4720.1302
    5689    4686.0956
    5690    4654.4455
    5691    4649.9751
    5692    4871.5589
    5693    4755.7182
    5694    4808.0197
    5695    4674.0675
    5696    4765.2697
    5697    4748.8920
    5698    4730.9366
    5699    4722.0542
    5700    4684.8165
    5701    4633.8705
    5702    4673.8241
    5703    4764.3007
    5704    4755.4147
    5705    4689.0552
    5706    4813.8015
    5707    4781.4002
    5708    4768.2679
    5709    4739.9813
    5710    4808.6528
    5711    4861.5366
    5712    4817.1665
    5713    4864.8254
    5714    4721.4181
    5715    4714.8413
    5716    4720.0317
    5717    4581.2860
    5718    4535.8826
    5719    4627.7276
    5720    4595.5767
    5721    4654.9145
    5722    4567.2646
    5723    4617.7808
    5724    4521.8004
    5725    4593.8280
    5726    4663.0603
    5727    4733.6352
    5728    4581.3432
    5729    4559.4605
    5730    4659.5676
    5731    4693.2248
    5732    4528.0150
    5733    4554.7338
    5734    4734.9904
    5735    4690.9985
    5736    4632.9689
    5737    4653.3147
    5738    4598.0675
    5739    4715.7199
    5740    4597.3965
    5741    4752.8577
    5742    4631.2294
    5743    4509.3862
    5744    4641.9964
    5745    4627.0934
    5746    4696.3465
    5747    4704.0118
    5748    4728.8967
    5749    4582.8303
    5750    4609.7770
    5751    4609.2211
    5752    4684.1202
    5753    4522.5141
    5754    4656.7737
    5755    4611.1768
    5756    4597.4311
    5757    4626.5616
    5758    4519.1686
    5759    4589.4066
    5760    4572.8192
    5761    4580.6367
    5762    4472.9564
    5763    4705.2522
    5764    4629.8073
    5765    4695.6434
    5766    4628.0228
    5767    4545.7623
    5768    4564.1187
    5769    4613.3750
    5770    4616.4144
    5771    4629.8633
    5772    4698.3238
    5773    4662.7923
    5774    4765.2038
    5775    4671.7741
    5776    4624.0769
    5777    4694.4592
    5778    4823.3573
    5779    4760.6255
    5780    4718.9145
    5781    4621.0107
    5782    4629.5314
    5783    4691.6261
    5784    4672.7616
    5785    4664.0573
    5786    4774.0689
    5787    4742.3666
    5788    4647.9595
    5789    4726.4539
    5790    4568.7744
    5791    4584.0176
    5792    4663.2437
    5793    4604.8984
    5794    4802.5863
    5795    4802.6287
    5796    4659.5942
    5797    4824.6708
    5798    4704.6631
    5799    4796.7986
    5800    4667.8958
    5801    4650.5638
    5802    4691.7081
    5803    4716.2690
    5804    4655.0091
    5805    4671.8815
    5806    4725.5428
    5807    4730.8305
    5808    4758.8833
    5809    4723.0332
    5810    4721.6983
    5811    4682.4147
    5812    4667.8762
    5813    4561.5406
    5814    4757.6042
    5815    4638.1904
    5816    4724.1992
    5817    4691.7648
    5818    4615.3913
    5819    4637.7661
    5820    4650.4956
    5821    4814.5362
    5822    4584.9641
    5823    4699.1223
    5824    4628.2227
    5825    4640.9304
    5826    4639.2571
    5827    4742.9287
    5828    4620.3112
    5829    4720.9306
    5830    4651.8911
    5831    4718.5964
    5832    4629.0279
    5833    4749.1954
    5834    4648.8683
    5835    4587.0211
    5836    4652.6095
    5837    4733.1054
    5838    4585.6846
    5839    4708.7509
    5840    4660.0045
    5841    4619.6461
    5842    4621.1641
    5843    4579.3228
    5844    4525.3403
    5845    4534.2275
    5846    4644.2496
    5847    4676.1886
    5848    4606.5932
    5849    4666.1193
    5850    4593.8669
    5851    4537.4657
    5852    4745.5795
    5853    4689.6380
    5854    4565.7404
    5855    4568.7005
    5856    4737.3566
    5857    4632.2799
    5858    4708.9821
    5859    4560.3042
    5860    4665.4575
    5861    4595.9880
    5862    4699.9748
    5863    4650.0565
    5864    4700.0934
    5865    4646.7970
    5866    4658.6139
    5867    4554.8004
    5868    4672.2513
    5869    4601.7250
    5870    4679.4808
    5871    4654.7518
    5872    4786.5934
    5873    4598.7079
    5874    4601.5634
    5875    4791.4200
    5876    4542.7260
    5877    4577.6270
    5878    4663.4989
    5879    4606.6239
    5880    4559.4683
    5881    4617.2478
    5882    4588.0370
    5883    4668.8752
    5884    4579.8138
    5885    4625.6114
    5886    4697.3559
    5887    4718.1004
    5888    4603.4626
    5889    4730.1687
    5890    4722.6238
    5891    4650.6741
    5892    4664.1241
    5893    4717.3531
    5894    4640.2840
    5895    4697.3062
    5896    4730.7830
    5897    4779.5826
    5898    4823.4330
    5899    4563.7938
    5900    4853.0493
    5901    4677.2555
    5902    4526.1400
    5903    4857.1698
    5904    4783.2882
    5905    4788.4475
    5906    4726.4365
    5907    4845.2059
    5908    4724.9923
    5909    4725.7031
    5910    4734.3328
    5911    4669.2179
    5912    4782.6491
    5913    4694.6499
    5914    4817.0050
    5915    4765.4985
    5916    4739.6676
    5917    4662.4830
    5918    4624.1626
    5919    4687.2421
    5920    4729.5015
    5921    4822.2120
    5922    4624.5038
    5923    4647.3805
    5924    4623.7029
    5925    4642.0916
    5926    4594.7736
    5927    4804.8324
    5928    4721.0094
    5929    4738.1179
    5930    4670.7941
    5931    4721.9570
    5932    4602.7935
    5933    4690.0918
    5934    4706.7140
    5935    4654.4567
    5936    4731.2217
    5937    4825.1963
    5938    4811.0644
    5939    4733.1927
    5940    4809.8771
    5941    4558.6224
    5942    4857.3754
    5943    4639.2680
    5944    4772.9241
    5945    4772.2757
    5946    4822.0746
    5947    4627.4591
    5948    4821.1997
    5949    4677.6822
    5950    4663.7849
    5951    4622.7901
    5952    4680.4765
    5953    4702.0549
    5954    4651.1959
    5955    4598.3837
    5956    4651.6300
    5957    4757.0236
    5958    4733.3188
    5959    4686.1166
    5960    4847.9587
    5961    4805.3004
    5962    4710.3656
    5963    4827.6253
    5964    4692.0540
    5965    4700.7514
    5966    4729.9710
    5967    4700.7199
    5968    4771.3614
    5969    4656.2036
    5970    4669.6996
    5971    4713.2594
    5972    4651.2027
    5973    4692.9415
    5974    4612.4683
    5975    4567.3635
    5976    4681.5266
    5977    4624.9873
    5978    4721.8540
    5979    4661.0970
    5980    4645.8230
    5981    4671.3202
    5982    4494.9069
    5983    4595.6151
    5984    4556.6153
    5985    4573.2239
    5986    4563.2882
    5987    4645.2403
    5988    4479.8470
    5989    4405.1457
    5990    4449.4964
    5991    4500.6361
    5992    4683.9687
    5993    4555.2430
    5994    4536.4636
    5995    4554.3550
    5996    4563.3934
    5997    4558.3517
    5998    4578.5953
    5999    4515.9236
    6000    4548.9974
    6001    4618.9151
    6002    4649.6443
    6003    4704.1818
    6004    4770.7213
    6005    4613.2316
    6006    4531.9688
    6007    4603.7852
    6008    4706.4656
    6009    4690.9981
    6010    4633.9003
    6011    4611.7931
    6012    4605.8506
    6013    4576.0902
    6014    4716.9145
    6015    4655.6731
    6016    4661.9795
    6017    4657.5950
    6018    4683.2105
    6019    4613.9399
    6020    4616.3692
    6021    4634.9879
    6022    4607.3795
    6023    4693.8784
    6024    4684.9642
    6025    4777.3052
    6026    4655.3999
    6027    4542.8339
    6028    4631.5097
    6029    4698.9265
    6030    4780.3727
    6031    4780.0290
    6032    4728.0304
    6033    4818.4093
    6034    4769.5143
    6035    4738.3174
    6036    4662.5373
    6037    4756.2078
    6038    4583.7200
    6039    4586.6847
    6040    4506.2353
    6041    4676.1989
    6042    4535.4507
    6043    4626.2882
    6044    4531.8483
    6045    4634.4550
    6046    4618.0082
    6047    4612.5959
    6048    4522.3901
    6049    4632.7058
    6050    4773.9220
    6051    4746.9857
    6052    4698.0359
    6053    4723.1404
    6054    4757.0012
    6055    4822.1145
    6056    4687.4133
    6057    4693.6661
    6058    4809.5477
    6059    4822.1858
    6060    4879.1683
    6061    4785.6022
    6062    4807.2300
    6063    4718.4978
    6064    4801.8888
    6065    4700.9033
    6066    4756.7287
    6067    4532.3996
    6068    4541.7496
    6069    4687.9371
    6070    4607.0326
    6071    4673.1872
    6072    4650.7425
    6073    4725.2841
    6074    4513.0908
    6075    4635.9360
    6076    4824.9689
    6077    4647.2500
    6078    4691.6899
    6079    4616.3082
    6080    4680.1277
    6081    4865.9127
    6082    4665.3656
    6083    4714.8521
    6084    4725.9650
    6085    4661.5057
    6086    4609.8725
    6087    4646.2057
    6088    4592.9164
    6089    4691.0816
    6090    4585.8677
    6091    4725.8883
    6092    4508.1692
    6093    4655.2430
    6094    4633.5163
    6095    4703.7982
    6096    4669.9655
    6097    4824.7208
    6098    4780.2514
    6099    4547.3501
    6100    4567.1250
    6101    4672.1230
    6102    4560.4792
    6103    4661.8342
    6104    4648.2499
    6105    4545.0068
    6106    4670.2320
    6107    4607.3794
    6108    4584.2461
    6109    4690.3110
    6110    4758.8940
    6111    4535.7470
    6112    4457.5501
    6113    4593.0468
    6114    4633.2932
    6115    4688.2671
    6116    4519.9152
    6117    4754.0630
    6118    4791.1161
    6119    4531.7565
    6120    4581.4860
    6121    4624.2986
    6122    4693.1896
    6123    4636.9920
    6124    4618.4567
    6125    4640.5608
    6126    4603.7602
    6127    4637.2263
    6128    4673.3262
    6129    4703.3316
    6130    4715.7320
    6131    4557.5896
    6132    4570.0224
    6133    4661.3439
    6134    4689.8409
    6135    4793.0007
    6136    4628.9839
    6137    4645.7668
    6138    4619.0707
    6139    4635.4174
    6140    4692.4825
    6141    4591.1315
    6142    4579.8438
    6143    4556.3689
    6144    4660.7147
    6145    4714.3419
    6146    4640.5301
    6147    4672.2926
    6148    4824.5241
    6149    4760.3090
    6150    4664.7101
    6151    4718.9519
    6152    4804.5931
    6153    4714.2027
    6154    4708.7303
    6155    4640.4560
    6156    4723.8334
    6157    4634.5311
    6158    4698.7941
    6159    4679.9578
    6160    4609.6083
    6161    4627.4942
    6162    4701.9873
    6163    4579.9952
    6164    4644.3764
    6165    4708.0258
    6166    4656.4598
    6167    4657.5371
    6168    4672.5791
    6169    4700.8582
    6170    4718.4807
    6171    4813.9978
    6172    4746.3483
    6173    4676.2419
    6174    4675.0280
    6175    4630.1732
    6176    4866.3184
    6177    4723.7840
    6178    4700.1440
    6179    4701.3320
    6180    4602.6258
    6181    4776.6714
    6182    4810.3126
    6183    4769.3861
    6184    4683.6770
    6185    4662.4262
    6186    4664.8562
    6187    4708.0336
    6188    4744.2543
    6189    4757.3855
    6190    4809.6854
    6191    4801.4674
    6192    4712.7946
    6193    4932.0377
    6194    4683.6437
    6195    4722.0780
    6196    4627.7435
    6197    4578.4299
    6198    4704.6789
    6199    4547.9774
    6200    4562.7302
    6201    4621.7267
    6202    4548.4489
    6203    4474.4256
    6204    4658.0694
    6205    4577.0362
    6206    4734.3123
    6207    4641.6912
    6208    4785.3183
    6209    4809.9790
    6210    4694.6290
    6211    4768.1428
    6212    4543.1510
    6213    4587.3503
    6214    4726.5648
    6215    4662.6882
    6216    4751.6567
    6217    4620.8468
    6218    4745.2965
    6219    4774.3389
    6220    4631.6928
    6221    4710.7727
    6222    4737.8228
    6223    4726.6632
    6224    4653.7442
    6225    4571.7777
    6226    4781.8933
    6227    4552.4748
    6228    4661.9035
    6229    4702.8893
    6230    4606.7883
    6231    4682.6361
    6232    4861.1197
    6233    4490.5512
    6234    4747.6266
    6235    4556.1389
    6236    4598.4626
    6237    4643.3397
    6238    4689.4990
    6239    4634.7257
    6240    4688.9342
    6241    4623.0407
    6242    4623.0180
    6243    4677.0707
    6244    4665.2042
    6245    4670.3474
    6246    4575.7621
    6247    4739.7839
    6248    4657.4732
    6249    4757.1854
    6250    4696.5142
    6251    4646.0476
    6252    4575.7666
    6253    4556.0258
    6254    4522.8640
    6255    4754.3783
    6256    4668.2144
    6257    4505.1828
    6258    4517.6445
    6259    4473.5149
    6260    4571.8430
    6261    4552.2086
    6262    4445.8810
    6263    4467.4246
    6264    4563.0093
    6265    4617.5466
    6266    4542.5866
    6267    4580.5001
    6268    4572.5510
    6269    4803.3679
    6270    4667.0116
    6271    4555.7135
    6272    4642.5434
    6273    4749.8322
    6274    4535.5092
    6275    4603.9155
    6276    4720.6179
    6277    4749.5392
    6278    4658.0597
    6279    4595.2684
    6280    4669.2265
    6281    4731.5461
    6282    4662.5025
    6283    4953.6128
    6284    4729.1114
    6285    4881.2984
    6286    4670.4559
    6287    4713.6217
    6288    4694.2135
    6289    4705.0679
    6290    4695.6373
    6291    4798.1279
    6292    4927.2697
    6293    4786.1704
    6294    4824.8948
    6295    4824.4889
    6296    4850.8239
    6297    4691.3529
    6298    4693.0946
    6299    4698.5983
    6300    4626.0495
    6301    4653.5674
    6302    4654.9611
    6303    4844.8850
    6304    4772.0678
    6305    4607.4904
    6306    4675.1843
    6307    4810.2297
    6308    4735.8297
    6309    4826.8761
    6310    4820.3729
    6311    4755.2028
    6312    4794.7988
    6313    4657.2857
    6314    4688.0936
    6315    4642.8009
    6316    4726.9580
    6317    4771.5068
    6318    4689.5583
    6319    4696.8860
    6320    4613.4431
    6321    4729.0213
    6322    4611.7790
    6323    4693.9852
    6324    4651.9575
    6325    4730.4547
    6326    4617.0304
    6327    4753.6970
    6328    4795.6990
    6329    4766.5766
    6330    4696.0718
    6331    4654.1064
    6332    4685.3020
    6333    4761.4045
    6334    4591.3534
    6335    4616.5586
    6336    4669.3730
    6337    4601.5014
    6338    4728.3349
    6339    4694.3920
    6340    4833.3307
    6341    4661.8591
    6342    4635.3676
    6343    4764.1289
    6344    4772.2730
    6345    4775.6805
    6346    4791.1794
    6347    4779.8489
    6348    4736.0407
    6349    4678.6239
    6350    4573.8442
    6351    4731.5713
    6352    4590.3027
    6353    4710.8037
    6354    4817.0022
    6355    4726.5497
    6356    4499.9513
    6357    4535.8342
    6358    4596.5616
    6359    4601.8789
    6360    4535.0466
    6361    4660.5804
    6362    4574.1884
    6363    4612.3507
    6364    4543.0593
    6365    4560.7140
    6366    4641.1626
    6367    4492.8595
    6368    4500.5893
    6369    4601.0720
    6370    4602.0151
    6371    4537.3354
    6372    4564.5182
    6373    4792.7166
    6374    4683.0451
    6375    4599.6570
    6376    4559.7277
    6377    4598.5247
    6378    4616.6249
    6379    4513.6165
    6380    4541.3573
    6381    4553.3773
    6382    4668.4183
    6383    4618.7661
    6384    4624.1072
    6385    4594.3219
    6386    4541.4899
    6387    4616.4342
    6388    4664.9999
    6389    4500.3258
    6390    4546.0928
    6391    4580.7821
    6392    4700.3087
    6393    4686.0854
    6394    4619.4473
    6395    4672.3955
    6396    4596.1910
    6397    4509.6921
    6398    4548.3538
    6399    4622.9002
    6400    4513.0635
    6401    4539.7645
    6402    4550.4219
    6403    4541.2893
    6404    4419.1932
    6405    4573.1454
    6406    4536.2467
    6407    4444.9751
    6408    4669.7772
    6409    4636.7288
    6410    4614.4485
    6411    4598.2766
    6412    4512.1913
    6413    4585.2481
    6414    4552.6046
    6415    4624.1329
    6416    4728.0137
    6417    4592.8152
    6418    4562.2085
    6419    4578.6319
    6420    4633.3636
    6421    4596.8640
    6422    4515.6876
    6423    4557.1118
    6424    4420.0493
    6425    4603.0888
    6426    4576.8783
    6427    4784.0063
    6428    4793.2945
    6429    4693.4997
    6430    4700.5038
    6431    4584.5624
    6432    4649.2370
    6433    4697.3899
    6434    4615.7670
    6435    4609.1843
    6436    4627.2455
    6437    4683.8653
    6438    4578.3295
    6439    4709.8956
    6440    4625.1972
    6441    4674.3115
    6442    4564.6392
    6443    4632.4357
    6444    4535.1103
    6445    4640.2133
    6446    4583.8056
    6447    4559.6518
    6448    4629.8557
    6449    4535.0519
    6450    4620.7906
    6451    4478.7746
    6452    4632.0972
    6453    4563.4996
    6454    4628.2260
    6455    4593.6494
    6456    4604.2110
    6457    4808.2702
    6458    4759.8155
    6459    4851.1415
    6460    4735.3009
    6461    4641.1241
    6462    4700.6945
    6463    4672.3771
    6464    4677.9228
    6465    4637.8579
    6466    4553.8678
    6467    4592.6417
    6468    4576.1060
    6469    4606.4471
    6470    4672.7520
    6471    4522.9821
    6472    4699.9091
    6473    4519.7162
    6474    4565.7501
    6475    4484.0791
    6476    4504.1266
    6477    4533.2868
    6478    4641.6925
    6479    4699.3337
    6480    4577.9210
    6481    4643.2155
    6482    4640.2999
    6483    4558.9659
    6484    4600.4396
    6485    4626.1821
    6486    4487.7805
    6487    4697.8582
    6488    4656.3211
    6489    4709.9431
    6490    4718.3806
    6491    4547.4715
    6492    4644.4243
    6493    4552.6658
    6494    4535.5191
    6495    4523.5479
    6496    4661.1223
    6497    4601.8361
    6498    4614.2931
    6499    4719.7858
    6500    4650.1575
    6501    4494.4941
    6502    4634.1349
    6503    4665.0444
    6504    4504.7427
    6505    4636.5255
    6506    4638.3798
    6507    4586.2205
    6508    4608.6185
    6509    4482.2526
    6510    4504.7880
    6511    4609.0345
    6512    4654.0264
    6513    4698.3302
    6514    4501.8753
    6515    4667.5124
    6516    4614.0121
    6517    4574.1748
    6518    4572.6469
    6519    4543.8401
    6520    4476.4943
    6521    4505.2159
    6522    4501.1434
    6523    4454.6036
    6524    4575.2289
    6525    4527.5982
    6526    4668.3595
    6527    4553.7049
    6528    4461.2086
    6529    4494.9174
    6530    4519.4951
    6531    4495.9137
    6532    4620.1226
    6533    4492.8077
    6534    4643.3004
    6535    4589.7907
    6536    4639.5690
    6537    4496.6736
    6538    4651.0416
    6539    4566.7751
    6540    4666.4913
    6541    4531.3678
    6542    4564.4833
    6543    4464.5997
    6544    4539.6523
    6545    4525.0060
    6546    4433.4263
    6547    4485.3165
    6548    4497.2064
    6549    4534.7342
    6550    4630.7386
    6551    4557.0872
    6552    4483.6097
    6553    4608.1872
    6554    4554.6573
    6555    4528.4093
    6556    4633.0682
    6557    4524.3219
    6558    4436.7195
    6559    4491.7950
    6560    4478.9401
    6561    4567.4681
    6562    4524.5303
    6563    4535.4145
    6564    4392.6502
    6565    4560.2108
    6566    4448.4772
    6567    4607.2688
    6568    4508.1802
    6569    4451.7207
    6570    4468.4744
    6571    4638.5501
    6572    4571.4517
    6573    4636.6002
    6574    4633.7323
    6575    4683.5987
    6576    4720.7951
    6577    4593.1637
    6578    4514.7018
    6579    4579.3490
    6580    4560.4331
    6581    4549.5061
    6582    4634.0378
    6583    4621.0831
    6584    4565.2056
    6585    4444.5729
    6586    4580.8962
    6587    4561.8646
    6588    4653.0007
    6589    4524.2836
    6590    4491.3135
    6591    4427.6574
    6592    4452.4297
    6593    4510.6595
    6594    4420.8500
    6595    4533.8842
    6596    4486.7243
    6597    4565.1522
    6598    4448.1438
    6599    4473.0266
    6600    4436.4443
    6601    4419.1593
    6602    4505.6119
    6603    4481.4773
    6604    4402.5489
    6605    4590.0675
    6606    4519.4555
    6607    4465.4646
    6608    4546.2153
    6609    4389.3188
    6610    4524.2805
    6611    4592.3624
    6612    4623.6771
    6613    4564.6481
    6614    4643.4635
    6615    4506.4073
    6616    4626.7631
    6617    4619.8420
    6618    4566.7816
    6619    4644.5768
    6620    4554.1031
    6621    4587.0478
    6622    4602.7251
    6623    4462.9300
    6624    4746.1386
    6625    4554.0462
    6626    4716.1485
    6627    4567.9633
    6628    4558.4911
    6629    4547.0836
    6630    4615.2011
    6631    4578.5116
    6632    4553.3523
    6633    4504.1681
    6634    4488.0140
    6635    4503.9395
    6636    4471.3974
    6637    4602.8392
    6638    4641.1332
    6639    4550.1506
    6640    4543.6468
    6641    4510.8792
    6642    4554.5780
    6643    4443.8919
    6644    4473.5345
    6645    4578.4367
    6646    4492.6882
    6647    4429.0301
    6648    4604.5570
    6649    4554.2218
    6650    4439.1812
    6651    4542.8441
    6652    4562.5057
    6653    4550.9003
    6654    4530.2191
    6655    4422.5263
    6656    4531.6250
    6657    4569.5332
    6658    4533.2963
    6659    4528.2321
    6660    4599.9822
    6661    4490.9316
    6662    4603.3500
    6663    4462.2356
    6664    4382.1592
    6665    4508.6939
    6666    4391.8701
    6667    4384.2170
    6668    4456.4336
    6669    4491.7137
    6670    4427.6830
    6671    4453.4071
    6672    4531.2318
    6673    4357.8313
    6674    4397.3810
    6675    4313.5917
    6676    4466.8473
    6677    4356.9921
    6678    4437.6737
    6679    4585.6643
    6680    4649.4695
    6681    4513.6779
    6682    4554.8101
    6683    4480.7592
    6684    4540.2931
    6685    4694.7366
    6686    4533.4467
    6687    4519.6618
    6688    4503.6601
    6689    4495.5043
    6690    4388.8845
    6691    4451.1108
    6692    4430.6793
    6693    4395.0800
    6694    4497.7709
    6695    4518.1073
    6696    4552.4907
    6697    4482.6175
    6698    4482.0291
    6699    4596.7450
    6700    4642.1031
    6701    4477.1432
    6702    4429.9580
    6703    4494.2182
    6704    4424.7035
    6705    4328.0248
    6706    4478.9011
    6707    4357.5266
    6708    4342.3764
    6709    4319.0290
    6710    4437.5473
    6711    4456.2347
    6712    4543.2041
    6713    4431.9006
    6714    4553.3020
    6715    4470.8873
    6716    4446.7033
    6717    4582.3245
    6718    4376.8792
    6719    4564.0416
    6720    4630.3488
    6721    4429.5638
    6722    4542.4730
    6723    4421.8300
    6724    4532.5953
    6725    4502.4182
    6726    4487.1537
    6727    4574.5058
    6728    4566.7993
    6729    4504.9351
    6730    4485.3714
    6731    4429.4386
    6732    4598.5168
    6733    4500.1519
    6734    4533.5033
    6735    4675.1174
    6736    4582.7414
    6737    4559.7450
    6738    4649.6468
    6739    4617.7488
    6740    4666.5880
    6741    4446.3304
    6742    4637.9723
    6743    4518.7721
    6744    4564.6076
    6745    4632.1481
    6746    4565.4899
    6747    4606.6266
    6748    4357.6000
    6749    4583.2376
    6750    4430.0602
    6751    4497.4274
    6752    4479.2990
    6753    4455.3920
    6754    4520.9063
    6755    4590.4512
    6756    4523.6001
    6757    4552.6566
    6758    4611.2310
    6759    4606.5925
    6760    4592.5942
    6761    4638.6664
    6762    4611.1445
    6763    4768.2038
    6764    4575.3724
    6765    4733.2442
    6766    4447.2695
    6767    4751.3194
    6768    4543.6485
    6769    4637.1606
    6770    4584.0055
    6771    4577.4462
    6772    4552.5219
    6773    4610.1682
    6774    4588.8956
    6775    4699.1944
    6776    4641.6105
    6777    4609.4966
    6778    4552.5828
    6779    4516.4872
    6780    4529.6529
    6781    4590.5877
    6782    4424.8865
    6783    4448.4006
    6784    4509.0836
    6785    4430.1613
    6786    4466.0070
    6787    4471.6141
    6788    4359.0525
    6789    4336.1603
    6790    4406.7030
    6791    4417.4412
    6792    4544.6780
    6793    4512.8419
    6794    4502.5513
    6795    4435.2281
    6796    4471.9804
    6797    4453.1762
    6798    4452.3733
    6799    4541.3289
    6800    4563.0566
    6801    4696.5417
    6802    4564.5624
    6803    4675.2643
    6804    4551.9837
    6805    4430.4006
    6806    4453.8674
    6807    4549.9782
    6808    4462.0136
    6809    4546.8076
    6810    4521.1221
    6811    4529.0354
    6812    4481.0386
    6813    4455.3405
    6814    4490.0919
    6815    4560.8329
    6816    4432.0332
    6817    4487.4291
    6818    4462.5368
    6819    4373.0640
    6820    4513.4996
    6821    4508.9920
    6822    4555.6881
    6823    4605.4150
    6824    4453.7517
    6825    4537.8573
    6826    4471.8947
    6827    4517.9464
    6828    4633.7200
    6829    4577.6198
    6830    4498.6915
    6831    4604.6757
    6832    4568.2652
    6833    4616.8676
    6834    4664.7119
    6835    4544.6320
    6836    4645.8900
    6837    4566.9745
    6838    4582.0809
    6839    4468.2168
    6840    4462.7724
    6841    4609.9363
    6842    4614.5367
    6843    4559.3467
    6844    4553.0242
    6845    4555.7269
    6846    4476.6745
    6847    4666.6154
    6848    4567.5692
    6849    4466.6291
    6850    4540.3089
    6851    4447.8590
    6852    4504.7706
    6853    4615.9799
    6854    4780.1032
    6855    4608.5685
    6856    4667.9996
    6857    4569.5549
    6858    4616.3980
    6859    4692.7835
    6860    4567.1495
    6861    4541.1515
    6862    4465.2387
    6863    4387.8426
    6864    4479.6153
    6865    4570.6129
    6866    4467.9179
    6867    4587.1672
    6868    4473.8374
    6869    4521.5597
    6870    4577.8700
    6871    4539.6075
    6872    4638.1865
    6873    4562.3051
    6874    4461.5833
    6875    4542.8454
    6876    4530.8682
    6877    4502.1678
    6878    4442.0531
    6879    4508.5984
    6880    4602.1183
    6881    4512.5112
    6882    4536.6125
    6883    4600.4176
    6884    4478.8280
    6885    4439.8527
    6886    4458.7197
    6887    4544.6162
    6888    4553.1322
    6889    4540.0770
    6890    4436.7965
    6891    4469.8259
    6892    4440.7967
    6893    4552.8342
    6894    4603.4403
    6895    4466.4245
    6896    4589.0120
    6897    4608.7522
    6898    4519.0075
    6899    4487.5362
    6900    4694.5906
    6901    4569.6797
    6902    4568.1812
    6903    4538.5926
    6904    4777.1769
    6905    4666.6849
    6906    4563.5655
    6907    4651.1293
    6908    4749.4460
    6909    4700.6026
    6910    4727.2739
    6911    4633.7147
    6912    4584.8753
    6913    4763.5260
    6914    4708.3253
    6915    4596.0453
    6916    4797.8407
    6917    4627.6747
    6918    4559.1000
    6919    4570.6189
    6920    4603.0417
    6921    4692.3847
    6922    4620.5348
    6923    4698.2400
    6924    4553.5310
    6925    4598.4838
    6926    4529.8471
    6927    4670.6242
    6928    4503.5880
    6929    4643.1026
    6930    4595.9171
    6931    4639.4102
    6932    4679.8396
    6933    4453.1730
    6934    4552.5014
    6935    4518.5894
    6936    4604.5651
    6937    4420.2571
    6938    4399.7832
    6939    4636.9957
    6940    4558.8159
    6941    4458.2896
    6942    4497.2518
    6943    4597.6690
    6944    4700.5786
    6945    4606.4334
    6946    4632.6288
    6947    4533.0862
    6948    4685.5102
    6949    4599.7184
    6950    4629.4384
    6951    4554.7041
    6952    4574.9651
    6953    4457.3080
    6954    4674.8774
    6955    4590.8984
    6956    4527.1876
    6957    4517.1032
    6958    4499.8594
    6959    4516.0274
    6960    4530.5395
    6961    4497.6220
    6962    4764.1629
    6963    4585.6032
    6964    4486.9589
    6965    4525.5871
    6966    4395.4273
    6967    4561.0517
    6968    4539.1824
    6969    4568.9156
    6970    4533.1423
    6971    4592.8504
    6972    4537.7069
    6973    4426.0389
    6974    4522.3711
    6975    4452.6089
    6976    4406.6608
    6977    4635.8076
    6978    4618.8156
    6979    4499.4091
    6980    4619.6457
    6981    4653.9778
    6982    4496.2659
    6983    4583.2729
    6984    4582.6479
    6985    4430.2086
    6986    4708.1887
    6987    4585.5530
    6988    4501.6477
    6989    4525.5253
    6990    4461.0893
    6991    4448.9487
    6992    4512.1696
    6993    4535.5385
    6994    4607.5467
    6995    4638.8785
    6996    4658.7689
    6997    4652.4319
    6998    4616.2508
    6999    4618.1376
    7000    4602.3616
    7001    4627.3511
    7002    4639.8158
    7003    4724.8359
    7004    4656.7396
    7005    4526.5461
    7006    4718.6040
    7007    4779.9173
    7008    4593.1890
    7009    4656.4821
    7010    4573.5935
    7011    4704.3867
    7012    4601.9893
    7013    4733.5784
    7014    4596.7409
    7015    4649.2101
    7016    4680.9737
    7017    4642.8637
    7018    4632.8988
    7019    4641.5610
    7020    4735.0990
    7021    4633.2229
    7022    4588.3777
    7023    4628.7359
    7024    4589.7308
    7025    4583.5183
    7026    4556.1960
    7027    4661.3827
    7028    4685.5160
    7029    4605.9502
    7030    4564.5157
    7031    4618.8434
    7032    4539.3144
    7033    4646.6344
    7034    4391.8746
    7035    4679.0437
    7036    4445.4222
    7037    4602.1834
    7038    4510.4693
    7039    4522.3532
    7040    4571.3870
    7041    4665.7455
    7042    4503.9552
    7043    4769.0682
    7044    4581.6810
    7045    4725.7403
    7046    4895.8265
    7047    4808.8689
    7048    4695.6742
    7049    4602.1301
    7050    4708.0094
    7051    4600.2903
    7052    4717.6861
    7053    4555.2017
    7054    4532.2027
    7055    4672.9875
    7056    4633.0352
    7057    4616.1271
    7058    4673.8878
    7059    4466.3535
    7060    4609.2851
    7061    4639.1658
    7062    4701.1485
    7063    4605.9486
    7064    4517.0341
    7065    4566.7584
    7066    4572.0870
    7067    4630.4642
    7068    4481.1365
    7069    4622.4481
    7070    4597.1124
    7071    4567.2730
    7072    4570.8016
    7073    4708.0952
    7074    4593.5129
    7075    4555.1547
    7076    4642.6091
    7077    4821.5489
    7078    4767.8537
    7079    4685.4986
    7080    4754.4135
    7081    4574.8219
    7082    4707.8297
    7083    4702.9921
    7084    4853.2225
    7085    4725.7748
    7086    4768.8600
    7087    4661.0691
    7088    4752.4190
    7089    4643.3550
    7090    4666.7208
    7091    4612.1474
    7092    4544.2251
    7093    4515.3556
    7094    4585.5491
    7095    4649.1461
    7096    4518.1245
    7097    4682.7936
    7098    4655.3301
    7099    4493.3057
    7100    4578.6316
    7101    4654.9754
    7102    4550.9936
    7103    4631.6825
    7104    4692.1948
    7105    4631.5066
    7106    4553.7720
    7107    4629.7775
    7108    4601.4732
    7109    4605.9776
    7110    4698.7533
    7111    4611.4715
    7112    4506.6136
    7113    4487.0960
    7114    4521.3651
    7115    4579.6575
    7116    4632.4111
    7117    4693.6628
    7118    4558.7121
    7119    4688.3395
    7120    4540.0848
    7121    4676.1693
    7122    4640.3910
    7123    4587.6160
    7124    4613.2997
    7125    4699.5038
    7126    4583.0608
    7127    4592.9636
    7128    4578.8577
    7129    4478.7099
    7130    4497.6172
    7131    4588.8233
    7132    4540.6986
    7133    4445.5907
    7134    4483.1473
    7135    4488.1115
    7136    4562.8737
    7137    4654.9725
    7138    4562.6414
    7139    4665.5365
    7140    4451.8922
    7141    4473.0071
    7142    4523.3467
    7143    4579.7543
    7144    4608.2276
    7145    4587.9976
    7146    4662.1534
    7147    4494.1351
    7148    4449.6883
    7149    4549.0732
    7150    4637.1852
    7151    4605.8409
    7152    4631.5437
    7153    4507.8413
    7154    4634.4119
    7155    4566.3498
    7156    4703.6962
    7157    4775.5290
    7158    4691.8000
    7159    4789.8224
    7160    4573.4282
    7161    4664.7594
    7162    4658.9024
    7163    4723.6498
    7164    4631.4039
    7165    4672.7920
    7166    4669.7670
    7167    4626.5070
    7168    4626.7229
    7169    4686.6056
    7170    4578.1564
    7171    4593.1019
    7172    4607.7289
    7173    4622.5085
    7174    4669.1301
    7175    4550.5858
    7176    4537.3126
    7177    4598.1927
    7178    4703.3996
    7179    4495.3359
    7180    4599.1563
    7181    4656.6167
    7182    4715.0280
    7183    4701.7792
    7184    4621.9510
    7185    4573.9998
    7186    4654.9714
    7187    4531.0052
    7188    4539.5854
    7189    4511.5202
    7190    4486.8629
    7191    4501.8152
    7192    4764.6789
    7193    4609.8885
    7194    4652.5508
    7195    4604.2471
    7196    4661.3456
    7197    4693.0111
    7198    4404.1328
    7199    4740.0676
    7200    4765.0525
    7201    4708.0792
    7202    4703.2903
    7203    4728.3688
    7204    4732.2044
    7205    4685.4461
    7206    4610.1433
    7207    4801.0397
    7208    4540.2089
    7209    4611.9715
    7210    4554.3004
    7211    4708.8044
    7212    4641.8862
    7213    4741.9263
    7214    4563.1548
    7215    4691.3670
    7216    4558.9844
    7217    4624.0769
    7218    4472.1004
    7219    4710.3371
    7220    4497.6280
    7221    4661.4687
    7222    4511.3815
    7223    4719.2084
    7224    4547.0679
    7225    4483.9539
    7226    4527.1307
    7227    4615.8538
    7228    4628.7749
    7229    4591.0455
    7230    4580.3358
    7231    4482.4920
    7232    4643.2198
    7233    4520.4450
    7234    4591.3671
    7235    4577.5800
    7236    4604.7891
    7237    4660.9229
    7238    4738.6786
    7239    4741.5381
    7240    4602.6371
    7241    4576.0626
    7242    4535.1624
    7243    4550.5428
    7244    4533.7092
    7245    4656.6812
    7246    4573.4891
    7247    4756.1958
    7248    4620.4580
    7249    4609.8066
    7250    4698.5999
    7251    4561.1012
    7252    4529.0446
    7253    4469.4174
    7254    4574.3090
    7255    4710.1853
    7256    4573.5245
    7257    4514.9927
    7258    4539.8197
    7259    4434.8539
    7260    4470.6540
    7261    4601.3477
    7262    4568.6191
    7263    4493.8824
    7264    4560.8389
    7265    4552.9687
    7266    4511.9051
    7267    4428.5283
    7268    4548.6894
    7269    4574.9790
    7270    4593.3452
    7271    4442.4393
    7272    4564.3153
    7273    4450.3554
    7274    4664.7558
    7275    4595.6436
    7276    4419.7549
    7277    4500.8801
    7278    4549.4732
    7279    4478.5118
    7280    4523.9837
    7281    4600.4612
    7282    4537.5625
    7283    4562.8802
    7284    4569.8055
    7285    4701.5076
    7286    4602.3680
    7287    4626.8208
    7288    4622.5276
    7289    4504.9655
    7290    4445.9945
    7291    4393.7847
    7292    4523.5650
    7293    4387.6430
    7294    4442.3715
    7295    4487.2479
    7296    4542.5109
    7297    4553.4007
    7298    4562.6671
    7299    4540.1072
    7300    4493.6026
    7301    4454.0903
    7302    4582.8965
    7303    4545.9631
    7304    4477.5883
    7305    4417.6037
    7306    4398.6064
    7307    4551.4643
    7308    4544.2095
    7309    4415.6161
    7310    4514.4024
    7311    4449.4405
    7312    4484.2912
    7313    4447.3387
    7314    4507.6464
    7315    4489.0594
    7316    4509.4929
    7317    4662.2911
    7318    4468.9863
    7319    4510.5562
    7320    4398.7713
    7321    4558.9132
    7322    4517.1151
    7323    4513.9632
    7324    4473.5096
    7325    4522.4852
    7326    4554.9012
    7327    4593.2535
    7328    4672.1461
    7329    4579.1024
    7330    4542.9922
    7331    4504.0170
    7332    4365.8028
    7333    4517.5604
    7334    4621.1605
    7335    4481.0621
    7336    4444.4527
    7337    4444.1087
    7338    4545.2029
    7339    4643.4424
    7340    4739.7801
    7341    4525.7905
    7342    4582.1326
    7343    4464.3563
    7344    4363.8741
    7345    4530.3621
    7346    4469.2028
    7347    4463.9799
    7348    4369.6753
    7349    4567.6385
    7350    4446.1996
    7351    4444.0858
    7352    4499.2121
    7353    4482.2888
    7354    4433.4078
    7355    4287.1049
    7356    4481.7626
    7357    4484.8366
    7358    4493.4141
    7359    4657.3130
    7360    4446.7348
    7361    4464.4499
    7362    4484.8884
    7363    4462.9299
    7364    4578.5453
    7365    4566.7397
    7366    4495.7540
    7367    4501.3490
    7368    4418.9843
    7369    4427.7593
    7370    4457.9340
    7371    4505.9676
    7372    4463.4538
    7373    4423.1279
    7374    4518.4113
    7375    4504.5793
    7376    4338.1826
    7377    4294.3536
    7378    4394.4235
    7379    4413.3169
    7380    4317.2194
    7381    4485.5018
    7382    4423.9163
    7383    4383.4332
    7384    4389.3722
    7385    4462.8104
    7386    4515.1721
    7387    4302.9646
    7388    4430.3995
    7389    4441.9477
    7390    4550.8551
    7391    4443.6851
    7392    4457.2941
    7393    4442.8597
    7394    4466.8205
    7395    4467.2858
    7396    4432.9408
    7397    4370.6403
    7398    4325.8402
    7399    4454.3073
    7400    4318.0555
    7401    4460.8587
    7402    4401.0948
    7403    4386.3004
    7404    4557.9385
    7405    4375.6198
    7406    4537.7100
    7407    4485.6165
    7408    4487.8695
    7409    4437.4393
    7410    4458.8207
    7411    4520.7353
    7412    4408.2691
    7413    4561.0039
    7414    4475.1364
    7415    4351.3837
    7416    4350.6450
    7417    4460.0016
    7418    4431.8137
    7419    4474.4262
    7420    4453.6751
    7421    4526.1614
    7422    4567.8766
    7423    4602.8506
    7424    4428.9980
    7425    4452.9295
    7426    4463.4204
    7427    4503.2588
    7428    4652.9537
    7429    4510.4203
    7430    4667.4207
    7431    4574.8598
    7432    4615.9248
    7433    4468.0697
    7434    4629.4568
    7435    4527.0932
    7436    4636.2380
    7437    4652.3404
    7438    4515.9021
    7439    4540.9566
    7440    4509.1978
    7441    4405.5379
    7442    4559.5814
    7443    4648.6060
    7444    4511.6056
    7445    4452.1216
    7446    4525.1205
    7447    4473.2895
    7448    4586.1513
    7449    4612.8904
    7450    4630.5825
    7451    4561.9309
    7452    4517.5567
    7453    4735.8103
    7454    4551.8077
    7455    4507.5427
    7456    4716.7649
    7457    4492.9626
    7458    4598.9534
    7459    4482.0286
    7460    4620.1434
    7461    4563.6025
    7462    4665.2775
    7463    4384.6793
    7464    4517.0613
    7465    4401.8386
    7466    4543.5218
    7467    4611.9649
    7468    4442.3228
    7469    4427.3604
    7470    4481.3402
    7471    4527.8541
    7472    4518.7989
    7473    4362.8821
    7474    4433.1404
    7475    4494.1985
    7476    4376.8646
    7477    4475.6425
    7478    4576.4271
    7479    4501.2065
    7480    4561.0714
    7481    4386.7940
    7482    4451.6217
    7483    4424.0038
    7484    4622.2571
    7485    4549.5670
    7486    4482.2580
    7487    4317.1034
    7488    4466.2815
    7489    4422.8575
    7490    4400.1403
    7491    4471.2825
    7492    4398.9286
    7493    4385.0185
    7494    4462.8007
    7495    4470.5140
    7496    4549.6769
    7497    4554.9317
    7498    4444.3510
    7499    4426.7997
    7500    4505.4843
    7501    4419.8738
    7502    4446.2872
    7503    4349.6504
    7504    4424.2584
    7505    4548.0548
    7506    4556.2407
    7507    4518.0025
    7508    4411.2913
    7509    4436.3084
    7510    4446.3800
    7511    4402.5580
    7512    4448.7092
    7513    4468.2262
    7514    4363.4776
    7515    4303.4355
    7516    4560.7488
    7517    4560.7464
    7518    4624.8265
    7519    4627.1419
    7520    4513.8451
    7521    4601.4234
    7522    4581.0677
    7523    4714.9652
    7524    4458.7807
    7525    4598.9489
    7526    4507.8233
    7527    4562.9353
    7528    4593.6438
    7529    4562.1617
    7530    4601.1086
    7531    4558.1860
    7532    4448.5024
    7533    4469.2552
    7534    4565.0695
    7535    4615.6457
    7536    4541.5646
    7537    4437.4400
    7538    4517.4708
    7539    4579.9371
    7540    4522.3113
    7541    4427.6210
    7542    4498.8194
    7543    4423.1720
    7544    4535.2348
    7545    4271.2321
    7546    4354.2855
    7547    4228.6000
    7548    4408.3727
    7549    4277.7620
    7550    4243.9100
    7551    4232.8953
    7552    4285.0057
    7553    4337.4688
    7554    4340.6443
    7555    4200.0006
    7556    4235.3675
    7557    4203.7861
    7558    4278.9098
    7559    4329.1140
    7560    4392.3937
    7561    4373.4451
    7562    4476.4699
    7563    4506.5615
    7564    4368.3620
    7565    4331.4565
    7566    4400.5719
    7567    4450.8927
    7568    4398.6127
    7569    4363.8246
    7570    4443.1561
    7571    4439.8796
    7572    4443.2541
    7573    4480.3367
    7574    4561.7125
    7575    4484.2215
    7576    4470.0495
    7577    4491.4326
    7578    4650.6798
    7579    4661.2082
    7580    4551.5186
    7581    4657.7950
    7582    4623.3163
    7583    4508.7943
    7584    4623.2050
    7585    4557.1287
    7586    4556.2761
    7587    4530.8331
    7588    4436.4960
    7589    4524.2052
    7590    4497.3233
    7591    4519.8283
    7592    4549.9409
    7593    4502.9163
    7594    4450.8217
    7595    4352.2564
    7596    4320.6251
    7597    4482.5045
    7598    4448.8077
    7599    4562.8415
    7600    4384.5136
    7601    4658.5318
    7602    4443.9418
    7603    4483.3829
    7604    4509.9155
    7605    4447.2301
    7606    4486.0161
    7607    4406.4429
    7608    4377.8820
    7609    4353.9115
    7610    4414.7309
    7611    4425.5398
    7612    4470.4651
    7613    4589.0612
    7614    4353.1219
    7615    4489.2624
    7616    4526.6478
    7617    4401.9477
    7618    4562.3773
    7619    4440.4961
    7620    4489.2964
    7621    4496.9203
    7622    4388.8592
    7623    4392.0245
    7624    4559.4508
    7625    4491.0622
    7626    4517.8280
    7627    4603.2461
    7628    4491.2087
    7629    4428.9401
    7630    4420.5411
    7631    4505.9025
    7632    4561.2205
    7633    4392.6877
    7634    4457.4992
    7635    4438.8176
    7636    4374.4293
    7637    4502.9527
    7638    4357.7462
    7639    4547.2676
    7640    4541.2019
    7641    4371.6315
    7642    4551.5867
    7643    4326.5907
    7644    4403.3304
    7645    4485.0059
    7646    4259.3419
    7647    4473.3788
    7648    4637.4226
    7649    4442.2634
    7650    4559.5663
    7651    4498.5714
    7652    4440.0748
    7653    4476.5336
    7654    4568.8203
    7655    4498.1835
    7656    4625.2051
    7657    4433.7940
    7658    4439.9969
    7659    4584.8086
    7660    4450.8965
    7661    4438.5276
    7662    4399.5186
    7663    4337.1092
    7664    4419.0143
    7665    4343.1259
    7666    4323.5106
    7667    4406.0382
    7668    4493.5505
    7669    4311.0478
    7670    4441.8355
    7671    4400.2701
    7672    4336.8387
    7673    4344.6370
    7674    4481.3323
    7675    4348.5460
    7676    4456.9336
    7677    4453.2183
    7678    4484.7499
    7679    4552.2715
    7680    4450.1296
    7681    4408.1574
    7682    4439.4857
    7683    4385.2466
    7684    4492.6701
    7685    4431.9380
    7686    4492.8770
    7687    4352.2297
    7688    4461.7717
    7689    4364.0116
    7690    4437.8152
    7691    4481.2399
    7692    4506.2127
    7693    4470.9407
    7694    4443.4575
    7695    4402.7450
    7696    4534.1533
    7697    4522.7330
    7698    4419.6338
    7699    4512.1737
    7700    4458.6174
    7701    4549.0549
    7702    4408.8556
    7703    4412.1159
    7704    4483.8402
    7705    4479.2987
    7706    4501.2784
    7707    4472.9911
    7708    4383.0780
    7709    4505.6704
    7710    4461.4577
    7711    4461.6716
    7712    4528.0108
    7713    4581.0959
    7714    4473.2485
    7715    4630.5311
    7716    4479.4635
    7717    4504.3969
    7718    4323.7313
    7719    4416.3672
    7720    4312.6325
    7721    4269.4603
    7722    4604.7970
    7723    4426.0576
    7724    4461.7398
    7725    4450.7507
    7726    4437.9109
    7727    4513.5761
    7728    4456.6498
    7729    4421.3082
    7730    4399.6377
    7731    4381.8610
    7732    4343.1508
    7733    4394.5608
    7734    4452.9701
    7735    4311.4921
    7736    4295.3651
    7737    4362.3600
    7738    4290.8586
    7739    4395.2170
    7740    4472.3510
    7741    4449.4904
    7742    4458.2473
    7743    4521.9924
    7744    4327.8960
    7745    4361.7964
    7746    4428.3349
    7747    4241.9944
    7748    4470.2762
    7749    4389.0636
    7750    4489.3463
    7751    4480.3103
    7752    4480.4978
    7753    4466.4781
    7754    4495.6325
    7755    4604.2917
    7756    4556.5550
    7757    4405.6607
    7758    4535.1055
    7759    4447.8987
    7760    4452.0885
    7761    4416.9348
    7762    4419.9629
    7763    4416.1230
    7764    4326.9600
    7765    4274.2630
    7766    4463.6544
    7767    4475.3122
    7768    4353.5425
    7769    4416.2811
    7770    4439.8270
    7771    4381.8596
    7772    4461.4350
    7773    4377.0235
    7774    4390.9438
    7775    4332.9561
    7776    4418.3967
    7777    4452.7242
    7778    4349.7773
    7779    4491.3138
    7780    4408.6356
    7781    4293.1787
    7782    4335.9910
    7783    4375.2957
    7784    4297.7842
    7785    4284.6415
    7786    4370.0924
    7787    4425.9004
    7788    4407.0030
    7789    4454.2920
    7790    4362.3331
    7791    4312.3028
    7792    4450.8139
    7793    4244.6844
    7794    4448.0538
    7795    4325.6079
    7796    4342.1513
    7797    4294.0229
    7798    4292.6912
    7799    4260.0599
    7800    4296.0912
    7801    4385.0149
    7802    4250.7332
    7803    4190.4118
    7804    4396.0692
    7805    4417.6893
    7806    4361.9515
    7807    4369.6010
    7808    4444.8532
    7809    4292.6062
    7810    4301.8228
    7811    4333.8331
    7812    4242.4393
    7813    4354.9508
    7814    4288.6042
    7815    4358.0957
    7816    4321.9975
    7817    4326.9257
    7818    4506.2814
    7819    4499.8205
    7820    4341.2639
    7821    4366.7855
    7822    4489.5529
    7823    4390.6906
    7824    4380.8840
    7825    4253.5795
    7826    4146.1868
    7827    4234.8858
    7828    4325.9262
    7829    4339.9501
    7830    4468.2465
    7831    4259.1871
    7832    4400.9275
    7833    4469.7365
    7834    4420.3550
    7835    4347.8541
    7836    4391.1160
    7837    4472.1208
    7838    4459.6907
    7839    4399.3504
    7840    4415.8585
    7841    4464.2756
    7842    4352.7564
    7843    4504.2378
    7844    4398.6275
    7845    4336.2633
    7846    4294.0252
    7847    4390.0875
    7848    4326.5738
    7849    4452.9932
    7850    4418.5400
    7851    4395.0964
    7852    4463.6043
    7853    4436.4611
    7854    4359.0451
    7855    4433.7155
    7856    4428.4554
    7857    4415.6393
    7858    4409.0226
    7859    4446.2577
    7860    4277.3494
    7861    4360.8953
    7862    4325.8708
    7863    4320.3128
    7864    4377.7536
    7865    4327.7031
    7866    4419.3104
    7867    4310.9254
    7868    4366.9008
    7869    4335.0424
    7870    4329.2567
    7871    4377.2379
    7872    4407.4393
    7873    4495.2484
    7874    4502.6618
    7875    4585.0876
    7876    4492.4095
    7877    4400.4683
    7878    4339.3814
    7879    4334.1240
    7880    4445.3669
    7881    4544.0436
    7882    4505.7580
    7883    4470.4851
    7884    4505.2712
    7885    4446.1119
    7886    4342.3142
    7887    4423.7162
    7888    4508.4484
    7889    4535.5824
    7890    4500.4222
    7891    4430.7013
    7892    4443.9089
    7893    4597.9115
    7894    4527.9558
    7895    4592.2146
    7896    4603.6376
    7897    4549.8625
    7898    4546.8591
    7899    4464.1034
    7900    4625.3192
    7901    4459.4163
    7902    4521.5409
    7903    4543.5483
    7904    4542.9302
    7905    4523.6244
    7906    4664.8411
    7907    4490.0921
    7908    4413.6978
    7909    4485.3811
    7910    4462.2900
    7911    4497.7583
    7912    4456.1585
    7913    4476.1553
    7914    4481.4169
    7915    4456.6067
    7916    4374.0341
    7917    4497.1387
    7918    4473.1638
    7919    4405.0061
    7920    4479.9505
    7921    4368.4441
    7922    4404.2428
    7923    4510.0693
    7924    4535.2720
    7925    4350.8981
    7926    4476.3544
    7927    4493.2870
    7928    4411.6806
    7929    4370.8467
    7930    4558.9107
    7931    4374.4982
    7932    4465.1423
    7933    4414.3118
    7934    4410.4849
    7935    4513.6460
    7936    4536.5332
    7937    4594.9739
    7938    4461.6253
    7939    4625.9636
    7940    4501.6287
    7941    4578.3051
    7942    4563.0678
    7943    4710.7836
    7944    4562.9504
    7945    4642.3500
    7946    4526.9617
    7947    4720.2312
    7948    4630.2927
    7949    4572.9491
    7950    4496.8099
    7951    4576.1509
    7952    4574.1953
    7953    4510.3604
    7954    4641.8199
    7955    4488.4202
    7956    4527.8932
    7957    4522.3413
    7958    4495.1302
    7959    4464.9423
    7960    4562.3532
    7961    4514.5397
    7962    4568.2376
    7963    4519.5961
    7964    4455.6768
    7965    4588.5356
    7966    4599.6962
    7967    4519.1683
    7968    4441.7286
    7969    4659.9909
    7970    4436.4133
    7971    4478.7704
    7972    4498.8842
    7973    4442.6009
    7974    4574.8751
    7975    4563.8182
    7976    4577.0616
    7977    4568.8553
    7978    4472.1537
    7979    4450.6479
    7980    4570.9860
    7981    4531.3897
    7982    4513.7663
    7983    4509.6096
    7984    4450.1151
    7985    4462.1677
    7986    4388.1867
    7987    4474.0212
    7988    4449.6215
    7989    4422.6136
    7990    4528.5081
    7991    4599.5386
    7992    4374.0383
    7993    4418.9820
    7994    4544.3823
    7995    4538.8039
    7996    4630.0555
    7997    4475.0821
    7998    4452.7047
    7999    4439.4803
    8000    4403.6442
    8001    4468.2882
    8002    4660.6858
    8003    4502.5113
    8004    4515.2714
    8005    4580.7912
    8006    4543.0034
    8007    4458.4655
    8008    4516.0478
    8009    4534.0973
    8010    4781.1170
    8011    4574.4775
    8012    4567.4236
    8013    4601.1099
    8014    4515.1660
    8015    4597.1669
    8016    4472.8704
    8017    4520.5869
    8018    4599.0550
    8019    4579.4820
    8020    4592.7303
    8021    4494.4266
    8022    4646.1294
    8023    4533.5283
    8024    4522.9981
    8025    4546.6889
    8026    4650.2611
    8027    4429.6557
    8028    4609.0952
    8029    4486.4924
    8030    4576.9453
    8031    4507.1797
    8032    4545.6158
    8033    4531.5136
    8034    4567.4227
    8035    4493.0349
    8036    4607.1497
    8037    4595.7766
    8038    4431.8858
    8039    4429.1679
    8040    4485.3523
    8041    4501.6739
    8042    4447.2804
    8043    4429.6820
    8044    4573.2680
    8045    4524.4083
    8046    4505.2769
    8047    4520.5909
    8048    4531.5049
    8049    4646.3263
    8050    4700.0886
    8051    4659.0508
    8052    4657.0153
    8053    4666.3070
    8054    4680.8419
    8055    4670.8618
    8056    4580.8529
    8057    4741.6365
    8058    4521.5797
    8059    4721.5879
    8060    4568.5681
    8061    4553.5026
    8062    4558.7441
    8063    4608.6791
    8064    4588.2986
    8065    4516.4146
    8066    4489.3119
    8067    4601.4652
    8068    4469.9118
    8069    4598.4137
    8070    4619.7861
    8071    4793.9842
    8072    4544.0608
    8073    4632.3145
    8074    4506.5680
    8075    4638.8405
    8076    4637.8918
    8077    4503.6099
    8078    4477.1861
    8079    4542.6889
    8080    4572.3805
    8081    4428.4681
    8082    4537.8756
    8083    4422.4935
    8084    4432.2902
    8085    4421.9256
    8086    4481.7935
    8087    4439.4353
    8088    4396.0814
    8089    4423.5884
    8090    4388.9186
    8091    4400.4993
    8092    4414.6131
    8093    4478.1095
    8094    4458.4229
    8095    4452.0543
    8096    4647.3652
    8097    4684.8520
    8098    4579.6850
    8099    4633.3480
    8100    4578.4209
    8101    4562.9548
    8102    4446.2501
    8103    4564.5446
    8104    4670.9563
    8105    4618.1217
    8106    4576.6129
    8107    4716.4100
    8108    4726.2963
    8109    4741.3855
    8110    4621.1813
    8111    4721.1541
    8112    4556.5560
    8113    4616.6300
    8114    4729.3621
    8115    4733.6727
    8116    4671.1467
    8117    4631.5342
    8118    4654.6867
    8119    4693.9485
    8120    4498.8713
    8121    4719.2219
    8122    4762.9079
    8123    4693.7869
    8124    4644.4589
    8125    4609.9234
    8126    4653.3615
    8127    4598.9470
    8128    4683.2253
    8129    4582.6044
    8130    4508.5098
    8131    4514.4371
    8132    4537.8871
    8133    4458.3887
    8134    4652.8067
    8135    4622.0676
    8136    4495.7108
    8137    4542.7831
    8138    4426.2651
    8139    4471.9485
    8140    4458.9750
    8141    4561.9069
    8142    4604.6300
    8143    4629.4282
    8144    4474.4000
    8145    4552.8437
    8146    4569.2492
    8147    4730.6165
    8148    4764.5433
    8149    4666.3224
    8150    4580.1235
    8151    4777.9356
    8152    4628.9334
    8153    4863.3638
    8154    4770.6605
    8155    4723.2683
    8156    4740.4389
    8157    4723.3519
    8158    4695.9615
    8159    4691.8458
    8160    4661.6270
    8161    4678.3709
    8162    4818.8375
    8163    4753.3432
    8164    4662.8416
    8165    4836.9277
    8166    4611.5940
    8167    4688.3998
    8168    4595.3726
    8169    4565.1724
    8170    4679.5629
    8171    4621.1332
    8172    4590.4157
    8173    4844.8314
    8174    4769.2142
    8175    4709.3501
    8176    4795.8685
    8177    4825.2494
    8178    4673.8587
    8179    4674.7369
    8180    4763.0050
    8181    4911.0700
    8182    4708.2013
    8183    4756.9300
    8184    4811.0311
    8185    4668.8735
    8186    4715.6313
    8187    4747.3686
    8188    4647.5331
    8189    4649.5912
    8190    4755.5086
    8191    4640.7787
    8192    4750.6609
    8193    4720.1601
    8194    4721.7250
    8195    4791.6002
    8196    4648.3605
    8197    4687.4628
    8198    4632.2898
    8199    4653.7385
    8200    4784.9738
    8201    4770.0261
    8202    4753.2738
    8203    4643.3779
    8204    4712.6736
    8205    4652.9736
    8206    4627.5282
    8207    4627.3704
    8208    4650.6731
    8209    4514.6061
    8210    4581.2539
    8211    4531.7974
    8212    4540.6602
    8213    4593.3768
    8214    4338.9300
    8215    4572.0125
    8216    4580.7195
    8217    4470.7021
    8218    4447.9363
    8219    4443.8965
    8220    4513.7960
    8221    4596.6657
    8222    4471.4461
    8223    4583.2851
    8224    4377.5760
    8225    4412.3159
    8226    4478.3638
    8227    4496.1900
    8228    4539.8865
    8229    4629.2270
    8230    4529.3641
    8231    4581.4775
    8232    4505.7194
    8233    4520.6744
    8234    4556.5590
    8235    4625.0359
    8236    4586.6741
    8237    4555.5191
    8238    4690.5197
    8239    4581.4417
    8240    4676.6498
    8241    4595.8571
    8242    4555.1082
    8243    4531.6284
    8244    4629.9449
    8245    4683.0735
    8246    4731.8931
    8247    4769.7995
    8248    4549.2192
    8249    4699.6289
    8250    4559.9869
    8251    4403.6155
    8252    4771.6236
    8253    4635.4891
    8254    4747.7341
    8255    4677.9971
    8256    4736.3094
    8257    4736.1030
    8258    4722.5417
    8259    4617.8860
    8260    4541.7317
    8261    4662.3520
    8262    4485.8611
    8263    4607.6603
    8264    4519.2563
    8265    4542.6857
    8266    4723.6124
    8267    4555.7203
    8268    4765.6230
    8269    4744.1276
    8270    4531.1383
    8271    4682.3435
    8272    4656.6488
    8273    4619.7809
    8274    4733.5930
    8275    4786.4969
    8276    4679.1753
    8277    4548.2672
    8278    4639.1052
    8279    4580.2876
    8280    4610.3424
    8281    4677.4024
    8282    4641.0751
    8283    4636.1829
    8284    4683.9845
    8285    4696.9822
    8286    4862.2282
    8287    4880.8410
    8288    4735.8536
    8289    4742.0927
    8290    4762.7439
    8291    4710.7232
    8292    4681.8186
    8293    4589.5529
    8294    4602.5210
    8295    4718.2691
    8296    4724.9146
    8297    4682.6543
    8298    4758.8991
    8299    4713.6957
    8300    4707.5094
    8301    4720.1387
    8302    4785.3333
    8303    4733.6903
    8304    4817.2763
    8305    4835.1644
    8306    4681.7201
    8307    4644.1796
    8308    4707.4975
    8309    4670.9488
    8310    4648.1256
    8311    4671.4503
    8312    4747.2647
    8313    4792.7973
    8314    4616.8437
    8315    4818.7236
    8316    4685.1327
    8317    4701.6855
    8318    4580.8751
    8319    4743.1434
    8320    4685.6666
    8321    4695.2969
    8322    4646.0522
    8323    4697.5576
    8324    4812.4116
    8325    4627.6328
    8326    4615.8939
    8327    4688.6329
    8328    4649.4516
    8329    4608.4569
    8330    4638.8507
    8331    4638.8797
    8332    4645.6226
    8333    4568.6639
    8334    4498.0946
    8335    4574.0261
    8336    4691.2616
    8337    4625.1940
    8338    4720.4656
    8339    4719.8649
    8340    4648.0300
    8341    4567.7460
    8342    4769.7757
    8343    4693.0538
    8344    4677.5557
    8345    4699.5223
    8346    4713.2566
    8347    4733.4673
    8348    4671.2124
    8349    4813.3340
    8350    4702.1892
    8351    4807.7147
    8352    4817.9600
    8353    4699.6956
    8354    4815.7080
    8355    4884.1873
    8356    4680.4136
    8357    4730.7228
    8358    4633.3840
    8359    4733.0822
    8360    4844.5892
    8361    4673.5538
    8362    4831.8866
    8363    4717.2145
    8364    4777.1518
    8365    4782.3668
    8366    4763.5950
    8367    4683.4565
    8368    4763.2769
    8369    4777.9456
    8370    4771.0211
    8371    4750.5376
    8372    4825.1483
    8373    4616.8741
    8374    4802.3835
    8375    4855.3710
    8376    4780.2093
    8377    4888.8544
    8378    4725.3488
    8379    4861.2332
    8380    4779.3357
    8381    4777.2088
    8382    4665.0225
    8383    4665.5816
    8384    4732.1429
    8385    4768.4161
    8386    4896.7391
    8387    4782.6813
    8388    4790.9908
    8389    4895.2256
    8390    4880.4968
    8391    4930.4903
    8392    4861.2062
    8393    4963.5138
    8394    4705.4758
    8395    4945.7413
    8396    4760.0953
    8397    4841.6167
    8398    4974.3322
    8399    4815.7509
    8400    4877.0073
    8401    4735.6069
    8402    4799.2454
    8403    4773.7160
    8404    4751.9070
    8405    4648.9481
    8406    4682.8805
    8407    4808.3561
    8408    4900.9467
    8409    4821.3801
    8410    4803.3045
    8411    4765.4610
    8412    4749.1074
    8413    4745.4388
    8414    4791.0589
    8415    4628.6829
    8416    4750.4917
    8417    4778.3785
    8418    4858.0109
    8419    4737.2735
    8420    4731.7238
    8421    4694.8298
    8422    4679.8866
    8423    4706.7996
    8424    4617.0458
    8425    4634.4697
    8426    4657.1138
    8427    4669.3449
    8428    4607.4983
    8429    4676.7047
    8430    4625.6583
    8431    4703.2273
    8432    4792.5684
    8433    4564.7061
    8434    4605.7273
    8435    4704.5138
    8436    4616.1582
    8437    4708.8560
    8438    4851.3600
    8439    4641.6212
    8440    4722.6666
    8441    4834.2080
    8442    4658.2459
    8443    4744.1289
    8444    4696.2223
    8445    4632.5780
    8446    4661.6800
    8447    4786.2924
    8448    4652.2893
    8449    4734.1733
    8450    4804.0632
    8451    4679.3140
    8452    4612.0682
    8453    4612.4133
    8454    4768.6216
    8455    4719.2911
    8456    4770.8503
    8457    4676.0196
    8458    4789.1575
    8459    4643.9822
    8460    4723.6554
    8461    4619.7918
    8462    4628.2282
    8463    4658.7932
    8464    4650.4064
    8465    4615.1886
    8466    4710.1995
    8467    4671.9853
    8468    4671.6913
    8469    4697.4641
    8470    4643.6524
    8471    4597.7306
    8472    4753.6503
    8473    4696.6291
    8474    4682.6251
    8475    4784.6247
    8476    4806.0335
    8477    4669.6428
    8478    4636.0779
    8479    4818.3185
    8480    4815.2266
    8481    4651.2421
    8482    4794.8227
    8483    4771.4027
    8484    4647.8962
    8485    4871.4355
    8486    4917.1891
    8487    4779.3757
    8488    4907.2644
    8489    4873.2913
    8490    4797.5334
    8491    4759.8799
    8492    4630.7026
    8493    4756.8256
    8494    4574.2875
    8495    4826.0595
    8496    4689.6026
    8497    4566.4298
    8498    4733.1705
    8499    4697.2251
    8500    4795.2121
    8501    4571.6915
    8502    4629.7918
    8503    4698.3008
    8504    4687.9759
    8505    4661.6248
    8506    4812.5182
    8507    4724.2716
    8508    4656.7145
    8509    4673.1185
    8510    4643.3063
    8511    4744.4425
    8512    4654.6352
    8513    4688.0253
    8514    4601.1700
    8515    4735.9267
    8516    4631.6359
    8517    4615.2633
    8518    4686.3142
    8519    4745.5987
    8520    4737.4888
    8521    4703.4470
    8522    4717.1025
    8523    4716.1886
    8524    4506.9198
    8525    4638.9440
    8526    4567.6773
    8527    4681.2309
    8528    4484.5540
    8529    4546.0466
    8530    4669.6277
    8531    4684.2702
    8532    4661.7862
    8533    4544.1332
    8534    4571.9653
    8535    4666.5131
    8536    4647.9389
    8537    4575.6814
    8538    4491.8025
    8539    4766.6420
    8540    4769.4803
    8541    4679.1660
    8542    4636.5606
    8543    4681.9287
    8544    4608.4148
    8545    4489.6611
    8546    4614.6374
    8547    4730.9083
    8548    4606.9681
    8549    4739.3320
    8550    4693.2961
    8551    4651.4772
    8552    4758.0434
    8553    4779.7672
    8554    4705.2574
    8555    4729.6337
    8556    4831.2337
    8557    4834.1971
    8558    4752.9076
    8559    4791.9556
    8560    4681.3878
    8561    4768.7103
    8562    4551.2448
    8563    4733.5798
    8564    4672.9144
    8565    4755.2902
    8566    4742.1488
    8567    4664.2177
    8568    4846.6828
    8569    4832.2465
    8570    4660.4536
    8571    4754.8650
    8572    4683.0628
    8573    4829.1407
    8574    4626.3866
    8575    4841.2067
    8576    4937.9108
    8577    4628.5033
    8578    4561.1636
    8579    4632.9548
    8580    4578.8183
    8581    4771.3480
    8582    4660.7097
    8583    4592.5967
    8584    4675.1804
    8585    4679.4500
    8586    4772.2309
    8587    4712.6814
    8588    4772.6701
    8589    4873.8968
    8590    4739.3606
    8591    4649.2269
    8592    4630.0896
    8593    4693.8709
    8594    4620.9492
    8595    4614.5597
    8596    4554.2308
    8597    4521.3508
    8598    4664.5199
    8599    4718.7956
    8600    4652.8976
    8601    4613.2526
    8602    4761.6421
    8603    4651.7581
    8604    4622.6672
    8605    4771.1156
    8606    4725.5170
    8607    4659.7127
    8608    4705.7516
    8609    4643.7470
    8610    4616.2274
    8611    4767.5893
    8612    4703.2691
    8613    4565.0463
    8614    4633.9586
    8615    4709.3188
    8616    4588.4319
    8617    4510.2429
    8618    4624.9251
    8619    4525.1871
    8620    4659.8051
    8621    4551.4995
    8622    4646.2576
    8623    4553.7451
    8624    4644.9358
    8625    4593.6964
    8626    4603.2272
    8627    4403.5841
    8628    4515.9116
    8629    4577.3912
    8630    4670.0117
    8631    4745.3326
    8632    4840.3719
    8633    4713.6060
    8634    4818.2293
    8635    4573.0738
    8636    4661.1032
    8637    4642.4350
    8638    4679.3819
    8639    4747.1699
    8640    4682.0785
    8641    4839.3356
    8642    4756.7631
    8643    4741.4436
    8644    4832.1646
    8645    4703.6278
    8646    4692.8628
    8647    4668.7628
    8648    4604.6436
    8649    4674.1395
    8650    4603.8629
    8651    4527.5560
    8652    4575.5009
    8653    4607.2778
    8654    4713.3106
    8655    4751.0488
    8656    4733.3191
    8657    4670.3374
    8658    4646.2128
    8659    4740.5650
    8660    4669.4682
    8661    4776.2622
    8662    4691.1098
    8663    4829.2666
    8664    4662.7606
    8665    4743.8358
    8666    4753.3658
    8667    4787.9113
    8668    4621.3750
    8669    4831.6229
    8670    4790.2772
    8671    4826.8555
    8672    4820.6890
    8673    4716.9119
    8674    4730.9896
    8675    4886.8074
    8676    4833.4348
    8677    4814.7918
    8678    4853.9477
    8679    4863.6644
    8680    4716.5201
    8681    4606.0802
    8682    4817.7292
    8683    4555.7279
    8684    4761.4977
    8685    4574.7828
    8686    4741.4388
    8687    4744.8542
    8688    4646.7448
    8689    4682.2901
    8690    4788.8681
    8691    4717.0801
    8692    4723.7471
    8693    4691.5148
    8694    4725.1108
    8695    4801.9469
    8696    4761.1324
    8697    4812.5836
    8698    4741.5666
    8699    4776.9935
    8700    4865.5368
    8701    4775.9942
    8702    4721.3544
    8703    4596.1005
    8704    4703.4875
    8705    4573.6288
    8706    4804.0276
    8707    4570.8482
    8708    4836.8562
    8709    4689.9638
    8710    4717.2373
    8711    4792.9640
    8712    4783.6803
    8713    4855.6352
    8714    4813.6146
    8715    4987.0122
    8716    4918.1098
    8717    4826.9600
    8718    4815.2896
    8719    4680.7010
    8720    4834.2416
    8721    4916.0954
    8722    4692.3225
    8723    4723.8658
    8724    4683.0712
    8725    4813.7142
    8726    4623.0191
    8727    4756.3496
    8728    4668.3540
    8729    4631.0924
    8730    4796.9319
    8731    4710.1009
    8732    4570.4352
    8733    4785.7242
    8734    4677.3951
    8735    4753.6656
    8736    4755.8915
    8737    4676.7628
    8738    4718.5180
    8739    4736.9859
    8740    4851.0285
    8741    4840.9333
    8742    4739.9557
    8743    4641.3041
    8744    4643.9336
    8745    4825.3153
    8746    4738.2752
    8747    4728.7459
    8748    4757.1396
    8749    4860.4949
    8750    4892.7372
    8751    4768.1419
    8752    4672.6479
    8753    4834.7435
    8754    4717.0452
    8755    4774.2524
    8756    4681.4115
    8757    4636.6255
    8758    4561.8431
    8759    4635.7703
    8760    4643.0985
    8761    4585.9206
    8762    4517.2417
    8763    4509.6504
    8764    4625.4669
    8765    4450.0842
    8766    4664.6662
    8767    4626.7988
    8768    4490.5831
    8769    4632.8343
    8770    4598.9292
    8771    4559.0849
    8772    4487.4393
    8773    4662.9984
    8774    4575.6327
    8775    4590.6919
    8776    4690.9878
    8777    4592.9016
    8778    4639.5023
    8779    4612.1276
    8780    4580.8198
    8781    4643.9892
    8782    4697.2786
    8783    4897.2157
    8784    4743.0372
    8785    4623.6896
    8786    4754.3566
    8787    4705.2307
    8788    4688.9422
    8789    4576.7563
    8790    4597.0096
    8791    4736.9394
    8792    4632.1832
    8793    4638.9962
    8794    4681.9889
    8795    4738.7193
    8796    4766.7293
    8797    4580.9396
    8798    4605.5487
    8799    4586.3628
    8800    4548.2577
    8801    4491.1048
    8802    4570.9233
    8803    4574.6492
    8804    4631.3959
    8805    4652.6659
    8806    4646.5437
    8807    4754.4123
    8808    4504.9545
    8809    4727.4623
    8810    4774.9244
    8811    4731.6284
    8812    4620.5908
    8813    4603.5467
    8814    4607.4359
    8815    4663.6315
    8816    4716.4217
    8817    4668.1849
    8818    4626.7840
    8819    4676.2042
    8820    4604.5699
    8821    4754.9918
    8822    4670.6517
    8823    4634.5695
    8824    4638.9277
    8825    4560.7410
    8826    4709.1186
    8827    4687.8521
    8828    4663.4828
    8829    4711.5422
    8830    4734.0137
    8831    4648.1120
    8832    4789.8292
    8833    4652.0491
    8834    4580.1532
    8835    4628.6617
    8836    4705.1507
    8837    4710.5721
    8838    4656.3509
    8839    4683.5080
    8840    4622.1363
    8841    4561.7304
    8842    4589.0890
    8843    4693.5080
    8844    4556.3735
    8845    4566.4128
    8846    4581.9776
    8847    4534.4832
    8848    4492.8596
    8849    4654.3791
    8850    4566.5307
    8851    4601.8828
    8852    4653.1269
    8853    4448.8960
    8854    4626.9852
    8855    4639.5643
    8856    4648.4878
    8857    4540.3231
    8858    4633.7002
    8859    4564.1083
    8860    4556.4923
    8861    4514.8345
    8862    4545.0569
    8863    4604.0525
    8864    4570.8258
    8865    4625.3860
    8866    4640.8503
    8867    4554.5160
    8868    4601.7793
    8869    4599.6209
    8870    4500.0312
    8871    4598.5191
    8872    4533.9752
    8873    4487.0156
    8874    4795.3317
    8875    4569.8078
    8876    4482.4564
    8877    4551.8672
    8878    4522.5701
    8879    4522.4498
    8880    4527.0279
    8881    4403.1173
    8882    4602.6366
    8883    4506.6935
    8884    4501.1761
    8885    4457.2115
    8886    4597.4150
    8887    4623.7149
    8888    4590.3113
    8889    4542.2977
    8890    4668.6442
    8891    4569.7672
    8892    4622.2181
    8893    4649.1615
    8894    4715.0611
    8895    4701.9512
    8896    4662.3570
    8897    4723.8721
    8898    4474.2816
    8899    4625.8305
    8900    4735.3735
    8901    4581.2574
    8902    4681.5695
    8903    4680.5283
    8904    4558.9394
    8905    4702.2804
    8906    4551.6974
    8907    4527.8841
    8908    4423.2319
    8909    4528.0400
    8910    4465.1127
    8911    4454.6289
    8912    4498.1938
    8913    4552.5414
    8914    4498.2951
    8915    4376.4004
    8916    4403.1726
    8917    4369.8042
    8918    4575.8652
    8919    4459.8009
    8920    4358.8216
    8921    4516.5929
    8922    4440.9517
    8923    4443.4735
    8924    4461.0479
    8925    4450.8802
    8926    4492.4601
    8927    4591.0119
    8928    4554.3636
    8929    4545.2427
    8930    4460.4136
    8931    4575.5322
    8932    4471.1048
    8933    4568.3236
    8934    4637.2505
    8935    4442.1104
    8936    4628.3555
    8937    4594.6125
    8938    4684.9549
    8939    4549.5948
    8940    4622.6859
    8941    4558.8493
    8942    4700.9395
    8943    4640.6880
    8944    4617.9900
    8945    4673.3837
    8946    4656.5949
    8947    4567.1232
    8948    4517.4495
    8949    4574.8577
    8950    4581.4488
    8951    4580.8827
    8952    4515.1163
    8953    4493.6428
    8954    4395.0621
    8955    4510.0177
    8956    4517.7053
    8957    4605.3240
    8958    4462.6210
    8959    4451.6854
    8960    4550.8017
    8961    4513.0542
    8962    4540.5303
    8963    4531.2123
    8964    4624.1985
    8965    4575.0070
    8966    4666.7935
    8967    4655.5309
    8968    4680.5810
    8969    4734.9506
    8970    4679.9272
    8971    4746.9106
    8972    4690.5837
    8973    4591.0949
    8974    4754.2119
    8975    4619.5940
    8976    4678.9416
    8977    4692.1395
    8978    4537.0262
    8979    4632.7379
    8980    4602.5212
    8981    4632.9338
    8982    4596.6625
    8983    4610.6111
    8984    4668.3865
    8985    4665.2748
    8986    4798.9715
    8987    4800.1883
    8988    4671.3561
    8989    4734.5019
    8990    4802.3749
    8991    4660.1976
    8992    4701.1175
    8993    4684.3263
    8994    4752.1802
    8995    4699.7953
    8996    4747.4083
    8997    4735.8171
    8998    4594.6607
    8999    4686.7515
    9000    4549.3605
    9001    4662.6191
    9002    4608.6954
    9003    4648.2027
    9004    4649.3730
    9005    4643.0324
    9006    4622.0463
    9007    4592.5936
    9008    4651.3769
    9009    4617.0193
    9010    4555.3465
    9011    4643.0840
    9012    4547.4557
    9013    4591.7140
    9014    4599.9275
    9015    4666.4734
    9016    4857.2614
    9017    4803.1764
    9018    4710.8173
    9019    4763.8500
    9020    4799.0933
    9021    4548.6979
    9022    4728.2035
    9023    4634.1617
    9024    4539.4397
    9025    4662.2849
    9026    4650.5922
    9027    4652.9328
    9028    4454.7900
    9029    4494.2469
    9030    4580.2767
    9031    4513.2184
    9032    4606.7094
    9033    4437.9663
    9034    4721.4747
    9035    4655.9548
    9036    4687.3044
    9037    4691.2274
    9038    4645.7580
    9039    4640.8241
    9040    4805.5672
    9041    4546.9637
    9042    4649.0325
    9043    4649.5095
    9044    4755.4014
    9045    4683.7575
    9046    4850.8637
    9047    4639.4892
    9048    4663.2809
    9049    4708.8286
    9050    4614.7225
    9051    4659.5812
    9052    4672.2910
    9053    4622.4971
    9054    4528.4398
    9055    4582.0519
    9056    4588.9402
    9057    4463.8523
    9058    4620.1772
    9059    4692.1622
    9060    4529.4869
    9061    4614.8253
    9062    4632.6213
    9063    4592.1231
    9064    4668.0905
    9065    4630.9156
    9066    4530.7795
    9067    4556.5870
    9068    4591.6427
    9069    4632.7196
    9070    4707.1336
    9071    4698.4153
    9072    4771.0571
    9073    4540.3070
    9074    4564.6164
    9075    4664.7177
    9076    4561.8657
    9077    4521.4977
    9078    4589.8851
    9079    4595.2434
    9080    4538.0380
    9081    4452.8571
    9082    4687.5089
    9083    4595.6264
    9084    4335.7398
    9085    4568.8480
    9086    4523.7377
    9087    4554.2931
    9088    4586.8737
    9089    4651.3187
    9090    4575.5862
    9091    4525.2268
    9092    4579.2800
    9093    4612.2466
    9094    4528.8108
    9095    4569.8627
    9096    4597.5430
    9097    4559.2113
    9098    4514.1982
    9099    4502.6080
    9100    4495.0658
    9101    4533.2833
    9102    4519.6999
    9103    4705.4519
    9104    4591.0906
    9105    4571.4061
    9106    4575.9511
    9107    4636.8649
    9108    4656.7835
    9109    4533.1382
    9110    4642.1110
    9111    4682.3435
    9112    4616.7111
    9113    4596.8128
    9114    4694.5928
    9115    4790.7384
    9116    4686.3901
    9117    4727.3111
    9118    4678.9623
    9119    4744.6429
    9120    4721.7529
    9121    4761.1319
    9122    4786.8516
    9123    4735.1876
    9124    4876.0427
    9125    4740.4201
    9126    4683.8801
    9127    4675.5008
    9128    4808.7151
    9129    4625.4418
    9130    4913.9089
    9131    4791.2450
    9132    4713.0795
    9133    4695.5027
    9134    4729.5858
    9135    4603.0650
    9136    4756.7929
    9137    4769.9305
    9138    4797.4290
    9139    4830.7709
    9140    4707.9760
    9141    4746.3177
    9142    4714.8855
    9143    4805.7269
    9144    4659.7792
    9145    4790.6013
    9146    4629.5842
    9147    4781.8270
    9148    4679.6371
    9149    4717.2223
    9150    4806.0075
    9151    4854.0408
    9152    4797.8124
    9153    4692.0464
    9154    4755.6457
    9155    4779.2868
    9156    4649.6996
    9157    4778.4068
    9158    4735.7543
    9159    4754.7443
    9160    4693.7429
    9161    4716.7468
    9162    4604.5657
    9163    4662.7871
    9164    4626.9024
    9165    4591.6133
    9166    4674.3038
    9167    4705.3047
    9168    4643.5665
    9169    4737.4143
    9170    4815.8193
    9171    4651.1854
    9172    4684.8125
    9173    4685.3197
    9174    4629.6705
    9175    4608.9569
    9176    4742.4298
    9177    4585.2802
    9178    4704.2246
    9179    4572.0627
    9180    4556.8063
    9181    4729.7425
    9182    4685.7755
    9183    4722.6169
    9184    4609.8576
    9185    4654.6359
    9186    4638.0129
    9187    4752.9054
    9188    4587.8747
    9189    4564.1779
    9190    4482.0692
    9191    4556.7168
    9192    4620.6857
    9193    4511.4812
    9194    4528.3264
    9195    4633.6188
    9196    4560.9373
    9197    4586.3067
    9198    4746.5221
    9199    4721.0980
    9200    4705.5634
    9201    4847.3881
    9202    4754.3596
    9203    4671.0733
    9204    4685.4609
    9205    4624.3709
    9206    4639.2527
    9207    4728.4742
    9208    4752.0320
    9209    4653.4169
    9210    4801.2509
    9211    4807.0213
    9212    4664.8307
    9213    4592.8792
    9214    4546.9259
    9215    4625.7497
    9216    4664.1764
    9217    4692.2420
    9218    4644.3516
    9219    4628.7419
    9220    4521.4920
    9221    4447.3025
    9222    4552.3356
    9223    4554.7417
    9224    4567.3348
    9225    4661.5780
    9226    4647.1788
    9227    4598.7055
    9228    4567.4800
    9229    4457.0711
    9230    4503.5903
    9231    4435.1116
    9232    4510.6205
    9233    4490.5993
    9234    4611.3320
    9235    4492.2189
    9236    4381.3065
    9237    4481.9175
    9238    4620.6932
    9239    4475.7388
    9240    4575.6107
    9241    4591.4359
    9242    4654.8075
    9243    4597.4546
    9244    4692.2036
    9245    4637.1668
    9246    4564.3017
    9247    4655.1413
    9248    4593.6029
    9249    4456.8900
    9250    4491.0475
    9251    4548.2321
    9252    4556.0296
    9253    4592.6801
    9254    4592.3210
    9255    4500.2647
    9256    4668.9599
    9257    4634.3474
    9258    4535.9062
    9259    4494.4689
    9260    4687.9140
    9261    4717.0208
    9262    4568.7579
    9263    4593.7632
    9264    4640.1201
    9265    4504.4585
    9266    4546.4168
    9267    4579.9168
    9268    4512.5097
    9269    4499.2779
    9270    4578.7106
    9271    4309.0850
    9272    4495.1916
    9273    4438.0476
    9274    4441.7065
    9275    4417.9557
    9276    4486.7386
    9277    4382.9713
    9278    4582.2560
    9279    4682.5124
    9280    4578.8724
    9281    4548.8073
    9282    4493.0663
    9283    4417.5378
    9284    4504.0577
    9285    4485.2760
    9286    4524.5608
    9287    4475.6397
    9288    4651.9312
    9289    4430.3774
    9290    4617.9024
    9291    4382.4926
    9292    4361.9202
    9293    4449.5809
    9294    4387.7023
    9295    4397.8850
    9296    4425.9071
    9297    4519.1430
    9298    4550.2057
    9299    4600.3729
    9300    4469.7218
    9301    4576.5434
    9302    4571.6204
    9303    4487.8884
    9304    4492.1418
    9305    4521.9377
    9306    4690.4729
    9307    4596.1060
    9308    4574.2174
    9309    4555.1425
    9310    4471.6806
    9311    4455.8034
    9312    4558.2570
    9313    4464.8560
    9314    4496.4232
    9315    4515.2712
    9316    4426.3266
    9317    4379.5229
    9318    4467.8127
    9319    4507.1712
    9320    4532.2191
    9321    4526.2634
    9322    4533.0608
    9323    4325.8324
    9324    4515.9323
    9325    4353.7867
    9326    4387.9004
    9327    4552.2208
    9328    4533.7457
    9329    4271.5799
    9330    4403.6565
    9331    4375.1336
    9332    4447.0430
    9333    4435.7124
    9334    4451.1016
    9335    4666.1469
    9336    4453.5156
    9337    4611.7381
    9338    4603.0901
    9339    4504.5127
    9340    4541.6230
    9341    4525.6748
    9342    4478.8012
    9343    4454.2545
    9344    4533.8932
    9345    4539.0298
    9346    4517.7861
    9347    4515.6745
    9348    4558.9651
    9349    4567.1938
    9350    4546.0858
    9351    4458.6370
    9352    4561.8950
    9353    4492.5924
    9354    4479.0071
    9355    4563.3348
    9356    4629.5920
    9357    4493.8764
    9358    4591.1192
    9359    4610.1812
    9360    4475.0245
    9361    4640.4039
    9362    4621.2225
    9363    4764.5742
    9364    4680.2782
    9365    4603.7165
    9366    4491.0082
    9367    4460.3647
    9368    4576.0914
    9369    4543.1704
    9370    4597.7667
    9371    4517.0711
    9372    4650.9003
    9373    4704.2392
    9374    4575.0454
    9375    4543.7721
    9376    4570.7017
    9377    4580.2041
    9378    4498.2232
    9379    4764.9557
    9380    4581.9903
    9381    4526.8086
    9382    4569.8565
    9383    4563.1311
    9384    4560.1527
    9385    4545.3403
    9386    4613.3227
    9387    4509.3830
    9388    4642.9757
    9389    4581.3187
    9390    4369.1944
    9391    4455.6213
    9392    4548.9818
    9393    4450.9134
    9394    4514.9949
    9395    4504.8893
    9396    4526.0331
    9397    4352.1645
    9398    4572.8344
    9399    4455.7707
    9400    4513.4928
    9401    4589.8374
    9402    4476.9572
    9403    4497.1264
    9404    4534.5554
    9405    4530.4157
    9406    4576.0784
    9407    4544.0228
    9408    4589.4330
    9409    4543.0955
    9410    4688.1365
    9411    4622.5034
    9412    4576.2618
    9413    4527.4798
    9414    4686.8948
    9415    4559.5205
    9416    4569.6001
    9417    4694.2658
    9418    4686.5872
    9419    4606.1409
    9420    4624.7106
    9421    4612.5190
    9422    4605.5291
    9423    4609.9204
    9424    4630.8852
    9425    4680.8377
    9426    4691.3659
    9427    4426.0563
    9428    4555.9992
    9429    4597.8881
    9430    4616.6034
    9431    4550.0525
    9432    4660.7531
    9433    4551.1712
    9434    4614.1432
    9435    4485.9692
    9436    4551.9327
    9437    4510.6636
    9438    4515.0793
    9439    4646.2870
    9440    4689.6005
    9441    4517.9717
    9442    4626.6240
    9443    4604.2769
    9444    4490.6268
    9445    4610.7497
    9446    4598.2185
    9447    4600.8714
    9448    4561.5179
    9449    4614.3332
    9450    4533.5350
    9451    4389.9887
    9452    4520.0706
    9453    4560.0477
    9454    4535.8001
    9455    4475.6552
    9456    4412.7855
    9457    4578.4870
    9458    4625.3798
    9459    4585.2404
    9460    4487.7695
    9461    4465.0280
    9462    4405.5264
    9463    4631.3047
    9464    4553.5321
    9465    4504.7696
    9466    4607.0879
    9467    4553.8900
    9468    4557.9755
    9469    4488.4399
    9470    4661.9924
    9471    4557.3283
    9472    4581.1095
    9473    4583.7065
    9474    4454.6332
    9475    4635.9315
    9476    4476.0120
    9477    4643.1536
    9478    4730.7796
    9479    4420.6125
    9480    4504.9756
    9481    4451.4492
    9482    4563.6265
    9483    4523.5652
    9484    4572.5143
    9485    4618.4152
    9486    4631.1567
    9487    4645.3034
    9488    4496.0443
    9489    4611.9355
    9490    4593.9636
    9491    4812.5005
    9492    4552.1004
    9493    4554.4879
    9494    4603.3095
    9495    4629.2786
    9496    4538.6733
    9497    4519.9289
    9498    4394.6770
    9499    4579.5770
    9500    4619.6946
    9501    4701.2381
    9502    4485.2943
    9503    4536.8754
    9504    4607.3387
    9505    4583.3969
    9506    4666.1777
    9507    4629.6477
    9508    4652.4721
    9509    4519.9833
    9510    4553.9904
    9511    4567.8042
    9512    4623.2749
    9513    4613.9433
    9514    4598.8261
    9515    4672.8236
    9516    4444.2498
    9517    4466.3259
    9518    4487.9780
    9519    4477.6225
    9520    4359.2633
    9521    4547.3026
    9522    4536.2614
    9523    4456.5719
    9524    4581.8855
    9525    4546.2863
    9526    4558.7118
    9527    4580.1939
    9528    4357.4058
    9529    4547.0446
    9530    4412.4916
    9531    4346.7330
    9532    4507.2632
    9533    4346.3914
    9534    4574.4050
    9535    4469.8585
    9536    4432.0840
    9537    4528.3258
    9538    4378.1155
    9539    4519.3945
    9540    4470.1948
    9541    4500.0323
    9542    4622.0724
    9543    4512.1858
    9544    4531.3109
    9545    4532.8743
    9546    4581.2355
    9547    4639.1715
    9548    4514.8505
    9549    4625.6537
    9550    4684.4341
    9551    4396.7451
    9552    4516.1824
    9553    4462.8975
    9554    4535.9561
    9555    4356.3941
    9556    4588.5676
    9557    4467.0952
    9558    4583.6085
    9559    4573.2125
    9560    4578.8375
    9561    4583.5851
    9562    4667.3680
    9563    4553.1743
    9564    4533.5725
    9565    4414.5564
    9566    4598.0979
    9567    4488.3247
    9568    4673.0646
    9569    4571.5305
    9570    4647.6428
    9571    4659.7872
    9572    4594.9275
    9573    4606.6045
    9574    4589.1569
    9575    4618.4867
    9576    4572.6757
    9577    4635.2882
    9578    4495.6462
    9579    4629.2593
    9580    4477.4770
    9581    4507.0116
    9582    4610.2024
    9583    4523.1259
    9584    4455.9545
    9585    4636.4857
    9586    4588.1302
    9587    4596.4734
    9588    4477.3437
    9589    4590.4158
    9590    4469.2250
    9591    4505.2181
    9592    4479.5084
    9593    4428.8388
    9594    4530.2171
    9595    4536.2658
    9596    4560.1351
    9597    4560.7688
    9598    4565.5771
    9599    4651.4141
    9600    4519.2505
    9601    4669.6415
    9602    4548.7770
    9603    4580.3407
    9604    4643.6126
    9605    4474.4900
    9606    4500.3464
    9607    4545.5356
    9608    4527.1797
    9609    4523.6635
    9610    4543.5600
    9611    4600.5595
    9612    4670.8887
    9613    4424.9329
    9614    4697.2879
    9615    4438.2090
    9616    4549.2733
    9617    4655.6154
    9618    4571.4550
    9619    4496.1512
    9620    4471.7291
    9621    4543.9674
    9622    4689.3973
    9623    4709.2950
    9624    4494.8220
    9625    4627.2204
    9626    4644.4871
    9627    4611.8120
    9628    4625.1503
    9629    4496.6555
    9630    4614.4282
    9631    4561.2667
    9632    4583.0815
    9633    4500.2840
    9634    4594.6544
    9635    4672.6152
    9636    4773.2745
    9637    4691.2909
    9638    4654.5050
    9639    4795.4672
    9640    4634.3368
    9641    4763.8936
    9642    4693.2132
    9643    4662.5706
    9644    4710.0443
    9645    4789.3176
    9646    4657.5528
    9647    4636.8252
    9648    4662.1527
    9649    4632.1617
    9650    4687.8957
    9651    4653.7506
    9652    4609.7778
    9653    4645.6807
    9654    4526.5672
    9655    4600.4501
    9656    4551.0722
    9657    4647.1537
    9658    4719.7583
    9659    4687.9638
    9660    4561.7809
    9661    4650.5884
    9662    4731.0689
    9663    4526.6408
    9664    4593.7419
    9665    4639.2108
    9666    4729.2486
    9667    4649.1931
    9668    4517.3937
    9669    4594.4453
    9670    4521.1937
    9671    4539.7066
    9672    4695.1730
    9673    4586.7555
    9674    4458.2608
    9675    4578.3034
    9676    4495.3155
    9677    4431.9939
    9678    4383.5969
    9679    4556.2245
    9680    4581.1699
    9681    4510.7219
    9682    4416.3729
    9683    4487.0745
    9684    4534.8755
    9685    4514.8483
    9686    4425.8361
    9687    4689.5055
    9688    4440.3485
    9689    4412.9223
    9690    4607.4011
    9691    4513.4205
    9692    4398.8511
    9693    4545.6754
    9694    4433.7512
    9695    4485.3622
    9696    4555.3356
    9697    4597.5616
    9698    4646.3315
    9699    4565.8555
    9700    4565.5950
    9701    4561.7251
    9702    4684.2769
    9703    4696.2296
    9704    4743.8597
    9705    4634.5447
    9706    4676.0121
    9707    4617.6663
    9708    4477.0513
    9709    4669.5066
    9710    4484.5639
    9711    4526.6185
    9712    4639.8687
    9713    4565.9268
    9714    4654.7621
    9715    4619.5398
    9716    4691.8049
    9717    4524.4015
    9718    4612.4308
    9719    4673.6778
    9720    4543.7278
    9721    4558.9256
    9722    4633.2611
    9723    4580.3698
    9724    4603.6935
    9725    4386.9635
    9726    4447.5679
    9727    4561.8324
    9728    4551.6080
    9729    4434.8133
    9730    4518.7590
    9731    4529.6188
    9732    4557.6484
    9733    4404.8408
    9734    4524.6347
    9735    4419.9498
    9736    4501.0319
    9737    4556.0002
    9738    4625.3553
    9739    4585.5759
    9740    4464.4642
    9741    4391.7432
    9742    4329.3638
    9743    4663.4038
    9744    4623.3720
    9745    4566.3114
    9746    4575.6620
    9747    4619.6493
    9748    4686.4603
    9749    4590.8172
    9750    4697.1166
    9751    4659.3997
    9752    4562.6586
    9753    4576.8827
    9754    4473.0157
    9755    4597.5564
    9756    4562.0486
    9757    4559.4226
    9758    4646.3089
    9759    4481.1140
    9760    4465.9635
    9761    4541.0124
    9762    4461.0065
    9763    4480.2328
    9764    4532.6308
    9765    4676.3434
    9766    4677.7645
    9767    4693.4214
    9768    4626.4932
    9769    4479.7564
    9770    4590.0665
    9771    4468.1923
    9772    4507.3768
    9773    4511.7927
    9774    4557.6648
    9775    4734.7400
    9776    4501.4789
    9777    4421.2600
    9778    4622.0158
    9779    4529.1815
    9780    4522.4471
    9781    4479.4269
    9782    4592.6918
    9783    4474.7175
    9784    4549.9874
    9785    4611.3704
    9786    4550.6305
    9787    4437.6400
    9788    4555.1496
    9789    4498.2788
    9790    4516.7206
    9791    4568.7628
    9792    4492.9961
    9793    4515.9958
    9794    4502.3130
    9795    4610.3953
    9796    4407.3843
    9797    4389.0832
    9798    4392.5759
    9799    4501.1892
    9800    4522.5990
    9801    4655.0548
    9802    4535.1373
    9803    4537.8844
    9804    4569.1252
    9805    4494.1615
    9806    4508.1491
    9807    4533.7674
    9808    4516.5825
    9809    4548.5374
    9810    4614.4594
    9811    4620.2791
    9812    4611.3518
    9813    4481.9537
    9814    4711.6361
    9815    4541.4349
    9816    4543.5972
    9817    4520.8805
    9818    4652.7370
    9819    4641.6972
    9820    4730.6332
    9821    4561.0913
    9822    4615.4652
    9823    4678.9647
    9824    4716.7642
    9825    4567.5319
    9826    4558.4546
    9827    4700.0374
    9828    4563.8760
    9829    4605.6066
    9830    4644.6776
    9831    4639.1579
    9832    4585.7061
    9833    4491.7873
    9834    4633.8141
    9835    4602.1823
    9836    4624.3343
    9837    4610.2048
    9838    4679.9831
    9839    4732.3585
    9840    4700.4930
    9841    4656.3922
    9842    4683.9254
    9843    4639.8918
    9844    4749.9267
    9845    4642.5088
    9846    4640.3506
    9847    4563.9246
    9848    4561.1142
    9849    4436.0599
    9850    4358.6805
    9851    4494.9832
    9852    4489.7745
    9853    4385.4025
    9854    4514.7057
    9855    4643.0041
    9856    4648.9272
    9857    4559.3294
    9858    4524.7745
    9859    4567.4261
    9860    4554.7642
    9861    4656.3010
    9862    4738.9100
    9863    4619.7834
    9864    4707.3279
    9865    4650.7954
    9866    4591.1484
    9867    4516.8374
    9868    4575.1763
    9869    4547.2009
    9870    4564.1722
    9871    4605.4078
    9872    4447.0193
    9873    4596.8461
    9874    4605.3472
    9875    4729.6906
    9876    4431.3181
    9877    4457.3319
    9878    4545.6453
    9879    4426.4190
    9880    4384.4577
    9881    4527.8972
    9882    4370.2581
    9883    4509.7545
    9884    4426.6862
    9885    4580.1800
    9886    4794.9451
    9887    4649.5442
    9888    4403.8386
    9889    4477.4223
    9890    4535.5608
    9891    4446.3847
    9892    4453.2581
    9893    4316.6356
    9894    4395.3503
    9895    4614.8694
    9896    4425.1343
    9897    4649.6124
    9898    4609.4358
    9899    4615.2855
    9900    4674.7599
    9901    4578.8915
    9902    4584.2398
    9903    4518.3601
    9904    4541.6559
    9905    4567.8443
    9906    4536.3381
    9907    4653.8367
    9908    4536.7093
    9909    4462.1094
    9910    4437.0609
    9911    4319.0615
    9912    4365.4589
    9913    4445.0498
    9914    4454.1453
    9915    4269.9324
    9916    4511.2496
    9917    4336.6514
    9918    4478.3359
    9919    4360.4997
    9920    4282.1972
    9921    4407.8259
    9922    4406.8151
    9923    4318.7346
    9924    4402.9584
    9925    4413.7338
    9926    4332.9750
    9927    4333.4436
    9928    4306.1276
    9929    4249.3006
    9930    4305.8793
    9931    4308.8611
    9932    4440.9527
    9933    4270.2927
    9934    4237.9184
    9935    4385.9582
    9936    4385.1678
    9937    4503.6940
    9938    4525.9148
    9939    4524.3520
    9940    4363.8947
    9941    4402.7206
    9942    4414.5147
    9943    4413.6028
    9944    4579.8426
    9945    4487.4044
    9946    4657.0330
    9947    4518.3750
    9948    4657.7581
    9949    4645.7871
    9950    4483.3016
    9951    4552.0885
    9952    4656.5128
    9953    4599.3611
    9954    4615.7168
    9955    4528.4806
    9956    4618.3104
    9957    4428.1641
    9958    4427.5773
    9959    4454.5565
    9960    4487.8643
    9961    4460.6322
    9962    4489.8021
    9963    4573.0200
    9964    4513.4851
    9965    4503.5631
    9966    4431.9693
    9967    4345.8835
    9968    4443.3570
    9969    4456.4997
    9970    4507.0462
    9971    4424.5325
    9972    4505.3672
    9973    4517.0915
    9974    4350.9381
    9975    4626.4243
    9976    4461.2907
    9977    4391.3208
    9978    4465.2446
    9979    4452.3387
    9980    4389.4990
    9981    4369.8882
    9982    4339.6705
    9983    4494.0907
    9984    4497.8011
    9985    4411.7025
    9986    4490.8561
    9987    4565.7734
    9988    4597.0164
    9989    4683.9629
    9990    4524.2124
    9991    4651.1343
    9992    4642.1109
    9993    4523.4097
    9994    4483.9431
    9995    4462.2902
    9996    4505.6822
    9997    4587.5657
    9998    4606.0454
    9999    4582.9831
   10000    4605.2557
   10001    4584.2567
   10002    4596.8197
   10003    4579.3300
   10004    4651.9481
   10005    4604.2030
   10006    4756.9839
   10007    4595.9053
   10008    4602.1851
   10009    4447.6541
   10010    4512.5743
   10011    4487.9353
   10012    4688.8909
   10013    4666.8503
   10014    4687.5241
   10015    4674.8143
   10016    4702.9275
   10017    4477.4497
   10018    4726.5932
   10019    4570.9584
   10020    4694.8608
   10021    4629.5937
   10022    4663.6074
   10023    4673.5328
   10024    4706.0617
   10025    4734.5624
   10026    4667.7501
   10027    4710.8030
   10028    4733.2905
   10029    4764.5654
   10030    4799.7141
   10031    4642.1836
   10032    4736.5471
   10033    4636.9296
   10034    4689.5258
   10035    4555.0282
   10036    4532.3260
   10037    4642.8278
   10038    4739.5720
   10039    4642.6950
   10040    4567.0496
   10041    4574.1287
   10042    4853.2912
   10043    4556.9890
   10044    4531.2018
   10045    4762.6405
   10046    4737.7915
   10047    4776.2041
   10048    4650.0662
   10049    4533.2580
   10050    4644.3232
   10051    4660.4907
   10052    4659.5597
   10053    4568.1031
   10054    4572.2032
   10055    4678.4676
   10056    4693.3944
   10057    4651.1583
   10058    4696.6148
   10059    4672.1838
   10060    4631.4701
   10061    4745.5893
   10062    4794.4280
   10063    4701.2737
   10064    4752.0739
   10065    4716.7115
   10066    4723.2778
   10067    4684.5618
   10068    4687.3376
   10069    4722.1220
   10070    4785.0058
   10071    4753.2310
   10072    4842.4653
   10073    4820.9244
   10074    4762.0783
   10075    4825.0103
   10076    4840.1110
   10077    4883.5957
   10078    4828.9351
   10079    4748.1316
   10080    4870.8921
   10081    4873.3041
   10082    4851.1170
   10083    4929.0679
   10084    4758.1590
   10085    4654.5743
   10086    4856.1423
   10087    4835.3353
   10088    4683.9638
   10089    4867.8586
   10090    4974.4865
   10091    4823.9653
   10092    4848.6337
   10093    4611.1369
   10094    4665.6558
   10095    4631.8820
   10096    4693.9806
   10097    4762.2105
   10098    4735.7465
   10099    4670.3841
   10100    4794.8095
   10101    5007.9915
   10102    4839.5308
   10103    4817.8091
   10104    4824.6263
   10105    4799.2263
   10106    4889.6127
   10107    4843.3100
   10108    4784.6881
   10109    4830.0231
   10110    4761.0893
   10111    4909.7812
   10112    4894.9738
   10113    4867.9228
   10114    4898.5360
   10115    4892.4362
   10116    4972.9781
   10117    4797.6019
   10118    4896.8845
   10119    4838.2303
   10120    4837.1861
   10121    4837.9558
   10122    4860.7131
   10123    4976.5431
   10124    4827.5086
   10125    4710.1662
   10126    4893.9437
   10127    4914.8229
   10128    4959.3671
   10129    4832.6098
   10130    4757.6653
   10131    4946.0211
   10132    4941.8808
   10133    4945.1136
   10134    4856.6376
   10135    4907.8047
   10136    4850.7189
   10137    4824.9037
   10138    4763.5748
   10139    4844.1015
   10140    4762.7906
   10141    4832.5778
   10142    4753.6582
   10143    4626.5236
   10144    4707.8470
   10145    4818.3374
   10146    4842.2060
   10147    4900.9753
   10148    4737.9634
   10149    4779.3917
   10150    4891.5166
   10151    4799.7648
   10152    4769.6192
   10153    4839.3619
   10154    4724.7673
   10155    4818.7000
   10156    4646.8652
   10157    4762.0033
   10158    4772.8884
   10159    4762.8476
   10160    4773.6084
   10161    4896.2081
   10162    4752.9351
   10163    4788.1273
   10164    4693.1701
   10165    4701.8100
   10166    4763.0904
   10167    4814.6100
   10168    4896.9402
   10169    4766.4361
   10170    4800.9529
   10171    4799.6026
   10172    4830.3223
   10173    4806.3320
   10174    4763.5780
   10175    4683.8778
   10176    4723.3689
   10177    4611.8609
   10178    4760.6746
   10179    4833.0140
   10180    4748.6864
   10181    4785.3243
   10182    4814.0495
   10183    4764.0014
   10184    4782.9882
   10185    4691.0913
   10186    4843.0274
   10187    4838.5511
   10188    4932.2702
   10189    4909.3663
   10190    4969.8750
   10191    4962.7712
   10192    4824.8893
   10193    4976.8691
   10194    4957.8380
   10195    4879.7228
   10196    4920.4544
   10197    4741.1105
   10198    4851.6973
   10199    4853.7782
   10200    4923.4669
   10201    4824.3371
   10202    4950.5272
   10203    4793.6666
   10204    4765.9499
   10205    4731.6005
   10206    4969.4856
   10207    4794.7051
   10208    4815.1797
   10209    4868.2595
   10210    4903.5409
   10211    4862.3318
   10212    4764.1676
   10213    4780.0142
   10214    4714.6304
   10215    4772.6425
   10216    4692.2816
   10217    4797.1205
   10218    4776.8965
   10219    4793.9051
   10220    4771.1251
   10221    4738.6952
   10222    4701.0107
   10223    4883.6551
   10224    4891.6803
   10225    4816.1557
   10226    4798.3240
   10227    4837.4234
   10228    4808.0290
   10229    4718.4588
   10230    4830.3213
   10231    4763.7478
   10232    4758.5243
   10233    4932.9207
   10234    4948.5006
   10235    4766.7047
   10236    4801.6009
   10237    4846.0389
   10238    4942.1084
   10239    4965.4965
   10240    4843.1894
   10241    4884.6211
   10242    4966.0784
   10243    4905.7912
   10244    4857.4805
   10245    4771.1320
   10246    4743.6948
   10247    4892.3300
   10248    4835.7028
   10249    4767.8325
   10250    4837.7171
   10251    4743.5474
   10252    4819.0613
   10253    4749.4616
   10254    4724.5997
   10255    4793.3503
   10256    4640.0504
   10257    4697.8612
   10258    4740.4739
   10259    4817.1499
   10260    4793.9844
   10261    4841.5621
   10262    4687.9889
   10263    4664.9987
   10264    4708.7853
   10265    4609.6328
   10266    4701.3384
   10267    4742.5236
   10268    4798.0558
   10269    4863.1062
   10270    4775.9397
   10271    4808.0169
   10272    4692.3532
   10273    4818.9892
   10274    4733.4208
   10275    4787.4259
   10276    4627.8954
   10277    4720.5890
   10278    4719.0683
   10279    4683.5432
   10280    4888.1901
   10281    4721.4210
   10282    4819.7296
   10283    4729.3445
   10284    4758.4385
   10285    4722.2524
   10286    4865.8268
   10287    4835.8367
   10288    4771.8717
   10289    4845.8057
   10290    4911.4402
   10291    4851.7715
   10292    4968.8408
   10293    4791.3101
   10294    4887.3899
   10295    5010.4719
   10296    4885.1611
   10297    4927.8775
   10298    5014.5236
   10299    4829.2257
   10300    4870.0010
   10301    4796.1826
   10302    4959.3350
   10303    4885.5676
   10304    4877.3728
   10305    4932.6057
   10306    4881.8943
   10307    4845.1495
   10308    4779.9483
   10309    4676.9837
   10310    4809.6729
   10311    4916.0244
   10312    4768.7096
   10313    4847.4261
   10314    4671.9457
   10315    4848.6833
   10316    4796.2057
   10317    4773.2018
   10318    4811.7119
   10319    4789.4844
   10320    4775.4940
   10321    4784.4030
   10322    5014.5751
   10323    4971.7794
   10324    4848.5788
   10325    4845.2605
   10326    4919.3054
   10327    4879.7424
   10328    4788.8446
   10329    4844.7041
   10330    4841.0556
   10331    4906.5189
   10332    4765.1162
   10333    4814.7151
   10334    4680.8608
   10335    4767.9974
   10336    4682.7246
   10337    4786.3739
   10338    4841.6177
   10339    4703.9202
   10340    4650.6256
   10341    4762.1256
   10342    4715.4031
   10343    4664.5617
   10344    4698.9795
   10345    4750.7927
   10346    4758.6548
   10347    4668.5229
   10348    4877.2277
   10349    4714.0793
   10350    4687.6861
   10351    4696.7432
   10352    4766.6526
   10353    4662.3238
   10354    4866.7974
   10355    4868.1999
   10356    4594.1334
   10357    4814.4114
   10358    4792.2580
   10359    4696.7079
   10360    4733.6920
   10361    4847.9061
   10362    4794.8269
   10363    4893.6125
   10364    4895.2426
   10365    4765.6870
   10366    4750.8152
   10367    4707.2959
   10368    4871.2815
   10369    4919.9011
   10370    4914.9703
   10371    4680.2222
   10372    4793.4652
   10373    4852.3546
   10374    4834.9378
   10375    4805.6194
   10376    4699.9919
   10377    4592.4483
   10378    4727.5198
   10379    4654.5529
   10380    4642.4704
   10381    4654.4423
   10382    4670.7028
   10383    4737.9432
   10384    4775.9631
   10385    4654.5442
   10386    4637.8932
   10387    4749.6665
   10388    4714.0973
   10389    4669.4174
   10390    4781.5424
   10391    4822.7136
   10392    4745.9568
   10393    4859.6727
   10394    4896.5397
   10395    4832.5287
   10396    4742.0621
   10397    4850.6702
   10398    4864.1309
   10399    4719.8676
   10400    4694.4123
   10401    4670.2876
   10402    4633.6329
   10403    4681.7980
   10404    4637.1454
   10405    4736.0687
   10406    4758.0354
   10407    4920.0435
   10408    4819.1867
   10409    4708.1830
   10410    4829.1348
   10411    4823.9545
   10412    4868.6720
   10413    4993.3044
   10414    4826.6239
   10415    4816.2747
   10416    4751.1202
   10417    4779.2803
   10418    4749.6453
   10419    4911.1837
   10420    4775.3041
   10421    4851.4705
   10422    4877.9330
   10423    5003.8117
   10424    4775.9015
   10425    4823.8007
   10426    4976.1968
   10427    4840.6102
   10428    4931.2656
   10429    4772.9063
   10430    4914.0580
   10431    4890.8162
   10432    5003.9228
   10433    4926.7039
   10434    4830.6319
   10435    5022.8445
   10436    4869.4355
   10437    4786.9087
   10438    4768.6130
   10439    4812.5056
   10440    4952.8348
   10441    4876.5616
   10442    4805.6234
   10443    4892.9276
   10444    4941.9998
   10445    4784.4906
   10446    4804.9541
   10447    4800.0474
   10448    4867.8388
   10449    4882.1273
   10450    4816.9529
   10451    4791.4829
   10452    4874.4925
   10453    4918.3084
   10454    5045.9050
   10455    4996.9079
   10456    4866.5811
   10457    4887.5249
   10458    4964.6240
   10459    4772.7918
   10460    4880.3501
   10461    4910.5877
   10462    4777.7600
   10463    4963.3454
   10464    4829.6294
   10465    4849.0805
   10466    4750.5744
   10467    4701.3748
   10468    4750.4125
   10469    4714.0313
   10470    4756.1399
   10471    4713.4571
   10472    4798.2174
   10473    4788.0436
   10474    4765.7908
   10475    4911.2190
   10476    4867.6036
   10477    4977.5041
   10478    4890.6459
   10479    4804.6591
   10480    4839.4495
   10481    4796.1490
   10482    4887.3081
   10483    4900.6340
   10484    4847.3758
   10485    4912.8725
   10486    4946.6557
   10487    4868.1994
   10488    5037.8535
   10489    4873.6024
   10490    4895.5793
   10491    4951.6088
   10492    4840.3255
   10493    4876.3478
   10494    4853.7089
   10495    4968.6402
   10496    4887.1521
   10497    4832.7515
   10498    4966.7940
   10499    4897.1276
   10500    4959.4557
   10501    4989.6904
   10502    5109.1953
   10503    4900.5168
   10504    4868.6462
   10505    4899.3300
   10506    4977.5318
   10507    5037.2029
   10508    4951.3785
   10509    5153.6614
   10510    5171.5482
   10511    5119.7094
   10512    5070.0182
   10513    5120.0764
   10514    4943.4388
   10515    4929.5213
   10516    5132.8488
   10517    4951.3415
   10518    5170.4280
   10519    5006.1077
   10520    5165.9512
   10521    4988.6720
   10522    5102.4362
   10523    5015.2352
   10524    5005.2965
   10525    4892.9311
   10526    4998.5405
   10527    4910.7031
   10528    4824.1743
   10529    4942.5742
   10530    4832.1169
   10531    4931.6873
   10532    5065.7146
   10533    4927.9096
   10534    5025.5392
   10535    5037.8743
   10536    4947.3869
   10537    5068.8625
   10538    5112.6438
   10539    4917.0265
   10540    4995.5272
   10541    4893.8656
   10542    5033.2725
   10543    4957.5733
   10544    4925.3365
   10545    4832.9954
   10546    4929.3406
   10547    4885.8941
   10548    4956.1506
   10549    5023.9746
   10550    4912.5716
   10551    4881.9159
   10552    4953.3075
   10553    4827.1297
   10554    4761.2562
   10555    4860.1833
   10556    4933.3527
   10557    4848.0421
   10558    4883.1979
   10559    4890.5839
   10560    5017.6306
   10561    4831.2562
   10562    4939.2959
   10563    4969.9673
   10564    4860.0078
   10565    4793.9600
   10566    4842.2196
   10567    4951.4566
   10568    4795.6474
   10569    4885.9252
   10570    4898.3578
   10571    4924.5216
   10572    4820.3962
   10573    4857.2290
   10574    4883.5377
   10575    4819.5883
   10576    4792.4996
   10577    4973.0946
   10578    4817.7997
   10579    4838.1192
   10580    4921.5801
   10581    4966.8403
   10582    4878.0010
   10583    4936.0217
   10584    4972.7352
   10585    4900.6831
   10586    4874.3530
   10587    4851.8661
   10588    4890.3657
   10589    4932.9939
   10590    4947.4463
   10591    4889.1850
   10592    4936.7480
   10593    5039.9345
   10594    5155.5778
   10595    5050.0372
   10596    4984.1041
   10597    5010.9450
   10598    5032.7542
   10599    4981.2733
   10600    5058.3776
   10601    5007.9403
   10602    4925.8252
   10603    4920.7313
   10604    5031.2209
   10605    4975.1009
   10606    4885.1204
   10607    4903.5323
   10608    4910.1582
   10609    4892.4191
   10610    4983.3834
   10611    4982.2740
   10612    4930.9302
   10613    4954.2707
   10614    4977.1387
   10615    4999.2282
   10616    5021.7862
   10617    4848.7081
   10618    4912.9191
   10619    4883.1736
   10620    5033.4700
   10621    4905.1887
   10622    5029.6531
   10623    4891.7583
   10624    4853.0738
   10625    4968.8459
   10626    5044.0450
   10627    4997.8479
   10628    5010.3046
   10629    4969.6855
   10630    5001.2441
   10631    4907.4418
   10632    4925.2180
   10633    4922.3381
   10634    4825.8114
   10635    4942.7647
   10636    4900.2747
   10637    4937.7057
   10638    4970.7506
   10639    4813.4312
   10640    4777.6956
   10641    4932.1897
   10642    4832.2749
   10643    4735.4864
   10644    4900.5589
   10645    5040.9594
   10646    4810.0990
   10647    4863.7130
   10648    4873.8166
   10649    4908.4167
   10650    4870.4463
   10651    4762.9367
   10652    4774.7750
   10653    4793.4293
   10654    4745.5962
   10655    4810.8000
   10656    4769.8439
   10657    4864.8037
   10658    4870.2889
   10659    4829.9785
   10660    4808.1740
   10661    4813.1297
   10662    4855.2623
   10663    4888.1044
   10664    4816.2864
   10665    4831.2182
   10666    4884.9405
   10667    4973.9809
   10668    4842.6105
   10669    4863.3677
   10670    4967.1068
   10671    4743.4565
   10672    4844.5906
   10673    4822.6376
   10674    4991.6734
   10675    4898.4817
   10676    4901.4543
   10677    4701.3181
   10678    4880.6971
   10679    4859.0575
   10680    4645.3074
   10681    4814.0368
   10682    4869.8415
   10683    4697.1879
   10684    4745.8638
   10685    4789.9296
   10686    4744.1974
   10687    4684.5305
   10688    4643.9161
   10689    4701.1548
   10690    4796.1203
   10691    4911.1597
   10692    4810.1103
   10693    4986.9456
   10694    4813.4068
   10695    4789.9279
   10696    4860.4052
   10697    4856.8122
   10698    4771.1620
   10699    4872.5682
   10700    4869.8199
   10701    4924.2302
   10702    4808.8495
   10703    4889.3569
   10704    4812.8823
   10705    4925.8407
   10706    4858.6868
   10707    4951.1754
   10708    4880.2840
   10709    5100.3125
   10710    4875.2566
   10711    5019.7510
   10712    4939.8989
   10713    4803.2446
   10714    4803.2736
   10715    4884.5402
   10716    4759.8118
   10717    4858.7575
   10718    4888.4947
   10719    4824.1280
   10720    4767.0646
   10721    4805.1015
   10722    4867.5333
   10723    4940.3408
   10724    4849.7381
   10725    4875.4451
   10726    4906.7290
   10727    4771.0074
   10728    4853.2843
   10729    4894.1807
   10730    4808.0058
   10731    4787.5364
   10732    5007.2099
   10733    4885.4694
   10734    4824.0998
   10735    4895.1609
   10736    4808.5198
   10737    4928.5063
   10738    4908.4736
   10739    4851.5592
   10740    4915.2158
   10741    4795.7078
   10742    4751.8253
   10743    4908.5741
   10744    4810.4233
   10745    4702.3198
   10746    4703.1083
   10747    4664.7635
   10748    4685.9237
   10749    4859.3232
   10750    4975.4991
   10751    4801.2242
   10752    4742.8526
   10753    4888.6394
   10754    4800.6070
   10755    5037.4835
   10756    4788.7077
   10757    4863.4430
   10758    4805.4684
   10759    4828.0385
   10760    4774.3205
   10761    4732.7799
   10762    4862.1155
   10763    4725.9323
   10764    4753.5093
   10765    4747.4130
   10766    4806.9298
   10767    4662.6293
   10768    4943.4195
   10769    4715.7784
   10770    4913.6730
   10771    4883.6150
   10772    4910.9990
   10773    4840.0016
   10774    4831.2716
   10775    4953.0018
   10776    4789.8109
   10777    4756.4757
   10778    4884.2055
   10779    4828.4845
   10780    4917.6086
   10781    4857.7014
   10782    4965.0484
   10783    4811.8020
   10784    4951.8162
   10785    4822.2615
   10786    4822.3519
   10787    4851.8619
   10788    4881.7539
   10789    4957.7067
   10790    4855.9035
   10791    4797.7236
   10792    4830.0184
   10793    4899.8702
   10794    4866.9138
   10795    4864.1717
   10796    5003.2720
   10797    4880.2584
   10798    4839.1150
   10799    4943.6850
   10800    4820.5693
   10801    4935.9020
   10802    4971.1860
   10803    4805.3615
   10804    4739.6589
   10805    4774.2385
   10806    4771.2529
   10807    4921.8319
   10808    4860.5455
   10809    4741.6944
   10810    4740.7689
   10811    4872.7608
   10812    4855.5772
   10813    4828.7758
   10814    4843.9331
   10815    4844.5856
   10816    4811.9230
   10817    4872.8716
   10818    4853.1533
   10819    4961.4425
   10820    4759.4391
   10821    4800.9560
   10822    4780.7708
   10823    4739.7970
   10824    4833.5670
   10825    4687.8235
   10826    4830.3642
   10827    4740.6947
   10828    4752.3990
   10829    4732.2519
   10830    4647.4240
   10831    4730.1871
   10832    4818.4924
   10833    4750.0171
   10834    4837.2702
   10835    4812.2993
   10836    4714.5806
   10837    4882.2244
   10838    4695.5396
   10839    4807.9297
   10840    4773.1833
   10841    4874.8112
   10842    4797.7304
   10843    4908.0283
   10844    4848.9105
   10845    4729.0704
   10846    4764.4114
   10847    4901.1387
   10848    4798.5749
   10849    4865.3763
   10850    4912.3569
   10851    4926.6306
   10852    4894.9566
   10853    4765.2190
   10854    4826.8142
   10855    4978.8955
   10856    4820.2791
   10857    4936.7464
   10858    4782.4104
   10859    4748.6653
   10860    4880.9908
   10861    4841.0438
   10862    4818.7632
   10863    4833.1970
   10864    4726.6817
   10865    4720.2187
   10866    4854.8613
   10867    4899.4273
   10868    4973.5393
   10869    4885.9995
   10870    4900.2112
   10871    4910.8449
   10872    4864.4256
   10873    4804.9562
   10874    4910.5801
   10875    4862.1092
   10876    4930.8348
   10877    4936.0266
   10878    5010.0794
   10879    5275.7118
   10880    4928.3043
   10881    4989.0643
   10882    4849.2648
   10883    4890.3804
   10884    4818.0654
   10885    4920.9924
   10886    4755.6943
   10887    4862.3957
   10888    4862.7529
   10889    4770.0631
   10890    4762.5146
   10891    4790.3291
   10892    4781.8525
   10893    4600.9292
   10894    4883.2035
   10895    4704.4067
   10896    4794.7736
   10897    5009.7148
   10898    4864.3281
   10899    4851.9940
   10900    4899.1028
   10901    4786.8770
   10902    4817.1622
   10903    4835.1585
   10904    4771.5501
   10905    4843.7918
   10906    4736.1881
   10907    4728.0134
   10908    4855.2559
   10909    4665.2832
   10910    4772.2413
   10911    4712.8717
   10912    4754.8284
   10913    4688.7272
   10914    4748.8231
   10915    4867.6462
   10916    4860.6053
   10917    4832.8751
   10918    4845.1230
   10919    4926.4169
   10920    4819.3365
   10921    4852.1177
   10922    4681.0822
   10923    4644.7610
   10924    4709.5933
   10925    4714.2662
   10926    4594.6705
   10927    4679.1399
   10928    4683.4897
   10929    4810.2388
   10930    4722.3064
   10931    4806.1158
   10932    4675.4768
   10933    4810.2363
   10934    4558.9904
   10935    4708.1808
   10936    4728.6415
   10937    4787.8803
   10938    4663.6444
   10939    4767.8107
   10940    4674.9306
   10941    4692.0634
   10942    4646.0236
   10943    4615.8341
   10944    4741.0527
   10945    4650.5144
   10946    4704.9808
   10947    4690.4152
   10948    4673.1290
   10949    4672.3532
   10950    4654.2041
   10951    4784.0883
   10952    4744.8047
   10953    4686.2151
   10954    4862.0107
   10955    4906.1113
   10956    4825.3939
   10957    4916.9409
   10958    4703.1572
   10959    4770.3688
   10960    4834.8791
   10961    4839.7382
   10962    4901.2719
   10963    4890.6274
   10964    4867.0967
   10965    4878.2288
   10966    4989.5898
   10967    4793.3963
   10968    4957.7410
   10969    4909.0074
   10970    4837.1928
   10971    4854.1154
   10972    4887.6045
   10973    4768.1843
   10974    4862.9816
   10975    4978.9204
   10976    4841.7401
   10977    4862.4295
   10978    4909.3822
   10979    4913.3958
   10980    4824.8693
   10981    4820.6161
   10982    4869.0090
   10983    4711.0527
   10984    4784.9228
   10985    4908.6432
   10986    4944.5637
   10987    4817.8305
   10988    4809.0603
   10989    4789.1761
   10990    4888.3601
   10991    4951.2882
   10992    5030.0029
   10993    4814.9822
   10994    4823.2913
   10995    4899.6953
   10996    4916.6145
   10997    4951.7146
   10998    4953.3845
   10999    4804.4374
   11000    4898.7236
   11001    4869.8436
   11002    4809.9566
   11003    4833.5006
   11004    4764.8711
   11005    4740.8188
   11006    4724.4007
   11007    4825.3136
   11008    4872.4138
   11009    4921.2146
   11010    4676.6374
   11011    4874.1945
   11012    4766.5486
   11013    4760.3823
   11014    4974.5870
   11015    4881.8436
   11016    5026.9030
   11017    4851.2634
   11018    4870.7917
   11019    4902.4780
   11020    4807.9017
   11021    4997.6928
   11022    4898.3218
   11023    4811.1707
   11024    4846.5230
   11025    4933.3259
   11026    4802.0573
   11027    4955.4590
   11028    4966.7217
   11029    4842.7690
   11030    4896.4754
   11031    4902.3001
   11032    4870.3298
   11033    4846.3588
   11034    4839.8144
   11035    4860.6074
   11036    4962.8637
   11037    5060.6101
   11038    4849.2637
   11039    4873.5597
   11040    4896.3527
   11041    4969.6612
   11042    4894.0885
   11043    5018.5994
   11044    5048.2674
   11045    4840.2516
   11046    4859.6981
   11047    4900.9732
   11048    4674.2799
   11049    4899.3815
   11050    4874.1617
   11051    4849.9313
   11052    4915.3542
   11053    4834.5544
   11054    4753.6829
   11055    4950.3352
   11056    4870.8330
   11057    4927.0693
   11058    4875.1481
   11059    4813.1789
   11060    4866.4485
   11061    4878.7008
   11062    4961.7011
   11063    4855.7667
   11064    4845.2471
   11065    4929.6962
   11066    4979.6658
   11067    4906.2691
   11068    4955.2770
   11069    5003.6413
   11070    4927.3576
   11071    4837.3962
   11072    4890.1026
   11073    4806.5166
   11074    4953.3105
   11075    4882.6635
   11076    4936.0779
   11077    4837.7625
   11078    4955.2598
   11079    4769.9742
   11080    4718.3881
   11081    4736.0253
   11082    4841.6063
   11083    4748.5377
   11084    4800.8859
   11085    4658.8591
   11086    4787.0829
   11087    4713.5375
   11088    4694.8875
   11089    4788.8531
   11090    4705.7916
   11091    4689.9109
   11092    4756.2795
   11093    4792.2485
   11094    4802.2798
   11095    4748.0638
   11096    4960.4762
   11097    4876.9034
   11098    4783.4240
   11099    4721.2066
   11100    4815.5390
   11101    4726.0223
   11102    4701.4976
   11103    4772.1253
   11104    4779.7384
   11105    4760.0618
   11106    4805.0751
   11107    4779.2810
   11108    4644.9083
   11109    4843.6082
   11110    4847.6246
   11111    4825.6773
   11112    4860.4807
   11113    4872.0802
   11114    4927.3851
   11115    4690.6316
   11116    4751.8053
   11117    4794.1635
   11118    4802.1189
   11119    4884.3789
   11120    4744.4227
   11121    4761.5980
   11122    4911.2134
   11123    4814.4842
   11124    4765.2652
   11125    4753.6046
   11126    4725.2103
   11127    4737.7371
   11128    4845.6647
   11129    4811.0460
   11130    4898.1438
   11131    4877.2889
   11132    4898.1369
   11133    4851.2554
   11134    5010.3375
   11135    4881.6933
   11136    4828.8845
   11137    4837.4261
   11138    4833.1589
   11139    4825.1459
   11140    4834.1555
   11141    4775.7742
   11142    4809.1747
   11143    4914.6830
   11144    4832.7395
   11145    4906.8963
   11146    4717.8421
   11147    4970.9043
   11148    4849.4595
   11149    4992.7458
   11150    4912.3400
   11151    4914.9121
   11152    4931.4897
   11153    5026.2698
   11154    4906.1791
   11155    4995.0008
   11156    4980.4603
   11157    4969.1531
   11158    4928.9868
   11159    4823.5278
   11160    4819.3769
   11161    4901.7881
   11162    4996.0438
   11163    4968.3270
   11164    4915.6166
   11165    4820.5804
   11166    4820.9044
   11167    4909.5334
   11168    4854.0162
   11169    4925.1722
   11170    4791.7123
   11171    4902.5286
   11172    4787.4024
   11173    4868.4583
   11174    4876.9793
   11175    4851.9358
   11176    4733.8562
   11177    4860.7437
   11178    4957.4131
   11179    4849.1787
   11180    4737.9537
   11181    4860.0084
   11182    4845.5031
   11183    4935.8921
   11184    4910.3887
   11185    4919.8436
   11186    4939.4202
   11187    4936.1835
   11188    4803.2112
   11189    4826.8795
   11190    4971.9113
   11191    4900.3562
   11192    4875.1289
   11193    4945.2455
   11194    4850.5630
   11195    4886.5749
   11196    5016.6787
   11197    4835.4092
   11198    5043.0872
   11199    4912.3204
   11200    4944.8054
   11201    4875.0895
   11202    4724.2622
   11203    4883.9876
   11204    4949.0200
   11205    4861.0531
   11206    4920.3820
   11207    4868.4931
   11208    4838.2601
   11209    4823.0584
   11210    4770.7922
   11211    4687.6219
   11212    4797.9941
   11213    4802.1843
   11214    4920.2818
   11215    4746.7201
   11216    4747.1397
   11217    4820.0302
   11218    4864.1585
   11219    4775.4840
   11220    4799.7178
   11221    4680.3130
   11222    4835.0300
   11223    4690.7960
   11224    4621.8214
   11225    4746.3864
   11226    4642.7615
   11227    4651.5246
   11228    4685.2424
   11229    4765.4147
   11230    4657.1644
   11231    4707.7113
   11232    4685.9291
   11233    4747.7033
   11234    4633.7280
   11235    4657.6547
   11236    4696.4894
   11237    4762.8613
   11238    4671.1970
   11239    4716.9162
   11240    4759.6627
   11241    4824.4341
   11242    4843.6683
   11243    4762.4835
   11244    4826.4121
   11245    4905.6062
   11246    4961.3990
   11247    4802.0177
   11248    4932.5671
   11249    4929.9369
   11250    4774.8232
   11251    4845.9089
   11252    4923.3640
   11253    4895.4379
   11254    4899.0199
   11255    4798.8633
   11256    4870.4220
   11257    4819.2271
   11258    4871.1462
   11259    4923.2616
   11260    4974.4138
   11261    4819.9618
   11262    4779.2023
   11263    4893.2423
   11264    4728.8220
   11265    4820.4660
   11266    4743.2169
   11267    4808.3511
   11268    4798.0084
   11269    4694.5182
   11270    4751.0070
   11271    4797.6862
   11272    4721.9926
   11273    4739.2222
   11274    4745.8908
   11275    4781.3812
   11276    4886.7183
   11277    4700.0248
   11278    4886.2073
   11279    4859.0248
   11280    4823.7456
   11281    4743.3406
   11282    4775.4029
   11283    4811.5521
   11284    4727.6969
   11285    4676.1150
   11286    4789.7917
   11287    4830.8042
   11288    4798.6989
   11289    4711.9375
   11290    4770.9281
   11291    4731.4495
   11292    4660.3700
   11293    4746.7886
   11294    4731.3990
   11295    4762.3166
   11296    4797.2713
   11297    4775.3231
   11298    4887.0085
   11299    4835.8987
   11300    4874.7464
   11301    4789.4586
   11302    4661.8515
   11303    4847.6500
   11304    4772.0207
   11305    4812.4838
   11306    4704.0078
   11307    4835.5828
   11308    4677.9805
   11309    4790.6537
   11310    4911.8885
   11311    4795.3080
   11312    4886.1584
   11313    4749.5925
   11314    4946.2637
   11315    4924.7926
   11316    4827.5276
   11317    4735.8421
   11318    4751.7668
   11319    4693.2226
   11320    4749.9740
   11321    4879.6575
   11322    4869.9054
   11323    4725.8744
   11324    4865.6184
   11325    4903.7216
   11326    4900.3312
   11327    4862.6340
   11328    4832.3517
   11329    4903.9875
   11330    4934.0123
   11331    4915.6460
   11332    4906.4763
   11333    4970.1298
   11334    4992.1251
   11335    4946.0380
   11336    4973.2843
   11337    5061.0870
   11338    4797.0059
   11339    4929.3640
   11340    4917.7766
   11341    4968.8255
   11342    4986.1060
   11343    4949.0193
   11344    4879.0220
   11345    5081.3108
   11346    5076.5131
   11347    5031.5636
   11348    4971.1433
   11349    4823.3293
   11350    5004.6651
   11351    4858.8984
   11352    4977.3679
   11353    4929.7003
   11354    4804.7333
   11355    4919.4252
   11356    4959.4211
   11357    4987.0964
   11358    5005.5970
   11359    4940.2226
   11360    4904.5298
   11361    4881.6489
   11362    4844.1700
   11363    4992.3978
   11364    4952.5441
   11365    5032.8832
   11366    4963.3719
   11367    4870.0085
   11368    4943.0238
   11369    4872.8380
   11370    4898.8791
   11371    4857.3574
   11372    4770.2478
   11373    4659.1464
   11374    4905.0124
   11375    4947.1251
   11376    4890.7245
   11377    4741.3716
   11378    4793.1913
   11379    4996.1079
   11380    4974.0429
   11381    4864.2643
   11382    4794.0680
   11383    4888.3274
   11384    4833.2375
   11385    4781.3524
   11386    4858.6517
   11387    4736.9821
   11388    4878.2324
   11389    4852.0783
   11390    4765.4583
   11391    4888.9500
   11392    4760.8381
   11393    4682.8303
   11394    4748.3009
   11395    4783.5287
   11396    4806.4008
   11397    4862.4819
   11398    4749.8860
   11399    4975.5366
   11400    4825.6520
   11401    4891.6330
   11402    4853.0385
   11403    4892.2685
   11404    4820.1615
   11405    4978.9712
   11406    4946.1588
   11407    4941.5743
   11408    4819.3014
   11409    4749.3291
   11410    4878.3459
   11411    4731.7135
   11412    4903.8052
   11413    4989.2456
   11414    4967.7633
   11415    4961.7278
   11416    4803.6290
   11417    4751.0138
   11418    4765.3214
   11419    4796.8948
   11420    4783.8611
   11421    4843.7647
   11422    4796.7009
   11423    4835.9695
   11424    4901.7460
   11425    4971.6152
   11426    5071.3887
   11427    4955.1894
   11428    4890.6569
   11429    4772.5221
   11430    4766.1528
   11431    4923.1241
   11432    4871.0476
   11433    4862.6885
   11434    4823.1027
   11435    4984.3165
   11436    4796.8676
   11437    4797.6298
   11438    4937.3891
   11439    4871.7145
   11440    4980.5519
   11441    4882.8588
   11442    4954.4650
   11443    4912.0200
   11444    5123.8156
   11445    5043.4237
   11446    4890.2889
   11447    4978.4266
   11448    5070.7919
   11449    4964.8512
   11450    4884.9305
   11451    4946.1252
   11452    4991.7269
   11453    4845.4035
   11454    4830.8941
   11455    4955.1038
   11456    4946.9864
   11457    4828.8083
   11458    4932.7602
   11459    4729.3657
   11460    4918.6748
   11461    4857.2751
   11462    4868.1161
   11463    5003.9104
   11464    4927.7389
   11465    4943.2132
   11466    4967.9971
   11467    4941.0691
   11468    4893.3533
   11469    4915.4018
   11470    4843.2754
   11471    4717.7005
   11472    4792.4958
   11473    4833.4562
   11474    4794.9160
   11475    4847.2147
   11476    4917.3888
   11477    4880.8948
   11478    4819.9035
   11479    4748.4638
   11480    4869.1908
   11481    4951.8612
   11482    4740.3682
   11483    4800.0448
   11484    4862.9046
   11485    4745.5732
   11486    4716.6577
   11487    4856.4502
   11488    4941.7181
   11489    4746.8293
   11490    4873.9574
   11491    4731.9053
   11492    4715.2946
   11493    4819.0318
   11494    4827.9763
   11495    4953.2273
   11496    4909.3537
   11497    4765.2062
   11498    4922.9026
   11499    4896.8479
   11500    4797.0860
   11501    4780.1193
   11502    4855.0186
   11503    4771.1702
   11504    4852.0875
   11505    4809.4631
   11506    4894.8736
   11507    4819.5128
   11508    4864.2425
   11509    4846.9940
   11510    4785.2179
   11511    4834.3367
   11512    4714.1230
   11513    4743.4701
   11514    4827.1343
   11515    4798.1549
   11516    4785.8542
   11517    4694.4250
   11518    4872.0927
   11519    4727.7943
   11520    4894.1105
   11521    4818.5196
   11522    4756.7045
   11523    4781.3045
   11524    4799.1477
   11525    4788.3889
   11526    4694.9136
   11527    4799.7290
   11528    4779.8846
   11529    4813.0783
   11530    4771.0302
   11531    4899.3412
   11532    4823.0554
   11533    4859.3175
   11534    4803.0623
   11535    4795.5334
   11536    4730.8159
   11537    4877.8631
   11538    4826.1366
   11539    4949.7480
   11540    4749.5698
   11541    4909.3984
   11542    4680.2845
   11543    4804.2630
   11544    4839.9169
   11545    4804.0531
   11546    4782.6065
   11547    4774.5166
   11548    4840.9866
   11549    4758.7357
   11550    4743.7684
   11551    4880.0871
   11552    4901.1510
   11553    4979.9465
   11554    4806.1480
   11555    4944.1329
   11556    4819.6492
   11557    4908.3782
   11558    4953.6863
   11559    4973.4561
   11560    4930.4684
   11561    4882.9763
   11562    4970.2444
   11563    4952.1216
   11564    4850.6022
   11565    4902.9174
   11566    4787.4330
   11567    5016.2635
   11568    4913.2171
   11569    4884.2008
   11570    4838.8575
   11571    4978.6957
   11572    4749.3190
   11573    4881.1966
   11574    4706.0582
   11575    4793.5349
   11576    4944.7723
   11577    5026.2539
   11578    4987.5455
   11579    4855.2965
   11580    4874.7704
   11581    4964.4279
   11582    4846.3412
   11583    4771.9386
   11584    4775.2034
   11585    4925.3032
   11586    4893.2178
   11587    4868.7576
   11588    4883.7961
   11589    4777.8558
   11590    4712.6444
   11591    4749.2404
   11592    4736.0074
   11593    4797.4911
   11594    4844.7183
   11595    4762.4154
   11596    4571.8826
   11597    4686.6443
   11598    4800.9010
   11599    4676.6356
   11600    4766.8277
   11601    4786.3187
   11602    4938.5062
   11603    4973.6974
   11604    5020.1318
   11605    4957.7319
   11606    4900.2762
   11607    4731.7588
   11608    4949.4212
   11609    4815.4762
   11610    4865.0463
   11611    4746.0236
   11612    4838.1116
   11613    4945.3826
   11614    4774.6298
   11615    4862.9637
   11616    4854.4148
   11617    4731.5775
   11618    4744.2903
   11619    4899.2399
   11620    4931.7690
   11621    4918.7601
   11622    4693.3655
   11623    4900.3594
   11624    4906.9341
   11625    4788.2247
   11626    4913.8269
   11627    4922.8068
   11628    4883.9599
   11629    4953.2750
   11630    4975.0895
   11631    4958.1704
   11632    4908.6683
   11633    5033.1729
   11634    4944.3937
   11635    4952.3542
   11636    5071.4785
   11637    5036.4000
   11638    4923.7567
   11639    4847.4170
   11640    4886.1532
   11641    4932.3993
   11642    4900.3673
   11643    5012.2795
   11644    4920.2223
   11645    5027.6136
   11646    4982.6117
   11647    4984.9527
   11648    5015.0542
   11649    5030.6736
   11650    4965.7292
   11651    5017.5445
   11652    4994.9415
   11653    5033.3603
   11654    4992.9380
   11655    4915.4421
   11656    5001.9133
   11657    4976.8312
   11658    5021.2147
   11659    4923.7212
   11660    4895.1803
   11661    5093.4756
   11662    5095.6749
   11663    4784.7348
   11664    5026.1931
   11665    5076.3778
   11666    5148.1903
   11667    5026.3143
   11668    5127.2224
   11669    4962.6997
   11670    4928.9499
   11671    5127.5114
   11672    5029.1894
   11673    5127.2439
   11674    5095.4926
   11675    5044.8247
   11676    5098.7651
   11677    5013.0412
   11678    4870.3476
   11679    5041.0959
   11680    5141.8937
   11681    4960.9458
   11682    4907.4664
   11683    5074.3394
   11684    4820.0463
   11685    4984.8081
   11686    4817.4436
   11687    5040.3899
   11688    5061.9809
   11689    4986.3934
   11690    4928.7042
   11691    5002.4501
   11692    4983.4662
   11693    4979.3002
   11694    5054.0755
   11695    4946.3819
   11696    4932.5905
   11697    4976.8814
   11698    4936.4805
   11699    4960.4673
   11700    5066.5047
   11701    5065.6406
   11702    5013.3447
   11703    4968.0571
   11704    4940.8998
   11705    5053.0510
   11706    5236.0785
   11707    5080.6451
   11708    5003.2593
   11709    5134.6156
   11710    4931.2821
   11711    5146.1222
   11712    5064.5046
   11713    5010.1357
   11714    4963.4622
   11715    4963.9149
   11716    5045.0403
   11717    4876.9333
   11718    5020.5333
   11719    5057.5683
   11720    5060.9191
   11721    5066.7608
   11722    5025.7214
   11723    5090.0089
   11724    4987.9878
   11725    5091.1750
   11726    4934.5242
   11727    5099.1338
   11728    5037.5143
   11729    5068.5338
   11730    5013.5432
   11731    5104.4697
   11732    5120.1343
   11733    5063.9734
   11734    4992.3764
   11735    4977.1878
   11736    5063.5088
   11737    4945.2183
   11738    5048.5011
   11739    5050.1300
   11740    4945.7380
   11741    5025.6002
   11742    4986.7883
   11743    5007.0451
   11744    5001.3203
   11745    4997.7295
   11746    4965.5821
   11747    5016.8962
   11748    4989.9576
   11749    4987.9685
   11750    5120.7440
   11751    4979.1947
   11752    5021.7482
   11753    5121.6268
   11754    5080.4136
   11755    5109.2054
   11756    5082.4494
   11757    5014.6236
   11758    5120.7994
   11759    5203.8197
   11760    5173.1157
   11761    5140.6655
   11762    5060.0914
   11763    4986.1727
   11764    4973.4195
   11765    5040.1906
   11766    5114.2540
   11767    5179.1664
   11768    4867.7930
   11769    4978.6098
   11770    5136.7204
   11771    5095.6858
   11772    5129.9863
   11773    5090.9933
   11774    5008.2381
   11775    4985.0936
   11776    5045.6650
   11777    4992.7548
   11778    5167.4576
   11779    4981.3659
   11780    4884.6556
   11781    4992.0676
   11782    5041.4445
   11783    5029.3243
   11784    5060.5119
   11785    5186.1433
   11786    5043.4466
   11787    5010.8929
   11788    5036.6053
   11789    5240.6257
   11790    4928.5505
   11791    4941.9467
   11792    4915.5015
   11793    4883.7594
   11794    4953.0482
   11795    4890.1682
   11796    4914.4985
   11797    4979.0793
   11798    4958.5200
   11799    4862.5123
   11800    4858.3327
   11801    4846.2166
   11802    4907.3801
   11803    5022.5628
   11804    4846.4574
   11805    4957.2471
   11806    4960.3545
   11807    4891.4475
   11808    5015.4076
   11809    5144.1980
   11810    4988.3158
   11811    5020.9448
   11812    5029.2966
   11813    4922.2906
   11814    4948.0192
   11815    4991.1357
   11816    5089.8811
   11817    4953.5609
   11818    4952.0701
   11819    4997.9371
   11820    4977.0223
   11821    4883.9837
   11822    5080.3436
   11823    5082.3137
   11824    4958.5217
   11825    5026.3344
   11826    4913.7778
   11827    5007.4847
   11828    5079.2204
   11829    5043.9328
   11830    5109.1976
   11831    5297.1832
   11832    5093.1765
   11833    5034.9109
   11834    5033.1952
   11835    4987.1264
   11836    5005.9267
   11837    4950.5253
   11838    5158.0466
   11839    5078.5893
   11840    5078.3329
   11841    5007.2507
   11842    4897.0372
   11843    5041.3012
   11844    5131.3932
   11845    5025.1830
   11846    4991.9081
   11847    5001.1971
   11848    5023.7761
   11849    4864.4492
   11850    4968.4197
   11851    4944.1577
   11852    4871.8876
   11853    4981.0077
   11854    5054.3032
   11855    4933.5660
   11856    4971.0302
   11857    5022.4116
   11858    5062.5330
   11859    5068.0633
   11860    5048.5207
   11861    5094.2766
   11862    4962.1288
   11863    5062.2113
   11864    4981.3624
   11865    5116.1723
   11866    4974.8819
   11867    4924.3836
   11868    4885.5800
   11869    4940.3622
   11870    4900.9758
   11871    5001.4820
   11872    4907.9460
   11873    4896.5458
   11874    5019.7371
   11875    4998.3314
   11876    4914.0872
   11877    4876.3510
   11878    4942.6867
   11879    4906.5783
   11880    4940.8976
   11881    4971.5270
   11882    4948.0406
   11883    4943.7070
   11884    4979.6576
   11885    5076.6546
   11886    4972.3197
   11887    5021.8395
   11888    5145.9287
   11889    5165.8923
   11890    5073.7345
   11891    5045.4472
   11892    5080.1832
   11893    5092.0586
   11894    5072.2810
   11895    5204.1501
   11896    4970.4638
   11897    5047.5848
   11898    5088.6174
   11899    4971.1666
   11900    4952.4613
   11901    4996.5556
   11902    4893.7920
   11903    4974.4247
   11904    5045.8936
   11905    4965.7818
   11906    4914.7010
   11907    5067.1592
   11908    4894.9668
   11909    4820.2620
   11910    4838.1491
   11911    4887.5532
   11912    4717.8049
   11913    4696.2919
   11914    4758.1306
   11915    4842.9372
   11916    4701.5836
   11917    4789.1552
   11918    4663.4570
   11919    4748.7600
   11920    4915.4527
   11921    4804.4973
   11922    4784.2122
   11923    4898.4512
   11924    4819.0368
   11925    4863.7551
   11926    4778.1778
   11927    4701.7140
   11928    4728.2836
   11929    4722.2614
   11930    4671.2688
   11931    4812.9875
   11932    4848.2480
   11933    4848.3064
   11934    4844.0559
   11935    4887.2173
   11936    4728.2527
   11937    4823.4991
   11938    4959.8369
   11939    5020.0073
   11940    4956.0422
   11941    4916.2266
   11942    4949.0957
   11943    4872.0080
   11944    4873.3491
   11945    4803.9696
   11946    4922.8202
   11947    4932.7100
   11948    4907.9049
   11949    4905.4038
   11950    4861.1998
   11951    4752.8136
   11952    4972.3501
   11953    4732.7675
   11954    4913.8840
   11955    4789.5513
   11956    5107.9583
   11957    4924.9060
   11958    4922.2630
   11959    4850.3110
   11960    4877.6021
   11961    4970.5153
   11962    4941.8216
   11963    5006.7265
   11964    4903.4597
   11965    4983.8592
   11966    4954.3753
   11967    4906.9347
   11968    5013.3354
   11969    5024.6486
   11970    4933.9887
   11971    5070.8477
   11972    5035.8173
   11973    4907.6962
   11974    5019.6455
   11975    5031.9391
   11976    4912.7595
   11977    5074.0328
   11978    4932.3377
   11979    4903.5592
   11980    5165.7247
   11981    4959.1793
   11982    4963.9323
   11983    4913.0701
   11984    4806.5323
   11985    5040.1290
   11986    4962.6974
   11987    5012.2576
   11988    4943.2883
   11989    4896.7443
   11990    5088.4967
   11991    5001.6585
   11992    4964.3160
   11993    4998.1670
   11994    4981.1354
   11995    5073.2721
   11996    5156.0330
   11997    5008.2982
   11998    4974.0842
   11999    5113.0543
   12000    5099.5385
   12001    4889.9564
   12002    4912.7514
   12003    4964.8364
   12004    4999.6719
   12005    5022.9122
   12006    4931.4897
   12007    5130.8011
   12008    4942.2214
   12009    4963.9660
   12010    4957.2274
   12011    4978.7543
   12012    4931.6420
   12013    4902.3207
   12014    5020.8089
   12015    5028.0982
   12016    4833.6798
   12017    4967.9366
   12018    4844.0192
   12019    4836.3402
   12020    4946.1332
   12021    4889.3564
   12022    4969.4977
   12023    4974.1774
   12024    5041.3261
   12025    4941.4802
   12026    4875.1013
   12027    4995.3400
   12028    4933.4998
   12029    5074.8413
   12030    5089.6613
   12031    4978.5917
   12032    4913.0829
   12033    4955.4449
   12034    4965.0999
   12035    4880.3931
   12036    4983.3514
   12037    4936.2340
   12038    4964.4341
   12039    4929.2969
   12040    4872.0861
   12041    4931.0958
   12042    5003.7490
   12043    4999.3471
   12044    5022.6469
   12045    5078.5272
   12046    4999.0397
   12047    5056.8896
   12048    4911.5803
   12049    4999.1292
   12050    5037.6116
   12051    5072.8493
   12052    5075.3702
   12053    5025.2534
   12054    4998.2804
   12055    4910.4681
   12056    4839.8572
   12057    4830.6995
   12058    4787.6474
   12059    4879.6136
   12060    4944.6220
   12061    4867.6316
   12062    4797.6699
   12063    4842.2512
   12064    4931.0261
   12065    4894.9476
   12066    4727.8155
   12067    4686.9108
   12068    4972.8543
   12069    4872.4924
   12070    4844.8423
   12071    4781.2187
   12072    4716.2403
   12073    4814.2589
   12074    4667.7598
   12075    4739.5045
   12076    4742.9864
   12077    4875.8571
   12078    4765.0684
   12079    4963.4127
   12080    4831.4304
   12081    4745.0130
   12082    4962.1588
   12083    4882.8107
   12084    4888.8487
   12085    4855.9939
   12086    5054.3614
   12087    4999.8099
   12088    4797.0646
   12089    4805.1348
   12090    4796.6788
   12091    4749.5230
   12092    4863.2936
   12093    4826.2493
   12094    4987.4664
   12095    4917.8750
   12096    4928.5634
   12097    4886.0075
   12098    5014.2262
   12099    4943.4077
   12100    5004.9085
   12101    4914.2979
   12102    4888.8275
   12103    4797.3245
   12104    5045.1011
   12105    4930.9294
   12106    5082.0010
   12107    4880.7271
   12108    4853.2398
   12109    4829.4203
   12110    4867.6103
   12111    4906.0441
   12112    4800.8101
   12113    4845.4937
   12114    4763.2132
   12115    4836.8062
   12116    4940.7690
   12117    4902.7538
   12118    4891.1452
   12119    4794.3041
   12120    4781.4518
   12121    4993.2813
   12122    4905.3874
   12123    4867.1227
   12124    4875.3035
   12125    4881.9107
   12126    4793.5170
   12127    4972.2909
   12128    4742.5613
   12129    4841.4399
   12130    4827.4541
   12131    4934.3482
   12132    4898.3766
   12133    4981.0373
   12134    4849.2953
   12135    5034.6777
   12136    4908.7236
   12137    4951.9171
   12138    4820.8929
   12139    4867.9116
   12140    4867.7038
   12141    4831.1602
   12142    4832.7256
   12143    4977.7162
   12144    4895.8115
   12145    4936.6975
   12146    4913.6334
   12147    4852.4901
   12148    4802.4347
   12149    4790.0102
   12150    4823.4744
   12151    4947.8886
   12152    4870.3847
   12153    4873.7197
   12154    4871.4575
   12155    4799.6526
   12156    4740.8408
   12157    4809.1320
   12158    4798.7540
   12159    4815.8344
   12160    4940.4278
   12161    4924.6147
   12162    4739.4515
   12163    4747.2624
   12164    4857.8259
   12165    4805.0578
   12166    4705.0993
   12167    4850.8720
   12168    4926.8875
   12169    4822.9309
   12170    4915.2738
   12171    4903.8662
   12172    4840.7646
   12173    4790.8169
   12174    4864.1201
   12175    4884.9079
   12176    4843.8639
   12177    4887.7317
   12178    4895.3326
   12179    4819.3045
   12180    4816.4609
   12181    4862.9746
   12182    4752.2714
   12183    4897.1798
   12184    4995.7549
   12185    4852.8155
   12186    4954.0384
   12187    4858.7987
   12188    4916.5975
   12189    4879.8760
   12190    4928.4457
   12191    5100.3715
   12192    4855.4991
   12193    5026.7099
   12194    5035.9678
   12195    4976.6493
   12196    4926.4513
   12197    5030.0750
   12198    4967.1500
   12199    5091.7201
   12200    4946.1875
   12201    5041.9492
   12202    4912.6973
   12203    4804.8752
   12204    4943.5774
   12205    4942.3312
   12206    5158.1455
   12207    5060.3218
   12208    5012.6400
   12209    4864.1914
   12210    4919.4077
   12211    4989.0132
   12212    4916.5567
   12213    5006.4825
   12214    4929.8090
   12215    4983.6628
   12216    4996.2723
   12217    5008.9429
   12218    5013.0382
   12219    4966.2632
   12220    4852.8982
   12221    4804.0464
   12222    4824.3067
   12223    4887.4707
   12224    4983.6761
   12225    4916.3313
   12226    5001.3403
   12227    5016.3480
   12228    4829.9708
   12229    4844.3363
   12230    4819.6356
   12231    4916.5028
   12232    4929.7738
   12233    5051.6292
   12234    4858.7206
   12235    5004.1876
   12236    5012.4013
   12237    5013.2373
   12238    4960.6747
   12239    4964.5983
   12240    4868.2044
   12241    4877.4365
   12242    5066.1578
   12243    5033.8033
   12244    4985.8597
   12245    4896.3813
   12246    4984.4821
   12247    4956.2183
   12248    4938.4745
   12249    4966.5314
   12250    4996.5533
   12251    4767.2186
   12252    4860.0235
   12253    4874.8651
   12254    4747.0761
   12255    4946.5811
   12256    4956.0965
   12257    4940.9370
   12258    4888.2419
   12259    5033.1587
   12260    4941.0930
   12261    4905.5017
   12262    4848.4021
   12263    4860.7839
   12264    4882.9970
   12265    4935.3417
   12266    4887.7943
   12267    5049.0320
   12268    4873.2603
   12269    5028.5250
   12270    5037.6175
   12271    4940.2984
   12272    4940.5184
   12273    5010.5693
   12274    4911.3263
   12275    4968.4027
   12276    4850.9204
   12277    4907.4846
   12278    4999.7134
   12279    5063.0967
   12280    4951.9422
   12281    4835.2902
   12282    4993.6844
   12283    5051.1732
   12284    4895.9335
   12285    4926.9049
   12286    4892.3342
   12287    4936.9811
   12288    4894.9846
   12289    4863.2791
   12290    4890.7893
   12291    4924.3956
   12292    5062.4775
   12293    4925.7839
   12294    5127.7212
   12295    5101.5850
   12296    4939.3307
   12297    5026.5401
   12298    4831.4568
   12299    5000.9034
   12300    5050.5278
   12301    4902.0470
   12302    4976.4619
   12303    4955.0384
   12304    5028.5782
   12305    4903.2633
   12306    5092.5116
   12307    5023.6091
   12308    5036.2611
   12309    4949.7556
   12310    4903.1569
   12311    5063.7637
   12312    4879.9768
   12313    4892.9326
   12314    5009.1601
   12315    4904.2084
   12316    4991.2648
   12317    4924.9030
   12318    5081.8710
   12319    5091.7250
   12320    5021.8748
   12321    5005.7012
   12322    5070.3289
   12323    4961.5211
   12324    4991.8254
   12325    4962.3425
   12326    5135.9138
   12327    5039.6375
   12328    5025.9417
   12329    4941.0388
   12330    5028.9156
   12331    5145.1887
   12332    5078.2613
   12333    5071.9090
   12334    5042.1639
   12335    4954.3807
   12336    5048.8132
   12337    5041.0252
   12338    4861.9187
   12339    4923.6427
   12340    4902.9892
   12341    4811.8272
   12342    4879.5743
   12343    4778.6361
   12344    4982.6715
   12345    4888.0440
   12346    4965.6344
   12347    5003.6522
   12348    5042.1438
   12349    4982.6326
   12350    4952.7319
   12351    5087.5266
   12352    4960.5608
   12353    4982.9695
   12354    4948.9735
   12355    4954.6214
   12356    5038.3711
   12357    4944.6204
   12358    4796.1036
   12359    4778.8070
   12360    5022.8670
   12361    4931.0777
   12362    4837.9171
   12363    4983.3106
   12364    4854.6733
   12365    4879.7854
   12366    4740.1890
   12367    4822.4881
   12368    4909.9103
   12369    5128.5512
   12370    4915.3097
   12371    5146.4198
   12372    5072.4096
   12373    5070.6509
   12374    4869.2981
   12375    4883.4939
   12376    4988.0468
   12377    4877.7607
   12378    5069.7151
   12379    4770.7806
   12380    4960.1685
   12381    4952.7261
   12382    4963.8778
   12383    5012.2190
   12384    5119.6723
   12385    5120.3919
   12386    4903.6249
   12387    4785.0817
   12388    4773.0959
   12389    4729.4075
   12390    4800.6152
   12391    4819.7109
   12392    4869.8207
   12393    4787.6082
   12394    4880.3631
   12395    4922.2954
   12396    4814.5132
   12397    4826.5364
   12398    4933.4928
   12399    4889.1230
   12400    4832.0985
   12401    4653.3880
   12402    4829.7832
   12403    4870.9301
   12404    4907.8911
   12405    4884.3667
   12406    4843.7068
   12407    4871.2141
   12408    4815.6511
   12409    4725.1127
   12410    4722.0465
   12411    4851.7411
   12412    4643.7438
   12413    4758.0614
   12414    4811.4834
   12415    4676.9595
   12416    4630.7769
   12417    4562.5396
   12418    4738.5834
   12419    4818.2212
   12420    4833.0216
   12421    4645.5152
   12422    4870.7697
   12423    4712.6304
   12424    4684.8022
   12425    4707.3520
   12426    4783.4717
   12427    4767.0516
   12428    4683.6280
   12429    4800.4854
   12430    4813.4023
   12431    4777.4964
   12432    4698.1178
   12433    4723.4919
   12434    4799.6739
   12435    4789.4544
   12436    4690.1522
   12437    4737.1976
   12438    4943.7038
   12439    4737.2191
   12440    4804.1468
   12441    4832.8768
   12442    4547.3560
   12443    4718.5364
   12444    4810.9596
   12445    4808.6380
   12446    4835.6544
   12447    4945.6535
   12448    4846.7272
   12449    4846.3759
   12450    4857.0000
   12451    4922.7692
   12452    4961.1950
   12453    5001.0604
   12454    4817.3752
   12455    4901.7903
   12456    4872.9036
   12457    4708.4889
   12458    4879.8301
   12459    4792.9893
   12460    4937.5854
   12461    4871.1259
   12462    4935.2683
   12463    4886.8761
   12464    4967.9082
   12465    5000.3448
   12466    4914.6018
   12467    4955.5904
   12468    4995.2995
   12469    4962.4738
   12470    4886.3312
   12471    4952.3279
   12472    4945.3125
   12473    4984.4445
   12474    4896.2839
   12475    5037.5048
   12476    4973.9409
   12477    5001.9509
   12478    4797.8840
   12479    4864.7415
   12480    4626.7241
   12481    4871.2668
   12482    4833.0707
   12483    4778.3322
   12484    4815.5441
   12485    4770.9634
   12486    4951.4716
   12487    4834.4599
   12488    4911.1575
   12489    4734.6483
   12490    4886.6073
   12491    4880.0047
   12492    4866.5309
   12493    4880.9178
   12494    4956.5161
   12495    4864.8569
   12496    4911.4805
   12497    4861.5963
   12498    4754.8065
   12499    4794.2312
   12500    4847.0308
   12501    4752.9184
   12502    4768.4155
   12503    4760.5900
   12504    4802.6591
   12505    4782.5260
   12506    4811.0926
   12507    4717.0751
   12508    4782.7632
   12509    4690.2183
   12510    4806.6936
   12511    4901.5461
   12512    4735.9992
   12513    4868.4262
   12514    4981.0409
   12515    4913.2706
   12516    4918.9108
   12517    4820.4954
   12518    4793.0684
   12519    4917.7532
   12520    4868.7887
   12521    4873.6744
   12522    4928.9484
   12523    4912.5873
   12524    4854.5901
   12525    4975.7651
   12526    4982.3983
   12527    4955.3864
   12528    4772.2569
   12529    4807.2790
   12530    4783.3206
   12531    4735.2262
   12532    4797.3682
   12533    4822.7424
   12534    4842.0129
   12535    4975.8235
   12536    4902.1901
   12537    5019.7721
   12538    4867.3356
   12539    4912.7531
   12540    4995.0474
   12541    4814.1277
   12542    4820.3379
   12543    4875.1261
   12544    4917.8238
   12545    4849.9614
   12546    4868.0203
   12547    4950.7908
   12548    4966.5825
   12549    4811.9342
   12550    5047.3836
   12551    4915.5767
   12552    4979.5482
   12553    5038.7459
   12554    5099.1470
   12555    4854.8699
   12556    4898.5718
   12557    4907.5454
   12558    4704.0641
   12559    4859.3039
   12560    4975.0589
   12561    4863.1873
   12562    4810.4594
   12563    4884.6203
   12564    4923.6090
   12565    4892.9385
   12566    4720.4354
   12567    4727.9995
   12568    4924.4674
   12569    4833.2947
   12570    4883.3777
   12571    4819.8422
   12572    4896.2858
   12573    4701.1354
   12574    4860.8645
   12575    4888.2680
   12576    4832.6892
   12577    4757.9097
   12578    4964.9505
   12579    4895.0681
   12580    4867.7231
   12581    4880.0362
   12582    4863.7060
   12583    4814.6639
   12584    4813.4446
   12585    4868.8144
   12586    4848.4208
   12587    4806.7243
   12588    4872.0466
   12589    4837.9520
   12590    4910.3515
   12591    4786.1352
   12592    4939.0459
   12593    4922.9646
   12594    4873.8586
   12595    4857.2523
   12596    4730.2296
   12597    4859.7183
   12598    4840.1791
   12599    4987.6295
   12600    4830.8358
   12601    4770.4887
   12602    4772.8249
   12603    4889.1188
   12604    4828.2345
   12605    4860.6308
   12606    4828.9939
   12607    4657.1722
   12608    4826.9190
   12609    4833.5623
   12610    4852.4517
   12611    5051.2658
   12612    4902.2573
   12613    4928.6709
   12614    4989.7350
   12615    4925.2114
   12616    4840.7923
   12617    4954.5656
   12618    4696.8780
   12619    4962.9683
   12620    4884.5316
   12621    4926.5761
   12622    4866.1132
   12623    4937.5067
   12624    4931.6230
   12625    4850.5506
   12626    4926.7990
   12627    4981.0293
   12628    4884.5809
   12629    4761.5699
   12630    4798.2611
   12631    4987.1561
   12632    4961.3516
   12633    4981.2047
   12634    4956.7215
   12635    4898.2683
   12636    5064.9947
   12637    4783.6693
   12638    4849.9646
   12639    4832.6564
   12640    4891.1298
   12641    4816.5215
   12642    4804.9819
   12643    4808.4728
   12644    4844.4507
   12645    4933.7949
   12646    4857.3967
   12647    4769.1946
   12648    4777.4526
   12649    4870.0250
   12650    4887.5735
   12651    4899.2820
   12652    4833.4711
   12653    4892.8130
   12654    4983.0125
   12655    4887.4682
   12656    4831.7725
   12657    4908.9032
   12658    4799.1877
   12659    4956.9153
   12660    4881.1829
   12661    4903.1965
   12662    4857.6905
   12663    4865.9720
   12664    4719.8132
   12665    4848.9028
   12666    4663.8858
   12667    4877.9290
   12668    4927.6858
   12669    4771.9811
   12670    4842.0004
   12671    4812.9830
   12672    4834.7898
   12673    4888.3909
   12674    4884.9457
   12675    4775.7241
   12676    4729.1237
   12677    4912.9422
   12678    4837.6432
   12679    4861.4533
   12680    4931.4129
   12681    5033.1792
   12682    4884.4084
   12683    4815.2483
   12684    4922.2792
   12685    4910.6531
   12686    4801.8630
   12687    4805.3980
   12688    4799.1459
   12689    4768.3540
   12690    4751.7593
   12691    4781.0910
   12692    4851.4474
   12693    4857.5064
   12694    4781.1580
   12695    4828.7810
   12696    4717.6587
   12697    4751.4418
   12698    4780.1618
   12699    4752.0564
   12700    4954.6196
   12701    4684.6480
   12702    4882.8254
   12703    4761.3491
   12704    4732.7883
   12705    4814.6542
   12706    4817.6352
   12707    4582.2508
   12708    4665.0396
   12709    4581.9103
   12710    4587.4236
   12711    4617.8437
   12712    4667.7875
   12713    4594.2131
   12714    4785.9964
   12715    4689.0903
   12716    4702.5144
   12717    4819.4399
   12718    4652.6034
   12719    4758.6419
   12720    4773.9871
   12721    4777.5000
   12722    4706.3779
   12723    4878.3472
   12724    4924.5222
   12725    4731.0302
   12726    4950.7464
   12727    4998.6822
   12728    4906.9715
   12729    4788.1668
   12730    4810.5514
   12731    4844.9579
   12732    4820.8481
   12733    4908.5332
   12734    4831.5927
   12735    4780.5075
   12736    4908.0973
   12737    4673.2610
   12738    4704.6813
   12739    4817.5104
   12740    4852.1716
   12741    4804.8123
   12742    4807.6335
   12743    4937.6025
   12744    4814.6148
   12745    4877.4676
   12746    4831.6488
   12747    4688.0861
   12748    4867.0624
   12749    4727.2912
   12750    4907.8416
   12751    4852.9779
   12752    4789.4204
   12753    4831.6791
   12754    4831.8460
   12755    4752.4474
   12756    4793.3056
   12757    4744.4473
   12758    4915.3046
   12759    4836.5094
   12760    4834.9767
   12761    4629.0006
   12762    4753.5562
   12763    4739.0757
   12764    4717.6887
   12765    4764.5556
   12766    4885.1414
   12767    4696.9757
   12768    4668.0720
   12769    4884.2937
   12770    4786.1001
   12771    4963.5652
   12772    4941.4039
   12773    4735.8904
   12774    4759.8810
   12775    4817.7138
   12776    4788.1883
   12777    4726.6898
   12778    4757.0505
   12779    4753.2273
   12780    4728.1845
   12781    4761.3275
   12782    4623.5680
   12783    4774.6157
   12784    4740.6248
   12785    4705.8752
   12786    4822.4260
   12787    4812.8039
   12788    4773.4135
   12789    4639.0826
   12790    4704.9108
   12791    4832.9554
   12792    4738.3670
   12793    4799.6046
   12794    4733.6587
   12795    4642.4967
   12796    4605.4540
   12797    4536.9243
   12798    4711.4618
   12799    4651.6553
   12800    4538.1613
   12801    4772.8657
   12802    4663.6372
   12803    4650.6373
   12804    4621.5255
   12805    4650.2249
   12806    4685.9169
   12807    4676.7560
   12808    4652.8843
   12809    4827.0364
   12810    4622.3231
   12811    4873.4437
   12812    4657.7982
   12813    4655.2404
   12814    4796.0237
   12815    4832.9196
   12816    4684.3714
   12817    4781.8823
   12818    4808.6338
   12819    4887.9549
   12820    4610.7016
   12821    4750.8581
   12822    4687.3127
   12823    4703.0702
   12824    4722.3178
   12825    4825.1685
   12826    4743.1246
   12827    4788.1273
   12828    4782.5256
   12829    4730.1109
   12830    4713.1384
   12831    4678.3304
   12832    4683.1622
   12833    4823.9942
   12834    4727.3325
   12835    4752.1586
   12836    4761.6416
   12837    4801.2732
   12838    4689.4939
   12839    4760.5273
   12840    4689.6681
   12841    4720.1467
   12842    4847.0457
   12843    4738.2047
   12844    4985.3468
   12845    4773.0214
   12846    4791.0333
   12847    4903.5207
   12848    4908.2748
   12849    4852.0996
   12850    4766.7818
   12851    4833.2957
   12852    4820.2474
   12853    4755.0724
   12854    5018.2200
   12855    4837.2995
   12856    4867.1881
   12857    4869.7320
   12858    4833.7482
   12859    4859.7440
   12860    4953.2786
   12861    4797.8840
   12862    4760.6599
   12863    4795.0761
   12864    4764.0215
   12865    4856.8260
   12866    4856.7361
   12867    4869.6503
   12868    4932.7187
   12869    4815.1680
   12870    4850.8608
   12871    4968.0379
   12872    4820.0356
   12873    4726.2139
   12874    4830.7019
   12875    4900.0411
   12876    4751.6515
   12877    4765.1341
   12878    4784.2466
   12879    4741.9349
   12880    4697.6283
   12881    4687.9971
   12882    4874.2478
   12883    4907.2048
   12884    4805.8623
   12885    4758.0045
   12886    4860.8048
   12887    4804.1009
   12888    4793.7169
   12889    4915.3942
   12890    4873.1363
   12891    4728.6331
   12892    4783.8610
   12893    4709.4936
   12894    4811.6557
   12895    4809.8412
   12896    4723.6925
   12897    4670.6610
   12898    4632.7738
   12899    4638.0801
   12900    4615.3898
   12901    4710.1836
   12902    4651.7823
   12903    4613.1242
   12904    4662.3006
   12905    4772.6524
   12906    4645.9411
   12907    4694.0323
   12908    4722.2861
   12909    4642.5573
   12910    4671.1971
   12911    4570.0305
   12912    4725.2671
   12913    4784.6597
   12914    4647.2424
   12915    4693.0644
   12916    4795.7993
   12917    4795.7157
   12918    4755.0473
   12919    4862.2025
   12920    4834.1137
   12921    4815.0413
   12922    4733.1323
   12923    4691.9060
   12924    4712.5821
   12925    4609.6377
   12926    4806.1074
   12927    4759.5554
   12928    4755.6119
   12929    4783.6729
   12930    4857.1375
   12931    4870.1385
   12932    4819.7385
   12933    4667.4078
   12934    4762.6362
   12935    4677.8940
   12936    4753.4672
   12937    4686.2999
   12938    4733.4531
   12939    4734.5735
   12940    4740.8747
   12941    4598.2755
   12942    4704.8993
   12943    4725.3441
   12944    4563.7113
   12945    4637.8628
   12946    4556.6516
   12947    4649.7328
   12948    4639.9370
   12949    4595.1875
   12950    4580.9813
   12951    4635.8337
   12952    4733.3983
   12953    4625.8911
   12954    4691.9068
   12955    4752.0373
   12956    4687.7382
   12957    4722.7982
   12958    4836.0439
   12959    4759.7112
   12960    4790.6174
   12961    4684.9464
   12962    4787.4746
   12963    4850.9537
   12964    4715.8501
   12965    4693.3700
   12966    4791.7096
   12967    4756.1192
   12968    4854.8152
   12969    4745.2324
   12970    4717.4297
   12971    4805.3050
   12972    4749.7526
   12973    4869.6645
   12974    4865.8493
   12975    4764.3830
   12976    4813.8603
   12977    4836.0267
   12978    4706.0633
   12979    4796.2702
   12980    4814.6952
   12981    4762.9931
   12982    4955.1244
   12983    4815.9604
   12984    4764.9395
   12985    4775.4312
   12986    4800.2027
   12987    4988.3521
   12988    4930.6695
   12989    4771.5258
   12990    4863.8046
   12991    4788.1794
   12992    4855.9390
   12993    4760.5466
   12994    4804.4875
   12995    4781.9199
   12996    4690.5212
   12997    4781.2639
   12998    4774.5944
   12999    4889.8139
   13000    4846.9123
   13001    4885.4321
   13002    4895.4108
   13003    4951.8752
   13004    4865.2062
   13005    4972.5857
   13006    4869.9444
   13007    4791.4458
   13008    4879.4049
   13009    4840.5872
   13010    4751.7115
   13011    4852.5729
   13012    4926.4120
   13013    4847.6703
   13014    4764.8116
   13015    4749.5972
   13016    4779.8134
   13017    4923.7757
   13018    4857.6789
   13019    4846.2632
   13020    4772.4222
   13021    4882.6426
   13022    4794.6339
   13023    4803.4785
   13024    4798.7815
   13025    4742.1527
   13026    4904.6362
   13027    4884.6218
   13028    4781.4818
   13029    4693.2500
   13030    4798.2477
   13031    4718.4110
   13032    4790.7358
   13033    4727.1624
   13034    4767.8659
   13035    4603.0284
   13036    4697.6679
   13037    4665.7062
   13038    4681.7206
   13039    4646.0750
   13040    4818.8410
   13041    4849.3160
   13042    4811.1358
   13043    4865.7142
   13044    4758.3317
   13045    4769.3496
   13046    4763.9790
   13047    4731.5038
   13048    4755.8108
   13049    4810.1253
   13050    4906.4242
   13051    4905.9973
   13052    4677.5077
   13053    4646.7067
   13054    4823.8804
   13055    4560.0619
   13056    4517.1248
   13057    4698.9188
   13058    4871.5967
   13059    4714.8883
   13060    4614.3845
   13061    4814.0356
   13062    4773.6533
   13063    4625.9247
   13064    4774.7309
   13065    4650.1980
   13066    4585.1196
   13067    4564.0561
   13068    4474.3158
   13069    4521.1727
   13070    4807.1906
   13071    4672.3307
   13072    4526.4632
   13073    4615.1107
   13074    4675.5453
   13075    4655.4660
   13076    4665.7268
   13077    4633.4510
   13078    4744.5889
   13079    4667.1039
   13080    4726.2818
   13081    4591.2201
   13082    4575.5018
   13083    4559.1582
   13084    4550.0653
   13085    4607.7323
   13086    4622.3449
   13087    4508.1553
   13088    4532.5999
   13089    4643.8906
   13090    4534.0999
   13091    4561.1340
   13092    4572.6206
   13093    4404.9611
   13094    4617.2801
   13095    4446.6265
   13096    4433.8439
   13097    4338.3699
   13098    4439.3579
   13099    4591.1083
   13100    4626.8713
   13101    4607.0929
   13102    4526.8622
   13103    4741.4602
   13104    4518.0371
   13105    4572.5107
   13106    4782.6121
   13107    4637.8341
   13108    4752.1201
   13109    4660.3922
   13110    4658.4979
   13111    4698.1440
   13112    4624.5195
   13113    4681.7634
   13114    4764.4057
   13115    4668.7217
   13116    4601.3340
   13117    4608.3457
   13118    4689.9058
   13119    4644.2558
   13120    4839.4504
   13121    4763.9883
   13122    4752.1709
   13123    4653.5189
   13124    4742.0902
   13125    4575.0377
   13126    4490.1233
   13127    4542.9937
   13128    4640.5478
   13129    4468.3267
   13130    4770.5905
   13131    4610.8686
   13132    4597.0599
   13133    4569.1080
   13134    4625.1683
   13135    4573.3240
   13136    4632.6765
   13137    4564.6573
   13138    4551.4406
   13139    4580.8295
   13140    4607.8881
   13141    4734.8465
   13142    4578.7200
   13143    4622.8822
   13144    4587.3055
   13145    4611.9857
   13146    4639.2501
   13147    4602.2695
   13148    4621.9460
   13149    4562.1783
   13150    4558.0386
   13151    4547.5588
   13152    4624.3193
   13153    4401.3364
   13154    4622.5599
   13155    4534.1532
   13156    4620.7235
   13157    4599.6752
   13158    4583.4238
   13159    4563.9320
   13160    4592.0447
   13161    4499.8319
   13162    4638.4119
   13163    4645.7928
   13164    4685.4628
   13165    4528.1388
   13166    4427.6358
   13167    4572.4735
   13168    4635.3940
   13169    4570.0094
   13170    4624.2713
   13171    4521.4552
   13172    4416.1322
   13173    4588.6278
   13174    4662.9309
   13175    4667.0662
   13176    4593.3789
   13177    4534.1121
   13178    4692.3670
   13179    4506.8189
   13180    4562.3870
   13181    4548.4270
   13182    4485.4964
   13183    4556.6378
   13184    4610.9497
   13185    4492.9028
   13186    4693.5309
   13187    4570.0820
   13188    4459.8021
   13189    4371.2901
   13190    4446.9591
   13191    4534.7324
   13192    4539.7786
   13193    4513.8459
   13194    4474.2200
   13195    4571.8652
   13196    4554.8707
   13197    4483.3468
   13198    4543.8471
   13199    4555.6902
   13200    4433.3707
   13201    4510.9471
   13202    4518.0113
   13203    4644.4561
   13204    4578.7984
   13205    4574.3349
   13206    4538.1896
   13207    4607.0090
   13208    4591.2215
   13209    4615.9356
   13210    4614.0448
   13211    4559.7543
   13212    4532.0952
   13213    4347.0835
   13214    4578.7930
   13215    4482.7262
   13216    4387.0632
   13217    4654.3036
   13218    4594.6271
   13219    4571.0840
   13220    4690.4349
   13221    4595.5245
   13222    4618.9354
   13223    4640.1738
   13224    4563.1165
   13225    4716.0871
   13226    4657.0160
   13227    4599.3239
   13228    4570.0430
   13229    4536.0335
   13230    4537.8172
   13231    4601.5679
   13232    4608.0283
   13233    4546.9464
   13234    4700.5716
   13235    4591.6986
   13236    4584.8635
   13237    4441.9215
   13238    4588.5717
   13239    4583.9044
   13240    4523.0742
   13241    4619.2319
   13242    4633.2496
   13243    4708.3651
   13244    4606.2241
   13245    4532.5065
   13246    4669.3780
   13247    4677.9785
   13248    4570.9457
   13249    4532.6046
   13250    4594.8159
   13251    4546.9509
   13252    4578.4306
   13253    4598.3938
   13254    4557.8748
   13255    4722.7784
   13256    4536.5531
   13257    4524.6061
   13258    4679.3265
   13259    4685.5163
   13260    4567.3640
   13261    4648.6520
   13262    4631.5970
   13263    4621.2193
   13264    4672.2006
   13265    4488.9005
   13266    4528.0823
   13267    4601.9090
   13268    4593.2727
   13269    4562.6588
   13270    4546.7808
   13271    4686.4329
   13272    4742.1595
   13273    4643.9031
   13274    4620.4800
   13275    4714.2255
   13276    4634.7842
   13277    4751.3832
   13278    4776.4947
   13279    4697.3674
   13280    4721.0514
   13281    4850.6429
   13282    4673.6139
   13283    4720.9777
   13284    4607.0524
   13285    4721.8060
   13286    4704.9793
   13287    4674.9321
   13288    4695.0906
   13289    4648.8404
   13290    4619.4033
   13291    4768.2474
   13292    4735.0019
   13293    4705.5695
   13294    4579.3719
   13295    4633.3918
   13296    4622.6715
   13297    4629.8662
   13298    4554.6463
   13299    4574.2745
   13300    4532.9049
   13301    4805.8961
   13302    4636.6729
   13303    4595.9045
   13304    4619.1696
   13305    4641.7052
   13306    4679.2339
   13307    4595.7051
   13308    4661.6504
   13309    4605.7452
   13310    4692.3312
   13311    4549.6396
   13312    4580.5291
   13313    4631.8378
   13314    4415.8093
   13315    4645.3081
   13316    4540.0116
   13317    4705.0147
   13318    4548.4109
   13319    4553.3302
   13320    4720.4466
   13321    4635.6305
   13322    4676.3779
   13323    4570.3781
   13324    4623.3918
   13325    4653.7045
   13326    4631.8974
   13327    4470.1019
   13328    4653.8981
   13329    4617.7293
   13330    4568.1639
   13331    4516.6540
   13332    4701.1256
   13333    4735.7667
   13334    4716.9820
   13335    4639.3146
   13336    4584.7041
   13337    4823.9052
   13338    4668.4534
   13339    4657.3484
   13340    4732.6936
   13341    4667.3181
   13342    4742.9520
   13343    4680.2670
   13344    4629.8763
   13345    4554.4970
   13346    4678.7633
   13347    4633.7228
   13348    4552.2254
   13349    4497.7816
   13350    4545.0843
   13351    4527.7361
   13352    4614.6788
   13353    4527.3986
   13354    4509.2984
   13355    4448.5200
   13356    4512.9301
   13357    4548.3034
   13358    4471.1969
   13359    4624.0354
   13360    4441.7861
   13361    4497.3449
   13362    4442.4651
   13363    4337.6750
   13364    4435.4282
   13365    4337.3851
   13366    4406.9982
   13367    4428.5188
   13368    4429.0304
   13369    4363.7613
   13370    4590.7713
   13371    4546.9563
   13372    4656.3425
   13373    4519.5172
   13374    4483.8932
   13375    4455.9496
   13376    4528.5864
   13377    4414.4575
   13378    4494.8248
   13379    4450.6355
   13380    4390.4352
   13381    4439.7774
   13382    4417.4158
   13383    4492.9464
   13384    4401.6840
   13385    4480.8701
   13386    4436.2417
   13387    4385.4863
   13388    4437.8571
   13389    4507.5536
   13390    4496.4315
   13391    4490.8828
   13392    4425.9826
   13393    4455.3061
   13394    4466.5423
   13395    4551.4782
   13396    4458.1088
   13397    4584.4954
   13398    4491.5429
   13399    4566.2299
   13400    4394.4256
   13401    4502.3272
   13402    4584.4184
   13403    4554.6431
   13404    4550.0784
   13405    4375.4068
   13406    4449.5979
   13407    4405.2189
   13408    4530.3791
   13409    4552.6963
   13410    4540.7587
   13411    4552.5220
   13412    4485.4256
   13413    4616.8388
   13414    4593.8631
   13415    4329.8296
   13416    4558.4914
   13417    4419.0776
   13418    4534.9378
   13419    4498.4617
   13420    4457.1825
   13421    4464.4037
   13422    4402.0864
   13423    4402.5558
   13424    4612.1425
   13425    4598.2734
   13426    4619.4206
   13427    4405.9505
   13428    4462.2511
   13429    4579.3451
   13430    4540.4523
   13431    4481.3910
   13432    4617.3758
   13433    4592.4083
   13434    4634.7207
   13435    4573.9793
   13436    4615.5053
   13437    4694.4289
   13438    4521.5001
   13439    4560.1267
   13440    4394.0714
   13441    4462.2716
   13442    4421.5287
   13443    4508.0017
   13444    4360.2124
   13445    4370.6863
   13446    4486.4206
   13447    4487.2640
   13448    4558.8020
   13449    4493.8810
   13450    4527.5089
   13451    4465.5832
   13452    4458.2703
   13453    4484.6063
   13454    4392.5928
   13455    4501.3119
   13456    4487.3595
   13457    4481.5880
   13458    4499.1824
   13459    4410.0146
   13460    4603.3289
   13461    4483.4408
   13462    4551.1991
   13463    4552.0463
   13464    4520.3184
   13465    4514.0018
   13466    4580.9759
   13467    4500.7161
   13468    4461.3699
   13469    4604.1373
   13470    4428.0314
   13471    4496.7323
   13472    4575.3729
   13473    4479.6953
   13474    4564.9291
   13475    4412.9994
   13476    4592.2106
   13477    4695.3711
   13478    4445.5937
   13479    4463.0943
   13480    4320.7631
   13481    4298.7720
   13482    4321.7792
   13483    4355.8197
   13484    4639.8306
   13485    4533.8376
   13486    4645.4285
   13487    4619.1390
   13488    4520.7877
   13489    4509.6556
   13490    4573.8698
   13491    4451.7558
   13492    4309.6092
   13493    4388.5297
   13494    4572.3943
   13495    4343.9957
   13496    4322.7794
   13497    4549.4161
   13498    4544.9805
   13499    4454.7310
   13500    4441.3512
   13501    4476.6132
   13502    4630.0923
   13503    4522.9245
   13504    4539.6222
   13505    4409.3697
   13506    4518.0557
   13507    4595.2663
   13508    4432.3714
   13509    4510.1452
   13510    4570.5819
   13511    4441.5445
   13512    4496.0635
   13513    4577.7745
   13514    4578.4776
   13515    4536.6312
   13516    4492.2864
   13517    4404.8131
   13518    4518.5114
   13519    4454.7676
   13520    4448.2536
   13521    4419.4392
   13522    4462.7417
   13523    4575.8110
   13524    4480.8620
   13525    4584.5449
   13526    4388.1415
   13527    4666.1133
   13528    4528.7270
   13529    4645.0648
   13530    4446.1929
   13531    4508.4276
   13532    4500.9669
   13533    4437.7037
   13534    4493.9210
   13535    4338.8999
   13536    4405.3979
   13537    4424.7200
   13538    4522.8245
   13539    4625.4260
   13540    4450.9175
   13541    4337.7838
   13542    4422.0256
   13543    4355.9484
   13544    4423.9087
   13545    4531.4040
   13546    4538.5129
   13547    4513.4935
   13548    4520.3054
   13549    4348.3646
   13550    4520.3516
   13551    4383.1772
   13552    4530.5655
   13553    4533.1857
   13554    4390.0556
   13555    4532.3186
   13556    4489.4302
   13557    4507.5882
   13558    4380.6365
   13559    4503.3789
   13560    4437.9267
   13561    4634.8080
   13562    4721.0508
   13563    4576.6481
   13564    4490.3916
   13565    4451.2368
   13566    4547.0896
   13567    4523.6810
   13568    4501.3861
   13569    4481.7416
   13570    4582.0937
   13571    4429.3082
   13572    4479.2182
   13573    4496.6464
   13574    4427.6934
   13575    4347.4691
   13576    4429.0487
   13577    4398.5336
   13578    4457.0087
   13579    4445.5550
   13580    4559.7655
   13581    4364.2875
   13582    4451.8692
   13583    4488.1434
   13584    4411.7476
   13585    4483.3332
   13586    4541.4374
   13587    4600.6346
   13588    4501.5620
   13589    4525.1666
   13590    4537.0957
   13591    4409.7991
   13592    4525.9749
   13593    4512.9250
   13594    4574.2597
   13595    4462.8407
   13596    4481.2129
   13597    4459.9527
   13598    4543.8266
   13599    4452.0933
   13600    4453.8548
   13601    4525.8464
   13602    4639.2570
   13603    4511.2345
   13604    4442.9207
   13605    4492.7560
   13606    4467.7227
   13607    4439.0788
   13608    4425.2202
   13609    4473.1762
   13610    4493.5415
   13611    4566.6773
   13612    4443.8876
   13613    4626.6601
   13614    4399.2863
   13615    4568.7035
   13616    4527.0297
   13617    4377.0533
   13618    4396.0838
   13619    4636.8541
   13620    4569.4375
   13621    4535.7580
   13622    4464.7143
   13623    4433.4955
   13624    4494.5883
   13625    4386.5307
   13626    4538.2472
   13627    4415.8997
   13628    4508.1413
   13629    4555.2904
   13630    4465.1341
   13631    4494.9213
   13632    4535.2692
   13633    4466.6539
   13634    4523.9321
   13635    4377.0062
   13636    4465.3502
   13637    4424.2777
   13638    4582.8903
   13639    4675.6769
   13640    4467.7709
   13641    4671.2708
   13642    4554.3255
   13643    4619.8110
   13644    4615.0559
   13645    4637.7243
   13646    4470.9456
   13647    4537.1852
   13648    4497.2315
   13649    4606.1263
   13650    4536.4215
   13651    4550.1094
   13652    4591.0173
   13653    4479.7607
   13654    4526.8276
   13655    4516.7425
   13656    4529.5109
   13657    4536.0573
   13658    4519.9612
   13659    4576.4462
   13660    4502.7807
   13661    4540.6503
   13662    4606.4842
   13663    4625.9917
   13664    4466.8666
   13665    4462.4089
   13666    4594.5318
   13667    4517.1274
   13668    4590.8037
   13669    4513.1546
   13670    4539.4326
   13671    4461.7661
   13672    4524.1913
   13673    4625.0335
   13674    4474.6701
   13675    4413.5829
   13676    4506.4591
   13677    4493.8794
   13678    4457.0104
   13679    4429.5374
   13680    4484.2198
   13681    4526.1148
   13682    4483.5413
   13683    4457.6383
   13684    4471.5734
   13685    4458.6729
   13686    4572.2161
   13687    4496.9347
   13688    4589.7398
   13689    4592.9558
   13690    4585.3100
   13691    4495.7594
   13692    4564.5092
   13693    4540.4331
   13694    4567.1393
   13695    4634.7601
   13696    4498.2722
   13697    4560.4957
   13698    4522.9055
   13699    4494.3621
   13700    4516.1465
   13701    4493.4560
   13702    4557.7895
   13703    4387.0694
   13704    4546.2757
   13705    4363.5934
   13706    4538.8061
   13707    4461.3988
   13708    4373.2105
   13709    4409.1705
   13710    4373.3680
   13711    4507.0964
   13712    4350.1693
   13713    4528.4924
   13714    4437.0773
   13715    4386.9744
   13716    4569.1908
   13717    4571.8379
   13718    4332.9797
   13719    4369.1960
   13720    4402.5064
   13721    4385.0785
   13722    4542.4711
   13723    4468.7648
   13724    4478.6073
   13725    4397.0407
   13726    4544.5321
   13727    4487.5211
   13728    4545.7591
   13729    4511.9868
   13730    4481.7152
   13731    4434.2059
   13732    4536.0531
   13733    4387.0949
   13734    4551.5728
   13735    4597.5697
   13736    4602.7651
   13737    4415.4377
   13738    4529.9872
   13739    4413.1183
   13740    4527.6138
   13741    4486.9314
   13742    4462.6912
   13743    4627.6562
   13744    4553.0878
   13745    4485.7640
   13746    4566.2762
   13747    4645.8651
   13748    4556.3917
   13749    4717.6529
   13750    4663.3043
   13751    4610.8514
   13752    4430.4659
   13753    4556.6665
   13754    4520.2342
   13755    4646.1077
   13756    4541.0231
   13757    4509.9525
   13758    4472.1471
   13759    4474.4979
   13760    4346.5189
   13761    4456.9860
   13762    4443.7787
   13763    4462.3142
   13764    4571.0536
   13765    4459.1723
   13766    4454.8748
   13767    4575.2897
   13768    4491.2973
   13769    4539.1166
   13770    4527.1844
   13771    4431.3184
   13772    4500.2206
   13773    4555.0180
   13774    4477.2097
   13775    4498.7817
   13776    4427.5514
   13777    4357.4673
   13778    4439.8680
   13779    4465.1667
   13780    4414.5955
   13781    4390.2163
   13782    4427.8505
   13783    4385.9621
   13784    4594.4483
   13785    4452.9393
   13786    4371.7240
   13787    4603.6062
   13788    4622.0228
   13789    4644.7410
   13790    4564.9002
   13791    4537.9838
   13792    4472.6542
   13793    4490.2665
   13794    4434.5552
   13795    4413.3955
   13796    4393.5709
   13797    4433.5696
   13798    4414.1954
   13799    4343.4843
   13800    4341.6228
   13801    4428.8210
   13802    4373.4255
   13803    4448.8058
   13804    4498.6753
   13805    4264.0773
   13806    4369.4238
   13807    4419.2189
   13808    4234.3070
   13809    4455.4033
   13810    4414.9316
   13811    4440.2788
   13812    4507.5437
   13813    4416.6523
   13814    4406.7104
   13815    4421.1469
   13816    4476.1095
   13817    4403.0123
   13818    4460.4110
   13819    4444.3813
   13820    4414.9071
   13821    4322.6370
   13822    4483.1951
   13823    4393.8165
   13824    4469.9698
   13825    4331.0575
   13826    4507.0153
   13827    4394.3617
   13828    4541.9732
   13829    4307.8206
   13830    4470.1799
   13831    4447.2252
   13832    4435.4639
   13833    4539.4643
   13834    4475.6703
   13835    4318.9106
   13836    4426.4949
   13837    4320.0072
   13838    4519.0023
   13839    4404.5258
   13840    4564.6208
   13841    4610.3529
   13842    4462.7202
   13843    4499.1449
   13844    4453.6522
   13845    4501.6296
   13846    4532.2944
   13847    4437.9782
   13848    4497.1026
   13849    4566.6798
   13850    4590.6124
   13851    4534.8745
   13852    4491.0303
   13853    4496.1462
   13854    4553.0168
   13855    4478.0944
   13856    4497.0322
   13857    4531.0387
   13858    4501.5996
   13859    4379.9747
   13860    4629.3333
   13861    4453.8825
   13862    4587.6357
   13863    4497.3605
   13864    4567.8926
   13865    4551.7930
   13866    4618.5502
   13867    4500.4948
   13868    4552.5389
   13869    4419.2709
   13870    4515.4490
   13871    4544.0504
   13872    4508.7577
   13873    4497.3517
   13874    4544.5114
   13875    4463.4251
   13876    4489.1615
   13877    4452.1617
   13878    4561.3205
   13879    4444.2582
   13880    4466.1459
   13881    4561.3478
   13882    4333.0928
   13883    4394.9480
   13884    4566.5030
   13885    4627.7898
   13886    4578.5229
   13887    4673.6160
   13888    4478.2531
   13889    4507.2938
   13890    4468.7672
   13891    4472.1736
   13892    4500.0591
   13893    4450.1988
   13894    4532.4940
   13895    4384.1422
   13896    4526.5603
   13897    4488.6847
   13898    4504.2692
   13899    4417.9263
   13900    4388.1769
   13901    4537.7631
   13902    4515.6670
   13903    4538.6764
   13904    4454.5597
   13905    4502.8494
   13906    4621.6084
   13907    4487.0200
   13908    4510.5071
   13909    4621.9237
   13910    4550.1350
   13911    4518.2190
   13912    4455.2996
   13913    4493.6948
   13914    4406.2308
   13915    4489.2835
   13916    4371.9912
   13917    4488.7544
   13918    4585.5707
   13919    4571.2220
   13920    4376.3290
   13921    4427.9475
   13922    4515.7510
   13923    4450.0493
   13924    4543.1685
   13925    4429.6820
   13926    4566.7907
   13927    4419.0303
   13928    4454.8636
   13929    4547.6883
   13930    4446.5119
   13931    4581.8495
   13932    4516.5782
   13933    4517.6253
   13934    4491.2728
   13935    4639.7143
   13936    4427.6151
   13937    4408.0330
   13938    4440.5742
   13939    4390.5811
   13940    4311.9935
   13941    4423.1401
   13942    4459.7177
   13943    4448.1186
   13944    4478.2588
   13945    4439.5689
   13946    4440.9451
   13947    4385.3100
   13948    4459.1151
   13949    4420.8510
   13950    4473.7828
   13951    4491.8439
   13952    4630.6274
   13953    4577.4477
   13954    4613.2260
   13955    4628.9839
   13956    4636.7264
   13957    4429.2463
   13958    4525.4203
   13959    4568.5590
   13960    4586.2685
   13961    4544.0181
   13962    4527.7262
   13963    4551.5932
   13964    4555.3216
   13965    4554.9726
   13966    4421.4785
   13967    4406.0462
   13968    4409.2265
   13969    4504.8914
   13970    4353.4935
   13971    4407.1911
   13972    4388.1554
   13973    4485.0382
   13974    4406.0377
   13975    4568.4507
   13976    4515.4262
   13977    4401.4891
   13978    4480.4166
   13979    4454.7562
   13980    4493.5090
   13981    4583.2401
   13982    4652.6574
   13983    4453.5533
   13984    4639.9430
   13985    4659.7360
   13986    4569.2967
   13987    4541.1422
   13988    4737.4563
   13989    4411.0510
   13990    4583.6109
   13991    4597.4616
   13992    4528.6296
   13993    4491.4459
   13994    4549.0672
   13995    4517.1726
   13996    4465.8370
   13997    4522.6397
   13998    4464.3651
   13999    4488.4229
   14000    4494.2203
   14001    4526.4139
   14002    4485.7844
   14003    4443.4780
   14004    4466.0708
   14005    4524.5839
   14006    4461.2995
   14007    4633.2355
   14008    4672.3257
   14009    4495.5415
   14010    4596.8664
   14011    4463.3831
   14012    4578.3230
   14013    4667.2343
   14014    4614.9260
   14015    4718.1999
   14016    4590.2119
   14017    4641.0530
   14018    4592.6466
   14019    4754.6579
   14020    4711.9281
   14021    4662.8799
   14022    4653.3759
   14023    4735.1783
   14024    4798.2269
   14025    4710.7722
   14026    4717.8398
   14027    4510.8351
   14028    4511.8021
   14029    4664.2789
   14030    4676.6686
   14031    4535.5250
   14032    4609.0393
   14033    4554.0452
   14034    4545.3725
   14035    4648.7660
   14036    4612.2232
   14037    4576.2825
   14038    4573.8839
   14039    4681.4906
   14040    4548.1576
   14041    4581.4505
   14042    4384.9102
   14043    4587.5161
   14044    4531.5094
   14045    4546.0748
   14046    4550.7347
   14047    4528.7781
   14048    4472.1499
   14049    4613.7677
   14050    4538.5662
   14051    4523.7206
   14052    4587.2840
   14053    4597.7161
   14054    4659.5963
   14055    4701.2829
   14056    4673.8642
   14057    4609.8505
   14058    4609.0674
   14059    4589.2929
   14060    4570.2015
   14061    4462.1013
   14062    4563.6277
   14063    4689.8571
   14064    4567.6752
   14065    4619.1986
   14066    4444.1257
   14067    4464.9086
   14068    4589.8652
   14069    4487.3031
   14070    4589.9130
   14071    4569.0313
   14072    4571.5806
   14073    4618.7710
   14074    4480.0777
   14075    4573.1436
   14076    4517.3907
   14077    4492.0554
   14078    4533.9298
   14079    4541.6780
   14080    4524.7106
   14081    4478.7731
   14082    4537.1629
   14083    4457.4650
   14084    4485.6124
   14085    4619.2106
   14086    4545.6249
   14087    4475.2689
   14088    4476.0725
   14089    4480.9717
   14090    4451.4761
   14091    4513.7629
   14092    4634.2297
   14093    4607.0719
   14094    4340.0206
   14095    4477.8095
   14096    4501.7618
   14097    4563.9581
   14098    4595.3674
   14099    4591.7127
   14100    4605.8684
   14101    4731.3758
   14102    4795.1738
   14103    4758.6384
   14104    4659.4472
   14105    4574.3300
   14106    4734.2604
   14107    4642.2199
   14108    4532.4489
   14109    4717.5431
   14110    4697.6898
   14111    4673.4166
   14112    4585.4740
   14113    4536.7317
   14114    4554.5225
   14115    4423.2660
   14116    4558.3319
   14117    4535.4697
   14118    4537.1821
   14119    4587.9375
   14120    4491.5294
   14121    4520.8033
   14122    4539.4966
   14123    4509.9278
   14124    4596.2214
   14125    4564.4522
   14126    4546.5102
   14127    4493.4638
   14128    4463.1798
   14129    4570.2135
   14130    4518.1803
   14131    4423.0366
   14132    4403.2232
   14133    4388.4832
   14134    4299.7963
   14135    4432.1828
   14136    4397.1396
   14137    4432.7633
   14138    4490.6941
   14139    4544.9016
   14140    4478.2532
   14141    4535.0334
   14142    4556.1629
   14143    4532.7198
   14144    4516.0990
   14145    4481.9772
   14146    4583.4627
   14147    4517.0500
   14148    4476.6726
   14149    4501.4626
   14150    4521.9309
   14151    4591.6141
   14152    4569.3096
   14153    4549.8978
   14154    4507.5837
   14155    4321.2612
   14156    4368.9223
   14157    4535.5857
   14158    4486.4530
   14159    4549.6276
   14160    4503.6330
   14161    4385.9854
   14162    4445.0142
   14163    4553.6416
   14164    4632.8605
   14165    4635.1560
   14166    4652.2430
   14167    4696.8707
   14168    4603.8646
   14169    4639.4256
   14170    4731.1359
   14171    4660.9407
   14172    4677.5084
   14173    4564.8672
   14174    4667.0908
   14175    4696.0157
   14176    4690.0358
   14177    4542.7679
   14178    4544.8975
   14179    4550.4296
   14180    4562.1531
   14181    4532.5199
   14182    4506.4464
   14183    4527.8860
   14184    4520.3003
   14185    4464.1440
   14186    4532.9426
   14187    4580.9508
   14188    4640.0258
   14189    4490.6235
   14190    4360.3493
   14191    4339.6868
   14192    4596.9401
   14193    4556.6617
   14194    4521.8774
   14195    4646.4290
   14196    4604.4358
   14197    4685.6837
   14198    4583.7851
   14199    4615.8348
   14200    4463.3727
   14201    4470.9003
   14202    4535.6770
   14203    4385.5836
   14204    4519.9703
   14205    4460.9525
   14206    4440.1213
   14207    4367.0990
   14208    4456.0581
   14209    4576.3663
   14210    4490.8005
   14211    4323.3150
   14212    4428.9688
   14213    4428.0176
   14214    4403.6253
   14215    4423.2397
   14216    4492.0344
   14217    4300.9646
   14218    4361.0870
   14219    4490.7044
   14220    4622.9769
   14221    4417.6721
   14222    4570.1385
   14223    4618.5825
   14224    4454.9463
   14225    4495.4111
   14226    4493.3825
   14227    4399.1740
   14228    4540.7005
   14229    4476.6737
   14230    4486.1099
   14231    4501.6294
   14232    4442.2509
   14233    4597.4491
   14234    4575.7907
   14235    4719.6009
   14236    4605.1908
   14237    4578.1546
   14238    4505.7921
   14239    4471.7256
   14240    4461.2523
   14241    4664.8391
   14242    4546.7053
   14243    4554.2659
   14244    4766.6526
   14245    4544.1816
   14246    4585.0864
   14247    4715.3739
   14248    4702.4295
   14249    4698.6125
   14250    4736.2430
   14251    4753.6201
   14252    4630.2283
   14253    4663.3385
   14254    4788.6956
   14255    4737.8740
   14256    4712.8935
   14257    4531.5423
   14258    4756.9181
   14259    4670.7975
   14260    4590.9710
   14261    4866.1593
   14262    4720.5440
   14263    4704.2610
   14264    4677.3322
   14265    4684.2827
   14266    4488.3285
   14267    4700.6576
   14268    4687.4987
   14269    4651.2096
   14270    4748.1375
   14271    4525.8085
   14272    4614.3601
   14273    4667.5579
   14274    4632.5829
   14275    4512.8615
   14276    4510.8607
   14277    4585.0002
   14278    4538.6210
   14279    4554.4815
   14280    4491.6381
   14281    4547.5110
   14282    4635.7037
   14283    4516.3429
   14284    4580.6549
   14285    4594.3929
   14286    4434.9057
   14287    4600.0408
   14288    4543.9191
   14289    4473.2545
   14290    4560.0972
   14291    4680.5533
   14292    4596.7012
   14293    4675.3450
   14294    4585.8484
   14295    4623.1292
   14296    4670.2160
   14297    4608.4293
   14298    4520.3549
   14299    4605.8675
   14300    4638.9270
   14301    4609.6660
   14302    4600.5331
   14303    4558.1762
   14304    4733.0402
   14305    4617.0273
   14306    4611.2079
   14307    4678.4894
   14308    4632.4699
   14309    4546.1751
   14310    4709.5140
   14311    4585.1876
   14312    4409.7510
   14313    4544.2100
   14314    4541.9226
   14315    4495.1343
   14316    4597.5733
   14317    4694.9892
   14318    4473.0487
   14319    4352.6000
   14320    4486.4216
   14321    4557.2848
   14322    4535.2365
   14323    4475.3591
   14324    4663.0233
   14325    4671.3328
   14326    4539.9185
   14327    4627.8208
   14328    4556.8020
   14329    4573.7427
   14330    4611.3802
   14331    4601.3574
   14332    4623.6254
   14333    4629.8401
   14334    4619.2979
   14335    4597.6711
   14336    4595.4502
   14337    4633.4783
   14338    4513.4988
   14339    4684.5452
   14340    4577.8723
   14341    4556.2011
   14342    4546.3609
   14343    4642.7069
   14344    4525.7218
   14345    4681.2886
   14346    4497.1308
   14347    4601.4883
   14348    4572.1418
   14349    4666.0463
   14350    4549.1515
   14351    4449.8553
   14352    4557.2458
   14353    4433.0196
   14354    4527.6385
   14355    4404.9894
   14356    4671.2249
   14357    4479.1622
   14358    4609.7549
   14359    4547.9764
   14360    4671.0405
   14361    4456.7064
   14362    4536.1228
   14363    4646.9659
   14364    4539.2403
   14365    4547.5369
   14366    4375.7068
   14367    4454.1052
   14368    4559.7720
   14369    4601.9422
   14370    4612.5197
   14371    4473.2826
   14372    4556.3193
   14373    4531.1874
   14374    4597.8957
   14375    4630.0427
   14376    4522.1727
   14377    4551.3252
   14378    4467.0816
   14379    4645.2096
   14380    4508.9747
   14381    4522.1548
   14382    4539.8267
   14383    4479.5886
   14384    4488.7528
   14385    4524.3070
   14386    4499.0547
   14387    4516.7911
   14388    4345.8459
   14389    4483.3670
   14390    4448.5083
   14391    4512.7859
   14392    4483.4749
   14393    4563.4364
   14394    4484.8549
   14395    4594.7514
   14396    4439.8180
   14397    4488.7291
   14398    4651.7214
   14399    4592.6753
   14400    4550.6415
   14401    4553.6905
   14402    4599.2957
   14403    4657.2504
   14404    4626.2619
   14405    4527.3548
   14406    4581.8440
   14407    4565.1307
   14408    4635.4851
   14409    4566.9638
   14410    4646.9833
   14411    4586.9267
   14412    4676.2176
   14413    4598.3354
   14414    4565.8218
   14415    4634.2814
   14416    4682.7259
   14417    4609.1166
   14418    4727.3168
   14419    4735.1226
   14420    4557.2597
   14421    4793.2130
   14422    4604.9376
   14423    4520.0469
   14424    4621.2250
   14425    4565.8935
   14426    4628.0557
   14427    4539.8327
   14428    4546.7284
   14429    4705.0042
   14430    4459.5950
   14431    4432.8168
   14432    4604.0779
   14433    4548.1265
   14434    4478.8112
   14435    4462.3726
   14436    4558.6939
   14437    4479.6390
   14438    4338.9780
   14439    4380.3338
   14440    4319.6166
   14441    4426.2695
   14442    4492.1179
   14443    4585.7399
   14444    4536.9902
   14445    4558.6772
   14446    4648.9929
   14447    4608.6323
   14448    4558.1487
   14449    4576.1410
   14450    4537.3581
   14451    4473.7849
   14452    4485.4363
   14453    4471.4099
   14454    4565.9416
   14455    4430.5369
   14456    4453.6668
   14457    4477.0107
   14458    4366.8677
   14459    4470.4492
   14460    4452.7518
   14461    4536.8702
   14462    4460.5107
   14463    4366.0395
   14464    4392.4143
   14465    4643.1879
   14466    4432.0696
   14467    4476.9077
   14468    4455.2091
   14469    4524.0516
   14470    4574.3465
   14471    4495.8287
   14472    4377.2169
   14473    4534.8412
   14474    4525.3362
   14475    4507.8113
   14476    4547.0261
   14477    4525.5513
   14478    4293.8701
   14479    4387.5592
   14480    4466.0915
   14481    4438.3575
   14482    4423.9768
   14483    4373.9385
   14484    4380.1595
   14485    4479.8979
   14486    4425.2754
   14487    4443.6147
   14488    4509.1538
   14489    4462.3543
   14490    4457.3796
   14491    4373.6942
   14492    4411.2549
   14493    4459.3262
   14494    4412.2869
   14495    4506.2988
   14496    4457.9998
   14497    4428.5883
   14498    4384.4789
   14499    4368.2419
   14500    4434.2470
   14501    4451.9035
   14502    4595.9812
   14503    4563.1149
   14504    4567.8749
   14505    4406.9819
   14506    4398.9038
   14507    4474.0110
   14508    4542.2344
   14509    4583.5854
   14510    4506.4524
   14511    4377.1224
   14512    4523.1613
   14513    4461.7475
   14514    4404.3638
   14515    4494.8051
   14516    4553.6804
   14517    4471.3750
   14518    4331.5381
   14519    4392.3625
   14520    4445.4537
   14521    4481.1212
   14522    4507.1495
   14523    4515.3850
   14524    4551.0953
   14525    4456.1900
   14526    4540.3930
   14527    4450.3720
   14528    4501.1264
   14529    4621.8514
   14530    4491.0696
   14531    4592.5345
   14532    4653.4542
   14533    4599.2290
   14534    4435.7508
   14535    4529.5110
   14536    4468.5012
   14537    4586.9622
   14538    4555.4304
   14539    4600.8554
   14540    4576.9096
   14541    4504.3442
   14542    4631.1706
   14543    4659.8508
   14544    4453.1754
   14545    4596.0048
   14546    4502.9376
   14547    4758.8849
   14548    4695.8184
   14549    4727.4427
   14550    4624.7100
   14551    4487.7829
   14552    4600.7660
   14553    4518.1568
   14554    4646.1023
   14555    4583.1847
   14556    4649.8588
   14557    4552.4411
   14558    4651.7226
   14559    4513.0864
   14560    4478.7067
   14561    4470.3828
   14562    4558.8940
   14563    4630.2747
   14564    4699.8952
   14565    4644.9936
   14566    4696.7822
   14567    4584.6940
   14568    4514.2602
   14569    4533.1977
   14570    4469.4167
   14571    4539.6938
   14572    4595.3286
   14573    4416.6806
   14574    4507.7137
   14575    4479.4373
   14576    4510.7371
   14577    4581.8005
   14578    4701.3350
   14579    4555.0059
   14580    4395.4807
   14581    4625.0350
   14582    4553.5458
   14583    4576.5976
   14584    4460.7294
   14585    4382.8459
   14586    4467.5346
   14587    4559.9668
   14588    4364.9987
   14589    4585.9272
   14590    4592.1528
   14591    4456.7980
   14592    4378.0615
   14593    4476.6524
   14594    4610.8027
   14595    4507.4887
   14596    4563.5486
   14597    4364.2349
   14598    4536.0838
   14599    4441.1638
   14600    4464.0684
   14601    4525.5360
   14602    4618.6289
   14603    4505.6296
   14604    4642.6027
   14605    4556.3926
   14606    4388.6183
   14607    4513.3086
   14608    4453.3222
   14609    4491.3328
   14610    4526.7245
   14611    4375.2520
   14612    4510.3757
   14613    4521.2692
   14614    4477.6070
   14615    4449.1906
   14616    4441.8760
   14617    4432.6203
   14618    4425.6424
   14619    4523.1743
   14620    4439.5445
   14621    4381.6971
   14622    4379.3053
   14623    4482.5289
   14624    4464.6892
   14625    4628.3898
   14626    4534.4170
   14627    4557.7285
   14628    4382.3828
   14629    4588.0388
   14630    4524.1844
   14631    4535.4108
   14632    4498.6976
   14633    4549.3187
   14634    4440.5164
   14635    4549.5373
   14636    4291.2771
   14637    4477.5397
   14638    4411.1790
   14639    4328.2851
   14640    4508.7015
   14641    4475.5306
   14642    4511.9024
   14643    4578.7740
   14644    4462.9039
   14645    4537.3204
   14646    4615.9946
   14647    4471.3116
   14648    4346.3236
   14649    4437.0175
   14650    4451.6084
   14651    4577.7711
   14652    4505.9654
   14653    4439.7850
   14654    4492.3022
   14655    4477.1714
   14656    4429.1177
   14657    4386.2784
   14658    4484.8829
   14659    4378.0226
   14660    4369.5141
   14661    4536.5086
   14662    4421.3959
   14663    4431.8809
   14664    4539.8035
   14665    4460.9637
   14666    4493.6018
   14667    4387.4433
   14668    4458.7285
   14669    4334.4779
   14670    4432.6845
   14671    4252.9876
   14672    4538.9777
   14673    4408.2783
   14674    4397.8111
   14675    4581.5628
   14676    4406.7971
   14677    4570.1355
   14678    4489.8335
   14679    4533.3943
   14680    4565.3055
   14681    4525.0936
   14682    4626.7964
   14683    4517.1578
   14684    4544.0919
   14685    4478.4882
   14686    4534.4057
   14687    4645.8980
   14688    4500.6748
   14689    4574.4970
   14690    4522.4898
   14691    4432.3463
   14692    4472.8200
   14693    4517.0601
   14694    4631.0558
   14695    4615.8927
   14696    4516.5839
   14697    4600.4342
   14698    4522.5115
   14699    4560.8424
   14700    4568.3146
   14701    4559.8530
   14702    4477.0963
   14703    4397.9485
   14704    4366.5183
   14705    4392.1799
   14706    4423.1934
   14707    4357.9028
   14708    4478.4844
   14709    4296.3506
   14710    4351.3130
   14711    4519.7598
   14712    4493.2390
   14713    4534.2100
   14714    4369.9473
   14715    4432.5800
   14716    4565.6794
   14717    4353.1420
   14718    4456.1864
   14719    4522.3232
   14720    4321.2527
   14721    4344.1092
   14722    4451.8331
   14723    4595.4003
   14724    4471.1048
   14725    4383.1712
   14726    4370.0781
   14727    4405.1434
   14728    4344.8257
   14729    4490.4154
   14730    4511.2797
   14731    4551.3913
   14732    4482.2808
   14733    4470.7283
   14734    4470.3094
   14735    4306.5096
   14736    4507.9526
   14737    4422.2545
   14738    4551.2688
   14739    4554.8247
   14740    4436.5609
   14741    4564.5017
   14742    4517.4531
   14743    4414.4314
   14744    4462.8000
   14745    4445.2596
   14746    4574.1718
   14747    4553.2052
   14748    4558.2882
   14749    4587.2028
   14750    4550.9703
   14751    4470.7334
   14752    4518.7567
   14753    4534.0402
   14754    4581.8475
   14755    4571.3375
   14756    4598.0129
   14757    4465.4404
   14758    4615.5597
   14759    4561.8380
   14760    4547.8614
   14761    4592.4652
   14762    4680.7713
   14763    4612.7705
   14764    4573.0193
   14765    4563.7056
   14766    4519.0837
   14767    4653.6746
   14768    4569.7715
   14769    4432.2247
   14770    4474.0724
   14771    4604.4240
   14772    4628.1488
   14773    4464.9821
   14774    4536.9904
   14775    4540.0364
   14776    4584.9658
   14777    4350.3707
   14778    4607.8372
   14779    4569.7517
   14780    4504.5787
   14781    4636.0366
   14782    4629.2407
   14783    4657.8234
   14784    4672.3147
   14785    4615.6336
   14786    4612.3428
   14787    4586.8651
   14788    4603.4856
   14789    4432.5784
   14790    4542.1935
   14791    4482.3964
   14792    4425.8374
   14793    4503.6429
   14794    4581.3493
   14795    4583.1048
   14796    4502.8602
   14797    4576.7777
   14798    4479.1906
   14799    4529.8629
   14800    4530.8914
   14801    4654.7019
   14802    4463.2846
   14803    4647.4382
   14804    4509.1733
   14805    4572.3803
   14806    4532.2871
   14807    4518.5452
   14808    4572.7457
   14809    4495.1812
   14810    4414.7030
   14811    4475.8137
   14812    4458.1222
   14813    4586.7219
   14814    4483.0917
   14815    4581.3856
   14816    4582.5212
   14817    4610.4956
   14818    4503.7294
   14819    4490.0884
   14820    4494.4231
   14821    4542.0619
   14822    4537.1613
   14823    4602.2552
   14824    4628.3528
   14825    4657.9629
   14826    4487.3813
   14827    4573.8412
   14828    4642.7133
   14829    4553.4242
   14830    4527.9612
   14831    4567.2641
   14832    4497.2685
   14833    4519.9711
   14834    4411.7702
   14835    4503.7641
   14836    4481.9115
   14837    4530.8054
   14838    4534.7475
   14839    4490.3647
   14840    4530.8095
   14841    4588.8151
   14842    4810.7901
   14843    4628.3008
   14844    4560.3491
   14845    4632.1218
   14846    4650.9243
   14847    4521.2790
   14848    4509.5589
   14849    4492.6674
   14850    4532.3969
   14851    4500.6619
   14852    4479.0500
   14853    4498.6506
   14854    4538.0841
   14855    4504.8459
   14856    4494.3897
   14857    4561.2446
   14858    4461.5443
   14859    4422.6551
   14860    4614.4423
   14861    4650.4126
   14862    4589.8381
   14863    4589.4066
   14864    4449.3963
   14865    4590.8693
   14866    4473.1807
   14867    4434.5912
   14868    4444.3222
   14869    4525.0386
   14870    4415.6451
   14871    4451.2923
   14872    4515.1382
   14873    4465.9671
   14874    4444.5917
   14875    4491.8336
   14876    4365.3642
   14877    4371.3570
   14878    4497.1117
   14879    4417.4291
   14880    4430.2823
   14881    4476.1680
   14882    4404.4758
   14883    4463.1040
   14884    4486.6330
   14885    4479.3817
   14886    4473.6685
   14887    4433.7708
   14888    4451.5290
   14889    4487.6321
   14890    4526.9969
   14891    4356.1693
   14892    4482.3686
   14893    4518.6703
   14894    4552.4247
   14895    4510.2753
   14896    4415.1685
   14897    4621.2033
   14898    4475.5875
   14899    4632.6336
   14900    4521.8165
   14901    4451.1984
   14902    4371.4182
   14903    4479.2335
   14904    4539.0836
   14905    4436.3928
   14906    4549.0286
   14907    4424.2310
   14908    4516.2198
   14909    4454.7363
   14910    4525.3301
   14911    4495.3530
   14912    4634.4042
   14913    4504.7471
   14914    4524.6776
   14915    4517.1709
   14916    4581.4084
   14917    4528.5909
   14918    4394.3736
   14919    4525.8618
   14920    4539.9048
   14921    4464.9347
   14922    4381.4574
   14923    4375.1245
   14924    4594.4124
   14925    4647.5006
   14926    4763.1667
   14927    4525.7117
   14928    4562.6036
   14929    4465.4638
   14930    4643.2339
   14931    4412.1265
   14932    4588.3860
   14933    4289.7913
   14934    4398.1481
   14935    4513.7539
   14936    4479.9368
   14937    4427.2276
   14938    4486.4631
   14939    4486.5617
   14940    4439.6285
   14941    4480.3871
   14942    4630.1700
   14943    4457.5464
   14944    4561.0378
   14945    4378.4222
   14946    4470.6954
   14947    4485.5996
   14948    4719.4390
   14949    4522.9391
   14950    4621.0752
   14951    4668.2421
   14952    4591.9160
   14953    4434.5199
   14954    4565.9478
   14955    4570.3800
   14956    4528.1265
   14957    4750.1529
   14958    4516.2615
   14959    4600.9897
   14960    4552.2357
   14961    4654.3229
   14962    4683.6592
   14963    4583.5452
   14964    4747.1380
   14965    4612.7728
   14966    4702.6689
   14967    4887.1872
   14968    4780.7001
   14969    4622.1124
   14970    4730.5885
   14971    4770.7701
   14972    4594.1449
   14973    4676.4982
   14974    4667.5250
   14975    4759.0603
   14976    4581.1636
   14977    4770.1233
   14978    4704.5325
   14979    4730.4504
   14980    4684.7501
   14981    4687.4595
   14982    4686.6997
   14983    4759.5355
   14984    4750.7681
   14985    4766.9553
   14986    4713.6802
   14987    4613.8659
   14988    4716.0235
   14989    4649.5940
   14990    4602.5568
   14991    4599.1489
   14992    4588.3841
   14993    4488.5007
   14994    4574.7328
   14995    4430.0276
   14996    4535.0482
   14997    4667.8630
   14998    4636.5394
   14999    4579.8702
   15000    4705.1961
   15001    4720.2344
   15002    4662.1726
   15003    4624.0767
   15004    4473.2083
   15005    4513.5911
   15006    4543.6320
   15007    4626.1012
   15008    4537.6671
   15009    4611.0296
   15010    4714.1901
   15011    4579.4064
   15012    4684.9182
   15013    4587.2263
   15014    4591.0020
   15015    4702.6615
   15016    4677.9113
   15017    4694.8260
   15018    4624.4744
   15019    4715.7334
   15020    4636.7065
   15021    4746.7601
   15022    4663.7622
   15023    4514.5114
   15024    4551.9850
   15025    4608.8418
   15026    4633.7994
   15027    4552.8013
   15028    4666.5812
   15029    4458.2762
   15030    4634.5902
   15031    4427.4047
   15032    4553.2735
   15033    4574.1384
   15034    4598.4358
   15035    4417.9491
   15036    4417.8942
   15037    4571.0649
   15038    4494.8311
   15039    4633.9053
   15040    4445.3448
   15041    4523.6293
   15042    4588.5990
   15043    4591.2928
   15044    4607.9586
   15045    4637.6653
   15046    4651.7068
   15047    4556.4568
   15048    4434.8159
   15049    4637.4731
   15050    4611.1869
   15051    4585.3391
   15052    4527.1964
   15053    4570.1112
   15054    4572.9679
   15055    4638.9250
   15056    4661.6242
   15057    4541.4996
   15058    4532.0139
   15059    4415.8594
   15060    4618.6421
   15061    4578.9615
   15062    4645.8510
   15063    4755.0304
   15064    4706.1628
   15065    4365.1310
   15066    4490.6210
   15067    4437.8051
   15068    4648.2532
   15069    4553.1633
   15070    4647.3936
   15071    4597.2337
   15072    4537.7833
   15073    4608.7240
   15074    4482.1389
   15075    4615.1971
   15076    4419.8517
   15077    4564.3480
   15078    4679.3231
   15079    4598.2362
   15080    4710.7802
   15081    4711.2176
   15082    4502.7072
   15083    4709.8729
   15084    4712.1045
   15085    4683.2564
   15086    4707.1530
   15087    4540.2812
   15088    4568.1799
   15089    4549.2723
   15090    4500.2095
   15091    4597.3360
   15092    4513.4916
   15093    4537.1252
   15094    4452.3939
   15095    4630.3919
   15096    4499.5104
   15097    4499.2349
   15098    4578.6632
   15099    4615.5867
   15100    4695.9414
   15101    4638.7530
   15102    4534.4521
   15103    4489.4019
   15104    4578.1791
   15105    4554.6852
   15106    4522.3189
   15107    4514.5157
   15108    4487.7450
   15109    4624.4086
   15110    4446.2871
   15111    4603.2579
   15112    4397.3756
   15113    4481.4527
   15114    4422.6055
   15115    4597.8441
   15116    4385.7276
   15117    4591.6531
   15118    4555.3311
   15119    4593.8044
   15120    4476.9228
   15121    4632.6157
   15122    4585.4769
   15123    4585.2888
   15124    4543.1567
   15125    4599.4382
   15126    4557.2941
   15127    4522.1916
   15128    4552.4634
   15129    4575.3461
   15130    4520.3623
   15131    4507.1818
   15132    4555.4614
   15133    4509.4034
   15134    4601.1182
   15135    4663.6702
   15136    4556.0442
   15137    4461.1457
   15138    4529.2260
   15139    4591.5284
   15140    4611.9127
   15141    4709.4180
   15142    4594.1227
   15143    4581.6905
   15144    4471.5774
   15145    4502.9208
   15146    4653.1714
   15147    4502.9441
   15148    4612.7329
   15149    4539.8064
   15150    4548.4513
   15151    4510.3031
   15152    4565.0007
   15153    4414.6183
   15154    4583.1741
   15155    4458.4053
   15156    4452.9335
   15157    4555.5499
   15158    4575.5738
   15159    4629.5017
   15160    4577.9471
   15161    4603.1116
   15162    4496.4636
   15163    4681.0006
   15164    4455.0725
   15165    4644.5628
   15166    4626.1588
   15167    4552.9890
   15168    4421.9382
   15169    4526.4746
   15170    4624.8752
   15171    4494.9501
   15172    4417.7944
   15173    4529.9492
   15174    4583.1678
   15175    4456.9392
   15176    4499.4855
   15177    4542.6651
   15178    4420.0756
   15179    4395.6081
   15180    4606.7630
   15181    4597.9700
   15182    4547.8796
   15183    4526.7640
   15184    4361.7830
   15185    4491.8376
   15186    4522.0697
   15187    4520.2906
   15188    4447.5930
   15189    4530.1358
   15190    4416.2773
   15191    4505.5000
   15192    4441.6921
   15193    4457.8100
   15194    4420.6719
   15195    4390.3427
   15196    4373.2138
   15197    4491.1765
   15198    4329.3541
   15199    4522.3306
   15200    4617.8050
   15201    4598.3960
   15202    4583.3682
   15203    4483.4310
   15204    4500.8172
   15205    4401.9497
   15206    4581.8141
   15207    4484.6493
   15208    4474.7131
   15209    4462.2576
   15210    4483.7055
   15211    4482.2771
   15212    4495.5810
   15213    4507.5922
   15214    4540.0333
   15215    4485.6664
   15216    4391.8807
   15217    4483.2974
   15218    4561.3591
   15219    4577.3710
   15220    4556.3488
   15221    4579.8032
   15222    4538.3026
   15223    4590.6998
   15224    4528.5173
   15225    4526.2024
   15226    4545.0321
   15227    4452.0618
   15228    4560.9111
   15229    4518.0888
   15230    4420.9207
   15231    4415.2111
   15232    4359.8660
   15233    4320.3312
   15234    4359.7126
   15235    4448.2712
   15236    4450.7307
   15237    4518.5274
   15238    4470.7704
   15239    4516.4349
   15240    4469.6199
   15241    4535.3978
   15242    4610.3515
   15243    4508.6712
   15244    4520.9897
   15245    4579.7007
   15246    4371.0679
   15247    4510.4284
   15248    4592.1417
   15249    4498.9265
   15250    4579.5071
   15251    4510.9703
   15252    4549.2046
   15253    4525.5494
   15254    4588.7595
   15255    4495.8555
   15256    4445.7200
   15257    4550.7273
   15258    4469.3619
   15259    4575.2186
   15260    4513.9543
   15261    4526.2669
   15262    4579.6828
   15263    4535.0657
   15264    4632.7588
   15265    4551.3680
   15266    4629.8998
   15267    4783.8749
   15268    4593.5718
   15269    4613.4011
   15270    4679.3864
   15271    4610.0707
   15272    4609.8774
   15273    4677.8539
   15274    4562.5634
   15275    4603.3331
   15276    4676.0266
   15277    4607.5391
   15278    4584.1827
   15279    4551.6171
   15280    4493.5836
   15281    4601.7959
   15282    4662.2048
   15283    4576.4078
   15284    4567.1250
   15285    4549.4609
   15286    4436.9463
   15287    4387.0073
   15288    4468.3279
   15289    4457.4577
   15290    4504.4199
   15291    4434.4143
   15292    4495.1410
   15293    4614.8696
   15294    4617.9514
   15295    4473.3414
   15296    4433.6564
   15297    4635.0986
   15298    4618.1445
   15299    4593.4563
   15300    4594.0972
   15301    4390.5294
   15302    4419.7684
   15303    4449.4988
   15304    4444.4995
   15305    4498.8915
   15306    4586.8289
   15307    4531.0924
   15308    4486.2535
   15309    4563.1000
   15310    4487.6130
   15311    4434.5432
   15312    4492.0106
   15313    4715.0372
   15314    4744.8285
   15315    4656.1976
   15316    4567.0815
   15317    4604.6081
   15318    4660.4432
   15319    4532.1285
   15320    4617.6124
   15321    4681.4325
   15322    4675.6028
   15323    4605.0164
   15324    4519.1877
   15325    4640.7075
   15326    4662.2458
   15327    4547.8627
   15328    4563.9249
   15329    4598.8433
   15330    4517.1824
   15331    4575.9190
   15332    4535.9414
   15333    4555.0389
   15334    4472.6257
   15335    4461.9138
   15336    4485.8686
   15337    4558.3800
   15338    4453.9145
   15339    4483.5703
   15340    4419.6101
   15341    4539.0073
   15342    4676.9518
   15343    4649.1799
   15344    4545.8973
   15345    4574.8289
   15346    4548.0802
   15347    4691.3959
   15348    4629.3354
   15349    4694.0399
   15350    4583.9101
   15351    4608.3188
   15352    4605.6160
   15353    4597.0151
   15354    4733.6960
   15355    4662.8155
   15356    4563.2689
   15357    4592.0797
   15358    4510.5311
   15359    4704.1943
   15360    4571.9751
   15361    4650.8127
   15362    4507.8447
   15363    4530.7638
   15364    4572.6488
   15365    4513.2828
   15366    4609.3842
   15367    4619.3137
   15368    4595.7324
   15369    4485.9961
   15370    4605.6399
   15371    4576.3765
   15372    4530.0556
   15373    4455.3318
   15374    4598.8143
   15375    4561.7239
   15376    4606.5741
   15377    4556.4397
   15378    4550.4175
   15379    4703.4944
   15380    4536.1001
   15381    4582.9813
   15382    4770.2597
   15383    4668.8421
   15384    4672.2801
   15385    4652.2012
   15386    4593.3475
   15387    4567.8633
   15388    4639.6541
   15389    4515.4153
   15390    4598.1006
   15391    4556.2960
   15392    4482.5628
   15393    4694.9211
   15394    4563.0422
   15395    4484.4727
   15396    4560.5857
   15397    4460.7457
   15398    4627.6698
   15399    4442.0442
   15400    4507.6144
   15401    4447.3105
   15402    4462.0940
   15403    4597.3171
   15404    4584.2983
   15405    4526.4667
   15406    4457.9145
   15407    4508.3504
   15408    4366.6486
   15409    4466.1134
   15410    4558.8404
   15411    4471.4785
   15412    4568.6998
   15413    4474.4616
   15414    4607.8249
   15415    4594.3384
   15416    4473.5013
   15417    4531.4539
   15418    4624.7272
   15419    4664.7462
   15420    4526.1724
   15421    4537.5922
   15422    4572.5581
   15423    4401.2566
   15424    4496.8458
   15425    4660.7956
   15426    4509.3939
   15427    4522.4764
   15428    4461.3766
   15429    4426.4181
   15430    4393.3582
   15431    4386.2736
   15432    4419.9620
   15433    4375.7336
   15434    4299.5858
   15435    4285.9803
   15436    4431.2534
   15437    4532.0521
   15438    4485.0797
   15439    4454.9540
   15440    4457.2386
   15441    4486.5252
   15442    4379.2209
   15443    4497.3464
   15444    4465.5033
   15445    4527.9977
   15446    4548.9858
   15447    4572.7980
   15448    4380.4892
   15449    4517.2520
   15450    4573.1129
   15451    4443.9204
   15452    4482.3716
   15453    4533.3931
   15454    4574.5820
   15455    4521.5102
   15456    4557.2253
   15457    4609.4639
   15458    4614.1006
   15459    4696.1539
   15460    4600.1172
   15461    4580.8590
   15462    4621.4751
   15463    4562.1886
   15464    4482.7676
   15465    4618.8403
   15466    4549.6415
   15467    4601.5436
   15468    4559.2763
   15469    4512.0698
   15470    4602.3415
   15471    4585.6003
   15472    4587.0047
   15473    4608.7510
   15474    4425.8029
   15475    4610.8460
   15476    4645.1635
   15477    4564.1390
   15478    4607.2625
   15479    4526.5368
   15480    4522.3943
   15481    4407.1222
   15482    4408.9723
   15483    4507.3180
   15484    4491.5869
   15485    4601.3169
   15486    4668.0269
   15487    4471.8816
   15488    4686.1667
   15489    4539.1238
   15490    4666.6822
   15491    4571.2014
   15492    4646.0225
   15493    4511.5076
   15494    4547.6682
   15495    4594.3553
   15496    4628.4543
   15497    4694.6316
   15498    4526.1333
   15499    4655.2547
   15500    4622.3384
   15501    4602.8243
   15502    4673.2626
   15503    4734.6850
   15504    4708.2467
   15505    4650.1629
   15506    4388.6209
   15507    4709.5501
   15508    4578.8901
   15509    4594.9598
   15510    4493.8572
   15511    4515.0152
   15512    4562.2036
   15513    4436.3983
   15514    4604.1509
   15515    4486.9612
   15516    4522.3876
   15517    4515.7594
   15518    4621.5531
   15519    4563.4094
   15520    4512.1117
   15521    4553.2835
   15522    4542.0588
   15523    4433.7944
   15524    4504.0206
   15525    4489.5697
   15526    4627.8871
   15527    4490.9076
   15528    4525.1763
   15529    4609.0951
   15530    4614.9751
   15531    4526.8372
   15532    4375.9021
   15533    4494.2499
   15534    4569.8449
   15535    4536.2659
   15536    4622.0826
   15537    4539.9945
   15538    4644.4326
   15539    4600.9857
   15540    4569.8989
   15541    4666.8405
   15542    4491.2371
   15543    4613.6733
   15544    4559.9967
   15545    4576.6566
   15546    4593.5925
   15547    4670.6736
   15548    4656.1019
   15549    4553.9719
   15550    4515.1589
   15551    4681.1606
   15552    4702.0215
   15553    4721.8873
   15554    4642.7828
   15555    4602.5631
   15556    4660.8955
   15557    4715.1450
   15558    4579.9260
   15559    4623.5895
   15560    4569.5878
   15561    4561.7197
   15562    4651.2521
   15563    4744.9730
   15564    4585.1508
   15565    4655.7764
   15566    4544.4980
   15567    4662.9617
   15568    4650.1839
   15569    4622.3397
   15570    4674.9679
   15571    4703.6696
   15572    4713.4419
   15573    4526.8259
   15574    4726.7717
   15575    4735.9701
   15576    4652.0198
   15577    4747.1865
   15578    4573.9432
   15579    4691.6240
   15580    4602.1352
   15581    4634.6406
   15582    4534.8846
   15583    4497.9701
   15584    4584.0359
   15585    4498.7219
   15586    4593.1532
   15587    4586.9750
   15588    4482.7413
   15589    4585.9140
   15590    4495.3321
   15591    4635.4194
   15592    4642.1091
   15593    4576.6753
   15594    4618.5824
   15595    4608.4275
   15596    4680.8265
   15597    4640.9287
   15598    4695.9177
   15599    4521.2852
   15600    4651.0573
   15601    4469.0885
   15602    4553.8488
   15603    4606.6874
   15604    4620.1060
   15605    4501.4780
   15606    4638.8292
   15607    4569.8975
   15608    4624.3593
   15609    4498.0113
   15610    4652.2876
   15611    4644.3965
   15612    4546.3920
   15613    4649.1141
   15614    4595.1000
   15615    4672.3168
   15616    4551.2163
   15617    4627.6787
   15618    4584.1226
   15619    4567.1056
   15620    4629.4315
   15621    4669.8973
   15622    4499.5474
   15623    4609.4112
   15624    4749.8000
   15625    4658.1577
   15626    4599.0778
   15627    4668.0261
   15628    4755.9442
   15629    4729.8448
   15630    4627.7245
   15631    4693.3772
   15632    4716.4262
   15633    4467.9616
   15634    4615.9447
   15635    4681.2466
   15636    4609.8431
   15637    4623.0706
   15638    4579.1731
   15639    4743.2149
   15640    4605.2237
   15641    4565.7404
   15642    4626.4915
   15643    4581.1663
   15644    4555.2133
   15645    4503.4192
   15646    4455.9301
   15647    4558.8618
   15648    4469.8190
   15649    4513.5441
   15650    4440.2611
   15651    4420.2923
   15652    4432.5818
   15653    4382.9445
   15654    4495.3291
   15655    4457.4806
   15656    4528.7136
   15657    4440.7182
   15658    4583.5112
   15659    4466.0255
   15660    4434.5478
   15661    4460.6084
   15662    4582.8466
   15663    4517.3793
   15664    4573.8535
   15665    4573.1198
   15666    4522.4736
   15667    4533.7162
   15668    4564.3407
   15669    4617.8038
   15670    4559.7142
   15671    4484.3596
   15672    4456.7773
   15673    4593.1205
   15674    4388.1569
   15675    4545.8303
   15676    4689.3512
   15677    4609.3341
   15678    4581.7189
   15679    4577.0498
   15680    4592.2873
   15681    4641.1062
   15682    4604.5654
   15683    4689.2660
   15684    4609.0957
   15685    4640.8999
   15686    4634.1011
   15687    4775.1549
   15688    4630.7933
   15689    4601.0417
   15690    4605.1244
   15691    4612.8961
   15692    4620.0511
   15693    4618.4449
   15694    4522.9908
   15695    4603.7639
   15696    4475.2947
   15697    4703.4778
   15698    4654.1346
   15699    4531.4762
   15700    4615.1200
   15701    4614.5095
   15702    4636.4989
   15703    4588.0497
   15704    4706.7723
   15705    4583.9394
   15706    4598.3305
   15707    4666.3425
   15708    4638.5282
   15709    4572.0299
   15710    4660.6122
   15711    4671.6044
   15712    4719.7719
   15713    4605.8516
   15714    4756.8168
   15715    4700.8305
   15716    4672.7475
   15717    4600.7709
   15718    4679.8627
   15719    4650.5908
   15720    4547.8104
   15721    4685.5685
   15722    4647.8822
   15723    4572.5248
   15724    4625.1415
   15725    4614.1952
   15726    4707.3774
   15727    4752.7981
   15728    4748.5629
   15729    4720.0171
   15730    4625.7854
   15731    4636.8221
   15732    4786.4118
   15733    4449.7962
   15734    4678.9731
   15735    4610.1560
   15736    4628.5986
   15737    4609.3768
   15738    4708.6820
   15739    4772.0647
   15740    4502.0897
   15741    4514.3736
   15742    4474.4147
   15743    4664.5301
   15744    4640.3215
   15745    4715.2096
   15746    4633.3096
   15747    4476.4920
   15748    4553.8234
   15749    4500.9027
   15750    4629.1522
   15751    4562.5399
   15752    4522.5168
   15753    4591.5027
   15754    4641.7200
   15755    4697.9591
   15756    4573.0589
   15757    4650.1620
   15758    4536.1199
   15759    4562.2030
   15760    4522.5169
   15761    4700.5657
   15762    4647.1168
   15763    4638.9171
   15764    4633.1879
   15765    4534.4744
   15766    4634.3615
   15767    4668.5570
   15768    4610.6689
   15769    4667.9317
   15770    4647.9060
   15771    4686.8704
   15772    4735.2293
   15773    4571.7508
   15774    4592.3686
   15775    4495.2252
   15776    4572.3935
   15777    4641.5040
   15778    4640.1435
   15779    4681.8177
   15780    4685.8817
   15781    4565.1576
   15782    4657.9428
   15783    4579.4691
   15784    4693.3784
   15785    4509.0659
   15786    4576.6819
   15787    4703.8163
   15788    4542.9975
   15789    4661.4574
   15790    4693.1364
   15791    4709.4845
   15792    4694.8971
   15793    4649.5712
   15794    4674.7674
   15795    4672.2158
   15796    4613.6286
   15797    4664.5306
   15798    4601.3943
   15799    4599.0466
   15800    4627.0863
   15801    4665.1347
   15802    4662.2115
   15803    4728.3836
   15804    4544.5830
   15805    4640.9416
   15806    4556.6729
   15807    4555.9474
   15808    4702.9273
   15809    4619.1148
   15810    4849.9302
   15811    4692.8925
   15812    4815.5325
   15813    4742.8853
   15814    4762.7794
   15815    4728.7517
   15816    4654.5138
   15817    4680.3988
   15818    4728.1213
   15819    4585.6292
   15820    4762.2422
   15821    4668.1783
   15822    4694.1661
   15823    4680.2537
   15824    4719.7011
   15825    4668.4556
   15826    4707.7941
   15827    4584.8646
   15828    4784.2716
   15829    4657.9877
   15830    4739.4656
   15831    4641.7392
   15832    4730.4784
   15833    4592.5884
   15834    4731.6778
   15835    4646.0532
   15836    4709.8052
   15837    4649.9588
   15838    4678.7276
   15839    4654.1933
   15840    4781.5316
   15841    4637.3474
   15842    4724.6871
   15843    4662.5070
   15844    4845.8126
   15845    4580.3251
   15846    4620.2689
   15847    4612.9076
   15848    4621.8880
   15849    4558.5347
   15850    4640.3029
   15851    4651.1356
   15852    4742.0089
   15853    4577.9355
   15854    4650.3291
   15855    4665.6141
   15856    4673.2608
   15857    4777.3939
   15858    4697.1740
   15859    4656.0067
   15860    4673.3461
   15861    4638.6612
   15862    4756.7435
   15863    4671.9215
   15864    4659.6572
   15865    4577.6720
   15866    4780.1832
   15867    4791.1505
   15868    4763.3681
   15869    4794.2634
   15870    4719.1120
   15871    4634.5216
   15872    4544.3107
   15873    4652.1871
   15874    4705.1146
   15875    4612.5746
   15876    4553.8058
   15877    4521.5646
   15878    4570.7443
   15879    4570.6718
   15880    4504.3413
   15881    4538.3161
   15882    4521.8311
   15883    4624.9970
   15884    4526.2426
   15885    4601.3856
   15886    4559.5503
   15887    4554.8230
   15888    4585.9088
   15889    4777.4351
   15890    4525.4597
   15891    4692.5412
   15892    4812.2226
   15893    4731.9544
   15894    4680.8464
   15895    4698.2651
   15896    4567.3092
   15897    4718.1117
   15898    4667.9769
   15899    4631.8161
   15900    4784.7800
   15901    4853.3938
   15902    4701.2903
   15903    4692.9454
   15904    4702.4638
   15905    4700.3758
   15906    4577.6955
   15907    4673.2462
   15908    4761.4984
   15909    4655.3159
   15910    4662.3463
   15911    4549.8444
   15912    4840.9118
   15913    4634.8606
   15914    4591.3376
   15915    4617.0825
   15916    4682.5207
   15917    4686.7560
   15918    4607.7580
   15919    4590.7879
   15920    4656.7406
   15921    4571.5878
   15922    4541.5958
   15923    4503.3195
   15924    4559.8183
   15925    4433.7384
   15926    4575.8022
   15927    4701.4457
   15928    4538.4229
   15929    4471.2975
   15930    4648.4634
   15931    4379.5515
   15932    4542.2477
   15933    4551.1287
   15934    4589.2488
   15935    4624.1527
   15936    4544.3175
   15937    4617.1600
   15938    4494.1618
   15939    4583.5969
   15940    4637.1802
   15941    4640.7823
   15942    4643.3159
   15943    4548.6238
   15944    4637.7409
   15945    4557.7354
   15946    4567.2557
   15947    4618.1679
   15948    4545.4327
   15949    4512.5480
   15950    4443.2603
   15951    4582.4980
   15952    4619.1870
   15953    4598.9895
   15954    4583.1294
   15955    4453.0131
   15956    4571.6271
   15957    4576.3103
   15958    4615.8289
   15959    4575.6442
   15960    4607.8209
   15961    4566.7273
   15962    4609.5446
   15963    4558.5989
   15964    4485.1665
   15965    4589.2269
   15966    4556.9073
   15967    4505.5742
   15968    4608.8417
   15969    4623.7766
   15970    4668.8534
   15971    4592.4137
   15972    4734.3543
   15973    4610.9475
   15974    4670.3239
   15975    4766.5219
   15976    4793.0383
   15977    4839.4094
   15978    4752.2265
   15979    4706.9810
   15980    4514.8820
   15981    4594.6854
   15982    4523.0863
   15983    4667.2053
   15984    4642.2612
   15985    4717.5985
   15986    4718.0046
   15987    4678.7383
   15988    4637.8200
   15989    4766.7997
   15990    4678.6402
   15991    4740.5987
   15992    4640.2660
   15993    4623.8038
   15994    4564.5684
   15995    4733.5967
   15996    4861.3969
   15997    4741.4317
   15998    4577.7702
   15999    4703.3761
   16000    4680.2203
   16001    4723.7480
   16002    4656.3669
   16003    4811.2335
   16004    4744.0046
   16005    4763.0438
   16006    4747.4474
   16007    4625.5987
   16008    4689.2659
   16009    4680.1277
   16010    4693.8497
   16011    4648.1850
   16012    4541.5967
   16013    4567.6385
   16014    4590.5672
   16015    4619.2660
   16016    4549.4298
   16017    4659.2256
   16018    4456.8303
   16019    4520.6509
   16020    4564.0943
   16021    4693.3705
   16022    4514.4962
   16023    4588.7298
   16024    4594.9008
   16025    4586.0616
   16026    4630.5870
   16027    4660.3057
   16028    4678.1103
   16029    4722.5298
   16030    4611.1685
   16031    4682.6905
   16032    4660.9575
   16033    4577.8453
   16034    4711.8180
   16035    4685.0092
   16036    4650.3573
   16037    4641.9247
   16038    4580.8040
   16039    4526.2081
   16040    4706.6023
   16041    4554.9912
   16042    4681.3478
   16043    4503.6507
   16044    4627.9008
   16045    4555.9689
   16046    4559.6199
   16047    4548.8991
   16048    4579.9299
   16049    4699.3016
   16050    4656.1934
   16051    4557.7450
   16052    4620.5697
   16053    4680.0597
   16054    4657.8352
   16055    4526.2426
   16056    4631.8815
   16057    4654.0159
   16058    4803.1651
   16059    4586.9785
   16060    4592.0302
   16061    4603.6412
   16062    4599.0918
   16063    4589.1486
   16064    4607.1657
   16065    4652.6099
   16066    4560.9446
   16067    4681.7277
   16068    4558.3210
   16069    4600.0267
   16070    4603.2059
   16071    4708.1421
   16072    4586.7082
   16073    4651.5689
   16074    4649.7047
   16075    4733.8456
   16076    4592.2829
   16077    4567.9280
   16078    4515.2669
   16079    4530.7093
   16080    4476.3269
   16081    4566.1741
   16082    4735.0239
   16083    4505.9999
   16084    4605.9747
   16085    4564.1867
   16086    4542.4115
   16087    4544.9025
   16088    4560.9535
   16089    4501.2345
   16090    4571.4899
   16091    4664.9126
   16092    4734.7247
   16093    4696.2598
   16094    4609.7120
   16095    4704.7271
   16096    4551.8224
   16097    4590.1797
   16098    4636.1033
   16099    4565.6963
   16100    4732.5948
   16101    4573.7027
   16102    4701.8184
   16103    4505.0425
   16104    4598.1858
   16105    4606.5800
   16106    4607.1519
   16107    4533.8689
   16108    4576.1035
   16109    4463.8598
   16110    4487.0793
   16111    4543.1329
   16112    4574.7552
   16113    4523.8701
   16114    4446.6284
   16115    4485.0034
   16116    4538.9964
   16117    4506.4201
   16118    4563.5619
   16119    4588.4796
   16120    4566.1027
   16121    4534.6932
   16122    4458.0003
   16123    4558.3962
   16124    4594.5981
   16125    4618.6402
   16126    4589.9910
   16127    4566.4936
   16128    4559.7226
   16129    4523.9345
   16130    4552.3225
   16131    4528.4928
   16132    4623.5912
   16133    4492.0787
   16134    4528.9998
   16135    4407.8991
   16136    4431.1049
   16137    4482.4700
   16138    4590.1500
   16139    4390.0055
   16140    4487.2634
   16141    4595.6612
   16142    4441.3568
   16143    4403.6339
   16144    4447.2584
   16145    4535.6847
   16146    4564.5468
   16147    4560.4337
   16148    4618.3160
   16149    4679.4150
   16150    4579.8558
   16151    4501.9879
   16152    4538.3922
   16153    4427.4374
   16154    4524.4854
   16155    4604.5925
   16156    4644.4744
   16157    4551.1709
   16158    4535.8489
   16159    4578.5083
   16160    4671.4991
   16161    4693.4967
   16162    4616.5520
   16163    4620.5057
   16164    4678.1069
   16165    4658.8462
   16166    4558.9777
   16167    4629.9180
   16168    4602.9909
   16169    4605.1781
   16170    4528.3924
   16171    4577.8018
   16172    4578.4762
   16173    4592.0459
   16174    4652.4624
   16175    4554.5666
   16176    4609.4510
   16177    4534.6551
   16178    4569.1824
   16179    4581.9992
   16180    4542.8291
   16181    4700.8607
   16182    4706.6095
   16183    4658.8904
   16184    4661.1676
   16185    4575.8269
   16186    4573.3963
   16187    4339.3892
   16188    4520.4778
   16189    4618.7450
   16190    4582.5350
   16191    4544.3767
   16192    4770.2061
   16193    4769.0259
   16194    4623.3951
   16195    4734.0501
   16196    4651.1574
   16197    4574.0893
   16198    4724.5708
   16199    4613.3058
   16200    4579.2261
   16201    4364.1907
   16202    4490.7123
   16203    4499.7360
   16204    4507.3683
   16205    4607.3368
   16206    4684.7537
   16207    4607.6348
   16208    4552.2833
   16209    4653.5598
   16210    4536.8543
   16211    4516.0640
   16212    4512.9909
   16213    4630.0088
   16214    4535.1145
   16215    4554.7912
   16216    4476.1273
   16217    4705.4462
   16218    4711.1849
   16219    4682.8939
   16220    4758.0750
   16221    4723.1166
   16222    4754.4231
   16223    4602.6300
   16224    4720.3325
   16225    4725.1142
   16226    4700.0481
   16227    4637.6655
   16228    4749.3750
   16229    4742.2367
   16230    4688.3293
   16231    4566.0962
   16232    4659.0965
   16233    4500.1080
   16234    4654.1137
   16235    4642.3288
   16236    4660.5466
   16237    4600.7894
   16238    4575.8649
   16239    4513.6155
   16240    4500.8811
   16241    4568.2982
   16242    4521.7214
   16243    4557.3183
   16244    4686.4167
   16245    4426.4360
   16246    4543.3915
   16247    4675.2566
   16248    4574.4352
   16249    4500.2040
   16250    4703.0012
   16251    4624.3867
   16252    4582.7876
   16253    4556.8480
   16254    4532.2141
   16255    4732.4740
   16256    4480.2027
   16257    4638.3982
   16258    4492.2660
   16259    4539.7339
   16260    4684.5143
   16261    4409.8674
   16262    4525.0890
   16263    4605.4108
   16264    4617.4636
   16265    4465.5655
   16266    4379.6464
   16267    4459.8200
   16268    4645.0777
   16269    4487.9105
   16270    4560.8520
   16271    4699.0103
   16272    4676.7478
   16273    4504.7706
   16274    4489.3777
   16275    4516.0835
   16276    4666.5063
   16277    4479.8702
   16278    4477.6378
   16279    4508.7879
   16280    4579.1130
   16281    4525.2237
   16282    4524.2378
   16283    4550.7677
   16284    4474.5058
   16285    4564.4955
   16286    4525.8635
   16287    4560.4683
   16288    4719.2232
   16289    4550.9134
   16290    4465.1412
   16291    4674.0449
   16292    4686.3146
   16293    4714.8173
   16294    4660.3822
   16295    4684.1314
   16296    4756.2162
   16297    4602.2200
   16298    4629.7971
   16299    4510.2416
   16300    4620.5533
   16301    4670.1366
   16302    4668.9363
   16303    4660.1375
   16304    4504.2037
   16305    4358.1732
   16306    4406.2613
   16307    4462.3720
   16308    4465.7745
   16309    4461.3732
   16310    4473.2233
   16311    4479.0939
   16312    4557.9120
   16313    4655.2846
   16314    4603.6678
   16315    4665.1427
   16316    4591.9446
   16317    4547.9768
   16318    4562.3428
   16319    4662.6053
   16320    4538.5933
   16321    4642.2228
   16322    4541.8762
   16323    4511.7426
   16324    4503.2526
   16325    4477.0796
   16326    4484.3939
   16327    4602.6771
   16328    4619.8367
   16329    4679.3408
   16330    4584.2887
   16331    4684.6086
   16332    4694.1844
   16333    4487.4076
   16334    4636.4874
   16335    4581.7023
   16336    4593.0124
   16337    4720.3147
   16338    4660.9672
   16339    4676.0054
   16340    4558.3971
   16341    4567.2143
   16342    4623.8741
   16343    4640.9089
   16344    4786.6982
   16345    4705.5774
   16346    4550.4808
   16347    4703.2070
   16348    4592.6790
   16349    4762.5053
   16350    4663.6401
   16351    4695.2350
   16352    4720.9921
   16353    4613.2968
   16354    4545.6957
   16355    4604.1178
   16356    4587.5294
   16357    4630.1955
   16358    4641.7590
   16359    4840.7652
   16360    4751.9355
   16361    4645.5343
   16362    4684.7463
   16363    4749.0396
   16364    4666.8272
   16365    4852.9563
   16366    4766.3868
   16367    4579.5399
   16368    4520.1599
   16369    4588.1370
   16370    4631.8845
   16371    4570.7816
   16372    4649.7820
   16373    4781.4062
   16374    4658.1405
   16375    4644.7017
   16376    4805.4071
   16377    4727.6364
   16378    4631.4710
   16379    4872.0108
   16380    4678.6064
   16381    4614.1012
   16382    4578.5999
   16383    4746.6690
   16384    4572.8912
   16385    4446.6583
   16386    4723.5202
   16387    4681.2999
   16388    4669.1434
   16389    4598.4499
   16390    4702.3263
   16391    4652.0048
   16392    4584.8970
   16393    4506.6424
   16394    4631.9776
   16395    4657.1783
   16396    4627.2534
   16397    4733.8908
   16398    4698.4586
   16399    4764.9181
   16400    4681.1046
   16401    4638.7105
   16402    4766.9862
   16403    4559.5904
   16404    4681.4358
   16405    4687.2672
   16406    4571.2201
   16407    4951.8517
   16408    4800.0560
   16409    4694.7850
   16410    4768.7463
   16411    4764.9242
   16412    4632.5564
   16413    4643.5274
   16414    4655.9460
   16415    4645.7953
   16416    4595.4424
   16417    4725.8190
   16418    4674.7936
   16419    4692.5121
   16420    4511.0789
   16421    4664.5776
   16422    4597.7062
   16423    4653.8642
   16424    4613.5387
   16425    4511.2363
   16426    4587.1487
   16427    4507.2881
   16428    4667.4683
   16429    4649.3043
   16430    4538.3497
   16431    4613.9395
   16432    4676.4350
   16433    4586.1583
   16434    4534.9463
   16435    4587.1786
   16436    4588.0538
   16437    4774.4158
   16438    4616.9189
   16439    4615.4001
   16440    4646.2146
   16441    4754.5571
   16442    4711.4034
   16443    4802.4228
   16444    4860.8489
   16445    4856.0850
   16446    4722.7751
   16447    4752.5368
   16448    4781.4186
   16449    4756.7948
   16450    4774.6168
   16451    4821.4550
   16452    4720.8971
   16453    4765.2770
   16454    4853.8840
   16455    4715.1402
   16456    4718.0177
   16457    4829.2812
   16458    4710.6690
   16459    4580.6581
   16460    4705.2086
   16461    4660.7502
   16462    4640.2307
   16463    4572.6828
   16464    4595.8169
   16465    4659.4899
   16466    4560.9973
   16467    4586.3903
   16468    4531.4252
   16469    4512.8256
   16470    4544.3537
   16471    4606.3204
   16472    4646.1586
   16473    4600.9138
   16474    4531.5064
   16475    4627.9120
   16476    4677.3618
   16477    4769.8308
   16478    4573.8507
   16479    4699.1690
   16480    4633.2537
   16481    4719.8165
   16482    4774.4635
   16483    4625.5623
   16484    4673.9989
   16485    4636.0472
   16486    4703.9814
   16487    4626.4268
   16488    4616.7699
   16489    4603.2557
   16490    4551.4159
   16491    4524.7850
   16492    4481.7249
   16493    4427.7480
   16494    4537.6593
   16495    4446.0416
   16496    4687.8412
   16497    4655.5854
   16498    4675.0351
   16499    4725.9209
   16500    4694.8731
   16501    4572.4264
   16502    4623.0932
   16503    4569.1233
   16504    4630.9275
   16505    4639.0556
   16506    4649.8315
   16507    4682.0541
   16508    4551.8877
   16509    4664.9657
   16510    4596.8676
   16511    4543.5859
   16512    4663.0352
   16513    4696.2566
   16514    4572.3638
   16515    4681.7398
   16516    4694.2665
   16517    4600.1875
   16518    4666.0172
   16519    4723.6522
   16520    4633.1745
   16521    4622.9870
   16522    4748.2666
   16523    4730.5239
   16524    4835.7645
   16525    4696.2169
   16526    4647.1341
   16527    4789.3907
   16528    4739.5203
   16529    4752.6219
   16530    4857.3122
   16531    4695.1680
   16532    4597.2403
   16533    4768.3596
   16534    4698.6402
   16535    4813.1456
   16536    4757.0766
   16537    4640.6580
   16538    4702.6839
   16539    4587.3087
   16540    4720.4124
   16541    4661.1754
   16542    4676.4650
   16543    4648.2259
   16544    4692.4678
   16545    4700.3136
   16546    4739.2797
   16547    4642.8216
   16548    4798.9511
   16549    4692.6473
   16550    4760.6255
   16551    4626.5114
   16552    4762.0420
   16553    4719.2467
   16554    4754.2075
   16555    4696.8283
   16556    4667.7645
   16557    4694.5243
   16558    4734.6747
   16559    4788.6258
   16560    4649.6296
   16561    4590.8671
   16562    4629.2950
   16563    4678.3814
   16564    4641.8825
   16565    4695.5542
   16566    4640.7620
   16567    4621.7927
   16568    4560.2358
   16569    4698.4034
   16570    4604.8538
   16571    4577.7587
   16572    4669.1889
   16573    4583.0521
   16574    4663.4155
   16575    4562.1412
   16576    4591.6234
   16577    4615.9616
   16578    4493.5286
   16579    4608.0377
   16580    4550.1354
   16581    4704.3083
   16582    4723.8479
   16583    4782.2296
   16584    4566.1723
   16585    4713.8057
   16586    4747.9725
   16587    4793.1539
   16588    4610.9874
   16589    4760.9817
   16590    4794.8020
   16591    4776.9184
   16592    4880.7598
   16593    4735.1294
   16594    4603.6908
   16595    4658.5743
   16596    4806.6760
   16597    4623.3907
   16598    4695.8517
   16599    4796.8232
   16600    4706.2546
   16601    4598.5866
   16602    4650.3224
   16603    4639.9498
   16604    4689.0327
   16605    4478.8512
   16606    4722.6186
   16607    4608.7398
   16608    4532.6329
   16609    4650.9374
   16610    4606.5283
   16611    4516.0227
   16612    4512.9072
   16613    4635.7486
   16614    4492.8669
   16615    4627.7198
   16616    4523.7353
   16617    4422.5011
   16618    4542.6705
   16619    4606.9267
   16620    4639.8158
   16621    4656.6856
   16622    4660.6052
   16623    4480.5947
   16624    4457.3317
   16625    4469.3010
   16626    4538.3517
   16627    4512.2252
   16628    4394.2272
   16629    4553.8313
   16630    4593.2322
   16631    4625.2118
   16632    4561.2139
   16633    4565.8868
   16634    4459.4488
   16635    4562.0713
   16636    4523.1109
   16637    4634.5433
   16638    4403.3560
   16639    4561.9674
   16640    4602.8643
   16641    4530.0672
   16642    4668.1303
   16643    4675.4191
   16644    4641.0540
   16645    4627.5116
   16646    4544.9403
   16647    4765.9397
   16648    4706.4067
   16649    4673.4129
   16650    4696.9099
   16651    4632.7961
   16652    4598.2806
   16653    4558.6390
   16654    4650.2134
   16655    4576.7108
   16656    4580.7009
   16657    4478.4202
   16658    4553.7290
   16659    4505.2050
   16660    4515.9419
   16661    4614.1434
   16662    4428.9188
   16663    4398.1522
   16664    4356.6848
   16665    4563.6000
   16666    4541.3471
   16667    4461.7019
   16668    4389.4884
   16669    4435.7236
   16670    4465.6969
   16671    4520.6286
   16672    4438.4829
   16673    4623.2627
   16674    4497.8120
   16675    4573.9526
   16676    4715.6020
   16677    4598.7550
   16678    4514.9785
   16679    4570.4642
   16680    4676.4059
   16681    4647.8960
   16682    4628.7583
   16683    4505.9305
   16684    4618.1551
   16685    4605.1800
   16686    4568.5928
   16687    4646.1210
   16688    4441.0455
   16689    4519.2685
   16690    4626.9877
   16691    4609.9513
   16692    4484.0327
   16693    4512.2408
   16694    4552.1962
   16695    4541.4103
   16696    4401.2295
   16697    4601.5272
   16698    4773.1003
   16699    4559.3478
   16700    4499.7124
   16701    4536.2323
   16702    4491.0759
   16703    4685.9597
   16704    4548.1065
   16705    4514.2718
   16706    4642.5731
   16707    4446.0467
   16708    4470.1200
   16709    4512.3762
   16710    4542.4389
   16711    4580.7628
   16712    4605.9936
   16713    4508.4439
   16714    4546.0329
   16715    4505.3912
   16716    4627.0125
   16717    4491.3146
   16718    4530.3372
   16719    4479.9668
   16720    4497.0028
   16721    4499.0376
   16722    4504.8660
   16723    4592.3698
   16724    4529.5546
   16725    4596.7656
   16726    4547.6309
   16727    4537.6792
   16728    4445.9394
   16729    4545.6902
   16730    4588.9323
   16731    4433.1134
   16732    4431.1840
   16733    4592.9451
   16734    4484.3346
   16735    4587.9983
   16736    4595.5268
   16737    4504.1058
   16738    4566.4413
   16739    4591.0312
   16740    4607.0887
   16741    4502.6289
   16742    4664.2415
   16743    4586.9343
   16744    4597.5572
   16745    4610.1274
   16746    4500.8108
   16747    4492.5965
   16748    4635.4276
   16749    4611.7051
   16750    4652.7088
   16751    4663.1508
   16752    4614.0927
   16753    4619.0215
   16754    4657.4551
   16755    4477.4042
   16756    4610.0757
   16757    4565.8189
   16758    4620.0570
   16759    4539.4679
   16760    4513.6245
   16761    4541.0154
   16762    4439.8054
   16763    4569.8680
   16764    4463.8438
   16765    4609.7146
   16766    4625.0884
   16767    4543.0793
   16768    4635.5019
   16769    4535.9020
   16770    4584.1898
   16771    4556.6429
   16772    4737.5745
   16773    4465.9937
   16774    4557.9704
   16775    4530.2421
   16776    4635.2126
   16777    4555.3819
   16778    4553.3982
   16779    4490.2702
   16780    4561.1920
   16781    4564.2201
   16782    4578.2902
   16783    4492.6003
   16784    4610.0581
   16785    4688.2930
   16786    4581.7904
   16787    4664.5872
   16788    4641.1690
   16789    4588.2497
   16790    4691.7422
   16791    4737.8124
   16792    4566.4409
   16793    4573.6405
   16794    4583.1059
   16795    4656.0330
   16796    4621.6166
   16797    4690.2610
   16798    4671.9321
   16799    4561.4150
   16800    4566.5833
   16801    4710.2541
   16802    4737.7740
   16803    4640.1159
   16804    4598.8764
   16805    4579.3775
   16806    4611.8431
   16807    4546.5428
   16808    4776.5107
   16809    4529.4789
   16810    4649.9550
   16811    4672.1117
   16812    4672.8836
   16813    4699.0148
   16814    4738.5975
   16815    4747.7743
   16816    4691.6091
   16817    4669.2694
   16818    4650.4035
   16819    4539.9781
   16820    4600.5121
   16821    4644.8504
   16822    4693.2789
   16823    4517.0103
   16824    4658.0356
   16825    4555.6963
   16826    4501.8354
   16827    4497.0855
   16828    4457.0520
   16829    4542.7668
   16830    4584.7373
   16831    4580.6617
   16832    4537.4344
   16833    4531.5391
   16834    4565.9567
   16835    4657.3191
   16836    4684.7288
   16837    4741.3977
   16838    4642.6040
   16839    4667.1538
   16840    4525.4236
   16841    4617.6256
   16842    4616.9360
   16843    4540.6823
   16844    4635.7394
   16845    4642.5500
   16846    4658.4760
   16847    4652.4549
   16848    4696.0025
   16849    4766.9902
   16850    4810.0023
   16851    4803.9807
   16852    4714.1709
   16853    4797.3512
   16854    4726.0744
   16855    4618.5813
   16856    4815.9887
   16857    4827.2698
   16858    4777.1677
   16859    4897.7583
   16860    4714.7927
   16861    4701.2263
   16862    4803.2414
   16863    4594.3294
   16864    4634.1425
   16865    4715.4410
   16866    4653.8190
   16867    4708.9174
   16868    4733.4867
   16869    4598.4627
   16870    4713.6965
   16871    4854.3484
   16872    4718.0202
   16873    4658.2051
   16874    4616.6139
   16875    4612.6242
   16876    4501.6141
   16877    4556.7935
   16878    4362.0321
   16879    4572.0031
   16880    4606.3213
   16881    4622.5358
   16882    4645.1479
   16883    4614.6542
   16884    4461.6361
   16885    4528.6451
   16886    4529.6711
   16887    4439.6418
   16888    4530.2975
   16889    4678.8141
   16890    4700.4307
   16891    4407.9360
   16892    4644.9644
   16893    4672.1601
   16894    4783.0101
   16895    4728.6485
   16896    4663.7667
   16897    4526.1391
   16898    4644.0374
   16899    4501.1980
   16900    4432.7391
   16901    4494.8607
   16902    4501.7656
   16903    4587.7517
   16904    4459.3934
   16905    4597.7118
   16906    4715.3794
   16907    4560.8358
   16908    4592.9838
   16909    4575.3493
   16910    4588.9165
   16911    4654.3108
   16912    4700.8443
   16913    4566.4840
   16914    4487.7445
   16915    4605.7729
   16916    4475.5007
   16917    4595.0182
   16918    4615.2330
   16919    4672.5511
   16920    4585.9759
   16921    4744.2381
   16922    4511.5028
   16923    4628.4419
   16924    4793.3735
   16925    4734.1117
   16926    4665.2577
   16927    4640.9405
   16928    4707.2937
   16929    4555.9237
   16930    4687.9875
   16931    4711.9874
   16932    4607.2007
   16933    4675.2600
   16934    4747.2838
   16935    4653.1580
   16936    4646.9155
   16937    4623.4247
   16938    4544.1843
   16939    4664.8140
   16940    4627.5542
   16941    4705.9323
   16942    4703.4096
   16943    4711.7793
   16944    4604.1254
   16945    4685.8162
   16946    4721.3110
   16947    4766.7624
   16948    4769.0287
   16949    4691.3429
   16950    4720.7331
   16951    4676.4727
   16952    4742.5106
   16953    4666.4284
   16954    4814.4525
   16955    4742.8220
   16956    4744.9910
   16957    4838.8589
   16958    4874.2121
   16959    4688.3001
   16960    4667.0253
   16961    4806.0187
   16962    4651.8370
   16963    4790.5048
   16964    4773.2294
   16965    4684.9677
   16966    4630.0130
   16967    4652.3276
   16968    4681.6349
   16969    4666.7006
   16970    4729.8232
   16971    4555.9994
   16972    4775.2396
   16973    4764.0558
   16974    4827.3415
   16975    4768.2896
   16976    4596.5869
   16977    4619.9496
   16978    4650.9477
   16979    4571.8432
   16980    4608.0168
   16981    4672.5267
   16982    4625.3547
   16983    4661.8590
   16984    4644.5048
   16985    4553.1161
   16986    4731.3403
   16987    4698.9002
   16988    4679.0387
   16989    4635.5445
   16990    4644.9195
   16991    4651.8862
   16992    4627.1461
   16993    4667.1474
   16994    4681.0855
   16995    4786.8301
   16996    4782.5979
   16997    4722.1222
   16998    4636.2650
   16999    4667.9607
   17000    4686.4043
   17001    4622.9244
   17002    4656.7835
   17003    4626.1418
   17004    4593.2703
   17005    4703.1338
   17006    4522.9395
   17007    4575.2755
   17008    4652.1302
   17009    4606.5355
   17010    4720.4408
   17011    4614.8446
   17012    4665.1372
   17013    4682.5131
   17014    4532.5815
   17015    4532.2509
   17016    4631.3426
   17017    4599.9803
   17018    4602.4155
   17019    4551.1129
   17020    4602.0037
   17021    4492.1799
   17022    4753.0254
   17023    4689.8814
   17024    4751.6060
   17025    4720.9028
   17026    4645.0968
   17027    4763.5601
   17028    4707.4454
   17029    4659.7513
   17030    4694.0749
   17031    4711.5564
   17032    4580.7403
   17033    4615.7876
   17034    4740.9165
   17035    4636.8184
   17036    4651.9058
   17037    4577.4570
   17038    4623.8773
   17039    4460.8397
   17040    4458.6990
   17041    4594.8814
   17042    4491.6660
   17043    4462.2950
   17044    4549.6483
   17045    4457.9485
   17046    4549.3625
   17047    4600.6858
   17048    4557.6978
   17049    4522.4610
   17050    4496.1284
   17051    4516.5211
   17052    4552.0823
   17053    4523.0634
   17054    4593.0565
   17055    4734.8048
   17056    4449.8816
   17057    4625.7128
   17058    4457.1919
   17059    4468.7319
   17060    4499.6530
   17061    4432.4317
   17062    4339.8904
   17063    4365.5412
   17064    4416.9819
   17065    4445.2115
   17066    4374.2454
   17067    4283.9169
   17068    4539.5103
   17069    4499.4670
   17070    4386.4340
   17071    4533.6868
   17072    4649.3774
   17073    4763.3776
   17074    4586.5589
   17075    4715.4730
   17076    4571.1162
   17077    4498.9082
   17078    4427.2317
   17079    4632.2270
   17080    4611.8700
   17081    4674.6223
   17082    4656.7201
   17083    4550.4986
   17084    4587.1082
   17085    4589.1352
   17086    4533.3355
   17087    4506.7294
   17088    4448.2464
   17089    4370.3368
   17090    4580.6475
   17091    4452.7213
   17092    4510.7067
   17093    4564.1931
   17094    4490.5603
   17095    4597.5420
   17096    4580.7397
   17097    4542.3958
   17098    4615.8937
   17099    4693.3261
   17100    4693.2503
   17101    4606.8879
   17102    4631.5110
   17103    4764.7970
   17104    4510.2966
   17105    4524.6054
   17106    4671.1174
   17107    4530.7277
   17108    4461.2894
   17109    4595.1950
   17110    4627.9020
   17111    4506.3881
   17112    4416.3670
   17113    4441.7875
   17114    4512.0378
   17115    4523.6241
   17116    4479.6697
   17117    4472.2876
   17118    4504.5120
   17119    4524.2626
   17120    4563.1299
   17121    4560.6717
   17122    4575.2774
   17123    4543.4445
   17124    4529.3894
   17125    4563.4780
   17126    4769.8666
   17127    4721.2355
   17128    4689.1209
   17129    4713.4563
   17130    4644.3395
   17131    4847.8779
   17132    4815.1634
   17133    4566.6029
   17134    4658.6585
   17135    4735.3682
   17136    4620.7968
   17137    4690.7140
   17138    4653.6111
   17139    4694.2516
   17140    4696.9711
   17141    4750.3950
   17142    4740.6596
   17143    4651.2150
   17144    4719.1536
   17145    4685.2548
   17146    4650.6263
   17147    4548.4277
   17148    4587.7757
   17149    4600.0950
   17150    4655.1926
   17151    4688.0127
   17152    4427.2410
   17153    4547.1310
   17154    4596.4048
   17155    4545.5509
   17156    4427.8536
   17157    4552.2891
   17158    4512.8344
   17159    4542.1563
   17160    4544.1643
   17161    4487.5958
   17162    4568.6552
   17163    4581.2148
   17164    4532.4046
   17165    4695.8023
   17166    4591.8516
   17167    4505.9428
   17168    4523.2617
   17169    4611.1423
   17170    4696.8278
   17171    4510.6733
   17172    4612.2774
   17173    4628.4557
   17174    4690.7910
   17175    4640.8146
   17176    4622.1400
   17177    4630.4479
   17178    4535.9387
   17179    4480.2405
   17180    4419.1909
   17181    4571.4058
   17182    4464.0079
   17183    4403.7917
   17184    4475.3886
   17185    4558.3853
   17186    4542.5597
   17187    4587.7209
   17188    4544.5940
   17189    4480.5141
   17190    4452.9269
   17191    4582.8121
   17192    4408.3713
   17193    4521.8798
   17194    4395.1584
   17195    4477.7535
   17196    4493.1221
   17197    4586.3338
   17198    4558.9098
   17199    4525.2067
   17200    4603.4395
   17201    4522.2506
   17202    4609.7650
   17203    4496.8712
   17204    4520.5992
   17205    4481.8363
   17206    4678.5677
   17207    4751.7918
   17208    4591.7604
   17209    4604.4884
   17210    4587.8408
   17211    4577.1499
   17212    4603.0292
   17213    4587.1024
   17214    4370.6473
   17215    4556.4606
   17216    4433.7371
   17217    4591.7448
   17218    4500.9659
   17219    4595.2549
   17220    4449.5796
   17221    4481.8810
   17222    4408.9981
   17223    4447.8097
   17224    4403.3491
   17225    4424.8209
   17226    4507.8450
   17227    4522.0184
   17228    4519.4309
   17229    4439.7275
   17230    4375.3936
   17231    4452.4958
   17232    4404.8535
   17233    4364.0502
   17234    4447.8348
   17235    4402.2665
   17236    4588.2678
   17237    4440.9755
   17238    4488.0072
   17239    4489.2538
   17240    4341.7715
   17241    4535.0518
   17242    4432.4117
   17243    4409.5211
   17244    4460.9930
   17245    4482.8819
   17246    4335.5918
   17247    4311.4987
   17248    4364.9692
   17249    4322.1698
   17250    4304.9596
   17251    4255.0048
   17252    4231.9597
   17253    4272.2545
   17254    4335.4271
   17255    4227.3479
   17256    4306.3628
   17257    4328.6392
   17258    4367.2105
   17259    4403.1886
   17260    4370.5560
   17261    4435.9847
   17262    4485.4077
   17263    4457.3570
   17264    4466.9207
   17265    4353.3039
   17266    4409.5613
   17267    4415.8311
   17268    4567.9480
   17269    4472.1124
   17270    4560.1445
   17271    4510.7514
   17272    4446.4305
   17273    4292.1761
   17274    4459.1633
   17275    4425.8153
   17276    4344.5882
   17277    4514.0200
   17278    4271.3514
   17279    4452.5400
   17280    4474.1647
   17281    4537.3206
   17282    4463.1814
   17283    4436.6368
   17284    4480.0781
   17285    4583.6312
   17286    4529.1701
   17287    4493.3450
   17288    4477.5543
   17289    4285.6910
   17290    4328.1219
   17291    4384.6930
   17292    4432.1686
   17293    4383.1468
   17294    4413.8538
   17295    4387.5110
   17296    4424.1980
   17297    4391.6936
   17298    4361.2979
   17299    4437.8998
   17300    4323.4433
   17301    4376.6247
   17302    4500.4772
   17303    4494.7120
   17304    4430.2214
   17305    4504.3294
   17306    4435.6186
   17307    4433.3583
   17308    4517.1293
   17309    4468.7664
   17310    4661.8651
   17311    4613.9420
   17312    4458.7478
   17313    4448.3371
   17314    4327.5413
   17315    4535.5377
   17316    4368.3989
   17317    4504.6279
   17318    4652.2643
   17319    4496.9938
   17320    4706.1881
   17321    4571.3783
   17322    4513.6132
   17323    4523.7350
   17324    4449.4789
   17325    4525.6273
   17326    4429.3411
   17327    4397.3719
   17328    4433.6745
   17329    4436.7951
   17330    4221.7579
   17331    4297.1946
   17332    4546.0519
   17333    4580.9005
   17334    4438.8832
   17335    4542.0270
   17336    4474.2171
   17337    4547.1512
   17338    4524.6883
   17339    4609.2193
   17340    4593.5250
   17341    4460.7598
   17342    4508.6148
   17343    4327.5378
   17344    4530.2926
   17345    4412.5132
   17346    4388.4331
   17347    4394.1041
   17348    4454.8063
   17349    4305.1122
   17350    4298.1046
   17351    4241.2933
   17352    4385.8649
   17353    4370.3217
   17354    4383.9605
   17355    4406.6272
   17356    4387.4406
   17357    4563.2852
   17358    4393.1166
   17359    4437.7611
   17360    4405.3045
   17361    4414.0356
   17362    4403.8147
   17363    4339.4672
   17364    4270.1492
   17365    4266.5254
   17366    4425.2464
   17367    4325.9946
   17368    4313.4911
   17369    4473.7599
   17370    4461.4938
   17371    4403.4653
   17372    4417.3824
   17373    4428.5726
   17374    4403.8847
   17375    4330.9429
   17376    4262.0783
   17377    4495.8069
   17378    4337.9037
   17379    4448.8558
   17380    4419.3893
   17381    4379.2286
   17382    4391.1026
   17383    4484.5177
   17384    4370.2277
   17385    4306.4458
   17386    4346.1635
   17387    4305.1230
   17388    4304.5917
   17389    4173.9190
   17390    4482.2637
   17391    4333.3102
   17392    4476.4197
   17393    4288.9210
   17394    4332.4089
   17395    4268.5283
   17396    4115.6973
   17397    4336.9854
   17398    4359.0092
   17399    4356.9624
   17400    4402.0454
   17401    4273.4434
   17402    4329.6209
   17403    4285.6834
   17404    4371.3425
   17405    4240.9444
   17406    4344.7791
   17407    4379.9184
   17408    4437.5688
   17409    4431.8468
   17410    4320.7599
   17411    4261.8601
   17412    4268.4082
   17413    4261.7806
   17414    4276.1481
   17415    4482.1849
   17416    4362.3726
   17417    4376.8047
   17418    4282.0002
   17419    4251.3624
   17420    4332.1938
   17421    4254.9780
   17422    4293.1260
   17423    4191.6090
   17424    4287.0758
   17425    4342.8006
   17426    4344.2527
   17427    4209.7811
   17428    4322.1880
   17429    4224.6561
   17430    4244.8753
   17431    4215.0296
   17432    4167.5095
   17433    4317.4267
   17434    4158.7979
   17435    4196.5065
   17436    4419.7811
   17437    4306.2617
   17438    4507.9117
   17439    4453.0903
   17440    4362.8020
   17441    4259.5728
   17442    4351.1737
   17443    4308.3759
   17444    4277.7970
   17445    4329.8809
   17446    4383.3437
   17447    4287.6132
   17448    4480.1161
   17449    4464.2643
   17450    4402.4607
   17451    4437.8350
   17452    4343.9128
   17453    4463.7093
   17454    4199.3878
   17455    4586.4116
   17456    4465.9346
   17457    4415.7866
   17458    4480.8005
   17459    4519.2016
   17460    4477.2039
   17461    4407.2332
   17462    4462.0478
   17463    4447.4879
   17464    4440.8343
   17465    4482.8173
   17466    4405.7326
   17467    4523.1656
   17468    4632.5850
   17469    4569.9830
   17470    4493.3447
   17471    4384.4478
   17472    4404.4361
   17473    4570.9173
   17474    4453.8584
   17475    4520.5260
   17476    4605.9093
   17477    4558.7667
   17478    4709.1268
   17479    4607.7041
   17480    4630.7396
   17481    4638.4465
   17482    4416.3675
   17483    4501.1933
   17484    4590.4552
   17485    4447.1474
   17486    4467.6053
   17487    4438.7230
   17488    4507.1734
   17489    4608.0695
   17490    4338.7660
   17491    4601.0478
   17492    4407.7088
   17493    4560.4246
   17494    4361.7001
   17495    4501.7936
   17496    4647.7050
   17497    4431.7224
   17498    4455.1239
   17499    4628.9203
   17500    4600.4461
   17501    4750.8956
   17502    4659.2526
   17503    4682.2670
   17504    4610.9655
   17505    4571.5819
   17506    4594.3496
   17507    4521.3411
   17508    4528.3566
   17509    4680.8237
   17510    4672.5299
   17511    4565.6600
   17512    4605.9883
   17513    4475.1964
   17514    4658.9534
   17515    4605.8396
   17516    4558.5796
   17517    4570.0877
   17518    4627.0031
   17519    4558.8886
   17520    4713.0223
   17521    4725.9335
   17522    4573.2333
   17523    4682.7738
   17524    4709.1764
   17525    4649.1399
   17526    4709.1586
   17527    4727.3043
   17528    4579.4216
   17529    4767.1982
   17530    4645.9137
   17531    4781.9846
   17532    4641.8240
   17533    4738.5504
   17534    4767.8924
   17535    4776.5870
   17536    4772.3481
   17537    4638.4148
   17538    4441.1061
   17539    4624.7008
   17540    4641.5842
   17541    4615.8662
   17542    4568.2346
   17543    4634.9969
   17544    4677.1790
   17545    4665.3782
   17546    4691.3745
   17547    4748.1346
   17548    4686.4535
   17549    4693.6163
   17550    4746.4323
   17551    4823.5370
   17552    4736.5570
   17553    4755.7698
   17554    4742.0864
   17555    4769.6823
   17556    4715.4969
   17557    4662.5964
   17558    4754.9041
   17559    4718.4675
   17560    4795.7198
   17561    4758.7869
   17562    4800.2773
   17563    4878.2952
   17564    4932.3866
   17565    4851.3240
   17566    4788.9491
   17567    4757.4188
   17568    4746.2036
   17569    4654.1627
   17570    4892.0082
   17571    4759.8434
   17572    4754.8086
   17573    4754.2579
   17574    4793.6215
   17575    4689.4113
   17576    4812.9489
   17577    4709.4201
   17578    4729.7972
   17579    4642.6928
   17580    4688.8241
   17581    4778.7856
   17582    4836.3760
   17583    4675.7392
   17584    4635.5290
   17585    4721.9983
   17586    4749.0672
   17587    4764.9535
   17588    4760.6399
   17589    4673.5625
   17590    4691.4514
   17591    4745.5296
   17592    4746.6687
   17593    4765.8802
   17594    4751.8280
   17595    4804.1420
   17596    4609.9330
   17597    4606.7958
   17598    4599.3209
   17599    4606.9236
   17600    4657.6506
   17601    4723.5295
   17602    4656.4287
   17603    4685.8021
   17604    4686.3123
   17605    4739.1212
   17606    4760.5661
   17607    4706.2306
   17608    4617.2488
   17609    4846.3833
   17610    4761.2015
   17611    4773.3766
   17612    4797.0127
   17613    4722.4690
   17614    4578.7220
   17615    4639.9332
   17616    4660.8379
   17617    4580.1676
   17618    4734.7339
   17619    4665.6897
   17620    4710.2391
   17621    4619.9747
   17622    4700.0689
   17623    4608.7008
   17624    4739.4395
   17625    4567.3809
   17626    4537.8418
   17627    4560.4485
   17628    4646.7245
   17629    4610.6318
   17630    4596.2904
   17631    4567.5939
   17632    4770.1606
   17633    4631.4519
   17634    4617.6054
   17635    4660.1943
   17636    4760.4070
   17637    4650.7837
   17638    4636.0302
   17639    4673.1632
   17640    4739.1095
   17641    4752.5038
   17642    4691.7222
   17643    4675.2267
   17644    4595.8033
   17645    4643.6317
   17646    4577.7232
   17647    4616.4785
   17648    4660.1338
   17649    4636.9400
   17650    4586.6356
   17651    4487.4881
   17652    4675.6271
   17653    4721.2893
   17654    4608.9240
   17655    4617.2008
   17656    4606.1469
   17657    4688.1042
   17658    4571.3586
   17659    4630.6258
   17660    4548.7046
   17661    4592.4926
   17662    4658.0346
   17663    4415.0442
   17664    4538.8094
   17665    4509.7112
   17666    4343.0759
   17667    4418.4873
   17668    4465.1765
   17669    4429.2852
   17670    4456.6691
   17671    4554.9818
   17672    4701.5271
   17673    4461.6113
   17674    4612.6840
   17675    4656.2254
   17676    4668.8276
   17677    4592.9685
   17678    4570.4109
   17679    4586.5227
   17680    4546.0412
   17681    4627.5985
   17682    4698.1000
   17683    4574.6447
   17684    4750.2909
   17685    4584.9052
   17686    4667.5693
   17687    4547.0017
   17688    4566.6878
   17689    4603.6188
   17690    4596.6687
   17691    4605.0323
   17692    4460.5801
   17693    4508.4878
   17694    4521.9423
   17695    4464.5376
   17696    4554.8444
   17697    4608.1670
   17698    4531.4677
   17699    4573.4760
   17700    4665.7657
   17701    4443.8124
   17702    4533.7476
   17703    4633.1576
   17704    4669.0616
   17705    4611.8401
   17706    4512.2038
   17707    4591.6207
   17708    4330.5388
   17709    4412.8206
   17710    4454.6646
   17711    4473.8133
   17712    4576.3031
   17713    4286.0258
   17714    4315.0166
   17715    4508.3962
   17716    4354.1940
   17717    4455.4504
   17718    4327.9112
   17719    4590.0047
   17720    4504.7914
   17721    4507.4509
   17722    4431.7471
   17723    4512.9991
   17724    4542.7071
   17725    4542.5851
   17726    4625.6042
   17727    4523.6755
   17728    4527.2306
   17729    4516.5654
   17730    4706.6728
   17731    4514.7592
   17732    4514.1300
   17733    4555.0723
   17734    4582.8736
   17735    4527.8191
   17736    4566.4473
   17737    4398.3193
   17738    4617.4946
   17739    4418.0132
   17740    4537.4976
   17741    4434.9931
   17742    4505.3595
   17743    4469.9937
   17744    4496.0576
   17745    4532.2333
   17746    4498.1602
   17747    4495.5718
   17748    4501.9555
   17749    4539.8336
   17750    4648.0422
   17751    4476.4192
   17752    4447.1394
   17753    4473.5849
   17754    4462.2407
   17755    4566.3598
   17756    4532.2439
   17757    4573.7125
   17758    4575.9222
   17759    4630.5247
   17760    4420.5042
   17761    4516.0211
   17762    4623.7025
   17763    4567.5450
   17764    4662.8409
   17765    4575.7974
   17766    4566.1819
   17767    4636.1410
   17768    4655.1393
   17769    4684.8935
   17770    4507.3302
   17771    4540.2928
   17772    4539.4365
   17773    4570.1767
   17774    4607.3458
   17775    4537.8945
   17776    4512.5087
   17777    4410.3133
   17778    4488.7994
   17779    4555.6901
   17780    4382.9349
   17781    4436.4633
   17782    4450.9468
   17783    4453.2156
   17784    4446.1385
   17785    4316.6391
   17786    4429.8930
   17787    4372.5851
   17788    4420.9959
   17789    4287.5023
   17790    4223.5510
   17791    4440.5381
   17792    4448.6570
   17793    4507.7781
   17794    4423.5216
   17795    4466.5346
   17796    4328.3322
   17797    4382.6193
   17798    4485.9590
   17799    4349.5699
   17800    4367.4213
   17801    4370.9634
   17802    4324.6318
   17803    4318.7167
   17804    4298.6313
   17805    4524.6231
   17806    4363.6660
   17807    4422.6025
   17808    4547.1382
   17809    4512.8220
   17810    4454.2588
   17811    4452.7756
   17812    4593.8968
   17813    4408.5903
   17814    4409.3630
   17815    4321.3399
   17816    4386.1500
   17817    4387.0221
   17818    4385.5528
   17819    4413.6930
   17820    4356.4532
   17821    4310.1000
   17822    4599.5960
   17823    4399.8501
   17824    4552.5354
   17825    4413.3335
   17826    4508.0686
   17827    4412.7047
   17828    4419.6428
   17829    4422.9484
   17830    4359.0427
   17831    4370.7066
   17832    4371.2240
   17833    4522.5882
   17834    4483.7426
   17835    4501.5719
   17836    4589.2379
   17837    4433.7626
   17838    4422.6748
   17839    4505.4531
   17840    4434.7694
   17841    4420.1546
   17842    4394.8299
   17843    4462.7253
   17844    4580.9379
   17845    4555.5986
   17846    4570.8611
   17847    4417.6248
   17848    4469.9550
   17849    4534.8504
   17850    4510.5254
   17851    4548.2855
   17852    4663.6081
   17853    4565.2151
   17854    4513.4214
   17855    4574.5469
   17856    4502.6525
   17857    4401.7454
   17858    4465.2887
   17859    4512.3758
   17860    4595.9788
   17861    4560.2115
   17862    4539.9235
   17863    4441.2525
   17864    4666.6477
   17865    4438.0764
   17866    4430.6085
   17867    4575.4388
   17868    4448.6125
   17869    4472.5436
   17870    4431.1788
   17871    4492.2904
   17872    4444.0134
   17873    4486.2951
   17874    4407.9083
   17875    4440.9588
   17876    4491.4465
   17877    4386.2621
   17878    4513.0433
   17879    4548.3455
   17880    4506.2789
   17881    4468.6618
   17882    4537.5815
   17883    4620.2238
   17884    4494.8784
   17885    4534.8793
   17886    4560.1782
   17887    4478.3973
   17888    4598.3643
   17889    4694.0486
   17890    4429.3347
   17891    4515.1185
   17892    4572.9287
   17893    4589.4426
   17894    4669.5211
   17895    4545.6213
   17896    4641.5953
   17897    4596.7537
   17898    4628.5724
   17899    4614.5054
   17900    4525.2516
   17901    4452.4827
   17902    4486.5735
   17903    4526.9578
   17904    4444.7140
   17905    4499.7298
   17906    4552.8386
   17907    4540.2719
   17908    4579.7175
   17909    4548.1017
   17910    4522.7903
   17911    4549.6349
   17912    4599.2419
   17913    4428.5671
   17914    4371.4318
   17915    4482.5623
   17916    4408.3967
   17917    4486.2812
   17918    4637.4494
   17919    4526.5106
   17920    4488.8893
   17921    4545.9291
   17922    4437.2981
   17923    4441.2669
   17924    4500.4768
   17925    4460.8319
   17926    4467.5552
   17927    4350.1530
   17928    4409.4500
   17929    4500.0094
   17930    4637.2710
   17931    4475.3843
   17932    4463.6780
   17933    4614.4016
   17934    4422.8621
   17935    4511.4066
   17936    4674.7970
   17937    4603.7166
   17938    4472.9567
   17939    4558.4582
   17940    4532.6399
   17941    4523.1425
   17942    4510.8183
   17943    4621.5055
   17944    4653.8276
   17945    4659.3904
   17946    4549.0028
   17947    4496.1435
   17948    4590.6863
   17949    4396.5747
   17950    4441.0776
   17951    4500.1552
   17952    4417.3758
   17953    4424.3291
   17954    4506.4566
   17955    4458.3595
   17956    4381.6269
   17957    4488.8406
   17958    4415.8701
   17959    4375.9496
   17960    4335.0976
   17961    4445.5151
   17962    4359.0633
   17963    4361.7704
   17964    4448.7277
   17965    4295.3742
   17966    4462.3277
   17967    4427.2048
   17968    4476.4724
   17969    4424.9992
   17970    4426.3186
   17971    4462.9618
   17972    4465.4353
   17973    4453.2783
   17974    4425.7041
   17975    4485.4049
   17976    4546.7095
   17977    4426.1072
   17978    4621.6372
   17979    4440.9550
   17980    4423.1352
   17981    4444.7377
   17982    4457.1735
   17983    4540.9808
   17984    4569.3789
   17985    4437.0853
   17986    4500.0505
   17987    4517.1581
   17988    4555.5039
   17989    4596.2895
   17990    4465.8720
   17991    4586.9273
   17992    4572.5937
   17993    4612.2154
   17994    4567.7860
   17995    4630.2899
   17996    4544.1904
   17997    4555.1752
   17998    4458.7635
   17999    4573.5061
   18000    4585.4278
   18001    4576.9471
   18002    4689.0121
   18003    4545.7888
   18004    4567.9950
   18005    4560.6077
   18006    4559.2150
   18007    4580.8328
   18008    4628.7345
   18009    4510.7346
   18010    4527.6316
   18011    4476.2523
   18012    4427.1777
   18013    4548.0895
   18014    4431.3196
   18015    4424.2778
   18016    4522.2094
   18017    4520.3473
   18018    4598.7225
   18019    4432.7497
   18020    4501.1614
   18021    4568.9299
   18022    4652.8648
   18023    4587.5707
   18024    4566.9633
   18025    4631.7525
   18026    4427.4094
   18027    4544.9420
   18028    4556.4006
   18029    4490.1984
   18030    4472.1907
   18031    4585.5066
   18032    4528.4547
   18033    4396.2322
   18034    4716.9078
   18035    4587.9836
   18036    4502.3052
   18037    4585.5212
   18038    4524.1348
   18039    4588.5896
   18040    4740.0034
   18041    4654.6907
   18042    4628.2973
   18043    4557.0985
   18044    4851.1210
   18045    4644.4662
   18046    4747.2222
   18047    4620.5246
   18048    4661.1874
   18049    4529.6610
   18050    4672.8368
   18051    4624.4229
   18052    4585.7296
   18053    4627.1977
   18054    4689.3995
   18055    4646.1864
   18056    4710.5176
   18057    4706.9526
   18058    4621.8077
   18059    4515.1342
   18060    4649.2265
   18061    4561.5126
   18062    4690.9850
   18063    4678.5440
   18064    4482.8860
   18065    4521.8351
   18066    4401.3180
   18067    4478.6546
   18068    4453.0270
   18069    4388.5389
   18070    4489.5009
   18071    4527.1666
   18072    4597.5641
   18073    4631.8149
   18074    4525.0373
   18075    4572.4922
   18076    4362.8547
   18077    4590.1700
   18078    4596.2124
   18079    4426.0212
   18080    4401.6694
   18081    4681.5822
   18082    4612.2387
   18083    4614.7241
   18084    4709.4633
   18085    4600.4936
   18086    4535.1137
   18087    4675.4888
   18088    4771.1173
   18089    4696.8122
   18090    4698.6408
   18091    4587.4420
   18092    4689.4056
   18093    4551.6662
   18094    4466.1993
   18095    4501.6532
   18096    4446.9959
   18097    4454.0661
   18098    4484.1706
   18099    4505.7907
   18100    4440.2694
   18101    4538.8996
   18102    4538.5900
   18103    4538.5890
   18104    4555.0342
   18105    4563.9163
   18106    4645.7654
   18107    4596.7155
   18108    4547.0073
   18109    4510.1490
   18110    4614.2437
   18111    4505.3056
   18112    4671.2956
   18113    4581.6475
   18114    4637.0494
   18115    4560.0233
   18116    4567.6028
   18117    4627.7675
   18118    4656.2119
   18119    4511.4171
   18120    4616.7647
   18121    4495.1635
   18122    4610.9363
   18123    4507.8211
   18124    4551.8072
   18125    4605.1511
   18126    4531.1258
   18127    4608.1291
   18128    4587.2859
   18129    4562.1153
   18130    4596.4973
   18131    4660.9348
   18132    4521.3888
   18133    4418.2807
   18134    4512.8207
   18135    4564.6782
   18136    4487.2783
   18137    4436.7544
   18138    4470.5225
   18139    4553.1232
   18140    4626.6772
   18141    4556.9196
   18142    4563.0262
   18143    4487.6588
   18144    4456.9445
   18145    4549.0202
   18146    4618.2818
   18147    4578.5668
   18148    4581.5089
   18149    4526.9406
   18150    4554.9961
   18151    4547.6713
   18152    4511.0681
   18153    4444.4170
   18154    4577.7384
   18155    4629.0679
   18156    4640.2150
   18157    4516.7544
   18158    4434.5408
   18159    4433.7178
   18160    4544.5323
   18161    4466.2964
   18162    4626.6603
   18163    4395.7829
   18164    4463.1363
   18165    4409.7408
   18166    4441.5152
   18167    4348.8281
   18168    4528.6371
   18169    4443.2026
   18170    4622.7346
   18171    4681.8707
   18172    4529.6974
   18173    4569.7629
   18174    4624.8068
   18175    4548.2523
   18176    4606.0436
   18177    4568.1362
   18178    4711.5648
   18179    4602.4848
   18180    4633.5072
[truncated: 6,640,041 more chars]
