# Supplementary material for: Non-degradative Ubiquitination of Protein Kinases
Source: PLoS Comput Biol. 2016 Jun 2;12(6):e1004898. doi: 10.1371/journal.pcbi.1004898 (PMC4890936; doi:10.1371/journal.pcbi.1004898)
Supplement: S54 Dataset — The solvent accessible surface area of the entire ubiquitinated ZAP-70 at each picosecond in the simulations is printed. Data from each of the 32 10-ns simulations is combined into one file. (BZ2) [file pcbi.1004898.s064.bz2 › pcbi.1004898.s064]

#Frame        surfall
       1   19037.9217
       2   18817.2369
       3   18720.3936
       4   19174.6563
       5   18860.2065
       6   19071.2331
       7   18801.1156
       8   18835.9716
       9   18741.0649
      10   18560.9704
      11   18577.4482
      12   18832.3203
      13   18542.6467
      14   18392.1263
      15   18529.0713
      16   18840.5347
      17   18705.1405
      18   18376.1249
      19   18695.5411
      20   18687.0627
      21   18816.1671
      22   18415.1641
      23   18559.3318
      24   18585.8618
      25   18372.3815
      26   18460.8610
      27   18455.4927
      28   18235.0558
      29   18565.6638
      30   18718.4740
      31   18356.1223
      32   18461.1474
      33   18476.0917
      34   18337.4953
      35   18162.1397
      36   18592.1001
      37   18293.4311
      38   18606.4987
      39   18433.6080
      40   18272.1804
      41   18244.3273
      42   18512.4007
      43   18694.0253
      44   18635.3349
      45   18580.3966
      46   18259.3730
      47   18701.8368
      48   18662.6561
      49   18559.7210
      50   18506.1630
      51   18238.1275
      52   18898.4129
      53   18486.4115
      54   18589.1922
      55   18550.2132
      56   18501.1171
      57   18475.8910
      58   18503.8272
      59   18730.4592
      60   18756.3131
      61   18787.8684
      62   18707.6269
      63   18606.7841
      64   18757.3623
      65   18496.5298
      66   18745.7803
      67   18408.2008
      68   18449.4197
      69   18392.6560
      70   18672.9933
      71   18590.3152
      72   18510.7327
      73   18381.0624
      74   18549.1161
      75   18329.5067
      76   18725.4027
      77   18703.5399
      78   18736.4881
      79   18667.2761
      80   18979.3520
      81   18844.2439
      82   18657.6285
      83   18723.1358
      84   18543.8639
      85   18595.6179
      86   18521.9397
      87   18555.1494
      88   18608.8874
      89   18787.3405
      90   18651.8339
      91   18431.4793
      92   18559.1154
      93   18507.1375
      94   18702.8249
      95   18594.9691
      96   18379.8369
      97   18742.6688
      98   18485.2096
      99   18460.1589
     100   18648.8961
     101   18455.5769
     102   18362.3192
     103   18295.3555
     104   18390.7438
     105   18236.6644
     106   18651.9069
     107   18623.8713
     108   18608.4478
     109   18753.5350
     110   18816.5356
     111   18563.1885
     112   18359.5788
     113   18425.1376
     114   18544.1225
     115   18684.2913
     116   18493.5559
     117   18617.1309
     118   18940.1780
     119   18989.9529
     120   18841.8051
     121   18456.1258
     122   18583.5586
     123   18734.9529
     124   18822.2519
     125   18992.1433
     126   18587.6674
     127   18759.8470
     128   18656.8949
     129   18772.3677
     130   18794.3913
     131   18726.8093
     132   18523.7158
     133   18776.1791
     134   18837.4715
     135   18646.7523
     136   18640.6385
     137   18890.4351
     138   18640.2873
     139   18670.5908
     140   18703.7521
     141   18931.3552
     142   18377.0035
     143   18415.3200
     144   18724.5856
     145   18455.8841
     146   18472.3156
     147   18624.8460
     148   18703.9884
     149   18810.7064
     150   18843.9328
     151   18807.4368
     152   18973.7599
     153   18613.7484
     154   18476.8156
     155   18848.1924
     156   18480.7410
     157   18733.2148
     158   18663.7087
     159   18511.2062
     160   18711.7287
     161   18654.4331
     162   18451.4325
     163   18452.7981
     164   18871.7763
     165   18366.7777
     166   18583.7041
     167   18546.2132
     168   18459.9247
     169   18471.9817
     170   18846.2626
     171   18753.0233
     172   18792.8465
     173   18481.7408
     174   18788.6183
     175   18725.9591
     176   18966.7666
     177   18889.9540
     178   18785.6706
     179   19166.1796
     180   19078.7873
     181   19160.9444
     182   18892.8769
     183   18992.4262
     184   18900.9478
     185   18988.0782
     186   18987.9771
     187   19103.5328
     188   19045.5058
     189   19223.3696
     190   19067.7274
     191   19286.7306
     192   19298.9450
     193   19231.4122
     194   19491.2749
     195   19212.5071
     196   19155.1872
     197   18964.4458
     198   19114.5874
     199   18990.2656
     200   18957.1040
     201   19203.1847
     202   18727.6520
     203   18954.4597
     204   18848.5981
     205   18916.6784
     206   18929.8354
     207   18951.4509
     208   18796.3393
     209   18805.9495
     210   18811.2066
     211   18666.0047
     212   18895.1504
     213   19042.0960
     214   19013.9887
     215   18848.0118
     216   19156.9889
     217   18895.5290
     218   19081.7094
     219   18741.3215
     220   18894.5055
     221   18869.6385
     222   18821.4169
     223   18838.2387
     224   19059.0637
     225   18612.6163
     226   18641.7836
     227   18593.7599
     228   18620.3471
     229   18804.2798
     230   18447.4915
     231   18812.4500
     232   18516.8482
     233   18422.3903
     234   18687.1693
     235   18841.3312
     236   18822.2800
     237   18920.2223
     238   18727.2316
     239   18792.5298
     240   18591.3618
     241   18880.3856
     242   18864.4581
     243   18692.9481
     244   18711.9110
     245   18995.8492
     246   18959.0376
     247   18598.0154
     248   18888.0593
     249   18767.2622
     250   18729.0275
     251   19169.9093
     252   18836.5467
     253   18907.7206
     254   18735.0580
     255   18573.2383
     256   18995.5617
     257   18943.3872
     258   18813.1176
     259   19044.5937
     260   18904.6346
     261   18980.3032
     262   19102.0671
     263   18859.2467
     264   18645.2707
     265   18804.5151
     266   18992.6355
     267   18930.8195
     268   18977.3523
     269   18827.8778
     270   18865.1672
     271   19023.2353
     272   18694.1390
     273   18982.4964
     274   18969.7210
     275   18964.5980
     276   18746.5661
     277   18784.9873
     278   18841.0498
     279   19217.2214
     280   18883.0712
     281   19062.3966
     282   18765.3716
     283   18789.6620
     284   18794.2953
     285   18928.8525
     286   18947.3980
     287   19013.4022
     288   19014.4456
     289   18856.4297
     290   18936.9221
     291   18830.3519
     292   18947.0649
     293   18647.6368
     294   18996.5660
     295   19005.2022
     296   18943.1816
     297   18763.1506
     298   18900.8123
     299   18620.3257
     300   18417.9578
     301   18550.2576
     302   18694.9010
     303   18374.0509
     304   18392.0649
     305   18456.0619
     306   18547.5227
     307   18812.7354
     308   18734.3246
     309   18571.3671
     310   18788.5930
     311   18748.4687
     312   19037.5344
     313   18881.7328
     314   18639.6534
     315   18717.6403
     316   18768.9362
     317   18569.5400
     318   18651.0139
     319   18581.1272
     320   18704.2826
     321   18649.0506
     322   18786.9968
     323   18716.0625
     324   18981.5987
     325   18881.1657
     326   18846.1742
     327   18525.0849
     328   18848.6088
     329   18644.1935
     330   18799.8804
     331   18865.0744
     332   18322.6824
     333   18807.0085
     334   18344.5164
     335   18832.0887
     336   18815.6057
     337   18549.4767
     338   18693.2561
     339   18702.6593
     340   18651.0052
     341   18661.1145
     342   18544.8184
     343   18754.2535
     344   18575.0110
     345   18520.0560
     346   18562.8759
     347   18529.0967
     348   18615.2903
     349   18809.1041
     350   18421.8919
     351   18420.0578
     352   18719.6662
     353   18549.1776
     354   18577.4151
     355   18701.0507
     356   18898.6003
     357   18732.6451
     358   18541.3420
     359   18729.4905
     360   18605.9008
     361   18870.0968
     362   18787.2051
     363   18844.1067
     364   18704.5609
     365   18750.7331
     366   18640.1434
     367   18577.8726
     368   18412.8090
     369   18393.7985
     370   18771.3461
     371   18543.9062
     372   18622.1321
     373   18521.1908
     374   18698.2704
     375   18685.2484
     376   18718.9810
     377   18668.9618
     378   18537.4177
     379   19355.3032
     380   18851.0844
     381   18744.3036
     382   18830.0099
     383   18827.2104
     384   18540.6868
     385   18678.8943
     386   18703.0533
     387   18810.5164
     388   18751.0604
     389   18566.3238
     390   18624.6800
     391   18851.0568
     392   18699.5584
     393   18879.3633
     394   18649.5592
     395   18749.7727
     396   18363.0678
     397   18658.4954
     398   18293.0816
     399   18944.0822
     400   18744.5565
     401   18321.9355
     402   18598.1035
     403   18523.1137
     404   18566.9649
     405   18847.5762
     406   18938.2971
     407   18875.3944
     408   18626.0251
     409   18733.7224
     410   18346.4370
     411   18593.4170
     412   18490.1312
     413   18815.9786
     414   18554.6156
     415   18592.9117
     416   18598.0519
     417   18371.6562
     418   18407.6730
     419   18653.5203
     420   18800.1106
     421   18661.8917
     422   18458.2919
     423   18395.1475
     424   18565.6626
     425   18483.0830
     426   18543.6527
     427   18497.0325
     428   18505.8508
     429   18410.7799
     430   18808.5571
     431   18558.8817
     432   18495.6397
     433   18426.7457
     434   18700.9883
     435   18671.8636
     436   18727.0976
     437   18484.7824
     438   18594.6846
     439   18355.8945
     440   18342.0320
     441   18568.6184
     442   18725.9048
     443   18861.2145
     444   18628.5629
     445   18882.9087
     446   18521.6966
     447   18302.5094
     448   18596.3891
     449   18473.1153
     450   18471.2092
     451   18604.2705
     452   18698.8670
     453   18504.2590
     454   18937.2902
     455   18600.8275
     456   18477.0889
     457   18357.2706
     458   18666.0558
     459   18815.4090
     460   18747.9538
     461   18594.9079
     462   18499.9581
     463   18459.4033
     464   18515.4769
     465   18495.3570
     466   18274.5726
     467   18553.5781
     468   18252.8130
     469   18584.8957
     470   18986.5018
     471   18429.7840
     472   18438.1343
     473   18539.8744
     474   18605.6891
     475   18449.7185
     476   18834.0426
     477   18606.7113
     478   18604.4156
     479   18394.7129
     480   18536.4832
     481   18341.9331
     482   18330.6586
     483   18381.2744
     484   18482.5187
     485   18297.5309
     486   18318.6004
     487   18205.1137
     488   18431.1707
     489   18418.1803
     490   18157.1779
     491   18530.4685
     492   18557.2071
     493   18226.6800
     494   18290.5879
     495   18300.5126
     496   18513.3174
     497   18428.2661
     498   18405.0509
     499   18374.5354
     500   18381.3736
     501   18528.8509
     502   18548.2347
     503   18422.1486
     504   18607.7611
     505   18445.1425
     506   18459.0987
     507   18424.3846
     508   18631.1271
     509   18524.4583
     510   18987.5128
     511   18706.8456
     512   18361.1884
     513   18293.3051
     514   18553.1371
     515   18568.1844
     516   18326.3393
     517   18454.9468
     518   18514.8267
     519   18403.0224
     520   18647.4306
     521   18458.9783
     522   18937.6440
     523   18770.5765
     524   18552.2044
     525   18597.1578
     526   18398.3980
     527   18471.2276
     528   18166.0492
     529   18299.0096
     530   18183.8177
     531   18540.6689
     532   18488.4065
     533   18889.4704
     534   18632.1309
     535   18716.4545
     536   18325.8159
     537   18199.3816
     538   18522.1592
     539   18446.3332
     540   18263.2786
     541   18624.0629
     542   18447.8572
     543   18235.0702
     544   18275.4057
     545   18310.1965
     546   18504.5497
     547   18382.1055
     548   18257.3710
     549   18235.5013
     550   18561.8955
     551   18577.6065
     552   18338.2809
     553   18485.7683
     554   18416.5062
     555   18544.3941
     556   18483.8706
     557   18617.1677
     558   18494.1785
     559   18743.4169
     560   18626.6753
     561   18543.5209
     562   18601.4040
     563   18241.6207
     564   18542.9056
     565   18277.4658
     566   18364.8503
     567   18659.1608
     568   18722.7100
     569   18828.3202
     570   18538.1963
     571   18626.5595
     572   18630.2135
     573   18505.3082
     574   18191.9603
     575   18311.9756
     576   18346.1896
     577   18200.7696
     578   18139.0223
     579   18394.3106
     580   18389.5109
     581   18618.9584
     582   18382.9605
     583   18534.2912
     584   18209.4199
     585   18460.8189
     586   18454.6818
     587   18238.0302
     588   17979.5813
     589   18048.0140
     590   18023.3833
     591   18221.0091
     592   18238.8742
     593   18237.2099
     594   18392.7785
     595   18411.2555
     596   18230.6050
     597   18152.8570
     598   18344.3824
     599   18270.9009
     600   18233.0980
     601   18183.7599
     602   18083.2887
     603   18324.1400
     604   18494.8351
     605   18415.9475
     606   18201.8675
     607   18505.5172
     608   18444.8149
     609   18700.7769
     610   18650.5259
     611   18475.0871
     612   18778.0848
     613   18382.9018
     614   18583.9152
     615   18440.1234
     616   18642.6645
     617   18318.6781
     618   18735.5252
     619   18628.9881
     620   18417.7076
     621   18624.4100
     622   18820.2907
     623   18899.4313
     624   19029.2552
     625   18753.6424
     626   18440.1809
     627   18647.0425
     628   18552.3941
     629   18823.4541
     630   18597.3322
     631   18430.5012
     632   18744.4699
     633   18620.2780
     634   18232.3703
     635   18418.8996
     636   18358.4495
     637   18786.5129
     638   18562.4825
     639   18450.1684
     640   18615.0357
     641   18462.2690
     642   18528.8989
     643   18412.5258
     644   18525.9625
     645   18493.7930
     646   18572.7606
     647   18294.5716
     648   18940.6504
     649   18464.6027
     650   18630.2990
     651   18077.3353
     652   18518.5755
     653   18248.5497
     654   18621.3982
     655   18450.0486
     656   18858.8547
     657   18536.3119
     658   18574.4284
     659   18335.8664
     660   18595.4343
     661   18450.2749
     662   18194.7000
     663   18494.1430
     664   18301.8424
     665   18502.0988
     666   18530.3805
     667   18528.5225
     668   18477.7639
     669   18427.7869
     670   18352.4011
     671   18277.7700
     672   18153.6435
     673   18571.9548
     674   18166.5700
     675   18263.2345
     676   18589.0205
     677   18427.4367
     678   18399.6845
     679   18476.5494
     680   18296.5482
     681   18319.0869
     682   18579.5822
     683   18572.3763
     684   18569.5236
     685   18698.8781
     686   18892.0748
     687   18659.9319
     688   18559.6650
     689   18529.9096
     690   18516.6074
     691   18644.6017
     692   18766.2072
     693   18565.7441
     694   18799.2462
     695   18382.9544
     696   18699.0889
     697   18635.0328
     698   18428.4594
     699   18386.5718
     700   18461.3213
     701   18389.5910
     702   18603.0112
     703   18354.1772
     704   18396.2118
     705   18636.9530
     706   18555.0908
     707   18517.4685
     708   18515.0299
     709   18616.8567
     710   18296.6978
     711   18657.9829
     712   18414.0620
     713   18434.8429
     714   18551.4007
     715   18347.6960
     716   18548.8143
     717   18615.6140
     718   18666.4071
     719   18353.0372
     720   18311.1956
     721   18501.5273
     722   18701.6413
     723   18589.7049
     724   18393.5666
     725   18361.9211
     726   18662.9399
     727   18391.6133
     728   18255.8413
     729   18453.5449
     730   18484.6141
     731   18759.0305
     732   18423.7222
     733   18455.3331
     734   18470.7112
     735   18330.2580
     736   18591.2005
     737   18722.3711
     738   18596.9271
     739   18349.0571
     740   18246.6679
     741   18423.3079
     742   18170.8996
     743   18496.2065
     744   18548.5932
     745   18615.8108
     746   18606.0813
     747   18272.3438
     748   18389.1891
     749   18228.7327
     750   18358.5836
     751   18510.9907
     752   18318.4916
     753   18470.4823
     754   18571.9019
     755   18647.4462
     756   18518.1378
     757   18658.0471
     758   18509.2994
     759   18556.5453
     760   18457.9163
     761   18584.8046
     762   18388.7148
     763   18389.9125
     764   18787.0247
     765   18264.1743
     766   18466.2485
     767   18546.0317
     768   18764.4627
     769   18528.7815
     770   18646.0717
     771   18611.9709
     772   18473.0286
     773   18775.4717
     774   18615.2493
     775   18531.2220
     776   18837.6484
     777   19033.7776
     778   18767.1036
     779   18900.7650
     780   18740.8864
     781   18930.6715
     782   18931.6876
     783   18770.5433
     784   18586.1881
     785   18583.2669
     786   18542.8793
     787   18709.7692
     788   18685.2296
     789   18659.1779
     790   18577.5391
     791   18807.0892
     792   18890.9472
     793   18909.9894
     794   18421.7429
     795   18656.8886
     796   18487.8123
     797   18382.6646
     798   18520.0323
     799   18724.8689
     800   18568.3116
     801   18781.5570
     802   18422.4416
     803   18350.7826
     804   18282.0010
     805   18572.2894
     806   18488.3159
     807   18579.2095
     808   18812.2574
     809   18616.5777
     810   18765.1151
     811   18832.5720
     812   18698.7802
     813   18598.0028
     814   18637.4002
     815   18593.1029
     816   18742.7709
     817   18832.0331
     818   18639.2287
     819   18989.2105
     820   18683.9104
     821   18494.0261
     822   18940.4389
     823   18898.8130
     824   18876.7743
     825   18949.1335
     826   19082.5289
     827   18984.7027
     828   18712.7142
     829   18765.4878
     830   18798.3133
     831   19134.4639
     832   18769.4276
     833   19028.8509
     834   18950.9178
     835   18789.2765
     836   18598.0081
     837   18691.9377
     838   18811.9386
     839   18966.1661
     840   18679.7916
     841   18997.0765
     842   18577.0985
     843   18583.8181
     844   18551.5972
     845   18841.4302
     846   18619.6056
     847   18409.0989
     848   18718.1865
     849   18645.6271
     850   18615.2571
     851   19046.5387
     852   18814.7969
     853   19041.1356
     854   18816.3452
     855   18792.6066
     856   18845.0640
     857   19077.0721
     858   18930.2936
     859   18843.5214
     860   19044.3835
     861   18459.3319
     862   18466.8454
     863   18830.0183
     864   18548.7278
     865   18778.0765
     866   18447.7381
     867   18711.5735
     868   18445.6368
     869   18819.0325
     870   18541.9857
     871   18634.3003
     872   18608.7423
     873   18408.7872
     874   18458.1080
     875   18635.8138
     876   18539.6284
     877   18621.9776
     878   18539.5974
     879   18591.2481
     880   18389.1634
     881   18251.3872
     882   18187.6166
     883   18499.5137
     884   18239.4111
     885   18579.0521
     886   18481.5324
     887   18586.2592
     888   18315.3117
     889   18140.2082
     890   18126.5611
     891   18161.8661
     892   18142.6565
     893   18229.9100
     894   18649.8383
     895   18394.9223
     896   18453.0802
     897   18564.6452
     898   18559.5974
     899   18422.4149
     900   18116.9685
     901   18293.3435
     902   18557.8556
     903   18536.0544
     904   18369.3381
     905   18384.0418
     906   18365.2308
     907   18315.6337
     908   18505.7763
     909   18616.6402
     910   18463.8845
     911   18370.1410
     912   18304.5608
     913   18155.7969
     914   18248.2136
     915   18580.0732
     916   18574.3056
     917   18613.6342
     918   18348.3552
     919   18529.7074
     920   18511.6022
     921   18360.1194
     922   18847.7029
     923   18407.1262
     924   18543.1775
     925   18346.9070
     926   18747.2984
     927   18517.4761
     928   18569.7055
     929   18410.4491
     930   18688.3973
     931   18423.1513
     932   18330.9616
     933   18153.9423
     934   18470.2981
     935   18352.6155
     936   18313.1888
     937   18482.2393
     938   18729.7082
     939   18719.0013
     940   18607.7833
     941   18549.9017
     942   18130.6858
     943   18521.7150
     944   18638.2753
     945   18591.3032
     946   18420.4095
     947   18569.2514
     948   18555.2489
     949   18368.6420
     950   18485.1472
     951   18731.4243
     952   18807.7541
     953   18555.8929
     954   18596.1738
     955   18610.9143
     956   18355.8528
     957   18552.5702
     958   18331.4876
     959   18404.2521
     960   18602.6808
     961   18532.6665
     962   18646.9095
     963   18478.2477
     964   18371.6335
     965   18375.4991
     966   18484.4878
     967   18435.2578
     968   18405.5634
     969   18344.4519
     970   18423.1694
     971   18762.1663
     972   18878.3596
     973   18455.5952
     974   18676.5939
     975   18649.5140
     976   18542.8913
     977   18446.5935
     978   18583.4353
     979   18388.1149
     980   18703.2667
     981   18521.7139
     982   18636.1143
     983   18530.8306
     984   18672.9301
     985   18251.7122
     986   18467.7962
     987   18285.4917
     988   18477.5913
     989   18461.6264
     990   18522.5899
     991   18335.4283
     992   18569.7218
     993   18372.9333
     994   18710.7778
     995   18580.2111
     996   18730.3844
     997   18595.4494
     998   18564.8201
     999   18536.4463
    1000   18556.0541
    1001   18108.7065
    1002   18371.9513
    1003   18360.8296
    1004   18577.6245
    1005   18289.5707
    1006   18417.9168
    1007   18136.1352
    1008   18425.0561
    1009   18042.1492
    1010   18536.6426
    1011   18517.9118
    1012   18233.0140
    1013   18548.5723
    1014   18174.5775
    1015   18407.8476
    1016   18530.0063
    1017   18549.9150
    1018   18413.2650
    1019   18731.9078
    1020   18518.3820
    1021   18457.8492
    1022   18393.1817
    1023   18365.6187
    1024   18592.1970
    1025   18502.1917
    1026   18450.0319
    1027   18633.1283
    1028   18265.9865
    1029   18299.1422
    1030   18367.2611
    1031   18328.9357
    1032   18441.9452
    1033   18708.1079
    1034   18534.2080
    1035   18464.0773
    1036   18155.7051
    1037   18018.0196
    1038   18461.6402
    1039   18281.5124
    1040   18325.9674
    1041   18302.7696
    1042   18451.0094
    1043   18182.1333
    1044   18253.1849
    1045   18323.2154
    1046   18356.8816
    1047   18497.0962
    1048   18136.0732
    1049   18429.4101
    1050   18503.5490
    1051   18500.9943
    1052   18539.9982
    1053   18344.2631
    1054   18144.5114
    1055   18364.4411
    1056   18375.5658
    1057   18402.4898
    1058   18308.1902
    1059   18489.4329
    1060   18258.3598
    1061   18165.2808
    1062   18231.2037
    1063   18207.8495
    1064   18146.9220
    1065   18427.2673
    1066   18286.9556
    1067   18393.5820
    1068   18368.0147
    1069   18350.5904
    1070   18299.9299
    1071   18711.6273
    1072   18510.4860
    1073   18465.0433
    1074   18396.0714
    1075   18123.8512
    1076   18273.8629
    1077   18256.0692
    1078   18269.2450
    1079   18061.1377
    1080   18355.7800
    1081   18364.3109
    1082   18288.3266
    1083   18276.9629
    1084   18259.7130
    1085   18093.1776
    1086   18406.9869
    1087   18112.1949
    1088   18333.5892
    1089   18315.1002
    1090   18440.8396
    1091   18612.5339
    1092   18439.9685
    1093   18606.4300
    1094   18341.1145
    1095   18569.5652
    1096   18346.6175
    1097   18423.9215
    1098   18119.9134
    1099   18643.6213
    1100   18814.1982
    1101   18656.3795
    1102   18777.0601
    1103   18392.6573
    1104   18615.1254
    1105   18356.5752
    1106   18056.7585
    1107   18434.8664
    1108   18487.4097
    1109   18300.6198
    1110   18293.9531
    1111   18568.3304
    1112   18271.6113
    1113   18355.4137
    1114   18331.2910
    1115   18329.3880
    1116   18239.3701
    1117   18112.4077
    1118   18333.2293
    1119   18359.9826
    1120   18317.9873
    1121   18358.2539
    1122   18464.2310
    1123   18305.3864
    1124   18551.8834
    1125   18352.2076
    1126   18368.2030
    1127   18099.7308
    1128   18225.6856
    1129   18518.8593
    1130   18129.8377
    1131   18118.7389
    1132   18129.3952
    1133   18579.8219
    1134   18292.0269
    1135   18076.3814
    1136   18264.9902
    1137   18339.3787
    1138   18752.2832
    1139   18430.5196
    1140   18406.5681
    1141   18285.0916
    1142   18285.8104
    1143   18329.5235
    1144   18193.7341
    1145   18289.0552
    1146   18151.6533
    1147   17970.7069
    1148   18432.8598
    1149   18295.9437
    1150   18671.8638
    1151   18561.8216
    1152   18503.7296
    1153   18166.7302
    1154   18438.6446
    1155   18516.3949
    1156   18345.5525
    1157   18203.1908
    1158   18338.5122
    1159   18397.2171
    1160   18594.3759
    1161   18630.0884
    1162   18260.9057
    1163   18369.2886
    1164   18353.7100
    1165   18457.4478
    1166   18387.7496
    1167   18310.6597
    1168   18452.6232
    1169   18160.7194
    1170   18398.4382
    1171   18192.2868
    1172   18130.7722
    1173   18255.0719
    1174   18105.7388
    1175   18374.1540
    1176   18251.9635
    1177   18322.5505
    1178   18381.2047
    1179   18556.3800
    1180   18364.3607
    1181   18524.8555
    1182   18226.7611
    1183   18297.7616
    1184   18352.3757
    1185   18253.5874
    1186   18250.8033
    1187   18291.7037
    1188   18181.4470
    1189   18108.2818
    1190   18453.4436
    1191   18025.4509
    1192   17970.4690
    1193   18167.7733
    1194   18158.6127
    1195   18016.8035
    1196   18021.7355
    1197   18213.1011
    1198   18289.8239
    1199   18127.9228
    1200   18264.6509
    1201   18123.6508
    1202   18140.6282
    1203   18246.7784
    1204   18254.3419
    1205   18188.4045
    1206   18110.1604
    1207   18606.4312
    1208   18640.3348
    1209   18295.8554
    1210   18500.6503
    1211   18409.9581
    1212   18387.1727
    1213   18405.7026
    1214   18119.0024
    1215   18271.6322
    1216   18107.3040
    1217   18329.2141
    1218   18167.6326
    1219   18399.9746
    1220   18559.2637
    1221   18355.6596
    1222   18247.6202
    1223   18480.2864
    1224   18496.9719
    1225   18510.2950
    1226   18269.5542
    1227   18390.6732
    1228   18313.6784
    1229   18432.4815
    1230   18289.0865
    1231   18223.0385
    1232   18150.2063
    1233   18343.5395
    1234   18451.9653
    1235   18503.5165
    1236   18414.9488
    1237   18461.3948
    1238   18063.2299
    1239   18044.8329
    1240   18362.2981
    1241   18045.1785
    1242   17920.7392
    1243   18358.6695
    1244   18182.5105
    1245   18292.4831
    1246   18048.4488
    1247   18597.7431
    1248   18357.3906
    1249   18343.5390
    1250   18186.3198
    1251   18426.7612
    1252   18248.5731
    1253   18353.0480
    1254   18425.7953
    1255   18544.3403
    1256   18201.7374
    1257   18255.4058
    1258   17993.7259
    1259   18332.9838
    1260   18333.4401
    1261   18318.9409
    1262   18392.1365
    1263   17864.3282
    1264   18452.0288
    1265   17993.9089
    1266   18138.5309
    1267   18190.0069
    1268   18312.5031
    1269   18078.8916
    1270   18764.5563
    1271   18487.4978
    1272   18433.9531
    1273   18544.8730
    1274   18659.3967
    1275   18136.5278
    1276   18350.7258
    1277   18439.3250
    1278   18367.0621
    1279   18349.4251
    1280   18428.9846
    1281   18367.4837
    1282   18391.6625
    1283   18436.7112
    1284   18311.1182
    1285   18229.8176
    1286   18204.2850
    1287   18396.0345
    1288   18432.5563
    1289   18446.7094
    1290   18250.6228
    1291   18230.1200
    1292   18254.4784
    1293   18576.1516
    1294   18061.2246
    1295   18465.1899
    1296   18217.1738
    1297   18617.6050
    1298   18360.4458
    1299   18296.6331
    1300   18292.2737
    1301   18328.7435
    1302   18341.4085
    1303   18511.8213
    1304   18471.3162
    1305   18692.5805
    1306   18576.7496
    1307   18481.0057
    1308   18826.2552
    1309   18471.4073
    1310   18752.9172
    1311   18615.4536
    1312   18617.6846
    1313   18542.6493
    1314   18513.6268
    1315   18208.4816
    1316   18603.7617
    1317   18342.9314
    1318   18517.3173
    1319   18694.4325
    1320   18324.7844
    1321   18471.1596
    1322   18390.1149
    1323   18708.3343
    1324   18470.6541
    1325   18585.7502
    1326   18549.7971
    1327   18460.3025
    1328   18633.4723
    1329   18735.3794
    1330   18532.5114
    1331   18373.8090
    1332   18425.1527
    1333   18300.8478
    1334   18313.5884
    1335   18192.1068
    1336   18373.4167
    1337   17951.7838
    1338   18122.7255
    1339   18232.6814
    1340   18247.7545
    1341   17944.5457
    1342   18025.7762
    1343   18416.1842
    1344   17966.1644
    1345   18209.2038
    1346   18380.6857
    1347   18251.6119
    1348   18306.1427
    1349   18070.8600
    1350   18220.6572
    1351   18542.7207
    1352   18345.3879
    1353   18366.5370
    1354   18236.4344
    1355   18198.2123
    1356   18094.2783
    1357   18225.8841
    1358   18248.1566
    1359   18324.2493
    1360   18072.6182
    1361   18460.7797
    1362   18169.6437
    1363   18341.0467
    1364   18480.1476
    1365   17937.7794
    1366   18397.0620
    1367   18474.8776
    1368   18109.2574
    1369   18118.9470
    1370   18011.5226
    1371   18367.2359
    1372   18387.9217
    1373   18263.2472
    1374   18825.8013
    1375   18141.6821
    1376   18642.4917
    1377   18388.7622
    1378   18266.7862
    1379   18187.0043
    1380   18280.9802
    1381   18042.1958
    1382   18061.0281
    1383   18215.0478
    1384   18662.3307
    1385   18490.0229
    1386   18233.7465
    1387   18321.9873
    1388   18199.7867
    1389   18244.9329
    1390   18387.0583
    1391   18550.5897
    1392   18204.9646
    1393   18224.6595
    1394   18622.7133
    1395   18631.3982
    1396   18359.9457
    1397   18372.5679
    1398   18739.5015
    1399   18234.4437
    1400   18504.6179
    1401   18227.6302
    1402   18429.1205
    1403   18213.0155
    1404   18142.1557
    1405   18080.2161
    1406   18245.5717
    1407   17974.2079
    1408   18007.9352
    1409   18172.3409
    1410   18143.3592
    1411   18237.8339
    1412   18496.5669
    1413   18201.9542
    1414   17992.0775
    1415   18049.2743
    1416   18029.5369
    1417   18134.5792
    1418   18582.6480
    1419   18315.0836
    1420   18330.8744
    1421   18366.7994
    1422   18371.2084
    1423   18131.5196
    1424   18197.3900
    1425   18422.3525
    1426   18149.9405
    1427   18422.9865
    1428   18280.2757
    1429   18398.0861
    1430   18308.4362
    1431   18204.2987
    1432   18297.9096
    1433   18261.1147
    1434   18179.6776
    1435   18281.1177
    1436   18480.3961
    1437   18427.3955
    1438   18223.5832
    1439   18462.0702
    1440   18192.7250
    1441   18068.0676
    1442   18201.6952
    1443   18133.9387
    1444   18254.4413
    1445   18430.6129
    1446   18250.2503
    1447   18060.6151
    1448   18500.1889
    1449   18232.2638
    1450   18087.8107
    1451   18396.3947
    1452   17911.9147
    1453   18163.0976
    1454   17976.1337
    1455   17969.6736
    1456   18160.3770
    1457   18180.5708
    1458   18047.7398
    1459   18242.6445
    1460   18072.7692
    1461   17940.2864
    1462   18221.4801
    1463   18285.8154
    1464   18539.0660
    1465   18423.3220
    1466   18400.4007
    1467   18673.7381
    1468   18430.0477
    1469   18379.4033
    1470   18504.1179
    1471   18357.9842
    1472   18496.7204
    1473   18522.2611
    1474   18509.5443
    1475   18454.7264
    1476   18328.6627
    1477   18173.2085
    1478   18465.6157
    1479   18208.4413
    1480   18208.4267
    1481   18379.9724
    1482   18182.2616
    1483   18261.0781
    1484   18317.5657
    1485   18250.7292
    1486   18341.0314
    1487   18099.2673
    1488   18270.0382
    1489   18070.0406
    1490   18362.4248
    1491   18116.9448
    1492   18052.9612
    1493   18241.0159
    1494   18208.5741
    1495   18000.8093
    1496   18027.2140
    1497   18036.9912
    1498   18109.8645
    1499   18224.4224
    1500   18064.3544
    1501   18137.6592
    1502   18167.8773
    1503   18254.4639
    1504   18411.3430
    1505   18297.4794
    1506   18523.6944
    1507   18242.8267
    1508   18208.2647
    1509   18114.9231
    1510   18638.4793
    1511   18600.3594
    1512   18566.5518
    1513   18420.3484
    1514   18308.0550
    1515   18070.2047
    1516   18303.8017
    1517   18286.5778
    1518   18359.7297
    1519   18106.7191
    1520   18542.0310
    1521   18614.1908
    1522   18380.7327
    1523   18189.8630
    1524   18516.9237
    1525   18418.9878
    1526   18629.1820
    1527   18338.3472
    1528   18305.9966
    1529   18261.6633
    1530   18132.7167
    1531   18081.7321
    1532   17955.2524
    1533   17954.4027
    1534   17965.2456
    1535   18337.1487
    1536   18114.3294
    1537   18183.8341
    1538   18177.0249
    1539   18420.9955
    1540   18286.2696
    1541   18480.3813
    1542   18426.7884
    1543   18438.2078
    1544   18266.9405
    1545   18267.8123
    1546   18288.2166
    1547   18238.8181
    1548   18228.9736
    1549   18343.1310
    1550   18222.2737
    1551   18207.7744
    1552   18305.1146
    1553   18037.9615
    1554   18106.0139
    1555   18037.6733
    1556   18193.5516
    1557   17988.6510
    1558   18186.4378
    1559   17920.1298
    1560   18094.8114
    1561   17929.4661
    1562   18270.5235
    1563   18037.3459
    1564   17942.3998
    1565   18150.9654
    1566   18631.8701
    1567   17838.7876
    1568   17944.2453
    1569   18081.8967
    1570   18023.0795
    1571   18331.4159
    1572   18306.9072
    1573   18264.0740
    1574   18434.0918
    1575   18300.2516
    1576   18176.4332
    1577   18022.8623
    1578   18401.4436
    1579   18104.4670
    1580   18025.8256
    1581   18108.0335
    1582   18129.6004
    1583   18115.0132
    1584   18194.0228
    1585   18154.9519
    1586   18228.9888
    1587   18136.1532
    1588   18378.7020
    1589   18273.6931
    1590   18327.6405
    1591   18190.5024
    1592   18284.4588
    1593   17990.4958
    1594   18183.6761
    1595   18102.9802
    1596   17741.2863
    1597   17839.2556
    1598   18147.7913
    1599   18047.6676
    1600   18168.3833
    1601   18216.9819
    1602   17902.7396
    1603   17857.0031
    1604   18050.0429
    1605   17917.7038
    1606   18210.2171
    1607   18187.9806
    1608   18306.2559
    1609   18084.2701
    1610   18478.1963
    1611   18252.9088
    1612   18120.1950
    1613   17907.8955
    1614   18345.6162
    1615   18410.0857
    1616   17993.0741
    1617   18103.2976
    1618   17994.7852
    1619   18209.1589
    1620   17833.6910
    1621   17993.6977
    1622   18089.2196
    1623   17899.6521
    1624   17938.2225
    1625   17829.7520
    1626   17995.3252
    1627   17946.9305
    1628   18066.7451
    1629   17771.1936
    1630   17845.2744
    1631   17845.8120
    1632   17737.2269
    1633   17684.0959
    1634   17780.9988
    1635   17840.3273
    1636   17651.2603
    1637   17821.4816
    1638   17949.1115
    1639   17894.6375
    1640   17991.8863
    1641   17872.6248
    1642   17853.9941
    1643   18148.0772
    1644   17612.9756
    1645   17844.6971
    1646   17635.6935
    1647   17662.7135
    1648   17496.5087
    1649   17635.2223
    1650   17965.9114
    1651   17796.8257
    1652   17749.5290
    1653   17739.6972
    1654   17810.2141
    1655   18131.8383
    1656   18068.6220
    1657   17649.5893
    1658   18168.3325
    1659   18284.5441
    1660   17861.3187
    1661   17783.2995
    1662   17845.6645
    1663   17923.5700
    1664   17697.3760
    1665   18290.0146
    1666   17937.8572
    1667   18253.2824
    1668   18313.7583
    1669   18348.3510
    1670   18139.4138
    1671   18265.5735
    1672   18200.1579
    1673   18101.8695
    1674   18338.1496
    1675   18328.5225
    1676   17798.9196
    1677   18063.4746
    1678   17835.8771
    1679   18013.4679
    1680   18208.4464
    1681   17966.1540
    1682   17879.8807
    1683   18207.3952
    1684   17957.7809
    1685   18144.5946
    1686   18110.6784
    1687   18182.8442
    1688   18319.9735
    1689   18347.6280
    1690   18204.6775
    1691   18111.6511
    1692   18106.2977
    1693   18176.5409
    1694   18157.7499
    1695   18221.2106
    1696   18288.8395
    1697   18204.8947
    1698   18034.2847
    1699   18300.3868
    1700   18154.1289
    1701   18214.2292
    1702   18243.7053
    1703   18306.1426
    1704   18414.4447
    1705   17951.2278
    1706   18216.4453
    1707   18080.5222
    1708   18247.4700
    1709   18340.1267
    1710   18193.7251
    1711   18265.2640
    1712   18201.3166
    1713   18106.7545
    1714   18167.1912
    1715   18115.9013
    1716   18313.4232
    1717   18241.8402
    1718   18435.8762
    1719   18389.5606
    1720   18199.0172
    1721   18608.4170
    1722   18139.1951
    1723   18511.8904
    1724   18065.6972
    1725   18502.2631
    1726   18268.9479
    1727   18377.3150
    1728   18071.0325
    1729   18178.6569
    1730   17838.1723
    1731   18141.3613
    1732   18118.0863
    1733   18019.5843
    1734   18170.4716
    1735   18282.1199
    1736   18085.3266
    1737   18248.4070
    1738   18315.4485
    1739   18235.6879
    1740   18226.7475
    1741   18302.4875
    1742   17967.6336
    1743   18429.7644
    1744   18599.1386
    1745   18252.5955
    1746   18258.9245
    1747   18203.9609
    1748   18143.7204
    1749   18383.9273
    1750   18352.3384
    1751   18145.6388
    1752   18438.4694
    1753   18209.9266
    1754   18508.8582
    1755   18511.6076
    1756   18265.6953
    1757   18292.6688
    1758   18615.6256
    1759   18095.7109
    1760   18347.0280
    1761   18234.8589
    1762   18316.2883
    1763   18424.6879
    1764   18245.2188
    1765   18049.8746
    1766   18339.7792
    1767   18090.9179
    1768   18515.3475
    1769   18627.1075
    1770   18506.3066
    1771   18437.2554
    1772   18582.2824
    1773   18290.1924
    1774   18451.1740
    1775   18291.8974
    1776   18423.8337
    1777   18505.1497
    1778   18170.9314
    1779   18370.5733
    1780   18188.6793
    1781   18313.5150
    1782   18545.1971
    1783   18217.1166
    1784   18564.6268
    1785   18561.5342
    1786   18549.4085
    1787   18331.6930
    1788   18487.2885
    1789   18457.2244
    1790   18376.6735
    1791   18264.5456
    1792   18396.1448
    1793   18261.7808
    1794   18501.8884
    1795   18133.5924
    1796   18594.7578
    1797   18331.2164
    1798   18249.5002
    1799   18417.5244
    1800   18563.1272
    1801   18297.3386
    1802   18584.0712
    1803   18274.6130
    1804   18353.0303
    1805   18407.1244
    1806   18559.1582
    1807   18463.9736
    1808   18683.3107
    1809   18379.5677
    1810   18307.3641
    1811   18514.9053
    1812   18389.8745
    1813   18327.5582
    1814   18231.6327
    1815   18492.4684
    1816   18470.1070
    1817   18648.3147
    1818   18194.2502
    1819   18317.0532
    1820   18410.6832
    1821   18449.6697
    1822   18312.9886
    1823   18455.9317
    1824   18249.3499
    1825   18062.3907
    1826   18474.5344
    1827   18099.7214
    1828   18411.5193
    1829   18231.1804
    1830   18410.1180
    1831   18521.0508
    1832   18211.1794
    1833   18211.2080
    1834   17896.4014
    1835   18099.4700
    1836   18134.3293
    1837   18185.3413
    1838   17985.9346
    1839   17964.3995
    1840   18289.9406
    1841   17910.9393
    1842   18032.4057
    1843   18270.6228
    1844   18183.0333
    1845   18434.4262
    1846   18299.0635
    1847   18120.3279
    1848   18197.3523
    1849   18145.1211
    1850   18109.9739
    1851   18205.2641
    1852   18149.2551
    1853   18394.3801
    1854   17980.8930
    1855   18029.0499
    1856   18434.9625
    1857   18485.7807
    1858   18156.0410
    1859   18152.6680
    1860   18391.5086
    1861   18037.6371
    1862   18485.3270
    1863   18475.1659
    1864   18559.8060
    1865   18369.4697
    1866   18272.6154
    1867   18224.1825
    1868   18491.0945
    1869   18208.3461
    1870   18817.1471
    1871   18471.1588
    1872   18431.3239
    1873   18202.0804
    1874   18698.5094
    1875   18577.7050
    1876   18314.5230
    1877   18541.5714
    1878   18606.6676
    1879   18649.6555
    1880   18287.9894
    1881   18507.8773
    1882   18426.3647
    1883   18468.7486
    1884   18497.3854
    1885   18388.1890
    1886   18352.3058
    1887   18478.6206
    1888   18659.9835
    1889   18666.3074
    1890   18665.6422
    1891   18519.5162
    1892   18744.4793
    1893   18576.6377
    1894   18662.5665
    1895   18747.1979
    1896   18541.1111
    1897   19028.9641
    1898   18725.0009
    1899   18800.3681
    1900   19117.5451
    1901   18747.0139
    1902   19052.7937
    1903   18899.6274
    1904   18830.2464
    1905   19057.6964
    1906   18918.6906
    1907   18924.1712
    1908   18717.5428
    1909   18657.9911
    1910   18619.4820
    1911   18701.4769
    1912   18828.8013
    1913   18719.6911
    1914   18808.6786
    1915   18806.2992
    1916   18951.0258
    1917   19106.5394
    1918   18718.6173
    1919   18904.4150
    1920   18785.5083
    1921   18754.6623
    1922   18671.7997
    1923   18725.0007
    1924   18466.0771
    1925   18463.1638
    1926   18627.4700
    1927   18578.2867
    1928   18343.8438
    1929   18529.8820
    1930   18557.7737
    1931   18701.7649
    1932   18621.3679
    1933   18363.0619
    1934   18801.2278
    1935   18597.8661
    1936   18536.8922
    1937   18651.4650
    1938   18450.2068
    1939   18490.8475
    1940   18677.0589
    1941   18491.6029
    1942   18044.6918
    1943   18236.3259
    1944   18193.1052
    1945   18062.2151
    1946   18394.8760
    1947   18447.4068
    1948   18469.5817
    1949   18631.3425
    1950   18412.9040
    1951   18585.1965
    1952   18427.6115
    1953   18709.6667
    1954   18664.4776
    1955   18715.4125
    1956   18654.6210
    1957   18329.8814
    1958   18332.3040
    1959   18525.9881
    1960   18322.0844
    1961   18447.4248
    1962   18529.0819
    1963   18352.0994
    1964   18551.5503
    1965   18479.4338
    1966   18248.7206
    1967   18315.5229
    1968   18342.3068
    1969   18055.0171
    1970   18300.5583
    1971   18419.2307
    1972   18591.6998
    1973   18308.8694
    1974   18226.2079
    1975   18079.6825
    1976   18533.7036
    1977   18271.0927
    1978   18499.6453
    1979   18600.6665
    1980   18415.4283
    1981   18511.5684
    1982   18115.0322
    1983   18560.1377
    1984   18499.5031
    1985   18675.2369
    1986   18537.9169
    1987   18456.7194
    1988   18398.6923
    1989   18333.8776
    1990   18685.2007
    1991   18304.1846
    1992   18410.7529
    1993   18134.2650
    1994   18247.1874
    1995   18413.4726
    1996   18066.5479
    1997   18263.2002
    1998   18260.4522
    1999   18256.8823
    2000   18137.4322
    2001   18275.1034
    2002   18280.1045
    2003   18039.2432
    2004   18085.4835
    2005   17954.2632
    2006   18354.5882
    2007   17949.2026
    2008   18396.8945
    2009   18463.8035
    2010   18342.7794
    2011   18484.2061
    2012   18367.7928
    2013   18568.8036
    2014   18146.8195
    2015   18508.1920
    2016   18465.8788
    2017   18373.4460
    2018   18564.6660
    2019   18218.9863
    2020   18351.2253
    2021   18669.4063
    2022   18256.8908
    2023   18344.8608
    2024   18342.4304
    2025   18486.4557
    2026   18289.8126
    2027   18321.4824
    2028   18247.5110
    2029   18252.6892
    2030   18127.2360
    2031   18154.2683
    2032   18207.6672
    2033   18121.3014
    2034   18278.1505
    2035   18307.2378
    2036   18421.2612
    2037   18285.4210
    2038   18377.2420
    2039   17992.2279
    2040   18377.9976
    2041   18513.1466
    2042   18158.9890
    2043   18200.0397
    2044   18360.8733
    2045   18468.8591
    2046   18150.3877
    2047   18313.7549
    2048   18089.4884
    2049   18314.8294
    2050   18350.7309
    2051   18054.2380
    2052   18163.3229
    2053   18286.5937
    2054   18395.4086
    2055   18294.7956
    2056   18115.4597
    2057   17985.5016
    2058   18437.8506
    2059   17862.3830
    2060   18194.8458
    2061   18136.2161
    2062   18229.4517
    2063   18474.7149
    2064   18356.7277
    2065   18427.3474
    2066   18318.4830
    2067   18231.1741
    2068   18138.7299
    2069   18088.4565
    2070   18380.2344
    2071   18322.3627
    2072   18284.0435
    2073   18622.3469
    2074   18437.6319
    2075   18778.8175
    2076   18376.9116
    2077   18484.4103
    2078   18959.8677
    2079   18399.3101
    2080   18720.1804
    2081   18501.3462
    2082   18317.3955
    2083   18709.7229
    2084   18341.7981
    2085   18307.2178
    2086   18458.5361
    2087   18639.8876
    2088   18475.4456
    2089   18559.0370
    2090   18744.1054
    2091   18670.2200
    2092   18554.2730
    2093   18758.4933
    2094   18683.7727
    2095   18248.4635
    2096   18637.1904
    2097   18066.4353
    2098   18262.6617
    2099   18304.4316
    2100   18250.3258
    2101   18313.1087
    2102   18095.1245
    2103   18331.4002
    2104   18080.3911
    2105   18380.3492
    2106   18301.6921
    2107   18533.8799
    2108   18225.9991
    2109   18008.5394
    2110   18058.5501
    2111   17935.8821
    2112   17871.8797
    2113   18134.0131
    2114   18037.6935
    2115   18196.3637
    2116   17977.4550
    2117   18013.4141
    2118   18170.5257
    2119   17892.7620
    2120   17942.5231
    2121   17836.4600
    2122   18069.7331
    2123   18082.2683
    2124   18251.2506
    2125   18017.2343
    2126   18246.7435
    2127   18318.8368
    2128   18272.1469
    2129   18265.9945
    2130   18071.2082
    2131   18165.4305
    2132   18021.2370
    2133   18301.1474
    2134   18362.6105
    2135   18228.3135
    2136   18372.2925
    2137   18309.2280
    2138   17925.9040
    2139   18179.0322
    2140   18021.1830
    2141   18128.2232
    2142   18273.1143
    2143   18112.9922
    2144   18277.5612
    2145   18366.9428
    2146   18256.8880
    2147   18142.9036
    2148   18092.9597
    2149   18472.1248
    2150   18627.7624
    2151   18103.4835
    2152   18506.4424
    2153   18335.0487
    2154   18259.1737
    2155   18131.1763
    2156   17994.2452
    2157   18252.8107
    2158   18158.6386
    2159   18128.4681
    2160   18277.2511
    2161   18291.0395
    2162   18073.5054
    2163   18492.6770
    2164   18407.9365
    2165   18612.0837
    2166   18734.3140
    2167   18215.0966
    2168   18415.5083
    2169   18337.1689
    2170   18239.3351
    2171   18474.6269
    2172   18580.1661
    2173   18514.8661
    2174   18275.3681
    2175   18575.5046
    2176   18414.6511
    2177   18304.0746
    2178   18666.7615
    2179   18395.6980
    2180   18585.6223
    2181   18461.5773
    2182   18352.2341
    2183   18401.7738
    2184   18143.6101
    2185   18401.2356
    2186   18413.9725
    2187   18269.9863
    2188   18231.8083
    2189   18146.6843
    2190   18329.7454
    2191   18169.8704
    2192   18554.2567
    2193   18365.4850
    2194   18315.7081
    2195   18120.1462
    2196   18113.0989
    2197   18079.9122
    2198   18203.3503
    2199   18417.1452
    2200   18299.1601
    2201   18320.9531
    2202   17979.6844
    2203   18413.0696
    2204   18458.7200
    2205   18282.6063
    2206   18417.7954
    2207   18195.0422
    2208   18520.1191
    2209   18412.8712
    2210   18686.7748
    2211   18681.5756
    2212   18423.9386
    2213   18378.9892
    2214   18285.6692
    2215   18281.7181
    2216   18349.8827
    2217   18238.5190
    2218   18021.2262
    2219   18357.9807
    2220   18190.8662
    2221   18245.0291
    2222   18364.2962
    2223   18166.3847
    2224   18223.7124
    2225   18489.4534
    2226   18431.0052
    2227   18133.8740
    2228   18396.9838
    2229   18108.3011
    2230   18217.7705
    2231   18606.4931
    2232   18290.2511
    2233   18558.8380
    2234   18308.0896
    2235   18404.9524
    2236   18060.3846
    2237   18127.8112
    2238   17825.2185
    2239   18167.2342
    2240   18044.4613
    2241   18269.5320
    2242   18188.0101
    2243   18181.8054
    2244   17961.6086
    2245   18006.8759
    2246   18218.2650
    2247   17978.8578
    2248   17999.5226
    2249   18097.8239
    2250   18020.1973
    2251   18161.4811
    2252   18216.4314
    2253   18238.4676
    2254   18067.8424
    2255   18077.9126
    2256   18010.5642
    2257   17953.2225
    2258   18448.8419
    2259   18067.4487
    2260   18104.3864
    2261   18166.6020
    2262   18097.7649
    2263   17837.3337
    2264   18292.3999
    2265   18073.7903
    2266   18019.2786
    2267   18314.6891
    2268   18144.1021
    2269   18081.4354
    2270   17915.9327
    2271   17703.3658
    2272   17833.8600
    2273   18119.3443
    2274   18450.2044
    2275   18007.0636
    2276   18244.2599
    2277   18171.3286
    2278   18489.2239
    2279   18269.8103
    2280   18441.9947
    2281   18416.2698
    2282   18453.2639
    2283   18341.1112
    2284   18569.7870
    2285   18041.0764
    2286   18180.9515
    2287   18088.3638
    2288   17897.3910
    2289   18165.2371
    2290   18200.7173
    2291   18207.6698
    2292   18033.0090
    2293   18030.8989
    2294   18079.3564
    2295   18322.4941
    2296   18501.4256
    2297   17908.0666
    2298   18175.7595
    2299   18122.6271
    2300   18505.2800
    2301   18249.8004
    2302   18360.4853
    2303   18254.0364
    2304   18272.4354
    2305   18289.9009
    2306   18550.3636
    2307   18232.8866
    2308   18133.1470
    2309   18195.8018
    2310   18279.9707
    2311   18343.3069
    2312   18590.3402
    2313   18212.3883
    2314   18289.3134
    2315   18212.4674
    2316   18038.1424
    2317   18145.9712
    2318   18129.0637
    2319   18369.6759
    2320   18006.8838
    2321   18231.3236
    2322   18081.9482
    2323   18183.9086
    2324   18086.8288
    2325   18333.1900
    2326   18068.1587
    2327   18107.1619
    2328   18162.9373
    2329   17886.1329
    2330   17799.5698
    2331   17871.0353
    2332   18005.4405
    2333   17957.5585
    2334   17891.4209
    2335   18050.0023
    2336   18213.4234
    2337   17647.7035
    2338   17995.5666
    2339   18095.2817
    2340   18096.8959
    2341   18347.0136
    2342   17900.3884
    2343   18296.6281
    2344   18442.9377
    2345   18287.8496
    2346   18478.8792
    2347   18360.3518
    2348   18387.2740
    2349   18540.2604
    2350   18295.4730
    2351   18651.4824
    2352   18267.1207
    2353   18333.9349
    2354   18313.8892
    2355   18405.7567
    2356   18284.4725
    2357   18623.9645
    2358   18246.3631
    2359   18429.7754
    2360   18385.2891
    2361   18179.8030
    2362   18051.9367
    2363   18214.4730
    2364   18251.0644
    2365   18416.3954
    2366   18290.9052
    2367   18475.1505
    2368   18262.5841
    2369   18419.3149
    2370   18318.6789
    2371   18154.7325
    2372   18163.6314
    2373   18151.1187
    2374   18270.3175
    2375   18156.4696
    2376   18034.4587
    2377   18043.1910
    2378   18533.3676
    2379   18345.5755
    2380   18456.9945
    2381   18204.7662
    2382   18162.2955
    2383   17920.6448
    2384   18388.4717
    2385   17952.2441
    2386   18201.8504
    2387   18381.2813
    2388   18201.1130
    2389   18044.2719
    2390   18227.9936
    2391   18251.5010
    2392   17795.7292
    2393   18094.2827
    2394   17942.5641
    2395   17906.2689
    2396   17918.6821
    2397   17819.7378
    2398   17903.9224
    2399   18020.7354
    2400   18153.2909
    2401   18332.0399
    2402   18137.8320
    2403   18351.5436
    2404   18290.3205
    2405   18120.4978
    2406   17908.1265
    2407   18037.8313
    2408   17944.1362
    2409   18217.6169
    2410   17998.1000
    2411   18198.5651
    2412   18092.0675
    2413   17914.4193
    2414   18032.0647
    2415   18137.4049
    2416   18342.6582
    2417   18577.6226
    2418   18456.5960
    2419   18146.9155
    2420   18183.4129
    2421   18367.6087
    2422   18387.3745
    2423   18226.3736
    2424   18520.4255
    2425   18346.7783
    2426   18309.4119
    2427   17954.1873
    2428   18517.6380
    2429   18438.9679
    2430   18235.1697
    2431   18024.8448
    2432   18214.7865
    2433   18006.6240
    2434   18179.2693
    2435   18565.1367
    2436   18586.9827
    2437   18389.8379
    2438   18268.6155
    2439   18460.5379
    2440   18483.5959
    2441   18672.5021
    2442   18601.9154
    2443   18295.5471
    2444   18543.9749
    2445   18522.4144
    2446   18270.9982
    2447   18430.9782
    2448   18262.2852
    2449   18431.2400
    2450   18352.5972
    2451   18437.4289
    2452   18673.5261
    2453   18716.8851
    2454   18344.6331
    2455   18407.0047
    2456   18421.2722
    2457   18245.3188
    2458   18518.6013
    2459   18152.1869
    2460   18337.7697
    2461   18603.7102
    2462   18533.8422
    2463   18428.6760
    2464   18483.1620
    2465   18191.2721
    2466   18181.2971
    2467   18466.3634
    2468   18358.5428
    2469   18486.4287
    2470   18305.0678
    2471   18142.3003
    2472   18605.2361
    2473   18202.8822
    2474   18172.1060
    2475   18390.3102
    2476   18260.2759
    2477   18191.9065
    2478   18246.4204
    2479   18073.0238
    2480   18081.7750
    2481   18191.6494
    2482   18071.3997
    2483   18623.7440
    2484   18251.5593
    2485   18171.9651
    2486   17964.4196
    2487   17932.6542
    2488   18403.2873
    2489   18382.1174
    2490   18277.1027
    2491   18251.8404
    2492   18233.3749
    2493   18310.6053
    2494   18403.3617
    2495   18495.6222
    2496   18518.5702
    2497   18500.9169
    2498   18507.6934
    2499   18639.2960
    2500   18575.7456
    2501   18425.8259
    2502   18471.3076
    2503   18383.8886
    2504   18480.9624
    2505   18506.5272
    2506   18622.7850
    2507   18306.5790
    2508   18147.7143
    2509   18461.4450
    2510   18122.5228
    2511   18391.1388
    2512   18201.0322
    2513   18487.6357
    2514   18061.1626
    2515   18297.7912
    2516   18074.4881
    2517   18517.2807
    2518   18085.7878
    2519   18471.9468
    2520   18313.3176
    2521   18428.5865
    2522   18162.8358
    2523   18449.1406
    2524   18223.7299
    2525   18118.1745
    2526   18305.5140
    2527   18156.9672
    2528   18413.7652
    2529   18176.0546
    2530   18301.9220
    2531   18446.9675
    2532   18236.2567
    2533   18210.4583
    2534   18228.7560
    2535   18370.6624
    2536   18507.8955
    2537   18277.7182
    2538   18314.5399
    2539   18521.3185
    2540   18538.5213
    2541   18433.0258
    2542   18442.5105
    2543   18385.9078
    2544   18871.4458
    2545   18567.2615
    2546   18832.2475
    2547   18783.2626
    2548   18674.3385
    2549   18340.9495
    2550   18455.6154
    2551   18610.3960
    2552   18387.4740
    2553   18563.7406
    2554   18193.3455
    2555   18460.5086
    2556   18281.1953
    2557   18535.7017
    2558   18318.2403
    2559   18345.7808
    2560   18199.8377
    2561   18389.9101
    2562   18903.1539
    2563   18607.9536
    2564   18487.5247
    2565   18780.7064
    2566   18876.2178
    2567   18678.6778
    2568   18540.0841
    2569   18620.6661
    2570   18733.3230
    2571   18800.3684
    2572   18855.8325
    2573   18807.0906
    2574   18393.8907
    2575   18438.1255
    2576   18426.8250
    2577   18847.0909
    2578   18497.8656
    2579   18620.4298
    2580   18751.9331
    2581   18671.2514
    2582   18548.0306
    2583   18589.4953
    2584   18554.0450
    2585   18679.2560
    2586   18628.0681
    2587   18872.6137
    2588   18420.7514
    2589   18557.9971
    2590   18507.3124
    2591   18510.2521
    2592   18277.5445
    2593   18523.9102
    2594   18647.2534
    2595   18758.0944
    2596   18888.4117
    2597   18493.0363
    2598   18628.6093
    2599   18671.1094
    2600   18768.1613
    2601   18618.8821
    2602   18553.1493
    2603   18755.0437
    2604   18881.1534
    2605   18439.9616
    2606   18519.8849
    2607   18827.7926
    2608   18608.7496
    2609   18444.8328
    2610   18955.2079
    2611   18661.5422
    2612   18632.7566
    2613   18861.8636
    2614   18686.0458
    2615   18889.8718
    2616   18635.9115
    2617   18787.6259
    2618   18702.9194
    2619   18427.1110
    2620   18630.0039
    2621   18802.4529
    2622   18881.3652
    2623   18785.1077
    2624   18807.3655
    2625   18559.7017
    2626   18670.7368
    2627   18408.8326
    2628   18369.5867
    2629   18220.3324
    2630   18461.5514
    2631   18548.1415
    2632   18533.8922
    2633   18640.1710
    2634   18603.2836
    2635   18661.1207
    2636   18582.9162
    2637   18713.9748
    2638   18562.6185
    2639   18620.0425
    2640   18789.1102
    2641   18827.7457
    2642   18763.9009
    2643   18557.2767
    2644   18468.6451
    2645   18502.7097
    2646   18737.1571
    2647   18451.2338
    2648   18264.7953
    2649   18565.3698
    2650   18329.4744
    2651   18688.9376
    2652   18340.6099
    2653   18625.4956
    2654   18273.8961
    2655   18611.5270
    2656   18365.4656
    2657   18271.2327
    2658   18173.2833
    2659   18235.3551
    2660   18413.7431
    2661   18430.1309
    2662   18487.7974
    2663   18642.6461
    2664   18204.2476
    2665   18298.3647
    2666   18115.4462
    2667   18449.9785
    2668   18420.1492
    2669   18460.9298
    2670   18542.5482
    2671   18659.8270
    2672   18474.0122
    2673   18492.4352
    2674   18261.8595
    2675   18176.0234
    2676   18163.4631
    2677   18311.4109
    2678   18614.8239
    2679   18367.0996
    2680   18629.5753
    2681   18431.8949
    2682   18442.7702
    2683   18618.2226
    2684   18657.7561
    2685   18514.4765
    2686   18455.9488
    2687   18266.9176
    2688   18459.6644
    2689   18369.7976
    2690   18339.0940
    2691   18536.4130
    2692   18258.2829
    2693   18389.9867
    2694   18427.2335
    2695   18217.0194
    2696   18218.2431
    2697   18258.7674
    2698   18304.7667
    2699   18390.7396
    2700   18166.6992
    2701   18186.0872
    2702   18319.3529
    2703   18076.2236
    2704   18421.7451
    2705   18271.9939
    2706   18344.9082
    2707   18308.4443
    2708   18318.5829
    2709   18236.5882
    2710   18536.0871
    2711   18456.8702
    2712   18252.0296
    2713   18441.3843
    2714   18223.9433
    2715   18471.0938
    2716   18248.1633
    2717   18385.0225
    2718   18098.2424
    2719   18338.9752
    2720   18231.0244
    2721   18253.4446
    2722   18070.3574
    2723   18487.4645
    2724   18269.4196
    2725   18189.3921
    2726   18175.4275
    2727   17906.2326
    2728   18233.4192
    2729   18040.3659
    2730   18000.7492
    2731   17920.6781
    2732   17988.9639
    2733   18006.8265
    2734   18182.9978
    2735   18001.9851
    2736   18338.3949
    2737   18370.7911
    2738   18425.8807
    2739   18191.2759
    2740   18174.6244
    2741   18021.4800
    2742   18090.3873
    2743   18064.3913
    2744   18109.9332
    2745   17842.6699
    2746   18100.4866
    2747   18030.6608
    2748   18137.0890
    2749   18390.2696
    2750   17798.6754
    2751   18075.4325
    2752   18108.3006
    2753   18219.5311
    2754   18199.0387
    2755   18153.3314
    2756   18332.4907
    2757   18438.6694
    2758   18124.4661
    2759   18087.3654
    2760   18085.7023
    2761   18050.0936
    2762   18225.0925
    2763   18304.6688
    2764   18242.0085
    2765   18192.2925
    2766   18272.2833
    2767   18121.5412
    2768   18370.3609
    2769   18254.5512
    2770   18190.2540
    2771   18520.0732
    2772   18206.9831
    2773   18376.9377
    2774   18265.9422
    2775   18317.5045
    2776   18862.7307
    2777   18342.9584
    2778   18223.3739
    2779   18276.8101
    2780   18123.1039
    2781   18062.2676
    2782   17997.7854
    2783   18042.7778
    2784   18249.8275
    2785   17985.2168
    2786   17899.7106
    2787   18003.8290
    2788   17936.9319
    2789   18035.9826
    2790   18169.3039
    2791   17964.1552
    2792   18409.0176
    2793   18125.4397
    2794   18049.0510
    2795   17868.9845
    2796   18237.7350
    2797   18272.6008
    2798   17756.1430
    2799   18113.4346
    2800   17937.6405
    2801   18114.6161
    2802   18260.0493
    2803   18220.1732
    2804   18329.5084
    2805   18241.8486
    2806   18357.6954
    2807   18231.6009
    2808   18001.0925
    2809   17731.7944
    2810   17697.2738
    2811   18117.0358
    2812   18037.9260
    2813   18143.8501
    2814   17707.5072
    2815   17931.3017
    2816   18229.4384
    2817   18094.7099
    2818   18154.3464
    2819   17990.6647
    2820   18214.7514
    2821   18199.4720
    2822   17994.4935
    2823   18193.1696
    2824   17898.7126
    2825   18111.4785
    2826   18058.5982
    2827   18095.3536
    2828   18167.5734
    2829   18177.9621
    2830   17879.9754
    2831   17778.4742
    2832   17919.8377
    2833   18259.6005
    2834   18128.8132
    2835   17658.1819
    2836   17970.9782
    2837   18051.8067
    2838   18364.6340
    2839   18184.3755
    2840   18328.8404
    2841   18342.1624
    2842   18339.3962
    2843   18000.2387
    2844   17979.6473
    2845   18082.5646
    2846   18217.5116
    2847   18147.5776
    2848   18238.7573
    2849   18011.7211
    2850   18249.5830
    2851   18272.0426
    2852   18092.6862
    2853   18001.2216
    2854   18412.8220
    2855   18327.0850
    2856   17903.1790
    2857   18239.0260
    2858   18229.7253
    2859   18227.5948
    2860   18480.2126
    2861   17958.7492
    2862   18228.1340
    2863   18212.9958
    2864   18265.6177
    2865   18232.1184
    2866   18200.5145
    2867   18102.9426
    2868   18434.7183
    2869   18087.2986
    2870   18097.3934
    2871   18132.3389
    2872   18264.9909
    2873   18156.7292
    2874   18300.2871
    2875   18456.9773
    2876   18443.1170
    2877   18003.7757
    2878   18069.3446
    2879   18003.8792
    2880   17853.8264
    2881   18399.5928
    2882   18286.4347
    2883   18139.0063
    2884   17878.3667
    2885   18185.2184
    2886   18178.4371
    2887   18120.7411
    2888   18021.0182
    2889   18425.6626
    2890   18182.9814
    2891   18099.2020
    2892   18378.8626
    2893   18379.0823
    2894   18191.5770
    2895   18310.0949
    2896   18542.5426
    2897   18395.7526
    2898   18201.1328
    2899   18524.8346
    2900   18385.0833
    2901   18411.2228
    2902   18272.3820
    2903   18343.5884
    2904   18355.5386
    2905   18422.0139
    2906   18397.3800
    2907   18643.0317
    2908   18194.2131
    2909   18441.6121
    2910   18105.4423
    2911   18420.1269
    2912   18374.1614
    2913   18314.6723
    2914   18040.2820
    2915   18300.7497
    2916   18467.1261
    2917   18203.8238
    2918   18418.8172
    2919   18096.3580
    2920   18056.7998
    2921   18316.3633
    2922   18485.2055
    2923   18437.9092
    2924   18426.0947
    2925   18535.5910
    2926   18173.0679
    2927   18375.3283
    2928   18475.5662
    2929   18303.5045
    2930   18478.5515
    2931   18279.0284
    2932   18085.4737
    2933   18070.5179
    2934   18281.1144
    2935   18316.4062
    2936   18289.6434
    2937   18170.2447
    2938   18006.4311
    2939   17869.5022
    2940   18008.8190
    2941   17936.3532
    2942   18108.9784
    2943   17857.5237
    2944   18158.7333
    2945   18184.5327
    2946   18073.4809
    2947   17932.8387
    2948   18255.6941
    2949   17893.4103
    2950   18255.9697
    2951   18077.8117
    2952   17821.0755
    2953   18114.2969
    2954   17791.3280
    2955   18121.3869
    2956   17959.3862
    2957   17849.6195
    2958   18074.9392
    2959   18080.3779
    2960   18187.3674
    2961   18543.1412
    2962   18185.7845
    2963   18371.9964
    2964   18329.7317
    2965   18711.9993
    2966   18546.6536
    2967   18408.4054
    2968   18197.5748
    2969   18292.4466
    2970   18434.2062
    2971   18416.2158
    2972   18211.5125
    2973   18113.4054
    2974   18159.1117
    2975   18408.3582
    2976   18167.0920
    2977   18307.2245
    2978   18123.2616
    2979   18326.5513
    2980   18303.4679
    2981   18212.3091
    2982   18167.3394
    2983   18191.7190
    2984   18526.6729
    2985   18407.0231
    2986   18577.5677
    2987   18792.2900
    2988   18267.6074
    2989   18649.4683
    2990   18433.7501
    2991   18676.9175
    2992   18452.8870
    2993   18291.4543
    2994   18482.9566
    2995   18153.2935
    2996   18646.1595
    2997   18379.5485
    2998   18266.1319
    2999   18084.8760
    3000   18217.4281
    3001   18435.3507
    3002   18331.0483
    3003   18668.2016
    3004   18483.0359
    3005   18378.8749
    3006   18429.5163
    3007   18365.9905
    3008   18402.1631
    3009   18277.4610
    3010   18362.7777
    3011   18257.8339
    3012   18009.9883
    3013   18521.6082
    3014   18331.8460
    3015   18481.8275
    3016   18197.8570
    3017   18267.1715
    3018   18298.6262
    3019   18167.2716
    3020   18381.6196
    3021   18406.6529
    3022   18377.0568
    3023   18405.5755
    3024   18142.2743
    3025   18169.1076
    3026   18052.7411
    3027   18439.8439
    3028   18354.6684
    3029   18342.8314
    3030   18208.7748
    3031   18415.2916
    3032   18169.0391
    3033   18114.8855
    3034   18060.6320
    3035   18352.1766
    3036   18212.8317
    3037   18167.8253
    3038   17951.3278
    3039   18118.5886
    3040   18002.0553
    3041   18155.7316
    3042   18129.7037
    3043   18303.5541
    3044   18222.9951
    3045   18099.5677
    3046   18066.0217
    3047   17887.0314
    3048   17943.7614
    3049   17967.8629
    3050   18244.0887
    3051   18194.1178
    3052   18280.4004
    3053   18136.8985
    3054   18164.6623
    3055   18058.6452
    3056   18086.4456
    3057   18236.9990
    3058   18543.6429
    3059   18254.0398
    3060   18132.9837
    3061   18124.5839
    3062   18212.0614
    3063   18392.7607
    3064   18266.7188
    3065   18431.0302
    3066   18425.3643
    3067   18517.9042
    3068   18188.7602
    3069   18295.8734
    3070   18493.2725
    3071   18191.4953
    3072   18482.6139
    3073   18261.3172
    3074   18206.8629
    3075   18273.8282
    3076   18467.3004
    3077   18390.0643
    3078   18505.4516
    3079   18180.1861
    3080   18197.2007
    3081   18389.0510
    3082   18319.9676
    3083   18019.6637
    3084   18299.8986
    3085   18189.4942
    3086   18051.0001
    3087   18017.0137
    3088   18012.4100
    3089   18018.6037
    3090   18052.9687
    3091   18243.0508
    3092   18304.5931
    3093   18199.6313
    3094   18326.9887
    3095   18239.1275
    3096   18263.0186
    3097   18242.8297
    3098   18429.1999
    3099   18470.5770
    3100   18243.5291
    3101   18425.5830
    3102   18118.3179
    3103   18035.0119
    3104   18264.3127
    3105   18060.7517
    3106   18107.7126
    3107   18133.7438
    3108   18271.3990
    3109   18278.5041
    3110   18405.0289
    3111   18112.4558
    3112   18061.6009
    3113   18206.1283
    3114   18232.6832
    3115   18386.8970
    3116   18364.9524
    3117   18375.3174
    3118   18052.6949
    3119   18265.2423
    3120   18359.9180
    3121   18335.0874
    3122   18310.4393
    3123   18359.6980
    3124   18351.3254
    3125   18260.8276
    3126   18317.1607
    3127   18229.6648
    3128   18618.6159
    3129   18189.5560
    3130   18275.3833
    3131   18314.6060
    3132   18384.7707
    3133   18224.5713
    3134   18233.0252
    3135   18149.3805
    3136   18363.5256
    3137   18002.0984
    3138   18133.9177
    3139   18122.7402
    3140   17940.3124
    3141   18457.1357
    3142   18206.7956
    3143   18094.2130
    3144   18242.1358
    3145   18381.4350
    3146   18310.4231
    3147   18460.3907
    3148   18673.2981
    3149   18446.4689
    3150   18480.1615
    3151   18509.5208
    3152   18390.7686
    3153   18268.0670
    3154   18220.9509
    3155   18626.6482
    3156   18398.9990
    3157   18554.7854
    3158   18390.3012
    3159   18536.3185
    3160   18305.5460
    3161   18276.3075
    3162   18296.9710
    3163   18578.4698
    3164   18504.8789
    3165   18228.2776
    3166   18253.8101
    3167   18248.8387
    3168   18471.1093
    3169   18141.1897
    3170   18448.7335
    3171   18461.6516
    3172   18240.7599
    3173   18115.5907
    3174   18152.9148
    3175   18181.8678
    3176   18058.8058
    3177   18478.6995
    3178   18328.1324
    3179   18348.9770
    3180   18252.0257
    3181   18165.0284
    3182   18398.1418
    3183   18476.5959
    3184   18227.8723
    3185   18229.6371
    3186   18693.8915
    3187   18200.1135
    3188   18412.2393
    3189   18445.2231
    3190   18631.9255
    3191   18505.7777
    3192   18375.7495
    3193   18478.8954
    3194   18375.1544
    3195   18310.0977
    3196   18322.5786
    3197   18197.4005
    3198   18461.1536
    3199   18568.8191
    3200   18306.0067
    3201   18460.2537
    3202   18748.1075
    3203   18600.4599
    3204   18448.5375
    3205   18375.7042
    3206   18591.5055
    3207   18605.3959
    3208   18724.6902
    3209   18701.3465
    3210   18378.9976
    3211   18141.2358
    3212   18575.6940
    3213   18413.8025
    3214   18530.2306
    3215   18280.4700
    3216   18336.0089
    3217   18328.8516
    3218   18143.5173
    3219   18376.8376
    3220   18557.8744
    3221   18275.3550
    3222   18127.4028
    3223   18162.8178
    3224   18409.0650
    3225   18615.1999
    3226   18280.9752
    3227   18162.7228
    3228   18151.5102
    3229   18351.6113
    3230   18484.2221
    3231   18241.7745
    3232   18121.8628
    3233   18533.6579
    3234   18014.1111
    3235   18327.6590
    3236   17966.5065
    3237   18158.8499
    3238   18292.2884
    3239   18169.2522
    3240   17994.2463
    3241   18197.6195
    3242   18522.8806
    3243   18065.9555
    3244   18377.9683
    3245   18326.7364
    3246   18052.1728
    3247   18289.2345
    3248   18595.3140
    3249   18447.0470
    3250   18445.5054
    3251   18484.7395
    3252   18394.4223
    3253   18430.7030
    3254   18444.6918
    3255   18556.5828
    3256   18535.0407
    3257   18695.5011
    3258   18462.3250
    3259   18286.5482
    3260   18451.8442
    3261   18435.3340
    3262   18409.4711
    3263   18187.5519
    3264   18438.5891
    3265   18366.7722
    3266   18431.8218
    3267   18350.2657
    3268   18404.1699
    3269   18409.1137
    3270   18164.0332
    3271   18378.3853
    3272   18656.7324
    3273   18212.2035
    3274   18637.6181
    3275   18488.4468
    3276   18598.6382
    3277   18629.2067
    3278   18444.9485
    3279   18492.3851
    3280   18620.1098
    3281   18625.9519
    3282   18671.0092
    3283   18702.4166
    3284   18712.4026
    3285   18521.2038
    3286   18687.9375
    3287   18591.3013
    3288   18719.2252
    3289   18808.3522
    3290   18387.1745
    3291   18608.8737
    3292   18389.9253
    3293   17919.0089
    3294   18412.0503
    3295   18252.2307
    3296   18428.9211
    3297   18395.2869
    3298   18138.8251
    3299   18250.7390
    3300   18616.3089
    3301   18572.5110
    3302   18294.4067
    3303   18433.3617
    3304   18455.3039
    3305   18612.6401
    3306   18249.8054
    3307   18544.3161
    3308   18510.6400
    3309   18138.3361
    3310   18846.7520
    3311   18487.7763
    3312   18762.0577
    3313   18788.8807
    3314   18567.7394
    3315   18522.1137
    3316   18775.9147
    3317   18833.9170
    3318   19013.7812
    3319   18727.5104
    3320   18675.0313
    3321   18923.0396
    3322   19092.5722
    3323   19175.0423
    3324   18792.3190
    3325   18973.4635
    3326   18801.7006
    3327   18894.8961
    3328   18871.3631
    3329   18911.2670
    3330   19029.6495
    3331   18891.7250
    3332   19248.9957
    3333   19047.0689
    3334   18819.8518
    3335   18963.4012
    3336   18652.3180
    3337   18480.4118
    3338   18461.0325
    3339   18569.8421
    3340   18478.9674
    3341   18473.7303
    3342   18534.9649
    3343   18329.5093
    3344   18345.9997
    3345   18479.1920
    3346   18384.4906
    3347   18425.0361
    3348   18702.5411
    3349   18590.1326
    3350   18267.9780
    3351   18563.8957
    3352   18771.2992
    3353   18560.2647
    3354   18118.6461
    3355   18376.6695
    3356   18369.5297
    3357   18610.5680
    3358   18646.2804
    3359   18516.4627
    3360   18625.9965
    3361   18601.7977
    3362   18605.4305
    3363   18662.4911
    3364   18701.0847
    3365   18521.9489
    3366   18563.9238
    3367   18573.9551
    3368   18590.3117
    3369   18618.8061
    3370   18450.3208
    3371   18630.8978
    3372   18735.7826
    3373   18531.4702
    3374   18396.2536
    3375   18793.5458
    3376   18478.5921
    3377   18667.5846
    3378   18653.0457
    3379   18664.9157
    3380   18726.6618
    3381   18573.1725
    3382   18577.7601
    3383   18666.9210
    3384   18840.4990
    3385   18579.0681
    3386   18607.7028
    3387   18803.5974
    3388   18382.5888
    3389   18700.0453
    3390   18612.4768
    3391   18387.5971
    3392   18476.1934
    3393   18366.6373
    3394   18490.8419
    3395   18448.4743
    3396   18608.2617
    3397   18561.9244
    3398   18769.0692
    3399   18374.6450
    3400   18745.7893
    3401   18783.9280
    3402   18196.1871
    3403   18390.2584
    3404   18650.5490
    3405   18566.8406
    3406   18449.2888
    3407   18512.8901
    3408   18487.2134
    3409   18571.4866
    3410   18454.7062
    3411   18719.5249
    3412   18488.1804
    3413   18670.4821
    3414   18928.8756
    3415   18686.4653
    3416   18414.5552
    3417   18654.8639
    3418   18583.7726
    3419   18714.2657
    3420   18704.5678
    3421   18651.3250
    3422   18411.1778
    3423   18640.3781
    3424   18761.8909
    3425   18475.8552
    3426   18679.1665
    3427   18525.6387
    3428   18759.6479
    3429   18416.2224
    3430   18737.7741
    3431   18610.3493
    3432   18885.5686
    3433   18574.1258
    3434   18821.7753
    3435   18957.3561
    3436   18707.1368
    3437   18884.9957
    3438   18696.8603
    3439   18747.0763
    3440   18661.5964
    3441   18720.0155
    3442   19029.8541
    3443   18958.8873
    3444   18628.5196
    3445   18854.9993
    3446   18993.5919
    3447   18675.7148
    3448   18785.4722
    3449   18481.5278
    3450   18579.5277
    3451   18592.3551
    3452   18601.9575
    3453   18309.0662
    3454   18633.5060
    3455   18642.1077
    3456   18749.1466
    3457   18547.5628
    3458   18617.9611
    3459   18488.1733
    3460   18500.9392
    3461   18835.5427
    3462   18611.9465
    3463   18591.7429
    3464   18592.9214
    3465   18589.4136
    3466   18430.6965
    3467   18416.1283
    3468   18539.7733
    3469   18331.8951
    3470   18285.9633
    3471   18518.7267
    3472   18379.9349
    3473   18392.3193
    3474   18525.1082
    3475   18442.8161
    3476   18775.5795
    3477   18465.2639
    3478   18740.2485
    3479   18786.2435
    3480   18550.0862
    3481   18817.0003
    3482   18150.7442
    3483   18633.2930
    3484   18530.6626
    3485   18861.1579
    3486   18419.5184
    3487   18605.6059
    3488   18413.3640
    3489   18663.2951
    3490   18618.4014
    3491   18390.1965
    3492   18212.8007
    3493   18457.1200
    3494   18368.9898
    3495   18637.7545
    3496   18625.2600
    3497   18395.2323
    3498   18691.0652
    3499   18620.1806
    3500   19064.0657
    3501   18759.9690
    3502   18405.4578
    3503   18530.2962
    3504   18657.0466
    3505   18649.4306
    3506   18826.4341
    3507   18606.0990
    3508   18370.7613
    3509   18875.1606
    3510   18652.4432
    3511   18787.5383
    3512   18439.6091
    3513   18724.3173
    3514   18732.6849
    3515   18499.1736
    3516   18176.4849
    3517   18495.3428
    3518   18209.4197
    3519   18516.1233
    3520   18250.7230
    3521   18673.7117
    3522   18377.9440
    3523   18790.0516
    3524   18666.7154
    3525   18650.4096
    3526   18711.8183
    3527   18435.7871
    3528   18378.3964
    3529   18421.1490
    3530   18427.5707
    3531   18301.2164
    3532   18251.5139
    3533   18365.9039
    3534   18082.4321
    3535   18122.5733
    3536   18441.9630
    3537   17995.4290
    3538   18179.4841
    3539   18120.2699
    3540   18216.4111
    3541   18055.4419
    3542   18325.5807
    3543   18216.6062
    3544   18236.1575
    3545   18083.2001
    3546   18391.6714
    3547   18437.8931
    3548   18336.3149
    3549   18274.1144
    3550   17885.7718
    3551   18107.7736
    3552   18444.6372
    3553   18268.0596
    3554   18478.8634
    3555   18491.2389
    3556   18293.3392
    3557   18228.9822
    3558   18302.2875
    3559   18288.8839
    3560   18579.2644
    3561   18255.4830
    3562   18433.5081
    3563   18323.0123
    3564   18156.6852
    3565   18360.0493
    3566   18441.6916
    3567   18535.2339
    3568   18361.0527
    3569   18366.7794
    3570   18665.4954
    3571   18662.5817
    3572   18630.7371
    3573   18505.9590
    3574   18257.2176
    3575   18498.2445
    3576   18417.4293
    3577   18217.4065
    3578   18401.4905
    3579   18228.3064
    3580   18476.2643
    3581   18479.8802
    3582   18242.9160
    3583   18133.3007
    3584   18669.9290
    3585   18170.6754
    3586   18279.9240
    3587   18220.1692
    3588   18320.5102
    3589   18240.5454
    3590   18706.7019
    3591   18590.1363
    3592   18724.5894
    3593   18511.8475
    3594   18327.5134
    3595   18584.9117
    3596   18583.5222
    3597   18403.2612
    3598   18518.1715
    3599   18321.9745
    3600   18619.6898
    3601   18512.3792
    3602   18449.0132
    3603   18426.7895
    3604   18486.8530
    3605   18444.0005
    3606   18592.7448
    3607   18521.6271
    3608   18624.7171
    3609   18349.2882
    3610   18486.5079
    3611   18486.4977
    3612   18601.2195
    3613   18279.0941
    3614   18336.6656
    3615   18567.4980
    3616   18618.7839
    3617   18532.9027
    3618   18532.8609
    3619   18468.4526
    3620   18283.2000
    3621   18375.3361
    3622   18661.4941
    3623   18702.9479
    3624   18627.9009
    3625   18557.5834
    3626   18670.4331
    3627   18566.6180
    3628   18733.7802
    3629   18429.7948
    3630   18422.0768
    3631   18374.3109
    3632   18406.7850
    3633   18342.6388
    3634   18625.2312
    3635   18262.5150
    3636   18384.7669
    3637   18111.7288
    3638   18363.4507
    3639   18464.5893
    3640   18454.2254
    3641   18371.6679
    3642   18251.8536
    3643   18536.8707
    3644   18346.9603
    3645   18697.6134
    3646   18278.9784
    3647   18249.4834
    3648   18565.6584
    3649   18502.4965
    3650   18756.7145
    3651   18401.1754
    3652   18583.3106
    3653   18494.2729
    3654   18320.2726
    3655   18221.7599
    3656   18283.5237
    3657   18356.8326
    3658   18332.7326
    3659   18589.6447
    3660   18469.4241
    3661   18204.3327
    3662   18281.5999
    3663   18449.9311
    3664   18575.3407
    3665   18067.6199
    3666   18379.8103
    3667   18225.3817
    3668   18439.0929
    3669   18239.2887
    3670   18589.7189
    3671   18182.5231
    3672   18739.7642
    3673   18252.9002
    3674   18017.5177
    3675   18281.4318
    3676   17972.5981
    3677   18244.9039
    3678   18199.0003
    3679   18215.2129
    3680   18280.4666
    3681   18109.8654
    3682   18419.4750
    3683   18130.3178
    3684   18287.1334
    3685   18427.3159
    3686   18619.2896
    3687   18286.4920
    3688   18482.1524
    3689   18239.5728
    3690   18462.4999
    3691   18537.6367
    3692   18238.6153
    3693   18377.9821
    3694   18530.7702
    3695   18343.0367
    3696   18948.6761
    3697   18248.8720
    3698   18430.9078
    3699   18076.3397
    3700   18355.4970
    3701   18381.5783
    3702   18264.8660
    3703   18370.8371
    3704   18465.3433
    3705   18228.2837
    3706   18558.8997
    3707   18291.0866
    3708   18276.9145
    3709   18334.4278
    3710   18229.4563
    3711   18296.2201
    3712   18263.1353
    3713   18615.4510
    3714   18202.7797
    3715   18350.4510
    3716   18469.8897
    3717   18133.3347
    3718   18366.9896
    3719   18268.3806
    3720   18066.7897
    3721   18458.9067
    3722   18165.9714
    3723   18316.0317
    3724   18274.1138
    3725   18264.3082
    3726   18565.9522
    3727   18373.1133
    3728   18352.7534
    3729   18454.8494
    3730   18412.7053
    3731   18263.2288
    3732   18703.7036
    3733   18246.2559
    3734   18271.0833
    3735   18393.1021
    3736   18164.7007
    3737   18492.2023
    3738   18225.5007
    3739   18497.4624
    3740   18312.9485
    3741   18305.0790
    3742   18297.4607
    3743   18271.7724
    3744   18395.9913
    3745   18264.8282
    3746   18444.2341
    3747   18582.8611
    3748   18585.3275
    3749   18435.2201
    3750   18364.8624
    3751   18290.7328
    3752   18595.9271
    3753   18565.8479
    3754   18552.3327
    3755   18786.3072
    3756   18724.7673
    3757   18601.5597
    3758   18777.9225
    3759   18427.3142
    3760   18494.3711
    3761   18402.7059
    3762   18547.9281
    3763   18185.8967
    3764   18366.9310
    3765   18101.6190
    3766   18413.7773
    3767   18279.9690
    3768   18480.9768
    3769   18431.9593
    3770   18549.9643
    3771   18244.2086
    3772   18672.3502
    3773   18209.7994
    3774   18609.9684
    3775   18560.6513
    3776   18737.1074
    3777   18528.2738
    3778   18474.2028
    3779   18432.0721
    3780   18472.0386
    3781   18124.3081
    3782   18257.0569
    3783   18326.2121
    3784   18425.9819
    3785   18553.5824
    3786   18432.2070
    3787   18534.6781
    3788   18286.6073
    3789   18612.6069
    3790   18724.5150
    3791   18603.2523
    3792   18516.0453
    3793   18259.7562
    3794   18343.6333
    3795   18277.0013
    3796   18253.5564
    3797   18405.6493
    3798   18271.5706
    3799   17977.9532
    3800   18232.5126
    3801   18070.2291
    3802   17875.9933
    3803   17872.8117
    3804   17900.1746
    3805   18143.3072
    3806   17994.7363
    3807   18159.0061
    3808   18079.2012
    3809   18279.8437
    3810   18391.4837
    3811   17977.0372
    3812   18226.0545
    3813   18281.7455
    3814   17939.7566
    3815   18045.3365
    3816   18493.6403
    3817   18270.5476
    3818   18120.4932
    3819   18128.8710
    3820   18469.7013
    3821   18383.8453
    3822   18362.6999
    3823   18406.6935
    3824   18219.7040
    3825   18481.8505
    3826   18613.8365
    3827   18296.7346
    3828   18579.7765
    3829   18445.4931
    3830   18793.9562
    3831   18739.7498
    3832   18570.1838
    3833   18624.7535
    3834   18446.4836
    3835   18399.1719
    3836   18364.7094
    3837   18340.0957
    3838   18273.5999
    3839   18257.4889
    3840   18343.6147
    3841   18495.2837
    3842   18182.4689
    3843   18020.8797
    3844   18410.0356
    3845   18158.1198
    3846   18450.1108
    3847   18654.6847
    3848   18305.8557
    3849   18370.7201
    3850   18679.1993
    3851   18245.4329
    3852   18402.2354
    3853   18135.8443
    3854   18282.8934
    3855   18097.8838
    3856   18492.0783
    3857   18124.0212
    3858   18273.2320
    3859   18059.3770
    3860   18244.4528
    3861   18120.2402
    3862   17973.5326
    3863   18251.1518
    3864   18326.6328
    3865   18116.5681
    3866   18162.4358
    3867   18255.6081
    3868   18221.8802
    3869   18421.3566
    3870   18532.5021
    3871   18195.3679
    3872   18360.6991
    3873   18468.3162
    3874   18566.7368
    3875   18282.2224
    3876   18505.4624
    3877   18318.7514
    3878   18388.7517
    3879   18561.6516
    3880   18352.2878
    3881   18328.3479
    3882   18551.3444
    3883   18579.8647
    3884   18505.6823
    3885   18581.6656
    3886   18757.4575
    3887   18847.7522
    3888   18907.6431
    3889   18494.8254
    3890   18516.7061
    3891   18492.9566
    3892   18319.6805
    3893   18493.8398
    3894   18467.7729
    3895   18608.3704
    3896   18772.4914
    3897   18348.6179
    3898   18335.1383
    3899   18338.6510
    3900   18113.7022
    3901   18388.8167
    3902   18355.1545
    3903   18524.7459
    3904   18596.6855
    3905   18696.1523
    3906   18621.0451
    3907   18552.5868
    3908   18433.2989
    3909   18550.5137
    3910   18781.9239
    3911   18606.5153
    3912   18596.4949
    3913   18631.4494
    3914   18475.3144
    3915   18373.5848
    3916   18968.9732
    3917   18700.5540
    3918   18708.1704
    3919   18658.6558
    3920   18829.3261
    3921   18813.1167
    3922   18696.3223
    3923   18569.1619
    3924   18580.5679
    3925   18444.8814
    3926   18221.0619
    3927   18489.1040
    3928   18495.6914
    3929   18595.0091
    3930   18189.4087
    3931   18628.8611
    3932   18780.7783
    3933   18452.7090
    3934   18927.8988
    3935   18700.2496
    3936   19037.8554
    3937   18564.9241
    3938   18552.5564
    3939   18965.6179
    3940   18639.4624
    3941   18733.0267
    3942   18604.4354
    3943   18582.0109
    3944   18199.0348
    3945   18456.8840
    3946   18618.4564
    3947   18737.2867
    3948   18373.8793
    3949   18575.7135
    3950   18260.1542
    3951   18946.5230
    3952   18646.3517
    3953   18227.7234
    3954   18614.6815
    3955   18183.2884
    3956   18449.0512
    3957   18688.2504
    3958   18718.2663
    3959   18801.9132
    3960   18610.1976
    3961   18658.8506
    3962   18683.0821
    3963   18552.1573
    3964   18753.9687
    3965   18512.5115
    3966   18691.1048
    3967   18437.0967
    3968   18589.9036
    3969   18473.5249
    3970   18675.4903
    3971   18566.4513
    3972   18811.8889
    3973   18793.8762
    3974   18421.9402
    3975   18680.3648
    3976   18686.6544
    3977   18530.6049
    3978   18737.2370
    3979   18490.4409
    3980   18573.4670
    3981   18466.8100
    3982   18541.3487
    3983   18595.5035
    3984   18474.1663
    3985   18504.5248
    3986   18517.9175
    3987   18550.6800
    3988   18474.9501
    3989   18365.7399
    3990   18407.7688
    3991   18406.5911
    3992   18353.1924
    3993   18291.7619
    3994   18114.8350
    3995   18326.7043
    3996   18160.4892
    3997   18402.6557
    3998   18334.0654
    3999   18440.6092
    4000   18170.7512
    4001   18182.5417
    4002   18460.5382
    4003   18161.4816
    4004   18292.2071
    4005   18138.2767
    4006   18381.0589
    4007   18346.0225
    4008   18680.3769
    4009   18482.9181
    4010   18834.6657
    4011   18501.1515
    4012   18733.7589
    4013   18568.9356
    4014   18518.1354
    4015   18361.1262
    4016   18582.4383
    4017   18499.0694
    4018   18430.1456
    4019   18231.0162
    4020   18519.5843
    4021   18536.5072
    4022   18364.9773
    4023   18380.6729
    4024   18697.8310
    4025   18664.7909
    4026   18448.4188
    4027   18285.3190
    4028   18491.7697
    4029   18471.6703
    4030   18560.7984
    4031   18682.3029
    4032   18648.3402
    4033   18642.9352
    4034   18619.4851
    4035   18357.3603
    4036   18475.8488
    4037   18178.7080
    4038   18426.7160
    4039   18225.5844
    4040   18631.3795
    4041   18724.8616
    4042   18593.9410
    4043   18485.1488
    4044   18444.2448
    4045   18720.8394
    4046   18659.3941
    4047   18746.3262
    4048   18678.1131
    4049   18716.5614
    4050   18659.3840
    4051   18752.7582
    4052   18657.6240
    4053   18804.1089
    4054   18750.2473
    4055   18670.0759
    4056   18936.2492
    4057   18621.9471
    4058   18619.0849
    4059   18905.7271
    4060   18480.5465
    4061   18513.2194
    4062   18724.9191
    4063   18453.0445
    4064   18560.8973
    4065   18459.8976
    4066   18795.5600
    4067   18582.9146
    4068   18626.2088
    4069   18809.9179
    4070   18505.0346
    4071   18480.5813
    4072   18699.0572
    4073   18740.7383
    4074   18685.6938
    4075   18696.4861
    4076   18534.5537
    4077   18703.6048
    4078   18780.6947
    4079   18934.7576
    4080   18660.5482
    4081   18784.0830
    4082   18723.1612
    4083   18653.2549
    4084   18616.4378
    4085   18666.0968
    4086   18310.4056
    4087   18685.1622
    4088   18447.1841
    4089   18599.4999
    4090   18365.0617
    4091   18489.6096
    4092   18358.7237
    4093   18759.9912
    4094   18686.6423
    4095   18441.8930
    4096   18676.1087
    4097   18737.9158
    4098   18473.1661
    4099   18521.0822
    4100   18551.7168
    4101   18566.6779
    4102   18584.5375
    4103   18639.9466
    4104   18574.5542
    4105   18574.6357
    4106   18488.6144
    4107   18202.8831
    4108   18368.1016
    4109   18303.6494
    4110   18492.2193
    4111   18449.1287
    4112   18478.7280
    4113   18314.3347
    4114   18781.3469
    4115   18142.3600
    4116   18720.2647
    4117   18689.4601
    4118   18756.6654
    4119   18504.1769
    4120   18923.0992
    4121   18588.7295
    4122   18849.1702
    4123   19035.4161
    4124   19019.1771
    4125   18895.6786
    4126   19045.4122
    4127   18561.6482
    4128   18679.8210
    4129   18953.9644
    4130   18978.5916
    4131   18689.3484
    4132   18883.0952
    4133   18872.4204
    4134   18681.5574
    4135   18613.0251
    4136   18740.8002
    4137   18667.4618
    4138   18504.5008
    4139   18879.9785
    4140   18759.7048
    4141   18731.8680
    4142   18348.0734
    4143   18782.7373
    4144   18707.0866
    4145   18512.0176
    4146   18748.3787
    4147   18529.4720
    4148   18588.1258
    4149   18739.5777
    4150   18699.0230
    4151   18611.6326
    4152   18367.2936
    4153   18399.1086
    4154   18407.6110
    4155   18631.4097
    4156   18514.5103
    4157   18489.4266
    4158   18115.1453
    4159   18555.1608
    4160   18272.6492
    4161   18540.2490
    4162   18701.3096
    4163   18462.0134
    4164   18213.5207
    4165   18411.9933
    4166   18160.5038
    4167   18443.7177
    4168   18421.3447
    4169   18247.6655
    4170   17973.7389
    4171   18333.7256
    4172   18331.2667
    4173   18444.9024
    4174   18214.6799
    4175   18567.1079
    4176   18410.8943
    4177   18312.9689
    4178   17926.6478
    4179   18288.0669
    4180   18323.1545
    4181   18469.0544
    4182   18044.9031
    4183   18313.0312
    4184   18134.9104
    4185   18494.1270
    4186   18344.7574
    4187   18318.9570
    4188   18440.7564
    4189   18536.8622
    4190   18104.3556
    4191   18377.8314
    4192   18374.2207
    4193   18461.1693
    4194   18503.6717
    4195   18489.8887
    4196   18244.5168
    4197   18285.4023
    4198   18478.2006
    4199   18551.8370
    4200   18547.2680
    4201   18461.6896
    4202   18472.2562
    4203   18635.7681
    4204   18210.5025
    4205   18168.2408
    4206   18283.4336
    4207   18330.1849
    4208   18373.9920
    4209   18319.9901
    4210   18156.3739
    4211   18232.3091
    4212   18461.2845
    4213   18223.0903
    4214   18325.2569
    4215   18265.1354
    4216   18231.7004
    4217   18312.2629
    4218   18380.9579
    4219   18422.6237
    4220   18140.6993
    4221   18287.5771
    4222   18390.3930
    4223   18204.3376
    4224   18233.5115
    4225   18469.6919
    4226   18505.0797
    4227   18510.1403
    4228   18325.3198
    4229   18524.2930
    4230   18594.3558
    4231   18254.8821
    4232   18292.7817
    4233   18411.8954
    4234   18309.3107
    4235   18521.6583
    4236   18571.0983
    4237   18523.0929
    4238   18290.8942
    4239   18434.6734
    4240   18495.1376
    4241   18626.2460
    4242   18786.0966
    4243   18814.9376
    4244   18938.9289
    4245   18692.0478
    4246   18671.0512
    4247   18763.6023
    4248   18590.7178
    4249   18874.8621
    4250   18663.8112
    4251   18661.6557
    4252   18769.8390
    4253   18866.3832
    4254   18593.4662
    4255   18549.5003
    4256   18795.1183
    4257   18330.0665
    4258   18345.0104
    4259   18427.2508
    4260   18547.4863
    4261   18417.8764
    4262   18934.4776
    4263   18511.1839
    4264   18344.5847
    4265   18569.7062
    4266   18658.0626
    4267   18787.3929
    4268   18584.1186
    4269   18244.3068
    4270   18901.6466
    4271   18608.4040
    4272   18992.1121
    4273   18837.7684
    4274   18531.1020
    4275   18893.1102
    4276   18456.3395
    4277   18597.1744
    4278   18630.2230
    4279   18594.7321
    4280   18385.5531
    4281   18809.9896
    4282   18380.9916
    4283   18692.9999
    4284   18329.0072
    4285   18539.9749
    4286   18423.0363
    4287   18769.1183
    4288   18645.3997
    4289   18825.6693
    4290   18787.8598
    4291   18658.5393
    4292   18745.2398
    4293   18657.5113
    4294   18631.0382
    4295   18604.3643
    4296   18600.0384
    4297   18427.3807
    4298   18629.6517
    4299   18589.1765
    4300   18696.0030
    4301   18269.9621
    4302   18371.9806
    4303   18351.0118
    4304   18862.9482
    4305   18423.3367
    4306   18366.8480
    4307   18175.3897
    4308   18246.5758
    4309   18452.5599
    4310   18349.5254
    4311   18451.9553
    4312   18501.3174
    4313   18520.0990
    4314   18332.4821
    4315   18539.2194
    4316   18295.7838
    4317   18635.7877
    4318   18767.3463
    4319   18466.3021
    4320   18561.8632
    4321   18338.5586
    4322   18612.9952
    4323   18472.7530
    4324   19008.2061
    4325   18580.1342
    4326   18643.7371
    4327   18698.1175
    4328   18724.5494
    4329   18582.9803
    4330   18864.7751
    4331   18430.5266
    4332   18791.3958
    4333   18800.1304
    4334   18943.4492
    4335   18764.4303
    4336   18701.3750
    4337   18561.5507
    4338   18668.2960
    4339   18655.7746
    4340   18734.9690
    4341   18454.2098
    4342   18411.2840
    4343   18452.0562
    4344   18452.2816
    4345   18586.6401
    4346   18484.7996
    4347   18614.0539
    4348   18714.3452
    4349   18969.2066
    4350   18438.2133
    4351   18606.4976
    4352   18946.8430
    4353   18770.9529
    4354   18733.6408
    4355   18639.5631
    4356   18801.7452
    4357   18871.0150
    4358   18873.7700
    4359   18993.4948
    4360   18898.2306
    4361   18784.4336
    4362   18571.0438
    4363   18781.0050
    4364   18711.5041
    4365   18779.7203
    4366   18814.7246
    4367   18808.5793
    4368   19263.8565
    4369   18956.1088
    4370   18832.8287
    4371   19304.5926
    4372   18579.3442
    4373   18961.4020
    4374   18773.5145
    4375   18869.8383
    4376   18553.7213
    4377   19015.0384
    4378   18936.3212
    4379   18869.4521
    4380   18497.6714
    4381   18599.8341
    4382   18834.9392
    4383   19042.8376
    4384   18682.0597
    4385   18718.3109
    4386   18622.4067
    4387   18875.7075
    4388   18337.0282
    4389   18752.1356
    4390   18834.9650
    4391   18634.0277
    4392   18716.1978
    4393   18659.8796
    4394   18685.7170
    4395   18519.4168
    4396   18563.8340
    4397   18545.6070
    4398   18669.3459
    4399   18478.5264
    4400   18347.8133
    4401   18576.1481
    4402   18631.2059
    4403   18426.4591
    4404   18463.9574
    4405   18898.6116
    4406   18354.3483
    4407   18383.6171
    4408   18596.9379
    4409   18356.8893
    4410   18589.3503
    4411   18396.6430
    4412   18370.4696
    4413   18396.8675
    4414   18416.5501
    4415   18541.5088
    4416   18324.4572
    4417   18369.6273
    4418   18714.8275
    4419   18596.1648
    4420   18809.8025
    4421   18440.3957
    4422   18416.7801
    4423   18395.7964
    4424   18287.2707
    4425   18758.3424
    4426   18287.6451
    4427   18823.8618
    4428   18459.7137
    4429   18774.9329
    4430   18513.4085
    4431   18347.6576
    4432   18716.2005
    4433   18363.9050
    4434   18292.9905
    4435   18124.9632
    4436   18396.2896
    4437   18386.2918
    4438   18516.3303
    4439   18595.3538
    4440   18459.0017
    4441   18517.9319
    4442   18167.0725
    4443   18582.4294
    4444   18417.6814
    4445   18210.7921
    4446   18301.7033
    4447   18362.2907
    4448   18599.9176
    4449   18250.0150
    4450   18381.5498
    4451   18328.9882
    4452   18418.7723
    4453   18447.4491
    4454   18307.6768
    4455   18530.7486
    4456   18299.8159
    4457   18682.1299
    4458   18226.6595
    4459   18230.2575
    4460   18763.6730
    4461   18313.0696
    4462   18498.6160
    4463   18592.3739
    4464   18306.3920
    4465   18583.4789
    4466   18807.9240
    4467   18739.8869
    4468   18577.6270
    4469   18425.8487
    4470   18715.0746
    4471   18672.4481
    4472   18910.4299
    4473   18685.2408
    4474   18767.7511
    4475   18991.9370
    4476   18932.1792
    4477   18731.5580
    4478   18663.6063
    4479   18929.8540
    4480   18512.0718
    4481   18787.8173
    4482   18769.1999
    4483   18302.7276
    4484   18543.7147
    4485   18758.7869
    4486   18778.8904
    4487   18711.1338
    4488   18575.1924
    4489   18632.4664
    4490   18450.0530
    4491   18497.2879
    4492   18641.1622
    4493   18753.3628
    4494   18723.7124
    4495   18709.6506
    4496   18558.2957
    4497   18498.8181
    4498   18548.9326
    4499   18613.9023
    4500   18571.7347
    4501   18527.2514
    4502   18713.6313
    4503   18417.4027
    4504   18997.4963
    4505   18572.3815
    4506   18464.0756
    4507   18321.8204
    4508   18580.2470
    4509   18531.0426
    4510   18414.0142
    4511   18578.0849
    4512   18448.3504
    4513   18487.9807
    4514   18690.7638
    4515   18265.3117
    4516   18266.2959
    4517   18351.2148
    4518   18631.0802
    4519   18716.9367
    4520   18371.2972
    4521   18312.3161
    4522   18480.2063
    4523   18614.8548
    4524   18688.6174
    4525   18446.3980
    4526   18299.1303
    4527   18371.4319
    4528   18405.0752
    4529   18483.7453
    4530   18203.6042
    4531   18491.7537
    4532   18452.9052
    4533   18357.4030
    4534   18486.7615
    4535   18651.2163
    4536   18612.2408
    4537   18585.0572
    4538   18531.1646
    4539   18315.4244
    4540   18525.8721
    4541   18371.0182
    4542   18389.0361
    4543   18626.8487
    4544   18503.5292
    4545   18612.1225
    4546   18500.3279
    4547   18360.4075
    4548   18490.8964
    4549   18403.6266
    4550   18486.4679
    4551   18545.5639
    4552   18233.2165
    4553   18423.6519
    4554   18517.0937
    4555   18578.4862
    4556   18584.0076
    4557   18526.4419
    4558   18758.7705
    4559   18606.4022
    4560   18635.4064
    4561   18592.4366
    4562   18697.0157
    4563   18552.6617
    4564   18674.8489
    4565   18566.1201
    4566   18739.8424
    4567   18580.0084
    4568   19150.9365
    4569   18723.2252
    4570   18804.8190
    4571   18644.6436
    4572   18783.1757
    4573   18567.8241
    4574   18753.6084
    4575   18392.5857
    4576   18593.9847
    4577   18725.3842
    4578   18365.0645
    4579   18394.6219
    4580   18597.9411
    4581   18527.7858
    4582   18720.0438
    4583   18802.4929
    4584   18617.2725
    4585   18438.8756
    4586   18800.0285
    4587   18480.6850
    4588   18568.2187
    4589   18768.2082
    4590   18422.3674
    4591   18361.9577
    4592   18599.1942
    4593   18268.8357
    4594   18012.2528
    4595   17974.2604
    4596   18303.0579
    4597   18180.3221
    4598   18099.1953
    4599   18179.3198
    4600   18226.5303
    4601   18288.9062
    4602   18261.0389
    4603   18024.8394
    4604   18368.9735
    4605   18167.6987
    4606   18166.7047
    4607   18265.2020
    4608   18276.4572
    4609   18013.5701
    4610   18099.8142
    4611   17894.8761
    4612   18437.5512
    4613   18103.0255
    4614   18560.7862
    4615   18402.3117
    4616   18429.2120
    4617   18375.2506
    4618   18267.0378
    4619   18109.6819
    4620   18231.7762
    4621   18501.2655
    4622   18182.1389
    4623   18287.1047
    4624   18118.2996
    4625   18581.4538
    4626   18308.2676
    4627   18403.6959
    4628   18129.5055
    4629   18584.0799
    4630   18683.3222
    4631   18694.6520
    4632   18316.1550
    4633   18723.6765
    4634   18575.0819
    4635   18596.2878
    4636   18707.5956
    4637   18499.3686
    4638   18389.5672
    4639   18560.1297
    4640   18506.6830
    4641   18226.7197
    4642   18358.0102
    4643   18331.0450
    4644   18567.2506
    4645   18443.7320
    4646   18348.5379
    4647   18614.1932
    4648   18679.8820
    4649   18607.5272
    4650   18608.3936
    4651   18820.5291
    4652   18767.0816
    4653   18622.6976
    4654   18439.9820
    4655   18162.3805
    4656   18700.2692
    4657   18520.5611
    4658   18420.1350
    4659   18542.2387
    4660   18794.7904
    4661   18629.7633
    4662   18797.6794
    4663   18469.7661
    4664   18699.9246
    4665   18318.7774
    4666   18473.2156
    4667   18461.6657
    4668   18478.9608
    4669   18125.5567
    4670   17995.7932
    4671   18200.5453
    4672   18240.6970
    4673   18357.3900
    4674   18636.0708
    4675   18284.7776
    4676   18423.8468
    4677   18255.1842
    4678   18430.9642
    4679   18556.2308
    4680   18516.1331
    4681   18594.2359
    4682   18567.2082
    4683   18331.7843
    4684   18486.2123
    4685   18362.2344
    4686   18664.0177
    4687   18487.7663
    4688   18738.0309
    4689   18542.9472
    4690   18671.7486
    4691   18724.0268
    4692   18494.9222
    4693   18557.2847
    4694   18670.8995
    4695   18543.0105
    4696   18577.4789
    4697   18586.8248
    4698   18633.9027
    4699   18538.0816
    4700   18737.1479
    4701   18534.2516
    4702   18489.6757
    4703   18736.3430
    4704   18724.5126
    4705   18759.1644
    4706   18564.8955
    4707   18731.1215
    4708   18314.5819
    4709   18729.8318
    4710   19040.9836
    4711   18460.0989
    4712   18587.3876
    4713   18553.9686
    4714   18785.8724
    4715   18602.7656
    4716   18643.9213
    4717   18751.3369
    4718   18521.2087
    4719   18797.6812
    4720   18597.1142
    4721   18590.5976
    4722   18880.6250
    4723   18769.5401
    4724   18703.3429
    4725   18578.7721
    4726   18685.8315
    4727   18960.0441
    4728   18929.6250
    4729   18818.3692
    4730   18771.8518
    4731   18686.6761
    4732   18727.4629
    4733   18673.9595
    4734   18518.6029
    4735   18417.3509
    4736   18496.7740
    4737   18650.7161
    4738   18755.9307
    4739   18400.1580
    4740   18606.4065
    4741   18406.5542
    4742   18519.1922
    4743   18412.4463
    4744   18459.6220
    4745   18690.9724
    4746   18254.7360
    4747   18604.5361
    4748   18365.5491
    4749   18499.0642
    4750   18360.5308
    4751   18409.3663
    4752   18432.1268
    4753   18533.8679
    4754   18220.8865
    4755   18282.5272
    4756   18474.9691
    4757   18532.9180
    4758   18206.6004
    4759   18557.9756
    4760   18149.8718
    4761   18300.7652
    4762   17974.6392
    4763   18493.5155
    4764   18023.9543
    4765   18575.7976
    4766   18536.5211
    4767   18179.6245
    4768   18391.3229
    4769   18195.9465
    4770   18208.5002
    4771   18407.4102
    4772   18288.6376
    4773   18231.3372
    4774   18562.0888
    4775   18253.7473
    4776   18413.9234
    4777   18538.8952
    4778   18342.2982
    4779   18312.0898
    4780   18532.1397
    4781   18637.8021
    4782   18109.5954
    4783   18518.1146
    4784   18458.2486
    4785   18297.2172
    4786   18439.6556
    4787   18307.6801
    4788   18300.2255
    4789   18299.2184
    4790   18168.3455
    4791   18187.8828
    4792   18433.6613
    4793   18411.0217
    4794   18380.6626
    4795   18317.7531
    4796   18181.1889
    4797   18635.7445
    4798   18463.3632
    4799   18636.0086
    4800   18442.8936
    4801   18565.6768
    4802   18378.9117
    4803   18544.6760
    4804   18291.7443
    4805   18270.8011
    4806   18325.2491
    4807   18789.5781
    4808   18215.6176
    4809   18742.3472
    4810   18356.5342
    4811   18404.8344
    4812   18543.5725
    4813   18220.6002
    4814   18481.1378
    4815   18694.1879
    4816   18758.4965
    4817   18461.1532
    4818   18820.5590
    4819   18650.3350
    4820   18671.8588
    4821   18702.6358
    4822   18591.5895
    4823   18944.1035
    4824   18728.8281
    4825   18876.1356
    4826   18873.1474
    4827   18746.5626
    4828   18601.9204
    4829   18523.5632
    4830   18642.6187
    4831   18932.5165
    4832   18826.1805
    4833   18753.9213
    4834   18740.0713
    4835   18786.1945
    4836   18786.9795
    4837   18608.0465
    4838   18621.3399
    4839   18749.5110
    4840   18752.9346
    4841   18873.4840
    4842   18799.7558
    4843   18828.0799
    4844   18747.6153
    4845   18423.7040
    4846   18774.3208
    4847   18850.1162
    4848   18766.5134
    4849   18585.6888
    4850   18561.2200
    4851   18822.0232
    4852   18753.3287
    4853   18866.5599
    4854   18972.2879
    4855   18978.0428
    4856   19265.9835
    4857   18751.7595
    4858   18388.9752
    4859   18806.1691
    4860   18759.4211
    4861   18831.9172
    4862   18342.7487
    4863   18423.2884
    4864   18389.9754
    4865   18667.6329
    4866   18198.4148
    4867   18640.9917
    4868   18797.9315
    4869   18527.3927
    4870   18436.0236
    4871   18641.0958
    4872   18455.2830
    4873   18501.6678
    4874   18426.7243
    4875   18716.9425
    4876   18534.4419
    4877   18725.7618
    4878   18275.5276
    4879   18548.3643
    4880   18527.1043
    4881   18484.9502
    4882   18732.7311
    4883   18368.1173
    4884   18581.0625
    4885   18570.9866
    4886   18574.0702
    4887   18340.9405
    4888   18807.8678
    4889   18464.9580
    4890   18621.6010
    4891   18488.5015
    4892   18375.2896
    4893   18502.2924
    4894   18231.5899
    4895   18539.7356
    4896   18416.1894
    4897   18735.0805
    4898   18237.2741
    4899   18479.2009
    4900   18363.4310
    4901   18684.9544
    4902   18670.9298
    4903   18459.0835
    4904   18624.1969
    4905   18972.6713
    4906   18832.0174
    4907   18939.1893
    4908   18854.0261
    4909   18549.4180
    4910   18894.0314
    4911   18841.2194
    4912   18836.4237
    4913   18760.3109
    4914   18429.3722
    4915   18363.7467
    4916   18397.5568
    4917   18470.0160
    4918   18233.4859
    4919   18373.3153
    4920   18691.5281
    4921   18384.0964
    4922   18095.7530
    4923   18393.9842
    4924   18475.0449
    4925   18755.1644
    4926   18378.3253
    4927   18462.6992
    4928   18452.2928
    4929   18535.5437
    4930   18385.5670
    4931   18277.1251
    4932   18814.2038
    4933   18632.3773
    4934   18752.5768
    4935   18616.1064
    4936   18888.3414
    4937   18602.5109
    4938   18756.6297
    4939   18567.6267
    4940   18681.7607
    4941   18682.2134
    4942   18998.4356
    4943   18806.7924
    4944   18898.8115
    4945   18765.1270
    4946   18677.1458
    4947   18166.5848
    4948   18569.4329
    4949   18553.0275
    4950   18163.0679
    4951   18422.1802
    4952   18546.4225
    4953   18250.7518
    4954   18455.7878
    4955   18222.1795
    4956   18433.5026
    4957   18984.2453
    4958   18620.4184
    4959   18625.4852
    4960   19005.0074
    4961   18683.4058
    4962   18750.5301
    4963   18732.7578
    4964   19076.4825
    4965   18681.9762
    4966   18784.2846
    4967   18900.7862
    4968   18536.0227
    4969   18910.2546
    4970   18757.9509
    4971   18915.9369
    4972   18541.6347
    4973   18481.0701
    4974   18547.0152
    4975   18122.7190
    4976   18461.8972
    4977   18459.4242
    4978   18432.9779
    4979   18400.0704
    4980   18288.0601
    4981   18628.9611
    4982   18479.3800
    4983   18296.4037
    4984   18379.4351
    4985   18324.2294
    4986   18206.5329
    4987   18935.0579
    4988   18533.8689
    4989   18906.8545
    4990   18713.6827
    4991   18647.2807
    4992   18567.9268
    4993   18609.5404
    4994   18506.7677
    4995   18465.0853
    4996   18664.8846
    4997   18534.6708
    4998   18803.3556
    4999   18476.1133
    5000   18732.4164
    5001   18604.4117
    5002   18729.5016
    5003   18767.8992
    5004   18854.8911
    5005   18854.8481
    5006   19024.2177
    5007   18721.4895
    5008   18664.3524
    5009   18662.6142
    5010   18813.6721
    5011   18954.0629
    5012   18618.4033
    5013   18606.9837
    5014   18607.7307
    5015   19046.0695
    5016   18761.2072
    5017   18637.8378
    5018   18903.6105
    5019   18854.1976
    5020   18720.2334
    5021   18515.4121
    5022   18803.3227
    5023   18883.5707
    5024   18663.8843
    5025   18804.5625
    5026   18456.1972
    5027   18696.6881
    5028   18560.0558
    5029   18519.8746
    5030   18525.6800
    5031   19034.0535
    5032   18638.4300
    5033   18660.0536
    5034   18896.6761
    5035   18576.1389
    5036   18667.9562
    5037   18501.5355
    5038   18464.2840
    5039   18733.6871
    5040   18380.4452
    5041   18912.8122
    5042   18665.7193
    5043   18746.1459
    5044   18499.5073
    5045   18674.6267
    5046   18584.1974
    5047   18849.9112
    5048   18836.7453
    5049   18900.4440
    5050   18571.9995
    5051   18681.5586
    5052   18407.3230
    5053   18532.4836
    5054   18614.0074
    5055   18462.7415
    5056   18306.6714
    5057   18388.8749
    5058   18302.2581
    5059   18366.9029
    5060   18580.5124
    5061   18265.1315
    5062   18466.2146
    5063   18519.3945
    5064   18652.6215
    5065   18627.2292
    5066   18680.9037
    5067   18815.7576
    5068   18533.3116
    5069   18416.8540
    5070   18540.0894
    5071   18582.9834
    5072   18740.6483
    5073   18501.8839
    5074   18593.3877
    5075   18514.4190
    5076   18634.4225
    5077   18300.2227
    5078   18641.2217
    5079   18291.0327
    5080   18671.2987
    5081   18224.4777
    5082   18485.6792
    5083   18419.3053
    5084   18558.2065
    5085   18393.5642
    5086   18584.3467
    5087   18316.5180
    5088   18603.8371
    5089   18543.4404
    5090   18680.7004
    5091   18661.8329
    5092   18271.0861
    5093   18589.4087
    5094   18343.9873
    5095   18701.1621
    5096   18511.3903
    5097   18555.6206
    5098   18579.9688
    5099   18220.4846
    5100   18483.5377
    5101   18593.6190
    5102   18248.8355
    5103   18578.5875
    5104   18514.0541
    5105   18783.6226
    5106   18846.3988
    5107   18633.6454
    5108   18575.5548
    5109   18390.9202
    5110   18383.7700
    5111   18467.7188
    5112   18335.8599
    5113   18870.0437
    5114   18542.1718
    5115   18798.9626
    5116   18548.5165
    5117   18415.0141
    5118   18274.2193
    5119   18651.3253
    5120   18400.9289
    5121   18618.3554
    5122   18439.8056
    5123   18604.8551
    5124   18718.0814
    5125   18771.8421
    5126   18853.4727
    5127   18735.4216
    5128   18722.6699
    5129   18579.9237
    5130   18970.9552
    5131   18410.5594
    5132   18721.9819
    5133   18368.9776
    5134   18632.7412
    5135   18638.9287
    5136   18425.1363
    5137   18285.2992
    5138   18618.9986
    5139   18578.8867
    5140   18509.2111
    5141   18570.7420
    5142   18372.5034
    5143   18494.3029
    5144   18458.7689
    5145   18719.3695
    5146   18484.8282
    5147   18656.0392
    5148   18318.7480
    5149   18668.6478
    5150   18590.2509
    5151   18459.4668
    5152   18597.5591
    5153   18290.0106
    5154   18596.8599
    5155   18157.8648
    5156   18119.7474
    5157   18459.2665
    5158   18317.8483
    5159   18364.8552
    5160   18057.1387
    5161   18353.1488
    5162   18259.4039
    5163   18389.0404
    5164   18401.5728
    5165   18411.0569
    5166   18291.0097
    5167   18477.8531
    5168   18480.5905
    5169   18176.4204
    5170   18387.9995
    5171   18326.8777
    5172   18380.7154
    5173   18494.1821
    5174   18101.9648
    5175   18109.4660
    5176   18312.4358
    5177   18203.9800
    5178   18297.3485
    5179   18241.5033
    5180   18450.6255
    5181   18248.1396
    5182   18418.9253
    5183   18613.5529
    5184   18663.8575
    5185   18521.6058
    5186   18395.5581
    5187   18281.9852
    5188   18539.6149
    5189   18521.4719
    5190   18675.8736
    5191   18565.6738
    5192   18604.4298
    5193   18260.7195
    5194   18413.1457
    5195   18453.4249
    5196   18110.4979
    5197   18129.0547
    5198   18432.0846
    5199   18325.5997
    5200   18400.6428
    5201   18584.6547
    5202   18111.5815
    5203   17945.0681
    5204   18095.4955
    5205   18334.6614
    5206   18470.7664
    5207   18465.8519
    5208   18442.8091
    5209   18459.2911
    5210   18540.5601
    5211   18510.9208
    5212   18664.9122
    5213   18402.0752
    5214   18455.6667
    5215   18424.2363
    5216   18559.2672
    5217   18298.5751
    5218   18044.2844
    5219   18476.8606
    5220   18652.9359
    5221   18427.7533
    5222   18167.5796
    5223   18378.7162
    5224   18551.7256
    5225   18062.1894
    5226   18251.9691
    5227   18442.9889
    5228   18546.1374
    5229   18630.8426
    5230   18297.1760
    5231   18657.2505
    5232   18732.6954
    5233   18535.6729
    5234   18518.1442
    5235   18434.3123
    5236   18551.8991
    5237   18880.5635
    5238   18604.3212
    5239   18227.9682
    5240   18643.9476
    5241   18244.1821
    5242   18285.0620
    5243   18365.1934
    5244   18494.2282
    5245   18127.4744
    5246   18380.3414
    5247   18316.4197
    5248   18256.1782
    5249   18294.7046
    5250   18281.3410
    5251   18445.8672
    5252   18552.0356
    5253   18501.1803
    5254   18379.5199
    5255   18104.2754
    5256   18578.4265
    5257   18442.4113
    5258   18516.5075
    5259   18506.0674
    5260   18870.2531
    5261   18381.8545
    5262   18312.2554
    5263   18481.6586
    5264   18518.1737
    5265   18567.8005
    5266   18257.5287
    5267   18717.8041
    5268   18121.9183
    5269   18560.7821
    5270   18570.4853
    5271   18568.1040
    5272   18461.1421
    5273   18575.6593
    5274   18474.3907
    5275   18538.3470
    5276   18748.8206
    5277   18528.8982
    5278   18660.3877
    5279   18583.8156
    5280   18463.0423
    5281   18591.8695
    5282   18381.1574
    5283   18398.7885
    5284   18342.0880
    5285   18777.3252
    5286   18575.5420
    5287   18819.6559
    5288   18889.9767
    5289   18752.4853
    5290   18694.9301
    5291   18806.1893
    5292   18860.4905
    5293   18588.8636
    5294   18857.1358
    5295   18823.1680
    5296   18862.3168
    5297   18667.8181
    5298   18466.4421
    5299   18756.0734
    5300   18472.2753
    5301   18621.3381
    5302   18777.1847
    5303   18766.2958
    5304   18802.8431
    5305   18730.9944
    5306   18413.7666
    5307   18535.8815
    5308   18575.3811
    5309   18496.9049
    5310   18416.4444
    5311   18289.8397
    5312   18625.9841
    5313   18276.9234
    5314   18844.7553
    5315   18521.7600
    5316   18283.3318
    5317   18284.7089
    5318   18568.4235
    5319   18519.8276
    5320   18303.0739
    5321   18486.3780
    5322   18562.3427
    5323   18683.4770
    5324   18582.4943
    5325   18496.6913
    5326   18129.9361
    5327   18298.8635
    5328   18234.9020
    5329   18582.3809
    5330   18310.6738
    5331   18795.2477
    5332   18623.3376
    5333   18563.1850
    5334   18588.2329
    5335   18887.4035
    5336   18264.1864
    5337   18565.8584
    5338   18586.3851
    5339   18626.2661
    5340   18625.7987
    5341   18521.5630
    5342   18522.0857
    5343   18777.1772
    5344   18713.8944
    5345   18628.4814
    5346   18630.6361
    5347   18669.3822
    5348   18681.8832
    5349   18701.3229
    5350   18618.0464
    5351   18803.2459
    5352   18673.0775
    5353   18535.6308
    5354   18242.2193
    5355   18606.0757
    5356   18318.6508
    5357   18659.9628
    5358   18588.8020
    5359   18389.5109
    5360   18481.9371
    5361   18564.1791
    5362   18715.4477
    5363   18393.5550
    5364   18565.8917
    5365   18265.2447
    5366   18365.0950
    5367   18237.8199
    5368   18023.2106
    5369   18236.0372
    5370   18522.2460
    5371   18576.3091
    5372   18413.2301
    5373   18760.2676
    5374   18785.1206
    5375   18517.2302
    5376   18580.2187
    5377   18505.9691
    5378   18614.9192
    5379   18428.6695
    5380   18631.0539
    5381   18470.3402
    5382   18611.0201
    5383   18126.4640
    5384   18380.5393
    5385   18574.4427
    5386   18316.0848
    5387   18478.4895
    5388   18611.2666
    5389   18234.5748
    5390   18440.0796
    5391   18415.6147
    5392   18688.2986
    5393   18573.7172
    5394   18598.4180
    5395   18562.4492
    5396   18777.4383
    5397   18478.1178
    5398   18769.1849
    5399   18651.6133
    5400   18893.0821
    5401   18964.6455
    5402   18761.3103
    5403   18951.3124
    5404   18788.2753
    5405   18915.8014
    5406   18645.0036
    5407   18697.4884
    5408   18677.2669
    5409   18687.1803
    5410   18805.7004
    5411   18465.3749
    5412   18704.1010
    5413   18619.8216
    5414   18611.0064
    5415   18474.4210
    5416   18535.4757
    5417   18345.4664
    5418   18757.5512
    5419   18493.8877
    5420   18627.4489
    5421   18572.8343
    5422   18853.7623
    5423   18540.8713
    5424   18530.4875
    5425   18500.6068
    5426   18499.9642
    5427   18519.3162
    5428   18660.4715
    5429   18535.5441
    5430   18639.1957
    5431   18420.2649
    5432   18610.2389
    5433   18392.1851
    5434   18620.1725
    5435   18532.0768
    5436   18374.9118
    5437   18421.6796
    5438   18546.3903
    5439   18341.4996
    5440   18584.3011
    5441   18361.8462
    5442   18819.4148
    5443   18635.4754
    5444   18552.5117
    5445   18726.2865
    5446   18714.2302
    5447   18712.8333
    5448   18631.4019
    5449   18621.2357
    5450   18655.6807
    5451   18637.1868
    5452   18856.4790
    5453   18415.9379
    5454   18547.8619
    5455   18731.9207
    5456   18787.4341
    5457   18456.0971
    5458   18793.1846
    5459   18602.3259
    5460   18419.5568
    5461   18810.6921
    5462   18615.4629
    5463   18692.6925
    5464   18836.7474
    5465   18627.4369
    5466   18590.9666
    5467   18418.4113
    5468   18571.6687
    5469   18510.5616
    5470   18709.9712
    5471   18613.5450
    5472   19234.4817
    5473   18763.8869
    5474   18931.0097
    5475   19028.3870
    5476   19023.0312
    5477   18838.5838
    5478   18895.1857
    5479   18851.5673
    5480   18787.7917
    5481   18992.5873
    5482   18969.5118
    5483   18841.5410
    5484   18906.1225
    5485   19016.0537
    5486   18846.1924
    5487   19095.7131
    5488   19091.1379
    5489   19044.0936
    5490   18799.3437
    5491   18807.1192
    5492   19046.7514
    5493   19044.5065
    5494   18713.3812
    5495   18853.9781
    5496   18990.3982
    5497   18981.9914
    5498   19067.1420
    5499   18753.7520
    5500   19010.6324
    5501   18839.4998
    5502   18858.0064
    5503   19017.0489
    5504   19089.2569
    5505   19018.5857
    5506   19143.2019
    5507   18871.4680
    5508   19061.9737
    5509   18789.0024
    5510   18826.2638
    5511   18788.7268
    5512   18718.8529
    5513   18776.6985
    5514   19095.9831
    5515   18693.5324
    5516   18825.6116
    5517   19017.9980
    5518   19029.8438
    5519   18771.7698
    5520   18569.7770
    5521   19030.7111
    5522   18602.3440
    5523   18508.7314
    5524   18578.8200
    5525   18637.6746
    5526   18758.6943
    5527   18618.6562
    5528   18832.6707
    5529   18753.9243
    5530   18548.1394
    5531   18568.3594
    5532   18299.4661
    5533   18654.6544
    5534   18910.3236
    5535   18576.8399
    5536   18800.8647
    5537   18557.0143
    5538   18869.3917
    5539   18401.4399
    5540   18676.1098
    5541   18497.9788
    5542   18574.5852
    5543   18674.7684
    5544   18447.6608
    5545   18876.0647
    5546   18512.9487
    5547   18527.0802
    5548   18866.9804
    5549   18826.0942
    5550   18473.1694
    5551   18483.8583
    5552   18805.4977
    5553   18883.3483
    5554   18467.8277
    5555   18781.9999
    5556   18679.7724
    5557   18940.1776
    5558   18807.9165
    5559   18793.3257
    5560   19054.0979
    5561   18885.7914
    5562   19019.7692
    5563   18716.0613
    5564   18570.6152
    5565   18513.9034
    5566   18641.8128
    5567   18516.6635
    5568   18681.7071
    5569   18738.7641
    5570   18891.0648
    5571   18470.7413
    5572   18298.0264
    5573   18300.4663
    5574   18448.7084
    5575   18331.6119
    5576   18466.1089
    5577   18282.1842
    5578   18577.1948
    5579   18461.1776
    5580   18365.2970
    5581   18693.5853
    5582   18530.1180
    5583   18763.3890
    5584   18509.4077
    5585   18622.3890
    5586   18623.9463
    5587   18545.8484
    5588   18693.5299
    5589   18645.8818
    5590   18475.0112
    5591   18644.7054
    5592   18881.5688
    5593   18733.7188
    5594   18737.5615
    5595   18760.6927
    5596   18530.3174
    5597   18660.2565
    5598   18750.2262
    5599   18676.3066
    5600   18792.9733
    5601   18519.3750
    5602   18657.0026
    5603   18590.4723
    5604   18621.6071
    5605   18833.5654
    5606   18300.6199
    5607   18781.7267
    5608   18583.3521
    5609   18752.6874
    5610   18773.8069
    5611   18542.3499
    5612   18991.2524
    5613   18788.5101
    5614   18898.0510
    5615   18832.5594
    5616   18658.2369
    5617   18891.8123
    5618   18683.8221
    5619   18844.9785
    5620   18797.1864
    5621   18781.6086
    5622   18779.1309
    5623   18507.5220
    5624   18716.1340
    5625   18590.7114
    5626   18912.3150
    5627   18548.2225
    5628   18830.4166
    5629   18676.6484
    5630   18673.9878
    5631   18490.8789
    5632   18554.8003
    5633   18967.1777
    5634   18757.5675
    5635   18602.4548
    5636   18733.8485
    5637   18532.1541
    5638   18595.9380
    5639   18758.6563
    5640   18885.6420
    5641   18929.0747
    5642   18905.9433
    5643   18807.3081
    5644   18800.0988
    5645   18851.4817
    5646   18653.8805
    5647   19075.5719
    5648   18682.2467
    5649   18696.3778
    5650   18664.2556
    5651   18617.3620
    5652   18791.7494
    5653   18870.3720
    5654   18831.4671
    5655   18762.9728
    5656   18826.9377
    5657   19026.6345
    5658   18622.0219
    5659   18941.5087
    5660   18955.2099
    5661   18956.2686
    5662   18850.5884
    5663   18793.3004
    5664   18819.9823
    5665   18599.5406
    5666   18361.0300
    5667   18645.3429
    5668   18502.3558
    5669   18603.8579
    5670   18789.6019
    5671   18567.5052
    5672   18545.7101
    5673   18369.2497
    5674   18379.2127
    5675   18475.2438
    5676   18674.5360
    5677   18705.2354
    5678   18430.1628
    5679   18757.2584
    5680   18319.4076
    5681   18541.1496
    5682   18382.0222
    5683   18479.3984
    5684   18395.6282
    5685   18164.5754
    5686   18505.5985
    5687   18663.9326
    5688   18429.3041
    5689   18771.0166
    5690   18425.7301
    5691   18448.6324
    5692   18576.9339
    5693   18568.8158
    5694   18790.4375
    5695   18719.4177
    5696   18565.8091
    5697   18740.7746
    5698   18434.6564
    5699   18647.8689
    5700   18353.6192
    5701   18368.2773
    5702   18490.1816
    5703   18578.6493
    5704   18603.0658
    5705   18442.7966
    5706   18504.8164
    5707   18537.1071
    5708   18600.3959
    5709   18648.7359
    5710   18560.9840
    5711   18655.3710
    5712   18428.7067
    5713   18678.4042
    5714   18316.0200
    5715   18662.4968
    5716   18370.4853
    5717   18450.6666
    5718   18190.2009
    5719   18407.0476
    5720   18312.6454
    5721   18359.0543
    5722   18380.7367
    5723   18405.8362
    5724   18204.5134
    5725   18392.9360
    5726   18403.2628
    5727   18665.8797
    5728   18245.2138
    5729   18516.2464
    5730   18203.4938
    5731   18691.6767
    5732   18360.4861
    5733   18339.6697
    5734   18530.4653
    5735   18714.2305
    5736   18485.3519
    5737   18594.3828
    5738   18762.4811
    5739   18503.2965
    5740   18291.7980
    5741   18707.4063
    5742   18128.7675
    5743   18426.1638
    5744   18380.6534
    5745   18438.2654
    5746   18637.6495
    5747   18361.3333
    5748   18504.4591
    5749   18120.8336
    5750   18364.6341
    5751   18312.4419
    5752   18469.1498
    5753   18136.6181
    5754   18353.2892
    5755   18233.3705
    5756   18246.5224
    5757   17992.7606
    5758   18102.0659
    5759   18088.0656
    5760   18143.4831
    5761   18018.8898
    5762   18306.0636
    5763   18246.5242
    5764   18279.8605
    5765   18219.1261
    5766   18269.8563
    5767   18127.6377
    5768   17953.3796
    5769   18033.8877
    5770   17941.9713
    5771   18210.2898
    5772   18408.9258
    5773   18345.0567
    5774   18313.3321
    5775   18331.2717
    5776   18183.9025
    5777   18409.1896
    5778   18246.2340
    5779   18492.7710
    5780   18216.3669
    5781   18109.2759
    5782   18272.0889
    5783   18454.6655
    5784   18300.1693
    5785   18293.4071
    5786   18268.7759
    5787   18523.1506
    5788   18118.7401
    5789   18674.1147
    5790   18070.2720
    5791   18341.2972
    5792   18168.6433
    5793   18255.0478
    5794   18202.9001
    5795   18202.6374
    5796   17990.4275
    5797   18262.4884
    5798   18175.9175
    5799   18227.8619
    5800   18299.9183
    5801   18283.5686
    5802   18309.7742
    5803   18086.1764
    5804   18134.0891
    5805   18145.0328
    5806   18599.7712
    5807   18433.6246
    5808   18671.4375
    5809   18437.6527
    5810   18590.7859
    5811   18196.3701
    5812   18055.2903
    5813   18125.4331
    5814   18151.9760
    5815   18224.5195
    5816   18505.6393
    5817   18145.6730
    5818   17911.8599
    5819   18181.0568
    5820   18289.3433
    5821   18385.9490
    5822   17890.3945
    5823   18279.0773
    5824   18162.5464
    5825   18238.4707
    5826   18185.4909
    5827   18051.9660
    5828   18220.7540
    5829   18193.0839
    5830   18165.3552
    5831   18148.4982
    5832   18194.1137
    5833   18384.6909
    5834   18385.0140
    5835   18250.7201
    5836   18216.8953
    5837   18086.0012
    5838   18169.8409
    5839   17961.8915
    5840   18312.3131
    5841   17928.3482
    5842   18267.6548
    5843   18153.9489
    5844   17998.6580
    5845   18495.6972
    5846   18159.5440
    5847   18348.3588
    5848   18146.1031
    5849   18332.9664
    5850   18048.8996
    5851   17865.2150
    5852   18250.8085
    5853   18202.6969
    5854   18022.3403
    5855   18565.7876
    5856   18273.8426
    5857   18255.9785
    5858   18211.8824
    5859   18354.9917
    5860   18441.1493
    5861   18399.3394
    5862   18245.6534
    5863   18438.4411
    5864   18380.1480
    5865   18651.3393
    5866   18274.0662
    5867   18004.6596
    5868   18308.9530
    5869   18395.9730
    5870   18624.4391
    5871   18404.2295
    5872   18746.1402
    5873   18073.1178
    5874   18439.5362
    5875   18644.2692
    5876   18252.4821
    5877   18577.1086
    5878   18555.3798
    5879   18350.9922
    5880   18309.1673
    5881   18336.8143
    5882   18231.3152
    5883   18518.3548
    5884   18423.2817
    5885   18301.1798
    5886   18569.8972
    5887   18581.3321
    5888   18529.8065
    5889   18432.2549
    5890   18286.2414
    5891   18296.0742
    5892   18293.3766
    5893   18363.3756
    5894   18289.9896
    5895   18468.8084
    5896   18516.4429
    5897   18699.0723
    5898   18568.0199
    5899   18351.5497
    5900   18670.4988
    5901   18284.5555
    5902   18447.0076
    5903   18544.0778
    5904   18467.1364
    5905   18160.8678
    5906   18463.9998
    5907   18538.4976
    5908   18391.5337
    5909   18335.8016
    5910   18580.2132
    5911   18548.7853
    5912   18617.4342
    5913   18422.1547
    5914   18257.8642
    5915   18483.7869
    5916   18556.9687
    5917   18233.1421
    5918   18241.1272
    5919   18205.8237
    5920   18401.3912
    5921   18635.9840
    5922   18275.4139
    5923   18134.0936
    5924   18557.8884
    5925   18155.3361
    5926   18201.6386
    5927   18366.5028
    5928   18609.9195
    5929   18284.3343
    5930   18240.5924
    5931   18433.0293
    5932   18273.0653
    5933   18401.9438
    5934   18158.1979
    5935   18459.0858
    5936   18260.4565
    5937   18364.1371
    5938   18530.5544
    5939   18462.3965
    5940   18476.5803
    5941   18461.9248
    5942   18684.7122
    5943   18222.7739
    5944   18153.3960
    5945   18452.7524
    5946   18604.6739
    5947   18537.7745
    5948   18607.5674
    5949   18614.2027
    5950   18814.5415
    5951   18503.0327
    5952   18527.7675
    5953   18442.1234
    5954   18361.9641
    5955   18220.3640
    5956   18518.6886
    5957   18745.0040
    5958   18518.3960
    5959   18583.4655
    5960   18685.0109
    5961   18467.7812
    5962   18620.9731
    5963   18240.1675
    5964   18571.5631
    5965   18434.3783
    5966   18478.8368
    5967   18431.8215
    5968   18466.4871
    5969   18233.6860
    5970   18297.4842
    5971   18087.8233
    5972   18619.4203
    5973   18159.6887
    5974   18251.5077
    5975   18135.1041
    5976   18470.8254
    5977   18079.3355
    5978   18288.6576
    5979   18422.8416
    5980   18234.2533
    5981   18499.4933
    5982   18187.8313
    5983   18144.1638
    5984   18259.3305
    5985   18307.1937
    5986   18102.7079
    5987   18182.9286
    5988   18047.2627
    5989   17970.8865
    5990   18050.4424
    5991   17927.1659
    5992   18393.3005
    5993   18200.6893
    5994   18158.3035
    5995   18155.1201
    5996   18338.0772
    5997   18238.0705
    5998   18195.9283
    5999   18076.8946
    6000   18276.6029
    6001   18190.3703
    6002   18244.4834
    6003   18435.1160
    6004   18424.7397
    6005   18088.9971
    6006   17999.0972
    6007   18151.4737
    6008   18122.7872
    6009   18470.7980
    6010   18214.8998
    6011   18563.6885
    6012   18197.9980
    6013   17985.2873
    6014   18340.5457
    6015   18270.8471
    6016   17958.5272
    6017   18054.6859
    6018   18068.5471
    6019   18021.1128
    6020   17884.8375
    6021   18018.6043
    6022   18078.2416
    6023   18205.1395
    6024   18120.5650
    6025   18242.8778
    6026   18253.3043
    6027   17888.2098
    6028   18250.6450
    6029   18428.6686
    6030   18648.8956
    6031   18350.7939
    6032   18452.2235
    6033   18212.6982
    6034   18447.9387
    6035   18433.3276
    6036   18212.1542
    6037   18109.4791
    6038   18297.2792
    6039   17881.4354
    6040   17960.9128
    6041   18417.5730
    6042   18105.2879
    6043   18112.6142
    6044   18058.7294
    6045   18083.6858
    6046   18224.7018
    6047   18269.4759
    6048   18110.6043
    6049   18418.2186
    6050   18253.3762
    6051   18237.5061
    6052   18152.4270
    6053   18435.0846
    6054   18778.6069
    6055   18482.8135
    6056   18313.1327
    6057   18350.8184
    6058   18309.2183
    6059   18608.0978
    6060   18511.2010
    6061   18390.2500
    6062   18533.1911
    6063   18451.2613
    6064   18537.3783
    6065   18485.9101
    6066   18237.3239
    6067   18235.1447
    6068   18260.0541
    6069   18308.0424
    6070   18415.1965
    6071   18405.9206
    6072   18032.9417
    6073   18225.9351
    6074   18223.4369
    6075   18408.9627
    6076   18457.1105
    6077   18390.6047
    6078   18466.4543
    6079   18302.4674
    6080   18455.7120
    6081   18584.1849
    6082   18265.3560
    6083   18584.6480
    6084   18313.0730
    6085   18485.2543
    6086   18140.8538
    6087   18500.8283
    6088   18381.8248
    6089   18612.7986
    6090   18351.0459
    6091   18649.2830
    6092   18252.2294
    6093   18256.1716
    6094   18245.1104
    6095   18693.5987
    6096   18389.0728
    6097   18611.2128
    6098   18502.4021
    6099   18013.5175
    6100   17975.0411
    6101   17950.9877
    6102   18222.3064
    6103   18140.1969
    6104   18369.9929
    6105   17967.3035
    6106   18103.3182
    6107   18112.5242
    6108   18059.2787
    6109   18389.1231
    6110   18344.5820
    6111   18263.4290
    6112   18170.6551
    6113   18256.9092
    6114   18366.5845
    6115   18320.6134
    6116   18000.4149
    6117   18987.1450
    6118   18664.5238
    6119   18262.0048
    6120   18412.0421
    6121   18246.8240
    6122   18159.8557
    6123   18258.2820
    6124   18129.0033
    6125   18197.1249
    6126   18466.6989
    6127   18361.9621
    6128   18327.1489
    6129   18249.9410
    6130   18430.4399
    6131   18231.0588
    6132   18054.2990
    6133   18075.5351
    6134   18472.4431
    6135   18416.7788
    6136   18039.9072
    6137   18441.7293
    6138   18389.3444
    6139   18126.9061
    6140   18246.1880
    6141   18337.0987
    6142   18189.7541
    6143   17874.3909
    6144   18326.4420
    6145   18246.6433
    6146   18381.7573
    6147   18151.2560
    6148   18141.5471
    6149   18425.3546
    6150   18434.1841
    6151   18692.7994
    6152   18694.2638
    6153   18561.5537
    6154   18436.7247
    6155   18155.0444
    6156   18185.9456
    6157   18346.9903
    6158   18415.3454
    6159   18362.0707
    6160   18404.3114
    6161   18686.7775
    6162   18480.4014
    6163   18192.3328
    6164   18269.1346
    6165   18769.9739
    6166   18520.7130
    6167   18479.8186
    6168   18439.4767
    6169   18377.7103
    6170   18653.5532
    6171   18700.3088
    6172   18494.9015
    6173   18438.5511
    6174   18453.0569
    6175   18784.8688
    6176   18688.5253
    6177   18631.0773
    6178   18551.9323
    6179   18530.9307
    6180   18437.8726
    6181   18450.9144
    6182   18634.6101
    6183   18540.9418
    6184   18489.5494
    6185   18216.2322
    6186   18214.1119
    6187   18461.2882
    6188   18679.7940
    6189   18668.0636
    6190   18640.4967
    6191   18875.9454
    6192   18915.5549
    6193   18855.3455
    6194   18719.1914
    6195   18559.6359
    6196   18549.4976
    6197   18349.3676
    6198   18406.4899
    6199   18343.1102
    6200   18230.1362
    6201   18244.8647
    6202   18286.5700
    6203   18027.7831
    6204   18321.9837
    6205   18165.1823
    6206   18411.3391
    6207   18378.7785
    6208   18523.0990
    6209   18287.3975
    6210   18283.9928
    6211   18418.8626
    6212   18143.8026
    6213   18350.0130
    6214   18410.8993
    6215   18348.3822
    6216   18492.4731
    6217   18552.7330
    6218   18772.7154
    6219   18573.0964
    6220   18548.9225
    6221   18225.4771
    6222   18299.2637
    6223   18368.8773
    6224   18346.4821
    6225   18090.7471
    6226   18427.0289
    6227   18122.5794
    6228   18293.5811
    6229   18789.2962
    6230   18753.0175
    6231   18374.5544
    6232   18605.7251
    6233   18302.2218
    6234   18588.0819
    6235   18323.1281
    6236   18292.6028
    6237   18374.3727
    6238   18536.6475
    6239   18269.4760
    6240   18212.3151
    6241   18263.9267
    6242   18147.1596
    6243   18251.8703
    6244   18192.7054
    6245   18240.7541
    6246   18082.2768
    6247   18398.3279
    6248   18427.4244
    6249   18593.3024
    6250   18601.0177
    6251   18699.8384
    6252   18420.5991
    6253   18437.0191
    6254   18337.2796
    6255   18604.2095
    6256   18654.6546
    6257   18296.5306
    6258   18084.8282
    6259   18491.4652
    6260   18578.9436
    6261   18312.5693
    6262   18399.3478
    6263   18306.9395
    6264   18553.4886
    6265   18573.4621
    6266   18479.2269
    6267   18565.0257
    6268   18480.8934
    6269   18731.4219
    6270   18570.9563
    6271   18511.4681
    6272   18542.9403
    6273   18997.8495
    6274   18578.4124
    6275   18793.7559
    6276   18810.2945
    6277   18787.5114
    6278   18477.3659
    6279   18405.7892
    6280   18689.0120
    6281   18806.6283
    6282   18858.2703
    6283   19266.3780
    6284   18957.2921
    6285   19175.2744
    6286   18507.2250
    6287   18733.5161
    6288   18883.9291
    6289   18765.5778
    6290   18543.0274
    6291   18801.5886
    6292   19142.8927
    6293   18751.3537
    6294   18496.3377
    6295   18620.7471
    6296   18797.7464
    6297   18767.8599
    6298   18454.1748
    6299   18578.8961
    6300   18454.7111
    6301   18434.0160
    6302   18565.6960
    6303   18806.6228
    6304   18633.5421
    6305   18342.6311
    6306   18287.0290
    6307   18468.5748
    6308   18469.0912
    6309   18496.3894
    6310   18528.5824
    6311   18452.5983
    6312   18456.6139
    6313   18084.3843
    6314   18401.2681
    6315   18591.9573
    6316   18793.6620
    6317   18926.7861
    6318   18658.6525
    6319   18705.7777
    6320   18530.2435
    6321   18294.7290
    6322   18471.0822
    6323   18488.0757
    6324   18522.4426
    6325   18724.1904
    6326   18546.6483
    6327   18896.4899
    6328   18801.8055
    6329   18755.3611
    6330   18611.2354
    6331   18667.6599
    6332   18731.9504
    6333   18628.1173
    6334   18460.6208
    6335   18467.7324
    6336   18447.0818
    6337   18795.2797
    6338   18811.4463
    6339   18807.6750
    6340   18583.1599
    6341   18516.9800
    6342   18248.7233
    6343   18356.8972
    6344   18367.5827
    6345   18418.6005
    6346   18383.5060
    6347   18581.4026
    6348   18216.1684
    6349   18337.8653
    6350   18307.5326
    6351   18230.3618
    6352   18043.8742
    6353   18271.4990
    6354   18416.5450
    6355   18603.8053
    6356   18278.5537
    6357   18138.4192
    6358   18191.4061
    6359   18184.7989
    6360   18223.2065
    6361   18380.1303
    6362   18038.7148
    6363   18266.3910
    6364   18241.3662
    6365   18102.6800
    6366   18348.3972
    6367   17897.3171
    6368   18019.1357
    6369   18321.5001
    6370   18418.8705
    6371   18716.3022
    6372   18333.7960
    6373   18339.4331
    6374   18414.1399
    6375   18231.8907
    6376   18073.8120
    6377   18013.3387
    6378   18353.7868
    6379   18073.3123
    6380   18223.1478
    6381   18119.6569
    6382   18134.7364
    6383   18136.7340
    6384   18258.1228
    6385   18412.3392
    6386   18289.5957
    6387   18206.6083
    6388   18428.2101
    6389   18121.2347
    6390   18365.5442
    6391   18352.5870
    6392   18535.5757
    6393   18212.4637
    6394   18318.5235
    6395   18432.2032
    6396   18291.6872
    6397   18268.3795
    6398   18287.7050
    6399   18342.2414
    6400   18292.8623
    6401   18394.6935
    6402   18167.4903
    6403   18057.5286
    6404   18154.5901
    6405   18142.7594
    6406   18189.2934
    6407   18058.3019
    6408   18319.7550
    6409   18212.6708
    6410   18344.0213
    6411   18240.9462
    6412   18211.4799
    6413   18243.8889
    6414   18136.9726
    6415   18237.0077
    6416   18202.3095
    6417   18420.3384
    6418   18001.4399
    6419   18466.0834
    6420   18309.9101
    6421   18538.9135
    6422   18349.9751
    6423   18432.5054
    6424   18062.6754
    6425   18408.0888
    6426   18464.7935
    6427   18731.9139
    6428   18605.5781
    6429   18316.3438
    6430   18544.9138
    6431   18362.2823
    6432   18462.2277
    6433   18586.2392
    6434   18732.7773
    6435   18523.4428
    6436   18623.9223
    6437   18534.6516
    6438   18542.7652
    6439   18732.0462
    6440   18305.6421
    6441   18370.5520
    6442   18776.1857
    6443   18656.4036
    6444   18184.2204
    6445   18419.7429
    6446   18393.2962
    6447   18399.4476
    6448   18215.1339
    6449   18297.1489
    6450   18289.4358
    6451   18445.2367
    6452   18578.4681
    6453   18332.3005
    6454   18193.8058
    6455   18290.5598
    6456   18171.8190
    6457   18376.2639
    6458   18321.6615
    6459   18709.3876
    6460   18395.6710
    6461   18614.8268
    6462   18417.8034
    6463   18508.0508
    6464   18252.0638
    6465   18478.1304
    6466   18310.4869
    6467   18193.0399
    6468   18213.9175
    6469   18456.8665
    6470   18236.5416
    6471   18387.1583
    6472   18423.5973
    6473   18438.7215
    6474   18219.0213
    6475   17996.8527
    6476   18148.6889
    6477   18346.0424
    6478   18349.1565
    6479   18536.2832
    6480   17943.0080
    6481   18346.0773
    6482   18310.4447
    6483   18219.4992
    6484   18086.4498
    6485   18261.7136
    6486   17896.0747
    6487   18255.6836
    6488   18473.4140
    6489   18430.4281
    6490   18416.7996
    6491   18343.0790
    6492   18233.0087
    6493   18521.7471
    6494   17892.0854
    6495   18159.9293
    6496   18154.3409
    6497   18300.4101
    6498   18401.7262
    6499   18725.9884
    6500   18348.5563
    6501   18316.1032
    6502   17986.3824
    6503   18315.0989
    6504   18197.0819
    6505   18460.7151
    6506   18392.4338
    6507   18164.4458
    6508   18546.1689
    6509   18144.6265
    6510   18340.4007
    6511   18009.5198
    6512   18590.3117
    6513   18263.6243
    6514   18091.3014
    6515   18317.8281
    6516   18064.3053
    6517   18156.8204
    6518   18036.6566
    6519   18228.0922
    6520   18094.6668
    6521   18147.4951
    6522   17860.1872
    6523   18029.2969
    6524   17977.9002
    6525   18112.6370
    6526   18033.2599
    6527   17863.5654
    6528   18166.3992
    6529   17918.2184
    6530   17957.2105
    6531   18178.1551
    6532   17878.3837
    6533   17890.6199
    6534   17950.8328
    6535   17893.2181
    6536   18033.7879
    6537   18084.1558
    6538   18232.4106
    6539   17860.9640
    6540   17830.7884
    6541   17979.2444
    6542   18034.7030
    6543   17869.1308
    6544   18340.6377
    6545   18152.0022
    6546   17985.7902
    6547   18190.0570
    6548   18335.4949
    6549   18204.7129
    6550   17976.3144
    6551   18171.8669
    6552   17860.0700
    6553   18267.2185
    6554   17837.9348
    6555   18167.3268
    6556   18093.9048
    6557   17963.4703
    6558   17997.6446
    6559   17943.9724
    6560   18262.8837
    6561   18252.5963
    6562   18092.3359
    6563   18011.3668
    6564   17952.2881
    6565   18012.7578
    6566   17807.7943
    6567   18266.9986
    6568   17822.2225
    6569   17862.1481
    6570   17847.7358
    6571   17736.9804
    6572   17838.2220
    6573   17845.4184
    6574   17690.1289
    6575   17624.3011
    6576   17471.4988
    6577   17743.3513
    6578   18096.4464
    6579   17618.3704
    6580   17751.2195
    6581   18070.6636
    6582   17789.4996
    6583   17928.5780
    6584   17798.3979
    6585   17829.4955
    6586   17991.7494
    6587   17811.1229
    6588   18070.9489
    6589   17885.0471
    6590   18063.3173
    6591   17909.9144
    6592   17445.3991
    6593   17875.0435
    6594   17486.1974
    6595   17842.5929
    6596   17694.6639
    6597   17870.3849
    6598   17775.8052
    6599   18023.1070
    6600   17809.0694
    6601   17909.0716
    6602   17891.5152
    6603   17824.8088
    6604   17840.0906
    6605   17953.6849
    6606   18160.1099
    6607   17946.1455
    6608   18019.7503
    6609   17724.7449
    6610   18061.9801
    6611   17796.7356
    6612   18137.6091
    6613   17926.0193
    6614   18021.9755
    6615   17928.4824
    6616   18085.8720
    6617   17877.2356
    6618   17994.5821
    6619   18190.2402
    6620   18098.8332
    6621   18161.6091
    6622   18032.0973
    6623   17986.3468
    6624   18185.8927
    6625   17961.5054
    6626   18223.4388
    6627   17944.0862
    6628   18070.4761
    6629   17949.9800
    6630   18217.5431
    6631   18189.3762
    6632   18164.3627
    6633   17883.4785
    6634   18023.0939
    6635   18050.9734
    6636   17928.3148
    6637   18059.7247
    6638   18312.1507
    6639   17741.7143
    6640   18163.4937
    6641   17865.0601
    6642   18171.6917
    6643   17940.1674
    6644   17857.3600
    6645   17986.3078
    6646   18051.3335
    6647   18103.7791
    6648   18246.9350
    6649   18244.2026
    6650   17768.8590
    6651   18048.3950
    6652   18083.4407
    6653   18301.7616
    6654   17886.1499
    6655   18150.0189
    6656   18331.8853
    6657   18277.5653
    6658   17968.1971
    6659   17984.8636
    6660   18177.4075
    6661   18044.0803
    6662   18091.2209
    6663   18260.0728
    6664   18021.2877
    6665   18111.8200
    6666   17825.3895
    6667   17490.7941
    6668   17928.5095
    6669   17917.5740
    6670   18410.6244
    6671   17928.2011
    6672   17860.7337
    6673   17888.9128
    6674   17846.8521
    6675   17860.5859
    6676   17759.1775
    6677   17763.7319
    6678   17734.2480
    6679   17976.0017
    6680   18186.0243
    6681   17959.6760
    6682   18005.7736
    6683   18006.2662
    6684   18072.4683
    6685   18112.2612
    6686   18090.5340
    6687   18002.2950
    6688   17937.8090
    6689   17982.4689
    6690   17777.9913
    6691   17776.7754
    6692   17881.9029
    6693   17890.1443
    6694   17999.5962
    6695   17863.8920
    6696   18235.9877
    6697   18240.0367
    6698   18244.5873
    6699   18387.6861
    6700   18209.7959
    6701   17997.6488
    6702   18294.5972
    6703   17946.9815
    6704   17962.3033
    6705   18038.8194
    6706   18131.2737
    6707   18034.4881
    6708   18000.8685
    6709   17840.4883
    6710   18200.2778
    6711   18092.8251
    6712   18401.1129
    6713   18204.0644
    6714   18352.4445
    6715   18055.9832
    6716   18196.0109
    6717   18447.0418
    6718   18286.4431
    6719   18313.6391
    6720   18422.7534
    6721   18181.2774
    6722   18451.2251
    6723   18016.7546
    6724   18125.7694
    6725   18295.2722
    6726   18405.7105
    6727   18297.5435
    6728   17969.3476
    6729   18149.1658
    6730   18148.1412
    6731   18005.5556
    6732   18075.8637
    6733   18224.6009
    6734   18127.4208
    6735   18424.4425
    6736   18202.2414
    6737   18231.9331
    6738   18408.4990
    6739   18282.5903
    6740   18144.2714
    6741   18230.9526
    6742   18403.4896
    6743   18124.8794
    6744   18408.9719
    6745   18195.7851
    6746   18273.8326
    6747   18391.6530
    6748   17957.1141
    6749   18369.4292
    6750   18211.2019
    6751   18274.7417
    6752   18062.4298
    6753   18146.2925
    6754   18028.7250
    6755   18457.6176
    6756   18256.0580
    6757   18299.7692
    6758   18350.5301
    6759   18347.5423
    6760   18364.4882
    6761   18366.4222
    6762   18323.9706
    6763   18115.2255
    6764   18209.0824
    6765   18254.0140
    6766   18284.1185
    6767   18402.6410
    6768   18343.3525
    6769   18167.2095
    6770   18450.6066
    6771   18316.3635
    6772   18336.8179
    6773   18444.9014
    6774   18500.0298
    6775   18376.7685
    6776   18343.9611
    6777   18444.2938
    6778   18091.8123
    6779   18131.8091
    6780   17999.0890
    6781   18236.2521
    6782   18170.3318
    6783   18074.0792
    6784   18090.3556
    6785   18400.6553
    6786   18131.5864
    6787   18302.3319
    6788   18443.7856
    6789   17945.5400
    6790   18098.9190
    6791   18353.0061
    6792   18437.4221
    6793   18563.4019
    6794   18545.5356
    6795   18379.8149
    6796   18104.0084
    6797   18463.6874
    6798   18266.8917
    6799   18119.8870
    6800   18176.6930
    6801   18470.8281
    6802   18567.1588
    6803   18565.1503
    6804   18321.6294
    6805   18388.8666
    6806   18353.0180
    6807   18456.3085
    6808   18255.7817
    6809   18483.4317
    6810   18375.4654
    6811   18104.2958
    6812   18075.6597
    6813   18251.1723
    6814   18375.8203
    6815   18520.4335
    6816   18160.9737
    6817   18411.9697
    6818   18330.9104
    6819   18223.9636
    6820   18460.1683
    6821   18509.2012
    6822   18487.3231
    6823   18595.6411
    6824   18312.8958
    6825   18398.8564
    6826   18505.4584
    6827   18231.6670
    6828   18742.3432
    6829   18533.9549
    6830   18106.5313
    6831   18266.9133
    6832   18485.6895
    6833   18435.8377
    6834   18354.0228
    6835   18486.8914
    6836   18535.5566
    6837   18296.3785
    6838   18427.2644
    6839   18234.9161
    6840   18456.7536
    6841   18491.6194
    6842   18454.2712
    6843   18394.0570
    6844   18444.3639
    6845   18387.4126
    6846   18149.3429
    6847   18436.2738
    6848   18523.3416
    6849   18197.2771
    6850   18154.3503
    6851   18178.9347
    6852   18144.3650
    6853   18494.0838
    6854   18391.3947
    6855   18527.0356
    6856   18338.7700
    6857   18323.1149
    6858   18471.1588
    6859   18348.0555
    6860   18497.5486
    6861   18258.7077
    6862   18069.3823
    6863   18050.8481
    6864   18189.5671
    6865   18142.8017
    6866   18168.7741
    6867   18297.2721
    6868   18023.1310
    6869   18095.0144
    6870   18028.1876
    6871   18156.5863
    6872   18164.0986
    6873   18139.2117
    6874   17880.4127
    6875   18215.8174
    6876   18079.6655
    6877   18273.8529
    6878   18023.5761
    6879   18071.4402
    6880   18201.0911
    6881   17934.8823
    6882   18278.8520
    6883   18225.5669
    6884   18028.8433
    6885   18262.1845
    6886   18415.7968
    6887   18133.0811
    6888   18195.1830
    6889   18207.0175
    6890   18159.7015
    6891   18224.4112
    6892   18057.7504
    6893   18038.1183
    6894   18298.0747
    6895   18030.6431
    6896   18217.3992
    6897   18216.5041
    6898   18074.3148
    6899   17991.6986
    6900   18297.8739
    6901   18317.7803
    6902   18077.6954
    6903   17990.4276
    6904   18407.4290
    6905   18209.5970
    6906   18184.9500
    6907   18243.5862
    6908   18340.3597
    6909   18375.4932
    6910   18428.7834
    6911   18138.2696
    6912   18085.8443
    6913   17975.6025
    6914   18218.1749
    6915   18067.5045
    6916   18242.2716
    6917   18440.1078
    6918   18239.3950
    6919   18136.4302
    6920   18155.8616
    6921   18039.7939
    6922   17959.9968
    6923   18359.5282
    6924   17752.8113
    6925   18342.6310
    6926   18152.8422
    6927   18283.0067
    6928   17979.1929
    6929   18389.5654
    6930   18364.9712
    6931   18096.3248
    6932   18259.4763
    6933   17909.8346
    6934   18166.0186
    6935   17641.7860
    6936   18086.5008
    6937   17904.1184
    6938   18263.7035
    6939   18200.3445
    6940   18243.7376
    6941   17786.6352
    6942   18114.7918
    6943   17989.1594
    6944   18252.1664
    6945   17979.7828
    6946   18218.9569
    6947   18240.2065
    6948   18342.3796
    6949   18397.1301
    6950   18383.3823
    6951   18543.5543
    6952   18102.2472
    6953   18260.7556
    6954   18644.6566
    6955   18515.9782
    6956   18284.9869
    6957   18419.9597
    6958   18448.0757
    6959   18262.6572
    6960   18234.8575
    6961   18067.8123
    6962   18550.3342
    6963   18262.0854
    6964   18325.0967
    6965   18179.1811
    6966   18114.8004
    6967   18365.8749
    6968   18310.9887
    6969   18481.6098
    6970   18542.7252
    6971   18563.6052
    6972   18205.1325
    6973   18127.5299
    6974   18405.8930
    6975   18384.3898
    6976   18396.2378
    6977   18525.1106
    6978   18343.7257
    6979   18670.7494
    6980   18440.3167
    6981   18527.7138
    6982   18478.7018
    6983   18222.8600
    6984   18557.7459
    6985   18224.7711
    6986   18469.4937
    6987   18214.4688
    6988   18302.9903
    6989   18229.0562
    6990   18070.0789
    6991   18482.2045
    6992   18228.7852
    6993   18514.1788
    6994   18792.4029
    6995   18715.7128
    6996   18587.5745
    6997   18806.8357
    6998   18695.3121
    6999   18697.5894
    7000   18519.3712
    7001   18341.1605
    7002   18513.7740
    7003   18742.4471
    7004   18611.2899
    7005   18293.5383
    7006   18515.2302
    7007   18506.5086
    7008   18800.6154
    7009   18313.7619
    7010   18625.0955
    7011   18583.0566
    7012   18614.9046
    7013   18540.8786
    7014   18765.6448
    7015   18725.0459
    7016   18649.0446
    7017   18638.1089
    7018   18568.9479
    7019   18636.2616
    7020   18770.7382
    7021   18672.1707
    7022   18820.3849
    7023   18367.0860
    7024   18470.2034
    7025   18333.4080
    7026   18193.4719
    7027   18671.1031
    7028   18689.7562
    7029   18587.2470
    7030   18309.8165
    7031   18267.3010
    7032   18499.8728
    7033   18377.8501
    7034   18425.7640
    7035   18490.1715
    7036   18180.6467
    7037   18455.9613
    7038   18391.3961
    7039   18425.0565
    7040   18624.6394
    7041   18679.6373
    7042   18270.9027
    7043   18549.1023
    7044   18200.3709
    7045   18394.8411
    7046   18727.9861
    7047   18242.4858
    7048   18233.5420
    7049   18303.0862
    7050   18316.5959
    7051   18237.0431
    7052   18356.9167
    7053   18209.9045
    7054   18610.6281
    7055   18313.5117
    7056   18375.5737
    7057   18331.1204
    7058   18129.2579
    7059   17933.0866
    7060   18068.3568
    7061   18405.6073
    7062   18306.5091
    7063   18105.3220
    7064   18351.3247
    7065   18168.2084
    7066   18301.9684
    7067   18354.9340
    7068   18219.2807
    7069   18099.5308
    7070   18471.5408
    7071   18265.6068
    7072   18381.3983
    7073   18654.5373
    7074   18365.5011
    7075   18264.8592
    7076   18288.8107
    7077   18731.6963
    7078   18543.3596
    7079   18301.2663
    7080   18310.9584
    7081   18142.2212
    7082   18518.8557
    7083   18320.8158
    7084   18766.8463
    7085   18604.8011
    7086   18679.8256
    7087   18392.1284
    7088   18641.6699
    7089   18182.2993
    7090   18337.6815
    7091   18195.4312
    7092   18029.4389
    7093   18094.1300
    7094   18184.3275
    7095   18183.4490
    7096   18267.4423
    7097   18193.9151
    7098   18184.9645
    7099   18248.8540
    7100   17979.8509
    7101   18344.2119
    7102   18330.7769
    7103   18317.4316
    7104   18226.6306
    7105   18311.2483
    7106   18141.6462
    7107   18317.1591
    7108   18248.8379
    7109   18357.4239
    7110   18146.1086
    7111   18090.9402
    7112   18181.6793
    7113   18071.7599
    7114   18284.5470
    7115   18262.2714
    7116   18305.2387
    7117   18281.8027
    7118   17875.3933
    7119   18061.2367
    7120   18253.1392
    7121   18403.0965
    7122   18066.6461
    7123   17902.6319
    7124   18171.9508
    7125   18250.9007
    7126   18174.3192
    7127   18078.6902
    7128   17768.2904
    7129   17997.3917
    7130   18085.8693
    7131   18125.0458
    7132   18213.2637
    7133   18261.8256
    7134   17991.5734
    7135   18215.9871
    7136   18117.8632
    7137   18106.8833
    7138   18288.5539
    7139   18448.8626
    7140   17791.6607
    7141   17988.0365
    7142   18170.9114
    7143   18202.6373
    7144   18217.1152
    7145   18434.5986
    7146   18258.1076
    7147   18180.2516
    7148   18372.0889
    7149   18475.3337
    7150   18423.1145
    7151   18334.0151
    7152   18134.8633
    7153   18103.0440
    7154   18360.4971
    7155   18249.8710
    7156   18183.3409
    7157   18466.8127
    7158   18372.2353
    7159   18441.4751
    7160   17988.8419
    7161   18059.5406
    7162   18196.9890
    7163   18297.5773
    7164   18421.4670
    7165   18327.0463
    7166   18452.0097
    7167   18240.1225
    7168   18454.3099
    7169   18550.4414
    7170   18651.5839
    7171   18278.9241
    7172   18737.0355
    7173   18462.0494
    7174   18619.9193
    7175   18219.6578
    7176   18343.9681
    7177   18459.2852
    7178   18687.7616
    7179   18454.6969
    7180   18463.1409
    7181   18615.5925
    7182   18663.7486
    7183   18648.6942
    7184   18467.5467
    7185   18528.9833
    7186   18326.6552
    7187   18131.9337
    7188   18630.0084
    7189   18537.4069
    7190   18290.3776
    7191   18248.2403
    7192   18784.2545
    7193   18200.3487
    7194   18344.4047
    7195   18300.5983
    7196   18254.3807
    7197   18513.8063
    7198   17757.5760
    7199   18235.1580
    7200   18384.2054
    7201   18216.0049
    7202   18232.4075
    7203   18243.3536
    7204   18324.1751
    7205   18392.6034
    7206   18108.8731
    7207   18297.2045
    7208   18268.4786
    7209   18242.1994
    7210   18190.6232
    7211   18387.4687
    7212   18357.9549
    7213   18291.9306
    7214   18090.6247
    7215   18296.3113
    7216   18157.3448
    7217   18421.4774
    7218   18141.4547
    7219   18566.5362
    7220   18335.6405
    7221   18421.1247
    7222   18213.1166
    7223   18617.6008
    7224   18299.7203
    7225   18254.7477
    7226   18104.6572
    7227   18299.7079
    7228   18354.7945
    7229   18412.1352
    7230   18355.1687
    7231   18105.4537
    7232   18215.3377
    7233   18290.3394
    7234   18289.9759
    7235   18460.4802
    7236   18143.8402
    7237   18503.2696
    7238   18316.3168
    7239   18333.9166
    7240   18281.3012
    7241   18343.0302
    7242   18211.2869
    7243   18294.1364
    7244   18219.9267
    7245   18493.3108
    7246   18427.6638
    7247   18865.9935
    7248   18496.4497
    7249   18133.4484
    7250   18443.3381
    7251   18264.8256
    7252   18120.4781
    7253   18012.5077
    7254   18678.4629
    7255   18528.2141
    7256   18355.7371
    7257   18248.9529
    7258   18132.1317
    7259   18234.6081
    7260   18185.5096
    7261   18455.5645
    7262   18284.5913
    7263   18218.8453
    7264   18544.1505
    7265   18326.8428
    7266   18266.2776
    7267   18154.8978
    7268   18603.2838
    7269   18438.9274
    7270   18453.1449
    7271   18686.2065
    7272   18492.8709
    7273   18391.4667
    7274   18314.5448
    7275   18475.2847
    7276   18195.6722
    7277   18038.1122
    7278   18158.4886
    7279   18299.7356
    7280   18450.2862
    7281   18268.4995
    7282   18452.4944
    7283   18370.8327
    7284   18628.4788
    7285   18585.2974
    7286   18688.5388
    7287   18446.3023
    7288   18143.4882
    7289   18599.6851
    7290   18310.8356
    7291   18477.9733
    7292   18548.5762
    7293   18392.0361
    7294   18196.7775
    7295   18317.2324
    7296   18509.2351
    7297   18543.9628
    7298   18513.9361
    7299   18457.5682
    7300   18389.1920
    7301   18586.6019
    7302   18687.6021
    7303   18678.9546
    7304   18547.6055
    7305   18557.4009
    7306   18658.1253
    7307   18661.9557
    7308   18611.0758
    7309   18356.9853
    7310   18649.9656
    7311   18219.0461
    7312   18302.5633
    7313   18210.4470
    7314   18688.5637
    7315   18602.5047
    7316   18243.2185
    7317   18807.2104
    7318   18405.8425
    7319   18409.9950
    7320   18156.8666
    7321   18561.6428
    7322   18549.0584
    7323   18266.1885
    7324   18487.1510
    7325   18426.2132
    7326   18764.9033
    7327   18416.1435
    7328   18428.6071
    7329   18624.4142
    7330   18287.0856
    7331   18346.2324
    7332   18261.2148
    7333   18419.7864
    7334   18269.2810
    7335   18134.8116
    7336   18419.8409
    7337   18321.7520
    7338   18513.6969
    7339   18654.6822
    7340   18651.5632
    7341   18483.2265
    7342   18527.6914
    7343   18384.5508
    7344   18225.0559
    7345   18645.3084
    7346   18651.8682
    7347   18465.6824
    7348   18146.3182
    7349   18367.2419
    7350   18174.4747
    7351   18456.6275
    7352   18410.0821
    7353   18522.4815
    7354   18474.2452
    7355   18343.4050
    7356   18742.1521
    7357   18771.1221
    7358   18750.4930
    7359   18918.6236
    7360   18663.4702
    7361   18502.3827
    7362   18886.4835
    7363   18688.2980
    7364   18570.9010
    7365   18639.1102
    7366   18652.5947
    7367   18504.3292
    7368   18598.0910
    7369   18523.5015
    7370   18441.1491
    7371   18590.7314
    7372   18695.2423
    7373   18467.0067
    7374   18673.7946
    7375   18472.6072
    7376   18235.6076
    7377   18143.4273
    7378   18511.9373
    7379   18264.3362
    7380   18441.3757
    7381   18365.4370
    7382   18591.8267
    7383   18494.4882
    7384   18184.6674
    7385   18418.1355
    7386   18421.8511
    7387   18233.6261
    7388   18426.8610
    7389   18414.7795
    7390   18591.6411
    7391   18679.7795
    7392   18580.9862
    7393   18637.8533
    7394   18498.1613
    7395   18582.1161
    7396   18467.7684
    7397   18560.9107
    7398   18312.4687
    7399   18484.8828
    7400   18224.7567
    7401   18422.7440
    7402   18477.7014
    7403   18516.6267
    7404   18595.0983
    7405   18554.2305
    7406   18798.2645
    7407   18888.2901
    7408   18875.2319
    7409   18910.3139
    7410   18622.4791
    7411   18955.3047
    7412   18492.2184
    7413   18560.0980
    7414   18825.5718
    7415   18698.1947
    7416   18995.6620
    7417   18835.8063
    7418   18937.9899
    7419   18609.0025
    7420   18969.9353
    7421   18781.6470
    7422   18885.6879
    7423   19026.1128
    7424   18941.2892
    7425   18916.4819
    7426   18807.8548
    7427   18824.4169
    7428   19245.9770
    7429   18693.4789
    7430   18796.8764
    7431   19027.1300
    7432   18955.4510
    7433   18954.7824
    7434   19235.3188
    7435   18931.2475
    7436   19200.7391
    7437   19094.1680
    7438   18672.3055
    7439   18629.8246
    7440   18636.4384
    7441   18248.6768
    7442   18743.9353
    7443   19002.3072
    7444   19119.4752
    7445   19086.8891
    7446   19237.3152
    7447   18941.9487
    7448   18882.9730
    7449   19096.9947
    7450   19139.6557
    7451   19051.3608
    7452   18970.4012
    7453   19278.1089
    7454   18922.5970
    7455   18867.0657
    7456   19271.7804
    7457   19071.4170
    7458   19063.6033
    7459   19060.8699
    7460   19158.0335
    7461   18585.1661
    7462   19203.2825
    7463   18719.8823
    7464   18943.2423
    7465   18724.6661
    7466   18898.2406
    7467   19026.5025
    7468   18782.7106
    7469   18763.5246
    7470   18755.9063
    7471   18962.5174
    7472   18931.7611
    7473   18929.2875
    7474   18757.6974
    7475   18813.3222
    7476   18784.7011
    7477   18679.4097
    7478   18743.9421
    7479   18842.6752
    7480   18678.4043
    7481   19021.3365
    7482   18925.8184
    7483   18838.1783
    7484   18991.9132
    7485   19288.4066
    7486   18955.5481
    7487   19126.2963
    7488   19104.7762
    7489   18871.3826
    7490   18911.5584
    7491   19035.2469
    7492   18824.9826
    7493   18700.6408
    7494   18868.7666
    7495   18943.3925
    7496   19139.3819
    7497   19112.0573
    7498   18846.9795
    7499   19167.2700
    7500   19009.1605
    7501   18812.7576
    7502   18925.7098
    7503   18684.3478
    7504   18813.1460
    7505   18835.0103
    7506   18969.1162
    7507   18833.9710
    7508   18807.3054
    7509   18702.5212
    7510   18850.0812
    7511   18768.3931
    7512   18846.5862
    7513   18967.5877
    7514   18825.4682
    7515   18448.4405
    7516   18816.2210
    7517   18838.3620
    7518   19000.4794
    7519   18927.5132
    7520   18675.5491
    7521   18515.5875
    7522   18894.0709
    7523   18955.7410
    7524   18641.8578
    7525   18796.5515
    7526   18974.3662
    7527   18754.8871
    7528   18996.3887
    7529   18806.2016
    7530   18602.9594
    7531   18519.7369
    7532   18805.6844
    7533   18701.3814
    7534   18408.1646
    7535   18509.7377
    7536   18435.7695
    7537   18475.8685
    7538   18493.0965
    7539   18477.1672
    7540   18395.4570
    7541   18300.6525
    7542   18484.9445
    7543   18444.9648
    7544   18621.7772
    7545   18183.7244
    7546   18592.5846
    7547   18616.3450
    7548   18408.0149
    7549   18319.5759
    7550   18145.4983
    7551   18357.8974
    7552   18030.5290
    7553   18225.7099
    7554   18213.6216
    7555   18149.6532
    7556   18094.8376
    7557   18445.4039
    7558   18188.1725
    7559   18265.5488
    7560   18506.1074
    7561   18295.3937
    7562   18566.0377
    7563   18438.0923
    7564   18609.5671
    7565   18413.5989
    7566   18500.5170
    7567   18566.2365
    7568   18764.6016
    7569   18682.6125
    7570   18553.3351
    7571   18695.2449
    7572   18875.8439
    7573   18812.0550
    7574   18952.4298
    7575   18884.7000
    7576   18567.8407
    7577   18732.5090
    7578   18878.9893
    7579   18978.0487
    7580   19082.0481
    7581   18967.8346
    7582   18868.2531
    7583   18932.4711
    7584   18923.3198
    7585   18895.0381
    7586   18843.5202
    7587   18802.9086
    7588   18535.9896
    7589   18988.5831
    7590   18887.0190
    7591   18974.2308
    7592   18914.1653
    7593   18944.3682
    7594   18777.8057
    7595   18675.8888
    7596   18487.5140
    7597   18858.7696
    7598   18507.4910
    7599   18853.3992
    7600   18700.1882
    7601   18958.5785
    7602   18862.2369
    7603   18822.6445
    7604   19003.6075
    7605   18731.5490
    7606   18815.4250
    7607   19033.6195
    7608   18736.6556
    7609   18680.4475
    7610   18627.4441
    7611   18763.7749
    7612   18803.9382
    7613   19039.8903
    7614   18676.9172
    7615   18652.0464
    7616   18864.8543
    7617   18529.0231
    7618   18805.0124
    7619   18959.8687
    7620   19095.0353
    7621   18998.0223
    7622   18896.9380
    7623   18863.6885
    7624   18922.4388
    7625   18593.8937
    7626   18956.0504
    7627   18918.4568
    7628   18527.4903
    7629   18571.3848
    7630   18807.8566
    7631   18837.2987
    7632   19028.3005
    7633   18742.4926
    7634   18751.5134
    7635   18717.3830
    7636   18351.5533
    7637   18757.9998
    7638   18384.2907
    7639   18928.5612
    7640   18542.6629
    7641   18886.3793
    7642   18541.7881
    7643   18575.8318
    7644   18538.9058
    7645   18568.4739
    7646   18174.5644
    7647   18447.0306
    7648   18698.7743
    7649   18623.8922
    7650   18616.6493
    7651   18649.2017
    7652   18577.8483
    7653   18456.3335
    7654   18651.3778
    7655   18810.3268
    7656   19193.2565
    7657   18396.6727
    7658   18627.3891
    7659   18764.9449
    7660   18649.8898
    7661   18757.2117
    7662   18452.3597
    7663   18647.1806
    7664   18559.4221
    7665   18640.5497
    7666   18478.6694
    7667   18821.4011
    7668   18771.1591
    7669   18307.4311
    7670   18751.0345
    7671   18720.3865
    7672   18639.4322
    7673   18425.2039
    7674   18751.0479
    7675   18672.4520
    7676   19037.4889
    7677   18419.3076
    7678   18963.6047
    7679   18720.0170
    7680   18507.2989
    7681   18527.8728
    7682   18479.1978
    7683   18659.1498
    7684   18647.2361
    7685   18416.6467
    7686   18568.8631
    7687   18417.3540
    7688   18427.2381
    7689   18577.0053
    7690   18192.5432
    7691   18685.7793
    7692   18552.7547
    7693   18461.9594
    7694   18640.3436
    7695   18510.6180
    7696   18413.9004
    7697   18709.2758
    7698   18471.7430
    7699   18631.8867
    7700   18626.7080
    7701   18413.3378
    7702   18110.9926
    7703   18213.5072
    7704   18301.6165
    7705   18484.5658
    7706   18326.5879
    7707   18217.5497
    7708   18512.4015
    7709   18503.2780
    7710   18347.9427
    7711   18470.0732
    7712   18967.2555
    7713   18631.9829
    7714   18629.4636
    7715   18772.6675
    7716   18596.8204
    7717   18646.6112
    7718   18530.3204
    7719   18686.7343
    7720   18422.1012
    7721   18594.7870
    7722   18779.9902
    7723   18463.8516
    7724   18784.5450
    7725   18645.8758
    7726   18400.2579
    7727   18788.8875
    7728   18719.8830
    7729   18717.3135
    7730   18782.1116
    7731   18688.5011
    7732   18517.8994
    7733   18559.1246
    7734   18701.2412
    7735   18630.1756
    7736   18543.1848
    7737   18842.6012
    7738   18843.4168
    7739   18854.9003
    7740   19093.5242
    7741   18769.4460
    7742   18512.7335
    7743   18729.9135
    7744   18585.2860
    7745   18654.9849
    7746   18750.7007
    7747   18510.6523
    7748   18857.7128
    7749   18615.1985
    7750   18692.5786
    7751   18851.8319
    7752   18705.9495
    7753   18671.9519
    7754   18662.9562
    7755   18911.9281
    7756   18832.4351
    7757   18598.3515
    7758   18919.2761
    7759   18735.8054
    7760   18752.0591
    7761   18599.3712
    7762   18474.0351
    7763   18772.6763
    7764   18653.1204
    7765   18512.7185
    7766   18689.7227
    7767   18925.7385
    7768   18759.2609
    7769   18710.9938
    7770   18763.5030
    7771   18768.4831
    7772   18949.7676
    7773   18913.9304
    7774   18891.8034
    7775   18664.1058
    7776   18717.3245
    7777   18545.3327
    7778   18307.3461
    7779   18732.0612
    7780   18319.9306
    7781   18202.8302
    7782   18150.9364
    7783   18366.3064
    7784   18240.7628
    7785   18317.4048
    7786   18437.9654
    7787   18576.6940
    7788   18177.4569
    7789   18606.4977
    7790   18371.9445
    7791   18405.9926
    7792   18590.3508
    7793   18116.6175
    7794   18489.3121
    7795   18344.1415
    7796   18124.2208
    7797   17958.1402
    7798   17998.4216
    7799   18126.8279
    7800   18146.2233
    7801   18072.3128
    7802   18293.7151
    7803   18066.8836
    7804   18420.2853
    7805   18438.0572
    7806   18349.7283
    7807   18522.5545
    7808   18455.2666
    7809   18441.2525
    7810   18436.5149
    7811   18543.0355
    7812   18403.0198
    7813   18495.1008
    7814   18231.0100
    7815   18437.0712
    7816   18469.6292
    7817   18276.6326
    7818   18593.5399
    7819   18397.4180
    7820   18416.6911
    7821   18286.6312
    7822   18577.8059
    7823   18421.9660
    7824   18430.2152
    7825   18073.2016
    7826   18067.1874
    7827   18206.2425
    7828   18285.8825
    7829   18306.2636
    7830   18558.6276
    7831   18346.9155
    7832   18646.1990
    7833   18376.4871
    7834   18361.8175
    7835   18417.6314
    7836   18392.0705
    7837   18458.1587
    7838   18504.5048
    7839   18607.8695
    7840   18811.9008
    7841   18403.4222
    7842   18384.7144
    7843   18631.3481
    7844   18638.4064
    7845   18284.8443
    7846   18529.1467
    7847   18391.9721
    7848   18560.6700
    7849   18637.5829
    7850   18621.8949
    7851   18380.9204
    7852   18939.2554
    7853   18555.8370
    7854   18271.6868
    7855   18391.7682
    7856   18582.0398
    7857   18389.2601
    7858   18689.6664
    7859   18276.9586
    7860   18294.1509
    7861   18379.4941
    7862   18556.4253
    7863   18436.8187
    7864   18177.9958
    7865   18243.6492
    7866   18605.0651
    7867   18129.8028
    7868   18432.3114
    7869   18258.6922
    7870   18420.3954
    7871   18453.2377
    7872   18478.4377
    7873   18534.9563
    7874   18622.3292
    7875   18710.0005
    7876   18443.7368
    7877   18717.8422
    7878   18379.0038
    7879   18635.8258
    7880   18767.2891
    7881   18909.0549
    7882   18481.3377
    7883   18586.4947
    7884   18715.4478
    7885   18622.2547
    7886   18782.1492
    7887   18504.0453
    7888   18835.5729
    7889   18793.8329
    7890   18813.9195
    7891   18366.3782
    7892   18624.5760
    7893   18560.3543
    7894   18781.7856
    7895   19065.5168
    7896   18679.2142
    7897   18676.5879
    7898   18784.5518
    7899   18930.9349
    7900   18821.0482
    7901   18751.1560
    7902   18862.5455
    7903   18956.4939
    7904   18936.9932
    7905   18953.1821
    7906   19080.8714
    7907   18955.5237
    7908   18793.3438
    7909   18925.0387
    7910   18821.4596
    7911   18900.3094
    7912   18964.6723
    7913   19008.9575
    7914   18813.8300
    7915   18734.6700
    7916   18767.3186
    7917   18983.4211
    7918   19066.8847
    7919   18901.6362
    7920   19202.6916
    7921   19046.5348
    7922   19176.8294
    7923   18666.3405
    7924   19003.0158
    7925   19013.2227
    7926   18803.5782
    7927   18790.4167
    7928   18819.6863
    7929   19060.3781
    7930   18672.8124
    7931   18871.9438
    7932   18581.6722
    7933   18903.3582
    7934   18850.1451
    7935   18907.3591
    7936   18938.9428
    7937   19039.3984
    7938   18948.2995
    7939   19000.2551
    7940   18608.5297
    7941   19056.4450
    7942   18757.6821
    7943   19115.8217
    7944   18775.5156
    7945   18847.5226
    7946   18673.3851
    7947   18952.1655
    7948   18699.0842
    7949   18658.5842
    7950   18404.0501
    7951   18672.8762
    7952   19032.0060
    7953   18640.4339
    7954   18704.6911
    7955   18708.3231
    7956   18824.9052
    7957   18710.1561
    7958   18686.6758
    7959   18436.7066
    7960   18587.3083
    7961   18625.5363
    7962   18668.2235
    7963   18620.8273
    7964   18407.8704
    7965   18855.5191
    7966   18676.3826
    7967   18503.4981
    7968   18752.6082
    7969   18637.1279
    7970   18814.0509
    7971   18244.9445
    7972   18797.8392
    7973   18366.6329
    7974   18386.5184
    7975   18610.9483
    7976   18608.1318
    7977   18598.3558
    7978   18686.2186
    7979   18749.8480
    7980   18727.2887
    7981   19000.9004
    7982   18662.6389
    7983   18633.9419
    7984   18672.6524
    7985   18511.0366
    7986   18416.1136
    7987   18464.4683
    7988   18471.1986
    7989   18486.2239
    7990   18649.6177
    7991   18654.6952
    7992   18794.0753
    7993   18603.6523
    7994   18699.0527
    7995   18678.8784
    7996   18842.9816
    7997   18491.7343
    7998   18392.4499
    7999   18416.9851
    8000   18470.5782
    8001   18588.9932
    8002   18573.0966
    8003   18344.7013
    8004   18311.2864
    8005   18419.9563
    8006   18572.9819
    8007   18459.8942
    8008   19012.0374
    8009   18270.8988
    8010   18737.4481
    8011   18491.9243
    8012   18895.6193
    8013   18765.8957
    8014   18529.0662
    8015   18635.3694
    8016   18630.8652
    8017   18717.9240
    8018   18765.6412
    8019   18611.3220
    8020   18645.9136
    8021   18586.2603
    8022   18635.6506
    8023   18406.1184
    8024   18303.1216
    8025   18268.1615
    8026   18455.8782
    8027   18112.5644
    8028   18645.7004
    8029   18429.8448
    8030   18550.1301
    8031   18331.0161
    8032   18383.4552
    8033   18277.3001
    8034   18479.2025
    8035   18253.5978
    8036   18551.4012
    8037   18456.3587
    8038   18210.4739
    8039   18361.9382
    8040   18520.4400
    8041   18718.1021
    8042   18566.3797
    8043   18477.3727
    8044   18485.3976
    8045   18790.8328
    8046   18730.9991
    8047   18898.8110
    8048   18550.0771
    8049   18614.1815
    8050   18872.4810
    8051   18863.7258
    8052   18686.3900
    8053   18714.6392
    8054   18595.9739
    8055   18925.2615
    8056   18710.1714
    8057   18940.7433
    8058   18697.5836
    8059   19008.8139
    8060   18540.7294
    8061   18675.3573
    8062   18596.0821
    8063   18925.5096
    8064   18898.0152
    8065   18773.7502
    8066   18957.6370
    8067   19211.8700
    8068   19051.4904
    8069   18852.0542
    8070   19111.7695
    8071   19237.7156
    8072   19193.6279
    8073   19059.7663
    8074   18909.6315
    8075   19094.3828
    8076   19212.3056
    8077   19179.9125
    8078   19018.2908
    8079   19113.9272
    8080   18973.8539
    8081   19028.7044
    8082   18901.9355
    8083   18875.6215
    8084   18647.6332
    8085   18524.5895
    8086   18971.1879
    8087   19059.2053
    8088   18585.7210
    8089   19163.0787
    8090   18627.8843
    8091   18743.5627
    8092   18896.5582
    8093   19007.1981
    8094   18881.1021
    8095   18947.0601
    8096   19082.9099
    8097   18862.0483
    8098   18973.8602
    8099   19221.7634
    8100   19118.5853
    8101   18923.5977
    8102   18676.6568
    8103   18568.5246
    8104   18921.8182
    8105   18975.4190
    8106   19010.9840
    8107   19244.6128
    8108   19063.5509
    8109   19042.9446
    8110   19113.6404
    8111   19035.7860
    8112   18830.9895
    8113   19003.2177
    8114   18781.6289
    8115   18919.0960
    8116   18820.0409
    8117   18965.2004
    8118   19062.4149
    8119   18799.4668
    8120   18869.8396
    8121   19162.1764
    8122   19103.4721
    8123   19029.5885
    8124   18654.0983
    8125   18795.9467
    8126   18845.3997
    8127   18775.6691
    8128   19078.4827
    8129   18982.4458
    8130   18891.6116
    8131   18763.3187
    8132   18712.0578
    8133   18701.0023
    8134   19057.8472
    8135   18624.0628
    8136   18617.6662
    8137   18867.1584
    8138   18640.7053
    8139   18737.7448
    8140   18758.2198
    8141   18884.7853
    8142   19124.9333
    8143   18726.1399
    8144   19024.4303
    8145   18887.7797
    8146   18872.5577
    8147   19065.1965
    8148   19318.8044
    8149   18995.6086
    8150   18954.5465
    8151   19167.2349
    8152   18892.9260
    8153   19429.7930
    8154   19174.4681
    8155   19203.5544
    8156   19475.5913
    8157   18912.4771
    8158   19051.5360
    8159   19025.7713
    8160   18662.0764
    8161   19317.5333
    8162   19299.9767
    8163   19138.3801
    8164   18980.3196
    8165   19075.1884
    8166   19238.3077
    8167   19023.6278
    8168   19058.8846
    8169   18961.6589
    8170   19109.5740
    8171   19162.3961
    8172   18922.8716
    8173   19331.0749
    8174   19352.7105
    8175   19266.7226
    8176   19262.5788
    8177   19580.6792
    8178   19195.5254
    8179   19003.3035
    8180   19365.1693
    8181   19328.4608
    8182   19281.9885
    8183   19213.8772
    8184   19160.1322
    8185   18972.1995
    8186   18653.7181
    8187   18792.2421
    8188   18851.6128
    8189   18631.5735
    8190   18657.0980
    8191   18603.8089
    8192   18738.1414
    8193   19020.8582
    8194   18758.9474
    8195   19007.5212
    8196   18924.2524
    8197   18959.2272
    8198   18752.2675
    8199   19122.1168
    8200   19149.6419
    8201   18935.6632
    8202   19231.1499
    8203   19135.5474
    8204   18868.2016
    8205   18947.1825
    8206   19292.1212
    8207   19097.1130
    8208   19319.4238
    8209   18889.4524
    8210   19272.9712
    8211   18908.1695
    8212   19076.7730
    8213   19050.7241
    8214   18652.8663
    8215   19006.9298
    8216   19038.1020
    8217   18888.4796
    8218   18614.2023
    8219   18829.3082
    8220   18742.3703
    8221   18921.0408
    8222   18772.9947
    8223   18947.8504
    8224   18841.4921
    8225   18856.6502
    8226   18891.1304
    8227   18883.1665
    8228   19178.2425
    8229   19292.4984
    8230   19104.8759
    8231   18844.8202
    8232   18542.1137
    8233   18998.0673
    8234   18839.7727
    8235   18825.5272
    8236   18732.3676
    8237   18908.2395
    8238   19044.5556
    8239   18830.8929
    8240   19070.7488
    8241   18684.9617
    8242   19009.2420
    8243   19037.7085
    8244   19028.4144
    8245   19168.6140
    8246   19142.9990
    8247   19124.2920
    8248   18890.3705
    8249   18994.1692
    8250   19197.6334
    8251   18892.5897
    8252   19222.5035
    8253   19077.7105
    8254   19192.3704
    8255   19289.5524
    8256   19153.2397
    8257   19305.9936
    8258   19498.4189
    8259   19179.2929
    8260   18920.2965
    8261   19217.6968
    8262   18950.5570
    8263   18968.1261
    8264   18660.1141
    8265   19129.1320
    8266   19305.9194
    8267   18975.3319
    8268   19260.6618
    8269   19261.0636
    8270   19070.8447
    8271   19176.0228
    8272   19155.6152
    8273   19208.4081
    8274   19361.2593
    8275   19430.9255
    8276   19302.8283
    8277   19154.2100
    8278   19267.2463
    8279   19020.9579
    8280   18895.1057
    8281   19266.8132
    8282   19344.5591
    8283   19124.2472
    8284   19308.3469
    8285   19204.7854
    8286   19538.2534
    8287   19502.1988
    8288   19549.9676
    8289   19302.4115
    8290   19512.6539
    8291   19236.7939
    8292   19401.7149
    8293   19087.9456
    8294   19447.5912
    8295   19412.3994
    8296   19589.4824
    8297   19263.8301
    8298   19348.7203
    8299   19269.9943
    8300   19341.1289
    8301   19403.3794
    8302   19312.6868
    8303   19290.0330
    8304   19174.5748
    8305   19576.9187
    8306   19320.8019
    8307   19337.3184
    8308   19458.0729
    8309   19176.1628
    8310   19561.4694
    8311   19557.7029
    8312   19905.4594
    8313   19524.4939
    8314   19488.7629
    8315   19465.4154
    8316   19597.1000
    8317   19330.7228
    8318   19546.5240
    8319   19611.3636
    8320   19562.5326
    8321   19589.2956
    8322   19523.1522
    8323   19642.5230
    8324   19251.4040
    8325   19326.7578
    8326   19334.2522
    8327   19226.3827
    8328   19497.1487
    8329   19251.1713
    8330   19356.6745
    8331   19380.7745
    8332   19191.7563
    8333   19297.6046
    8334   19119.9095
    8335   19038.0672
    8336   19440.3436
    8337   19326.4846
    8338   19637.4777
    8339   19209.7040
    8340   19247.0952
    8341   19177.9775
    8342   19383.7828
    8343   19345.4963
    8344   18946.9778
    8345   19194.2629
    8346   19263.4254
    8347   19615.0110
    8348   19374.1335
    8349   19313.2098
    8350   19314.4342
    8351   19373.3163
    8352   19561.2027
    8353   18969.6806
    8354   19478.8566
    8355   19542.1383
    8356   19210.9741
    8357   19376.4942
    8358   19309.3362
    8359   19294.1023
    8360   19642.9259
    8361   19373.1897
    8362   19569.7697
    8363   19494.4162
    8364   19336.6520
    8365   19660.3983
    8366   19222.0863
    8367   19335.1874
    8368   19536.9830
    8369   19253.0367
    8370   19396.0349
    8371   19499.2770
    8372   19865.3099
    8373   19717.6684
    8374   19733.0292
    8375   19931.6367
    8376   19852.0520
    8377   19861.4335
    8378   19772.9854
    8379   19769.9436
    8380   19635.0667
    8381   19783.5788
    8382   19662.1607
    8383   19872.5793
    8384   19790.6184
    8385   19813.3641
    8386   19980.8512
    8387   19706.1140
    8388   19557.5461
    8389   19680.7488
    8390   19797.1576
    8391   20083.8434
    8392   19831.0849
    8393   19758.6819
    8394   19622.6169
    8395   19743.6896
    8396   19655.1298
    8397   19708.1903
    8398   20036.1446
    8399   19742.2820
    8400   19743.5898
    8401   19595.7594
    8402   19837.4437
    8403   19742.8695
    8404   19386.9357
    8405   19565.2016
    8406   19723.0015
    8407   19733.8613
    8408   19777.9054
    8409   19871.6964
    8410   19957.3298
    8411   19673.2996
    8412   19749.6942
    8413   19512.6750
    8414   19590.3264
    8415   19512.5374
    8416   19587.0255
    8417   19493.6738
    8418   19739.2122
    8419   19563.8346
    8420   19436.9617
    8421   19329.5819
    8422   19536.5881
    8423   19480.1922
    8424   19336.9232
    8425   19487.1164
    8426   19421.4901
    8427   19388.3461
    8428   19404.7023
    8429   19445.9869
    8430   19439.6302
    8431   19421.7931
    8432   19543.1149
    8433   19098.7306
    8434   19094.1806
    8435   19323.0210
    8436   19366.6946
    8437   19086.4953
    8438   19266.5069
    8439   19346.5346
    8440   19507.3740
    8441   19583.8600
    8442   19397.5040
    8443   19544.0391
    8444   19519.3817
    8445   19422.5047
    8446   19272.2848
    8447   19377.2156
    8448   19238.2860
    8449   19424.7829
    8450   19068.0060
    8451   19337.0332
    8452   19272.1407
    8453   19254.8258
    8454   19188.5528
    8455   19134.9549
    8456   19148.7345
    8457   18916.8471
    8458   19344.2618
    8459   18948.7236
    8460   18977.5704
    8461   18936.8849
    8462   18965.7804
    8463   18683.2852
    8464   18866.4397
    8465   19217.1340
    8466   19049.7017
    8467   18975.2985
    8468   18940.1043
    8469   19004.3414
    8470   19266.0705
    8471   18974.7189
    8472   19199.6615
    8473   19344.2578
    8474   18982.3108
    8475   19367.7430
    8476   19337.0845
    8477   19112.4100
    8478   19243.3225
    8479   19234.5916
    8480   19318.6102
    8481   19202.3003
    8482   19534.4528
    8483   19560.3657
    8484   19463.0328
    8485   19549.1621
    8486   19407.2962
    8487   19614.0005
    8488   19482.6458
    8489   19367.5045
    8490   19317.3392
    8491   19689.2546
    8492   19350.2383
    8493   19389.2416
    8494   19274.1950
    8495   19616.8961
    8496   19335.4994
    8497   19374.5079
    8498   19266.1129
    8499   19386.5328
    8500   19192.1781
    8501   19151.0857
    8502   19325.2836
    8503   19257.1029
    8504   19078.7485
    8505   19135.6292
    8506   19472.3798
    8507   19470.4174
    8508   19243.8673
    8509   19162.2607
    8510   19103.4093
    8511   19417.8425
    8512   19382.8909
    8513   19464.2497
    8514   19320.5645
    8515   19797.5090
    8516   19294.9279
    8517   19282.6962
    8518   19233.0043
    8519   19680.5915
    8520   19314.0305
    8521   19460.1348
    8522   19035.4146
    8523   19155.8002
    8524   18972.5023
    8525   19142.0566
    8526   19132.8881
    8527   19379.2725
    8528   18686.5435
    8529   19108.1788
    8530   19477.6106
    8531   18796.3828
    8532   19105.7135
    8533   19059.9983
    8534   19457.1400
    8535   19445.9604
    8536   19419.8604
    8537   19279.6001
    8538   18736.7035
    8539   19524.5890
    8540   19359.1466
    8541   19276.1071
    8542   19079.7317
    8543   19362.0907
    8544   19043.1322
    8545   19046.8120
    8546   19497.5967
    8547   19134.0589
    8548   19211.8243
    8549   19176.7729
    8550   19027.8754
    8551   19102.6675
    8552   19203.9436
    8553   19443.4794
    8554   18864.6020
    8555   19080.3025
    8556   19371.3389
    8557   19101.6924
    8558   18980.3190
    8559   19304.0086
    8560   18986.0035
    8561   19260.6075
    8562   19141.6478
    8563   19220.8138
    8564   19643.7878
    8565   19499.2101
    8566   19361.9595
    8567   19127.2717
    8568   19302.6326
    8569   19456.3504
    8570   19322.8100
    8571   19627.1044
    8572   19202.9836
    8573   19668.5639
    8574   19318.7619
    8575   19523.1437
    8576   19712.7887
    8577   19365.1835
    8578   19140.5172
    8579   19455.9685
    8580   19102.9728
    8581   19231.9206
    8582   19448.5430
    8583   19097.9239
    8584   19433.8659
    8585   19212.7906
    8586   19490.2478
    8587   19195.5893
    8588   19362.6829
    8589   19342.3954
    8590   19468.3728
    8591   19277.1643
    8592   19434.1388
    8593   19451.4465
    8594   19159.2981
    8595   19587.9213
    8596   19085.1984
    8597   19223.3590
    8598   19310.8946
    8599   19446.0823
    8600   19443.6882
    8601   19230.6764
    8602   19487.1282
    8603   19275.1412
    8604   19232.8043
    8605   19179.3911
    8606   19187.8420
    8607   18968.7843
    8608   19328.7637
    8609   18914.9774
    8610   19419.3039
    8611   19388.1046
    8612   18997.6365
    8613   19017.0155
    8614   19126.5720
    8615   19171.2732
    8616   19118.1731
    8617   18766.4029
    8618   19133.0127
    8619   18692.1919
    8620   18929.0971
    8621   18878.7278
    8622   18973.7688
    8623   18961.9322
    8624   18659.2867
    8625   18936.5580
    8626   18902.4934
    8627   18740.5765
    8628   18920.1568
    8629   18869.4776
    8630   18926.1129
    8631   18770.5710
    8632   18953.8877
    8633   19047.9046
    8634   19187.4730
    8635   18749.4812
    8636   19192.8947
    8637   18814.1989
    8638   19224.7969
    8639   19103.3547
    8640   19260.5147
    8641   19214.5722
    8642   19210.3471
    8643   19098.4991
    8644   19003.0192
    8645   19183.2455
    8646   19092.6499
    8647   18873.8297
    8648   18834.7029
    8649   18817.4548
    8650   18781.8942
    8651   18879.4977
    8652   18694.8132
    8653   19044.3316
    8654   19145.8523
    8655   18901.5777
    8656   19076.4254
    8657   18968.0024
    8658   18763.2532
    8659   19013.3818
    8660   19098.7675
    8661   19052.3986
    8662   18902.4884
    8663   19270.0843
    8664   19150.5701
    8665   19316.4038
    8666   19240.6079
    8667   19234.2293
    8668   18957.4738
    8669   19216.1287
    8670   19255.9831
    8671   19160.6298
    8672   19246.3653
    8673   19066.2399
    8674   19038.4770
    8675   19326.2183
    8676   19037.1696
    8677   19223.1282
    8678   18894.9997
    8679   19185.6738
    8680   18914.2517
    8681   19349.6692
    8682   19250.9739
    8683   18916.1832
    8684   19020.6708
    8685   18867.8731
    8686   19235.6569
    8687   19116.0789
    8688   18951.9192
    8689   19074.8233
    8690   19307.1741
    8691   19265.6151
    8692   19435.4767
    8693   19449.9488
    8694   19345.6908
    8695   19453.7021
    8696   19354.0322
    8697   19351.1184
    8698   19290.3147
    8699   19299.4615
    8700   19245.1052
    8701   19026.0879
    8702   19166.4777
    8703   19178.8378
    8704   19394.7662
    8705   19222.3732
    8706   19293.0281
    8707   19131.2608
    8708   19307.4286
    8709   19195.1251
    8710   19455.1312
    8711   19438.4167
    8712   19597.6694
    8713   19583.9907
    8714   19446.9765
    8715   19730.0886
    8716   19520.5113
    8717   19048.9258
    8718   19394.4345
    8719   19128.6037
    8720   19078.4085
    8721   19233.7205
    8722   19282.5488
    8723   19250.6706
    8724   18955.2914
    8725   19303.3154
    8726   19056.8424
    8727   19080.0413
    8728   19295.0787
    8729   19369.8885
    8730   19174.6258
    8731   19314.7543
    8732   19157.9030
    8733   19267.8426
    8734   19282.0997
    8735   19069.2130
    8736   19129.1097
    8737   18879.3621
    8738   19236.9328
    8739   19212.0364
    8740   19179.8224
    8741   19209.3210
    8742   19019.4455
    8743   19047.8798
    8744   18784.8863
    8745   19148.5920
    8746   19048.2268
    8747   19287.8927
    8748   18954.9828
    8749   19269.3717
    8750   19330.5179
    8751   19174.1102
    8752   19211.8704
    8753   19244.6795
    8754   18898.1951
    8755   19318.2765
    8756   19049.5667
    8757   18923.4163
    8758   19226.3907
    8759   18915.7030
    8760   19044.1356
    8761   19278.6200
    8762   19231.8237
    8763   18976.5479
    8764   19164.4115
    8765   19413.1004
    8766   19428.0340
    8767   19153.4732
    8768   18985.3389
    8769   19212.7151
    8770   19169.9120
    8771   19276.7038
    8772   19535.0869
    8773   19370.5175
    8774   19188.6045
    8775   19267.9428
    8776   19408.2127
    8777   19056.2588
    8778   19339.9086
    8779   18958.7598
    8780   19091.2828
    8781   19229.1746
    8782   19270.0266
    8783   19288.7556
    8784   19434.9403
    8785   19478.6745
    8786   19875.3158
    8787   19489.9344
    8788   19408.9581
    8789   19387.9831
    8790   19496.4937
    8791   19511.3092
    8792   19319.5694
    8793   19687.2105
    8794   19455.5697
    8795   19427.3730
    8796   19517.4429
    8797   19530.8902
    8798   19393.7005
    8799   19393.8180
    8800   18959.8232
    8801   19436.7779
    8802   19350.1244
    8803   19311.1328
    8804   19241.9005
    8805   19414.1126
    8806   19566.4187
    8807   19627.0136
    8808   19303.4583
    8809   19833.2169
    8810   19470.4176
    8811   19611.0627
    8812   19340.4914
    8813   19749.9265
    8814   19420.6423
    8815   19416.6971
    8816   19632.8933
    8817   19485.5781
    8818   19099.0590
    8819   19672.9589
    8820   19092.6576
    8821   19617.2333
    8822   19404.3152
    8823   19464.1601
    8824   19103.6359
    8825   19342.1808
    8826   19455.7054
    8827   19398.1923
    8828   19395.3873
    8829   19374.9987
    8830   19282.1628
    8831   19501.5419
    8832   19988.0179
    8833   19716.3189
    8834   19387.3930
    8835   19696.7076
    8836   19808.2083
    8837   19512.2648
    8838   19623.2501
    8839   19524.9219
    8840   19556.5980
    8841   19375.9278
    8842   19299.0754
    8843   19368.8964
    8844   19457.7372
    8845   19135.1497
    8846   19489.2615
    8847   19494.4270
    8848   19329.5671
    8849   19461.5789
    8850   19415.3932
    8851   19461.5040
    8852   19312.8504
    8853   19201.6598
    8854   19374.3603
    8855   19528.4548
    8856   19434.2072
    8857   19548.1620
    8858   19590.1676
    8859   19648.3766
    8860   19527.7563
    8861   19619.0400
    8862   19647.4755
    8863   19770.8764
    8864   19493.0612
    8865   19904.4714
    8866   19742.1260
    8867   19668.5322
    8868   19512.4942
    8869   19528.5218
    8870   19572.1819
    8871   19788.1081
    8872   19395.9994
    8873   19435.0811
    8874   19520.4732
    8875   19688.9000
    8876   19648.6039
    8877   19898.6933
    8878   19454.3357
    8879   19730.8201
    8880   19480.5437
    8881   19526.9774
    8882   19761.1803
    8883   19442.9239
    8884   19336.4314
    8885   19449.8149
    8886   19634.3766
    8887   19543.6825
    8888   19558.1734
    8889   19407.0313
    8890   19332.0509
    8891   19627.6320
    8892   19528.8409
    8893   19552.0222
    8894   19576.3675
    8895   19719.1819
    8896   19631.2771
    8897   19578.6261
    8898   19374.6618
    8899   19763.9152
    8900   19740.1009
    8901   19580.7107
    8902   19506.1300
    8903   19671.4896
    8904   19261.3492
    8905   19479.2561
    8906   19302.6064
    8907   19327.4406
    8908   19080.0983
    8909   19292.4202
    8910   19001.1940
    8911   18998.3044
    8912   19103.0729
    8913   19104.4144
    8914   19117.6489
    8915   19170.8258
    8916   18974.4387
    8917   19093.1262
    8918   19337.3143
    8919   19348.4388
    8920   19005.3096
    8921   19081.4434
    8922   19062.8002
    8923   18938.0990
    8924   19152.1036
    8925   18933.6399
    8926   19225.4516
    8927   19337.9112
    8928   19267.5006
    8929   19502.2735
    8930   19257.9071
    8931   19268.9514
    8932   19116.4955
    8933   19029.6284
    8934   19331.3912
    8935   19102.2364
    8936   19202.0790
    8937   19337.0076
    8938   19268.0103
    8939   19491.1753
    8940   19631.0210
    8941   19131.3419
    8942   19273.1697
    8943   19519.0907
    8944   19639.7631
    8945   19368.6863
    8946   19416.5397
    8947   19247.6696
    8948   19034.4418
    8949   19136.5372
    8950   19319.5778
    8951   19209.5411
    8952   19303.4012
    8953   19230.2767
    8954   19294.0317
    8955   19345.8582
    8956   19194.1714
    8957   19078.1853
    8958   19025.4111
    8959   19294.6629
    8960   19223.9288
    8961   19084.4940
    8962   19199.8310
    8963   19019.0587
    8964   19254.9178
    8965   18917.3758
    8966   19122.5282
    8967   19319.3936
    8968   19537.1774
    8969   19482.6009
    8970   19250.3404
    8971   19356.4591
    8972   19509.8290
    8973   19400.3801
    8974   19618.6031
    8975   19230.0646
    8976   19249.4718
    8977   19289.9067
    8978   19124.7134
    8979   19264.1734
    8980   19099.8936
    8981   19257.3596
    8982   19408.7127
    8983   19206.9826
    8984   19541.2765
    8985   19468.8549
    8986   19490.5217
    8987   19443.9621
    8988   19355.7220
    8989   19518.8730
    8990   19491.4982
    8991   19343.5677
    8992   19351.9653
    8993   19424.1708
    8994   19669.1497
    8995   19300.4983
    8996   19398.2199
    8997   19516.9699
    8998   19391.0783
    8999   19546.6779
    9000   19418.6091
    9001   19590.1857
    9002   19523.2239
    9003   19264.8279
    9004   19342.8949
    9005   19204.3972
    9006   19343.9372
    9007   19470.8982
    9008   19674.2511
    9009   19658.2789
    9010   19299.4389
    9011   19550.4271
    9012   19427.8062
    9013   19476.3341
    9014   19641.9058
    9015   19620.0318
    9016   19819.7098
    9017   20030.9120
    9018   19622.4148
    9019   19772.2545
    9020   19895.8180
    9021   19480.1713
    9022   19733.7617
    9023   19674.9801
    9024   19606.2684
    9025   19451.6260
    9026   19692.4392
    9027   19633.0073
    9028   19279.6924
    9029   19405.8451
    9030   19534.4397
    9031   19353.3319
    9032   19430.0586
    9033   19363.4073
    9034   19474.1959
    9035   19288.0545
    9036   19403.8110
    9037   19479.9947
    9038   19374.5559
    9039   19512.8919
    9040   19367.2479
    9041   19322.2467
    9042   19087.8359
    9043   19576.3915
    9044   19199.8949
    9045   19222.5652
    9046   19505.6305
    9047   19272.4752
    9048   19152.2363
    9049   19519.8031
    9050   19163.7931
    9051   19270.4258
    9052   18976.0373
    9053   19194.6712
    9054   19163.5559
    9055   19497.4459
    9056   19288.9369
    9057   19146.0790
    9058   19341.8301
    9059   19493.1357
    9060   19048.4062
    9061   19283.4349
    9062   19283.1777
    9063   19284.7903
    9064   19300.1803
    9065   19462.8045
    9066   18983.7244
    9067   19257.4114
    9068   19443.9880
    9069   19335.7479
    9070   19400.3228
    9071   19588.9818
    9072   19479.8005
    9073   19111.1741
    9074   19237.7823
    9075   19591.3865
    9076   19233.9892
    9077   19168.9301
    9078   19165.4357
    9079   19031.4841
    9080   19390.7795
    9081   18751.0915
    9082   19307.4845
    9083   19231.9703
    9084   18927.4124
    9085   19210.1576
    9086   19109.7770
    9087   19206.0164
    9088   19420.7360
    9089   19178.3037
    9090   19126.9407
    9091   18919.1211
    9092   18900.5965
    9093   19417.2101
    9094   19075.7265
    9095   18955.0937
    9096   19341.0576
    9097   19067.7383
    9098   19049.4162
    9099   18897.6123
    9100   18964.7300
    9101   18967.6909
    9102   19028.3643
    9103   19212.3976
    9104   19447.4623
    9105   19373.1780
    9106   19360.8271
    9107   19541.7878
    9108   19097.6232
    9109   19163.5409
    9110   19300.4738
    9111   19444.0017
    9112   19409.5215
    9113   19439.4975
    9114   19221.5170
    9115   19498.6999
    9116   19482.4612
    9117   19516.8204
    9118   19441.7642
    9119   19569.2201
    9120   19266.8768
    9121   19423.3006
    9122   19540.0381
    9123   19573.9688
    9124   19769.3926
    9125   19678.9654
    9126   19414.1907
    9127   19246.3083
    9128   19453.0399
    9129   19316.0200
    9130   19602.1550
    9131   19621.8235
    9132   19560.1826
    9133   19472.8230
    9134   19612.4377
    9135   19567.9427
    9136   19573.8643
    9137   19511.4486
    9138   19380.8099
    9139   19668.7745
    9140   19643.3226
    9141   19655.0362
    9142   19441.2807
    9143   19472.0926
    9144   19283.6049
    9145   19412.0132
    9146   19491.8965
    9147   19501.7951
    9148   19308.6229
    9149   19567.7642
    9150   19592.3161
    9151   19582.5868
    9152   19683.8436
    9153   19592.4126
    9154   19368.3629
    9155   19384.3909
    9156   19032.0523
    9157   19543.4278
    9158   19383.1932
    9159   19331.1898
    9160   19278.2283
    9161   19222.1316
    9162   19069.1140
    9163   19529.5739
    9164   19294.1193
    9165   19308.6931
    9166   19135.7111
    9167   19512.1927
    9168   19154.4074
    9169   19363.1895
    9170   19217.1963
    9171   19254.4018
    9172   19317.1648
    9173   19415.1573
    9174   19226.7010
    9175   19050.3236
    9176   19112.9090
    9177   19305.8256
    9178   19487.8436
    9179   19392.9798
    9180   19100.9960
    9181   19260.6093
    9182   19107.2906
    9183   19334.9433
    9184   19191.5412
    9185   19333.4160
    9186   19038.4189
    9187   18994.6573
    9188   19132.8823
    9189   19193.0849
    9190   19108.2051
    9191   19221.0865
    9192   19044.5806
    9193   18942.4529
    9194   18924.8626
    9195   18948.1799
    9196   18905.4203
    9197   19207.0537
    9198   19624.4452
    9199   19203.5534
    9200   19295.5000
    9201   19545.1697
    9202   19322.0603
    9203   19364.4509
    9204   19208.3512
    9205   19112.9390
    9206   19199.3243
    9207   19139.2005
    9208   19165.4050
    9209   19141.4980
    9210   19413.8029
    9211   19305.1482
    9212   19205.4771
    9213   18930.2578
    9214   18968.9496
    9215   18992.2852
    9216   19352.4430
    9217   19503.9554
    9218   19172.0528
    9219   19129.9224
    9220   19234.3468
    9221   19175.5833
    9222   19056.8747
    9223   19185.0167
    9224   19163.3462
    9225   19341.6631
    9226   19253.9035
    9227   19272.7491
    9228   19245.5342
    9229   19010.6788
    9230   18913.5718
    9231   18803.8633
    9232   18832.5348
    9233   18831.7118
    9234   19075.5298
    9235   19327.1338
    9236   18853.2706
    9237   19272.6144
    9238   19012.9276
    9239   19144.0484
    9240   18934.3160
    9241   19290.4091
    9242   19059.3455
    9243   19170.7546
    9244   19003.2813
    9245   19261.6429
    9246   18876.0387
    9247   19213.8893
    9248   18989.2030
    9249   18819.2213
    9250   19134.7734
    9251   18883.1961
    9252   18956.0207
    9253   19024.8523
    9254   19005.0509
    9255   18782.3247
    9256   19043.8299
    9257   18930.9091
    9258   18848.4939
    9259   18974.7255
    9260   19212.0049
    9261   19045.0132
    9262   18814.5114
    9263   18882.0594
    9264   18863.5002
    9265   18563.0174
    9266   18760.7991
    9267   18754.1724
    9268   19019.6700
    9269   18917.0678
    9270   18749.6441
    9271   18713.2349
    9272   18757.3428
    9273   18962.6360
    9274   18593.6645
    9275   18551.1753
    9276   19104.7910
    9277   18941.3186
    9278   19033.5511
    9279   19111.2582
    9280   18976.6936
    9281   19126.9400
    9282   19239.7828
    9283   19147.4544
    9284   19036.3741
    9285   19174.2432
    9286   19182.5926
    9287   19046.9194
    9288   19298.2710
    9289   19372.9965
    9290   19252.6985
    9291   19131.4788
    9292   18913.3963
    9293   19133.5177
    9294   19033.9744
    9295   18736.1162
    9296   19064.6733
    9297   19089.0930
    9298   19114.7502
    9299   19415.6327
    9300   19090.2777
    9301   19101.0032
    9302   19094.8291
    9303   18935.5397
    9304   19060.3141
    9305   18855.2601
    9306   19233.9684
    9307   19050.6318
    9308   19110.4194
    9309   19094.5480
    9310   19016.3572
    9311   18913.6049
    9312   19233.2182
    9313   18879.4709
    9314   19141.1812
    9315   19125.9598
    9316   19123.0359
    9317   19193.1610
    9318   19362.9500
    9319   19483.4724
    9320   19156.4746
    9321   19180.6832
    9322   19460.5966
    9323   19088.9232
    9324   19233.0488
    9325   19003.5586
    9326   19328.0271
    9327   19522.4914
    9328   19325.1146
    9329   19033.4725
    9330   19208.1533
    9331   19195.6627
    9332   19314.5331
    9333   19227.1247
    9334   19197.8371
    9335   19253.3913
    9336   19113.1264
    9337   19152.2306
    9338   19367.0976
    9339   19240.1253
    9340   19205.3400
    9341   19409.5870
    9342   19529.0568
    9343   19251.4591
    9344   19405.2840
    9345   19231.9725
    9346   19261.1506
    9347   19237.4892
    9348   19269.2115
    9349   19059.0463
    9350   19148.6264
    9351   19094.3502
    9352   19304.9267
    9353   19084.5864
    9354   19239.1336
    9355   19383.3477
    9356   19297.8831
    9357   19285.3042
    9358   19542.2627
    9359   19287.1253
    9360   19138.8518
    9361   19083.3880
    9362   19356.7137
    9363   19424.5044
    9364   19368.8713
    9365   19224.7660
    9366   19038.4255
    9367   19122.1221
    9368   19197.1057
    9369   19089.9986
    9370   19165.4309
    9371   19033.3190
    9372   19006.0645
    9373   18968.0926
    9374   19358.6348
    9375   19065.6914
    9376   19200.7790
    9377   18896.9342
    9378   19556.9179
    9379   19519.0243
    9380   19077.8752
    9381   19162.4420
    9382   19256.9284
    9383   19090.9920
    9384   19176.8882
    9385   19013.6523
    9386   19080.5945
    9387   19068.5263
    9388   19383.3966
    9389   19224.3185
    9390   19062.8798
    9391   19208.6135
    9392   18931.6770
    9393   19231.6222
    9394   18583.9076
    9395   19003.6422
    9396   18995.1262
    9397   18679.4793
    9398   18739.5113
    9399   18907.0555
    9400   18856.1044
    9401   19592.3634
    9402   19141.8893
    9403   19196.0339
    9404   19156.6963
    9405   19072.0773
    9406   19429.0097
    9407   19184.0287
    9408   19070.2149
    9409   19356.1860
    9410   19297.8221
    9411   19113.0196
    9412   18996.6866
    9413   19206.7135
    9414   19328.6455
    9415   19142.4960
    9416   19151.3962
    9417   19289.5297
    9418   19506.3483
    9419   19421.8100
    9420   19184.6950
    9421   19330.8463
    9422   19220.8431
    9423   19532.3754
    9424   19377.1771
    9425   19653.5909
    9426   19532.3826
    9427   19183.5165
    9428   19199.0872
    9429   19602.7596
    9430   19355.4997
    9431   19373.4668
    9432   19033.8483
    9433   19302.9988
    9434   19220.5297
    9435   18907.8472
    9436   19116.5699
    9437   18630.2885
    9438   19032.5000
    9439   19102.6772
    9440   19540.0608
    9441   18787.8009
    9442   19111.0772
    9443   19046.1488
    9444   18799.2182
    9445   19032.3769
    9446   19220.6575
    9447   19170.2623
    9448   19015.5718
    9449   19422.9797
    9450   19006.4690
    9451   19029.3328
    9452   19030.5690
    9453   19213.4380
    9454   19040.0389
    9455   19015.6685
    9456   19275.2775
    9457   19202.1330
    9458   18993.8391
    9459   19217.7260
    9460   19047.4718
    9461   18898.3618
    9462   18895.0267
    9463   19057.1900
    9464   19052.4852
    9465   19044.3988
    9466   18887.6903
    9467   19021.0334
    9468   19009.5705
    9469   19145.2467
    9470   19137.3408
    9471   19157.8837
    9472   19163.6070
    9473   19136.8066
    9474   18823.0253
    9475   19348.1026
    9476   19411.6312
    9477   19243.5905
    9478   19443.3288
    9479   19002.1025
    9480   19125.7100
    9481   19047.1529
    9482   19057.3939
    9483   19209.2393
    9484   19249.7204
    9485   19537.0923
    9486   19308.1676
    9487   19291.4067
    9488   19019.6931
    9489   19406.7242
    9490   18992.6933
    9491   19328.9233
    9492   19004.3808
    9493   18912.0600
    9494   19090.5271
    9495   19043.8900
    9496   19146.2677
    9497   19030.0823
    9498   18892.0652
    9499   18926.9641
    9500   19030.6483
    9501   19230.2292
    9502   18971.5525
    9503   19232.5221
    9504   19324.2126
    9505   19368.4277
    9506   19285.7431
    9507   19556.9254
    9508   19428.3481
    9509   19267.1970
    9510   19084.2644
    9511   19456.2751
    9512   19174.9027
    9513   19376.5208
    9514   19154.8281
    9515   19657.3578
    9516   19414.4701
    9517   19511.3946
    9518   19194.5972
    9519   19355.9021
    9520   18950.3728
    9521   19014.9774
    9522   19245.2131
    9523   19213.2548
    9524   18803.9379
    9525   19074.5084
    9526   19305.2575
    9527   19242.2731
    9528   18896.7173
    9529   19180.4848
    9530   19054.0899
    9531   19023.3176
    9532   19187.9589
    9533   18895.8270
    9534   19113.8490
    9535   19189.2729
    9536   18887.1131
    9537   19301.5214
    9538   18913.2932
    9539   19240.6240
    9540   19330.9891
    9541   19430.9506
    9542   19179.9095
    9543   19329.9752
    9544   19052.2982
    9545   19376.1801
    9546   19171.9249
    9547   19375.7641
    9548   19341.6387
    9549   19290.7075
    9550   19075.0594
    9551   19160.5342
    9552   19035.2195
    9553   19235.1127
    9554   18966.9099
    9555   18820.4574
    9556   19063.5996
    9557   18960.9083
    9558   19176.4206
    9559   18892.9679
    9560   19044.9165
    9561   18908.0113
    9562   19111.8850
    9563   19063.2690
    9564   19292.5684
    9565   19046.6821
    9566   18993.6398
    9567   19205.7836
    9568   19294.4255
    9569   19112.5882
    9570   19154.6110
    9571   19391.7356
    9572   18988.6111
    9573   19311.3678
    9574   19154.1487
    9575   19196.9379
    9576   18886.0138
    9577   19386.4975
    9578   18934.7105
    9579   19411.9005
    9580   19169.8193
    9581   18802.2192
    9582   19345.6750
    9583   19002.4912
    9584   19157.4967
    9585   19294.0006
    9586   19235.0917
    9587   19374.0645
    9588   19287.2205
    9589   19234.6704
    9590   19011.6234
    9591   19008.0394
    9592   19051.0821
    9593   18934.6627
    9594   18921.2418
    9595   19041.9441
    9596   18884.3650
    9597   18954.6291
    9598   18934.1372
    9599   19372.6928
    9600   18832.3173
    9601   18998.1970
    9602   18924.6634
    9603   18997.4412
    9604   19069.1415
    9605   18651.6908
    9606   18724.0172
    9607   18757.8000
    9608   18935.7557
    9609   18667.8270
    9610   18999.8425
    9611   18898.8469
    9612   19136.4102
    9613   18986.5782
    9614   19193.2087
    9615   18877.6301
    9616   19213.2012
    9617   18907.4322
    9618   19141.0268
    9619   19055.8906
    9620   18990.7130
    9621   19228.7331
    9622   19195.1323
    9623   19257.5072
    9624   18970.9859
    9625   19086.5069
    9626   19416.4215
    9627   19087.3603
    9628   18928.1801
    9629   18918.2367
    9630   18922.5488
    9631   18854.0610
    9632   18994.5928
    9633   18757.4339
    9634   18778.4283
    9635   18889.8214
    9636   19101.4486
    9637   19058.1764
    9638   19174.2374
    9639   18996.1897
    9640   18960.8089
    9641   18908.0181
    9642   18884.4174
    9643   19043.1435
    9644   18742.5311
    9645   18848.0771
    9646   18956.9367
    9647   19016.2285
    9648   19205.1843
    9649   18995.7328
    9650   19126.9823
    9651   19268.1612
    9652   19275.1281
    9653   19176.5961
    9654   18937.8061
    9655   19030.1350
    9656   18868.2952
    9657   19021.6609
    9658   19074.0147
    9659   19175.2135
    9660   19192.0671
    9661   19405.4708
    9662   19031.7063
    9663   19126.2506
    9664   19105.8087
    9665   18923.0810
    9666   19382.0767
    9667   19278.6256
    9668   19055.3743
    9669   19132.1920
    9670   18917.3625
    9671   19396.3396
    9672   19129.9514
    9673   19060.4024
    9674   18499.0087
    9675   19075.1348
    9676   18791.6150
    9677   18869.6050
    9678   18884.1303
    9679   18958.8232
    9680   18927.7940
    9681   18882.2043
    9682   18620.2101
    9683   18750.3149
    9684   19105.5894
    9685   18848.2311
    9686   19035.6056
    9687   18809.0939
    9688   18965.2195
    9689   19127.2020
    9690   19419.9838
    9691   19119.0928
    9692   19031.3306
    9693   19154.7508
    9694   18871.5118
    9695   19165.3778
    9696   19296.5456
    9697   19276.3908
    9698   19468.3746
    9699   18791.0890
    9700   19012.6749
    9701   19201.8096
    9702   19083.2587
    9703   19340.4591
    9704   19071.1467
    9705   19147.9840
    9706   19162.6832
    9707   18976.3786
    9708   18792.5086
    9709   18765.7578
    9710   18993.0312
    9711   18941.1288
    9712   19217.2050
    9713   19012.3844
    9714   19130.4472
    9715   19166.4822
    9716   19190.6644
    9717   19226.9702
    9718   19314.1536
    9719   19622.5866
    9720   19157.8383
    9721   19136.5245
    9722   19153.3152
    9723   19426.4496
    9724   19110.6122
    9725   19021.9878
    9726   19080.1711
    9727   19207.0839
    9728   19139.3212
    9729   19099.7692
    9730   18928.3929
    9731   18943.9673
    9732   19277.0084
    9733   18815.7667
    9734   19231.2554
    9735   18861.6350
    9736   19058.1202
    9737   18807.1447
    9738   19483.3801
    9739   19235.3370
    9740   19381.6010
    9741   19027.3431
    9742   18893.6293
    9743   19282.0116
    9744   18902.3461
    9745   19024.0435
    9746   19081.5754
    9747   18865.8308
    9748   19078.8248
    9749   19128.0891
    9750   19066.7979
    9751   19095.3573
    9752   19247.4896
    9753   19227.4155
    9754   19016.7253
    9755   19026.6997
    9756   19168.3546
    9757   18843.8503
    9758   19189.9251
    9759   18976.3031
    9760   18886.4433
    9761   19084.1808
    9762   18817.3023
    9763   18870.9146
    9764   18818.6753
    9765   19373.6972
    9766   19071.9212
    9767   19223.4320
    9768   19141.3228
    9769   19150.8627
    9770   19311.8089
    9771   18975.4233
    9772   19229.8992
    9773   19234.3274
    9774   19076.5116
    9775   19522.0493
    9776   18983.7883
    9777   18943.5895
    9778   19021.0367
    9779   19198.8651
    9780   18839.7831
    9781   19080.1306
    9782   19331.1437
    9783   19070.0410
    9784   19096.9841
    9785   19088.6547
    9786   19103.4240
    9787   19108.3776
    9788   19234.3773
    9789   19111.6256
    9790   19308.3350
    9791   18902.1644
    9792   19231.1577
    9793   18913.6433
    9794   19183.5202
    9795   19146.3406
    9796   18844.8408
    9797   18696.4304
    9798   18832.7878
    9799   18809.5421
    9800   19138.9965
    9801   19148.4788
    9802   19000.5841
    9803   18972.0843
    9804   19084.1437
    9805   18900.7115
    9806   18927.5033
    9807   18974.5176
    9808   18529.0402
    9809   18966.7460
    9810   19279.2267
    9811   19320.7473
    9812   18715.7934
    9813   19114.9929
    9814   18933.8188
    9815   18934.1198
    9816   19126.1667
    9817   18903.3428
    9818   19090.1827
    9819   19150.7759
    9820   19010.6024
    9821   19052.2748
    9822   19004.7410
    9823   19197.0347
    9824   19027.7271
    9825   19095.9569
    9826   19101.3651
    9827   19236.6203
    9828   18936.3769
    9829   19181.5558
    9830   19105.5746
    9831   19128.7459
    9832   19268.5375
    9833   19139.6580
    9834   18998.6654
    9835   19102.6885
    9836   19125.6516
    9837   19190.7988
    9838   19291.6411
    9839   19235.2171
    9840   19539.3537
    9841   19384.9090
    9842   19218.9005
    9843   18938.3624
    9844   19339.6988
    9845   19010.1871
    9846   19191.4882
    9847   18962.4837
    9848   18857.1821
    9849   18894.1283
    9850   18648.4437
    9851   19016.2796
    9852   19121.3532
    9853   19100.4924
    9854   19245.4741
    9855   19314.5701
    9856   19080.8548
    9857   18923.0300
    9858   19150.5647
    9859   19079.7025
    9860   19228.7009
    9861   18880.2112
    9862   18931.3760
    9863   18827.4326
    9864   19010.1538
    9865   18965.5999
    9866   18837.9501
    9867   18697.0279
    9868   18935.2025
    9869   18856.5846
    9870   18665.2495
    9871   18649.8939
    9872   18756.1331
    9873   18620.7664
    9874   18644.3990
    9875   18861.4029
    9876   18533.3047
    9877   18538.0204
    9878   18902.8344
    9879   18623.9638
    9880   18782.5287
    9881   18948.6569
    9882   18695.2059
    9883   19185.6586
    9884   18802.7162
    9885   18961.9414
    9886   19422.0904
    9887   19094.3108
    9888   18997.4231
    9889   18789.4216
    9890   19272.4238
    9891   18633.7324
    9892   18695.0416
    9893   18714.9355
    9894   18733.5306
    9895   19026.8847
    9896   18873.2375
    9897   18834.3398
    9898   18977.8489
    9899   18864.2254
    9900   18958.2234
    9901   19014.6201
    9902   18822.0395
    9903   18756.2086
    9904   19132.1352
    9905   19080.1808
    9906   18866.5726
    9907   18814.6436
    9908   18670.8785
    9909   18880.4871
    9910   18917.8912
    9911   18904.1574
    9912   18614.6852
    9913   18770.3924
    9914   18692.9828
    9915   18389.1057
    9916   18779.2508
    9917   18566.5329
    9918   18606.7176
    9919   18641.9777
    9920   18641.3372
    9921   18685.7031
    9922   18940.1726
    9923   18644.6953
    9924   18818.9852
    9925   18877.1463
    9926   18759.6768
    9927   19023.4540
    9928   18855.9065
    9929   18596.3539
    9930   18840.0019
    9931   18875.2104
    9932   19080.0571
    9933   18862.2913
    9934   18632.1027
    9935   18755.7197
    9936   19028.8371
    9937   19043.6641
    9938   18893.4187
    9939   19055.2211
    9940   19198.6313
    9941   18919.8088
    9942   18883.2837
    9943   18964.2581
    9944   19275.1160
    9945   19090.7691
    9946   19369.9546
    9947   19177.4483
    9948   19369.6630
    9949   19295.0751
    9950   18982.6808
    9951   19154.0656
    9952   19121.8678
    9953   18796.8436
    9954   19175.9169
    9955   18876.4696
    9956   19144.7292
    9957   19142.5231
    9958   18842.5634
    9959   19112.0697
    9960   19361.1435
    9961   19315.8915
    9962   19388.2966
    9963   19376.1896
    9964   19262.0250
    9965   19139.6922
    9966   19255.0088
    9967   18919.5607
    9968   19277.0804
    9969   19473.1221
    9970   18922.5086
    9971   18709.5805
    9972   19107.3908
    9973   18999.6877
    9974   18921.3844
    9975   19339.9163
    9976   19021.0923
    9977   18918.0774
    9978   19213.0167
    9979   19162.3706
    9980   19205.4371
    9981   18882.6275
    9982   19152.8836
    9983   19301.8767
    9984   18910.5402
    9985   19032.5879
    9986   19150.3191
    9987   19220.0686
    9988   19263.0031
    9989   19210.9335
    9990   19321.0213
    9991   19511.7495
    9992   19562.2355
    9993   19056.4642
    9994   19212.7763
    9995   19114.8631
    9996   18994.9851
    9997   19198.9752
    9998   19149.1746
    9999   19089.5242
   10000   18779.2619
   10001   19179.5221
   10002   19201.5879
   10003   19241.4608
   10004   19301.1270
   10005   19233.6879
   10006   19493.0226
   10007   19743.1097
   10008   19550.3534
   10009   19222.3703
   10010   19219.6139
   10011   19204.4693
   10012   19717.4423
   10013   19435.8965
   10014   19346.7497
   10015   19208.7033
   10016   19322.7786
   10017   19195.3532
   10018   19681.2006
   10019   19471.8880
   10020   19640.7671
   10021   19611.4633
   10022   19622.0598
   10023   19650.9319
   10024   19531.1547
   10025   19520.4313
   10026   19730.2453
   10027   19478.7623
   10028   19430.8549
   10029   19444.6960
   10030   19350.6861
   10031   19435.9406
   10032   19299.7917
   10033   19194.6283
   10034   19321.6627
   10035   19178.7207
   10036   19315.0201
   10037   19447.3032
   10038   19413.5257
   10039   19280.3872
   10040   19182.6308
   10041   19083.0434
   10042   19423.2619
   10043   19290.8393
   10044   18924.5867
   10045   19334.2321
   10046   19419.4233
   10047   19395.0585
   10048   18930.0871
   10049   19239.7771
   10050   19210.0488
   10051   19428.4691
   10052   19389.7045
   10053   19192.2565
   10054   19321.0754
   10055   19499.9158
   10056   19312.5754
   10057   19471.8128
   10058   19371.1817
   10059   19044.5932
   10060   19232.8831
   10061   19384.6368
   10062   19282.7870
   10063   19375.4495
   10064   19557.2593
   10065   19555.9182
   10066   19268.7290
   10067   19414.7342
   10068   19473.8941
   10069   19185.7682
   10070   19470.3471
   10071   19489.7753
   10072   19458.9102
   10073   19399.1023
   10074   19305.5420
   10075   19557.6352
   10076   19546.7081
   10077   19820.8709
   10078   19448.6676
   10079   19564.5364
   10080   19885.1427
   10081   19598.5239
   10082   19697.6532
   10083   19642.3234
   10084   19479.1913
   10085   19173.7763
   10086   19392.7339
   10087   19509.6160
   10088   19057.6737
   10089   19268.3224
   10090   19694.7838
   10091   19546.9430
   10092   19296.0434
   10093   19254.7226
   10094   19068.6367
   10095   19243.8720
   10096   18920.0048
   10097   19028.7274
   10098   18985.6045
   10099   19201.3383
   10100   19147.1373
   10101   19585.2001
   10102   19346.3688
   10103   18935.2621
   10104   19483.8820
   10105   19148.9743
   10106   19315.0950
   10107   19563.8343
   10108   19372.9662
   10109   19469.7530
   10110   19214.8177
   10111   19401.3998
   10112   19038.8556
   10113   19345.5821
   10114   19283.7168
   10115   19192.8951
   10116   19546.1519
   10117   18989.6209
   10118   19183.1716
   10119   19529.5112
   10120   19337.8381
   10121   19380.2955
   10122   19681.6933
   10123   19517.8856
   10124   19457.6218
   10125   19471.7828
   10126   19511.9848
   10127   19745.7928
   10128   19535.6408
   10129   19442.3888
   10130   19449.1062
   10131   19623.2820
   10132   19616.5196
   10133   19621.1914
   10134   19596.7186
   10135   19534.1500
   10136   19734.9010
   10137   19433.3410
   10138   19504.8562
   10139   19570.3081
   10140   19398.9360
   10141   19769.7365
   10142   19332.9843
   10143   19061.1472
   10144   19586.1351
   10145   19490.1317
   10146   19848.1305
   10147   19678.6207
   10148   19776.7480
   10149   19893.1147
   10150   19896.3364
   10151   19709.0920
   10152   19610.7987
   10153   19862.8892
   10154   19733.6365
   10155   19705.2670
   10156   19486.7197
   10157   19734.2150
   10158   19818.3245
   10159   19706.0895
   10160   19884.1591
   10161   19846.4655
   10162   19780.6310
   10163   19643.2762
   10164   19678.8643
   10165   19885.1455
   10166   19920.5512
   10167   20083.6327
   10168   20275.9017
   10169   19833.6141
   10170   19810.3558
   10171   19833.9381
   10172   19764.7587
   10173   19599.3105
   10174   19447.3167
   10175   19687.2713
   10176   19827.7103
   10177   19560.3048
   10178   19632.4562
   10179   19671.8918
   10180   19511.3866
   10181   19567.5011
   10182   19686.9872
   10183   19472.1370
   10184   19584.0219
   10185   19681.0631
   10186   19266.5315
   10187   19428.6872
   10188   19873.4178
   10189   19548.3849
   10190   19711.7734
   10191   19710.0790
   10192   19655.7693
   10193   19449.3490
   10194   19566.8720
   10195   19508.8193
   10196   19643.6648
   10197   19263.3570
   10198   19455.4152
   10199   19850.0647
   10200   19814.8329
   10201   19395.4440
   10202   19668.0192
   10203   19202.9225
   10204   19403.2000
   10205   19359.2132
   10206   19905.2207
   10207   19460.4985
   10208   19481.9092
   10209   19389.0557
   10210   19571.0567
   10211   19492.9462
   10212   19348.2952
   10213   19514.7511
   10214   19874.3177
   10215   19594.8723
   10216   19839.4055
   10217   19696.7997
   10218   19624.4463
   10219   19566.1547
   10220   19748.8371
   10221   19574.2030
   10222   19613.1299
   10223   19773.0955
   10224   19629.3470
   10225   19802.5507
   10226   19749.2256
   10227   19590.9964
   10228   19894.8357
   10229   19954.0243
   10230   19982.4854
   10231   19926.2391
   10232   19977.6185
   10233   20065.2685
   10234   20021.1870
   10235   19969.8555
   10236   20186.0898
   10237   19949.8532
   10238   20134.4771
   10239   20414.9490
   10240   20038.1493
   10241   20060.0002
   10242   20087.9750
   10243   20059.8986
   10244   19935.3876
   10245   19981.0332
   10246   19931.5147
   10247   20020.6733
   10248   19839.2671
   10249   19738.6196
   10250   19987.0996
   10251   19695.8227
   10252   20014.4300
   10253   19525.6644
   10254   19842.0850
   10255   19720.0914
   10256   19858.2110
   10257   19633.3450
   10258   19727.9279
   10259   19626.8520
   10260   19662.9056
   10261   19891.6668
   10262   19702.9628
   10263   19627.2817
   10264   19403.2573
   10265   19597.4281
   10266   19351.6248
   10267   19385.3958
   10268   19923.6601
   10269   19910.2193
   10270   19956.9985
   10271   19911.2708
   10272   19767.9996
   10273   19601.7553
   10274   19669.2150
   10275   19583.0916
   10276   19481.7542
   10277   19529.0590
   10278   19497.8504
   10279   19624.8371
   10280   19811.5450
   10281   19536.1475
   10282   20060.8852
   10283   19782.1348
   10284   19778.7410
   10285   19879.1207
   10286   19934.1798
   10287   19580.0550
   10288   19387.1119
   10289   19624.2317
   10290   20301.7892
   10291   19594.6255
   10292   20053.1434
   10293   19729.4398
   10294   19849.9024
   10295   19801.2107
   10296   19914.9311
   10297   20033.2492
   10298   19916.7980
   10299   19820.5863
   10300   19769.2459
   10301   19648.3393
   10302   20163.3235
   10303   20140.5947
   10304   20093.1371
   10305   20095.8923
   10306   19988.9027
   10307   19755.0623
   10308   20060.5502
   10309   19976.8536
   10310   19924.9262
   10311   20138.9128
   10312   19906.6193
   10313   19957.5821
   10314   19667.2726
   10315   19784.4007
   10316   20076.2946
   10317   19978.7639
   10318   20047.2452
   10319   19956.3474
   10320   19944.9903
   10321   19994.6306
   10322   20117.3683
   10323   20180.8274
   10324   19768.0152
   10325   20005.9872
   10326   20324.4842
   10327   19990.0483
   10328   20113.1281
   10329   20187.6589
   10330   20151.5284
   10331   20233.2561
   10332   19969.0728
   10333   19998.2433
   10334   19647.8792
   10335   19815.6756
   10336   19601.5822
   10337   19643.2111
   10338   19792.6239
   10339   19813.3547
   10340   19592.9822
   10341   19483.1269
   10342   19700.4295
   10343   19492.0375
   10344   19607.8048
   10345   19655.4350
   10346   19749.5015
   10347   19637.9951
   10348   19867.3858
   10349   20024.2881
   10350   19736.7908
   10351   20017.3231
   10352   19943.0365
   10353   19591.8825
   10354   20061.5815
   10355   19945.8144
   10356   19549.4756
   10357   19985.2113
   10358   19896.5401
   10359   19657.6203
   10360   19961.3368
   10361   20084.0126
   10362   19952.4110
   10363   20287.8638
   10364   20458.9812
   10365   19754.9397
   10366   20119.6254
   10367   19672.3605
   10368   20035.4753
   10369   19929.4133
   10370   19896.6614
   10371   19891.1076
   10372   20172.8229
   10373   20330.6402
   10374   20270.5207
   10375   20346.4060
   10376   20076.2279
   10377   19741.5701
   10378   19905.3956
   10379   19835.4727
   10380   20097.2569
   10381   20065.9409
   10382   19790.2719
   10383   20047.3946
   10384   20002.9032
   10385   19707.1500
   10386   19777.2269
   10387   19660.4773
   10388   19798.3758
   10389   19737.8273
   10390   20064.0151
   10391   19592.7564
   10392   19668.8195
   10393   19810.4869
   10394   19744.3630
   10395   19960.9584
   10396   20066.3277
   10397   20370.0480
   10398   19985.2865
   10399   19828.0969
   10400   19584.4171
   10401   19783.7713
   10402   19663.1816
   10403   19738.5282
   10404   19784.2520
   10405   19932.3953
   10406   19886.3396
   10407   19867.5784
   10408   20065.2300
   10409   19829.6192
   10410   20046.1763
   10411   20183.1630
   10412   20006.7058
   10413   20258.7088
   10414   19872.5129
   10415   19844.9895
   10416   19786.2515
   10417   19852.9397
   10418   19785.1389
   10419   19898.2207
   10420   19625.3631
   10421   19909.8480
   10422   19958.2809
   10423   20293.9352
   10424   19869.1031
   10425   19929.9076
   10426   20102.3419
   10427   20005.2753
   10428   20075.8727
   10429   19999.8768
   10430   19766.5159
   10431   19651.9063
   10432   20078.7096
   10433   19914.9368
   10434   19869.8126
   10435   20031.6596
   10436   19927.7182
   10437   20020.2906
   10438   19703.1628
   10439   19716.5002
   10440   19728.5596
   10441   19694.4140
   10442   19294.9251
   10443   19616.7499
   10444   19919.6315
   10445   19788.6565
   10446   19855.8985
   10447   19878.1970
   10448   19647.4565
   10449   19792.9059
   10450   19776.4760
   10451   19724.9230
   10452   19886.1544
   10453   19713.7669
   10454   19550.6307
   10455   20036.4131
   10456   19834.6707
   10457   19575.8841
   10458   19777.8063
   10459   19746.3684
   10460   19652.2950
   10461   19709.4612
   10462   19491.0789
   10463   19618.2443
   10464   19577.2420
   10465   19629.2664
   10466   19742.5624
   10467   19830.9294
   10468   19602.0558
   10469   19888.0734
   10470   19834.4750
   10471   19633.2269
   10472   19525.4862
   10473   19554.0540
   10474   19547.1486
   10475   19845.9275
   10476   19754.3395
   10477   20003.9098
   10478   19601.6132
   10479   19534.2838
   10480   19624.2099
   10481   19671.4986
   10482   20044.6644
   10483   19767.0904
   10484   19675.8966
   10485   19784.4603
   10486   19668.1264
   10487   19786.5406
   10488   20030.5119
   10489   19667.6463
   10490   19642.0708
   10491   19802.3291
   10492   19639.6095
   10493   19881.5341
   10494   19791.6821
   10495   19775.8813
   10496   19657.4716
   10497   19812.5040
   10498   19921.3148
   10499   19508.6646
   10500   19858.5759
   10501   19914.7014
   10502   20092.8245
   10503   19822.1423
   10504   19666.2716
   10505   19681.6668
   10506   19918.0816
   10507   19899.9982
   10508   19733.7239
   10509   19556.0834
   10510   20175.2429
   10511   19800.4538
   10512   19902.6257
   10513   20070.4178
   10514   19927.4770
   10515   19946.4525
   10516   19993.4927
   10517   20019.5358
   10518   20126.2272
   10519   19978.2421
   10520   19975.7042
   10521   19633.4258
   10522   19886.1699
   10523   19727.1397
   10524   19867.1158
   10525   19526.2469
   10526   19896.6884
   10527   19671.5003
   10528   19521.8044
   10529   19888.4883
   10530   19659.9400
   10531   19934.2198
   10532   19790.4700
   10533   19949.4442
   10534   19983.8841
   10535   20049.4281
   10536   19664.5587
   10537   20303.4799
   10538   20202.8644
   10539   19787.0243
   10540   19894.6821
   10541   20241.3023
   10542   20009.0739
   10543   19883.0981
   10544   19808.1417
   10545   19787.1602
   10546   19807.3048
   10547   19932.5058
   10548   19735.3275
   10549   19750.0123
   10550   19936.1704
   10551   19762.6161
   10552   20076.9823
   10553   19752.7808
   10554   19848.5933
   10555   19941.5806
   10556   20134.7442
   10557   19795.7470
   10558   19817.5122
   10559   19748.5390
   10560   19998.1189
   10561   19971.6752
   10562   19891.2861
   10563   19850.3327
   10564   19918.4429
   10565   19829.9747
   10566   19597.2459
   10567   20089.0669
   10568   20082.7377
   10569   20337.4254
   10570   19814.4768
   10571   20077.4936
   10572   20011.1564
   10573   19802.7283
   10574   20117.9318
   10575   19962.5771
   10576   20009.8019
   10577   20520.0188
   10578   19994.5913
   10579   19799.9887
   10580   20015.9574
   10581   20096.9965
   10582   19889.2205
   10583   19672.5629
   10584   19982.0448
   10585   20170.6876
   10586   19857.2659
   10587   19883.3980
   10588   19766.2137
   10589   19839.4079
   10590   19930.4943
   10591   19915.4350
   10592   19961.6372
   10593   20095.9202
   10594   20152.0883
   10595   20153.8201
   10596   20115.7532
   10597   20152.7841
   10598   19965.3251
   10599   20298.3768
   10600   20289.3539
   10601   20022.6977
   10602   20269.4003
   10603   20039.1419
   10604   20211.5081
   10605   20103.8443
   10606   20263.5812
   10607   19826.1616
   10608   19979.8146
   10609   20010.5656
   10610   20014.3285
   10611   20134.1507
   10612   19956.0128
   10613   20082.8838
   10614   19640.7784
   10615   20300.6080
   10616   20107.8573
   10617   19999.3647
   10618   19890.9767
   10619   20044.3236
   10620   20134.6250
   10621   20227.6340
   10622   19862.3269
   10623   19757.7515
   10624   19902.3592
   10625   19901.3565
   10626   19991.6848
   10627   20019.0218
   10628   20171.6712
   10629   20259.5289
   10630   20078.6413
   10631   20154.6036
   10632   19861.3752
   10633   20099.3148
   10634   19904.4727
   10635   20217.3159
   10636   19832.8531
   10637   19965.4720
   10638   20227.2426
   10639   19815.8307
   10640   19679.1346
   10641   19723.1739
   10642   19969.1341
   10643   19714.3836
   10644   19899.6893
   10645   19964.3284
   10646   20040.6861
   10647   20096.5003
   10648   19918.5604
   10649   20066.5827
   10650   19911.3980
   10651   19949.3801
   10652   19773.7615
   10653   19941.3653
   10654   19544.8099
   10655   19968.1967
   10656   19827.0704
   10657   19731.7515
   10658   19805.6457
   10659   19948.4472
   10660   19840.7281
   10661   19788.6945
   10662   19931.2293
   10663   19987.6408
   10664   19935.8898
   10665   19637.9102
   10666   19818.4697
   10667   19799.1363
   10668   20099.1080
   10669   19993.6456
   10670   19954.2508
   10671   19675.1408
   10672   20209.5363
   10673   19874.5107
   10674   19893.9834
   10675   20094.2644
   10676   20030.4679
   10677   20140.6630
   10678   19827.7024
   10679   19882.6935
   10680   19747.7207
   10681   19902.0306
   10682   19944.2060
   10683   20192.7867
   10684   19934.0251
   10685   19950.5605
   10686   19548.1546
   10687   19774.8543
   10688   19421.7631
   10689   19849.7106
   10690   20059.8860
   10691   19792.5889
   10692   19719.1869
   10693   19950.6027
   10694   19997.1686
   10695   19837.9555
   10696   19920.6626
   10697   19910.4536
   10698   19504.5852
   10699   19724.3990
   10700   19673.1705
   10701   19838.8145
   10702   19829.2638
   10703   20141.6081
   10704   19872.2950
   10705   20021.8520
   10706   19789.3267
   10707   19804.7736
   10708   19806.9561
   10709   20011.1463
   10710   19905.9348
   10711   19969.7647
   10712   19853.9286
   10713   20075.7944
   10714   19972.2188
   10715   19914.9394
   10716   19605.7772
   10717   19856.4067
   10718   19757.9806
   10719   19740.4582
   10720   19476.6621
   10721   19477.0782
   10722   19550.3841
   10723   19547.1260
   10724   19805.6747
   10725   19616.3895
   10726   19718.8449
   10727   19743.9750
   10728   19477.8675
   10729   19670.3454
   10730   19593.3776
   10731   19602.5189
   10732   19644.1393
   10733   19910.7399
   10734   19558.5449
   10735   19947.5649
   10736   19683.4232
   10737   19730.4748
   10738   19784.4791
   10739   19829.1691
   10740   19959.7004
   10741   19829.4783
   10742   19680.0628
   10743   19747.8843
   10744   19831.6457
   10745   19655.3190
   10746   19475.9060
   10747   19594.6533
   10748   19537.8525
   10749   19959.7379
   10750   19778.1282
   10751   19766.5347
   10752   19986.0012
   10753   19953.8530
   10754   19624.1063
   10755   19956.9716
   10756   19628.7741
   10757   19508.4475
   10758   19722.7618
   10759   19890.3204
   10760   19639.8952
   10761   19530.2035
   10762   19968.3751
   10763   19643.7405
   10764   19531.6035
   10765   19503.3372
   10766   19392.9190
   10767   19315.1748
   10768   19334.0529
   10769   19303.2097
   10770   19579.6010
   10771   19603.4663
   10772   19630.2185
   10773   19684.5259
   10774   19484.0826
   10775   19422.8793
   10776   19610.4222
   10777   19597.7837
   10778   19904.2242
   10779   19631.1045
   10780   19961.1990
   10781   19671.6348
   10782   19988.4394
   10783   19721.6242
   10784   19970.5077
   10785   19893.1734
   10786   19731.0783
   10787   19530.7181
   10788   19690.9304
   10789   19747.6476
   10790   19581.5439
   10791   19386.5841
   10792   19590.6901
   10793   19543.1116
   10794   19540.1502
   10795   19371.3430
   10796   19712.8737
   10797   19471.1065
   10798   19806.2063
   10799   19696.4348
   10800   19757.2825
   10801   19461.6559
   10802   19709.1837
   10803   19619.9425
   10804   19769.9524
   10805   19834.6830
   10806   19700.2700
   10807   19781.4302
   10808   19611.2627
   10809   19779.1370
   10810   19868.1576
   10811   19597.1059
   10812   19806.4313
   10813   19572.0026
   10814   19811.8096
   10815   19487.8821
   10816   19813.0370
   10817   19736.7032
   10818   20031.9544
   10819   19807.1173
   10820   19961.8937
   10821   20017.2556
   10822   20000.4892
   10823   19451.3628
   10824   19806.6700
   10825   19774.9135
   10826   19708.5499
   10827   19634.2480
   10828   19813.8138
   10829   19805.9855
   10830   19621.3355
   10831   19925.3556
   10832   19875.2412
   10833   20108.7967
   10834   20089.6293
   10835   19857.8423
   10836   19768.3596
   10837   20083.3539
   10838   19759.6810
   10839   19982.7784
   10840   19931.3987
   10841   20093.7203
   10842   19825.5580
   10843   20114.1334
   10844   19747.0636
   10845   19837.9018
   10846   19905.3623
   10847   20376.9303
   10848   19443.2905
   10849   19819.0849
   10850   19936.8960
   10851   19970.7421
   10852   19920.7847
   10853   19724.4932
   10854   19788.8396
   10855   20037.6102
   10856   19923.9696
   10857   19937.3630
   10858   19811.7553
   10859   19637.3249
   10860   20005.6096
   10861   19821.4643
   10862   19755.5295
   10863   19561.1284
   10864   19803.1986
   10865   19695.9370
   10866   19734.9514
   10867   19981.4504
   10868   20046.5705
   10869   19856.9384
   10870   19832.4842
   10871   19895.2305
   10872   20202.7479
   10873   19780.2400
   10874   19980.5443
   10875   19751.3799
   10876   19740.3395
   10877   19780.4203
   10878   19821.0183
   10879   19910.2614
   10880   19845.8566
   10881   19933.7009
   10882   19893.3831
   10883   19950.0318
   10884   19794.1621
   10885   19604.0193
   10886   19891.4815
   10887   19830.2710
   10888   19607.8867
   10889   19654.0112
   10890   19792.3677
   10891   19726.7200
   10892   19932.9757
   10893   19642.2599
   10894   20080.2430
   10895   19992.3750
   10896   19998.4391
   10897   20067.5282
   10898   20130.4346
   10899   19769.6810
   10900   19878.4486
   10901   19581.3421
   10902   19900.6881
   10903   19878.9840
   10904   19676.9459
   10905   19721.2818
   10906   19459.0971
   10907   19692.7208
   10908   19461.7004
   10909   19445.6040
   10910   19781.3691
   10911   19787.7509
   10912   19611.4728
   10913   19591.3866
   10914   19628.6936
   10915   19888.3053
   10916   19660.4202
   10917   19875.2826
   10918   19892.3144
   10919   19904.4388
   10920   19623.0340
   10921   19899.8521
   10922   19513.5862
   10923   19406.7556
   10924   19360.5306
   10925   19456.3379
   10926   19445.7192
   10927   19344.3698
   10928   19421.1638
   10929   19852.5022
   10930   19404.3568
   10931   19858.8038
   10932   19490.6962
   10933   19704.4756
   10934   19292.3790
   10935   19297.8872
   10936   19306.7434
   10937   19612.2305
   10938   19514.7394
   10939   19605.7111
   10940   19458.0220
   10941   19421.7059
   10942   19323.6073
   10943   19397.1883
   10944   19446.5458
   10945   19585.4567
   10946   19363.3611
   10947   19682.4369
   10948   19697.7848
   10949   19580.5416
   10950   19560.5823
   10951   19622.2541
   10952   19504.2273
   10953   19475.7657
   10954   19285.6257
   10955   19786.6838
   10956   19591.7908
   10957   19823.1148
   10958   19537.6461
   10959   19652.4767
   10960   19721.0229
   10961   19470.2203
   10962   19980.3357
   10963   19552.6772
   10964   19591.5545
   10965   19709.2159
   10966   19862.8493
   10967   19518.9103
   10968   19650.0561
   10969   19905.1720
   10970   19457.7074
   10971   19587.6201
   10972   19694.8762
   10973   19410.8830
   10974   19644.5503
   10975   19719.6332
   10976   19792.4652
   10977   19947.1369
   10978   19731.7887
   10979   19760.5707
   10980   19757.7122
   10981   19651.2199
   10982   20022.9170
   10983   19510.7581
   10984   19690.1075
   10985   19741.3297
   10986   19764.5557
   10987   19691.0167
   10988   19449.4532
   10989   19828.2436
   10990   19655.3451
   10991   19845.4780
   10992   19900.9957
   10993   19721.6891
   10994   19915.4625
   10995   19946.2520
   10996   20017.7057
   10997   20127.9884
   10998   20049.7643
   10999   19693.9346
   11000   19517.2753
   11001   19713.2221
   11002   19788.4998
   11003   19577.5372
   11004   19685.2142
   11005   19716.5973
   11006   19747.2757
   11007   19600.0056
   11008   20114.8221
   11009   19806.7926
   11010   19595.0023
   11011   20302.6577
   11012   20228.7771
   11013   19959.8719
   11014   20170.5196
   11015   20166.4692
   11016   20163.7974
   11017   20001.1058
   11018   19963.6638
   11019   19986.1478
   11020   19881.9057
   11021   20197.8772
   11022   20516.3541
   11023   20162.6410
   11024   20091.7363
   11025   20002.7598
   11026   19754.7229
   11027   20024.9040
   11028   20190.4271
   11029   19845.7388
   11030   19806.9888
   11031   19871.4431
   11032   19785.2516
   11033   19612.6992
   11034   19813.5303
   11035   19729.5178
   11036   19875.5311
   11037   19976.6011
   11038   19707.0393
   11039   19937.2866
   11040   19963.5707
   11041   20138.9945
   11042   19816.2676
   11043   19997.5366
   11044   19964.6920
   11045   19808.1959
   11046   20119.2744
   11047   20159.5436
   11048   19875.9577
   11049   19966.7387
   11050   20059.6821
   11051   19872.8135
   11052   20074.8864
   11053   19875.3396
   11054   20025.4890
   11055   20098.5248
   11056   20273.2832
   11057   19922.3059
   11058   20167.8979
   11059   20154.7652
   11060   20320.1120
   11061   20212.7161
   11062   20275.3132
   11063   20079.2768
   11064   20116.7640
   11065   20262.2686
   11066   19901.9940
   11067   20055.5579
   11068   20152.6287
   11069   20214.6401
   11070   20005.5000
   11071   19738.7794
   11072   20131.9053
   11073   20089.9716
   11074   20078.5539
   11075   19756.6195
   11076   19757.0725
   11077   19508.0292
   11078   19951.4108
   11079   19658.1756
   11080   19768.9304
   11081   19879.9511
   11082   19691.2131
   11083   19624.5248
   11084   19826.4719
   11085   19472.8036
   11086   19642.0759
   11087   19841.1321
   11088   19726.0640
   11089   19615.5753
   11090   19812.6235
   11091   19848.2942
   11092   19907.0198
   11093   19729.7905
   11094   19939.4979
   11095   20078.9335
   11096   20118.3460
   11097   20109.1921
   11098   20017.0092
   11099   19950.1558
   11100   19782.2710
   11101   19761.2720
   11102   19439.4408
   11103   19568.9670
   11104   19456.3156
   11105   19824.0923
   11106   19338.1511
   11107   19718.1158
   11108   19824.6311
   11109   19779.2427
   11110   19688.8721
   11111   19892.1342
   11112   20145.8460
   11113   19879.4724
   11114   19736.7308
   11115   19674.2031
   11116   19684.2819
   11117   19910.8240
   11118   19552.5787
   11119   19720.0690
   11120   19852.5431
   11121   19691.2228
   11122   19761.2738
   11123   20092.4434
   11124   19655.1817
   11125   19604.5084
   11126   19483.0582
   11127   19654.1151
   11128   19729.0679
   11129   19546.0828
   11130   19599.0432
   11131   19917.4787
   11132   19776.2987
   11133   19629.6097
   11134   19949.8721
   11135   19708.4619
   11136   19734.6860
   11137   19741.1979
   11138   19963.6999
   11139   19865.2837
   11140   19605.6755
   11141   19719.7679
   11142   19727.8726
   11143   19707.2147
   11144   19737.8335
   11145   19962.9949
   11146   19551.0231
   11147   19941.4895
   11148   19547.0570
   11149   19831.2846
   11150   19825.8805
   11151   19950.8159
   11152   19821.3065
   11153   19942.8665
   11154   19711.6496
   11155   19551.1018
   11156   19751.1257
   11157   19754.0840
   11158   19755.9866
   11159   19485.3985
   11160   19730.1091
   11161   19670.4067
   11162   20061.6339
   11163   19710.4645
   11164   19641.6523
   11165   19319.5558
   11166   19818.5431
   11167   19849.0126
   11168   19585.3736
   11169   19652.0915
   11170   19578.8692
   11171   19410.4294
   11172   19465.3260
   11173   19502.6848
   11174   19440.4938
   11175   19508.6614
   11176   19624.8025
   11177   19453.9762
   11178   19708.8144
   11179   19593.1823
   11180   19696.2838
   11181   19543.0253
   11182   19502.7583
   11183   19484.4045
   11184   19668.0326
   11185   19670.7909
   11186   19675.7000
   11187   19787.5602
   11188   19506.4351
   11189   19525.9251
   11190   19737.4264
   11191   19978.8257
   11192   19739.5294
   11193   19701.8377
   11194   19655.1554
   11195   19518.8108
   11196   19725.9620
   11197   19857.2107
   11198   19559.7033
   11199   19735.8248
   11200   19784.1476
   11201   19661.9704
   11202   19373.8049
   11203   19637.4121
   11204   19661.9140
   11205   19590.4764
   11206   19552.5424
   11207   19611.0285
   11208   19614.3355
   11209   19551.8310
   11210   19606.2894
   11211   19091.9025
   11212   19638.4574
   11213   19189.6708
   11214   19716.6883
   11215   19528.7221
   11216   19385.2850
   11217   19635.7124
   11218   19342.9431
   11219   19197.2448
   11220   19354.8312
   11221   19073.3934
   11222   19271.0101
   11223   19376.2104
   11224   19539.9050
   11225   19236.5752
   11226   19387.5225
   11227   19220.0439
   11228   19236.1589
   11229   19456.3876
   11230   19091.2105
   11231   19237.6054
   11232   19063.7255
   11233   19349.6434
   11234   19193.3037
   11235   19142.7896
   11236   19237.2428
   11237   19338.1234
   11238   19282.5973
   11239   19286.0827
   11240   19443.0601
   11241   19449.1749
   11242   19238.4712
   11243   19321.2775
   11244   19460.6837
   11245   19636.4979
   11246   19829.4178
   11247   19483.4248
   11248   19615.5240
   11249   19468.7988
   11250   19606.9573
   11251   19304.0396
   11252   19626.2163
   11253   19522.7004
   11254   19435.7112
   11255   19437.9031
   11256   19606.8237
   11257   19319.2709
   11258   19413.6413
   11259   19611.2916
   11260   19994.3797
   11261   19617.4525
   11262   19659.1224
   11263   19789.1825
   11264   19660.5283
   11265   19585.6010
   11266   19854.8932
   11267   19821.5108
   11268   19517.9993
   11269   19651.5948
   11270   19298.3495
   11271   19583.7544
   11272   19533.2361
   11273   19661.3355
   11274   19444.0472
   11275   19966.2412
   11276   19937.2582
   11277   19385.9292
   11278   19806.5157
   11279   19614.6210
   11280   19856.6837
   11281   19877.5559
   11282   19719.7057
   11283   20028.8752
   11284   19674.8693
   11285   19584.3323
   11286   19485.3189
   11287   19664.5114
   11288   19770.8546
   11289   19435.7952
   11290   19489.2387
   11291   19599.3990
   11292   19758.0042
   11293   19572.4473
   11294   19547.0292
   11295   19493.2614
   11296   19723.3110
   11297   19561.4387
   11298   19706.0768
   11299   19806.6585
   11300   19691.5004
   11301   19576.4284
   11302   19851.0453
   11303   19620.7549
   11304   19859.9628
   11305   20154.9566
   11306   19723.0256
   11307   19786.8981
   11308   19858.0330
   11309   19783.2073
   11310   19772.5210
   11311   19826.6728
   11312   19918.9041
   11313   19737.3930
   11314   19775.1495
   11315   19818.3938
   11316   19803.7803
   11317   19797.4877
   11318   20059.5045
   11319   19691.2397
   11320   19454.7058
   11321   19623.0477
   11322   19839.0202
   11323   19751.2435
   11324   19674.0010
   11325   20096.1335
   11326   19863.5697
   11327   19971.7724
   11328   19703.1722
   11329   19934.5817
   11330   20000.8614
   11331   20114.8537
   11332   19716.5691
   11333   19960.2927
   11334   20225.5376
   11335   20111.6075
   11336   19892.1371
   11337   20126.6611
   11338   20135.9080
   11339   20039.2220
   11340   19696.5201
   11341   19915.3347
   11342   19842.4182
   11343   19570.6184
   11344   19777.8833
   11345   19848.7316
   11346   19860.6407
   11347   19905.3032
   11348   19722.5329
   11349   19869.2025
   11350   19660.9820
   11351   19621.0767
   11352   19768.1549
   11353   19669.7754
   11354   19719.2537
   11355   19955.2155
   11356   19881.8604
   11357   19841.6698
   11358   19982.5732
   11359   19608.2182
   11360   19944.1895
   11361   19890.3578
   11362   19812.8140
   11363   19985.9785
   11364   19767.1366
   11365   20152.6262
   11366   20033.2635
   11367   19924.0944
   11368   20028.7066
   11369   20000.8875
   11370   19670.4879
   11371   19866.2954
   11372   19907.9094
   11373   19729.5469
   11374   19757.4036
   11375   20030.6570
   11376   20332.3855
   11377   19913.8035
   11378   19956.5399
   11379   20235.9312
   11380   20187.0667
   11381   20080.8732
   11382   20048.1171
   11383   19967.2559
   11384   19872.8717
   11385   19729.5495
   11386   19804.5354
   11387   19716.2651
   11388   19550.2562
   11389   19674.5357
   11390   19611.7330
   11391   19655.4203
   11392   19477.5704
   11393   19546.3567
   11394   19360.0219
   11395   19397.3339
   11396   19826.6675
   11397   19931.0339
   11398   19878.7354
   11399   20109.1604
   11400   19793.4835
   11401   20081.8939
   11402   20160.0769
   11403   20025.0192
   11404   19810.0996
   11405   20157.1606
   11406   19973.3169
   11407   20245.3019
   11408   20100.7248
   11409   20102.4656
   11410   20027.1960
   11411   19858.5456
   11412   19947.5432
   11413   20097.1987
   11414   20332.9902
   11415   20132.1600
   11416   19999.2506
   11417   19812.0802
   11418   20005.5797
   11419   19932.6660
   11420   20136.1612
   11421   20096.2403
   11422   20097.7504
   11423   20088.5632
   11424   20364.8590
   11425   20217.9840
   11426   20220.5915
   11427   20043.1075
   11428   20141.5384
   11429   19907.6895
   11430   19785.0840
   11431   20101.1115
   11432   20173.4731
   11433   20203.1840
   11434   20106.8043
   11435   20055.0814
   11436   19920.3671
   11437   20132.0364
   11438   20041.3412
   11439   20058.1275
   11440   20006.3655
   11441   20169.1352
   11442   20042.4728
   11443   19977.4645
   11444   20551.4184
   11445   20293.1241
   11446   19871.0545
   11447   20186.4653
   11448   20121.3086
   11449   20184.0145
   11450   19925.5684
   11451   20145.5195
   11452   20025.4637
   11453   19700.9727
   11454   19804.9555
   11455   20166.3661
   11456   20033.0958
   11457   19989.4695
   11458   19883.7946
   11459   19742.0239
   11460   19905.6444
   11461   20001.0195
   11462   20032.0022
   11463   20030.1361
   11464   20132.6602
   11465   19708.6668
   11466   19924.1719
   11467   20121.6983
   11468   19885.7358
   11469   20170.1037
   11470   19713.8100
   11471   19875.1837
   11472   20029.8423
   11473   20040.6480
   11474   20031.4283
   11475   20100.2005
   11476   20096.8289
   11477   19990.9580
   11478   19807.8482
   11479   19759.8782
   11480   19656.0873
   11481   20021.5180
   11482   19894.8205
   11483   19891.6505
   11484   19862.0821
   11485   19723.5794
   11486   19850.8574
   11487   19694.2413
   11488   20051.2422
   11489   20017.1891
   11490   20096.1787
   11491   19802.4433
   11492   19926.2464
   11493   19764.5605
   11494   19803.1017
   11495   20139.2953
   11496   20044.6862
   11497   19753.8515
   11498   20066.1346
   11499   19888.6857
   11500   19326.1164
   11501   19473.8539
   11502   19933.3439
   11503   19535.0783
   11504   19635.4147
   11505   19824.7824
   11506   19846.7361
   11507   19733.3364
   11508   19905.6164
   11509   20026.0017
   11510   19797.4444
   11511   19695.7868
   11512   19598.2435
   11513   19652.7447
   11514   19615.9590
   11515   19970.4197
   11516   19765.0586
   11517   19709.4615
   11518   20120.5755
   11519   19755.6122
   11520   19825.6538
   11521   19738.1807
   11522   19764.0043
   11523   19653.3966
   11524   19787.9429
   11525   19773.6450
   11526   20057.3794
   11527   19690.6903
   11528   19835.0504
   11529   19761.3333
   11530   19794.7465
   11531   19915.8099
   11532   19934.5504
   11533   19881.2084
   11534   19772.1586
   11535   19737.4348
   11536   20124.6122
   11537   19838.1167
   11538   19708.9410
   11539   19866.0692
   11540   19520.4080
   11541   19715.8692
   11542   19476.2095
   11543   19426.8809
   11544   19717.5854
   11545   19590.7005
   11546   19913.1931
   11547   19554.6561
   11548   19801.4409
   11549   19543.9155
   11550   19359.5764
   11551   19691.2949
   11552   19833.6878
   11553   19964.2844
   11554   19524.8915
   11555   19755.3703
   11556   19817.5311
   11557   19685.6237
   11558   19990.2394
   11559   19847.5542
   11560   19588.0118
   11561   19998.3287
   11562   20001.9772
   11563   19694.4548
   11564   19578.0188
   11565   19588.4978
   11566   19501.4190
   11567   19763.7010
   11568   19718.1006
   11569   19621.0790
   11570   19918.9963
   11571   20069.3017
   11572   19864.3703
   11573   20188.8411
   11574   20045.5339
   11575   19890.6552
   11576   19669.3473
   11577   20109.4948
   11578   20081.1641
   11579   19974.4371
   11580   19806.8750
   11581   20011.1265
   11582   19666.0338
   11583   19638.5775
   11584   19791.8679
   11585   19929.7655
   11586   19778.1337
   11587   19845.1583
   11588   19653.3638
   11589   19812.4084
   11590   19386.7297
   11591   19660.3437
   11592   19787.0685
   11593   19565.4046
   11594   19856.5436
   11595   19958.6184
   11596   19357.6712
   11597   19586.3483
   11598   19774.7019
   11599   19716.4651
   11600   19708.5251
   11601   20121.0194
   11602   19665.4338
   11603   19802.7847
   11604   20038.2490
   11605   19808.2862
   11606   20079.3835
   11607   19583.6585
   11608   20002.1678
   11609   19663.9694
   11610   19666.1255
   11611   19781.7480
   11612   19666.0295
   11613   19932.4858
   11614   19617.3060
   11615   20141.6901
   11616   19864.9463
   11617   19469.3559
   11618   19737.0546
   11619   19721.5183
   11620   19853.9195
   11621   19907.0239
   11622   19530.4610
   11623   19291.2474
   11624   19685.8977
   11625   19278.7718
   11626   19651.0266
   11627   19659.7267
   11628   19662.7226
   11629   19930.7995
   11630   19788.5579
   11631   20081.3944
   11632   19814.5451
   11633   19925.2999
   11634   19696.7974
   11635   19669.9844
   11636   19862.3124
   11637   19647.8227
   11638   19891.9857
   11639   19851.3378
   11640   19709.6074
   11641   19888.9366
   11642   19663.6721
   11643   20052.0483
   11644   19939.5270
   11645   20199.0191
   11646   19942.2787
   11647   19886.6062
   11648   20054.7924
   11649   20062.5507
   11650   19758.3378
   11651   19565.9089
   11652   20015.0050
   11653   20297.0491
   11654   20007.7378
   11655   20168.7711
   11656   20507.0349
   11657   19934.5998
   11658   20116.2351
   11659   20167.6691
   11660   19947.3326
   11661   20127.0200
   11662   20033.2614
   11663   19917.2559
   11664   19927.0245
   11665   19966.1829
   11666   20275.3727
   11667   20113.8739
   11668   19894.8457
   11669   20190.7224
   11670   19798.0193
   11671   20519.1120
   11672   20191.6093
   11673   20154.8803
   11674   20306.8577
   11675   19981.8815
   11676   20185.6990
   11677   19872.5441
   11678   19816.4074
   11679   19814.7671
   11680   20267.8261
   11681   19864.7841
   11682   19780.6318
   11683   20050.1503
   11684   19782.0001
   11685   19803.5037
   11686   20031.0823
   11687   19959.0776
   11688   20118.3512
   11689   20029.9235
   11690   19773.7123
   11691   19971.3534
   11692   19969.3251
   11693   19661.8512
   11694   20067.5980
   11695   19838.1436
   11696   20057.1819
   11697   19907.5046
   11698   19909.7744
   11699   20122.6040
   11700   20249.8536
   11701   19866.4144
   11702   20123.3564
   11703   19999.1768
   11704   19993.4596
   11705   20113.0743
   11706   20441.0972
   11707   20056.8840
   11708   20009.8784
   11709   19987.7981
   11710   19736.9272
   11711   20109.8496
   11712   20158.6743
   11713   20211.9974
   11714   19932.8405
   11715   19989.9340
   11716   20347.2861
   11717   20073.0378
   11718   20181.2024
   11719   20055.0740
   11720   20143.0989
   11721   20188.6201
   11722   19896.7784
   11723   20198.2761
   11724   20289.5834
   11725   20141.9362
   11726   20269.0416
   11727   20084.0980
   11728   20007.9361
   11729   20010.7442
   11730   20174.7967
   11731   20210.0747
   11732   20242.1519
   11733   20380.4805
   11734   20225.4388
   11735   20130.2963
   11736   20348.4392
   11737   20114.7520
   11738   20121.3844
   11739   20390.5294
   11740   20327.3599
   11741   20195.2019
   11742   20153.3783
   11743   19906.4147
   11744   20064.1168
   11745   20085.5763
   11746   20048.0792
   11747   20418.5052
   11748   19985.9938
   11749   20432.0626
   11750   20343.6416
   11751   20144.1461
   11752   20456.8067
   11753   20383.5737
   11754   20362.7432
   11755   20397.7165
   11756   20503.5360
   11757   20391.4130
   11758   20174.9912
   11759   20388.7838
   11760   20053.6526
   11761   20192.9652
   11762   20101.5698
   11763   20374.1153
   11764   19958.3944
   11765   20231.4564
   11766   20247.6453
   11767   20398.6923
   11768   19760.0211
   11769   20277.3140
   11770   20056.7834
   11771   20225.3378
   11772   20063.8342
   11773   20036.2330
   11774   19921.1339
   11775   19940.4830
   11776   20193.8078
   11777   20096.9147
   11778   20104.4828
   11779   19819.6273
   11780   19999.7291
   11781   19739.6980
   11782   20140.0998
   11783   19887.7781
   11784   19739.5297
   11785   20153.8014
   11786   20375.2105
   11787   20036.9362
   11788   20288.3698
   11789   20428.7429
   11790   20254.4812
   11791   20064.9121
   11792   20301.1319
   11793   20078.5255
   11794   20468.5167
   11795   20417.0630
   11796   20278.9691
   11797   20289.5414
   11798   20190.6117
   11799   20268.9622
   11800   19923.5257
   11801   20145.5105
   11802   20236.2718
   11803   20294.9009
   11804   19950.5616
   11805   20152.2894
   11806   20147.1280
   11807   20144.7853
   11808   20076.3094
   11809   20173.1163
   11810   20188.4719
   11811   20118.2494
   11812   20371.3331
   11813   20187.2861
   11814   20132.9399
   11815   20081.7148
   11816   20479.1524
   11817   20569.0906
   11818   20263.7872
   11819   20381.8714
   11820   20319.6863
   11821   20520.1000
   11822   20354.5027
   11823   20374.2213
   11824   20420.2202
   11825   20424.2560
   11826   20151.7898
   11827   20480.1050
   11828   20607.1644
   11829   20312.8235
   11830   20642.5848
   11831   20476.7861
   11832   20298.1671
   11833   19970.1859
   11834   20134.6337
   11835   20166.1038
   11836   20209.4736
   11837   20119.3386
   11838   20576.9369
   11839   20641.2336
   11840   20327.9909
   11841   20332.5733
   11842   20215.8205
   11843   20129.2076
   11844   20232.6580
   11845   20220.9936
   11846   20174.5768
   11847   20226.8486
   11848   20275.9470
   11849   19968.9431
   11850   20283.2731
   11851   19975.9755
   11852   19932.1226
   11853   19868.9424
   11854   19928.7704
   11855   19858.4446
   11856   20088.5538
   11857   20358.9837
   11858   20207.1717
   11859   20008.0287
   11860   19873.6041
   11861   20051.9769
   11862   19974.3111
   11863   20210.7236
   11864   20105.8597
   11865   20244.3511
   11866   20131.3496
   11867   20180.2173
   11868   19892.4302
   11869   20079.5150
   11870   20103.6508
   11871   20175.4428
   11872   19989.5214
   11873   19938.4370
   11874   20015.7823
   11875   20086.6764
   11876   19767.3363
   11877   19890.3920
   11878   20038.9444
   11879   20044.8537
   11880   20315.0753
   11881   20464.0798
   11882   20201.6929
   11883   20296.9286
   11884   20246.2057
   11885   20513.1576
   11886   20141.8578
   11887   20361.3555
   11888   20273.2133
   11889   20343.4522
   11890   20329.6375
   11891   20179.8778
   11892   20242.8897
   11893   20251.3216
   11894   20520.3710
   11895   20378.3419
   11896   20266.0945
   11897   20492.2176
   11898   20487.7100
   11899   20299.2963
   11900   20212.3832
   11901   20551.6453
   11902   20281.3729
   11903   20281.1731
   11904   20525.1597
   11905   20580.2820
   11906   20317.5594
   11907   20418.6170
   11908   20150.6223
   11909   20191.2215
   11910   20101.6066
   11911   20462.9243
   11912   20186.0782
   11913   20226.0512
   11914   20302.1083
   11915   20453.2078
   11916   20536.9089
   11917   20394.1246
   11918   19986.5550
   11919   20090.3820
   11920   20374.8184
   11921   20048.2119
   11922   20120.1259
   11923   20273.9438
   11924   19983.0886
   11925   19985.1848
   11926   20279.6502
   11927   19941.2187
   11928   20235.3680
   11929   20049.5233
   11930   20093.1047
   11931   20231.8619
   11932   20144.4161
   11933   20176.0792
   11934   20304.5184
   11935   19852.4772
   11936   19962.4832
   11937   20148.5077
   11938   20164.4661
   11939   20270.2190
   11940   20035.4810
   11941   20139.6752
   11942   20309.2471
   11943   20113.1185
   11944   20144.1218
   11945   19813.3346
   11946   19981.0502
   11947   20002.2300
   11948   20231.2222
   11949   19924.6981
   11950   19974.2056
   11951   19840.4467
   11952   20456.1416
   11953   20109.9840
   11954   20202.3419
   11955   20115.3779
   11956   20331.8929
   11957   20205.1637
   11958   20333.8708
   11959   19965.6840
   11960   20183.2980
   11961   20069.9528
   11962   20048.7873
   11963   20147.8324
   11964   19934.2345
   11965   19894.1702
   11966   20180.8595
   11967   20271.9901
   11968   20127.6118
   11969   20159.8314
   11970   20184.9087
   11971   19962.7343
   11972   20196.3096
   11973   20015.1015
   11974   20062.5886
   11975   20356.2546
   11976   20214.9811
   11977   20356.9631
   11978   19919.2471
   11979   20204.0586
   11980   20179.4204
   11981   20024.3000
   11982   19821.0512
   11983   20036.6949
   11984   19703.5709
   11985   20299.0808
   11986   20013.6600
   11987   20334.0485
   11988   20262.1921
   11989   19932.8862
   11990   20114.6532
   11991   20101.1087
   11992   19979.5695
   11993   20151.8335
   11994   20237.1882
   11995   20082.2416
   11996   19989.1184
   11997   19936.5953
   11998   20209.4018
   11999   20413.7838
   12000   20148.2917
   12001   20134.0546
   12002   20093.7445
   12003   20265.5907
   12004   20200.1027
   12005   20171.0377
   12006   19856.1207
   12007   20028.0255
   12008   20063.7891
   12009   20359.2190
   12010   19787.9852
   12011   20153.4170
   12012   19942.1591
   12013   19956.3014
   12014   20020.1749
   12015   20152.1838
   12016   20042.5413
   12017   19975.3974
   12018   19839.2062
   12019   19656.3237
   12020   20161.5762
   12021   19984.2947
   12022   20216.6362
   12023   20109.8587
   12024   19996.9194
   12025   19863.4656
   12026   19973.1618
   12027   20289.0268
   12028   19989.0380
   12029   20373.3415
   12030   20053.4812
   12031   20263.1607
   12032   20255.1101
   12033   20120.6218
   12034   20119.0443
   12035   20273.8790
   12036   19848.3882
   12037   20092.3871
   12038   19979.3691
   12039   20063.8927
   12040   19905.7359
   12041   20018.3178
   12042   20056.3559
   12043   19862.4942
   12044   19876.2798
   12045   19876.3266
   12046   20000.8213
   12047   19938.4510
   12048   19870.4410
   12049   19823.4413
   12050   19969.8728
   12051   19686.3749
   12052   20156.1859
   12053   19853.5120
   12054   19752.5645
   12055   19625.7545
   12056   19889.5040
   12057   19631.1280
   12058   19816.6473
   12059   19680.5087
   12060   19823.2211
   12061   19689.9967
   12062   19773.4794
   12063   19515.7378
   12064   19957.0519
   12065   19766.7823
   12066   19647.9292
   12067   19512.3621
   12068   19623.1340
   12069   19706.2732
   12070   19769.4060
   12071   19666.9836
   12072   19629.4689
   12073   19593.1607
   12074   19415.7579
   12075   19861.2799
   12076   19731.8108
   12077   19993.4339
   12078   20118.2549
   12079   20066.3186
   12080   19650.0495
   12081   19837.8266
   12082   20021.0882
   12083   19945.7982
   12084   19842.2318
   12085   19868.8389
   12086   20035.4981
   12087   19988.2034
   12088   19613.1374
   12089   19134.1688
   12090   19446.3631
   12091   19401.6408
   12092   19413.0505
   12093   19263.0113
   12094   19804.2962
   12095   19734.6651
   12096   19799.6303
   12097   19340.4453
   12098   19855.4583
   12099   19796.5424
   12100   19811.1693
   12101   20102.0631
   12102   19687.6303
   12103   19835.4242
   12104   19864.1657
   12105   19816.9016
   12106   19877.6301
   12107   19719.3991
   12108   19407.7592
   12109   19753.9887
   12110   19684.1413
   12111   19828.2356
   12112   19660.4121
   12113   19636.8995
   12114   19892.1782
   12115   19835.7183
   12116   19737.8937
   12117   19666.2642
   12118   19807.5596
   12119   19485.2088
   12120   19643.9372
   12121   19996.0946
   12122   19968.9173
   12123   19642.3365
   12124   19516.6672
   12125   19847.9723
   12126   19556.4290
   12127   19897.9279
   12128   19602.5565
   12129   19540.7899
   12130   19528.9006
   12131   19621.5975
   12132   19456.0485
   12133   19561.6499
   12134   19730.1172
   12135   19585.7711
   12136   19536.5762
   12137   19540.5476
   12138   19752.0339
   12139   19788.3930
   12140   19568.6875
   12141   19541.8045
   12142   19488.5178
   12143   19642.1492
   12144   19281.2696
   12145   19434.4461
   12146   19571.8778
   12147   19482.8521
   12148   19402.5175
   12149   19699.8114
   12150   19706.3665
   12151   19824.9528
   12152   19149.8681
   12153   19554.2368
   12154   19446.5670
   12155   19405.5488
   12156   19053.1105
   12157   19453.9236
   12158   19674.9052
   12159   19437.3058
   12160   19743.8697
   12161   19501.9772
   12162   19207.2788
   12163   19176.5889
   12164   19667.9954
   12165   19198.3842
   12166   19289.2699
   12167   19637.9233
   12168   19587.5931
   12169   19441.3353
   12170   19570.2763
   12171   19580.7914
   12172   19190.2453
   12173   19441.2078
   12174   19396.6257
   12175   19337.9528
   12176   19498.9369
   12177   19203.0082
   12178   19398.9940
   12179   19396.0584
   12180   19299.1905
   12181   19243.3858
   12182   19148.9017
   12183   19367.1086
   12184   19333.7992
   12185   19278.8951
   12186   19363.4357
   12187   19361.3603
   12188   19388.9604
   12189   19239.6306
   12190   19371.8606
   12191   19501.9080
   12192   19178.1117
   12193   19525.2291
   12194   19417.6948
   12195   19462.7314
   12196   19225.4050
   12197   19436.1329
   12198   19567.2898
   12199   19479.2157
   12200   19407.2149
   12201   19400.1838
   12202   19176.2415
   12203   19479.5117
   12204   19149.7378
   12205   19469.0273
   12206   19529.6817
   12207   19360.2198
   12208   19725.7706
   12209   19579.5645
   12210   19562.8619
   12211   19475.3241
   12212   19568.9277
   12213   19363.0399
   12214   19602.8619
   12215   19533.7023
   12216   19640.5121
   12217   19457.4023
   12218   19555.3652
   12219   19615.4603
   12220   19527.1999
   12221   19381.9849
   12222   19280.9810
   12223   19312.5505
   12224   19567.9174
   12225   19425.4924
   12226   19623.6430
   12227   19439.3947
   12228   19611.1478
   12229   19437.3178
   12230   19424.6129
   12231   19391.7365
   12232   19536.8097
   12233   19772.7830
   12234   19632.2859
   12235   19581.7659
   12236   19522.9545
   12237   19614.0362
   12238   19706.8559
   12239   19622.8437
   12240   19640.5648
   12241   19259.2004
   12242   19520.0569
   12243   19495.9826
   12244   19545.5461
   12245   19499.9096
   12246   19692.4227
   12247   19468.5258
   12248   19330.7447
   12249   19364.7213
   12250   19660.9911
   12251   19344.6249
   12252   19450.2303
   12253   19322.8279
   12254   19610.4556
   12255   19538.1455
   12256   19583.0672
   12257   19570.5799
   12258   19542.5472
   12259   19778.2128
   12260   19427.4750
   12261   19511.7662
   12262   19318.0195
   12263   19728.4957
   12264   19450.8863
   12265   19837.2228
   12266   19502.7660
   12267   19728.1790
   12268   19441.5323
   12269   19720.4481
   12270   19699.2320
   12271   19317.7244
   12272   19890.1515
   12273   19954.5407
   12274   19676.9001
   12275   19837.2119
   12276   19541.3544
   12277   19807.7119
   12278   19831.5896
   12279   19814.8245
   12280   19633.8851
   12281   19659.3489
   12282   19559.6329
   12283   19619.9047
   12284   19501.7553
   12285   19499.9653
   12286   19418.7317
   12287   19752.4467
   12288   19283.2248
   12289   19636.5523
   12290   19789.5469
   12291   20053.3978
   12292   19811.8173
   12293   19735.1038
   12294   19739.0412
   12295   19716.7722
   12296   19498.9455
   12297   19680.0204
   12298   19637.0484
   12299   19858.6821
   12300   20047.8168
   12301   19782.2454
   12302   19852.1614
   12303   19846.0367
   12304   19769.4151
   12305   19608.8230
   12306   20084.3870
   12307   19881.9109
   12308   19804.5344
   12309   19721.2647
   12310   19605.3292
   12311   19807.6087
   12312   19620.8888
   12313   19533.8395
   12314   19598.5982
   12315   19784.4522
   12316   19853.0897
   12317   19598.7522
   12318   19725.0895
   12319   19719.8814
   12320   19619.4791
   12321   19695.8834
   12322   19880.5722
   12323   19739.4291
   12324   19889.3432
   12325   19635.3428
   12326   19781.1031
   12327   19889.3321
   12328   19676.8679
   12329   19832.5149
   12330   19413.9455
   12331   19749.9656
   12332   19802.2619
   12333   19682.5079
   12334   19854.5797
   12335   19606.8571
   12336   19813.5093
   12337   19858.6301
   12338   19528.0266
   12339   19582.1813
   12340   19498.0684
   12341   19243.9024
   12342   19645.4276
   12343   19299.4192
   12344   19768.7004
   12345   19544.0031
   12346   19740.1769
   12347   19884.5552
   12348   19812.4513
   12349   19818.3010
   12350   19649.6707
   12351   19754.6407
   12352   19520.2959
   12353   19554.3329
   12354   19330.7428
   12355   19727.0788
   12356   19523.8188
   12357   19402.7853
   12358   19352.8227
   12359   19541.9141
   12360   19317.7176
   12361   19431.8453
   12362   19382.8058
   12363   19574.6975
   12364   19367.9138
   12365   19399.6360
   12366   19313.9828
   12367   19506.2085
   12368   19649.5272
   12369   19685.7825
   12370   19618.3873
   12371   19795.1596
   12372   19670.0428
   12373   19752.6280
   12374   19583.7789
   12375   19596.3236
   12376   19555.2778
   12377   19444.5821
   12378   19519.1276
   12379   19251.4017
   12380   19489.7731
   12381   19688.5086
   12382   19335.8552
   12383   19550.8192
   12384   19666.4381
   12385   19616.4094
   12386   19711.9942
   12387   19686.4531
   12388   19829.1633
   12389   19517.8338
   12390   19557.5097
   12391   19747.8782
   12392   19681.5156
   12393   19465.3301
   12394   19712.9422
   12395   19511.4407
   12396   19613.3457
   12397   19337.3257
   12398   19541.1647
   12399   19527.2130
   12400   19749.3987
   12401   19096.4266
   12402   19493.5059
   12403   19336.1596
   12404   19609.4996
   12405   19365.5035
   12406   19385.4484
   12407   19375.0796
   12408   19416.5575
   12409   19309.1917
   12410   19297.6409
   12411   19221.9954
   12412   19108.7008
   12413   19153.1268
   12414   19067.8848
   12415   18941.6291
   12416   19082.1395
   12417   19032.3080
   12418   19422.2415
   12419   19068.4278
   12420   19330.1010
   12421   19198.2181
   12422   19434.2121
   12423   18860.3414
   12424   19012.8580
   12425   19094.0534
   12426   19250.1711
   12427   19540.2199
   12428   19191.9583
   12429   19518.4767
   12430   19706.3418
   12431   19373.6648
   12432   19496.6431
   12433   19387.8971
   12434   19522.0702
   12435   19670.3527
   12436   19268.5960
   12437   19491.7495
   12438   19644.1975
   12439   19404.0498
   12440   19276.6674
   12441   19408.8078
   12442   19249.2325
   12443   19333.2642
   12444   19750.4114
   12445   19453.4411
   12446   19473.5861
   12447   19778.6075
   12448   19418.0254
   12449   19544.7894
   12450   19495.2874
   12451   19636.7250
   12452   19377.1546
   12453   19434.5381
   12454   19205.3157
   12455   19451.9337
   12456   19282.4186
   12457   19503.4806
   12458   19326.9384
   12459   19377.1412
   12460   19429.1766
   12461   19388.1081
   12462   19483.3941
   12463   19513.6564
   12464   19892.0172
   12465   19286.8210
   12466   19251.5181
   12467   19537.4479
   12468   19746.9733
   12469   19719.7684
   12470   19471.6827
   12471   19619.4079
   12472   19624.1755
   12473   19587.4793
   12474   19610.3278
   12475   19790.2475
   12476   19770.0592
   12477   19847.1996
   12478   19634.5681
   12479   19743.3112
   12480   19278.6993
   12481   19336.3216
   12482   19414.6827
   12483   19487.1631
   12484   19595.9747
   12485   19439.3427
   12486   19658.4869
   12487   19397.0649
   12488   19555.6080
   12489   19062.4053
   12490   19348.3432
   12491   19319.9673
   12492   19284.9269
   12493   19142.1432
   12494   19189.1410
   12495   19266.4244
   12496   19101.0979
   12497   19615.7745
   12498   19276.5674
   12499   19490.3521
   12500   19217.8282
   12501   19485.2059
   12502   19391.0027
   12503   19400.4450
   12504   19303.2487
   12505   19601.2922
   12506   19319.6580
   12507   19324.7665
   12508   19292.4952
   12509   19264.8447
   12510   19459.5617
   12511   19481.1164
   12512   19455.1526
   12513   19552.9142
   12514   19564.2509
   12515   19406.0523
   12516   19788.3781
   12517   19458.2414
   12518   19180.6990
   12519   19824.1072
   12520   19408.3757
   12521   19395.3643
   12522   19254.0289
   12523   19555.9538
   12524   19330.0756
   12525   19503.2385
   12526   19687.4860
   12527   19480.6780
   12528   19298.9097
   12529   19435.1855
   12530   19223.0754
   12531   19172.9777
   12532   19299.0408
   12533   19489.6818
   12534   19657.8688
   12535   19742.1643
   12536   19434.8196
   12537   19587.4536
   12538   19306.4367
   12539   19146.9612
   12540   19140.4878
   12541   19084.6560
   12542   19312.8585
   12543   19171.8927
   12544   19160.4587
   12545   18987.0942
   12546   19369.0593
   12547   19364.9674
   12548   19200.1129
   12549   18952.0302
   12550   19292.8113
   12551   19193.4687
   12552   19555.7083
   12553   19635.3514
   12554   19473.4580
   12555   19248.6065
   12556   19450.2615
   12557   19684.5246
   12558   19209.9925
   12559   19418.6655
   12560   19374.3990
   12561   19215.8456
   12562   19397.0391
   12563   19394.4873
   12564   19490.4177
   12565   19295.6443
   12566   19222.8044
   12567   19039.9922
   12568   19578.4861
   12569   19259.4292
   12570   19461.0985
   12571   19449.1250
   12572   19216.0059
   12573   19247.9566
   12574   19182.8167
   12575   19513.0024
   12576   19276.7403
   12577   19008.9290
   12578   19390.2434
   12579   19252.3800
   12580   19254.1388
   12581   19370.4947
   12582   19243.3095
   12583   19360.6895
   12584   19165.1119
   12585   19219.8061
   12586   19336.7448
   12587   19467.0393
   12588   19442.4141
   12589   19360.2381
   12590   19460.4643
   12591   19414.0489
   12592   19398.5451
   12593   19284.9928
   12594   19276.7253
   12595   19404.4643
   12596   19519.5447
   12597   19163.6281
   12598   19137.8744
   12599   19629.7282
   12600   19396.6579
   12601   19218.8975
   12602   19238.6817
   12603   19368.7582
   12604   19472.7497
   12605   19215.3310
   12606   19554.2356
   12607   19344.9322
   12608   19642.5467
   12609   19208.5858
   12610   19691.2277
   12611   19448.8327
   12612   19458.9221
   12613   19578.2378
   12614   19220.1950
   12615   19304.9435
   12616   19241.8485
   12617   19689.0190
   12618   19433.8413
   12619   19729.0038
   12620   19501.9064
   12621   19689.7097
   12622   19583.1075
   12623   19792.2142
   12624   19658.2695
   12625   19430.4576
   12626   19512.1105
   12627   19737.0722
   12628   19599.2245
   12629   19442.9022
   12630   19467.3276
   12631   19701.7938
   12632   19497.4946
   12633   19702.1656
   12634   19431.4445
   12635   19423.6700
   12636   19336.7581
   12637   19353.7075
   12638   19343.5390
   12639   19661.1994
   12640   19417.6367
   12641   19788.6427
   12642   19401.0386
   12643   19581.3235
   12644   19535.7179
   12645   19745.8189
   12646   19578.4865
   12647   19693.5353
   12648   19598.3818
   12649   19651.9242
   12650   19662.5396
   12651   19804.5920
   12652   19565.4658
   12653   19588.6056
   12654   19757.1689
   12655   19651.1984
   12656   19513.2418
   12657   19642.1171
   12658   19506.5705
   12659   19774.4908
   12660   19483.0456
   12661   19654.7501
   12662   19318.6502
   12663   19368.1215
   12664   19616.6649
   12665   19715.7014
   12666   19261.6593
   12667   19608.1531
   12668   19610.5179
   12669   19593.3636
   12670   19635.2809
   12671   19689.0333
   12672   19416.5136
   12673   19627.3586
   12674   19632.9710
   12675   19689.8186
   12676   19612.1738
   12677   19650.8680
   12678   19460.0632
   12679   19511.0346
   12680   19511.0102
   12681   19511.6172
   12682   19497.7197
   12683   19178.0345
   12684   19840.5248
   12685   19736.9113
   12686   19488.9291
   12687   19518.4283
   12688   19589.5716
   12689   19751.2024
   12690   19552.9712
   12691   19634.1996
   12692   19585.2379
   12693   19669.0491
   12694   19288.6864
   12695   19714.6941
   12696   19391.6496
   12697   19437.1588
   12698   19656.9597
   12699   19468.3659
   12700   19565.6904
   12701   19264.9271
   12702   19550.2131
   12703   19299.3839
   12704   19359.4938
   12705   19376.5396
   12706   19527.3571
   12707   19006.3776
   12708   18998.6395
   12709   19427.0265
   12710   19188.1009
   12711   19215.5387
   12712   19198.6425
   12713   18976.7842
   12714   19220.6830
   12715   19314.3127
   12716   19359.4661
   12717   19263.9806
   12718   19102.7895
   12719   19292.8233
   12720   19466.5698
   12721   19637.6161
   12722   19684.1435
   12723   19794.2730
   12724   19715.1445
   12725   19712.0936
   12726   19710.1793
   12727   19808.8890
   12728   20131.3044
   12729   19592.1332
   12730   19790.2193
   12731   19456.4741
   12732   19752.8746
   12733   19764.6459
   12734   19780.2378
   12735   19670.8426
   12736   19552.8476
   12737   19436.8422
   12738   19902.0740
   12739   19788.9205
   12740   19578.9454
   12741   19815.0142
   12742   19577.4994
   12743   19588.6860
   12744   19537.1482
   12745   19741.5737
   12746   19506.2614
   12747   19449.0444
   12748   19700.2922
   12749   19493.0778
   12750   19584.3803
   12751   19719.5069
   12752   19568.2462
   12753   19628.2010
   12754   19681.2134
   12755   19349.1355
   12756   19570.4425
   12757   19652.1945
   12758   19921.4465
   12759   19478.1595
   12760   19715.6598
   12761   19276.2851
   12762   19656.5263
   12763   19501.4078
   12764   19472.3000
   12765   19553.2907
   12766   19704.9068
   12767   19483.8246
   12768   19542.0446
   12769   19493.1575
   12770   19434.9035
   12771   19703.4694
   12772   19828.7229
   12773   19500.0922
   12774   19345.2506
   12775   19537.9903
   12776   19446.8951
   12777   19426.4074
   12778   19702.4624
   12779   19688.1618
   12780   19435.1964
   12781   19770.7830
   12782   19453.2686
   12783   19688.3212
   12784   19797.7507
   12785   19269.1870
   12786   19517.1636
   12787   19366.6861
   12788   19327.4626
   12789   19336.2103
   12790   19398.2701
   12791   19517.5827
   12792   19434.5821
   12793   19710.9885
   12794   19550.3702
   12795   19169.8883
   12796   19251.9091
   12797   19047.3844
   12798   19080.5927
   12799   19442.5007
   12800   19421.9186
   12801   19562.3889
   12802   19318.4485
   12803   19179.1873
   12804   19184.1404
   12805   19405.9193
   12806   19552.7150
   12807   19366.3720
   12808   19208.8115
   12809   19579.1101
   12810   19165.7857
   12811   19536.7852
   12812   19176.1404
   12813   19387.0263
   12814   19505.8881
   12815   19921.4983
   12816   19262.9542
   12817   19290.8812
   12818   19721.0822
   12819   19645.3109
   12820   19518.3132
   12821   19333.8878
   12822   19497.5480
   12823   19576.8108
   12824   19135.7556
   12825   19391.5374
   12826   19600.8364
   12827   19455.0586
   12828   19561.9434
   12829   19274.4977
   12830   19646.8287
   12831   19233.0621
   12832   19515.0849
   12833   19432.7065
   12834   19526.3088
   12835   19319.2286
   12836   19643.8326
   12837   19705.9746
   12838   19502.8663
   12839   19755.0977
   12840   19686.6448
   12841   19744.4014
   12842   19783.8381
   12843   19701.9073
   12844   19710.2657
   12845   19717.3004
   12846   19587.4717
   12847   19961.8782
   12848   19984.5978
   12849   19680.7039
   12850   19567.1627
   12851   19830.8797
   12852   19545.5949
   12853   19594.6997
   12854   19766.3960
   12855   19605.8490
   12856   19575.1980
   12857   19433.4398
   12858   19875.1382
   12859   19764.1908
   12860   19759.3825
   12861   19761.4102
   12862   19447.2964
   12863   19348.1413
   12864   19548.0089
   12865   19664.2166
   12866   19588.0427
   12867   19450.4361
   12868   19627.6035
   12869   19428.1205
   12870   19701.3659
   12871   19817.3310
   12872   19544.2313
   12873   19649.6535
   12874   19344.7103
   12875   19561.3020
   12876   19305.8457
   12877   19553.4709
   12878   19229.1421
   12879   19280.3965
   12880   19348.0784
   12881   19417.4318
   12882   19603.9879
   12883   19594.0116
   12884   19503.0280
   12885   19668.8593
   12886   19519.4304
   12887   19697.8560
   12888   19709.3703
   12889   19615.8689
   12890   19815.0652
   12891   19580.2660
   12892   19737.4144
   12893   19257.5524
   12894   19865.4467
   12895   19682.1585
   12896   19479.3985
   12897   19724.0086
   12898   19673.8994
   12899   19285.0728
   12900   19431.7234
   12901   19593.7700
   12902   19375.8819
   12903   19409.4204
   12904   19233.6279
   12905   19595.8575
   12906   19298.9746
   12907   19508.5083
   12908   19767.2828
   12909   19598.1188
   12910   19658.8863
   12911   19477.5548
   12912   19761.2531
   12913   19715.9880
   12914   19601.4297
   12915   19590.1823
   12916   19849.5494
   12917   19792.3837
   12918   19685.7499
   12919   19804.8161
   12920   19662.0869
   12921   19717.4484
   12922   19474.9765
   12923   19393.0643
   12924   19551.6217
   12925   19562.1075
   12926   19601.0663
   12927   19462.7544
   12928   19677.7715
   12929   19516.8861
   12930   19511.6246
   12931   19359.1381
   12932   19680.2561
   12933   19311.9217
   12934   19460.1897
   12935   19172.4902
   12936   19406.2199
   12937   19255.5545
   12938   19312.0862
   12939   19406.8289
   12940   19412.8382
   12941   19390.3632
   12942   19149.8831
   12943   19534.1482
   12944   19247.7849
   12945   19185.8728
   12946   19299.9435
   12947   19189.3362
   12948   19340.7630
   12949   18964.2262
   12950   19165.6807
   12951   19217.1573
   12952   19348.3495
   12953   19143.0330
   12954   19103.2120
   12955   18993.8033
   12956   19172.9485
   12957   19245.4143
   12958   19173.8067
   12959   19129.4086
   12960   19488.2702
   12961   19384.5813
   12962   19197.3271
   12963   19331.1296
   12964   19075.9494
   12965   19184.2384
   12966   19347.2104
   12967   19474.2639
   12968   19496.6505
   12969   19066.0423
   12970   19398.7768
   12971   19218.1965
   12972   19145.6698
   12973   19306.2027
   12974   19149.6741
   12975   19231.6019
   12976   19277.5494
   12977   19153.4362
   12978   19311.3206
   12979   19419.3681
   12980   19278.4579
   12981   19355.6291
   12982   19702.0303
   12983   19342.0735
   12984   19554.8479
   12985   19484.3047
   12986   19546.0196
   12987   19626.0461
   12988   19857.7221
   12989   19357.1882
   12990   19591.1832
   12991   19444.9815
   12992   20011.4767
   12993   19284.9231
   12994   19442.6232
   12995   19386.1292
   12996   19082.1364
   12997   19601.5405
   12998   19496.3712
   12999   19289.0229
   13000   19468.0472
   13001   19453.8344
   13002   19597.0022
   13003   19675.7058
   13004   19562.4850
   13005   19653.9512
   13006   19541.1109
   13007   19705.6995
   13008   19724.2179
   13009   20026.4084
   13010   19628.4720
   13011   19853.9759
   13012   19729.6352
   13013   19721.7879
   13014   19538.7814
   13015   19529.7102
   13016   19548.3579
   13017   19636.4390
   13018   19503.3604
   13019   19587.3851
   13020   19648.7528
   13021   19693.3392
   13022   19474.8159
   13023   19604.3799
   13024   19549.6994
   13025   19809.7252
   13026   19763.6909
   13027   19556.8674
   13028   19340.9038
   13029   19385.8717
   13030   19444.8776
   13031   19272.8881
   13032   19464.0495
   13033   19377.6966
   13034   19429.6634
   13035   19222.4291
   13036   19348.9438
   13037   19004.1395
   13038   19560.8202
   13039   19084.8721
   13040   19371.6753
   13041   19441.4122
   13042   19664.4191
   13043   19618.3211
   13044   19506.2671
   13045   19367.8755
   13046   19327.0206
   13047   19355.1187
   13048   19368.1035
   13049   19436.0369
   13050   19468.7073
   13051   19737.1070
   13052   19436.7163
   13053   19434.4212
   13054   19616.0230
   13055   19521.5803
   13056   19638.5541
   13057   19695.1956
   13058   19661.0946
   13059   19529.1205
   13060   19523.4613
   13061   19676.4637
   13062   19628.5109
   13063   19458.7819
   13064   19707.3317
   13065   19325.9443
   13066   19313.5612
   13067   19540.0952
   13068   19395.8818
   13069   19528.8490
   13070   19956.7267
   13071   19518.0002
   13072   19501.4593
   13073   19267.9107
   13074   19729.0820
   13075   19603.4439
   13076   19639.1163
   13077   19391.6855
   13078   19543.3348
   13079   19580.1786
   13080   19239.0041
   13081   19361.2226
   13082   19296.4018
   13083   19388.9087
   13084   19358.8067
   13085   19064.7296
   13086   19304.3486
   13087   19477.1561
   13088   19177.0147
   13089   19318.2472
   13090   19441.7379
   13091   19298.4457
   13092   19258.4337
   13093   19198.0352
   13094   19138.7577
   13095   19287.2371
   13096   18977.2124
   13097   19206.3907
   13098   19225.0229
   13099   19305.0400
   13100   19239.8410
   13101   19406.6228
   13102   19076.0471
   13103   19302.6242
   13104   19250.6326
   13105   19472.2924
   13106   19594.6258
   13107   19678.5926
   13108   19343.7108
   13109   19383.2536
   13110   19536.5093
   13111   19749.5078
   13112   19643.7840
   13113   19672.2305
   13114   19737.2696
   13115   19469.4068
   13116   19410.1942
   13117   19395.4094
   13118   19445.8304
   13119   19422.1375
   13120   19402.0512
   13121   19620.1601
   13122   19394.6171
   13123   19329.4299
   13124   19579.1706
   13125   19358.9213
   13126   19151.3131
   13127   19203.6058
   13128   19482.2024
   13129   19214.3744
   13130   19448.3999
   13131   19130.4331
   13132   19155.6377
   13133   19240.1036
   13134   19342.8099
   13135   19586.4684
   13136   19233.9435
   13137   19413.8164
   13138   19269.6210
   13139   19242.6837
   13140   19483.1305
   13141   19432.6942
   13142   19479.1923
   13143   19225.0087
   13144   19253.9752
   13145   19192.3591
   13146   19191.4304
   13147   19238.0060
   13148   19396.3511
   13149   19241.7630
   13150   19305.1943
   13151   19258.7969
   13152   19615.0543
   13153   19218.0636
   13154   19408.3529
   13155   19275.8947
   13156   19343.6663
   13157   19345.6495
   13158   18982.1594
   13159   19150.0860
   13160   19210.9513
   13161   19110.6714
   13162   19190.3136
   13163   19364.4049
   13164   19404.6275
   13165   19061.2309
   13166   19077.6281
   13167   19228.6659
   13168   19036.0251
   13169   19182.3041
   13170   19184.0182
   13171   19108.3852
   13172   18802.1925
   13173   19292.2417
   13174   19208.4416
   13175   19350.5691
   13176   19164.3128
   13177   19141.2674
   13178   19347.2827
   13179   19281.1357
   13180   19350.3504
   13181   19247.4848
   13182   19154.5866
   13183   19529.2087
   13184   19378.9615
   13185   19305.1744
   13186   19711.2450
   13187   19387.2788
   13188   19383.1497
   13189   19128.5687
   13190   19320.1991
   13191   19465.1550
   13192   19443.4353
   13193   19430.4068
   13194   19643.5788
   13195   19340.4347
   13196   19390.6724
   13197   19255.7402
   13198   19214.0537
   13199   19356.3005
   13200   19304.4964
   13201   19439.1614
   13202   19549.2523
   13203   19695.7560
   13204   19547.2102
   13205   19692.3726
   13206   19623.5529
   13207   19327.9832
   13208   19384.8832
   13209   19478.6922
   13210   19816.6529
   13211   19547.7711
   13212   19496.5456
   13213   18804.0346
   13214   19571.6111
   13215   19247.6408
   13216   19309.0591
   13217   19411.9560
   13218   19424.2549
   13219   19188.2924
   13220   19535.4375
   13221   19354.0815
   13222   19433.0998
   13223   19672.4348
   13224   19425.9942
   13225   19650.6022
   13226   19171.6811
   13227   19447.4055
   13228   19618.7394
   13229   19233.9431
   13230   19310.2423
   13231   19762.1322
   13232   19467.9660
   13233   19444.0902
   13234   19461.9761
   13235   19376.5446
   13236   19554.4273
   13237   19148.7266
   13238   19308.9943
   13239   19390.3860
   13240   19310.9907
   13241   19585.4310
   13242   19544.1315
   13243   19747.9188
   13244   19595.2941
   13245   19527.7152
   13246   19493.6805
   13247   19705.8476
   13248   19447.9781
   13249   19277.6478
   13250   19363.0353
   13251   19447.1833
   13252   19499.7598
   13253   19348.6681
   13254   19727.7487
   13255   19615.2143
   13256   19233.5569
   13257   19596.8289
   13258   19371.8798
   13259   19740.9260
   13260   19470.0646
   13261   19492.7899
   13262   19629.1413
   13263   19678.1676
   13264   19416.0842
   13265   19524.5269
   13266   19623.9526
   13267   19619.3007
   13268   19604.6201
   13269   19493.0520
   13270   19600.8407
   13271   19804.6855
   13272   19612.0287
   13273   19639.3911
   13274   19749.8338
   13275   20118.2698
   13276   19634.3712
   13277   20050.4984
   13278   19472.3477
   13279   19497.5453
   13280   19496.4846
   13281   19444.4519
   13282   19487.0056
   13283   19480.3733
   13284   19396.8962
   13285   19419.5279
   13286   19060.4578
   13287   19137.2765
   13288   19464.6608
   13289   19585.5746
   13290   19309.3131
   13291   19549.2908
   13292   19573.3098
   13293   19447.5832
   13294   19320.5403
   13295   19508.4504
   13296   19354.3742
   13297   19375.8536
   13298   19335.7756
   13299   19628.5420
   13300   19242.9683
   13301   19860.6419
   13302   19566.9350
   13303   19397.1411
   13304   19441.5747
   13305   19618.3648
   13306   19393.5539
   13307   19396.4948
   13308   19278.5496
   13309   19570.3891
   13310   19574.1864
   13311   19324.3455
   13312   19554.6842
   13313   19457.4004
   13314   18948.0193
   13315   19320.0632
   13316   19450.1031
   13317   19578.7208
   13318   19292.9925
   13319   19178.3727
   13320   19218.5023
   13321   19317.5635
   13322   19183.9433
   13323   19374.8605
   13324   19356.5490
   13325   19440.0602
   13326   19160.6900
   13327   19023.3523
   13328   19188.4626
   13329   19190.6471
   13330   19103.0741
   13331   18880.8382
   13332   19081.0616
   13333   19148.4293
   13334   19577.5326
   13335   19395.9011
   13336   19326.4839
   13337   19457.3580
   13338   19409.2471
   13339   19505.8956
   13340   19530.0644
   13341   19239.4619
   13342   19362.5730
   13343   19464.7076
   13344   19381.2586
   13345   19343.2020
   13346   19376.2747
   13347   19354.8381
   13348   19296.1414
   13349   19170.0813
   13350   19171.7490
   13351   19263.4851
   13352   19139.7815
   13353   19196.4231
   13354   19141.4792
   13355   19194.7345
   13356   19197.3382
   13357   19564.0261
   13358   19156.3921
   13359   19489.0485
   13360   19420.5743
   13361   19131.6359
   13362   19217.3006
   13363   19195.2143
   13364   19161.6582
   13365   19009.3387
   13366   19262.6858
   13367   19367.7550
   13368   19236.9692
   13369   19287.1744
   13370   19394.1582
   13371   19220.9575
   13372   19333.5118
   13373   19108.9031
   13374   18976.2909
   13375   18823.5111
   13376   19135.0549
   13377   18756.4014
   13378   19105.2163
   13379   19009.1439
   13380   18842.3615
   13381   18921.7046
   13382   18727.6408
   13383   18778.7904
   13384   18784.9079
   13385   19052.3282
   13386   18767.6484
   13387   18890.2081
   13388   18737.0133
   13389   19012.8054
   13390   18956.1756
   13391   19231.6450
   13392   19048.2308
   13393   19124.3278
   13394   19124.5286
   13395   19183.0895
   13396   19009.9465
   13397   19216.6089
   13398   19068.1895
   13399   19080.2714
   13400   18792.9434
   13401   19322.6165
   13402   19183.5847
   13403   19477.4228
   13404   19142.7170
   13405   19172.4987
   13406   18980.1665
   13407   19253.7614
   13408   19222.7170
   13409   19033.3491
   13410   18960.0455
   13411   19137.5597
   13412   19251.3761
   13413   19400.5579
   13414   19355.8546
   13415   19048.1732
   13416   19420.2223
   13417   19164.4539
   13418   19341.6456
   13419   19232.5691
   13420   19253.3820
   13421   19110.5340
   13422   19071.2207
   13423   19222.1803
   13424   19341.2197
   13425   19187.9492
   13426   19437.7776
   13427   19186.9901
   13428   19106.3942
   13429   19452.6723
   13430   19527.4917
   13431   19174.9141
   13432   19802.0581
   13433   19221.3883
   13434   19426.0888
   13435   19352.9622
   13436   19474.0222
   13437   19429.1574
   13438   19022.9842
   13439   19095.6816
   13440   19209.9365
   13441   19110.9344
   13442   19092.9354
   13443   19281.7127
   13444   19446.9850
   13445   19267.4082
   13446   19415.6695
   13447   19229.8393
   13448   19307.5841
   13449   19459.2648
   13450   19329.5271
   13451   19484.6538
   13452   19254.8296
   13453   19267.3309
   13454   19193.3173
   13455   19180.0226
   13456   19016.5038
   13457   19153.6913
   13458   18963.8857
   13459   18978.7008
   13460   19312.9963
   13461   19231.6885
   13462   19129.0169
   13463   19172.7483
   13464   19165.7402
   13465   19438.0451
   13466   19339.5898
   13467   19117.9445
   13468   19216.9182
   13469   19410.2285
   13470   19089.0336
   13471   19286.3079
   13472   19411.9150
   13473   19043.0670
   13474   19091.7121
   13475   18720.0146
   13476   19022.4229
   13477   19040.8497
   13478   18810.0135
   13479   18873.9374
   13480   18977.7226
   13481   18909.2240
   13482   18929.9331
   13483   19022.1440
   13484   19112.5218
   13485   19200.9929
   13486   19279.7658
   13487   19262.5929
   13488   19383.5517
   13489   19151.9305
   13490   19611.1768
   13491   19166.5556
   13492   18920.6686
   13493   19178.4619
   13494   19077.0509
   13495   18940.4719
   13496   18892.8859
   13497   19151.0527
   13498   18922.9381
   13499   18960.8839
   13500   19133.3481
   13501   18950.3003
   13502   19246.1526
   13503   19089.2709
   13504   19682.9869
   13505   19072.4988
   13506   19444.8277
   13507   19206.0673
   13508   19307.5755
   13509   19424.6529
   13510   19449.8497
   13511   19430.6687
   13512   19616.4664
   13513   19378.0659
   13514   19482.2321
   13515   19311.8793
   13516   19526.6166
   13517   19295.6303
   13518   19220.0850
   13519   19242.3443
   13520   19462.5812
   13521   19475.7838
   13522   19519.3657
   13523   19525.2931
   13524   19210.0060
   13525   19217.0708
   13526   19266.5641
   13527   19589.9196
   13528   19547.4874
   13529   19585.4708
   13530   19087.5933
   13531   19551.8728
   13532   19204.5508
   13533   19203.3922
   13534   19208.1277
   13535   18960.9589
   13536   19320.8906
   13537   19129.0912
   13538   19267.2119
   13539   19169.2723
   13540   19061.7144
   13541   18942.2467
   13542   18865.9316
   13543   18725.6515
   13544   19256.7228
   13545   19197.8705
   13546   19229.4081
   13547   18991.8095
   13548   19152.6599
   13549   18916.5693
   13550   19220.6485
   13551   18935.3625
   13552   19106.8438
   13553   19105.0316
   13554   18786.8795
   13555   18953.8515
   13556   18930.5149
   13557   19318.7092
   13558   18950.2611
   13559   19393.3663
   13560   19140.2461
   13561   19330.7928
   13562   19310.6198
   13563   19028.3944
   13564   19192.1583
   13565   18978.2361
   13566   19144.7451
   13567   19141.2726
   13568   18805.3327
   13569   19006.6570
   13570   19183.3794
   13571   19263.2402
   13572   19202.1685
   13573   19266.9433
   13574   18722.9843
   13575   19055.8772
   13576   18909.7650
   13577   18937.6347
   13578   18895.4042
   13579   18925.6851
   13580   18852.8845
   13581   18681.1056
   13582   18835.8584
   13583   18921.6371
   13584   18758.2887
   13585   18977.1060
   13586   18965.4272
   13587   18960.7019
   13588   18923.1775
   13589   19015.7290
   13590   19173.2022
   13591   18758.7682
   13592   19084.5711
   13593   19184.5814
   13594   19220.9749
   13595   19041.0530
   13596   19036.2733
   13597   18855.2706
   13598   19233.0921
   13599   18883.8162
   13600   19160.9878
   13601   18898.0337
   13602   19083.0223
   13603   19027.5201
   13604   18840.2702
   13605   18991.2456
   13606   18770.2896
   13607   18934.9579
   13608   18991.6400
   13609   19112.4997
   13610   19056.3398
   13611   19206.0417
   13612   18821.9208
   13613   18963.4215
   13614   18824.0006
   13615   19039.6327
   13616   19020.8851
   13617   18888.3614
   13618   19246.0087
   13619   18986.4700
   13620   19044.9597
   13621   18846.2138
   13622   18763.7875
   13623   18714.7045
   13624   18853.4328
   13625   18657.4416
   13626   18800.8684
   13627   18618.0574
   13628   18800.6140
   13629   18972.0751
   13630   18867.3095
   13631   19019.3808
   13632   19020.7426
   13633   18883.5769
   13634   18984.2646
   13635   18652.0714
   13636   18982.3236
   13637   18887.5774
   13638   18897.7083
   13639   18861.0027
   13640   18746.2037
   13641   18912.6163
   13642   18802.0059
   13643   18892.4220
   13644   18870.5084
   13645   18788.8984
   13646   18736.6741
   13647   18812.4069
   13648   18864.9163
   13649   18940.1207
   13650   18727.9999
   13651   18818.3904
   13652   18920.5632
   13653   18752.7016
   13654   18649.5727
   13655   18632.3863
   13656   18668.2472
   13657   18709.0081
   13658   18847.3079
   13659   18978.7711
   13660   18871.6523
   13661   18790.2421
   13662   19105.6133
   13663   18891.4533
   13664   18966.5516
   13665   18660.8803
   13666   19152.3823
   13667   18718.4288
   13668   18879.3541
   13669   18723.1888
   13670   18907.8074
   13671   18538.0094
   13672   18672.5355
   13673   18938.1754
   13674   18557.8278
   13675   18744.6654
   13676   18532.6743
   13677   18653.5666
   13678   18371.5886
   13679   18551.9233
   13680   18747.9210
   13681   19061.7835
   13682   18854.9545
   13683   18871.1801
   13684   18596.1009
   13685   18857.5453
   13686   19188.1579
   13687   19133.8195
   13688   19373.3855
   13689   18947.0829
   13690   18996.4674
   13691   18826.9541
   13692   18971.6650
   13693   18733.7780
   13694   18637.9080
   13695   18759.4302
   13696   18767.6345
   13697   18610.8568
   13698   18846.4630
   13699   18945.8808
   13700   19220.3630
   13701   19088.8339
   13702   18859.2464
   13703   18595.0924
   13704   19032.2606
   13705   18581.0963
   13706   19070.6274
   13707   18807.3453
   13708   18804.3367
   13709   18730.2199
   13710   18666.2067
   13711   19079.7041
   13712   18730.1612
   13713   19068.2513
   13714   18948.0760
   13715   18923.0765
   13716   19015.5253
   13717   19205.1342
   13718   19014.0437
   13719   18663.5423
   13720   19211.1992
   13721   19035.4916
   13722   19152.7758
   13723   19201.8728
   13724   19180.0809
   13725   19010.3066
   13726   19221.5423
   13727   19279.5450
   13728   19244.7770
   13729   19028.6679
   13730   18931.3779
   13731   18946.2127
   13732   18856.0814
   13733   18919.3730
   13734   18904.6091
   13735   19348.6751
   13736   19299.6282
   13737   18948.6208
   13738   18978.3259
   13739   18926.8218
   13740   19339.4883
   13741   19209.9303
   13742   18984.4735
   13743   18812.1806
   13744   19051.8616
   13745   19220.4428
   13746   19008.7314
   13747   19079.6159
   13748   19147.9542
   13749   19066.0623
   13750   19197.6277
   13751   19204.7328
   13752   18967.5699
   13753   19109.4865
   13754   19177.9764
   13755   19239.9769
   13756   19137.7332
   13757   19250.2010
   13758   19003.4610
   13759   19087.0341
   13760   18934.9037
   13761   19232.0186
   13762   19186.2853
   13763   19231.9313
   13764   19158.2298
   13765   19281.2633
   13766   19173.9919
   13767   19324.2966
   13768   19205.8711
   13769   19296.7837
   13770   19152.1046
   13771   19087.3822
   13772   19423.2672
   13773   19459.2348
   13774   18976.6817
   13775   19352.3010
   13776   19544.1080
   13777   19326.9305
   13778   19165.3830
   13779   19203.4500
   13780   19261.6436
   13781   19053.9170
   13782   19230.6582
   13783   19294.7653
   13784   19573.8395
   13785   19201.4347
   13786   19204.2082
   13787   19355.8438
   13788   19339.5885
   13789   19272.1414
   13790   19542.3995
   13791   19257.4766
   13792   19325.7966
   13793   19215.1453
   13794   19149.6859
   13795   19029.8721
   13796   18953.0497
   13797   18879.1299
   13798   19166.2337
   13799   18867.9255
   13800   18851.8295
   13801   19407.7070
   13802   19359.9756
   13803   19256.7944
   13804   19289.1131
   13805   18834.1952
   13806   19066.7239
   13807   19027.7637
   13808   18771.1857
   13809   18992.2442
   13810   19277.6541
   13811   18846.8298
   13812   19098.8788
   13813   19007.6285
   13814   18937.2833
   13815   19188.5415
   13816   19294.6692
   13817   19067.2135
   13818   19209.0408
   13819   19161.3553
   13820   19089.8435
   13821   18984.4375
   13822   19056.0441
   13823   19027.2112
   13824   19371.5926
   13825   18853.9085
   13826   19253.6069
   13827   19037.6528
   13828   19182.0989
   13829   19058.3240
   13830   19338.0469
   13831   19055.4219
   13832   19164.7393
   13833   19067.5212
   13834   19105.6508
   13835   19069.8518
   13836   18991.1431
   13837   19026.4109
   13838   19048.6320
   13839   19225.5318
   13840   19485.6464
   13841   19605.9796
   13842   19301.6899
   13843   19172.5158
   13844   19276.5472
   13845   19432.1543
   13846   19410.1478
   13847   19101.9835
   13848   19637.5904
   13849   19423.8100
   13850   19403.0305
   13851   19615.9767
   13852   19328.7737
   13853   19262.4531
   13854   19712.2149
   13855   19357.0790
   13856   19603.4486
   13857   19381.5821
   13858   19464.1630
   13859   19136.0884
   13860   19438.3645
   13861   19411.3279
   13862   19400.2533
   13863   19220.0182
   13864   19539.7238
   13865   19567.8555
   13866   19477.6171
   13867   19250.6743
   13868   19479.2006
   13869   19210.3114
   13870   19404.1377
   13871   19434.6177
   13872   19360.0109
   13873   19300.8165
   13874   19579.7281
   13875   19186.7755
   13876   19110.9127
   13877   19490.5539
   13878   19353.5605
   13879   19428.1400
   13880   19423.8769
   13881   19648.4311
   13882   19382.8572
   13883   19401.3262
   13884   19422.7526
   13885   19572.5412
   13886   19635.8030
   13887   19873.6222
   13888   19895.7573
   13889   19523.9380
   13890   19864.4436
   13891   19271.0169
   13892   19604.1655
   13893   19652.6040
   13894   19728.1171
   13895   19713.0985
   13896   19569.5128
   13897   19485.6198
   13898   19974.8399
   13899   19251.9643
   13900   19492.9179
   13901   19510.7195
   13902   19720.5963
   13903   19573.9030
   13904   19648.4750
   13905   19377.3800
   13906   19676.8200
   13907   19789.1237
   13908   19732.1475
   13909   19983.1205
   13910   19316.0261
   13911   19552.5820
   13912   19449.3141
   13913   19573.4920
   13914   19634.9215
   13915   19825.5658
   13916   19477.2108
   13917   19393.0188
   13918   19501.5405
   13919   19439.5464
   13920   19415.3553
   13921   19742.5662
   13922   19794.5934
   13923   19581.3590
   13924   19640.7419
   13925   19333.9401
   13926   19596.8377
   13927   19364.2448
   13928   19831.8861
   13929   19744.8937
   13930   19578.9848
   13931   19487.7175
   13932   19633.0811
   13933   19598.9602
   13934   19652.1537
   13935   19789.1815
   13936   19422.8239
   13937   19497.2537
   13938   19472.2661
   13939   19709.6359
   13940   19510.0304
   13941   19489.1379
   13942   19629.0425
   13943   19520.4428
   13944   19893.6096
   13945   19545.3564
   13946   19704.6344
   13947   19594.5703
   13948   19498.3254
   13949   19408.6150
   13950   19387.6962
   13951   19809.9874
   13952   19645.0957
   13953   19626.8893
   13954   19514.3756
   13955   19985.1996
   13956   19507.4529
   13957   19290.5085
   13958   19453.9051
   13959   19586.8166
   13960   19398.3821
   13961   19443.6350
   13962   19468.2748
   13963   19688.4988
   13964   19282.3150
   13965   19233.0794
   13966   19374.3504
   13967   19283.6377
   13968   19569.4883
   13969   19616.3251
   13970   19460.6036
   13971   19524.9418
   13972   19552.8145
   13973   19531.1015
   13974   19601.5540
   13975   19975.2567
   13976   19693.9486
   13977   19803.8265
   13978   19703.7192
   13979   19706.0502
   13980   19391.1628
   13981   19599.6044
   13982   19688.6103
   13983   19524.6837
   13984   19929.4839
   13985   19909.2431
   13986   19755.2840
   13987   19460.6141
   13988   19648.0804
   13989   19349.6417
   13990   19597.1280
   13991   19901.3572
   13992   19895.9244
   13993   19603.3576
   13994   19516.4158
   13995   19787.7723
   13996   19692.9723
   13997   20076.5046
   13998   20009.0980
   13999   19991.4354
   14000   20101.0529
   14001   19801.4262
   14002   19947.8819
   14003   19380.3696
   14004   19708.6904
   14005   19679.3518
   14006   19629.0327
   14007   19870.4169
   14008   19848.4293
   14009   19894.1334
   14010   19902.9242
   14011   19560.0161
   14012   19779.3895
   14013   19972.9411
   14014   20020.4031
   14015   19841.6962
   14016   19807.9616
   14017   20130.7359
   14018   19922.5966
   14019   19967.9447
   14020   19942.5422
   14021   19803.0238
   14022   19412.4633
   14023   20062.9738
   14024   20060.9687
   14025   19766.5487
   14026   19834.1355
   14027   19687.1805
   14028   19601.9807
   14029   19746.7698
   14030   19835.6960
   14031   19681.1208
   14032   19668.9281
   14033   19756.6820
   14034   19774.2769
   14035   19932.1149
   14036   19894.9459
   14037   19789.6087
   14038   19482.2249
   14039   19596.7493
   14040   19885.9679
   14041   19897.5754
   14042   19639.6093
   14043   19866.2876
   14044   19694.4471
   14045   19859.6297
   14046   19670.9892
   14047   19672.5047
   14048   19543.1098
   14049   19877.1285
   14050   19978.2983
   14051   19679.0983
   14052   20269.5510
   14053   20071.2415
   14054   20401.5418
   14055   20069.3290
   14056   20214.6656
   14057   19953.4158
   14058   19931.0081
   14059   20176.5043
   14060   19907.3357
   14061   19825.2210
   14062   20122.2493
   14063   20421.7732
   14064   19911.5028
   14065   20071.5628
   14066   19894.2918
   14067   19501.0273
   14068   19847.4587
   14069   19636.3103
   14070   19702.1090
   14071   19849.6592
   14072   19699.3069
   14073   19579.4951
   14074   19515.2914
   14075   19859.5543
   14076   19657.3207
   14077   19501.8883
   14078   19573.4382
   14079   19286.6299
   14080   19545.6155
   14081   19373.3829
   14082   19803.6528
   14083   19599.3091
   14084   19482.1320
   14085   19935.1930
   14086   19756.8307
   14087   19662.3385
   14088   19405.2898
   14089   19665.1906
   14090   19654.5813
   14091   19709.8581
   14092   19860.1629
   14093   20021.4191
   14094   19746.3205
   14095   19514.6941
   14096   19529.3091
   14097   19788.9936
   14098   19962.0959
   14099   19772.4923
   14100   19907.9240
   14101   19934.4386
   14102   19999.4383
   14103   19979.1529
   14104   20109.0109
   14105   19802.2530
   14106   19874.1989
   14107   19744.6797
   14108   19668.5350
   14109   19948.2257
   14110   20170.9945
   14111   19955.7053
   14112   20015.7072
   14113   19951.5643
   14114   19715.9194
   14115   19761.9401
   14116   19973.5983
   14117   20143.3868
   14118   19790.5465
   14119   20114.1470
   14120   19803.3397
   14121   19998.1076
   14122   20091.4974
   14123   19687.6165
   14124   20114.7817
   14125   20073.7721
   14126   19957.4649
   14127   19991.0292
   14128   19952.6855
   14129   19877.9750
   14130   19815.6407
   14131   19544.9388
   14132   19594.4014
   14133   19458.2467
   14134   19493.4565
   14135   19579.9178
   14136   19385.4364
   14137   19402.2240
   14138   19820.6511
   14139   19598.5485
   14140   19898.2413
   14141   19841.2682
   14142   19917.4478
   14143   19568.9168
   14144   19607.9487
   14145   19612.1979
   14146   19635.6300
   14147   19911.9256
   14148   19741.8158
   14149   19835.5034
   14150   19782.4655
   14151   19923.9382
   14152   20145.6159
   14153   19689.0957
   14154   20003.9871
   14155   19560.1967
   14156   19652.8330
   14157   19596.0053
   14158   19789.2710
   14159   19919.8849
   14160   19747.7687
   14161   19484.1622
   14162   19296.4374
   14163   19742.3095
   14164   19906.7749
   14165   19890.9907
   14166   19984.8625
   14167   19569.1004
   14168   19962.1323
   14169   19733.2932
   14170   20113.5815
   14171   19902.2099
   14172   19992.4481
   14173   19923.7462
   14174   19904.8508
   14175   19588.7725
   14176   20055.2833
   14177   19607.1410
   14178   19808.3736
   14179   19795.4184
   14180   19931.2769
   14181   19747.6708
   14182   20003.2924
   14183   19791.2490
   14184   19990.4089
   14185   19795.5062
   14186   19831.3862
   14187   19922.8569
   14188   19944.5910
   14189   19797.3992
   14190   19601.7197
   14191   19806.8108
   14192   20059.0886
   14193   20092.0432
   14194   19990.7476
   14195   19873.4826
   14196   19709.8735
   14197   19854.8415
   14198   19720.8501
   14199   20033.9677
   14200   19771.1147
   14201   19506.3070
   14202   19724.3275
   14203   19466.2213
   14204   19748.6895
   14205   19345.4246
   14206   19674.8044
   14207   19266.8060
   14208   19313.7553
   14209   19653.9653
   14210   19689.6097
   14211   19339.3136
   14212   19481.1187
   14213   19374.1672
   14214   19574.4745
   14215   19334.8042
   14216   19772.8111
   14217   19312.1738
   14218   19555.8115
   14219   19701.9369
   14220   20021.3428
   14221   19915.7304
   14222   20032.0941
   14223   19625.3714
   14224   19668.2692
   14225   19517.1373
   14226   19933.4380
   14227   19627.8356
   14228   19852.0963
   14229   19629.4833
   14230   19636.1978
   14231   19735.4554
   14232   19470.1424
   14233   19853.9441
   14234   19648.8414
   14235   19954.4663
   14236   19798.4687
   14237   20024.9805
   14238   19670.3701
   14239   19721.1667
   14240   19621.6481
   14241   20020.0503
   14242   19823.3705
   14243   19725.9980
   14244   19931.5178
   14245   19825.3853
   14246   19716.6829
   14247   20110.6218
   14248   20078.9861
   14249   19987.5079
   14250   19821.5778
   14251   19847.4448
   14252   20010.7292
   14253   19670.6729
   14254   19749.2841
   14255   19732.7592
   14256   19595.9426
   14257   19635.7023
   14258   19909.7181
   14259   19799.0044
   14260   19589.1572
   14261   19853.9793
   14262   19849.5176
   14263   19820.3873
   14264   19845.2803
   14265   19822.6971
   14266   19595.9358
   14267   19948.9525
   14268   19667.7310
   14269   19817.6239
   14270   19792.9403
   14271   19595.5890
   14272   19779.6673
   14273   19762.9647
   14274   19922.4443
   14275   19673.9631
   14276   19461.9579
   14277   19786.5951
   14278   19466.9458
   14279   19420.9620
   14280   19629.5448
   14281   19732.3105
   14282   19776.6754
   14283   19570.4196
   14284   19471.4673
   14285   19624.9516
   14286   19455.3241
   14287   19717.9843
   14288   19691.1291
   14289   19477.6135
   14290   19580.1913
   14291   19660.4372
   14292   19685.6689
   14293   19711.6373
   14294   19696.6298
   14295   19757.8001
   14296   19727.7222
   14297   19817.6443
   14298   19366.4686
   14299   19630.6666
   14300   19749.9073
   14301   19307.4657
   14302   19628.8892
   14303   19724.1732
   14304   19825.0512
   14305   19759.4291
   14306   19603.5564
   14307   20050.0501
   14308   19805.7455
   14309   19635.0026
   14310   20078.1093
   14311   20054.3837
   14312   19555.4393
   14313   19894.7932
   14314   19651.0824
   14315   19882.0668
   14316   20029.8252
   14317   20009.1663
   14318   19827.2679
   14319   19416.2147
   14320   19618.7764
   14321   19677.1789
   14322   19703.4566
   14323   19800.8077
   14324   19990.0229
   14325   20119.2064
   14326   20160.1932
   14327   20088.2587
   14328   20098.8391
   14329   19795.9348
   14330   19909.4463
   14331   19964.7238
   14332   20028.0119
   14333   19924.2223
   14334   20106.4481
   14335   20087.0228
   14336   19963.7031
   14337   20184.7571
   14338   19965.8832
   14339   20111.9592
   14340   20054.1985
   14341   19936.7667
   14342   19947.6762
   14343   20089.7915
   14344   19709.7610
   14345   20416.3715
   14346   20047.8356
   14347   20201.6268
   14348   20106.8999
   14349   20349.3737
   14350   20151.1364
   14351   19880.0192
   14352   20074.3447
   14353   19684.3553
   14354   20098.1866
   14355   19822.4054
   14356   19888.1481
   14357   19603.3374
   14358   19846.7751
   14359   19943.1601
   14360   19656.7435
   14361   19852.0596
   14362   19915.4090
   14363   20140.6874
   14364   20119.0546
   14365   19993.5377
   14366   19848.4955
   14367   19543.4536
   14368   19695.6724
   14369   19995.6863
   14370   19879.0943
   14371   19543.6363
   14372   20120.3984
   14373   19665.2974
   14374   19810.7671
   14375   19833.2305
   14376   19654.5425
   14377   19711.8350
   14378   19375.5209
   14379   19806.2851
   14380   19354.5716
   14381   19467.4650
   14382   19687.6376
   14383   19675.3146
   14384   19780.6075
   14385   19638.4743
   14386   19687.5601
   14387   19365.6048
   14388   19397.3765
   14389   19410.6506
   14390   19319.6547
   14391   19358.6381
   14392   19443.4885
   14393   19093.2472
   14394   19510.9558
   14395   19513.4842
   14396   19121.1565
   14397   19139.4475
   14398   19292.7504
   14399   19380.6088
   14400   19417.8235
   14401   19494.2266
   14402   19398.1290
   14403   19576.9019
   14404   19617.7524
   14405   19565.8681
   14406   19547.1624
   14407   19522.0367
   14408   19360.5055
   14409   19492.8068
   14410   19375.2379
   14411   19601.6420
   14412   19493.9859
   14413   19630.7868
   14414   19228.9515
   14415   19706.1819
   14416   19429.2575
   14417   19465.0622
   14418   19741.7086
   14419   19805.1158
   14420   19778.2777
   14421   19525.5709
   14422   19317.6959
   14423   19500.0754
   14424   19389.4784
   14425   19526.7554
   14426   19395.6453
   14427   19319.6977
   14428   19445.5496
   14429   19479.8846
   14430   19323.0828
   14431   19388.0298
   14432   19546.8175
   14433   19543.2612
   14434   19681.6338
   14435   19496.4336
   14436   19457.0185
   14437   19426.4640
   14438   19212.3873
   14439   19053.7493
   14440   19222.7460
   14441   19320.5653
   14442   19659.6598
   14443   19556.0431
   14444   19518.8344
   14445   19669.7467
   14446   19695.4114
   14447   19806.1155
   14448   19531.6898
   14449   19531.3350
   14450   19524.8630
   14451   19433.6588
   14452   19663.6897
   14453   19511.1628
   14454   19804.3814
   14455   19477.0838
   14456   19570.3265
   14457   19521.8501
   14458   19585.4764
   14459   19732.2344
   14460   19469.5619
   14461   19575.6499
   14462   19517.1603
   14463   19219.6877
   14464   19389.7340
   14465   19487.0082
   14466   19325.1781
   14467   19265.2400
   14468   19302.6053
   14469   19290.2375
   14470   19521.7437
   14471   19436.6034
   14472   19016.1869
   14473   19597.7654
   14474   19570.0488
   14475   19751.9941
   14476   19570.6021
   14477   19506.1951
   14478   19227.8299
   14479   19300.8631
   14480   19527.3141
   14481   19354.7207
   14482   19140.2720
   14483   19577.0850
   14484   19556.0957
   14485   19595.9227
   14486   19381.8130
   14487   19721.6567
   14488   19557.2806
   14489   19392.8369
   14490   19700.7220
   14491   19416.8425
   14492   19594.7334
   14493   19486.6905
   14494   19257.0265
   14495   19724.7234
   14496   19435.2735
   14497   19295.8597
   14498   19396.1774
   14499   19600.8754
   14500   19712.0703
   14501   19592.3209
   14502   19717.7326
   14503   19918.1228
   14504   19390.1793
   14505   19588.0962
   14506   19568.1387
   14507   19606.5785
   14508   19705.9069
   14509   19682.0784
   14510   19605.6047
   14511   19777.1958
   14512   19515.0856
   14513   19678.4484
   14514   19339.6075
   14515   19419.2988
   14516   19358.8466
   14517   19348.8714
   14518   19275.3674
   14519   19391.9223
   14520   19484.3551
   14521   19274.4160
   14522   19397.6959
   14523   19410.0034
   14524   19589.2212
   14525   19428.7364
   14526   19603.2222
   14527   19498.4141
   14528   19346.3809
   14529   19513.9845
   14530   19556.3933
   14531   19356.1559
   14532   19663.4139
   14533   19770.8273
   14534   19471.2339
   14535   19461.5919
   14536   19392.7037
   14537   19395.1958
   14538   19669.2188
   14539   19483.8654
   14540   19738.8913
   14541   19042.4455
   14542   19846.0441
   14543   19627.0344
   14544   19283.3174
   14545   19456.1895
   14546   19575.4454
   14547   19756.9029
   14548   19701.6031
   14549   19579.7820
   14550   19454.5004
   14551   19200.9721
   14552   19574.3787
   14553   19245.5580
   14554   19561.2408
   14555   19358.5562
   14556   19768.3437
   14557   19295.0338
   14558   19482.1741
   14559   19331.5159
   14560   19619.5342
   14561   19316.8038
   14562   19626.4608
   14563   19634.1966
   14564   19658.1462
   14565   19610.3304
   14566   19593.1098
   14567   19739.6563
   14568   19633.7422
   14569   19316.6916
   14570   19318.5271
   14571   19290.8493
   14572   19470.0101
   14573   19536.1683
   14574   19405.6185
   14575   19436.9130
   14576   19392.7920
   14577   19369.1815
   14578   19612.4038
   14579   19530.4836
   14580   19068.6690
   14581   19594.5256
   14582   19360.8375
   14583   19421.6558
   14584   19490.3609
   14585   19395.4222
   14586   19654.9238
   14587   19463.3026
   14588   19256.5538
   14589   19460.6238
   14590   19251.2570
   14591   19167.5775
   14592   19153.2488
   14593   19306.4204
   14594   19760.2627
   14595   18956.7332
   14596   19599.8921
   14597   19366.0066
   14598   19510.9103
   14599   19529.2315
   14600   19804.9035
   14601   19666.8689
   14602   19897.2395
   14603   19640.8164
   14604   19776.4789
   14605   19752.7052
   14606   19130.8803
   14607   19379.1768
   14608   19467.6117
   14609   19435.8382
   14610   19425.8850
   14611   19328.5326
   14612   19276.3402
   14613   19424.1054
   14614   19515.3828
   14615   19302.6905
   14616   19431.5044
   14617   19475.6122
   14618   19273.8026
   14619   19526.5902
   14620   19367.0580
   14621   19288.3038
   14622   19302.9298
   14623   19489.0415
   14624   19138.9672
   14625   19531.7662
   14626   19334.8991
   14627   19333.6011
   14628   18964.9918
   14629   19388.8266
   14630   19361.5870
   14631   19384.3392
   14632   19602.6068
   14633   19542.5621
   14634   19295.5368
   14635   19585.0652
   14636   19713.4171
   14637   19378.5769
   14638   19351.2314
   14639   19411.1287
   14640   19501.8948
   14641   19491.2608
   14642   19403.1655
   14643   19571.5681
   14644   19505.1733
   14645   19470.7959
   14646   19877.2633
   14647   19440.3183
   14648   19420.2315
   14649   19366.1712
   14650   19388.3948
   14651   19338.0140
   14652   19433.4450
   14653   19572.3782
   14654   19466.6950
   14655   19167.8553
   14656   19308.7225
   14657   19393.9234
   14658   19461.7620
   14659   19310.5333
   14660   19479.3886
   14661   19533.5349
   14662   19334.0115
   14663   19470.5886
   14664   19529.2376
   14665   19615.1039
   14666   19410.5769
   14667   19118.6714
   14668   19522.7617
   14669   19390.1951
   14670   19043.8977
   14671   19267.1498
   14672   19665.7355
   14673   19326.4637
   14674   19562.5418
   14675   19412.6340
   14676   19590.2143
   14677   19462.9265
   14678   19594.6521
   14679   19492.2684
   14680   19527.4935
   14681   19726.8402
   14682   19833.4173
   14683   19398.6020
   14684   19577.1522
   14685   19406.2798
   14686   19379.3919
   14687   19530.7948
   14688   19223.8521
   14689   19634.3827
   14690   19612.9907
   14691   19653.0802
   14692   19363.1041
   14693   19601.6891
   14694   19783.7923
   14695   19559.1061
   14696   19481.0764
   14697   19683.9978
   14698   19637.4493
   14699   19484.2940
   14700   19490.2823
   14701   19608.3443
   14702   19721.2572
   14703   19504.0476
   14704   19594.4130
   14705   19446.7371
   14706   19480.8590
   14707   19020.4919
   14708   19424.9044
   14709   19252.9079
   14710   19268.7869
   14711   19328.3252
   14712   19273.3762
   14713   19202.8882
   14714   19217.1455
   14715   19598.0000
   14716   19794.5028
   14717   19451.9935
   14718   19326.8782
   14719   19560.0853
   14720   19317.3632
   14721   19231.7018
   14722   19315.5424
   14723   19287.3904
   14724   19272.6611
   14725   19440.3750
   14726   19477.8143
   14727   19266.8998
   14728   19211.5870
   14729   19603.2053
   14730   19460.6179
   14731   19631.0537
   14732   19642.5596
   14733   19353.4016
   14734   19490.5323
   14735   19289.9465
   14736   19503.0842
   14737   19641.8748
   14738   19469.8715
   14739   19866.0585
   14740   19590.4915
   14741   19582.9713
   14742   19728.3083
   14743   19385.0076
   14744   19319.1366
   14745   19672.2255
   14746   19761.0911
   14747   19772.4860
   14748   19627.1970
   14749   19802.2313
   14750   19918.3055
   14751   19747.7216
   14752   19597.1170
   14753   19768.7302
   14754   19917.5530
   14755   19909.3097
   14756   19590.2755
   14757   19489.7912
   14758   19674.0640
   14759   19579.5795
   14760   19743.5423
   14761   19574.4655
   14762   19636.1100
   14763   19557.3257
   14764   19324.4777
   14765   19758.0370
   14766   19498.6262
   14767   19646.3084
   14768   19548.3994
   14769   19338.8026
   14770   19626.9417
   14771   19541.6326
   14772   19695.6077
   14773   19572.3604
   14774   19561.1236
   14775   19490.2284
   14776   19824.3472
   14777   19328.5813
   14778   20003.2756
   14779   19733.6454
   14780   19819.3884
   14781   19688.9501
   14782   19822.3765
   14783   19803.7741
   14784   19861.2724
   14785   19679.8416
   14786   19638.3636
   14787   19702.1811
   14788   19823.3758
   14789   19660.3970
   14790   19524.4938
   14791   19388.5606
   14792   19417.2091
   14793   19502.5777
   14794   19684.2178
   14795   19827.4678
   14796   19619.4313
   14797   19606.0426
   14798   19554.6710
   14799   19540.8199
   14800   19463.1197
   14801   20026.2596
   14802   19511.2547
   14803   20026.0796
   14804   19652.4431
   14805   19688.3822
   14806   19708.6341
   14807   19858.8812
   14808   19901.9864
   14809   19895.6714
   14810   19600.8874
   14811   19768.1545
   14812   19648.3390
   14813   19902.6755
   14814   19663.6498
   14815   19633.1659
   14816   19775.1334
   14817   19665.5416
   14818   19494.5933
   14819   19522.8357
   14820   19713.6854
   14821   19570.1830
   14822   19593.2183
   14823   19580.1725
   14824   19452.2980
   14825   19613.9820
   14826   19588.2912
   14827   19900.1887
   14828   19507.6387
   14829   19551.0219
   14830   19871.9229
   14831   19887.2591
   14832   19950.5667
   14833   20005.2337
   14834   19806.6806
   14835   20040.9386
   14836   19814.5728
   14837   19679.0681
   14838   19830.4040
   14839   19579.4129
   14840   19426.5984
   14841   19694.7382
   14842   19711.4100
   14843   19986.2250
   14844   19559.2099
   14845   19954.1686
   14846   19829.2642
   14847   20123.5539
   14848   19842.8546
   14849   19940.8285
   14850   19699.2106
   14851   19818.4926
   14852   19722.7874
   14853   20095.7155
   14854   20023.4816
   14855   19794.3765
   14856   19850.6566
   14857   19590.9800
   14858   19612.9879
   14859   19763.1569
   14860   20000.5225
   14861   19809.3154
   14862   20087.7359
   14863   19736.7651
   14864   19938.6175
   14865   19864.9329
   14866   20035.7021
   14867   19890.6002
   14868   19861.5634
   14869   20059.1948
   14870   19989.9975
   14871   20020.7874
   14872   19733.8970
   14873   19738.2144
   14874   19984.2674
   14875   20124.0497
   14876   19821.1979
   14877   19908.4362
   14878   19842.7655
   14879   19673.9428
   14880   19548.6810
   14881   19871.2634
   14882   19300.6101
   14883   19560.0860
   14884   19482.5543
   14885   19660.4387
   14886   19776.1229
   14887   19791.5032
   14888   19748.0313
   14889   19788.5547
   14890   19935.3676
   14891   19785.3540
   14892   19801.0357
   14893   19896.1204
   14894   19952.6595
   14895   19800.4054
   14896   19894.5127
   14897   19988.1010
   14898   20014.4268
   14899   20047.2600
   14900   19776.3840
   14901   19841.6836
   14902   19716.3651
   14903   19675.7073
   14904   19956.3815
   14905   19729.1945
   14906   19671.8363
   14907   19773.2249
   14908   19772.8655
   14909   19793.2500
   14910   19880.5952
   14911   19941.8160
   14912   20019.6954
   14913   19738.0115
   14914   19707.7461
   14915   19719.3467
   14916   20183.8895
   14917   20037.9068
   14918   20014.8679
   14919   19953.3886
   14920   20089.8265
   14921   20146.8136
   14922   19783.7070
   14923   19632.1861
   14924   20278.5196
   14925   20155.9951
   14926   20189.6982
   14927   19789.7042
   14928   20268.7422
   14929   19750.8420
   14930   20126.9408
   14931   19775.2462
   14932   19976.7186
   14933   19602.1573
   14934   20008.1492
   14935   20085.9896
   14936   19833.3232
   14937   20037.0509
   14938   20024.9228
   14939   20254.3652
   14940   19942.6632
   14941   20224.7184
   14942   20348.8772
   14943   19992.9056
   14944   20127.5312
   14945   19859.1295
   14946   19930.6148
   14947   20104.7213
   14948   19969.0768
   14949   19939.6354
   14950   19936.2188
   14951   20259.5531
   14952   20218.8946
   14953   19947.2092
   14954   20338.1613
   14955   20396.1615
   14956   20030.2326
   14957   20619.5012
   14958   19964.6113
   14959   20453.1718
   14960   20159.2515
   14961   20258.4256
   14962   20328.0803
   14963   20276.9994
   14964   20728.0574
   14965   20349.9850
   14966   20483.9784
   14967   20724.5958
   14968   20729.6105
   14969   20597.7308
   14970   20465.9736
   14971   20433.7124
   14972   20197.2315
   14973   20254.8235
   14974   20577.3286
   14975   20610.9496
   14976   20427.9987
   14977   20555.3075
   14978   20554.1366
   14979   20367.8850
   14980   20712.6284
   14981   20763.7961
   14982   20592.9358
   14983   20557.7055
   14984   20720.0626
   14985   20467.3765
   14986   20473.8932
   14987   20412.8493
   14988   20679.3369
   14989   20692.4538
   14990   20422.7530
   14991   20198.3895
   14992   20063.4957
   14993   20215.8443
   14994   20152.4012
   14995   20070.3696
   14996   20357.6275
   14997   20160.5340
   14998   20237.5441
   14999   20082.9563
   15000   20078.4188
   15001   20176.5355
   15002   20062.4985
   15003   20018.7018
   15004   19672.7912
   15005   20050.6840
   15006   20112.1279
   15007   20067.7118
   15008   19937.0893
   15009   20028.0026
   15010   19898.8768
   15011   20102.3631
   15012   20134.7407
   15013   19845.1794
   15014   20139.4502
   15015   20168.5708
   15016   20020.2831
   15017   19844.8296
   15018   20041.0494
   15019   20199.3494
   15020   20357.7725
   15021   20053.5901
   15022   20292.7524
   15023   19765.5039
   15024   20010.4302
   15025   20068.2360
   15026   20248.3167
   15027   20079.9634
   15028   20116.1539
   15029   19833.2437
   15030   19909.2635
   15031   19763.6282
   15032   19584.4395
   15033   19858.0030
   15034   20117.5896
   15035   19786.1380
   15036   20028.7393
   15037   19953.6957
   15038   20006.4907
   15039   19965.6503
   15040   19701.4924
   15041   19758.2550
   15042   19912.4156
   15043   20082.5127
   15044   19935.1193
   15045   20051.8935
   15046   20252.8929
   15047   20050.6792
   15048   20057.8578
   15049   20189.4478
   15050   20240.7054
   15051   19874.1775
   15052   19696.9968
   15053   20128.9739
   15054   19826.1335
   15055   20124.9897
   15056   19807.3372
   15057   20020.2089
   15058   20024.7081
   15059   19833.5964
   15060   19935.8557
   15061   20078.8591
   15062   20115.3448
   15063   20015.1263
   15064   20125.8831
   15065   19508.5194
   15066   19832.9082
   15067   19844.4917
   15068   20144.8167
   15069   19988.1439
   15070   19853.9241
   15071   19665.6570
   15072   19576.6122
   15073   19732.3454
   15074   19627.7387
   15075   19570.5911
   15076   19557.5958
   15077   19696.4433
   15078   19738.4309
   15079   19425.1861
   15080   19968.7267
   15081   20106.5777
   15082   19863.4769
   15083   19750.9435
   15084   19934.3986
   15085   19770.0442
   15086   19971.0897
   15087   19965.7963
   15088   19633.1923
   15089   20012.6069
   15090   19589.3161
   15091   19989.3322
   15092   19711.0341
   15093   19911.5195
   15094   19482.1743
   15095   19562.0109
   15096   19599.6895
   15097   19667.6226
   15098   19733.0435
   15099   19717.4349
   15100   19875.3560
   15101   19653.7613
   15102   19457.0111
   15103   19523.5207
   15104   19777.8863
   15105   19836.0397
   15106   19330.9149
   15107   19754.4841
   15108   19501.9585
   15109   19747.3324
   15110   19686.1626
   15111   19806.6677
   15112   19705.8530
   15113   19741.3820
   15114   19826.1944
   15115   19748.8066
   15116   19830.4468
   15117   19895.3593
   15118   19931.5577
   15119   19672.7032
   15120   19852.3580
   15121   20020.9592
   15122   19649.8091
   15123   19733.7102
   15124   19539.9081
   15125   19648.0215
   15126   19889.8265
   15127   19523.3948
   15128   19623.5964
   15129   19553.2758
   15130   19719.6767
   15131   19856.3910
   15132   19843.0294
   15133   19904.5509
   15134   19871.5193
   15135   19951.6079
   15136   19796.6439
   15137   19835.4180
   15138   19977.8462
   15139   20141.5477
   15140   19880.8937
   15141   20123.6394
   15142   19784.1869
   15143   19952.7028
   15144   19939.7368
   15145   19758.8698
   15146   19829.9772
   15147   19923.7589
   15148   20082.8643
   15149   19800.4922
   15150   19886.7445
   15151   19818.5943
   15152   19685.5019
   15153   19526.8280
   15154   19890.4724
   15155   19444.5913
   15156   19996.0179
   15157   19880.5007
   15158   19906.3364
   15159   19808.5379
   15160   20154.4260
   15161   19746.7974
   15162   19760.9203
   15163   20083.9041
   15164   20014.6931
   15165   19812.7804
   15166   19858.8941
   15167   19612.2076
   15168   19899.2756
   15169   19896.6851
   15170   20244.0281
   15171   19785.0500
   15172   19564.2614
   15173   19878.7426
   15174   20125.1440
   15175   20080.3837
   15176   19672.6880
   15177   20113.5914
   15178   19378.5146
   15179   19585.5601
   15180   19883.7868
   15181   19823.6721
   15182   19922.7301
   15183   19835.4081
   15184   19602.3527
   15185   19859.5689
   15186   19724.1618
   15187   19969.8874
   15188   19881.3574
   15189   19917.6141
   15190   19698.9239
   15191   20034.1421
   15192   19807.4206
   15193   19716.9471
   15194   19777.3107
   15195   19615.2729
   15196   19591.4437
   15197   19640.8016
   15198   19712.9913
   15199   19901.4549
   15200   19989.0018
   15201   19798.1990
   15202   19748.8834
   15203   19714.2683
   15204   19454.2692
   15205   19588.0898
   15206   19963.3884
   15207   19489.3152
   15208   19571.4100
   15209   19512.5626
   15210   19615.3150
   15211   19538.7214
   15212   19594.4493
   15213   19613.5152
   15214   19608.9443
   15215   19585.6500
   15216   19428.7635
   15217   19435.7171
   15218   19382.6194
   15219   19809.2182
   15220   19418.9442
   15221   19392.7909
   15222   19491.6442
   15223   19359.4309
   15224   19412.9187
   15225   19287.6346
   15226   19573.4628
   15227   19202.8399
   15228   19887.5030
   15229   19238.9934
   15230   19295.7494
   15231   19670.5955
   15232   19679.9242
   15233   19485.9956
   15234   19563.9799
   15235   19587.6740
   15236   19617.3335
   15237   19752.5517
   15238   19480.7190
   15239   19414.2649
   15240   19560.3827
   15241   19607.2921
   15242   19658.4899
   15243   19839.3209
   15244   19910.4848
   15245   19892.7612
   15246   19643.4390
   15247   19908.5609
   15248   19954.8289
   15249   20018.4971
   15250   19739.2304
   15251   19414.9992
   15252   19787.6514
   15253   19726.6540
   15254   19670.8105
   15255   19458.5155
   15256   19581.3756
   15257   19736.1493
   15258   19503.5590
   15259   19573.7215
   15260   19540.5665
   15261   19520.9180
   15262   19721.4664
   15263   19832.4319
   15264   19874.1923
   15265   19818.9337
   15266   19737.2628
   15267   19626.3495
   15268   19690.0771
   15269   19736.4083
   15270   19843.7773
   15271   19785.4221
   15272   19922.2064
   15273   19720.0690
   15274   19502.8004
   15275   19268.0797
   15276   19813.5492
   15277   19608.1167
   15278   19588.3396
   15279   19474.1756
   15280   19432.9774
   15281   19798.3383
   15282   19583.5908
   15283   19593.6895
   15284   19274.0899
   15285   19588.0186
   15286   19301.6435
   15287   19219.4422
   15288   19249.8315
   15289   19140.9197
   15290   19374.4522
   15291   19352.6854
   15292   19062.2193
   15293   19330.4968
   15294   19238.2156
   15295   19274.3003
   15296   19373.0434
   15297   19602.3196
   15298   19410.1089
   15299   19549.0713
   15300   19437.2092
   15301   19389.3672
   15302   19625.0572
   15303   19448.7202
   15304   19345.4330
   15305   19321.6127
   15306   19561.6974
   15307   19450.4930
   15308   19176.2344
   15309   19405.5932
   15310   19384.1250
   15311   19640.5889
   15312   19483.0691
   15313   19635.9935
   15314   19711.4217
   15315   19473.1317
   15316   19530.0709
   15317   19557.7656
   15318   19371.8323
   15319   19259.8810
   15320   19621.1422
   15321   19786.9551
   15322   19681.3785
   15323   19877.7775
   15324   19666.2648
   15325   20095.7334
   15326   19935.4884
   15327   19584.3110
   15328   19742.5589
   15329   19622.3018
   15330   19389.4537
   15331   19520.0515
   15332   19720.0912
   15333   19731.3234
   15334   19441.7240
   15335   19573.6951
   15336   19361.3094
   15337   19497.3446
   15338   19616.7413
   15339   19854.2348
   15340   19464.5868
   15341   19704.2210
   15342   19666.4661
   15343   19904.9965
   15344   19505.3424
   15345   19753.3253
   15346   19673.8955
   15347   19578.2414
   15348   19550.6344
   15349   19806.5712
   15350   19762.2845
   15351   19574.2408
   15352   19678.8247
   15353   19666.7862
   15354   19824.0014
   15355   19651.3213
   15356   19492.7149
   15357   19486.1453
   15358   19538.2877
   15359   19829.2115
   15360   19739.3989
   15361   20044.8916
   15362   19394.1553
   15363   19858.2407
   15364   19545.1284
   15365   19389.5278
   15366   19907.0448
   15367   19575.9990
   15368   19806.4874
   15369   19504.6044
   15370   19879.4625
   15371   19842.1784
   15372   19234.2471
   15373   19447.0824
   15374   19867.2270
   15375   19568.1802
   15376   19492.9780
   15377   19432.4719
   15378   19719.6372
   15379   19641.2262
   15380   19762.3217
   15381   19432.1021
   15382   20105.1566
   15383   19476.4707
   15384   19977.5723
   15385   19393.2761
   15386   19497.3030
   15387   19564.7824
   15388   19651.4283
   15389   19690.6725
   15390   19755.9768
   15391   19538.0312
   15392   19557.1146
   15393   19940.2610
   15394   19798.4176
   15395   19687.9948
   15396   19864.5799
   15397   19489.7974
   15398   19473.2988
   15399   19662.8215
   15400   19571.9729
   15401   19677.0715
   15402   19600.8300
   15403   19789.7822
   15404   19924.7103
   15405   19851.6024
   15406   19655.0173
   15407   19476.9319
   15408   19431.7932
   15409   19601.4866
   15410   19683.8599
   15411   19411.4955
   15412   19537.4073
   15413   19477.5580
   15414   19501.6885
   15415   19659.2544
   15416   19396.0584
   15417   19529.2765
   15418   19532.3980
   15419   19219.6028
   15420   19434.8604
   15421   19549.1593
   15422   19842.8512
   15423   19263.0454
   15424   19631.3675
   15425   19527.6401
   15426   19475.5333
   15427   19598.4034
   15428   19513.8736
   15429   19289.1325
   15430   19343.8413
   15431   19337.9653
   15432   19282.2920
   15433   19323.7620
   15434   19233.7744
   15435   18980.3202
   15436   19241.1391
   15437   19580.7477
   15438   19640.9041
   15439   19716.3169
   15440   19711.6611
   15441   19608.0443
   15442   19348.4599
   15443   19606.2110
   15444   19367.1248
   15445   19481.2507
   15446   19444.9959
   15447   19846.5527
   15448   19290.3949
   15449   19596.7336
   15450   19519.0562
   15451   19557.8084
   15452   19668.9831
   15453   19854.9806
   15454   19742.2072
   15455   19712.9002
   15456   19715.1555
   15457   19818.6115
   15458   19524.7224
   15459   19840.9346
   15460   19790.3277
   15461   19751.0864
   15462   19609.7205
   15463   19657.5655
   15464   19415.4293
   15465   19483.0701
   15466   19465.9713
   15467   19752.3770
   15468   19718.4511
   15469   19647.1126
   15470   19625.0916
   15471   19723.8414
   15472   19585.1300
   15473   19817.9527
   15474   19615.4614
   15475   19459.3889
   15476   19603.0227
   15477   19686.2592
   15478   19957.3258
   15479   19883.7781
   15480   19680.5461
   15481   19785.3080
   15482   19681.0153
   15483   19717.0541
   15484   19734.2787
   15485   19762.7376
   15486   19804.0719
   15487   19832.3736
   15488   19747.5058
   15489   19899.8288
   15490   20238.5541
   15491   19861.7441
   15492   20101.9805
   15493   19795.5119
   15494   19994.5447
   15495   19803.1283
   15496   19904.3258
   15497   20029.7969
   15498   19841.7500
   15499   20116.4706
   15500   20064.4667
   15501   19821.5899
   15502   20067.8914
   15503   20095.7492
   15504   19905.9215
   15505   19937.8330
   15506   19673.1150
   15507   19894.8857
   15508   19854.0657
   15509   19929.5857
   15510   19675.8809
   15511   19737.7933
   15512   19676.7411
   15513   19571.4326
   15514   20037.3607
   15515   19483.6492
   15516   19566.7514
   15517   19720.8535
   15518   19729.0391
   15519   19715.6711
   15520   19713.3899
   15521   19329.4986
   15522   19728.7338
   15523   19708.6482
   15524   19625.0540
   15525   19607.8663
   15526   19763.4190
   15527   19936.0339
   15528   19648.3048
   15529   19815.9418
   15530   19956.2310
   15531   19656.0052
   15532   19424.2114
   15533   19888.1751
   15534   19828.3844
   15535   19828.2314
   15536   19734.0133
   15537   19923.7314
   15538   19944.1903
   15539   19843.8907
   15540   20010.3641
   15541   19680.1801
   15542   19735.0551
   15543   19890.4092
   15544   20214.5436
   15545   19826.9702
   15546   20064.6955
   15547   20079.6583
   15548   20038.4367
   15549   19917.2907
   15550   19645.2087
   15551   20122.4727
   15552   20121.3108
   15553   19948.0381
   15554   19969.8607
   15555   19886.9128
   15556   19908.6923
   15557   19945.6478
   15558   19945.7611
   15559   19814.4758
   15560   19646.4985
   15561   19729.0571
   15562   19654.8862
   15563   19948.2549
   15564   19723.8936
   15565   19646.4987
   15566   19616.9180
   15567   19752.4989
   15568   19934.5613
   15569   19933.8986
   15570   19835.9761
   15571   19922.8444
   15572   19573.4222
   15573   19605.7027
   15574   19909.9767
   15575   19946.6091
   15576   19514.9019
   15577   19757.9284
   15578   19367.6751
   15579   19611.7112
   15580   19716.8762
   15581   19947.1186
   15582   19708.1247
   15583   19641.3403
   15584   19748.6036
   15585   19597.8554
   15586   19569.4691
   15587   19476.7336
   15588   19524.0804
   15589   19480.6088
   15590   19504.2029
   15591   19580.5018
   15592   19513.3685
   15593   19266.4529
   15594   19492.2603
   15595   19602.0052
   15596   19744.9204
   15597   19481.0145
   15598   19650.8998
   15599   19374.4366
   15600   19407.1314
   15601   19164.7997
   15602   19544.2379
   15603   19524.3482
   15604   19468.4499
   15605   19495.8110
   15606   19808.8120
   15607   19457.6460
   15608   19304.1983
   15609   19284.7021
   15610   19486.1244
   15611   19586.7149
   15612   19308.1831
   15613   19632.7430
   15614   19485.9752
   15615   19595.2075
   15616   19157.0315
   15617   19625.4004
   15618   19379.6510
   15619   19597.7010
   15620   19436.6412
   15621   19648.0272
   15622   19450.5310
   15623   19434.4580
   15624   19713.3959
   15625   19573.2125
   15626   19655.6197
   15627   19630.5265
   15628   19555.2267
   15629   19530.8875
   15630   19216.6778
   15631   19563.8578
   15632   19355.9339
   15633   19391.6258
   15634   19580.6479
   15635   19459.7154
   15636   19293.8873
   15637   19470.1435
   15638   19230.9061
   15639   19330.2031
   15640   19199.6797
   15641   19165.3407
   15642   19237.9194
   15643   19273.0050
   15644   19185.1835
   15645   19188.8023
   15646   19235.0125
   15647   19575.3152
   15648   19185.7325
   15649   19152.4216
   15650   19112.6986
   15651   19115.3953
   15652   19152.4344
   15653   18974.5280
   15654   19071.8261
   15655   19102.0747
   15656   19150.7605
   15657   18939.0695
   15658   19153.6603
   15659   19191.7186
   15660   18950.3391
   15661   19046.1909
   15662   19132.4675
   15663   19046.9092
   15664   19171.4603
   15665   19169.8144
   15666   19469.3056
   15667   19298.3254
   15668   19689.0687
   15669   19530.2077
   15670   19641.8668
   15671   19441.8292
   15672   19550.6984
   15673   19697.4023
   15674   19462.3728
   15675   19309.3959
   15676   19310.4615
   15677   19390.0309
   15678   19544.0948
   15679   19322.5795
   15680   19464.9004
   15681   19430.1501
   15682   19422.6322
   15683   19596.9562
   15684   19523.4167
   15685   19510.9647
   15686   19494.5069
   15687   19698.7269
   15688   19577.4785
   15689   19403.7333
   15690   19631.2581
   15691   19961.4044
   15692   19603.4878
   15693   19672.8552
   15694   19629.8539
   15695   19688.9478
   15696   19635.8482
   15697   19728.8946
   15698   19938.0678
   15699   19644.5071
   15700   19976.6165
   15701   19774.7571
   15702   19490.1005
   15703   19556.0860
   15704   19974.8876
   15705   19560.4327
   15706   19440.2306
   15707   19826.3786
   15708   19906.1157
   15709   19568.4465
   15710   19643.4639
   15711   19611.5754
   15712   19762.5710
   15713   19542.0046
   15714   19709.0466
   15715   19622.1732
   15716   19602.6104
   15717   19488.3527
   15718   19568.5858
   15719   19478.6667
   15720   19189.2093
   15721   19474.6792
   15722   19441.8445
   15723   19467.1287
   15724   19683.7796
   15725   19575.9774
   15726   19744.7947
   15727   19565.9679
   15728   19781.8597
   15729   19547.2690
   15730   19400.7435
   15731   19418.9073
   15732   19698.1483
   15733   19129.4028
   15734   19333.4838
   15735   19384.7170
   15736   19445.7075
   15737   19361.9508
   15738   19515.4281
   15739   19605.0126
   15740   19558.6660
   15741   19429.5967
   15742   19213.8038
   15743   19318.5796
   15744   19711.3805
   15745   19563.3327
   15746   19569.9275
   15747   19305.3356
   15748   19557.2859
   15749   19408.5365
   15750   19418.4094
   15751   19442.5723
   15752   19256.2563
   15753   19400.2874
   15754   19314.4473
   15755   19467.8390
   15756   19187.2911
   15757   19416.5399
   15758   19171.0991
   15759   19262.9924
   15760   19352.3795
   15761   19508.8297
   15762   19537.2182
   15763   19377.0466
   15764   19683.3120
   15765   19342.4625
   15766   19599.9383
   15767   19540.7382
   15768   19476.4830
   15769   19449.0748
   15770   19580.2238
   15771   19411.1639
   15772   19465.4046
   15773   19212.0296
   15774   19339.1503
   15775   19414.4290
   15776   19648.1672
   15777   19694.8592
   15778   19284.5736
   15779   19846.6194
   15780   19491.5500
   15781   19171.7593
   15782   19535.6472
   15783   19063.6114
   15784   19566.1944
   15785   19342.1755
   15786   19178.9472
   15787   19608.4346
   15788   19246.2320
   15789   19641.4454
   15790   19413.2325
   15791   19643.0017
   15792   19274.3246
   15793   19611.0731
   15794   19061.9834
   15795   19438.7612
   15796   19515.1965
   15797   19439.6712
   15798   19325.0087
   15799   19160.8103
   15800   19382.5758
   15801   19558.1453
   15802   19395.5402
   15803   19570.0882
   15804   19239.2624
   15805   19487.4047
   15806   19510.8783
   15807   19378.8125
   15808   19768.4334
   15809   19585.3860
   15810   19574.1469
   15811   19339.8028
   15812   19371.4485
   15813   19594.8982
   15814   19389.8027
   15815   19281.0845
   15816   19347.2182
   15817   19531.3812
   15818   19492.6983
   15819   19429.5226
   15820   19921.1707
   15821   19485.2623
   15822   19642.3378
   15823   19343.8046
   15824   19463.9733
   15825   19497.4010
   15826   19511.2889
   15827   19500.7854
   15828   19578.1094
   15829   19696.6446
   15830   19599.4031
   15831   19526.9172
   15832   19376.4572
   15833   19529.3333
   15834   19332.6403
   15835   19351.2514
   15836   19187.4596
   15837   19319.8203
   15838   19378.5867
   15839   19524.3444
   15840   19709.1003
   15841   19578.3338
   15842   19643.4709
   15843   19617.5882
   15844   20045.5123
   15845   19711.0713
   15846   19357.7159
   15847   19597.6597
   15848   19513.1687
   15849   19580.4611
   15850   19485.5564
   15851   19238.8471
   15852   19557.9113
   15853   19309.4089
   15854   19261.7879
   15855   19378.5400
   15856   19452.1320
   15857   19729.2636
   15858   19565.8438
   15859   19340.6269
   15860   19507.7792
   15861   19418.0607
   15862   19425.9972
   15863   19375.7373
   15864   19434.8675
   15865   19162.7280
   15866   19525.3106
   15867   19278.8994
   15868   19374.9617
   15869   19371.4721
   15870   19508.9591
   15871   19070.3906
   15872   18932.0091
   15873   19321.6828
   15874   19299.0749
   15875   19155.1970
   15876   19319.0394
   15877   19195.8319
   15878   19377.6134
   15879   19524.4303
   15880   19183.5022
   15881   19285.6326
   15882   19362.3957
   15883   19133.4208
   15884   19046.0704
   15885   19126.6062
   15886   18875.7387
   15887   19276.7655
   15888   19081.5858
   15889   19352.8226
   15890   18945.9295
   15891   18964.1602
   15892   19441.3623
   15893   19198.8893
   15894   19299.9993
   15895   19179.8735
   15896   19269.8471
   15897   19152.8610
   15898   19254.7685
   15899   19185.1200
   15900   19385.4149
   15901   19479.8536
   15902   19232.2778
   15903   19197.5351
   15904   19234.3669
   15905   19247.4420
   15906   19048.7421
   15907   19295.2744
   15908   19176.7583
   15909   19246.9872
   15910   19195.9040
   15911   19077.8272
   15912   19448.2769
   15913   18963.3036
   15914   19372.6242
   15915   19007.5673
   15916   19530.0492
   15917   19447.8940
   15918   19498.4232
   15919   19426.4124
   15920   19550.5478
   15921   19460.2709
   15922   19425.9630
   15923   19514.5841
   15924   19310.6798
   15925   19248.1663
   15926   19468.9628
   15927   19780.9955
   15928   19289.2660
   15929   19341.4514
   15930   19517.2421
   15931   19183.6087
   15932   19522.8286
   15933   19679.9403
   15934   19481.4798
   15935   19647.6609
   15936   19059.5242
   15937   19197.7080
   15938   19217.2863
   15939   19354.6872
   15940   19212.3348
   15941   19452.6373
   15942   19160.9048
   15943   19096.0430
   15944   19083.2005
   15945   19325.9928
   15946   18913.7534
   15947   18987.9839
   15948   19173.2797
   15949   19080.3434
   15950   19140.0210
   15951   19048.6490
   15952   19221.3508
   15953   19293.2438
   15954   19450.8081
   15955   19013.3217
   15956   19445.1918
   15957   19067.9690
   15958   19463.1987
   15959   19129.2623
   15960   19226.7780
   15961   19397.1000
   15962   19151.5352
   15963   19339.1302
   15964   18983.8837
   15965   19283.6202
   15966   19044.9730
   15967   19491.5349
   15968   19340.0826
   15969   19510.4022
   15970   19471.4817
   15971   19239.6053
   15972   19406.9367
   15973   19252.8728
   15974   19440.1821
   15975   19665.3129
   15976   19188.9623
   15977   19524.6335
   15978   19345.9787
   15979   19485.7321
   15980   19220.8742
   15981   19345.7151
   15982   19287.4061
   15983   19248.6594
   15984   19247.3297
   15985   19349.6899
   15986   19330.3434
   15987   19344.1834
   15988   19640.3462
   15989   19410.2504
   15990   19026.0670
   15991   19456.7975
   15992   19302.9955
   15993   19368.7924
   15994   19252.2470
   15995   19522.1800
   15996   19506.3213
   15997   19354.5462
   15998   19257.3664
   15999   19332.5870
   16000   19035.5037
   16001   19005.8315
   16002   19117.0627
   16003   19826.7648
   16004   19341.2722
   16005   19425.8834
   16006   19471.4940
   16007   19096.4721
   16008   19101.6767
   16009   19472.3513
   16010   19369.5807
   16011   19494.4179
   16012   18957.9127
   16013   19285.2493
   16014   19299.1693
   16015   19081.1239
   16016   19181.7736
   16017   19060.0997
   16018   19158.2217
   16019   19127.2837
   16020   19368.8393
   16021   19388.5315
   16022   19129.5025
   16023   19261.4868
   16024   19319.9653
   16025   19290.5652
   16026   19413.3044
   16027   19511.9836
   16028   19438.8736
   16029   19645.4161
   16030   19686.2892
   16031   19795.2807
   16032   19508.4077
   16033   19527.6404
   16034   19534.5570
   16035   19615.0114
   16036   19650.6131
   16037   19717.3037
   16038   19561.1034
   16039   19290.7751
   16040   19692.9495
   16041   19357.6345
   16042   19352.8101
   16043   19524.3539
   16044   19317.2683
   16045   19567.1852
   16046   19093.7360
   16047   19393.4990
   16048   19683.4109
   16049   19340.3778
   16050   19426.0525
   16051   19289.1961
   16052   19083.4830
   16053   19640.8383
   16054   19674.3330
   16055   19665.2263
   16056   19677.7882
   16057   19956.1328
   16058   19853.0481
   16059   19949.3414
   16060   19507.3917
   16061   19804.3328
   16062   19646.8579
   16063   19351.6460
   16064   19350.8435
   16065   19395.5040
   16066   19396.9424
   16067   19403.1969
   16068   19528.4095
   16069   19258.9754
   16070   19461.9922
   16071   19595.3947
   16072   19460.3930
   16073   19199.0302
   16074   19423.6124
   16075   19379.1247
   16076   19254.5787
   16077   19077.7725
   16078   19184.3866
   16079   19481.8920
   16080   19163.2381
   16081   19333.7847
   16082   19549.8217
   16083   19176.9934
   16084   19524.6924
   16085   19285.5712
   16086   19264.8537
   16087   18993.9018
   16088   19057.5992
   16089   19063.7043
   16090   19215.1039
   16091   19236.9192
   16092   19363.1656
   16093   19379.0848
   16094   19169.2412
   16095   19172.0088
   16096   18973.3700
   16097   19367.2852
   16098   19251.4394
   16099   18995.0296
   16100   19423.8893
   16101   19172.6313
   16102   19336.8074
   16103   18926.1238
   16104   19216.2646
   16105   19305.2149
   16106   19144.4765
   16107   19183.3477
   16108   19684.5007
   16109   18758.5595
   16110   19206.6554
   16111   19129.7928
   16112   19096.6865
   16113   19323.8004
   16114   19097.0574
   16115   19165.0186
   16116   19602.9084
   16117   19367.7276
   16118   19279.0027
   16119   19477.9798
   16120   19470.9570
   16121   19326.5492
   16122   19118.8551
   16123   19476.4693
   16124   19303.0569
   16125   19512.7963
   16126   19131.5123
   16127   19015.7804
   16128   19222.2475
   16129   19195.8579
   16130   19518.6173
   16131   19072.1923
   16132   19202.3100
   16133   19019.7213
   16134   19215.2438
   16135   18954.5973
   16136   19195.2466
   16137   19125.6057
   16138   19213.9835
   16139   18945.5960
   16140   19251.8201
   16141   19356.1838
   16142   19246.2726
   16143   19039.8648
   16144   19269.0262
   16145   19190.9105
   16146   19440.3766
   16147   19216.9153
   16148   19421.3225
   16149   19638.6002
   16150   19349.0984
   16151   19518.8137
   16152   19152.1840
   16153   19189.6954
   16154   18946.2654
   16155   19298.4116
   16156   19328.2054
   16157   19087.5467
   16158   19467.9774
   16159   19368.8438
   16160   19537.5811
   16161   19381.1832
   16162   19545.1945
   16163   19351.9659
   16164   19389.4335
   16165   19496.0148
   16166   19052.8831
   16167   19314.1150
   16168   19460.4952
   16169   19275.4899
   16170   19424.6819
   16171   19447.1536
   16172   19469.9290
   16173   19367.0668
   16174   19434.4524
   16175   19074.3272
   16176   19398.9884
   16177   19243.5974
   16178   19429.0042
   16179   19405.1407
   16180   19299.9019
   16181   19477.7930
   16182   19357.6863
   16183   19381.3970
   16184   19475.2021
   16185   19603.7772
   16186   19458.3606
   16187   19424.0791
   16188   19412.5840
   16189   19467.4603
   16190   19105.3387
   16191   19195.6971
   16192   19682.9881
   16193   19596.7418
   16194   19661.5024
   16195   19689.6376
   16196   19377.4650
   16197   19339.5690
   16198   19360.9514
   16199   19171.3502
   16200   19533.4031
   16201   19108.9026
   16202   19255.4420
   16203   19082.2619
   16204   19247.9554
   16205   19489.8719
   16206   19200.3925
   16207   19364.7495
   16208   19291.3236
   16209   19157.8698
   16210   19243.4333
   16211   19265.1195
   16212   19268.6925
   16213   19259.3283
   16214   19271.6687
   16215   19403.0811
   16216   19477.8036
   16217   19782.9920
   16218   19529.2184
   16219   19479.8090
   16220   19499.8258
   16221   19418.4311
   16222   19475.2745
   16223   19646.0949
   16224   19459.3581
   16225   19530.3787
   16226   19284.9508
   16227   19250.3170
   16228   19586.1825
   16229   19243.6585
   16230   19488.8863
   16231   19151.7697
   16232   19221.2607
   16233   19071.0893
   16234   19317.1676
   16235   19361.2647
   16236   19299.7717
   16237   19079.8100
   16238   19160.1145
   16239   19250.7434
   16240   19057.6081
   16241   19323.1477
   16242   19263.4219
   16243   19232.2018
   16244   19652.0119
   16245   19011.2658
   16246   19242.8556
   16247   19220.7208
   16248   19374.2707
   16249   19121.9158
   16250   19251.4125
   16251   19270.5603
   16252   18963.4108
   16253   19154.1082
   16254   19190.6373
   16255   19460.2862
   16256   19257.0170
   16257   19335.1413
   16258   19279.6944
   16259   19126.9583
   16260   19239.7042
   16261   18857.3621
   16262   19012.6158
   16263   19219.8203
   16264   19239.8209
   16265   19240.0790
   16266   19133.7202
   16267   19206.3552
   16268   19274.2384
   16269   19166.9643
   16270   19087.4201
   16271   19403.6932
   16272   19182.0142
   16273   19101.2065
   16274   19137.0769
   16275   19357.2595
   16276   19398.1750
   16277   19231.7384
   16278   19173.9432
   16279   19203.5332
   16280   19509.6858
   16281   19101.8662
   16282   19296.4441
   16283   19019.4223
   16284   19151.7697
   16285   19140.3245
   16286   19314.2816
   16287   19102.0094
   16288   19265.7873
   16289   19040.9305
   16290   18987.3526
   16291   19280.9328
   16292   19312.3220
   16293   19318.2225
   16294   19345.0467
   16295   19150.0581
   16296   19319.1373
   16297   19354.4256
   16298   19066.5773
   16299   19336.0979
   16300   19126.9488
   16301   19188.2850
   16302   19300.1862
   16303   19187.9111
   16304   19216.6875
   16305   18917.9826
   16306   18969.4730
   16307   19025.0199
   16308   18944.6258
   16309   18794.8859
   16310   19398.3178
   16311   19197.1040
   16312   19031.5594
   16313   18955.9860
   16314   18962.8931
   16315   19202.0117
   16316   18924.3955
   16317   19055.2589
   16318   19248.8265
   16319   19415.4641
   16320   19194.6216
   16321   19003.8398
   16322   19051.3237
   16323   18985.9822
   16324   19028.9533
   16325   18623.0656
   16326   18701.4204
   16327   19013.7116
   16328   18688.3061
   16329   18828.5831
   16330   18741.4209
   16331   18835.9475
   16332   19123.0165
   16333   18962.7781
   16334   18778.3394
   16335   19055.2095
   16336   19194.1603
   16337   19103.4356
   16338   19357.7766
   16339   19107.5313
   16340   19007.1856
   16341   19439.7165
   16342   19140.5846
   16343   19236.1416
   16344   19268.3021
   16345   19450.9534
   16346   19056.3486
   16347   19332.3842
   16348   19106.5252
   16349   19721.6152
   16350   19107.2584
   16351   19507.8259
   16352   19353.9121
   16353   19322.6830
   16354   19147.2685
   16355   19161.5678
   16356   19478.0347
   16357   19379.8061
   16358   19338.6325
   16359   19428.7775
   16360   19531.5278
   16361   19275.5859
   16362   18959.5285
   16363   19430.5096
   16364   19234.9270
   16365   19465.0351
   16366   19413.3973
   16367   19185.1660
   16368   19266.3264
   16369   19098.9435
   16370   19176.2048
   16371   19271.8095
   16372   19135.2615
   16373   19487.7046
   16374   19257.2334
   16375   19452.8741
   16376   19342.0491
   16377   19224.7265
   16378   19335.9801
   16379   19359.3345
   16380   19238.5694
   16381   19042.3731
   16382   19422.4087
   16383   19296.8714
   16384   19231.7718
   16385   18953.1994
   16386   19433.7526
   16387   19354.1467
   16388   19359.1646
   16389   19414.7980
   16390   19402.8809
   16391   19774.2464
   16392   19497.5916
   16393   19413.3369
   16394   19329.6053
   16395   19367.8808
   16396   19430.8643
   16397   19318.5730
   16398   19364.0353
   16399   19795.2121
   16400   19446.5256
   16401   19596.2817
   16402   19635.7832
   16403   19518.1451
   16404   19514.7148
   16405   19874.6880
   16406   19423.4742
   16407   19939.8101
   16408   19478.9545
   16409   19422.9084
   16410   19710.6283
   16411   19621.8307
   16412   19695.3386
   16413   19696.4525
   16414   19348.3258
   16415   19291.6307
   16416   19614.9383
   16417   19342.4040
   16418   19491.8684
   16419   19533.4611
   16420   19147.3062
   16421   19182.0600
   16422   19217.5834
   16423   19687.5768
   16424   19607.6730
   16425   19526.2528
   16426   19628.7443
   16427   19518.2111
   16428   19882.5427
   16429   19760.5085
   16430   19985.0690
   16431   19847.9408
   16432   19925.4776
   16433   19893.2773
   16434   19390.8119
   16435   20033.7090
   16436   19566.7157
   16437   19900.2680
   16438   19724.7784
   16439   19733.2813
   16440   19914.9864
   16441   19802.9276
   16442   19768.0454
   16443   19947.8631
   16444   19647.1466
   16445   20123.7672
   16446   19943.0002
   16447   19721.1121
   16448   19691.4788
   16449   19704.0729
   16450   19911.2244
   16451   19916.6997
   16452   19710.5927
   16453   19724.4959
   16454   19894.8503
   16455   19409.0840
   16456   19964.3662
   16457   19687.5239
   16458   19760.9826
   16459   19703.0296
   16460   19665.5364
   16461   19750.7809
   16462   19694.6547
   16463   19739.1440
   16464   19587.1923
   16465   19847.6736
   16466   19429.5050
   16467   19461.5384
   16468   19413.5231
   16469   19306.3329
   16470   19405.3924
   16471   19336.2903
   16472   19334.5922
   16473   19326.8350
   16474   19394.6339
   16475   19631.3641
   16476   19492.8163
   16477   19807.5314
   16478   19315.7264
   16479   19056.7937
   16480   19420.9149
   16481   19374.1859
   16482   19352.6029
   16483   19569.6656
   16484   19456.3654
   16485   19380.3166
   16486   19293.1122
   16487   19480.0935
   16488   19260.5269
   16489   19459.8648
   16490   19165.8408
   16491   19206.0946
   16492   19394.5879
   16493   19190.4333
   16494   19244.6921
   16495   18959.2608
   16496   19440.9705
   16497   19654.6942
   16498   19310.6455
   16499   19538.5854
   16500   19400.0027
   16501   19396.6114
   16502   19238.5190
   16503   19059.7089
   16504   19133.3454
   16505   19284.4372
   16506   19286.4512
   16507   19322.2394
   16508   19411.7971
   16509   19434.2954
   16510   19389.8199
   16511   19302.1265
   16512   19367.1554
   16513   19159.4987
   16514   19152.6422
   16515   19240.8077
   16516   18945.5745
   16517   18956.8891
   16518   19243.5037
   16519   19026.0406
   16520   19045.8434
   16521   18958.1260
   16522   19293.5884
   16523   19154.6007
   16524   19403.7157
   16525   19228.8764
   16526   19224.3960
   16527   19389.3918
   16528   19421.4377
   16529   19412.2168
   16530   19710.3607
   16531   19520.6665
   16532   19382.3917
   16533   19432.4772
   16534   19335.8902
   16535   19874.2140
   16536   19614.5031
   16537   19426.7791
   16538   19334.8310
   16539   19171.5428
   16540   19447.5551
   16541   19181.5619
   16542   19287.8759
   16543   19192.9256
   16544   19101.5994
   16545   19380.8173
   16546   19510.0591
   16547   19394.4840
   16548   19472.8478
   16549   19659.5420
   16550   19452.1766
   16551   19224.8074
   16552   19335.9156
   16553   19207.8882
   16554   19253.7421
   16555   19138.7323
   16556   19312.2328
   16557   19236.5045
   16558   19227.2755
   16559   19321.1949
   16560   19109.0769
   16561   19336.3439
   16562   19508.5621
   16563   19349.0314
   16564   18966.8004
   16565   19626.8839
   16566   19268.1212
   16567   19156.3567
   16568   19110.8883
   16569   19160.1823
   16570   19052.4170
   16571   19053.0053
   16572   19388.3990
   16573   19179.5037
   16574   19243.5617
   16575   19208.4416
   16576   19281.6579
   16577   18957.6817
   16578   19130.8262
   16579   19484.5639
   16580   19164.4712
   16581   19428.2942
   16582   19276.8614
   16583   19439.6735
   16584   19143.5256
   16585   19271.8015
   16586   19340.7884
   16587   19717.8629
   16588   19268.1940
   16589   19316.2390
   16590   19552.7215
   16591   19374.4483
   16592   19464.9986
   16593   19262.5671
   16594   19441.3645
   16595   19416.1395
   16596   19313.7639
   16597   19190.4059
   16598   19395.6914
   16599   19351.1294
   16600   19036.6060
   16601   19208.8609
   16602   19163.5016
   16603   19720.6615
   16604   19520.9815
   16605   19245.1988
   16606   19488.9120
   16607   19318.0781
   16608   19424.9291
   16609   19544.4072
   16610   19386.4936
   16611   19401.8297
   16612   19233.2954
   16613   19386.6531
   16614   18929.1742
   16615   19296.2562
   16616   19236.2199
   16617   19085.4142
   16618   19201.7844
   16619   19108.1065
   16620   19163.4008
   16621   19416.6859
   16622   19291.7580
   16623   19010.6293
   16624   18988.5526
   16625   18890.6135
   16626   18883.1092
   16627   18871.2801
   16628   18675.5900
   16629   19059.9508
   16630   18840.5274
   16631   18980.9801
   16632   19242.6772
   16633   19074.4537
   16634   19044.0467
   16635   19076.5864
   16636   18657.5188
   16637   19101.3899
   16638   19082.3962
   16639   19372.4969
   16640   19173.4748
   16641   19019.2216
   16642   19186.1499
   16643   19342.8190
   16644   19295.4285
   16645   19565.3010
   16646   19259.1632
   16647   19467.9119
   16648   19468.2680
   16649   19344.3255
   16650   19021.8233
   16651   19028.6939
   16652   19115.7089
   16653   19193.4594
   16654   19332.0995
   16655   19139.6917
   16656   19044.6008
   16657   18899.6750
   16658   19431.7263
   16659   19033.9962
   16660   19107.1739
   16661   19153.8034
   16662   18937.9869
   16663   19132.3481
   16664   18936.5666
   16665   19572.9212
   16666   19404.5111
   16667   19204.5222
   16668   18797.1813
   16669   19345.0873
   16670   19088.8271
   16671   19153.1132
   16672   19065.6094
   16673   19254.6869
   16674   19297.2565
   16675   19210.2285
   16676   19573.8888
   16677   19382.9444
   16678   19088.1504
   16679   19225.4335
   16680   19012.6959
   16681   19282.7305
   16682   19457.8909
   16683   19182.4429
   16684   19111.0126
   16685   19247.0905
   16686   19169.9044
   16687   19146.9970
   16688   19054.3668
   16689   19061.5746
   16690   19217.2539
   16691   19071.3555
   16692   18990.4148
   16693   18980.7093
   16694   19055.3466
   16695   18842.7529
   16696   18977.1168
   16697   18975.6843
   16698   19049.1914
   16699   19016.6799
   16700   18914.3167
   16701   19106.2810
   16702   18855.9792
   16703   19325.4315
   16704   19005.0858
   16705   19076.0378
   16706   19250.8930
   16707   19083.2249
   16708   18959.3904
   16709   18996.9031
   16710   18911.6872
   16711   18846.6743
   16712   18908.8397
   16713   18994.3198
   16714   18836.4120
   16715   19014.6125
   16716   19180.4819
   16717   18864.1168
   16718   19304.8078
   16719   18946.1612
   16720   18778.8963
   16721   19200.9067
   16722   19178.2979
   16723   19007.9341
   16724   18966.9536
   16725   19038.9568
   16726   18784.3766
   16727   18894.2078
   16728   18751.2955
   16729   18791.3888
   16730   19074.7450
   16731   18889.9156
   16732   18866.1717
   16733   19170.0852
   16734   18952.8697
   16735   19131.1109
   16736   19054.7206
   16737   19004.9243
   16738   19026.0280
   16739   19321.9823
   16740   18905.3155
   16741   19324.9529
   16742   19301.3820
   16743   19095.2059
   16744   18983.7056
   16745   19083.6703
   16746   19236.7120
   16747   18889.3041
   16748   19175.4284
   16749   19277.3716
   16750   19421.5851
   16751   18944.8313
   16752   19258.1877
   16753   19099.8843
   16754   19175.1077
   16755   18921.0079
   16756   19306.5834
   16757   19603.5062
   16758   19120.0541
   16759   19135.1981
   16760   19032.8491
   16761   19214.8618
   16762   19373.9753
   16763   18960.7019
   16764   19150.2378
   16765   19336.0634
   16766   19457.2714
   16767   19312.8152
   16768   19114.3361
   16769   19205.7477
   16770   18870.6623
   16771   18983.1973
   16772   19191.6224
   16773   18870.6710
   16774   19038.6249
   16775   19020.3609
   16776   19171.2256
   16777   18830.6746
   16778   18684.1543
   16779   18905.5393
   16780   18923.3295
   16781   19004.8352
   16782   18762.7584
   16783   18818.4099
   16784   18905.7135
   16785   19025.3203
   16786   18956.5129
   16787   19009.2392
   16788   19097.3876
   16789   19004.4155
   16790   18987.8941
   16791   19181.5444
   16792   18845.9813
   16793   18689.5803
   16794   18926.8967
   16795   18965.8634
   16796   18912.6574
   16797   19163.7996
   16798   19011.6156
   16799   18563.9325
   16800   18836.1142
   16801   18874.6073
   16802   19122.0399
   16803   18919.5739
   16804   18793.3546
   16805   18895.2529
   16806   19062.6596
   16807   18821.3408
   16808   19262.6985
   16809   18922.5275
   16810   19458.9832
   16811   19151.4513
   16812   19146.3552
   16813   19383.6386
   16814   18929.4647
   16815   19237.0641
   16816   19089.2466
   16817   19039.3064
   16818   19122.3405
   16819   18747.0892
   16820   18951.6551
   16821   18736.5833
   16822   19128.7609
   16823   19100.1899
   16824   18763.1467
   16825   19048.9705
   16826   18832.6656
   16827   18893.9993
   16828   18810.3508
   16829   18736.1708
   16830   19088.2122
   16831   18874.3998
   16832   18546.5457
   16833   18748.6799
   16834   19087.0951
   16835   19056.3258
   16836   18913.4258
   16837   19130.0622
   16838   18984.6381
   16839   18875.8804
   16840   18791.8673
   16841   18793.9191
   16842   18854.2662
   16843   18953.9362
   16844   19278.9497
   16845   18873.6415
   16846   19064.9222
   16847   18948.5711
   16848   19058.0510
   16849   18932.0794
   16850   19552.1167
   16851   19335.2188
   16852   19163.4129
   16853   19196.5500
   16854   19193.8084
   16855   19305.9738
   16856   19381.2569
   16857   19112.1250
   16858   19455.6981
   16859   19505.3642
   16860   19276.3928
   16861   19171.0868
   16862   19447.7540
   16863   19005.2682
   16864   19039.9371
   16865   19217.6169
   16866   19259.9554
   16867   18877.5378
   16868   18892.1216
   16869   18950.3786
   16870   18987.3946
   16871   19209.5296
   16872   19051.5450
   16873   18920.3401
   16874   18705.6493
   16875   19073.3752
   16876   18797.1976
   16877   18813.1026
   16878   18827.7715
   16879   18918.4265
   16880   18983.3146
   16881   18860.7192
   16882   19147.6441
   16883   19030.3079
   16884   18943.4986
   16885   18801.1541
   16886   19133.7667
   16887   18805.8260
   16888   18527.2544
   16889   18789.5855
   16890   18846.2688
   16891   18449.4990
   16892   18890.6363
   16893   18989.0712
   16894   18959.9046
   16895   19155.9742
   16896   18968.6372
   16897   18916.9592
   16898   18796.5739
   16899   18972.7320
   16900   18853.0821
   16901   18869.9545
   16902   19161.9847
   16903   18898.1199
   16904   18505.2866
   16905   18648.2730
   16906   19075.8461
   16907   18973.5192
   16908   18688.3278
   16909   19056.6433
   16910   18918.5905
   16911   18845.8971
   16912   19025.7790
   16913   18973.5863
   16914   18929.0268
   16915   18854.7899
   16916   18839.7286
   16917   18592.3169
   16918   18910.6320
   16919   18601.8199
   16920   18755.6588
   16921   18999.8754
   16922   18877.3983
   16923   18653.6306
   16924   19203.7649
   16925   18912.7010
   16926   18819.0824
   16927   18613.5710
   16928   18753.7676
   16929   18909.5618
   16930   19219.3458
   16931   19178.1544
   16932   18909.8025
   16933   18867.4206
   16934   19103.9180
   16935   18793.5409
   16936   19051.5369
   16937   18874.7195
   16938   19113.8852
   16939   19115.0659
   16940   18965.6303
   16941   19232.5184
   16942   19429.6699
   16943   19086.5621
   16944   18875.3512
   16945   19172.8324
   16946   19114.0264
   16947   19203.6942
   16948   19117.5055
   16949   18974.1722
   16950   18965.6137
   16951   18870.8287
   16952   18592.8540
   16953   18972.3286
   16954   19035.7496
   16955   18812.3988
   16956   18991.0226
   16957   19013.9701
   16958   19241.3719
   16959   19107.3161
   16960   19134.0627
   16961   19144.1694
   16962   19059.0248
   16963   19318.0337
   16964   19112.5727
   16965   19061.9781
   16966   18998.1178
   16967   19351.5323
   16968   19180.4253
   16969   19259.1241
   16970   19089.3735
   16971   19136.7083
   16972   19292.1147
   16973   19196.3795
   16974   19123.4462
   16975   19352.3476
   16976   19097.4978
   16977   19033.2660
   16978   19007.8104
   16979   19083.6050
   16980   18969.5143
   16981   19013.5118
   16982   19056.7313
   16983   19177.1261
   16984   18909.9615
   16985   19010.2829
   16986   19244.9320
   16987   18866.5445
   16988   18997.4952
   16989   18890.7305
   16990   19289.1442
   16991   19227.6405
   16992   19187.7648
   16993   19243.3677
   16994   19290.0498
   16995   19030.0092
   16996   19219.0631
   16997   19296.8168
   16998   19040.6296
   16999   19162.3940
   17000   19294.0764
   17001   18859.9909
   17002   19099.1898
   17003   18941.6109
   17004   18989.7209
   17005   19151.3221
   17006   18789.3525
   17007   18855.6967
   17008   19041.6760
   17009   18844.2901
   17010   18785.0872
   17011   18915.4736
   17012   19013.8043
   17013   18830.1741
   17014   18560.0084
   17015   18661.6731
   17016   18814.5037
   17017   18706.8437
   17018   18803.2706
   17019   18685.6815
   17020   18961.8079
   17021   18568.1387
   17022   18988.8472
   17023   18879.3519
   17024   19036.6202
   17025   19094.0349
   17026   18926.8639
   17027   18825.0181
   17028   19368.9690
   17029   19054.4673
   17030   19299.7087
   17031   19012.2126
   17032   18914.2625
   17033   18999.3880
   17034   19257.5272
   17035   19049.8005
   17036   19112.7798
   17037   19099.6034
   17038   19139.1204
   17039   18907.4802
   17040   18890.9863
   17041   19007.7403
   17042   19071.6370
   17043   18970.2449
   17044   18945.3234
   17045   19003.0050
   17046   18841.9970
   17047   19072.2432
   17048   19067.0330
   17049   19035.8210
   17050   19047.9561
   17051   19311.5224
   17052   19442.0137
   17053   19175.9116
   17054   18913.9266
   17055   19145.2361
   17056   19056.2378
   17057   19628.4677
   17058   19183.6503
   17059   19325.5294
   17060   19106.4304
   17061   19023.0216
   17062   18939.7264
   17063   19364.4185
   17064   19553.4630
   17065   19117.8943
   17066   18981.2666
   17067   19003.2336
   17068   19267.6916
   17069   19224.2579
   17070   18809.8221
   17071   19042.9547
   17072   19121.4690
   17073   19271.8418
   17074   18930.4713
   17075   19159.5739
   17076   19193.2314
   17077   18914.4944
   17078   19061.8359
   17079   19213.3897
   17080   19377.9812
   17081   19121.1190
   17082   19151.4999
   17083   18917.4139
   17084   19249.0236
   17085   19329.5358
   17086   19283.2853
   17087   18985.2477
   17088   18792.9782
   17089   18763.7808
   17090   19108.4153
   17091   18771.0387
   17092   19157.8643
   17093   19424.9477
   17094   19076.8350
   17095   19371.7997
   17096   18996.7785
   17097   19320.0977
   17098   19340.0486
   17099   19603.4864
   17100   19430.9685
   17101   19139.0987
   17102   19146.3083
   17103   19338.8234
   17104   19141.8565
   17105   19046.2413
   17106   19189.7574
   17107   18860.9885
   17108   19073.9159
   17109   19198.9758
   17110   19216.8030
   17111   19263.2885
   17112   19124.2949
   17113   19049.4265
   17114   19207.7361
   17115   19120.1046
   17116   19270.1357
   17117   19177.3290
   17118   19194.5549
   17119   19325.1747
   17120   19506.3663
   17121   19147.3437
   17122   19207.3791
   17123   19232.3259
   17124   19162.6651
   17125   19210.8379
   17126   19334.1334
   17127   19472.7169
   17128   19410.4258
   17129   19380.2840
   17130   19159.9985
   17131   19487.2213
   17132   19168.5239
   17133   19250.9377
   17134   19229.8711
   17135   19138.3040
   17136   19129.5036
   17137   19039.3562
   17138   19092.7631
   17139   18945.8243
   17140   18895.6641
   17141   19019.2845
   17142   18821.3841
   17143   19261.5683
   17144   19195.9585
   17145   19559.1216
   17146   19366.3924
   17147   19185.9575
   17148   19206.8816
   17149   19476.8118
   17150   19481.6532
   17151   19171.8132
   17152   18949.1982
   17153   19037.9218
   17154   18981.8927
   17155   19021.7766
   17156   19088.9412
   17157   19034.8672
   17158   19424.8438
   17159   19346.9331
   17160   19365.1041
   17161   18977.4184
   17162   19222.5206
   17163   19145.0582
   17164   19386.7631
   17165   19363.9125
   17166   19291.7665
   17167   19265.1513
   17168   19201.4367
   17169   19253.2571
   17170   19197.3154
   17171   19152.6923
   17172   19393.9758
   17173   19160.1556
   17174   19000.1511
   17175   19113.5603
   17176   19325.8351
   17177   19309.3405
   17178   18895.6795
   17179   19122.9318
   17180   18967.2840
   17181   19247.6030
   17182   18918.7649
   17183   19027.1314
   17184   19086.8639
   17185   18984.9992
   17186   19399.4895
   17187   19252.3640
   17188   19172.5136
   17189   18863.5838
   17190   18861.5666
   17191   19050.7271
   17192   19026.4212
   17193   19106.3840
   17194   18896.2219
   17195   19026.5077
   17196   19176.2919
   17197   19348.8110
   17198   19192.3881
   17199   18921.2036
   17200   19166.5484
   17201   19285.3078
   17202   19467.7104
   17203   19112.6455
   17204   19304.3524
   17205   19456.6849
   17206   19560.5265
   17207   19817.1433
   17208   18887.7346
   17209   19375.7577
   17210   19122.9440
   17211   18945.7282
   17212   19351.6760
   17213   19057.7242
   17214   19110.4677
   17215   19110.2651
   17216   18770.8608
   17217   19081.1084
   17218   19218.2118
   17219   19263.9808
   17220   19020.8512
   17221   19255.2228
   17222   18877.6405
   17223   19143.5620
   17224   18963.8331
   17225   18948.8328
   17226   19270.0748
   17227   18914.1838
   17228   18976.4410
   17229   18702.1881
   17230   18751.4321
   17231   18826.4977
   17232   18720.8739
   17233   18691.2134
   17234   18715.1289
   17235   18902.1427
   17236   19178.0685
   17237   18955.0335
   17238   19331.4683
   17239   19046.8701
   17240   19071.1276
   17241   19317.8595
   17242   18816.0307
   17243   18890.6513
   17244   18805.7590
   17245   18901.2930
   17246   18950.2068
   17247   18872.1637
   17248   18864.0884
   17249   18806.2221
   17250   18887.9938
   17251   18990.6036
   17252   18824.0210
   17253   19077.5943
   17254   18724.0065
   17255   18889.7367
   17256   18811.9131
   17257   18889.1343
   17258   19181.7988
   17259   19155.9298
   17260   19025.5586
   17261   19271.8166
   17262   19421.5318
   17263   19145.7770
   17264   18896.6217
   17265   19370.6839
   17266   19413.0454
   17267   19204.4503
   17268   19182.0818
   17269   19329.9020
   17270   19107.0199
   17271   19199.0044
   17272   19137.7158
   17273   19063.0149
   17274   19431.8114
   17275   19448.7873
   17276   19160.0533
   17277   19415.1173
   17278   19140.9041
   17279   19255.8392
   17280   19219.8719
   17281   19543.3859
   17282   19162.4541
   17283   19278.8692
   17284   19500.2376
   17285   19249.6884
   17286   19384.6374
   17287   19011.8527
   17288   19097.4431
   17289   18853.2380
   17290   18592.5343
   17291   18988.5009
   17292   19169.3307
   17293   18697.2267
   17294   18792.1478
   17295   18874.2216
   17296   19028.8372
   17297   19042.1583
   17298   18583.9521
   17299   19193.2856
   17300   18731.8488
   17301   18760.6502
   17302   18970.2270
   17303   18995.7891
   17304   18605.9759
   17305   19159.9781
   17306   19111.9766
   17307   18907.2750
   17308   18977.5877
   17309   18981.4719
   17310   19305.8365
   17311   19403.4826
   17312   19025.8063
   17313   19110.1482
   17314   19093.2954
   17315   18924.7287
   17316   18991.8979
   17317   19043.2737
   17318   19170.5512
   17319   18852.7172
   17320   19323.1694
   17321   19336.4363
   17322   18852.2826
   17323   18805.4652
   17324   18910.6340
   17325   18822.1306
   17326   18665.4417
   17327   18760.3305
   17328   18801.3758
   17329   18896.2775
   17330   18589.5500
   17331   18949.0203
   17332   19189.6813
   17333   19556.0218
   17334   19310.7677
   17335   19325.7066
   17336   19266.2983
   17337   19278.6518
   17338   19468.1335
   17339   19402.6744
   17340   19447.5203
   17341   18987.2883
   17342   19096.7277
   17343   18994.3033
   17344   19290.9669
   17345   18952.9669
   17346   19134.2258
   17347   19165.4593
   17348   19073.3797
   17349   18986.1357
   17350   18982.3887
   17351   18829.1106
   17352   19247.1972
   17353   18982.4251
   17354   19381.6677
   17355   19087.3419
   17356   19245.2672
   17357   19103.8169
   17358   18946.4800
   17359   18989.4838
   17360   18988.5647
   17361   19117.3526
   17362   18971.2380
   17363   19023.5403
   17364   19061.2632
   17365   18724.2460
   17366   19176.8663
   17367   19006.7003
   17368   19134.8440
   17369   19182.3755
   17370   19138.3882
   17371   19098.8174
   17372   19204.4246
   17373   19092.6539
   17374   19310.0048
   17375   19309.3463
   17376   18923.9448
   17377   19072.3958
   17378   18712.1656
   17379   18919.9053
   17380   18859.2650
   17381   18708.7986
   17382   18803.1381
   17383   18901.3357
   17384   18598.1335
   17385   18771.9986
   17386   18656.2088
   17387   18721.3756
   17388   18928.8105
   17389   18608.1381
   17390   18765.0432
   17391   18706.3138
   17392   19189.9358
   17393   18466.9961
   17394   18686.5452
   17395   18748.6270
   17396   18799.8171
   17397   18921.3885
   17398   18682.7271
   17399   18626.5273
   17400   18571.3728
   17401   18884.9866
   17402   18705.4060
   17403   18727.5519
   17404   18519.9195
   17405   18685.1329
   17406   18562.4678
   17407   18923.0910
   17408   18835.2158
   17409   19105.0195
   17410   18902.3484
   17411   18798.2084
   17412   18626.3120
   17413   18515.5447
   17414   18493.3269
   17415   18816.9938
   17416   18829.8788
   17417   18925.8898
   17418   18655.2421
   17419   18471.0552
   17420   18844.5405
   17421   18587.0429
   17422   18583.1480
   17423   18531.5279
   17424   18858.3192
   17425   18488.4596
   17426   18670.5159
   17427   18764.2842
   17428   18941.0709
   17429   18358.6441
   17430   18588.0192
   17431   18577.6259
   17432   18945.3901
   17433   18819.8342
   17434   18744.3212
   17435   18782.2748
   17436   18945.0241
   17437   18786.4138
   17438   18834.1922
   17439   19085.7797
   17440   18823.7108
   17441   18732.7139
   17442   19116.6522
   17443   18730.9624
   17444   18786.4033
   17445   18862.8114
   17446   18899.7202
   17447   18711.9134
   17448   19147.3423
   17449   18908.5988
   17450   18624.2559
   17451   19141.6906
   17452   19051.9961
   17453   18968.2537
   17454   18728.8140
   17455   19113.5805
   17456   18956.5612
   17457   18828.0943
   17458   18790.7222
   17459   19116.9179
   17460   18750.8393
   17461   18847.4062
   17462   18976.2701
   17463   18866.7190
   17464   18880.4186
   17465   19077.8460
   17466   19089.8232
   17467   19294.1533
   17468   19165.4611
   17469   19292.2839
   17470   18958.5889
   17471   18801.3715
   17472   19016.7362
   17473   19035.2486
   17474   19204.3415
   17475   19046.5965
   17476   19457.3740
   17477   19078.4981
   17478   19236.0329
   17479   19148.4131
   17480   19265.4707
   17481   18860.8987
   17482   18867.1318
   17483   19022.3613
   17484   19261.2457
   17485   18794.5893
   17486   18978.9083
   17487   18907.8997
   17488   18884.6018
   17489   19107.9533
   17490   18680.8150
   17491   18948.8017
   17492   18952.7558
   17493   19045.1570
   17494   18661.1711
   17495   18641.2543
   17496   19333.8241
   17497   18964.1144
   17498   19160.1251
   17499   19000.3926
   17500   19041.2493
   17501   19210.5592
   17502   18892.9291
   17503   19030.2165
   17504   18889.7381
   17505   19202.6574
   17506   19323.3627
   17507   19051.4482
   17508   18978.9955
   17509   19242.5868
   17510   19088.2497
   17511   18951.6386
   17512   18915.4441
   17513   18938.9874
   17514   19109.5630
   17515   18785.2956
   17516   19073.1627
   17517   18839.2089
   17518   19129.4512
   17519   19001.5345
   17520   19199.4707
   17521   19125.9899
   17522   18750.1790
   17523   18889.7022
   17524   18929.1262
   17525   18837.9760
   17526   19122.5874
   17527   18754.2967
   17528   18821.5799
   17529   19085.1418
   17530   19069.7076
   17531   19155.5076
   17532   18907.8954
   17533   18903.5919
   17534   19293.8147
   17535   18944.5092
   17536   19040.8294
   17537   19231.6094
   17538   18708.4825
   17539   19167.3172
   17540   19008.4585
   17541   18724.3495
   17542   18970.9509
   17543   18995.2584
   17544   19187.1084
   17545   18899.2939
   17546   19142.9589
   17547   18772.0047
   17548   18615.7807
   17549   18780.7117
   17550   19140.2037
   17551   18998.3278
   17552   18966.5237
   17553   18986.4088
   17554   18923.3640
   17555   18945.9637
   17556   18936.8988
   17557   18741.2763
   17558   18975.1887
   17559   18672.4586
   17560   18903.0572
   17561   19021.4866
   17562   19137.0838
   17563   18913.9871
   17564   19164.9234
   17565   19180.2140
   17566   19057.6339
   17567   19103.4333
   17568   19008.3074
   17569   18962.1468
   17570   19075.4502
   17571   19290.2933
   17572   19399.9511
   17573   19280.3631
   17574   19392.1089
   17575   18952.1985
   17576   19061.5216
   17577   19091.1831
   17578   19029.7227
   17579   18938.9142
   17580   18935.3740
   17581   19185.8706
   17582   19322.8127
   17583   18974.8749
   17584   18972.3201
   17585   18923.2088
   17586   19333.3885
   17587   18961.1210
   17588   19000.4594
   17589   19002.3328
   17590   19165.6664
   17591   19276.9461
   17592   19064.2898
   17593   19488.1301
   17594   19166.2862
   17595   19003.6580
   17596   18905.4264
   17597   18665.9375
   17598   18759.2545
   17599   18807.1195
   17600   18929.6104
   17601   19040.8555
   17602   18867.6917
   17603   18979.3543
   17604   18932.6982
   17605   18989.7861
   17606   19028.9136
   17607   19063.1605
   17608   18859.1892
   17609   19203.4778
   17610   19093.9265
   17611   19201.0143
   17612   19266.3171
   17613   19147.9147
   17614   18761.1679
   17615   18792.5546
   17616   18796.3769
   17617   19082.9561
   17618   19058.1771
   17619   18801.3237
   17620   19023.1128
   17621   19218.8517
   17622   19168.9300
   17623   19359.4140
   17624   19297.9823
   17625   19286.4959
   17626   19002.2225
   17627   18656.1069
   17628   18992.6815
   17629   18797.5409
   17630   18812.8897
   17631   18830.7982
   17632   18971.5181
   17633   19059.3145
   17634   18740.2279
   17635   19169.1768
   17636   19341.7376
   17637   19304.3592
   17638   19117.3536
   17639   19072.1727
   17640   19152.2133
   17641   19264.4031
   17642   18985.5367
   17643   19316.3869
   17644   19290.5753
   17645   19179.8210
   17646   19252.5897
   17647   18996.4238
   17648   18937.0585
   17649   19047.6992
   17650   19272.2032
   17651   18922.8348
   17652   18849.8378
   17653   18995.5253
   17654   19138.7179
   17655   19084.2542
   17656   18957.4571
   17657   19128.7346
   17658   18928.4148
   17659   19028.4814
   17660   18893.2716
   17661   18958.2501
   17662   19295.6874
   17663   18668.1037
   17664   18962.6191
   17665   18701.9529
   17666   18699.9787
   17667   18713.8471
   17668   18693.9340
   17669   18897.8150
   17670   19015.0810
   17671   19153.1289
   17672   19013.1844
   17673   18724.1325
   17674   18886.8993
   17675   19186.7684
   17676   19232.4208
   17677   19006.3989
   17678   19102.7584
   17679   19208.2793
   17680   19196.0086
   17681   19190.5954
   17682   19237.9497
   17683   19089.6730
   17684   19024.5223
   17685   19241.0169
   17686   19043.6850
   17687   19022.6992
   17688   18674.6201
   17689   18937.3227
   17690   19065.9905
   17691   19072.1765
   17692   18961.7601
   17693   18955.9865
   17694   18890.7867
   17695   19140.0719
   17696   18974.4562
   17697   19366.4943
   17698   18922.4476
   17699   19127.8891
   17700   19119.1366
   17701   18860.2956
   17702   19173.6765
   17703   19070.5303
   17704   19240.3859
   17705   19062.5748
   17706   18882.6497
   17707   19070.6489
   17708   18869.5858
   17709   18918.5819
   17710   18963.8305
   17711   19099.9293
   17712   19237.7595
   17713   18929.2662
   17714   19165.5824
   17715   19225.6914
   17716   18747.2813
   17717   18897.3832
   17718   18883.2153
   17719   19315.1683
   17720   19117.6493
   17721   19320.2519
   17722   18832.4896
   17723   19144.6150
   17724   18790.9286
   17725   18845.4695
   17726   19562.4712
   17727   18982.8228
   17728   19113.4650
   17729   19299.5520
   17730   19310.7396
   17731   19511.2602
   17732   19334.0311
   17733   19386.8078
   17734   19355.4662
   17735   19385.6024
   17736   19431.6677
   17737   18902.3167
   17738   19380.1430
   17739   19154.5007
   17740   19459.5217
   17741   19004.9147
   17742   19087.4366
   17743   19222.7730
   17744   19169.9080
   17745   18987.7764
   17746   19095.8575
   17747   19187.9240
   17748   19118.9540
   17749   19267.7670
   17750   19632.6171
   17751   19131.6376
   17752   19036.9611
   17753   18888.6254
   17754   19148.3960
   17755   19422.9730
   17756   19373.2456
   17757   19073.1539
   17758   19113.6743
   17759   19190.1481
   17760   19114.9894
   17761   19232.0022
   17762   19170.0527
   17763   19424.7178
   17764   19307.9621
   17765   19287.4631
   17766   19183.2870
   17767   19121.1565
   17768   19207.0679
   17769   19313.9986
   17770   19110.9998
   17771   18861.8931
   17772   18863.7036
   17773   18954.9119
   17774   19039.7842
   17775   18958.0825
   17776   18956.0097
   17777   18868.7587
   17778   19062.4556
   17779   19049.9628
   17780   18856.9953
   17781   18963.2827
   17782   18945.9853
   17783   19058.4613
   17784   18822.2107
   17785   18514.2903
   17786   18879.4608
   17787   18701.6784
   17788   18900.6754
   17789   19129.7935
   17790   18718.0999
   17791   18994.8834
   17792   19046.6602
   17793   19010.6007
   17794   18902.1052
   17795   18818.6636
   17796   18768.4985
   17797   18642.5962
   17798   18981.6538
   17799   18932.5681
   17800   18895.4063
   17801   18997.2945
   17802   18979.0383
   17803   18773.4084
   17804   18791.5278
   17805   19330.6995
   17806   19019.3338
   17807   18925.7696
   17808   19145.1159
   17809   18910.7163
   17810   18862.9703
   17811   18766.2599
   17812   18835.0982
   17813   19014.7161
   17814   18900.1418
   17815   18494.6655
   17816   18555.6960
   17817   18644.5882
   17818   18678.7868
   17819   18500.0098
   17820   18687.2752
   17821   18449.2317
   17822   18948.7241
   17823   18801.6170
   17824   18590.8067
   17825   18822.8963
   17826   19001.1354
   17827   18831.6732
   17828   18869.4345
   17829   18657.5435
   17830   18759.1439
   17831   18653.4405
   17832   18660.9264
   17833   19028.2772
   17834   18952.2647
   17835   18754.4559
   17836   18690.5796
   17837   18770.5387
   17838   18692.5213
   17839   18612.5082
   17840   18703.4823
   17841   18681.7354
   17842   18790.5808
   17843   18603.7308
   17844   18685.8974
   17845   18921.1933
   17846   18748.2309
   17847   18735.2311
   17848   18879.6048
   17849   18916.9886
   17850   18806.4438
   17851   18496.6867
   17852   18934.8640
   17853   18632.2865
   17854   18908.6479
   17855   18498.0419
   17856   18776.0687
   17857   18652.8877
   17858   18766.3530
   17859   18859.6545
   17860   18981.0062
   17861   18709.1197
   17862   18701.2351
   17863   18526.1409
   17864   18873.4686
   17865   18941.1785
   17866   18790.5800
   17867   19112.6015
   17868   18753.9300
   17869   18816.9241
   17870   18777.0447
   17871   18919.0849
   17872   18793.8955
   17873   18708.2721
   17874   18791.0560
   17875   18858.5909
   17876   18867.8824
   17877   18614.8564
   17878   18985.1044
   17879   19112.1668
   17880   19048.7417
   17881   18935.5616
   17882   18930.9096
   17883   19039.9509
   17884   19074.3902
   17885   18985.6908
   17886   18910.9919
   17887   18695.6930
   17888   19026.8436
   17889   19059.5622
   17890   18578.5591
   17891   19083.9083
   17892   18940.0076
   17893   19124.9758
   17894   19121.6100
   17895   18831.6114
   17896   19153.9639
   17897   19024.7328
   17898   18870.5775
   17899   19162.6406
   17900   19071.5307
   17901   19070.1310
   17902   19091.1469
   17903   19140.1304
   17904   18784.6654
   17905   19018.3465
   17906   19188.9099
   17907   19172.9851
   17908   19328.0233
   17909   19105.9914
   17910   18981.4830
   17911   19543.4956
   17912   19309.7625
   17913   19133.8741
   17914   18904.7901
   17915   19366.9802
   17916   19107.8281
   17917   18997.3571
   17918   19021.4576
   17919   19183.1210
   17920   18887.9772
   17921   19153.5088
   17922   18993.6497
   17923   18630.4387
   17924   18848.8943
   17925   18978.0663
   17926   19323.1295
   17927   18940.7079
   17928   18738.2742
   17929   18919.6635
   17930   19121.8000
   17931   18749.2946
   17932   18901.3726
   17933   19167.7709
   17934   18901.3468
   17935   18909.7284
   17936   19262.2665
   17937   18985.4394
   17938   18879.7477
   17939   18850.9994
   17940   18518.3030
   17941   18854.7840
   17942   18629.6138
   17943   18808.0165
   17944   18818.2758
   17945   18731.5669
   17946   18986.8381
   17947   18490.7780
   17948   18830.2054
   17949   18731.4577
   17950   18585.0678
   17951   18793.6376
   17952   18834.7020
   17953   18689.3267
   17954   18817.9208
   17955   18658.6783
   17956   18810.8526
   17957   18933.8149
   17958   18662.5717
   17959   18801.1949
   17960   19050.0161
   17961   18920.6759
   17962   18861.4272
   17963   18605.6857
   17964   18779.6541
   17965   18914.5907
   17966   19019.8650
   17967   18877.2843
   17968   19032.3169
   17969   18683.9318
   17970   18713.7083
   17971   18727.1441
   17972   18741.6643
   17973   18882.4533
   17974   18832.5074
   17975   18973.7779
   17976   19100.0343
   17977   18993.6406
   17978   18594.7039
   17979   19183.3802
   17980   18951.6289
   17981   19037.8955
   17982   18743.4012
   17983   19266.9977
   17984   18892.0865
   17985   19075.1443
   17986   19225.2366
   17987   18887.4204
   17988   19132.8187
   17989   18971.2700
   17990   18959.5912
   17991   19251.3444
   17992   19264.4938
   17993   18987.8436
   17994   19092.3666
   17995   19020.0503
   17996   18769.3568
   17997   18981.3951
   17998   18794.1104
   17999   19201.5850
   18000   19039.3029
   18001   19117.8279
   18002   19006.9210
   18003   19043.4151
   18004   18967.9283
   18005   19103.1743
   18006   19048.4719
   18007   19054.4027
   18008   19110.5311
   18009   18934.5590
   18010   18770.9833
   18011   19036.9875
   18012   19113.9541
   18013   18983.0951
   18014   19116.9469
   18015   19190.6063
   18016   19324.2794
   18017   19081.0497
   18018   19272.6646
   18019   19069.5201
   18020   18721.1609
   18021   18865.6594
   18022   19045.6613
   18023   19201.0183
   18024   19081.4124
   18025   19205.8192
   18026   18865.0610
   18027   19242.0699
   18028   19204.7250
   18029   19014.9247
   18030   19000.2886
   18031   19328.0150
   18032   19359.4313
   18033   18782.3547
   18034   19267.7075
   18035   19155.7739
   18036   18949.8630
   18037   19029.7784
   18038   18754.5921
   18039   19217.0504
   18040   19471.8370
   18041   19158.9755
   18042   19128.7185
   18043   19244.9317
   18044   19614.7632
   18045   19379.7382
   18046   19298.6518
   18047   18922.9483
   18048   19119.3479
   18049   18694.7710
   18050   19317.7334
   18051   19137.8681
   18052   18730.2293
   18053   18817.3245
   18054   19225.3564
   18055   19008.8987
   18056   19234.8903
   18057   19011.8409
   18058   19055.5062
   18059   18777.2381
   18060   19131.3817
   18061   18940.2413
   18062   19192.6087
   18063   19030.4306
   18064   19047.2835
   18065   18966.7335
   18066   18934.8237
   18067   19047.5688
   18068   18780.1081
   18069   18879.3492
   18070   18904.5798
   18071   18728.9672
   18072   18855.7489
   18073   19079.7719
   18074   18912.4881
   18075   19196.3501
   18076   18744.4253
   18077   18958.5292
   18078   18766.8722
   18079   18611.6716
   18080   18860.8665
   18081   18961.9734
   18082   19051.6523
   18083   18814.2475
   18084   18851.3215
   18085   18612.3549
   18086   18944.0266
   18087   18752.6452
   18088   18941.2562
   18089   19134.8336
   18090   19128.3053
   18091   19081.1159
   18092   18914.8492
   18093   19116.0755
   18094   18827.6058
   18095   19134.2094
   18096   19135.7463
   18097   19226.3324
   18098   19056.8847
   18099   19122.0215
   18100   18901.7766
   18101   19099.0686
   18102   19192.1248
   18103   19259.7447
   18104   19019.7631
   18105   19109.8590
   18106   18990.8733
   18107   19045.4897
   18108   19000.3960
   18109   19276.4948
   18110   19138.2265
   18111   19238.5172
   18112   19480.7792
   18113   19137.9276
   18114   19077.3173
   18115   19293.6603
   18116   19396.8646
   18117   19536.9476
   18118   19250.9542
   18119   18985.2935
   18120   19194.1406
   18121   18871.6617
   18122   19083.7843
   18123   19039.5046
   18124   18737.6894
   18125   18954.4130
   18126   18981.1780
   18127   19047.5777
   18128   19139.0948
   18129   19034.6977
   18130   19006.7166
   18131   19095.0317
   18132   19266.5458
   18133   19015.3679
   18134   18996.9840
   18135   18871.2864
   18136   18985.7162
   18137   19081.6176
   18138   18822.3757
   18139   18978.4086
   18140   19391.2594
   18141   18943.8893
   18142   19233.9723
   18143   18893.2212
   18144   19377.1492
   18145   19004.7733
   18146   19333.3774
   18147   19188.9893
   18148   19414.3870
   18149   19072.3640
   18150   19181.6569
   18151   18926.6653
   18152   19092.9490
   18153   19054.9054
   18154   19014.2225
   18155   19302.9500
   18156   19237.3242
   18157   19166.7138
   18158   19071.6380
   18159   19382.5221
   18160   19237.0599
   18161   19375.1178
   18162   19613.0993
   18163   19284.3201
   18164   19154.0747
   18165   19138.7607
   18166   19231.4075
   18167   18839.1509
   18168   19207.5904
   18169   19049.1817
   18170   19219.0281
   18171   19203.3864
   18172   19134.4508
   18173   19048.4677
   18174   19355.9274
   18175   19153.4372
   18176   19418.5544
   18177   19056.9194
   18178   19108.8345
   18179   19080.3078
   18180   18993.6447
[truncated: 6,640,041 more chars]
