# Supplementary material for: Non-degradative Ubiquitination of Protein Kinases
Source: PLoS Comput Biol. 2016 Jun 2;12(6):e1004898. doi: 10.1371/journal.pcbi.1004898 (PMC4890936; doi:10.1371/journal.pcbi.1004898)
Supplement: S55 Dataset — The solvent accessible surface area of the ZAP-70 kinase domain at each picosecond in the simulations is printed. Data from each of the 32 10-ns simulations is combined into one file. (BZ2) [file pcbi.1004898.s065.bz2 › pcbi.1004898.s065]

#Frame        surfkin
       1   15149.0969
       2   15109.3215
       3   15642.8800
       4   15366.6923
       5   15494.2245
       6   15164.8865
       7   15226.5974
       8   15265.3774
       9   15378.7110
      10   15305.2209
      11   15143.0310
      12   15231.1186
      13   15074.1772
      14   15243.0938
      15   15060.8372
      16   15041.4298
      17   15148.4741
      18   15075.9764
      19   15397.0151
      20   15406.8043
      21   15471.1547
      22   15371.4987
      23   15238.9895
      24   15308.0574
      25   15343.0412
      26   15180.3679
      27   15272.1511
      28   15332.1752
      29   15229.9329
      30   15295.3678
      31   15182.6137
      32   15267.4584
      33   15429.7390
      34   15399.3352
      35   15194.7518
      36   15178.9761
      37   15299.0468
      38   15329.3835
      39   15270.8266
      40   15128.2920
      41   15456.9130
      42   15102.1467
      43   15478.5566
      44   15321.1128
      45   15427.7169
      46   15225.9791
      47   15174.9563
      48   15226.5331
      49   15175.0611
      50   15082.3031
      51   15290.7570
      52   15496.5197
      53   15495.7173
      54   15382.6583
      55   15527.8647
      56   15452.0530
      57   15398.7689
      58   15292.4331
      59   15384.6695
      60   15344.6371
      61   15287.0929
      62   15250.4685
      63   14971.3428
      64   15255.5203
      65   15133.3880
      66   15421.4561
      67   15265.5003
      68   15230.7767
      69   14987.8815
      70   15287.7364
      71   15017.4641
      72   15347.5172
      73   15049.7544
      74   15386.9685
      75   15413.4898
      76   15408.4912
      77   15173.7610
      78   15550.1620
      79   15330.3715
      80   15500.9626
      81   15208.4681
      82   15326.1195
      83   15494.5008
      84   15189.5605
      85   15186.8538
      86   15315.7590
      87   15212.0485
      88   15252.4084
      89   15538.8347
      90   15489.3540
      91   15483.3286
      92   15391.7653
      93   15572.1649
      94   15486.9989
      95   15638.6658
      96   15315.5912
      97   15432.9950
      98   15321.7884
      99   15190.4088
     100   15369.2530
     101   15460.0619
     102   15292.3544
     103   15324.6763
     104   15435.1316
     105   15084.5673
     106   15331.5191
     107   15039.4365
     108   15167.7461
     109   15163.2303
     110   15422.8197
     111   15215.6106
     112   15307.5111
     113   15248.6360
     114   15367.4566
     115   15497.8284
     116   15403.5922
     117   15500.5379
     118   15325.9039
     119   15309.4694
     120   15476.5601
     121   15631.5386
     122   15535.2570
     123   15684.4901
     124   15567.1568
     125   15412.9037
     126   15516.3141
     127   15452.0447
     128   15612.1574
     129   15601.1390
     130   15382.1410
     131   15410.6767
     132   15373.9809
     133   15469.8235
     134   15403.3504
     135   15451.9979
     136   15696.7389
     137   15362.8415
     138   15411.0198
     139   15346.5543
     140   15446.6795
     141   15625.8931
     142   15318.4129
     143   15338.3724
     144   15296.2148
     145   15137.1198
     146   15043.4479
     147   15203.2424
     148   15563.7271
     149   15264.2312
     150   15407.6387
     151   15332.3415
     152   15388.1256
     153   15443.4159
     154   15453.9601
     155   15697.7974
     156   15576.4549
     157   15590.4176
     158   15554.4976
     159   15587.3473
     160   15347.1127
     161   15405.0006
     162   15207.9844
     163   15213.0739
     164   15334.2677
     165   15278.6411
     166   15043.5497
     167   15119.4620
     168   15178.7286
     169   15136.1509
     170   15173.4849
     171   15344.9898
     172   15096.6473
     173   15239.7276
     174   15055.7033
     175   15259.5935
     176   15090.6888
     177   15441.6954
     178   15492.0028
     179   15504.5353
     180   15302.2549
     181   15466.4396
     182   15272.4803
     183   15203.6114
     184   15443.4170
     185   15302.5064
     186   15642.1146
     187   15502.9222
     188   15601.3791
     189   15232.0680
     190   15578.2327
     191   15469.0373
     192   15511.0939
     193   15456.0527
     194   15284.2593
     195   15332.1074
     196   15361.9238
     197   15288.4918
     198   15183.9369
     199   15184.4863
     200   15081.1794
     201   15229.4472
     202   15321.0057
     203   15007.8760
     204   15136.0497
     205   15323.1712
     206   15162.7646
     207   15405.9889
     208   15543.0258
     209   15314.2924
     210   15186.1048
     211   15382.1502
     212   15339.3372
     213   15589.5498
     214   15129.5416
     215   15001.9134
     216   15105.5635
     217   15064.4547
     218   15274.7173
     219   14931.9145
     220   15159.1021
     221   14768.0543
     222   15095.0248
     223   15051.2613
     224   14927.0278
     225   14931.5963
     226   14936.6847
     227   14988.6134
     228   15115.9331
     229   14996.6754
     230   14859.0175
     231   15023.9944
     232   14843.6202
     233   15086.0890
     234   14967.6645
     235   14983.3458
     236   15079.0014
     237   14959.9456
     238   15279.1567
     239   15371.0233
     240   15087.1253
     241   15026.9522
     242   15241.8300
     243   14850.9034
     244   14967.4217
     245   15068.8481
     246   14946.2910
     247   15219.0853
     248   15168.3628
     249   14737.5226
     250   14937.0062
     251   14784.1167
     252   14928.9855
     253   14954.7278
     254   14891.5483
     255   15096.3953
     256   15169.6482
     257   14782.3084
     258   14916.5145
     259   15069.2692
     260   15148.7716
     261   14826.6099
     262   15077.6768
     263   14935.4026
     264   14873.9053
     265   14799.3147
     266   15090.4614
     267   14839.3352
     268   14857.6195
     269   14836.7714
     270   14763.7628
     271   14857.4220
     272   15043.6601
     273   14769.2572
     274   14844.1483
     275   14964.6790
     276   15181.2852
     277   14831.0207
     278   15270.5875
     279   14992.9856
     280   15156.3412
     281   15066.8836
     282   14909.4070
     283   15078.1748
     284   15245.1701
     285   15114.3383
     286   14890.6728
     287   15069.2541
     288   14986.2984
     289   15211.4762
     290   15016.6865
     291   15229.9992
     292   14948.1060
     293   15142.7458
     294   15494.7736
     295   15017.5673
     296   15031.1044
     297   15109.5518
     298   15103.4456
     299   15260.9990
     300   15094.6874
     301   15199.2547
     302   15185.8645
     303   15102.6358
     304   15048.6795
     305   15027.7343
     306   15019.6079
     307   15002.1243
     308   15272.8141
     309   15324.1402
     310   14961.7080
     311   15183.8922
     312   15070.6989
     313   15318.9174
     314   15031.1567
     315   15447.2865
     316   15392.4644
     317   15240.0098
     318   15254.1570
     319   15071.3956
     320   15192.0108
     321   14970.3548
     322   15014.6510
     323   15237.3785
     324   15063.2892
     325   15356.5107
     326   15193.9631
     327   15166.5391
     328   15210.1870
     329   15005.9468
     330   15046.8932
     331   14994.7914
     332   15107.3040
     333   15261.4546
     334   15079.8056
     335   15128.6164
     336   15313.4444
     337   15093.0380
     338   15233.9413
     339   15486.5118
     340   15271.1786
     341   15234.1743
     342   15473.5496
     343   15356.7428
     344   15153.9232
     345   15383.0373
     346   15271.9694
     347   15577.0220
     348   15301.0010
     349   15320.9614
     350   14998.2485
     351   15160.6775
     352   15240.1009
     353   15197.4106
     354   15132.6205
     355   15199.5530
     356   15249.8234
     357   15101.6785
     358   15133.1580
     359   15083.2935
     360   15027.6758
     361   15350.8819
     362   15280.7873
     363   15265.5475
     364   15193.9414
     365   14920.8404
     366   14811.2488
     367   15024.0751
     368   15228.5859
     369   15042.0563
     370   14992.8650
     371   15115.0152
     372   15403.7244
     373   15335.1450
     374   15421.7563
     375   15039.8543
     376   15179.3458
     377   15244.8487
     378   15046.5496
     379   15056.4121
     380   15022.7287
     381   15180.0155
     382   14966.8067
     383   14732.0302
     384   14899.7855
     385   15010.7670
     386   15154.2033
     387   14725.4931
     388   15061.1540
     389   15051.9678
     390   14862.1921
     391   15027.3811
     392   15002.1346
     393   15074.0922
     394   15146.0484
     395   15108.0309
     396   15021.7604
     397   15004.6964
     398   15066.6946
     399   14785.2635
     400   14667.3420
     401   14927.0341
     402   14659.3206
     403   14852.8681
     404   14888.4948
     405   15024.0855
     406   15068.0035
     407   14939.5349
     408   14867.2896
     409   14868.2766
     410   14921.6952
     411   14760.6540
     412   15018.0068
     413   14901.3350
     414   14831.6982
     415   15119.7926
     416   15246.9730
     417   14920.2290
     418   15214.2104
     419   15060.1610
     420   14991.1207
     421   14967.3158
     422   14965.7745
     423   14664.7735
     424   14766.5826
     425   14844.8869
     426   14584.3628
     427   14902.8785
     428   14957.5236
     429   15009.3709
     430   14922.3154
     431   14951.2271
     432   14943.2958
     433   15004.9997
     434   14925.5972
     435   14934.8876
     436   14717.9663
     437   14841.5206
     438   15052.7262
     439   14990.6634
     440   14837.3588
     441   15109.7617
     442   15003.2541
     443   14849.7999
     444   14697.2117
     445   14695.8500
     446   14940.0629
     447   15046.2187
     448   14991.2987
     449   14885.1387
     450   14936.1813
     451   14874.8087
     452   14737.6886
     453   14630.6946
     454   14797.3387
     455   15041.7114
     456   15023.2609
     457   14900.7857
     458   14731.9119
     459   14961.5553
     460   14857.7186
     461   14799.1836
     462   14943.1359
     463   15073.3777
     464   14949.7106
     465   15024.6164
     466   14918.2576
     467   14892.9180
     468   14962.8335
     469   14859.9075
     470   14923.5138
     471   14830.4135
     472   14935.5923
     473   14920.8743
     474   15130.7310
     475   14846.2203
     476   14939.5947
     477   14948.0224
     478   15173.3069
     479   15072.0298
     480   14965.8167
     481   14881.3556
     482   15127.0873
     483   14785.0659
     484   14782.3053
     485   15039.6282
     486   14647.8481
     487   15079.2950
     488   14927.7054
     489   14975.0184
     490   14736.1228
     491   14737.3197
     492   15022.9244
     493   14977.5064
     494   14931.8599
     495   14650.3922
     496   14949.8681
     497   14924.1648
     498   14751.4978
     499   14997.1698
     500   14902.9933
     501   15002.4834
     502   14940.7677
     503   14910.2186
     504   15019.3298
     505   14875.8292
     506   14875.6532
     507   14840.7336
     508   14652.4566
     509   14980.7998
     510   14716.9666
     511   14966.4339
     512   14905.0063
     513   14558.2173
     514   14873.2809
     515   14699.2929
     516   14902.2983
     517   14791.9496
     518   14914.0047
     519   14804.7351
     520   14923.3936
     521   14659.7187
     522   14742.2049
     523   14778.4815
     524   14756.7735
     525   14525.9405
     526   14790.1211
     527   14729.5723
     528   14788.3805
     529   14644.8425
     530   14923.3370
     531   14441.6139
     532   14621.3138
     533   14689.2393
     534   14522.3610
     535   14700.9305
     536   14517.6326
     537   14692.9848
     538   14540.5217
     539   14714.3127
     540   14364.1355
     541   14860.8163
     542   14843.9599
     543   14724.4958
     544   14877.0124
     545   14827.0523
     546   14660.8013
     547   14778.2032
     548   15106.0293
     549   14855.8352
     550   15036.1725
     551   14685.0689
     552   14840.3087
     553   14562.1512
     554   14812.5130
     555   14459.5099
     556   14652.6494
     557   14649.5962
     558   14880.0319
     559   14716.6942
     560   14667.2981
     561   14670.8012
     562   14942.2325
     563   14698.1092
     564   14753.3079
     565   14790.9700
     566   14684.7915
     567   14575.8105
     568   14644.7771
     569   14586.9889
     570   14977.0944
     571   14743.7497
     572   14848.8755
     573   14558.2950
     574   14745.6839
     575   14591.7774
     576   14906.5984
     577   14598.3181
     578   14736.3408
     579   14526.3962
     580   14897.0393
     581   14800.5639
     582   14714.3688
     583   14475.0233
     584   14467.5456
     585   14808.8718
     586   14711.0410
     587   14941.1771
     588   14823.2646
     589   15137.2731
     590   15060.6698
     591   15053.4796
     592   14867.4084
     593   14852.8006
     594   14902.7414
     595   14783.0142
     596   14840.1310
     597   14660.9225
     598   14849.3040
     599   14809.8178
     600   15096.2393
     601   14790.6279
     602   15025.0262
     603   14954.8093
     604   14939.1043
     605   15026.8768
     606   14956.8625
     607   14985.4931
     608   15056.6539
     609   14873.9711
     610   14801.2568
     611   14848.2180
     612   14882.4388
     613   14756.9398
     614   14868.8654
     615   14988.0313
     616   14796.3481
     617   15041.5339
     618   14789.5589
     619   15044.3428
     620   14972.7329
     621   14840.9488
     622   15242.7696
     623   14739.7879
     624   15066.7223
     625   14764.1567
     626   14843.9152
     627   15121.0373
     628   14934.0014
     629   15119.8349
     630   15002.7116
     631   14992.5235
     632   15280.6220
     633   15148.9801
     634   14927.8805
     635   14852.8849
     636   14973.8815
     637   14909.9377
     638   14831.3873
     639   14857.3357
     640   14831.3914
     641   14700.0130
     642   14865.3095
     643   15008.4632
     644   14905.0244
     645   14626.3274
     646   14693.4910
     647   14811.0286
     648   14986.3072
     649   14815.4075
     650   14832.3824
     651   14870.4950
     652   15263.3285
     653   14891.1059
     654   14918.1479
     655   15075.9498
     656   15060.3359
     657   15013.4309
     658   15095.5577
     659   15134.8234
     660   14996.6248
     661   15038.4750
     662   15264.9305
     663   14777.0320
     664   15117.8581
     665   14903.8187
     666   14770.7719
     667   14924.1686
     668   15056.0115
     669   15418.2949
     670   15095.7508
     671   14853.8579
     672   15058.7918
     673   15071.7027
     674   15027.3885
     675   14958.7869
     676   15087.5219
     677   15212.6206
     678   15150.2452
     679   15188.0833
     680   15301.3306
     681   15122.3056
     682   15090.8661
     683   14955.2852
     684   14943.8630
     685   15204.0188
     686   14791.8943
     687   15202.4148
     688   14999.5402
     689   14684.3682
     690   14867.3583
     691   14993.7370
     692   14905.0245
     693   14993.9022
     694   15037.4781
     695   14967.8266
     696   14779.1464
     697   14621.9011
     698   14668.4210
     699   15016.4548
     700   14940.4377
     701   14993.9908
     702   14783.0672
     703   14898.4024
     704   14965.1952
     705   14728.6323
     706   14929.2510
     707   14893.1621
     708   15176.6456
     709   14946.5538
     710   14688.7062
     711   14514.7378
     712   14771.9182
     713   14655.2952
     714   14578.8309
     715   14627.6968
     716   15027.6136
     717   14792.2086
     718   14918.4440
     719   14887.3955
     720   15126.2108
     721   14910.3878
     722   15067.0071
     723   14841.9853
     724   14705.8156
     725   14692.7409
     726   14708.8286
     727   14775.7908
     728   14583.7196
     729   14599.8522
     730   14794.9682
     731   14583.8121
     732   14754.2306
     733   14742.6810
     734   14786.6624
     735   14642.5557
     736   14709.7422
     737   14677.4712
     738   15218.1620
     739   14755.1377
     740   14828.8270
     741   14806.3760
     742   14595.7240
     743   14444.5796
     744   14471.5166
     745   14811.1966
     746   15038.7309
     747   14942.5278
     748   14754.3390
     749   14973.2023
     750   14828.2443
     751   15136.7018
     752   14974.3986
     753   15366.9372
     754   15090.7111
     755   15138.8160
     756   14869.2690
     757   14979.6401
     758   15142.1421
     759   14884.6180
     760   15001.9173
     761   14728.2410
     762   14867.5005
     763   14922.4714
     764   15224.1289
     765   14922.3445
     766   15046.6782
     767   14872.2852
     768   14753.4150
     769   14734.4659
     770   14896.6040
     771   14840.0718
     772   14797.9670
     773   14919.5244
     774   14821.5332
     775   14651.1348
     776   15001.6372
     777   14833.1596
     778   14969.0999
     779   15134.5573
     780   14747.1494
     781   14824.2389
     782   14841.8948
     783   15044.8284
     784   15073.0543
     785   15303.2684
     786   15035.0996
     787   14979.2107
     788   15173.7549
     789   15165.3046
     790   14726.8443
     791   15035.5133
     792   15134.8809
     793   15040.7375
     794   15180.1123
     795   15012.8060
     796   15116.7176
     797   14815.9755
     798   14921.8954
     799   14771.7124
     800   15101.3558
     801   14857.1750
     802   14824.2904
     803   15025.9966
     804   15068.7896
     805   14758.2903
     806   14871.3665
     807   14647.3679
     808   14708.2914
     809   14800.2853
     810   14634.7733
     811   14769.4986
     812   14788.6475
     813   14560.4236
     814   14796.2748
     815   14847.4861
     816   14816.9558
     817   14704.3622
     818   14524.2639
     819   14685.8191
     820   14699.3765
     821   14798.9952
     822   14903.3497
     823   14957.6902
     824   14985.1129
     825   15240.2567
     826   14869.6509
     827   15234.5568
     828   14861.0417
     829   15148.7809
     830   14827.7579
     831   14684.5043
     832   14623.1944
     833   14593.7458
     834   14938.6639
     835   14775.6790
     836   14815.2716
     837   14844.0090
     838   14980.3163
     839   14985.8252
     840   14929.4887
     841   15268.4444
     842   15230.1681
     843   15166.4452
     844   15056.5247
     845   15074.8738
     846   14755.2557
     847   15177.2685
     848   15173.3825
     849   15060.5738
     850   14838.1668
     851   15009.7234
     852   15006.4664
     853   15065.0402
     854   14961.1844
     855   14932.9561
     856   14862.7153
     857   14947.0771
     858   15064.9002
     859   14873.2939
     860   14948.8669
     861   14978.2280
     862   15111.5955
     863   15140.2926
     864   14666.8564
     865   14797.2036
     866   14787.2403
     867   14825.7882
     868   14957.4890
     869   14776.3842
     870   14817.8702
     871   14802.2679
     872   14761.9600
     873   15007.4775
     874   15019.4878
     875   14811.9718
     876   14903.4274
     877   14867.8659
     878   14745.1249
     879   15240.6012
     880   14773.0176
     881   15002.7615
     882   14906.8844
     883   15060.3204
     884   14712.8646
     885   15032.7695
     886   15045.6528
     887   14685.9927
     888   15198.5786
     889   15016.7240
     890   14973.4283
     891   14840.1819
     892   15245.9491
     893   14972.3831
     894   15139.5803
     895   14849.0507
     896   15108.0714
     897   14887.4001
     898   14672.0401
     899   14866.6708
     900   14901.2319
     901   15052.3883
     902   14926.5054
     903   14999.2403
     904   14782.7966
     905   15058.7079
     906   15118.3021
     907   14998.7453
     908   15036.7658
     909   14996.3501
     910   15191.2061
     911   14987.6053
     912   15101.7875
     913   14930.3877
     914   14665.1602
     915   15042.4029
     916   15182.0798
     917   14944.8802
     918   15236.2062
     919   15140.8229
     920   15179.3413
     921   14876.5812
     922   14977.9389
     923   14850.6562
     924   15059.5979
     925   14909.8925
     926   15123.8114
     927   15125.1278
     928   15102.1901
     929   14941.0995
     930   14932.1747
     931   14870.5976
     932   14921.7831
     933   14967.4928
     934   15215.9608
     935   14756.8857
     936   14932.7219
     937   14984.0629
     938   15198.1103
     939   15123.7957
     940   15054.6796
     941   14793.0453
     942   14885.6251
     943   14819.3633
     944   14492.4579
     945   15249.8353
     946   15066.8376
     947   15189.7366
     948   14875.8179
     949   14843.1869
     950   14824.1308
     951   14807.1709
     952   14873.3752
     953   14745.6792
     954   15015.6059
     955   15018.9728
     956   14967.5029
     957   14886.5890
     958   14868.7458
     959   14884.9652
     960   14594.4859
     961   14962.7479
     962   15366.2794
     963   14831.2374
     964   14827.9682
     965   14830.5896
     966   15063.8893
     967   15121.1135
     968   15143.4562
     969   15084.8291
     970   14862.3908
     971   15273.6306
     972   15052.8968
     973   15064.9972
     974   15098.2942
     975   15076.8610
     976   14985.6526
     977   14965.0182
     978   14971.8068
     979   14985.6720
     980   15032.7598
     981   14911.9037
     982   15066.2427
     983   14870.6307
     984   14897.6888
     985   14973.3539
     986   14905.4448
     987   14869.1351
     988   15028.8379
     989   14643.1574
     990   14937.7731
     991   15071.4994
     992   15080.9029
     993   14797.8937
     994   14924.6675
     995   15119.6093
     996   14769.6569
     997   15012.3440
     998   14740.9350
     999   14742.7757
    1000   14694.3332
    1001   14912.4742
    1002   14987.6162
    1003   14788.4507
    1004   14951.9147
    1005   14994.9218
    1006   15050.1310
    1007   15124.9740
    1008   14907.8132
    1009   15172.3791
    1010   15075.2435
    1011   15053.1689
    1012   15034.2929
    1013   15199.0972
    1014   14903.6990
    1015   15106.2199
    1016   15309.0098
    1017   15286.2323
    1018   15004.3034
    1019   14957.6577
    1020   15221.0605
    1021   15207.0619
    1022   15141.1143
    1023   15252.7266
    1024   14905.7881
    1025   15207.0142
    1026   15083.3569
    1027   15270.3003
    1028   15149.6689
    1029   15106.8439
    1030   15219.5205
    1031   15017.8827
    1032   15341.2889
    1033   15067.3118
    1034   15265.0454
    1035   15200.9473
    1036   15081.4464
    1037   15000.1257
    1038   15564.3841
    1039   15288.9447
    1040   15274.4262
    1041   15377.2481
    1042   15072.4046
    1043   15006.3465
    1044   14902.1711
    1045   14816.8447
    1046   14854.5366
    1047   15109.7567
    1048   15269.8039
    1049   15022.2204
    1050   14950.3149
    1051   15100.2337
    1052   14823.4568
    1053   15338.6139
    1054   15029.3656
    1055   15087.7364
    1056   15103.6238
    1057   15093.6771
    1058   14916.2487
    1059   14958.1680
    1060   15444.3903
    1061   15208.8294
    1062   15090.9834
    1063   14973.7412
    1064   15161.2797
    1065   14944.4243
    1066   15020.5401
    1067   15251.7211
    1068   15259.2536
    1069   15296.0448
    1070   15119.4080
    1071   15148.9979
    1072   15134.3467
    1073   15368.2774
    1074   15045.3658
    1075   15072.1482
    1076   15600.0273
    1077   15486.2035
    1078   15444.9127
    1079   15355.1519
    1080   15417.0346
    1081   15255.7731
    1082   15362.4206
    1083   15276.4790
    1084   15274.2310
    1085   15419.8325
    1086   15376.5764
    1087   15428.8856
    1088   15196.3832
    1089   15317.1334
    1090   15538.6795
    1091   15394.0947
    1092   15681.4693
    1093   15284.1844
    1094   15338.7670
    1095   15431.3758
    1096   15287.5809
    1097   15347.6073
    1098   15331.7116
    1099   15252.0202
    1100   15233.9879
    1101   15259.9768
    1102   15128.4812
    1103   15258.1389
    1104   15321.8078
    1105   15240.2778
    1106   15349.4956
    1107   15393.1575
    1108   15049.8592
    1109   15036.2334
    1110   15268.2892
    1111   15048.3038
    1112   15217.2947
    1113   15169.0492
    1114   14996.6998
    1115   15401.9362
    1116   15407.4184
    1117   15334.4673
    1118   15125.3622
    1119   15115.2317
    1120   15455.9754
    1121   15192.7414
    1122   15273.2503
    1123   15256.5701
    1124   15029.1964
    1125   15033.7147
    1126   15162.2449
    1127   15199.6115
    1128   15257.2860
    1129   15459.0988
    1130   15176.4063
    1131   15225.6427
    1132   15062.8454
    1133   14998.2190
    1134   14984.5674
    1135   14759.8835
    1136   14994.2045
    1137   15437.9381
    1138   15305.8559
    1139   15176.5034
    1140   15180.4446
    1141   15111.3465
    1142   15155.4550
    1143   15157.5137
    1144   15058.5949
    1145   15056.8434
    1146   15050.3355
    1147   15130.0215
    1148   14951.1937
    1149   14950.7363
    1150   15067.1228
    1151   14852.0971
    1152   15059.0487
    1153   14979.3790
    1154   15094.9116
    1155   15168.7594
    1156   14947.4521
    1157   15200.1970
    1158   14952.1553
    1159   14955.0901
    1160   15009.4476
    1161   14764.8422
    1162   14887.9378
    1163   14957.0656
    1164   15080.3922
    1165   14911.1616
    1166   14876.5863
    1167   14884.6723
    1168   14845.6003
    1169   14811.4348
    1170   14845.9866
    1171   15072.3834
    1172   14943.7234
    1173   15071.9692
    1174   15036.9176
    1175   14487.4230
    1176   14817.4560
    1177   14864.9886
    1178   14670.6340
    1179   14697.3875
    1180   14690.5861
    1181   14695.2502
    1182   14692.2135
    1183   14752.7723
    1184   14708.4373
    1185   14823.7187
    1186   14992.3717
    1187   14783.8819
    1188   14523.1442
    1189   14901.2493
    1190   14730.6263
    1191   14820.7229
    1192   14785.9173
    1193   14716.3831
    1194   14672.8693
    1195   14648.0961
    1196   14818.2390
    1197   14507.7152
    1198   14836.8152
    1199   14746.4019
    1200   14840.9405
    1201   14713.3291
    1202   14835.6185
    1203   14769.8239
    1204   14733.7178
    1205   14806.3809
    1206   14814.2349
    1207   14909.5805
    1208   14564.3610
    1209   14795.6040
    1210   14954.4628
    1211   14716.6644
    1212   14712.3957
    1213   14652.9552
    1214   14979.1391
    1215   14780.0120
    1216   15049.5563
    1217   14876.4121
    1218   14873.9731
    1219   14925.7946
    1220   14779.8180
    1221   14550.3235
    1222   14747.5075
    1223   15014.6056
    1224   14621.7668
    1225   14907.6366
    1226   14791.9482
    1227   14589.4011
    1228   14745.4662
    1229   14866.4858
    1230   14913.3895
    1231   14914.0803
    1232   14800.7621
    1233   14709.1558
    1234   14903.6374
    1235   14955.5643
    1236   14452.0450
    1237   14839.1308
    1238   15090.3952
    1239   14714.0576
    1240   14889.0641
    1241   14628.2645
    1242   14783.5941
    1243   14668.2089
    1244   14738.5326
    1245   14908.8982
    1246   14644.9452
    1247   15023.7206
    1248   14669.8530
    1249   14587.2252
    1250   14626.7966
    1251   14717.7371
    1252   14466.5988
    1253   15019.6265
    1254   14656.4562
    1255   14686.6317
    1256   14724.9244
    1257   14720.3088
    1258   14774.8780
    1259   14726.2310
    1260   14700.2936
    1261   14683.2092
    1262   14669.6246
    1263   14763.2261
    1264   15014.7504
    1265   14491.4181
    1266   14743.2333
    1267   14558.4628
    1268   14739.0934
    1269   14703.3242
    1270   14730.2724
    1271   14756.0650
    1272   14626.6225
    1273   14722.4641
    1274   14989.6522
    1275   14703.6576
    1276   14780.7561
    1277   14735.5247
    1278   14806.1116
    1279   14777.5696
    1280   15012.6963
    1281   15188.4017
    1282   15161.7089
    1283   15104.6582
    1284   15191.1350
    1285   14766.5008
    1286   14914.2110
    1287   14906.7647
    1288   14628.1552
    1289   14864.1897
    1290   14670.4715
    1291   14871.7953
    1292   14983.3995
    1293   14912.9257
    1294   14660.9490
    1295   14937.4878
    1296   14794.2967
    1297   15049.1875
    1298   14800.3266
    1299   15115.6894
    1300   14823.5806
    1301   14891.2891
    1302   14857.2643
    1303   14779.8023
    1304   14915.4326
    1305   14623.4698
    1306   14998.3764
    1307   14936.6135
    1308   14648.6815
    1309   14894.5169
    1310   14887.1809
    1311   15139.3564
    1312   14790.7333
    1313   14805.7664
    1314   14930.5927
    1315   15125.3931
    1316   15049.1401
    1317   15156.9518
    1318   15023.9311
    1319   14937.4367
    1320   15283.7454
    1321   15125.2548
    1322   15179.1426
    1323   15017.8716
    1324   15280.0378
    1325   15265.0192
    1326   15184.1560
    1327   15117.0063
    1328   15052.0062
    1329   15200.8224
    1330   15348.7850
    1331   14867.0128
    1332   15267.5366
    1333   15044.2247
    1334   15051.2486
    1335   15141.8891
    1336   15293.2565
    1337   15019.5953
    1338   15215.9216
    1339   14971.7700
    1340   14793.7762
    1341   15035.2205
    1342   15186.8952
    1343   14831.0149
    1344   14734.2900
    1345   14888.1849
    1346   14764.2505
    1347   14670.6852
    1348   14704.2163
    1349   14802.7135
    1350   14805.7052
    1351   14880.4536
    1352   14923.9983
    1353   15059.4921
    1354   15024.6132
    1355   14830.7807
    1356   15068.4705
    1357   14934.7398
    1358   15170.6973
    1359   14898.8228
    1360   15090.9796
    1361   14783.1927
    1362   14889.8005
    1363   14764.9876
    1364   14921.2216
    1365   14830.8782
    1366   14631.8163
    1367   14727.2951
    1368   14725.6093
    1369   14556.5757
    1370   15084.0739
    1371   14979.8959
    1372   14981.6014
    1373   15104.4611
    1374   14807.7917
    1375   14666.7504
    1376   14558.2314
    1377   14578.7807
    1378   14714.2606
    1379   14813.7487
    1380   14817.9638
    1381   15110.8081
    1382   14887.3829
    1383   14876.3726
    1384   14718.1185
    1385   15048.6229
    1386   14799.2076
    1387   14823.0409
    1388   14970.9631
    1389   14902.6320
    1390   14962.4689
    1391   14725.6646
    1392   14993.9422
    1393   14813.3363
    1394   14676.5643
    1395   14706.3992
    1396   14712.2160
    1397   14584.2527
    1398   14854.4572
    1399   14788.9701
    1400   14780.0858
    1401   14697.6161
    1402   14852.6748
    1403   14932.9986
    1404   14669.2237
    1405   14694.4969
    1406   14831.7044
    1407   14750.9734
    1408   14961.6041
    1409   14803.2291
    1410   14943.0422
    1411   14943.4708
    1412   15131.7085
    1413   14896.7006
    1414   15092.8504
    1415   14813.9525
    1416   14887.6565
    1417   15065.4412
    1418   15058.3933
    1419   14739.4337
    1420   15246.6879
    1421   15044.9469
    1422   14985.1498
    1423   14991.0457
    1424   15258.2163
    1425   15022.4066
    1426   14942.9069
    1427   14935.7900
    1428   14728.9673
    1429   14898.3285
    1430   14734.4818
    1431   14637.8090
    1432   14903.3409
    1433   14988.0791
    1434   14801.1391
    1435   14786.6314
    1436   14968.1872
    1437   14798.6907
    1438   14944.8652
    1439   14797.3260
    1440   14733.3630
    1441   14869.6747
    1442   15143.9127
    1443   14872.8814
    1444   14920.3587
    1445   15180.9472
    1446   14946.0109
    1447   14713.8938
    1448   14724.0969
    1449   14681.1752
    1450   14567.2036
    1451   14875.2282
    1452   14586.3004
    1453   14814.5284
    1454   14728.5974
    1455   14950.5990
    1456   14827.7877
    1457   14842.8781
    1458   14758.6246
    1459   14960.8334
    1460   14704.6650
    1461   15057.4243
    1462   14785.2703
    1463   15066.0585
    1464   14814.7408
    1465   14911.0370
    1466   14983.9178
    1467   14939.3212
    1468   14961.9355
    1469   14957.5078
    1470   14803.9979
    1471   14986.7001
    1472   14971.5014
    1473   14760.1627
    1474   14726.7520
    1475   14802.8976
    1476   14640.8698
    1477   14646.8109
    1478   14722.1791
    1479   14532.7323
    1480   14563.4459
    1481   14887.2579
    1482   14683.6837
    1483   14815.6845
    1484   14978.5946
    1485   14970.8449
    1486   15044.7763
    1487   14953.2256
    1488   15169.4287
    1489   14861.8689
    1490   14819.3813
    1491   14891.7334
    1492   14716.4200
    1493   14864.0470
    1494   15093.6272
    1495   14875.3310
    1496   14864.7765
    1497   14800.0175
    1498   14670.5210
    1499   15149.3740
    1500   14947.5095
    1501   15063.3317
    1502   14849.9699
    1503   14707.4925
    1504   14919.4178
    1505   14838.6884
    1506   14763.4074
    1507   14968.5551
    1508   14703.8771
    1509   14849.0771
    1510   14798.7157
    1511   14850.5825
    1512   14820.7083
    1513   15031.5031
    1514   14769.5427
    1515   14883.3356
    1516   14659.3385
    1517   14921.0658
    1518   15015.4858
    1519   15047.9634
    1520   15116.5245
    1521   14985.1394
    1522   14665.3520
    1523   14748.4251
    1524   14885.8634
    1525   14804.1341
    1526   14664.2801
    1527   14714.6383
    1528   14754.9806
    1529   14600.5059
    1530   14622.0180
    1531   14662.0014
    1532   14615.1210
    1533   14505.7225
    1534   15100.8388
    1535   14970.8816
    1536   14605.0536
    1537   14865.2232
    1538   14625.1533
    1539   14888.7497
    1540   14795.3898
    1541   15038.5623
    1542   14867.7796
    1543   14868.8782
    1544   14664.9758
    1545   14725.1566
    1546   14959.3188
    1547   15053.8257
    1548   14901.2036
    1549   14965.8058
    1550   14684.8657
    1551   14864.5562
    1552   14761.1129
    1553   15006.0757
    1554   15001.1733
    1555   14651.5631
    1556   14697.9783
    1557   14809.6467
    1558   14980.1761
    1559   14880.1281
    1560   14825.0142
    1561   14708.6468
    1562   14733.3687
    1563   14711.5891
    1564   14750.2762
    1565   14864.0021
    1566   14991.8346
    1567   14663.9431
    1568   14793.3937
    1569   15005.3605
    1570   14623.3996
    1571   14655.1300
    1572   14966.4649
    1573   14928.4825
    1574   15087.4110
    1575   14861.0449
    1576   15108.4413
    1577   14919.3127
    1578   14775.2428
    1579   14818.6634
    1580   14989.1642
    1581   14943.7407
    1582   15116.3038
    1583   15149.2611
    1584   15274.4164
    1585   14862.7333
    1586   14962.7877
    1587   15146.4510
    1588   15232.9810
    1589   15036.2301
    1590   14978.9194
    1591   15145.6876
    1592   15025.1238
    1593   14914.5788
    1594   15113.6564
    1595   14917.7011
    1596   14921.8184
    1597   15192.5856
    1598   14954.0209
    1599   14950.2089
    1600   15057.9717
    1601   14828.8653
    1602   15137.4945
    1603   14935.8881
    1604   14989.8535
    1605   14861.6064
    1606   14872.0516
    1607   14984.8183
    1608   14730.7842
    1609   14827.9172
    1610   15065.4851
    1611   14975.1036
    1612   14793.5156
    1613   14804.1987
    1614   14815.2938
    1615   14844.6217
    1616   14860.8385
    1617   14966.6304
    1618   14926.2060
    1619   15028.2447
    1620   14961.2661
    1621   15077.9934
    1622   14945.3951
    1623   15130.6901
    1624   15055.9464
    1625   14738.2798
    1626   15045.0842
    1627   14811.1096
    1628   15026.3739
    1629   15200.5355
    1630   14978.0866
    1631   15076.5680
    1632   14759.0358
    1633   15147.8662
    1634   14986.9402
    1635   14854.6768
    1636   14734.8347
    1637   14838.1933
    1638   15080.5126
    1639   15044.9940
    1640   15109.1985
    1641   15150.5773
    1642   14840.4576
    1643   15337.1781
    1644   14605.1340
    1645   15013.2179
    1646   14909.7699
    1647   14942.6030
    1648   14716.4095
    1649   15116.9162
    1650   14925.9924
    1651   15039.2362
    1652   15047.6841
    1653   14798.2808
    1654   14747.5265
    1655   14981.9120
    1656   14984.6021
    1657   14751.5075
    1658   14667.8518
    1659   14882.4020
    1660   14735.3577
    1661   14569.1847
    1662   14730.1221
    1663   14727.7551
    1664   14521.5618
    1665   14697.7663
    1666   14608.7876
    1667   14619.3047
    1668   14623.5875
    1669   14870.9916
    1670   14526.8223
    1671   14882.7604
    1672   14637.4775
    1673   14747.6211
    1674   14661.3633
    1675   14843.8587
    1676   14693.1700
    1677   14566.1360
    1678   14414.2151
    1679   14725.9345
    1680   14603.7735
    1681   14497.1052
    1682   14736.2600
    1683   14828.3194
    1684   14817.1940
    1685   14708.9326
    1686   14810.8136
    1687   14850.5955
    1688   14757.1078
    1689   14460.1688
    1690   14573.1929
    1691   14828.5485
    1692   14818.6700
    1693   14834.0639
    1694   15065.1601
    1695   15246.1398
    1696   15083.8830
    1697   15112.2797
    1698   14711.4361
    1699   15097.9792
    1700   14783.5285
    1701   14744.8724
    1702   14734.3053
    1703   14755.4476
    1704   14618.6734
    1705   14810.4407
    1706   14710.3058
    1707   14759.5148
    1708   14825.0937
    1709   14805.7730
    1710   14914.6189
    1711   14863.9998
    1712   14854.1913
    1713   15027.7900
    1714   14688.6986
    1715   14786.8697
    1716   15021.4704
    1717   14807.3672
    1718   14631.3340
    1719   15143.6336
    1720   15289.4036
    1721   14919.2234
    1722   14869.4150
    1723   14676.3344
    1724   14665.9140
    1725   14513.0404
    1726   14293.5458
    1727   14748.9438
    1728   14532.7787
    1729   14641.9269
    1730   14764.2337
    1731   14892.4688
    1732   14846.0194
    1733   14925.3915
    1734   14982.5018
    1735   14875.1267
    1736   14787.9033
    1737   14579.0498
    1738   14772.3951
    1739   14774.6461
    1740   14972.9829
    1741   14906.2264
    1742   14952.9890
    1743   14662.7225
    1744   14776.0635
    1745   14907.3821
    1746   14921.7447
    1747   14873.8648
    1748   14485.0102
    1749   14662.9409
    1750   14452.8594
    1751   14619.9508
    1752   14460.0250
    1753   14805.3982
    1754   14894.3321
    1755   14790.1359
    1756   14942.1878
    1757   14795.5077
    1758   14881.2790
    1759   14550.2382
    1760   14546.6605
    1761   14640.4556
    1762   14945.0073
    1763   14675.8335
    1764   14742.8105
    1765   14427.7881
    1766   14728.4254
    1767   14782.6190
    1768   14494.7958
    1769   14774.5170
    1770   14670.1349
    1771   14375.9969
    1772   14655.2863
    1773   14835.9372
    1774   14775.8862
    1775   14647.2161
    1776   14480.9633
    1777   14726.8754
    1778   14406.3299
    1779   14621.4061
    1780   14697.1974
    1781   14518.7412
    1782   14732.2510
    1783   14861.2985
    1784   14591.4284
    1785   14748.2288
    1786   15123.0044
    1787   15077.4082
    1788   14934.7242
    1789   14746.5825
    1790   14707.4629
    1791   14683.3926
    1792   14485.6719
    1793   14688.0059
    1794   14582.3096
    1795   14806.8739
    1796   14737.9235
    1797   14505.8976
    1798   14700.4848
    1799   14858.9563
    1800   14647.9414
    1801   14803.7095
    1802   14462.7267
    1803   14659.7692
    1804   14314.3849
    1805   15169.3817
    1806   14712.3243
    1807   14984.3819
    1808   14622.7463
    1809   14512.1742
    1810   14561.6041
    1811   14736.9620
    1812   14658.2978
    1813   14623.2056
    1814   14606.8976
    1815   14804.1747
    1816   14806.8985
    1817   14814.6562
    1818   14581.8717
    1819   15052.4391
    1820   15087.7046
    1821   14692.5131
    1822   14633.1815
    1823   14778.9829
    1824   14620.6141
    1825   15036.8323
    1826   14826.4157
    1827   14764.0559
    1828   14932.4929
    1829   14778.5694
    1830   14809.4891
    1831   14938.6057
    1832   14792.4054
    1833   14773.9355
    1834   14636.2621
    1835   14922.6521
    1836   14923.4465
    1837   15065.7924
    1838   14669.0990
    1839   14918.3344
    1840   14852.4945
    1841   14806.1437
    1842   14850.8258
    1843   14928.5679
    1844   15108.0700
    1845   15149.0828
    1846   14750.1082
    1847   14860.4170
    1848   15098.9814
    1849   14986.2037
    1850   14880.3395
    1851   14947.4825
    1852   14587.5799
    1853   14719.7640
    1854   14929.1990
    1855   14676.7493
    1856   14822.6497
    1857   14994.4370
    1858   14838.8684
    1859   14870.2522
    1860   14591.2448
    1861   14508.8274
    1862   14713.9670
    1863   14837.5538
    1864   14795.9906
    1865   15026.4061
    1866   14714.6466
    1867   14702.4539
    1868   14726.3224
    1869   14901.6990
    1870   14490.8922
    1871   14741.2318
    1872   14938.9574
    1873   14875.2473
    1874   14463.9663
    1875   14985.8550
    1876   14817.5286
    1877   14940.9757
    1878   14864.6349
    1879   14830.1590
    1880   14661.6620
    1881   14906.8813
    1882   15067.7024
    1883   14903.1692
    1884   14863.9785
    1885   14803.3336
    1886   15112.3571
    1887   14897.2321
    1888   14735.6639
    1889   14806.6665
    1890   15090.8129
    1891   14980.8360
    1892   14793.2656
    1893   14612.4084
    1894   15024.2778
    1895   15150.7987
    1896   15125.4826
    1897   15218.4247
    1898   15263.0013
    1899   15277.3502
    1900   15343.1353
    1901   14941.7908
    1902   15154.2509
    1903   15062.4485
    1904   14782.3264
    1905   14844.9531
    1906   14917.9038
    1907   14698.2216
    1908   14786.0887
    1909   14779.6275
    1910   14967.9431
    1911   14990.1447
    1912   15152.6658
    1913   14871.8154
    1914   14566.1659
    1915   14808.6356
    1916   14761.8308
    1917   14839.0610
    1918   15040.4859
    1919   14447.7306
    1920   14634.1981
    1921   14858.5570
    1922   14634.7838
    1923   14846.2378
    1924   14527.8137
    1925   14670.0064
    1926   14770.2152
    1927   14538.5352
    1928   15068.1370
    1929   14767.7661
    1930   14714.5584
    1931   14565.6878
    1932   14964.2290
    1933   14865.7826
    1934   15020.9397
    1935   14783.8097
    1936   14773.2412
    1937   14916.6461
    1938   14873.0774
    1939   14719.0215
    1940   14523.5818
    1941   14474.9512
    1942   14756.7132
    1943   14756.8669
    1944   14988.2869
    1945   14840.3973
    1946   15109.4581
    1947   14891.5639
    1948   14783.1527
    1949   14778.4825
    1950   14982.4712
    1951   14928.0889
    1952   14937.5580
    1953   14779.9807
    1954   14821.1967
    1955   14596.9622
    1956   14749.7319
    1957   14879.4538
    1958   14807.5233
    1959   14688.4360
    1960   15032.6769
    1961   14708.1365
    1962   14871.1255
    1963   14946.6016
    1964   14978.7814
    1965   14624.2430
    1966   14852.4711
    1967   14790.3058
    1968   14844.2106
    1969   15201.9566
    1970   14847.3638
    1971   15008.4254
    1972   15077.9530
    1973   15122.3374
    1974   15162.2606
    1975   14925.5073
    1976   15052.4433
    1977   14847.3226
    1978   14745.7531
    1979   14887.8105
    1980   14864.2881
    1981   14820.0790
    1982   14732.0185
    1983   14862.1011
    1984   14817.2500
    1985   14788.2986
    1986   14996.2878
    1987   14739.1288
    1988   14625.1687
    1989   14998.9646
    1990   14905.4485
    1991   15004.4535
    1992   14825.8551
    1993   14835.5562
    1994   15084.2526
    1995   14870.2907
    1996   15291.7997
    1997   14969.1203
    1998   14585.8646
    1999   15035.4876
    2000   14755.8108
    2001   15021.6830
    2002   14784.0516
    2003   14667.3096
    2004   14824.7386
    2005   14820.8030
    2006   14783.8695
    2007   14783.9354
    2008   14664.7466
    2009   14492.7248
    2010   14846.4115
    2011   14715.1883
    2012   14366.5371
    2013   14612.6551
    2014   14501.4102
    2015   14709.2964
    2016   14915.6320
    2017   14960.5698
    2018   14633.2272
    2019   14864.6323
    2020   14994.7502
    2021   14578.3089
    2022   14833.7475
    2023   14710.9749
    2024   14721.1609
    2025   14821.9063
    2026   14712.1763
    2027   14837.4211
    2028   14384.9836
    2029   14705.2057
    2030   14532.8928
    2031   14957.2708
    2032   14827.7620
    2033   14842.0050
    2034   14835.9821
    2035   14903.7641
    2036   15011.9434
    2037   14831.4644
    2038   14981.2326
    2039   14791.4152
    2040   14913.9973
    2041   14778.6958
    2042   14958.1710
    2043   14675.7125
    2044   14720.1405
    2045   14995.1075
    2046   14940.3449
    2047   14992.9949
    2048   14908.6404
    2049   14979.5136
    2050   14821.1906
    2051   15043.9049
    2052   15238.6080
    2053   14929.2035
    2054   15075.3884
    2055   15347.3410
    2056   15201.6848
    2057   15390.2263
    2058   15111.8822
    2059   15170.7874
    2060   14857.3146
    2061   14822.3286
    2062   14893.7087
    2063   15066.4095
    2064   15011.5249
    2065   14929.3479
    2066   14956.3329
    2067   14798.2027
    2068   14866.9134
    2069   14945.4180
    2070   14722.0212
    2071   14823.7484
    2072   14961.2121
    2073   14885.4596
    2074   14696.1107
    2075   14945.7084
    2076   14940.6669
    2077   15107.4242
    2078   15057.2266
    2079   14825.8503
    2080   15151.2844
    2081   15026.6142
    2082   15144.0170
    2083   15011.5381
    2084   15092.0182
    2085   14862.4015
    2086   15498.3492
    2087   15040.8311
    2088   15304.9874
    2089   15177.9533
    2090   15285.1797
    2091   14967.9861
    2092   15222.8944
    2093   14981.9813
    2094   15002.6943
    2095   15361.4911
    2096   15185.5460
    2097   15038.4709
    2098   15174.9119
    2099   14800.0054
    2100   15208.4903
    2101   15158.3264
    2102   15123.7361
    2103   15245.2991
    2104   14857.4592
    2105   15213.7362
    2106   15376.1492
    2107   14975.2808
    2108   15191.4294
    2109   15152.1488
    2110   15046.8674
    2111   14797.6869
    2112   15169.3029
    2113   14991.9910
    2114   15167.9334
    2115   15039.5502
    2116   15247.0060
    2117   15190.6646
    2118   15213.0046
    2119   14897.8236
    2120   15032.7517
    2121   14958.8386
    2122   15251.7271
    2123   15229.6940
    2124   15264.5624
    2125   15208.8276
    2126   14847.1766
    2127   15024.0838
    2128   15063.8862
    2129   14990.5204
    2130   15248.6943
    2131   15252.0100
    2132   15075.9970
    2133   15394.6815
    2134   15197.2470
    2135   15456.6125
    2136   15134.9333
    2137   15595.8047
    2138   15276.5144
    2139   14927.8092
    2140   14698.3405
    2141   15027.1638
    2142   15189.6690
    2143   14765.9115
    2144   14974.3570
    2145   14911.5607
    2146   14923.8956
    2147   14861.5130
    2148   15083.8460
    2149   14681.2732
    2150   14873.7046
    2151   14846.4889
    2152   15078.9854
    2153   14880.3582
    2154   15162.1887
    2155   15021.5179
    2156   15031.3494
    2157   15094.7209
    2158   14958.1048
    2159   15165.8321
    2160   15196.6578
    2161   15150.8995
    2162   15075.6919
    2163   14996.0314
    2164   15004.3171
    2165   14790.5908
    2166   15096.3140
    2167   15233.8785
    2168   15317.1904
    2169   14950.9042
    2170   15197.4652
    2171   14972.8751
    2172   15010.9034
    2173   14988.7903
    2174   14837.9292
    2175   15052.6628
    2176   14954.1191
    2177   15098.5887
    2178   14888.9942
    2179   14796.6698
    2180   15061.3802
    2181   14802.6992
    2182   15235.3528
    2183   14775.3545
    2184   15040.4365
    2185   15223.8558
    2186   15010.8063
    2187   15251.1790
    2188   15119.9619
    2189   15324.6745
    2190   15149.2497
    2191   15250.8382
    2192   15120.2362
    2193   15190.2786
    2194   15300.7017
    2195   14891.2290
    2196   15321.8794
    2197   15102.5260
    2198   15133.7980
    2199   15192.7174
    2200   15154.1964
    2201   15222.5889
    2202   15091.9326
    2203   15084.2286
    2204   15204.4801
    2205   15105.7715
    2206   15102.2499
    2207   14970.3584
    2208   15045.8165
    2209   15099.5252
    2210   14996.3787
    2211   15006.7834
    2212   15083.2496
    2213   14966.4699
    2214   15164.8281
    2215   15220.8702
    2216   15175.5533
    2217   15170.7066
    2218   15089.7401
    2219   15244.1989
    2220   15380.2367
    2221   15312.4109
    2222   15006.5901
    2223   15178.7978
    2224   15002.8732
    2225   15264.8490
    2226   15122.4047
    2227   15350.9940
    2228   15197.2338
    2229   15189.2797
    2230   15100.1512
    2231   15289.7283
    2232   15192.8774
    2233   15418.0428
    2234   15468.4248
    2235   15160.4006
    2236   15261.4338
    2237   15087.2080
    2238   15345.3303
    2239   15228.1421
    2240   15267.6480
    2241   15235.3485
    2242   15251.2083
    2243   15221.4384
    2244   15233.5783
    2245   15697.4577
    2246   15511.2416
    2247   15540.6678
    2248   15501.3254
    2249   15319.2294
    2250   15596.9625
    2251   15094.2303
    2252   15252.8137
    2253   15408.4542
    2254   15583.6603
    2255   15442.6686
    2256   15151.4450
    2257   14944.6150
    2258   15101.3326
    2259   15111.3369
    2260   15438.4210
    2261   15028.1646
    2262   15449.7476
    2263   15135.7629
    2264   15183.2535
    2265   15202.5501
    2266   15252.6064
    2267   15024.9212
    2268   15141.0617
    2269   15037.4633
    2270   15219.0511
    2271   15293.5291
    2272   14965.2022
    2273   15227.4714
    2274   15263.5240
    2275   15194.0442
    2276   15275.4933
    2277   15090.8669
    2278   15107.6371
    2279   15146.6461
    2280   15375.9284
    2281   15262.7208
    2282   14912.6698
    2283   15112.9623
    2284   15136.5820
    2285   14988.6867
    2286   15111.0492
    2287   14857.4496
    2288   15057.2553
    2289   15213.4166
    2290   15096.7692
    2291   15168.9400
    2292   15415.3826
    2293   15226.1813
    2294   15188.1952
    2295   15209.0813
    2296   14896.5046
    2297   14662.9118
    2298   14991.0058
    2299   14865.6907
    2300   14675.4176
    2301   14849.1012
    2302   14848.7054
    2303   14874.4876
    2304   14942.5031
    2305   15074.6331
    2306   14778.9947
    2307   14942.0641
    2308   14913.1705
    2309   14992.8238
    2310   14865.7579
    2311   14891.0105
    2312   14890.3745
    2313   14992.5304
    2314   14808.6421
    2315   14956.8234
    2316   14920.4725
    2317   14938.0453
    2318   15053.8664
    2319   15230.2546
    2320   15251.2559
    2321   15273.3536
    2322   15048.9049
    2323   15195.1957
    2324   15213.0081
    2325   15496.9669
    2326   15261.5222
    2327   15441.2359
    2328   15295.3337
    2329   15397.8135
    2330   15229.6678
    2331   15325.6581
    2332   15271.5078
    2333   14997.3577
    2334   15043.7263
    2335   15108.7412
    2336   15297.5560
    2337   15330.2504
    2338   15394.6578
    2339   14960.9228
    2340   15059.1835
    2341   15367.1337
    2342   15264.7288
    2343   15458.8441
    2344   15321.0412
    2345   14855.6318
    2346   15266.2150
    2347   15115.8234
    2348   15367.3143
    2349   15365.7016
    2350   15126.0487
    2351   15003.9770
    2352   15187.1616
    2353   15017.1013
    2354   15268.5535
    2355   14935.9699
    2356   15270.2720
    2357   15420.9411
    2358   15263.3037
    2359   15192.8269
    2360   15148.8045
    2361   15169.6868
    2362   15056.3116
    2363   15062.4976
    2364   15489.9919
    2365   15167.1409
    2366   15293.5744
    2367   15198.1083
    2368   15205.0546
    2369   15005.9439
    2370   15181.9122
    2371   15079.4372
    2372   15214.7645
    2373   15481.4775
    2374   15058.6322
    2375   15379.2554
    2376   15304.1673
    2377   15305.1785
    2378   15084.0311
    2379   15105.4318
    2380   15261.4272
    2381   14974.8456
    2382   15411.0374
    2383   15314.2537
    2384   15171.9225
    2385   15137.7969
    2386   15356.6384
    2387   15066.2769
    2388   15097.4418
    2389   15125.1213
    2390   15356.2678
    2391   15471.6155
    2392   15425.4029
    2393   15498.5561
    2394   15136.3749
    2395   15175.6439
    2396   15361.0253
    2397   15128.1163
    2398   15374.9653
    2399   15107.0980
    2400   15184.6126
    2401   15202.7612
    2402   15256.8616
    2403   15060.0434
    2404   15379.7334
    2405   15242.8042
    2406   15247.0408
    2407   15342.8474
    2408   15365.4536
    2409   15427.8827
    2410   15298.4079
    2411   15271.0259
    2412   15526.6805
    2413   15405.8830
    2414   15598.0236
    2415   15305.6474
    2416   15425.8059
    2417   15040.8615
    2418   15215.7827
    2419   15320.4065
    2420   14998.9752
    2421   15267.1820
    2422   15479.6155
    2423   15349.7678
    2424   15226.8157
    2425   15406.9840
    2426   15120.3668
    2427   15323.1447
    2428   15500.0614
    2429   15406.3643
    2430   14986.4821
    2431   15326.1833
    2432   15158.3468
    2433   15565.2515
    2434   15195.4949
    2435   15511.3885
    2436   15188.9223
    2437   15286.4398
    2438   15131.1069
    2439   15222.1805
    2440   15180.2170
    2441   15209.5503
    2442   15408.7204
    2443   15265.4928
    2444   14914.1957
    2445   15100.8716
    2446   15288.3906
    2447   14955.2492
    2448   15087.2669
    2449   15292.2371
    2450   14838.9397
    2451   15223.0623
    2452   15142.2318
    2453   15081.4593
    2454   15097.6965
    2455   15079.2574
    2456   15085.4780
    2457   15222.4460
    2458   15183.7811
    2459   14879.5043
    2460   15349.5767
    2461   14952.1647
    2462   14969.5431
    2463   14902.4368
    2464   14880.2054
    2465   14765.1432
    2466   14972.3436
    2467   14680.2322
    2468   14946.4692
    2469   15047.3875
    2470   14951.7585
    2471   14913.4381
    2472   14996.6836
    2473   15107.1570
    2474   15156.1319
    2475   15105.8519
    2476   15170.5742
    2477   15310.9081
    2478   15015.2344
    2479   14924.6721
    2480   15200.5261
    2481   14956.8000
    2482   15061.5647
    2483   15231.6092
    2484   15167.4229
    2485   14900.0232
    2486   15142.4321
    2487   14956.2394
    2488   15254.8471
    2489   14918.5837
    2490   15407.1868
    2491   15365.6369
    2492   15272.5932
    2493   15196.1163
    2494   15075.6833
    2495   14911.2621
    2496   14840.7901
    2497   14739.9550
    2498   14782.3212
    2499   14950.3034
    2500   14859.9101
    2501   14881.7055
    2502   14985.6824
    2503   15044.1779
    2504   15045.8122
    2505   14821.3627
    2506   14945.0215
    2507   14702.7735
    2508   14896.5802
    2509   15010.1955
    2510   14831.4510
    2511   15070.5642
    2512   14546.1346
    2513   14982.2001
    2514   15084.2582
    2515   15134.6107
    2516   14955.6259
    2517   14831.9143
    2518   14850.9085
    2519   14807.8224
    2520   14685.6965
    2521   14906.0192
    2522   14825.8298
    2523   14925.9185
    2524   14778.2722
    2525   14958.4613
    2526   14785.3148
    2527   14918.1451
    2528   15016.5863
    2529   15024.5724
    2530   14772.9231
    2531   14804.8075
    2532   14779.7312
    2533   14689.4161
    2534   14591.2738
    2535   14745.2365
    2536   14534.6584
    2537   15070.2360
    2538   14726.1182
    2539   14613.4019
    2540   14466.6591
    2541   14833.0778
    2542   14787.3078
    2543   15398.0907
    2544   15129.6710
    2545   15191.2597
    2546   14862.7055
    2547   15264.6208
    2548   15237.8183
    2549   15233.3970
    2550   15228.9552
    2551   15276.2525
    2552   15040.0573
    2553   15234.0855
    2554   15176.3520
    2555   15387.9815
    2556   15439.3373
    2557   15266.0416
    2558   15049.2619
    2559   15384.8612
    2560   15432.7433
    2561   15263.5390
    2562   15350.2441
    2563   15454.3801
    2564   15572.5295
    2565   15304.1416
    2566   15547.0365
    2567   15289.2364
    2568   15174.6476
    2569   15391.8651
    2570   15311.8168
    2571   15234.2902
    2572   15279.8226
    2573   15412.5500
    2574   15127.5926
    2575   15266.2266
    2576   15329.6353
    2577   15176.2288
    2578   15367.5384
    2579   15242.4899
    2580   15214.3844
    2581   15366.9942
    2582   15558.9003
    2583   15400.0004
    2584   15248.4852
    2585   15636.5360
    2586   15460.8100
    2587   15146.5936
    2588   15203.9196
    2589   15614.9408
    2590   15310.4636
    2591   15250.9590
    2592   15368.5655
    2593   15520.2382
    2594   15159.8709
    2595   15346.0533
    2596   15594.4232
    2597   15344.0064
    2598   15284.5353
    2599   15502.6888
    2600   14953.2494
    2601   15268.2325
    2602   15084.2379
    2603   14998.7681
    2604   14864.1506
    2605   15167.9013
    2606   15151.2906
    2607   15023.0488
    2608   15029.4108
    2609   14818.1648
    2610   15059.0901
    2611   14885.5035
    2612   15013.6501
    2613   14815.7306
    2614   15025.7306
    2615   15194.1876
    2616   15154.4147
    2617   15132.6469
    2618   14943.5145
    2619   14781.0922
    2620   15122.4907
    2621   14969.2689
    2622   15036.1071
    2623   15055.9310
    2624   15282.0405
    2625   14981.3821
    2626   15236.2672
    2627   15206.3871
    2628   15034.1060
    2629   15213.1018
    2630   14919.9871
    2631   15131.0647
    2632   14942.0789
    2633   15184.2574
    2634   14864.2109
    2635   15200.5304
    2636   15152.7754
    2637   14898.8351
    2638   15145.8532
    2639   15048.0660
    2640   15358.0015
    2641   15109.7471
    2642   14876.8312
    2643   15112.4861
    2644   15282.0821
    2645   15507.1143
    2646   15692.9042
    2647   15463.6425
    2648   15316.4114
    2649   15208.4561
    2650   15148.0092
    2651   14877.2069
    2652   15370.6904
    2653   15152.0891
    2654   15163.6554
    2655   15144.3229
    2656   15329.5071
    2657   15165.5759
    2658   15414.2723
    2659   15324.6970
    2660   15570.4534
    2661   15541.5001
    2662   14906.0327
    2663   15176.7242
    2664   15133.5861
    2665   15340.6908
    2666   15129.7364
    2667   15277.0090
    2668   15286.8975
    2669   15234.8865
    2670   15349.2573
    2671   15091.0905
    2672   15088.0910
    2673   15241.0166
    2674   15150.3825
    2675   15287.8218
    2676   15091.5323
    2677   15252.3276
    2678   15089.9143
    2679   15233.3869
    2680   15507.1260
    2681   15298.3975
    2682   15306.6464
    2683   15307.6215
    2684   15353.1554
    2685   15555.1812
    2686   15346.4658
    2687   15275.3458
    2688   15358.3617
    2689   15364.5272
    2690   15464.8216
    2691   15070.0552
    2692   15597.8300
    2693   15627.4544
    2694   15294.6769
    2695   15308.8911
    2696   15356.4862
    2697   15442.1628
    2698   15425.2369
    2699   15816.3482
    2700   15226.0298
    2701   15391.2836
    2702   15638.6740
    2703   15534.5761
    2704   15303.4938
    2705   15191.3344
    2706   15403.0385
    2707   15475.5568
    2708   15269.9590
    2709   15399.4088
    2710   15188.8165
    2711   15363.0355
    2712   15637.4543
    2713   15573.9739
    2714   15516.7354
    2715   15571.6197
    2716   15658.9077
    2717   15485.0027
    2718   15674.8342
    2719   15447.1108
    2720   15439.3562
    2721   15616.4442
    2722   15588.4117
    2723   15337.4657
    2724   15661.8844
    2725   15541.7698
    2726   15471.5943
    2727   15425.2097
    2728   15377.5674
    2729   15498.0325
    2730   15559.2595
    2731   15249.4809
    2732   15477.8314
    2733   15195.7667
    2734   15294.6503
    2735   15555.1998
    2736   15451.0371
    2737   15500.2440
    2738   15299.1974
    2739   15500.9866
    2740   15589.2750
    2741   15148.7158
    2742   15415.2803
    2743   15413.8243
    2744   15359.8358
    2745   15257.3160
    2746   15348.0753
    2747   15512.1825
    2748   15333.2684
    2749   15603.0656
    2750   15338.6218
    2751   15409.4811
    2752   15081.6867
    2753   15248.6215
    2754   15468.7463
    2755   15083.8688
    2756   15225.1835
    2757   14844.4794
    2758   15342.6780
    2759   14976.6682
    2760   15144.2698
    2761   14975.0400
    2762   15004.8808
    2763   15097.4711
    2764   15293.7112
    2765   15532.2631
    2766   15264.3924
    2767   15223.3968
    2768   15378.1368
    2769   15096.5078
    2770   15464.8494
    2771   14825.4641
    2772   15348.3453
    2773   15149.4380
    2774   15221.9199
    2775   15243.8172
    2776   15431.9776
    2777   15247.2353
    2778   15070.9580
    2779   15371.3253
    2780   15435.8474
    2781   15438.0798
    2782   15300.5967
    2783   14980.5350
    2784   15114.5520
    2785   15110.0321
    2786   14809.6470
    2787   14828.1654
    2788   15108.1138
    2789   15334.1166
    2790   15265.6178
    2791   15402.8915
    2792   15381.2793
    2793   15678.3886
    2794   15483.8711
    2795   15130.5758
    2796   15333.8469
    2797   15083.1764
    2798   15303.3331
    2799   15449.5611
    2800   15524.9809
    2801   15487.3539
    2802   15603.4566
    2803   15438.8023
    2804   15506.4688
    2805   15405.7873
    2806   15539.1652
    2807   15215.0804
    2808   15237.5614
    2809   15313.2932
    2810   15082.0976
    2811   15558.5202
    2812   15453.4162
    2813   15377.7627
    2814   15258.4362
    2815   15346.3062
    2816   15365.1716
    2817   15415.8657
    2818   15435.5462
    2819   15315.7432
    2820   15572.5573
    2821   15154.1720
    2822   15273.7231
    2823   15261.5108
    2824   15164.0356
    2825   15530.2994
    2826   15484.4589
    2827   15241.6206
    2828   15459.6953
    2829   15568.8107
    2830   15494.4318
    2831   15437.4457
    2832   15332.6641
    2833   15564.5574
    2834   15439.0115
    2835   15393.5634
    2836   15503.2709
    2837   15543.8108
    2838   15498.2813
    2839   15464.3569
    2840   15518.9133
    2841   15692.8165
    2842   15426.2312
    2843   15596.7371
    2844   15660.7957
    2845   15467.9256
    2846   15472.5664
    2847   15347.9911
    2848   15598.7441
    2849   15354.4556
    2850   15422.0868
    2851   15443.6686
    2852   15296.4966
    2853   15224.5956
    2854   15228.5511
    2855   15522.7347
    2856   15560.0867
    2857   15361.8890
    2858   15321.8972
    2859   15369.0526
    2860   15579.1850
    2861   15408.1609
    2862   15659.9206
    2863   15504.6926
    2864   15709.1207
    2865   15679.4299
    2866   15506.0481
    2867   15672.6058
    2868   15814.2387
    2869   15613.3617
    2870   15719.1517
    2871   15558.1642
    2872   15661.9032
    2873   15559.7470
    2874   15286.8190
    2875   15741.1599
    2876   15566.7119
    2877   15430.6004
    2878   15383.4040
    2879   15463.1430
    2880   15122.9673
    2881   15540.6050
    2882   15446.7727
    2883   15450.3993
    2884   15490.8446
    2885   15428.6320
    2886   15315.9116
    2887   15398.5664
    2888   15492.1544
    2889   15576.7693
    2890   15397.1805
    2891   15463.5497
    2892   15226.6849
    2893   15541.8292
    2894   15273.0313
    2895   15539.6016
    2896   15329.0234
    2897   15615.0841
    2898   15574.1467
    2899   15490.8522
    2900   15536.4245
    2901   15469.9906
    2902   15356.6052
    2903   15397.0219
    2904   15677.9225
    2905   15308.0885
    2906   15459.5717
    2907   15603.4284
    2908   15373.7218
    2909   15739.1167
    2910   15629.2172
    2911   15659.4256
    2912   15515.3752
    2913   15732.9993
    2914   15386.8417
    2915   15501.4475
    2916   15171.5345
    2917   15353.7021
    2918   15653.6918
    2919   15322.4264
    2920   15441.5280
    2921   15552.7278
    2922   15340.7665
    2923   15407.0871
    2924   15137.2036
    2925   15191.1580
    2926   14995.6701
    2927   15334.7814
    2928   15478.4771
    2929   15310.6335
    2930   15101.5562
    2931   15544.9646
    2932   15550.1481
    2933   15515.3784
    2934   15410.6050
    2935   15634.3208
    2936   15596.7644
    2937   15519.2566
    2938   15505.1207
    2939   15445.9248
    2940   15251.4759
    2941   15218.9233
    2942   15403.6520
    2943   15060.1679
    2944   14992.0597
    2945   15314.3790
    2946   15204.4489
    2947   15337.2157
    2948   15579.2800
    2949   15331.0523
    2950   15228.4036
    2951   15495.6182
    2952   15250.5213
    2953   15517.6530
    2954   15590.9679
    2955   15578.7152
    2956   15578.0114
    2957   15491.0285
    2958   15536.7177
    2959   15570.0378
    2960   15459.2480
    2961   15290.1467
    2962   15386.7695
    2963   15238.4590
    2964   15677.7089
    2965   15565.8054
    2966   15321.2869
    2967   15729.2364
    2968   15300.8253
    2969   15614.5604
    2970   15495.9307
    2971   15131.0270
    2972   15375.1891
    2973   15256.2682
    2974   15257.1333
    2975   15374.9355
    2976   15415.1562
    2977   15561.3517
    2978   15405.4919
    2979   15266.6397
    2980   15311.6461
    2981   15384.2210
    2982   15457.9106
    2983   15064.8663
    2984   15284.7044
    2985   15124.2968
    2986   15245.2487
    2987   15313.5705
    2988   15370.7110
    2989   15176.5274
    2990   15353.0892
    2991   15452.4195
    2992   15249.1639
    2993   15354.3204
    2994   15500.3627
    2995   15450.2955
    2996   15223.5457
    2997   15410.6691
    2998   15511.2490
    2999   15305.7214
    3000   15218.4911
    3001   14944.4325
    3002   15218.8643
    3003   15381.1303
    3004   15473.7441
    3005   15308.7787
    3006   15313.6035
    3007   15672.6983
    3008   15722.8280
    3009   15466.0386
    3010   15504.6481
    3011   15558.0400
    3012   15743.6532
    3013   15506.1094
    3014   15409.9411
    3015   15443.5189
    3016   15258.1642
    3017   15489.4777
    3018   15492.5291
    3019   15182.5034
    3020   15579.9407
    3021   15165.8607
    3022   15420.2328
    3023   15270.7354
    3024   15613.6818
    3025   15312.4792
    3026   15451.7966
    3027   15198.1587
    3028   15284.2692
    3029   15529.5216
    3030   15339.4656
    3031   15039.9135
    3032   15208.1346
    3033   15316.2847
    3034   15306.4204
    3035   15300.7799
    3036   15363.2407
    3037   15336.3887
    3038   15167.9713
    3039   15547.8206
    3040   15642.5518
    3041   15621.2902
    3042   15786.7841
    3043   15450.6132
    3044   15768.9729
    3045   15458.2539
    3046   15596.9130
    3047   15406.2619
    3048   15685.7448
    3049   15551.3568
    3050   15271.4532
    3051   15507.1846
    3052   15349.6728
    3053   15597.7769
    3054   15243.6989
    3055   15316.2687
    3056   15383.8228
    3057   15106.7976
    3058   15572.7073
    3059   15209.5090
    3060   15521.1336
    3061   15377.0169
    3062   15343.9036
    3063   15424.9989
    3064   15151.5635
    3065   15144.4177
    3066   15165.3684
    3067   15197.7506
    3068   15340.8634
    3069   15376.2965
    3070   15334.7328
    3071   15194.1183
    3072   15244.8436
    3073   15063.9568
    3074   15354.8821
    3075   15169.0873
    3076   15401.0809
    3077   15442.2808
    3078   15283.5373
    3079   15273.9486
    3080   15446.0849
    3081   15602.6561
    3082   15340.4898
    3083   15439.6510
    3084   15507.6925
    3085   15474.7559
    3086   15552.0315
    3087   15475.7631
    3088   15383.6469
    3089   15531.3796
    3090   15548.2386
    3091   15375.6816
    3092   15401.0837
    3093   15601.1340
    3094   15506.4903
    3095   15410.7880
    3096   15442.8808
    3097   15673.5250
    3098   15747.7067
    3099   15480.8153
    3100   15618.2676
    3101   15480.9999
    3102   15306.5007
    3103   15283.2540
    3104   15439.0576
    3105   15130.2924
    3106   15481.1266
    3107   15346.7298
    3108   15378.4525
    3109   15467.1607
    3110   15063.2729
    3111   15238.6354
    3112   15186.8081
    3113   15015.2837
    3114   15192.8740
    3115   15013.1710
    3116   15355.7469
    3117   15086.3925
    3118   15036.4485
    3119   15138.2659
    3120   15124.0246
    3121   15045.0958
    3122   14949.6714
    3123   15184.6614
    3124   15066.4729
    3125   15155.1257
    3126   15221.5443
    3127   15348.2731
    3128   15135.7125
    3129   15527.9291
    3130   15329.0285
    3131   15353.6702
    3132   15453.9946
    3133   15382.7974
    3134   15328.2420
    3135   15100.3606
    3136   15226.7679
    3137   15284.0880
    3138   15294.5428
    3139   14991.9073
    3140   15689.3670
    3141   15212.1513
    3142   15250.9702
    3143   15236.8299
    3144   15306.8413
    3145   15143.0782
    3146   15290.8257
    3147   15352.4277
    3148   15219.8977
    3149   15449.7075
    3150   15190.2352
    3151   15163.0562
    3152   15356.1728
    3153   15043.6179
    3154   15163.2973
    3155   14890.7724
    3156   15007.2189
    3157   14840.3995
    3158   15152.5836
    3159   15061.4374
    3160   15007.1326
    3161   15206.5737
    3162   15243.3895
    3163   15265.7490
    3164   15377.2443
    3165   15325.5709
    3166   15152.0703
    3167   15263.4419
    3168   15351.8162
    3169   15209.5117
    3170   15330.9581
    3171   15455.1027
    3172   15295.5579
    3173   15324.6455
    3174   15381.4871
    3175   15187.9761
    3176   15292.2879
    3177   15148.9414
    3178   15458.9068
    3179   15320.7517
    3180   15371.2794
    3181   15146.0336
    3182   15342.2715
    3183   15188.7307
    3184   15479.1706
    3185   15572.5634
    3186   15218.1842
    3187   15436.1592
    3188   15060.7883
    3189   15508.7989
    3190   15284.0836
    3191   15536.2406
    3192   15153.7692
    3193   15182.9944
    3194   15514.6903
    3195   14964.9921
    3196   15205.9561
    3197   15388.7724
    3198   15184.7321
    3199   15042.5737
    3200   15193.4488
    3201   15213.3326
    3202   15245.4031
    3203   15489.2833
    3204   15182.8193
    3205   15293.8291
    3206   15249.3220
    3207   15322.5628
    3208   15114.5581
    3209   15170.8478
    3210   15504.3632
    3211   15449.5166
    3212   15183.9663
    3213   15390.0025
    3214   15428.2949
    3215   15350.5290
    3216   15534.5681
    3217   15426.0947
    3218   15392.8846
    3219   15378.5301
    3220   15436.3917
    3221   15317.9195
    3222   15226.9091
    3223   15324.2880
    3224   15153.0110
    3225   15348.2077
    3226   15354.3294
    3227   15657.4196
    3228   15469.9844
    3229   15424.8632
    3230   15333.9306
    3231   15298.6335
    3232   15484.7857
    3233   15435.2758
    3234   15260.0567
    3235   15472.6252
    3236   15148.5742
    3237   15264.1489
    3238   15477.7396
    3239   15413.7866
    3240   15203.4432
    3241   15496.4518
    3242   15272.7949
    3243   15424.1262
    3244   15331.2628
    3245   15360.9527
    3246   15374.5502
    3247   15296.4428
    3248   15387.2668
    3249   15431.8123
    3250   15342.7595
    3251   15166.5113
    3252   15361.2303
    3253   15200.9624
    3254   15262.0097
    3255   15191.6931
    3256   15546.2677
    3257   15464.2026
    3258   15086.1187
    3259   15121.8954
    3260   15372.4703
    3261   15130.0837
    3262   15252.4819
    3263   15326.3468
    3264   15111.2286
    3265   15466.2835
    3266   15479.1302
    3267   15546.6797
    3268   15475.3141
    3269   15353.1175
    3270   15425.7341
    3271   15381.0797
    3272   15371.7442
    3273   15290.5115
    3274   15382.8659
    3275   15340.8182
    3276   15484.0552
    3277   15388.7589
    3278   15432.3394
    3279   15593.6761
    3280   15126.7920
    3281   15460.3499
    3282   15692.7670
    3283   15534.0202
    3284   15544.7139
    3285   15595.8028
    3286   15833.5956
    3287   15572.8902
    3288   15274.1797
    3289   15530.8612
    3290   15036.6533
    3291   15479.8768
    3292   15204.6523
    3293   15102.1293
    3294   15435.4158
    3295   15244.0886
    3296   14864.8635
    3297   15248.0873
    3298   14885.8424
    3299   15185.6817
    3300   15204.3016
    3301   15502.3466
    3302   15200.8309
    3303   15197.2559
    3304   15128.8658
    3305   15225.7196
    3306   15333.7986
    3307   15532.2485
    3308   15309.2598
    3309   15005.6690
    3310   15355.7081
    3311   15190.7948
    3312   14979.4249
    3313   15101.8039
    3314   15168.2587
    3315   15393.1343
    3316   15027.5941
    3317   15152.6062
    3318   15062.5017
    3319   14992.5472
    3320   15096.5581
    3321   14777.2929
    3322   15118.9322
    3323   14883.3735
    3324   15156.8505
    3325   15086.9635
    3326   14850.1489
    3327   14975.7202
    3328   14966.9495
    3329   14949.7665
    3330   15153.5914
    3331   15134.2484
    3332   14890.7713
    3333   14891.0507
    3334   14956.4886
    3335   15005.0124
    3336   15012.7458
    3337   15154.2126
    3338   15344.0305
    3339   15168.4070
    3340   15156.0568
    3341   15285.3857
    3342   15335.8727
    3343   15042.2089
    3344   15219.1867
    3345   15265.8177
    3346   15358.1421
    3347   15381.7756
    3348   15281.2123
    3349   15384.4294
    3350   15169.9161
    3351   15310.9966
    3352   15121.0111
    3353   15462.3487
    3354   15658.9749
    3355   15327.7413
    3356   14986.7661
    3357   15374.5669
    3358   15170.3860
    3359   15090.4241
    3360   15292.4607
    3361   15019.3770
    3362   15098.6046
    3363   14991.1487
    3364   14793.3024
    3365   14978.1418
    3366   14861.6535
    3367   15007.0025
    3368   14776.6311
    3369   15061.6562
    3370   15197.9036
    3371   14820.2814
    3372   14901.2794
    3373   15001.2186
    3374   15178.3812
    3375   15005.7721
    3376   14770.7791
    3377   14807.1552
    3378   14868.9898
    3379   15295.2814
    3380   14784.7197
    3381   14834.8506
    3382   14954.5899
    3383   14932.9902
    3384   14939.5406
    3385   14995.8354
    3386   15093.2575
    3387   14869.8199
    3388   14911.6914
    3389   14785.0417
    3390   15082.4143
    3391   14915.0065
    3392   14791.5211
    3393   14849.0960
    3394   14754.5059
    3395   14747.4822
    3396   14799.7561
    3397   14686.4826
    3398   14751.5863
    3399   14742.4278
    3400   14715.9631
    3401   14783.8199
    3402   14925.4017
    3403   14993.8917
    3404   15018.8148
    3405   14896.3636
    3406   14958.4703
    3407   14758.0167
    3408   15386.9993
    3409   15019.8924
    3410   14929.6558
    3411   14922.2251
    3412   15066.2177
    3413   15125.5137
    3414   14873.8576
    3415   15131.6512
    3416   15059.1772
    3417   15092.0659
    3418   15266.0186
    3419   15183.9577
    3420   14997.6901
    3421   15505.0584
    3422   15016.8557
    3423   15361.7844
    3424   15262.7546
    3425   15214.8832
    3426   15158.8350
    3427   15183.6770
    3428   15247.6283
    3429   15031.0312
    3430   15275.5450
    3431   15146.5498
    3432   15033.5818
    3433   15339.2158
    3434   15046.9746
    3435   15049.8121
    3436   15252.5735
    3437   15184.2690
    3438   15093.2801
    3439   15256.7695
    3440   15078.7740
    3441   15227.7652
    3442   15477.6065
    3443   15216.7158
    3444   15282.8760
    3445   15002.8764
    3446   15376.5764
    3447   15405.2790
    3448   15431.8131
    3449   15410.8481
    3450   15548.9779
    3451   15595.5798
    3452   15671.2352
    3453   15445.0968
    3454   15212.3266
    3455   15509.3460
    3456   15499.3545
    3457   15389.1569
    3458   15481.3346
    3459   15270.1002
    3460   15574.7737
    3461   15190.1835
    3462   15281.4251
    3463   15297.1341
    3464   15380.5585
    3465   15707.8039
    3466   15447.8573
    3467   15128.3917
    3468   15488.1572
    3469   15330.7632
    3470   15266.1309
    3471   15047.4986
    3472   15298.3658
    3473   15335.5889
    3474   15302.2509
    3475   15216.0202
    3476   15439.4931
    3477   14868.4500
    3478   15202.1365
    3479   15189.9580
    3480   15345.6135
    3481   15246.8624
    3482   15217.8008
    3483   15115.3689
    3484   15530.6349
    3485   15306.2755
    3486   15381.7674
    3487   15291.4476
    3488   15179.0094
    3489   15583.1685
    3490   15204.2411
    3491   15314.2766
    3492   15061.1133
    3493   15370.2403
    3494   15429.5334
    3495   15317.5728
    3496   15167.5734
    3497   15448.5678
    3498   15415.7345
    3499   15784.3628
    3500   15747.3330
    3501   15762.5281
    3502   15769.4624
    3503   15710.9896
    3504   15676.7359
    3505   15964.5153
    3506   15797.4510
    3507   15633.8313
    3508   15811.2474
    3509   15613.1206
    3510   15639.0678
    3511   15471.1324
    3512   15462.9950
    3513   15562.2831
    3514   15403.5472
    3515   15638.1907
    3516   15474.6203
    3517   15815.7705
    3518   15723.3935
    3519   15543.0254
    3520   15867.9222
    3521   15718.4425
    3522   15402.9296
    3523   15625.7055
    3524   15713.9033
    3525   15421.8945
    3526   15396.7638
    3527   15325.1909
    3528   15654.1877
    3529   15518.1958
    3530   15584.7783
    3531   15387.9431
    3532   15491.3658
    3533   15436.3513
    3534   15516.7488
    3535   15355.1682
    3536   15484.0767
    3537   15366.2447
    3538   15386.8835
    3539   15339.9582
    3540   15330.2326
    3541   15469.9382
    3542   15609.0389
    3543   15535.1088
    3544   15670.1202
    3545   15502.5766
    3546   15544.5764
    3547   15528.6408
    3548   15481.2997
    3549   15508.0073
    3550   15639.2275
    3551   15340.1825
    3552   15175.7706
    3553   15378.3811
    3554   15443.1523
    3555   15471.3265
    3556   15643.3337
    3557   15434.9708
    3558   15607.2101
    3559   15638.1139
    3560   15338.7749
    3561   15380.7037
    3562   15455.6686
    3563   15378.1107
    3564   15898.1013
    3565   15504.4721
    3566   15557.0531
    3567   15445.3588
    3568   15424.1615
    3569   15558.9122
    3570   16024.7610
    3571   15731.4804
    3572   15360.0536
    3573   15641.5558
    3574   15657.5176
    3575   15450.2161
    3576   15571.6942
    3577   15226.8613
    3578   15539.3056
    3579   15178.8689
    3580   15139.4274
    3581   15344.2421
    3582   15267.0885
    3583   15431.8057
    3584   15008.3635
    3585   15087.3756
    3586   15142.8395
    3587   15460.5384
    3588   15328.5613
    3589   15260.5608
    3590   15472.9864
    3591   15422.6610
    3592   15070.1775
    3593   15460.4179
    3594   15225.0955
    3595   15264.4973
    3596   15075.8046
    3597   15426.1082
    3598   15226.1329
    3599   15223.4734
    3600   15177.7830
    3601   15174.9421
    3602   15074.4906
    3603   15129.4625
    3604   15117.9359
    3605   15259.0184
    3606   15101.9217
    3607   15110.9825
    3608   14939.0435
    3609   15179.2353
    3610   15433.4346
    3611   15013.4929
    3612   15262.7632
    3613   14935.1356
    3614   15133.6180
    3615   15038.5304
    3616   15341.8131
    3617   15220.2061
    3618   14978.8909
    3619   15110.3147
    3620   15112.8294
    3621   15000.6370
    3622   15301.1558
    3623   15322.4094
    3624   15082.1379
    3625   15054.5337
    3626   14937.6612
    3627   15360.3956
    3628   15107.3000
    3629   15106.0554
    3630   15182.0515
    3631   15259.3815
    3632   15060.4900
    3633   15035.3528
    3634   15227.3521
    3635   15067.5069
    3636   15006.5016
    3637   14964.1280
    3638   15241.2711
    3639   15069.3132
    3640   15366.1643
    3641   15183.3604
    3642   14810.2136
    3643   15140.6322
    3644   15076.9966
    3645   14884.1103
    3646   14656.4443
    3647   15040.5107
    3648   14858.1088
    3649   14781.9157
    3650   14995.7256
    3651   14778.0315
    3652   15048.8920
    3653   14963.1633
    3654   15010.5212
    3655   15033.8902
    3656   14897.8717
    3657   15048.7595
    3658   15079.3293
    3659   15142.0865
    3660   15104.3387
    3661   14977.6829
    3662   14959.2810
    3663   15004.0161
    3664   14887.2089
    3665   14994.1321
    3666   14926.5146
    3667   15075.4650
    3668   14854.7893
    3669   14780.7741
    3670   14907.4777
    3671   15082.5268
    3672   14930.9667
    3673   15138.2040
    3674   14888.4944
    3675   15214.9941
    3676   14906.7031
    3677   15037.5991
    3678   14852.3401
    3679   15021.5782
    3680   15171.3154
    3681   14987.1881
    3682   14895.9578
    3683   15085.8953
    3684   14998.3704
    3685   15215.2470
    3686   15211.1358
    3687   15105.4963
    3688   15468.2585
    3689   15256.5489
    3690   15300.0964
    3691   15080.1161
    3692   15248.9534
    3693   14960.7692
    3694   14951.8087
    3695   15234.1559
    3696   15035.9887
    3697   15084.5819
    3698   15433.9466
    3699   15160.3945
    3700   15308.3823
    3701   15417.6806
    3702   15198.0081
    3703   14998.3685
    3704   15166.4447
    3705   15231.4428
    3706   15253.5581
    3707   15270.9639
    3708   15104.9798
    3709   14958.7913
    3710   14975.9163
    3711   15104.8086
    3712   15086.9588
    3713   15239.7858
    3714   15101.2600
    3715   15003.3769
    3716   14952.7430
    3717   15131.4456
    3718   14979.8358
    3719   15002.5237
    3720   15216.4298
    3721   15085.0626
    3722   15059.6309
    3723   15323.1077
    3724   15164.7390
    3725   15095.6441
    3726   15435.7588
    3727   15194.3383
    3728   15182.8383
    3729   15157.3194
    3730   15277.1005
    3731   15396.3885
    3732   15532.0739
    3733   15273.6689
    3734   15265.3914
    3735   14994.1511
    3736   15128.6860
    3737   15055.3498
    3738   15197.6510
    3739   14760.2699
    3740   15359.8949
    3741   15138.7931
    3742   15415.3452
    3743   15181.9759
    3744   15242.4808
    3745   15248.9558
    3746   15289.3192
    3747   15326.2123
    3748   15353.9167
    3749   15239.9829
    3750   15327.5676
    3751   15089.5225
    3752   15302.6299
    3753   15370.7638
    3754   15263.4507
    3755   15355.8653
    3756   15386.8708
    3757   15345.9963
    3758   15400.0064
    3759   15396.7722
    3760   15400.4109
    3761   15106.3583
    3762   15313.3028
    3763   15319.4587
    3764   15184.5196
    3765   15365.6695
    3766   15177.6994
    3767   15492.5064
    3768   15360.3929
    3769   15242.0129
    3770   15272.0706
    3771   15229.4904
    3772   15471.8046
    3773   15221.2839
    3774   15197.5392
    3775   15311.0157
    3776   15104.9906
    3777   15472.2010
    3778   15383.5219
    3779   15648.5199
    3780   15675.8185
    3781   15504.7625
    3782   15606.7610
    3783   15303.3332
    3784   15359.0119
    3785   15623.8289
    3786   15277.6328
    3787   15642.3325
    3788   15303.9823
    3789   15348.7308
    3790   15590.0978
    3791   15341.8724
    3792   15278.1246
    3793   15383.8431
    3794   15508.5913
    3795   15455.6165
    3796   15299.0451
    3797   15244.7880
    3798   15431.5572
    3799   15251.2549
    3800   15369.4771
    3801   15496.4893
    3802   15277.4361
    3803   15549.8791
    3804   15155.8376
    3805   15517.3424
    3806   15504.5535
    3807   15313.1590
    3808   15308.1890
    3809   15278.1818
    3810   15344.9909
    3811   15436.8737
    3812   15429.8361
    3813   15572.5241
    3814   15414.1507
    3815   15598.3469
    3816   15605.6549
    3817   15307.7989
    3818   15342.8237
    3819   15530.6515
    3820   15670.1781
    3821   15743.6044
    3822   15498.4818
    3823   15674.2058
    3824   15410.3098
    3825   15435.5135
    3826   15601.8861
    3827   15435.2369
    3828   15350.8515
    3829   15588.9858
    3830   15463.5821
    3831   15245.5694
    3832   15379.7495
    3833   15402.7399
    3834   15447.4081
    3835   15641.4029
    3836   15503.1958
    3837   15801.6293
    3838   15332.6012
    3839   15543.6484
    3840   15518.4656
    3841   15440.5923
    3842   15469.8252
    3843   15314.6174
    3844   15322.3467
    3845   15163.9838
    3846   15752.5385
    3847   15251.0369
    3848   15272.0789
    3849   15470.2091
    3850   15644.8959
    3851   15250.4973
    3852   15343.1483
    3853   15297.6267
    3854   15471.0287
    3855   15485.6573
    3856   15323.7307
    3857   15235.4954
    3858   15151.5971
    3859   15233.6310
    3860   15378.8050
    3861   15057.7382
    3862   15248.4225
    3863   15274.7511
    3864   15119.2911
    3865   15168.0173
    3866   15179.5926
    3867   15107.8004
    3868   15243.9806
    3869   15245.5300
    3870   15458.4555
    3871   15256.6324
    3872   15117.6228
    3873   15492.4511
    3874   15208.8229
    3875   15304.6547
    3876   15222.8743
    3877   14966.1299
    3878   15002.7564
    3879   15161.7632
    3880   15333.3876
    3881   15133.5052
    3882   15203.7059
    3883   15211.4575
    3884   15290.4052
    3885   15157.7905
    3886   15270.0858
    3887   14878.8111
    3888   15174.1662
    3889   15080.2587
    3890   15469.4536
    3891   15060.1446
    3892   15220.6966
    3893   15279.1000
    3894   15486.2064
    3895   15380.1912
    3896   15301.4722
    3897   15223.8648
    3898   15626.3052
    3899   15365.4425
    3900   15172.0873
    3901   15493.7155
    3902   15406.0658
    3903   15457.0179
    3904   15548.2018
    3905   15415.1078
    3906   15386.7384
    3907   15156.7868
    3908   15171.9757
    3909   15436.8631
    3910   15245.0781
    3911   15178.9996
    3912   15117.5663
    3913   15363.8595
    3914   15273.3463
    3915   15499.6202
    3916   15066.2762
    3917   15254.7184
    3918   15288.0934
    3919   15405.8642
    3920   15132.4370
    3921   15057.8629
    3922   15043.6400
    3923   14995.0404
    3924   15226.0224
    3925   15253.4954
    3926   15052.1321
    3927   15103.4641
    3928   15041.9799
    3929   15119.3308
    3930   15177.1867
    3931   15047.1792
    3932   15056.9664
    3933   15007.1905
    3934   14859.0394
    3935   15286.8792
    3936   14837.8414
    3937   15196.0017
    3938   14889.0137
    3939   15155.9156
    3940   15210.5505
    3941   15028.9047
    3942   15221.4234
    3943   15169.5729
    3944   15281.8213
    3945   15179.6923
    3946   15068.5961
    3947   15087.6097
    3948   15153.1715
    3949   15119.3056
    3950   14849.1281
    3951   14971.5503
    3952   15275.6785
    3953   15004.3280
    3954   14825.8766
    3955   14985.6871
    3956   14966.9836
    3957   15205.5633
    3958   15160.4108
    3959   14973.2315
    3960   15157.1684
    3961   15196.8352
    3962   15192.6187
    3963   15083.7498
    3964   15061.6954
    3965   15224.0248
    3966   15184.3535
    3967   14903.9989
    3968   15410.8301
    3969   14933.3868
    3970   15168.8102
    3971   14917.8870
    3972   15145.3657
    3973   14878.1901
    3974   14527.3883
    3975   14660.6862
    3976   14979.7728
    3977   14735.4302
    3978   14822.2554
    3979   14867.1971
    3980   14740.0344
    3981   14678.6547
    3982   14857.7367
    3983   14733.9405
    3984   14912.9307
    3985   15114.0274
    3986   14792.2626
    3987   14584.5793
    3988   14793.6956
    3989   14751.9896
    3990   15050.9724
    3991   14781.4997
    3992   14684.1182
    3993   14670.9910
    3994   14692.4715
    3995   14667.0012
    3996   14897.1466
    3997   14803.1067
    3998   14890.2515
    3999   14810.6283
    4000   14628.1302
    4001   14996.0663
    4002   14626.7225
    4003   15178.6233
    4004   14652.5606
    4005   14991.5868
    4006   14688.4086
    4007   14902.0665
    4008   14654.5421
    4009   14718.5908
    4010   14949.7102
    4011   14782.6319
    4012   14824.7162
    4013   14929.6968
    4014   15059.2533
    4015   14799.7659
    4016   14707.6184
    4017   14682.3910
    4018   14827.3364
    4019   14644.0821
    4020   14873.0867
    4021   14608.3409
    4022   14667.4746
    4023   14679.3610
    4024   14710.4637
    4025   14686.4328
    4026   14615.6559
    4027   14456.4887
    4028   14900.4412
    4029   14864.9396
    4030   15316.9763
    4031   15028.3725
    4032   15110.6063
    4033   14869.5986
    4034   14960.7548
    4035   15081.8686
    4036   14692.8950
    4037   14832.7269
    4038   14819.3735
    4039   14805.3402
    4040   15107.6147
    4041   15029.2007
    4042   14725.5211
    4043   15309.4090
    4044   15018.8050
    4045   14993.8248
    4046   14922.7652
    4047   14812.1772
    4048   15011.7389
    4049   14800.0260
    4050   15002.3911
    4051   14786.5513
    4052   14932.8046
    4053   15016.7478
    4054   15073.1766
    4055   14925.2974
    4056   14921.7644
    4057   14869.9222
    4058   14827.0128
    4059   15089.7760
    4060   14924.7327
    4061   14930.3383
    4062   15263.7463
    4063   15163.9446
    4064   15142.3226
    4065   15205.8532
    4066   15012.3438
    4067   14872.1661
    4068   15012.5066
    4069   15207.8090
    4070   15040.2967
    4071   15133.7475
    4072   15276.3690
    4073   15383.3722
    4074   15122.0774
    4075   15144.7099
    4076   15413.6089
    4077   15186.0266
    4078   15191.1368
    4079   15111.8003
    4080   14916.7587
    4081   15054.0456
    4082   15009.8539
    4083   15125.5021
    4084   14944.0312
    4085   15026.0348
    4086   14846.7456
    4087   15339.7388
    4088   15339.7895
    4089   15432.9377
    4090   15282.0056
    4091   15215.7837
    4092   15236.0769
    4093   15220.4410
    4094   15215.3606
    4095   15188.4470
    4096   15106.3473
    4097   15094.2780
    4098   15005.6943
    4099   15290.1080
    4100   15247.0518
    4101   15272.6241
    4102   15163.3465
    4103   14956.4359
    4104   15043.7982
    4105   15195.0460
    4106   15114.4480
    4107   14815.8136
    4108   15305.9169
    4109   15163.1607
    4110   15266.6278
    4111   14988.2940
    4112   15235.9741
    4113   14914.3141
    4114   15233.6060
    4115   15307.2612
    4116   15065.0669
    4117   14871.2587
    4118   14998.4566
    4119   14715.5263
    4120   15109.7763
    4121   14895.1447
    4122   14844.0242
    4123   15014.6591
    4124   15066.1398
    4125   15086.8189
    4126   15270.7421
    4127   15137.9253
    4128   14931.1331
    4129   14999.3384
    4130   15107.1117
    4131   14766.4164
    4132   15015.0694
    4133   14725.3111
    4134   14887.3653
    4135   15148.0189
    4136   15113.2348
    4137   15190.4165
    4138   15266.9245
    4139   14882.4640
    4140   15234.7927
    4141   14963.0673
    4142   14982.9558
    4143   15246.8709
    4144   15073.6175
    4145   15340.3025
    4146   15215.6564
    4147   14940.8986
    4148   15338.1339
    4149   15228.2841
    4150   14856.1897
    4151   15363.8525
    4152   15238.7885
    4153   15062.5118
    4154   15271.4568
    4155   14875.2435
    4156   15016.6085
    4157   14892.7266
    4158   15105.4607
    4159   14964.6042
    4160   14970.7338
    4161   14938.9083
    4162   14930.3205
    4163   14736.6657
    4164   15009.5519
    4165   14836.1222
    4166   15251.7148
    4167   14888.9329
    4168   15212.6994
    4169   14808.6951
    4170   15196.8492
    4171   14979.2724
    4172   14860.1501
    4173   15016.8436
    4174   14901.0626
    4175   14846.5070
    4176   15092.1699
    4177   15225.1055
    4178   14900.8371
    4179   15026.9537
    4180   15013.4221
    4181   15224.7152
    4182   15139.8411
    4183   15068.1012
    4184   15273.4813
    4185   15245.0098
    4186   15499.1226
    4187   15369.6024
    4188   15238.5891
    4189   15652.4371
    4190   15037.6621
    4191   15598.3240
    4192   15220.2000
    4193   15431.5735
    4194   15359.2093
    4195   15154.8959
    4196   15074.0119
    4197   15092.6507
    4198   15087.1586
    4199   15074.9518
    4200   15237.2951
    4201   15386.9137
    4202   15091.2532
    4203   15048.1194
    4204   15014.2368
    4205   15205.4394
    4206   15497.1911
    4207   15346.8872
    4208   15071.5687
    4209   15252.5414
    4210   15245.2608
    4211   15221.5406
    4212   15220.5298
    4213   15309.1567
    4214   15219.4826
    4215   15314.6825
    4216   14939.9924
    4217   15319.5474
    4218   15177.8268
    4219   15169.4212
    4220   15554.8172
    4221   15390.6102
    4222   15291.9604
    4223   15544.0367
    4224   15753.1290
    4225   15298.4726
    4226   15229.5771
    4227   15027.1117
    4228   15166.4931
    4229   15117.0361
    4230   15078.1659
    4231   15530.9266
    4232   15215.7283
    4233   15179.5800
    4234   15595.6070
    4235   15618.0241
    4236   15447.3302
    4237   15366.6747
    4238   15593.7452
    4239   15171.0264
    4240   15256.9938
    4241   15386.1148
    4242   15241.8762
    4243   15181.7735
    4244   14906.6133
    4245   15139.1722
    4246   15259.2204
    4247   15327.6413
    4248   15050.4063
    4249   15302.3684
    4250   15313.5742
    4251   15584.9428
    4252   15508.4588
    4253   15386.8705
    4254   15169.7839
    4255   15149.2308
    4256   15351.0679
    4257   15384.9339
    4258   15531.0640
    4259   15480.4200
    4260   15607.8667
    4261   15581.9715
    4262   15468.8332
    4263   15605.8363
    4264   15518.4671
    4265   15694.6445
    4266   15801.9430
    4267   15493.3161
    4268   15606.4983
    4269   15434.0773
    4270   15317.9387
    4271   15606.3913
    4272   15344.2078
    4273   15507.0695
    4274   15440.9649
    4275   15425.9294
    4276   15468.9380
    4277   15146.0778
    4278   15035.2291
    4279   15235.0035
    4280   15421.5818
    4281   15336.4195
    4282   15449.8226
    4283   15280.3184
    4284   15310.6354
    4285   15441.7652
    4286   15207.3231
    4287   15485.2511
    4288   15335.1542
    4289   15615.5835
    4290   15230.3761
    4291   15462.0903
    4292   15318.6852
    4293   15453.6523
    4294   15137.0442
    4295   15443.3258
    4296   15593.4384
    4297   15700.9688
    4298   15482.1516
    4299   15818.3653
    4300   15879.6620
    4301   15614.1457
    4302   15699.2791
    4303   15789.7905
    4304   15395.6638
    4305   15551.8114
    4306   15296.8016
    4307   15414.0773
    4308   15698.7112
    4309   15590.0995
    4310   15590.3887
    4311   15340.9607
    4312   15415.8058
    4313   15428.4089
    4314   15550.0132
    4315   15392.5283
    4316   15439.5332
    4317   15198.4165
    4318   15419.5836
    4319   15348.3594
    4320   15389.7248
    4321   15323.3798
    4322   15243.9239
    4323   15817.1949
    4324   15552.0337
    4325   15364.6923
    4326   15127.2403
    4327   15251.5905
    4328   15172.3525
    4329   15369.7413
    4330   15400.4529
    4331   15228.7280
    4332   15308.0374
    4333   15286.5222
    4334   15201.7393
    4335   15419.8422
    4336   15162.8304
    4337   15175.0860
    4338   15079.2893
    4339   15135.7583
    4340   15096.1414
    4341   15241.5843
    4342   15061.8403
    4343   15179.8376
    4344   15398.4646
    4345   15343.5640
    4346   15429.3141
    4347   15279.8335
    4348   15336.1627
    4349   15234.4503
    4350   15443.2637
    4351   15016.3395
    4352   15752.0664
    4353   15639.9991
    4354   15530.4628
    4355   15593.5116
    4356   15411.1040
    4357   15557.4508
    4358   15264.1787
    4359   15323.6531
    4360   15075.3566
    4361   15206.7021
    4362   15392.0680
    4363   15326.7052
    4364   15450.8625
    4365   15123.2926
    4366   15236.4583
    4367   15383.9173
    4368   15527.8008
    4369   15477.2543
    4370   15300.2264
    4371   15327.9230
    4372   15400.9881
    4373   15337.3716
    4374   15445.1895
    4375   15322.4114
    4376   15229.8628
    4377   15291.2901
    4378   15440.1771
    4379   15316.5614
    4380   15781.5765
    4381   15490.7479
    4382   15187.7078
    4383   15230.7874
    4384   15292.8772
    4385   15358.6335
    4386   15243.1362
    4387   15269.5109
    4388   15484.4826
    4389   15455.2452
    4390   15476.2156
    4391   15427.8074
    4392   15347.8360
    4393   15351.4455
    4394   15494.8404
    4395   15614.5980
    4396   15492.8083
    4397   15538.7023
    4398   15621.6423
    4399   15677.8383
    4400   15633.2102
    4401   15724.9091
    4402   15677.8424
    4403   15950.9789
    4404   15581.3332
    4405   15788.3726
    4406   15693.3538
    4407   15800.9527
    4408   15505.0828
    4409   15372.0752
    4410   15508.7569
    4411   15671.7674
    4412   15734.6844
    4413   15605.7157
    4414   15412.1798
    4415   15231.6000
    4416   15462.7452
    4417   15359.5518
    4418   15475.9723
    4419   15444.8068
    4420   15184.4522
    4421   15175.8096
    4422   15214.3746
    4423   14902.2059
    4424   15219.7271
    4425   15147.3641
    4426   15243.4960
    4427   15082.8774
    4428   15313.2884
    4429   15196.2531
    4430   15224.0802
    4431   15080.5871
    4432   15051.1326
    4433   15103.1574
    4434   15115.8499
    4435   15223.8349
    4436   15311.7666
    4437   15050.4102
    4438   15083.1371
    4439   15295.5588
    4440   15140.6980
    4441   14932.5580
    4442   14949.2353
    4443   15039.7669
    4444   15441.7544
    4445   15185.2688
    4446   15079.5512
    4447   15118.8404
    4448   15203.2543
    4449   15118.6471
    4450   15302.7117
    4451   15157.4725
    4452   14920.9669
    4453   14963.2080
    4454   15082.2077
    4455   14899.8442
    4456   15097.4565
    4457   14957.0491
    4458   15329.4989
    4459   15214.9965
    4460   14880.0654
    4461   15245.8318
    4462   14847.1753
    4463   15201.4351
    4464   15262.0205
    4465   14900.0786
    4466   15309.9431
    4467   14791.7841
    4468   15017.2494
    4469   15009.2296
    4470   14995.6579
    4471   14780.1483
    4472   14698.0389
    4473   14962.4771
    4474   14975.6287
    4475   14959.8770
    4476   15186.6156
    4477   14968.5372
    4478   14960.5177
    4479   14968.2185
    4480   14783.5033
    4481   14904.6124
    4482   15066.9244
    4483   15087.1678
    4484   14994.0686
    4485   15169.1906
    4486   14976.6048
    4487   14873.1632
    4488   15005.3336
    4489   14753.8275
    4490   15313.7017
    4491   14893.4458
    4492   15055.9374
    4493   15008.1052
    4494   15286.6709
    4495   15060.8045
    4496   14859.6416
    4497   15003.2674
    4498   15320.2060
    4499   15162.8206
    4500   14596.4585
    4501   15047.3886
    4502   14889.9696
    4503   14992.3029
    4504   14924.6851
    4505   15094.1262
    4506   14926.7351
    4507   15293.4271
    4508   15086.9495
    4509   15017.6747
    4510   14853.2746
    4511   14940.2123
    4512   15401.3808
    4513   14974.3569
    4514   14929.4513
    4515   15242.5076
    4516   15296.4390
    4517   15016.3880
    4518   14907.9522
    4519   14915.9328
    4520   14763.3726
    4521   14952.6738
    4522   15230.3069
    4523   15184.0705
    4524   15029.9033
    4525   15300.3149
    4526   14984.5865
    4527   15228.4037
    4528   15444.6867
    4529   15248.2907
    4530   14962.1883
    4531   15340.4430
    4532   15195.7831
    4533   15142.2814
    4534   15158.0573
    4535   15423.3765
    4536   15371.2609
    4537   15257.8114
    4538   15201.3496
    4539   15460.4692
    4540   15166.5685
    4541   15133.5707
    4542   15298.4207
    4543   14959.0573
    4544   15370.1774
    4545   14930.4311
    4546   15398.1826
    4547   15470.3719
    4548   15217.1367
    4549   15198.4041
    4550   15247.8231
    4551   15378.7812
    4552   15347.2771
    4553   15050.0139
    4554   15193.7054
    4555   15239.0047
    4556   15128.4912
    4557   15111.5859
    4558   14795.6087
    4559   15024.0331
    4560   15042.6704
    4561   14938.2773
    4562   14939.7656
    4563   15166.2075
    4564   15139.7468
    4565   15021.7651
    4566   15247.4232
    4567   15045.2577
    4568   15535.3133
    4569   15099.3678
    4570   15102.0814
    4571   15048.6600
    4572   15128.3740
    4573   15094.9526
    4574   15040.2595
    4575   14924.4109
    4576   15120.6555
    4577   15025.3732
    4578   15448.8346
    4579   15357.6813
    4580   15404.0274
    4581   15469.6383
    4582   15220.1365
    4583   15352.3682
    4584   15357.3061
    4585   15183.6353
    4586   15307.5274
    4587   15202.1073
    4588   15196.1405
    4589   15093.7776
    4590   15095.0999
    4591   15139.6551
    4592   15065.4434
    4593   15042.0608
    4594   15106.8631
    4595   15357.4017
    4596   15300.4766
    4597   15016.3588
    4598   15173.9898
    4599   14983.8746
    4600   15071.3053
    4601   15128.9654
    4602   14805.8733
    4603   14804.5200
    4604   15062.0515
    4605   14965.7063
    4606   14862.4430
    4607   14918.8321
    4608   14962.0495
    4609   14687.8712
    4610   15175.8532
    4611   15010.7853
    4612   15026.0009
    4613   15031.6228
    4614   15115.2746
    4615   14873.7252
    4616   15173.6672
    4617   15089.8352
    4618   15017.5111
    4619   14909.3517
    4620   15194.6147
    4621   15034.4821
    4622   14757.9132
    4623   14840.3282
    4624   14926.4019
    4625   14795.1939
    4626   15148.5635
    4627   15099.6112
    4628   14992.2940
    4629   14952.6022
    4630   15054.3302
    4631   15292.7776
    4632   15171.5338
    4633   15328.2808
    4634   15184.1115
    4635   15285.5212
    4636   14966.2758
    4637   15140.1751
    4638   15146.4604
    4639   14882.1200
    4640   15030.3576
    4641   15347.1934
    4642   14958.6945
    4643   15185.6097
    4644   14967.9534
    4645   15060.7245
    4646   15110.0219
    4647   15169.5773
    4648   14839.4633
    4649   14987.2672
    4650   14855.7224
    4651   14999.2200
    4652   15036.4901
    4653   15077.4366
    4654   15010.3142
    4655   14986.0579
    4656   14907.6572
    4657   14761.2682
    4658   15187.1933
    4659   15002.1144
    4660   14739.9341
    4661   14943.1534
    4662   15136.2375
    4663   15022.1881
    4664   15172.9000
    4665   15201.8479
    4666   15085.1642
    4667   15117.5141
    4668   15109.4424
    4669   15317.1626
    4670   15122.2628
    4671   15223.9108
    4672   15101.4475
    4673   15072.5822
    4674   14975.5654
    4675   15216.0672
    4676   15075.0873
    4677   15080.5346
    4678   15005.6503
    4679   15155.6549
    4680   15127.1037
    4681   14775.7862
    4682   15033.2042
    4683   14811.8961
    4684   15133.8505
    4685   15023.5823
    4686   15194.4848
    4687   14990.4071
    4688   14946.0444
    4689   14793.6613
    4690   15058.4130
    4691   14849.7718
    4692   14982.3126
    4693   14822.8614
    4694   15051.9906
    4695   14947.2254
    4696   14858.3238
    4697   14666.0450
    4698   15284.4481
    4699   14636.6586
    4700   14611.1358
    4701   14937.4975
    4702   15196.5901
    4703   14817.0500
    4704   15089.5929
    4705   14658.1922
    4706   14674.3046
    4707   14772.2960
    4708   14923.5553
    4709   14775.6453
    4710   14746.8825
    4711   14919.3581
    4712   15197.0847
    4713   15132.0064
    4714   14788.1380
    4715   14593.0658
    4716   14986.8846
    4717   14902.8481
    4718   14937.0343
    4719   14738.2728
    4720   14810.6123
    4721   15146.2837
    4722   15267.8019
    4723   15141.2315
    4724   14987.1651
    4725   14980.8867
    4726   15111.4292
    4727   15009.2520
    4728   15142.3523
    4729   15075.1153
    4730   14948.8103
    4731   15139.8958
    4732   14902.4079
    4733   14933.2797
    4734   14884.9533
    4735   14949.0751
    4736   14934.9152
    4737   14919.5315
    4738   14789.0741
    4739   14954.5437
    4740   14897.2600
    4741   14908.7592
    4742   15310.5975
    4743   14857.6003
    4744   15089.0787
    4745   14985.2688
    4746   15065.6261
    4747   15043.2709
    4748   14988.7619
    4749   14975.4370
    4750   14812.9419
    4751   14921.2841
    4752   14721.2982
    4753   15036.4330
    4754   15024.5270
    4755   15034.6385
    4756   15097.2447
    4757   14732.3606
    4758   14912.0853
    4759   14619.9957
    4760   15016.4737
    4761   14777.9115
    4762   14873.9129
    4763   14979.3924
    4764   15011.4661
    4765   14895.0307
    4766   15078.5204
    4767   14928.3267
    4768   15125.6706
    4769   14893.0794
    4770   14782.7010
    4771   14703.7940
    4772   15085.9023
    4773   14723.4838
    4774   14771.0045
    4775   14907.7052
    4776   14715.7553
    4777   14753.3185
    4778   14690.1784
    4779   14731.6094
    4780   14585.9162
    4781   14429.3209
    4782   14612.6691
    4783   14697.8100
    4784   14872.7653
    4785   14738.2459
    4786   14933.4836
    4787   14628.8756
    4788   14542.9144
    4789   14898.0926
    4790   14816.2017
    4791   14635.3402
    4792   14580.8899
    4793   14599.6501
    4794   14433.5154
    4795   14612.5610
    4796   14661.1884
    4797   14512.2669
    4798   14386.0676
    4799   14506.8996
    4800   14587.9954
    4801   14513.3878
    4802   15001.5971
    4803   14774.5535
    4804   14554.0196
    4805   14720.1788
    4806   14672.8142
    4807   14751.6645
    4808   14610.4375
    4809   14775.4224
    4810   14781.7301
    4811   15081.5362
    4812   14617.7093
    4813   14535.5985
    4814   14580.4037
    4815   14791.6421
    4816   14823.6867
    4817   14881.7177
    4818   14540.6794
    4819   15038.2179
    4820   15002.7827
    4821   14690.6647
    4822   14664.4585
    4823   14828.9817
    4824   14928.4997
    4825   14757.3546
    4826   14488.3059
    4827   14637.5757
    4828   14642.7024
    4829   14407.4754
    4830   14719.0691
    4831   14186.6162
    4832   14575.4872
    4833   14462.6105
    4834   14576.2573
    4835   14423.8177
    4836   14513.8659
    4837   14766.2449
    4838   14579.1965
    4839   14513.3520
    4840   14790.8473
    4841   14770.1706
    4842   14803.5203
    4843   14756.0256
    4844   14907.0869
    4845   15076.8578
    4846   14951.8418
    4847   15050.9428
    4848   15073.5545
    4849   14755.2221
    4850   15024.3734
    4851   15040.7978
    4852   14820.8522
    4853   14837.5933
    4854   14614.0586
    4855   14839.5040
    4856   14540.8089
    4857   14420.7549
    4858   14810.0254
    4859   14814.8016
    4860   14709.8333
    4861   14843.0038
    4862   14640.3842
    4863   14600.7897
    4864   14453.8374
    4865   14632.9591
    4866   14582.4805
    4867   14464.8021
    4868   14637.7035
    4869   14658.4842
    4870   14586.1396
    4871   14652.6190
    4872   14559.1766
    4873   14650.6560
    4874   14415.8995
    4875   14588.4411
    4876   14833.2460
    4877   14639.9149
    4878   14562.3279
    4879   14756.6310
    4880   14839.3742
    4881   14706.7641
    4882   14650.8543
    4883   14603.5677
    4884   14863.0472
    4885   14723.4948
    4886   14616.1775
    4887   14511.7489
    4888   14205.0183
    4889   14506.8285
    4890   14367.3977
    4891   14568.6424
    4892   14472.2261
    4893   14671.9515
    4894   14500.5738
    4895   14788.0573
    4896   14373.2881
    4897   14380.2459
    4898   14632.0063
    4899   14590.6030
    4900   14616.4289
    4901   14570.3780
    4902   14633.2303
    4903   14696.9553
    4904   14569.3600
    4905   14642.9775
    4906   14261.6205
    4907   14194.3458
    4908   14399.4617
    4909   14579.3381
    4910   14480.7060
    4911   14779.3484
    4912   14523.3589
    4913   14512.5655
    4914   14781.3352
    4915   14582.8223
    4916   14720.3800
    4917   14549.3265
    4918   14819.0510
    4919   14613.6561
    4920   14507.0578
    4921   14982.7371
    4922   14591.3469
    4923   14752.5143
    4924   14794.8347
    4925   14687.4806
    4926   14706.0027
    4927   14667.8192
    4928   14692.3692
    4929   14667.4737
    4930   14532.7444
    4931   14679.8645
    4932   14625.6675
    4933   14436.3596
    4934   14744.1157
    4935   14495.5477
    4936   14346.3047
    4937   14631.9442
    4938   14883.0564
    4939   14196.9897
    4940   14603.3524
    4941   14469.9317
    4942   14599.3899
    4943   14524.6284
    4944   14405.5250
    4945   14484.4454
    4946   14626.0767
    4947   14677.5913
    4948   14509.3216
    4949   14731.9823
    4950   14762.3789
    4951   14718.6875
    4952   14612.3964
    4953   14609.7598
    4954   14784.0648
    4955   14508.8866
    4956   14374.1284
    4957   14723.4601
    4958   14433.8021
    4959   14507.5691
    4960   14406.0196
    4961   14512.2524
    4962   14607.4707
    4963   14383.1028
    4964   14575.8162
    4965   14439.5279
    4966   14418.9377
    4967   14492.4381
    4968   14357.3834
    4969   14485.4186
    4970   14317.1722
    4971   14482.3780
    4972   14423.6224
    4973   14440.7374
    4974   14465.4937
    4975   14465.6693
    4976   14374.5198
    4977   14269.2888
    4978   14497.8559
    4979   14410.9082
    4980   14702.0622
    4981   14541.9718
    4982   14438.0757
    4983   14293.3850
    4984   14357.8993
    4985   14472.5739
    4986   14545.0395
    4987   14460.4587
    4988   14440.4489
    4989   14693.0382
    4990   14534.9709
    4991   14510.4838
    4992   14264.1759
    4993   14584.1978
    4994   14492.5174
    4995   14651.5507
    4996   14704.6144
    4997   14637.2362
    4998   14422.1116
    4999   14807.7439
    5000   14273.0494
    5001   14735.3495
    5002   14428.6559
    5003   14656.1084
    5004   14566.7980
    5005   14312.4224
    5006   14417.5675
    5007   14569.3859
    5008   14464.2267
    5009   14452.0695
    5010   14446.3225
    5011   14700.2059
    5012   14462.4228
    5013   14402.0522
    5014   14618.0431
    5015   14427.6744
    5016   14487.9692
    5017   14537.5007
    5018   14208.7548
    5019   14411.9460
    5020   14475.7663
    5021   14288.8392
    5022   14553.2102
    5023   14337.4691
    5024   14400.5477
    5025   14255.2025
    5026   14340.5075
    5027   14401.3550
    5028   14476.8929
    5029   14509.5112
    5030   14302.2025
    5031   14362.4771
    5032   14266.9210
    5033   14402.8290
    5034   14330.4220
    5035   14439.8261
    5036   14632.5416
    5037   14450.7898
    5038   14470.0343
    5039   14571.2816
    5040   14638.5019
    5041   14543.5121
    5042   14807.1249
    5043   14590.1192
    5044   14646.7402
    5045   14430.9742
    5046   14445.4211
    5047   14392.1820
    5048   14485.4610
    5049   14326.7836
    5050   14454.7878
    5051   14472.2741
    5052   14575.7420
    5053   14487.8320
    5054   14622.5099
    5055   14830.0457
    5056   14465.4111
    5057   14599.3497
    5058   14460.3801
    5059   14523.5811
    5060   14447.5056
    5061   14945.4686
    5062   14579.2081
    5063   14546.1672
    5064   14694.1987
    5065   14352.3425
    5066   14840.2011
    5067   14243.4483
    5068   14561.3895
    5069   14343.5919
    5070   14569.7868
    5071   14505.8702
    5072   14851.3358
    5073   14540.8224
    5074   14569.5867
    5075   14561.7720
    5076   14468.7683
    5077   14522.4550
    5078   14808.3847
    5079   14838.1978
    5080   14719.6430
    5081   14682.9034
    5082   14657.4826
    5083   14588.5441
    5084   14673.7701
    5085   14540.8397
    5086   14542.3978
    5087   14669.0149
    5088   14643.6755
    5089   14579.4736
    5090   14473.3056
    5091   14549.9783
    5092   14540.8066
    5093   14550.2958
    5094   14628.9071
    5095   14544.7432
    5096   14688.5328
    5097   14667.5750
    5098   14691.7394
    5099   14546.8594
    5100   14701.9340
    5101   14537.8778
    5102   14550.6136
    5103   14334.3135
    5104   14306.0573
    5105   14570.7028
    5106   14548.8628
    5107   14456.8458
    5108   14427.2983
    5109   14494.9157
    5110   14649.8491
    5111   14474.8294
    5112   14636.9936
    5113   14516.6058
    5114   14762.7436
    5115   14881.3776
    5116   14610.8260
    5117   14797.8155
    5118   14736.8530
    5119   14972.6324
    5120   14808.6227
    5121   14909.1968
    5122   14832.4421
    5123   14959.1410
    5124   14798.9998
    5125   14642.7164
    5126   14796.0854
    5127   14879.6672
    5128   14732.0666
    5129   14897.0461
    5130   15017.9478
    5131   14602.2792
    5132   14883.1478
    5133   14813.9657
    5134   14934.3465
    5135   14916.2009
    5136   15134.5431
    5137   14842.2495
    5138   14831.5145
    5139   14804.9939
    5140   14752.9622
    5141   14630.0283
    5142   14486.7983
    5143   14883.8122
    5144   14777.1092
    5145   14542.3443
    5146   14680.1701
    5147   14704.2993
    5148   14551.1046
    5149   14625.2934
    5150   14671.9825
    5151   14728.2101
    5152   14536.6685
    5153   14430.8489
    5154   14635.3963
    5155   14503.5020
    5156   14545.4414
    5157   14993.7950
    5158   14355.6865
    5159   14434.7903
    5160   14599.3629
    5161   14640.6929
    5162   14642.2647
    5163   14436.4557
    5164   14529.8844
    5165   14354.0090
    5166   14726.7492
    5167   14827.4438
    5168   14493.1078
    5169   14975.3413
    5170   14516.5160
    5171   14568.4210
    5172   14503.6358
    5173   14430.4058
    5174   14407.8442
    5175   14834.5194
    5176   14765.4959
    5177   14485.8711
    5178   14765.9128
    5179   14574.2113
    5180   14777.6146
    5181   14707.7582
    5182   14776.5515
    5183   14671.3674
    5184   14443.3243
    5185   14654.3927
    5186   14696.0216
    5187   14634.0763
    5188   14344.0318
    5189   14622.6702
    5190   14373.0079
    5191   14631.3967
    5192   14405.6459
    5193   14566.9506
    5194   14646.6792
    5195   14606.9099
    5196   14825.4579
    5197   14824.0366
    5198   14512.2546
    5199   14814.6262
    5200   14432.7014
    5201   14484.3135
    5202   14433.0150
    5203   14720.3307
    5204   14600.5211
    5205   14485.5311
    5206   14488.9737
    5207   14494.7773
    5208   14510.5938
    5209   14300.7458
    5210   14497.5062
    5211   14354.2340
    5212   14127.9823
    5213   14473.4283
    5214   14437.0208
    5215   14217.6362
    5216   14470.2044
    5217   14602.2725
    5218   14359.7923
    5219   14510.0122
    5220   14400.7258
    5221   14192.2007
    5222   14347.1988
    5223   14535.2369
    5224   14335.7934
    5225   14158.0884
    5226   14460.7906
    5227   14528.6808
    5228   14729.3196
    5229   14593.7278
    5230   14636.5515
    5231   14418.7334
    5232   14589.3714
    5233   14731.7417
    5234   14247.5755
    5235   14587.1994
    5236   14512.2568
    5237   14600.9224
    5238   14509.3184
    5239   14604.3897
    5240   14585.0529
    5241   14338.5035
    5242   14549.7925
    5243   14483.1952
    5244   14254.6384
    5245   14323.8755
    5246   14488.0919
    5247   14540.8859
    5248   14493.1495
    5249   14437.9864
    5250   14620.2164
    5251   14479.6011
    5252   14724.2040
    5253   14562.1792
    5254   14323.6689
    5255   14546.7106
    5256   14400.8853
    5257   14555.8921
    5258   14609.3158
    5259   14519.9403
    5260   14753.7222
    5261   14730.5019
    5262   14496.7434
    5263   14420.2639
    5264   14649.8509
    5265   14368.6581
    5266   14186.2991
    5267   14482.8799
    5268   14380.9769
    5269   14738.1740
    5270   14502.7922
    5271   14640.6622
    5272   14934.7045
    5273   14444.9909
    5274   14563.8056
    5275   14640.0799
    5276   14681.7939
    5277   14649.3167
    5278   14453.1393
    5279   14433.0299
    5280   14579.4914
    5281   14630.9921
    5282   14679.1789
    5283   14539.0859
    5284   14335.4718
    5285   14855.9590
    5286   14549.5090
    5287   14709.9465
    5288   14579.8083
    5289   14738.4670
    5290   14776.5239
    5291   14542.4499
    5292   14257.1830
    5293   14866.5713
    5294   14608.7298
    5295   14909.7695
    5296   14866.3856
    5297   14806.7201
    5298   14639.0476
    5299   14654.5802
    5300   14968.7048
    5301   14785.4351
    5302   14628.8541
    5303   14993.2363
    5304   14867.7249
    5305   15040.9122
    5306   14969.2642
    5307   14678.7941
    5308   14702.4645
    5309   14862.3981
    5310   14573.2780
    5311   14583.3125
    5312   14989.0701
    5313   14852.8131
    5314   15101.1587
    5315   14909.2475
    5316   15005.0034
    5317   15234.1248
    5318   15087.0815
    5319   15160.1542
    5320   14921.8367
    5321   14798.0538
    5322   15025.8256
    5323   14577.4213
    5324   15180.7379
    5325   14955.8457
    5326   14815.2992
    5327   14885.9055
    5328   14650.7440
    5329   14478.3984
    5330   14729.0272
    5331   14650.2995
    5332   14915.5086
    5333   14814.6032
    5334   14930.5136
    5335   14782.6722
    5336   15018.2584
    5337   14583.4985
    5338   14731.7710
    5339   14716.5305
    5340   14995.9023
    5341   14624.4800
    5342   14866.6818
    5343   14478.4937
    5344   14869.2499
    5345   15019.9583
    5346   14825.0177
    5347   14725.3350
    5348   14628.8907
    5349   14772.2494
    5350   14783.8059
    5351   14938.7711
    5352   14724.0868
    5353   14940.4651
    5354   14726.3641
    5355   14743.3573
    5356   14751.8472
    5357   14775.5439
    5358   14773.0165
    5359   14839.0024
    5360   14657.1181
    5361   14832.5816
    5362   14784.2888
    5363   14589.0424
    5364   14750.9502
    5365   14649.7023
    5366   14717.6895
    5367   14962.6423
    5368   14518.1394
    5369   14969.9572
    5370   14542.6930
    5371   14878.1895
    5372   14626.3288
    5373   15173.2015
    5374   14752.8113
    5375   14882.2218
    5376   14872.5568
    5377   14906.5722
    5378   14932.2909
    5379   14772.0262
    5380   14810.1833
    5381   14751.0796
    5382   14532.8704
    5383   14721.5500
    5384   14731.5596
    5385   14415.1175
    5386   14554.5108
    5387   14705.9590
    5388   14959.0263
    5389   14736.8389
    5390   15099.1208
    5391   14863.7335
    5392   14757.0655
    5393   14849.2812
    5394   14920.2594
    5395   14837.7214
    5396   14934.8802
    5397   14998.0794
    5398   15172.5239
    5399   14820.1012
    5400   14922.7459
    5401   14980.6271
    5402   14700.8220
    5403   14916.5559
    5404   15058.6948
    5405   14765.6144
    5406   15134.4257
    5407   14794.5999
    5408   14942.4019
    5409   14650.3672
    5410   14756.0561
    5411   14640.6151
    5412   14814.0678
    5413   14863.7414
    5414   14949.3646
    5415   14866.8575
    5416   14813.3593
    5417   14621.1082
    5418   14560.2927
    5419   14911.0543
    5420   14771.6715
    5421   14987.8291
    5422   14705.9159
    5423   14868.8433
    5424   14687.8531
    5425   14624.9130
    5426   14784.8559
    5427   14672.8630
    5428   14851.4299
    5429   14813.6805
    5430   15107.7549
    5431   14779.7878
    5432   14872.2112
    5433   14783.2012
    5434   14900.6760
    5435   14629.1822
    5436   14587.5356
    5437   14973.3540
    5438   14635.1418
    5439   14697.8154
    5440   14884.1108
    5441   14763.1687
    5442   14724.3264
    5443   14570.2304
    5444   14796.5265
    5445   14595.8820
    5446   14724.6691
    5447   14736.4188
    5448   14958.9727
    5449   14794.2752
    5450   14847.0477
    5451   15009.7843
    5452   14810.5630
    5453   14692.4383
    5454   14883.9250
    5455   14965.0489
    5456   14831.1272
    5457   15121.8183
    5458   15130.9967
    5459   15028.5266
    5460   14929.4660
    5461   15164.1059
    5462   15129.7289
    5463   15011.0514
    5464   14856.3760
    5465   14872.4618
    5466   14864.3352
    5467   15154.7604
    5468   14999.6042
    5469   15031.6811
    5470   14881.2118
    5471   15095.7510
    5472   15041.5730
    5473   14903.5476
    5474   14793.5949
    5475   14650.1544
    5476   14616.1008
    5477   14654.3007
    5478   15023.7801
    5479   14812.8174
    5480   14782.5319
    5481   14931.4261
    5482   15064.2614
    5483   15138.4748
    5484   14635.0266
    5485   14953.1619
    5486   14959.1373
    5487   14847.6114
    5488   14803.2511
    5489   14977.1542
    5490   14870.3295
    5491   14816.2878
    5492   14626.3059
    5493   14674.5528
    5494   14603.1151
    5495   14815.8761
    5496   14629.5342
    5497   14706.6545
    5498   14816.1452
    5499   14596.7997
    5500   14605.6382
    5501   14617.5616
    5502   14578.5661
    5503   14621.2515
    5504   14515.0067
    5505   14632.2526
    5506   14667.9088
    5507   14739.6498
    5508   14569.4626
    5509   14739.8506
    5510   14369.7561
    5511   14591.9629
    5512   14472.4115
    5513   14656.1405
    5514   14390.7229
    5515   14715.5156
    5516   14596.7932
    5517   14705.8472
    5518   14737.1132
    5519   14775.7420
    5520   14942.2327
    5521   14726.4262
    5522   14587.2233
    5523   14361.8277
    5524   14467.7224
    5525   14368.3391
    5526   14604.3614
    5527   14622.7226
    5528   14312.8016
    5529   14662.8123
    5530   14344.3882
    5531   14565.4010
    5532   14610.2288
    5533   14517.4700
    5534   14646.5149
    5535   14128.6883
    5536   14406.0605
    5537   14324.6248
    5538   14337.1930
    5539   14480.4085
    5540   14575.4367
    5541   14453.5450
    5542   14458.8444
    5543   14552.3581
    5544   14697.6374
    5545   14589.6216
    5546   14415.1721
    5547   14712.6093
    5548   14758.3818
    5549   14685.1284
    5550   14814.4500
    5551   14763.5662
    5552   14878.8670
    5553   14949.3230
    5554   14787.0175
    5555   14792.2928
    5556   14919.3061
    5557   14962.5179
    5558   14879.9057
    5559   14468.9604
    5560   14629.5172
    5561   14637.8804
    5562   14792.7890
    5563   14883.6748
    5564   14843.7308
    5565   14906.1426
    5566   14474.3539
    5567   14710.4168
    5568   14701.0330
    5569   14765.6711
    5570   14805.1515
    5571   14624.4965
    5572   14783.1844
    5573   14705.4685
    5574   14485.1527
    5575   14570.3447
    5576   14627.5685
    5577   14626.8529
    5578   14603.9387
    5579   14872.7058
    5580   14722.2749
    5581   14726.5615
    5582   14671.2254
    5583   14554.6353
    5584   14838.4665
    5585   14574.9510
    5586   14716.9498
    5587   14590.2017
    5588   14733.0429
    5589   14886.0368
    5590   14703.5874
    5591   14768.8103
    5592   14585.2203
    5593   14603.7297
    5594   14744.9304
    5595   14598.2717
    5596   14787.2119
    5597   14858.0583
    5598   14631.9099
    5599   14901.2301
    5600   14792.9560
    5601   14920.3156
    5602   14654.7250
    5603   14642.9719
    5604   14897.5287
    5605   14515.2836
    5606   14471.4569
    5607   14796.5957
    5608   14876.8634
    5609   15145.0096
    5610   14944.1585
    5611   14925.1213
    5612   14710.6759
    5613   14583.3991
    5614   14582.3192
    5615   14694.9619
    5616   14596.3884
    5617   14533.2312
    5618   14782.2100
    5619   14744.5396
    5620   14568.6801
    5621   14631.4841
    5622   14626.4211
    5623   14811.3538
    5624   14727.0313
    5625   14810.5958
    5626   14526.0330
    5627   14602.2175
    5628   14760.4844
    5629   14561.5716
    5630   14680.9633
    5631   14598.8665
    5632   14901.1335
    5633   14757.5869
    5634   14836.5343
    5635   14730.8754
    5636   14724.0392
    5637   14824.2873
    5638   14598.2829
    5639   14922.0832
    5640   14654.0242
    5641   14732.4385
    5642   14538.4557
    5643   14727.0578
    5644   14658.1487
    5645   14649.8474
    5646   14847.2698
    5647   14598.1679
    5648   14634.1698
    5649   14603.7895
    5650   14387.7551
    5651   14398.2961
    5652   14827.7855
    5653   14696.2874
    5654   14767.3555
    5655   14738.0452
    5656   14602.1952
    5657   14567.6646
    5658   14544.0310
    5659   14710.5013
    5660   14812.6643
    5661   14646.7327
    5662   15017.2045
    5663   14671.4387
    5664   14752.5017
    5665   14646.6363
    5666   14746.0784
    5667   14714.2740
    5668   14791.5578
    5669   14793.3021
    5670   14721.4999
    5671   14423.2909
    5672   14805.2418
    5673   14445.7422
    5674   14820.3306
    5675   14530.7637
    5676   14737.6075
    5677   14597.9616
    5678   14793.0872
    5679   14460.8891
    5680   14493.7916
    5681   14321.0186
    5682   14422.7194
    5683   14647.6182
    5684   14771.8348
    5685   14241.9917
    5686   14462.0655
    5687   14471.7217
    5688   14499.8027
    5689   14337.0189
    5690   14499.2222
    5691   14898.8050
    5692   14819.9245
    5693   14823.7489
    5694   14750.4750
    5695   15030.4203
    5696   14767.6682
    5697   14867.9386
    5698   14886.6535
    5699   14739.3852
    5700   14913.8479
    5701   14778.8281
    5702   14515.4622
    5703   14617.9534
    5704   14648.1636
    5705   14668.3952
    5706   14839.4704
    5707   14489.1331
    5708   14558.1898
    5709   14584.8675
    5710   14416.8476
    5711   14620.5213
    5712   14493.1495
    5713   14674.7771
    5714   14832.1696
    5715   14709.3815
    5716   14816.8551
    5717   14615.3543
    5718   14419.5283
    5719   14489.1263
    5720   14665.2879
    5721   14574.8772
    5722   14746.8972
    5723   14666.4617
    5724   14684.9447
    5725   14607.7303
    5726   14446.2873
    5727   14663.0893
    5728   14591.0234
    5729   14546.2182
    5730   14567.5433
    5731   14577.8704
    5732   14746.0088
    5733   14596.6213
    5734   14546.6443
    5735   14799.4472
    5736   14464.4219
    5737   14568.9904
    5738   14487.7765
    5739   14817.8659
    5740   14618.9556
    5741   14435.3303
    5742   14390.6248
    5743   14406.5222
    5744   14679.0894
    5745   14620.3475
    5746   14697.6014
    5747   14547.1083
    5748   14764.0923
    5749   14461.1084
    5750   14718.6819
    5751   14462.4166
    5752   14817.5485
    5753   14736.6404
    5754   14617.6648
    5755   14582.7593
    5756   14752.9236
    5757   14767.8327
    5758   14696.0296
    5759   14521.4954
    5760   14609.6827
    5761   14634.2754
    5762   14658.4032
    5763   14754.4636
    5764   14905.4047
    5765   14831.8960
    5766   14570.7924
    5767   14718.4563
    5768   14605.4274
    5769   14741.1336
    5770   14710.7922
    5771   14822.6413
    5772   15055.9824
    5773   14601.4915
    5774   14634.1289
    5775   14735.1908
    5776   14866.4871
    5777   14675.8314
    5778   14833.8061
    5779   14897.6255
    5780   14940.9650
    5781   14710.4322
    5782   14841.7590
    5783   14900.5264
    5784   14915.3867
    5785   14626.9514
    5786   14638.5257
    5787   14673.0566
    5788   14676.3886
    5789   14831.0899
    5790   14767.4019
    5791   14957.5894
    5792   14634.6091
    5793   14952.5614
    5794   14552.1030
    5795   14643.8263
    5796   14905.0247
    5797   14836.6501
    5798   14865.4964
    5799   14820.8445
    5800   14723.8596
    5801   14779.7686
    5802   14787.5323
    5803   14645.1198
    5804   14642.4291
    5805   14683.9955
    5806   14894.3204
    5807   14622.4729
    5808   14593.1695
    5809   14806.1654
    5810   14951.9842
    5811   14882.9050
    5812   14930.0933
    5813   15104.7050
    5814   14693.4069
    5815   14754.2929
    5816   14698.5259
    5817   14596.5068
    5818   14775.9454
    5819   14419.3565
    5820   14970.0265
    5821   14790.9962
    5822   14846.7102
    5823   14878.3826
    5824   14748.4402
    5825   15014.6650
    5826   14797.6433
    5827   14866.1128
    5828   14971.1123
    5829   15053.3725
    5830   15076.0215
    5831   15006.3641
    5832   14890.8172
    5833   14875.0271
    5834   14904.0176
    5835   14928.6394
    5836   14941.6388
    5837   14835.2309
    5838   14665.3008
    5839   14967.5017
    5840   14834.8609
    5841   14731.8649
    5842   14819.5729
    5843   14721.0692
    5844   14829.7035
    5845   14989.9672
    5846   14793.3565
    5847   14818.6820
    5848   14824.3155
    5849   14682.2475
    5850   14671.7171
    5851   14922.4679
    5852   14762.1010
    5853   15071.9511
    5854   15104.7538
    5855   14984.0867
    5856   14720.8862
    5857   14640.1867
    5858   15075.7582
    5859   14914.1556
    5860   14910.2644
    5861   14953.3317
    5862   15143.5119
    5863   14969.3784
    5864   14679.8887
    5865   14677.9669
    5866   15151.9771
    5867   15082.0243
    5868   14827.7621
    5869   14876.2830
    5870   14543.4661
    5871   14861.7517
    5872   14799.1282
    5873   14778.7635
    5874   14752.5905
    5875   15071.2390
    5876   14898.8434
    5877   14846.8945
    5878   14960.1382
    5879   15110.2642
    5880   14822.5831
    5881   14986.1796
    5882   14833.6601
    5883   14928.3305
    5884   15085.0403
    5885   14938.0662
    5886   15087.9982
    5887   14954.6212
    5888   14637.9471
    5889   14950.2802
    5890   15214.1800
    5891   15027.5617
    5892   14893.6689
    5893   15034.0121
    5894   15271.4646
    5895   14709.0648
    5896   14993.8223
    5897   14889.9396
    5898   14914.9305
    5899   15061.5031
    5900   14938.2446
    5901   14942.2262
    5902   14834.3450
    5903   14890.3545
    5904   14907.0250
    5905   14862.6378
    5906   14852.7756
    5907   15092.3704
    5908   14982.1292
    5909   15119.9634
    5910   15156.3692
    5911   15126.8678
    5912   15010.0405
    5913   14931.7605
    5914   15009.3212
    5915   14991.3670
    5916   14905.3426
    5917   14991.2965
    5918   14988.2544
    5919   15122.4243
    5920   15181.1925
    5921   14925.6690
    5922   15217.8261
    5923   15213.9840
    5924   15004.2483
    5925   15295.1674
    5926   15228.5043
    5927   15201.1917
    5928   15260.2215
    5929   15229.4087
    5930   15134.9294
    5931   15012.7126
    5932   15358.1014
    5933   15016.8082
    5934   15061.5518
    5935   14927.5355
    5936   15101.2126
    5937   14997.7102
    5938   15011.0336
    5939   15200.3022
    5940   15071.3164
    5941   15129.2150
    5942   14928.5758
    5943   15000.5542
    5944   14950.1922
    5945   14770.1912
    5946   14860.7847
    5947   14776.3833
    5948   14951.2654
    5949   15004.2723
    5950   14873.7661
    5951   15120.2375
    5952   15234.6856
    5953   14921.7432
    5954   15085.6569
    5955   15280.3504
    5956   14807.0776
    5957   15313.5963
    5958   14867.0053
    5959   15088.9717
    5960   14826.9543
    5961   14938.5566
    5962   15038.9838
    5963   14976.8600
    5964   15066.4143
    5965   15127.4809
    5966   14889.7247
    5967   14942.8904
    5968   14766.7226
    5969   14926.5675
    5970   15194.1876
    5971   14827.7383
    5972   14768.2304
    5973   14525.2377
    5974   15013.5024
    5975   14851.1114
    5976   15022.0496
    5977   14852.1364
    5978   14847.7968
    5979   14839.5527
    5980   15113.4341
    5981   14861.5816
    5982   14892.7487
    5983   14947.1880
    5984   15225.9687
    5985   14759.9857
    5986   15201.8201
    5987   15187.0875
    5988   15097.2527
    5989   15265.4850
    5990   15213.2747
    5991   14925.4356
    5992   14907.3462
    5993   14963.4869
    5994   14746.4656
    5995   15007.6928
    5996   15029.9737
    5997   15210.8941
    5998   15018.3436
    5999   14808.9526
    6000   14997.2523
    6001   14882.5187
    6002   14756.3835
    6003   14698.0028
    6004   14796.8175
    6005   14819.7078
    6006   15094.1934
    6007   15098.2671
    6008   14917.4096
    6009   14739.0604
    6010   14772.2395
    6011   14815.3678
    6012   14904.7250
    6013   14704.8536
    6014   14896.8913
    6015   14753.4666
    6016   14852.6746
    6017   14827.5875
    6018   14979.2943
    6019   15054.1090
    6020   15168.7281
    6021   14897.3490
    6022   14699.3392
    6023   14787.4155
    6024   14574.3864
    6025   14998.5947
    6026   14842.3925
    6027   14599.9789
    6028   14760.0270
    6029   14721.1506
    6030   15058.9389
    6031   15072.4953
    6032   15037.9703
    6033   14985.2224
    6034   14992.9390
    6035   14781.6228
    6036   15156.8073
    6037   15086.1956
    6038   14914.4620
    6039   14938.8139
    6040   14688.3487
    6041   14651.5894
    6042   14546.2899
    6043   14889.3478
    6044   14675.6534
    6045   14620.8250
    6046   14694.4141
    6047   14812.1904
    6048   14651.5387
    6049   14928.6613
    6050   15130.6911
    6051   14827.6643
    6052   14985.3905
    6053   14773.2938
    6054   15098.2733
    6055   14910.3486
    6056   15133.8434
    6057   14926.2646
    6058   14992.6689
    6059   14765.0875
    6060   14957.2148
    6061   14756.9264
    6062   14760.0226
    6063   14679.4200
    6064   14949.2147
    6065   14817.0323
    6066   14629.7687
    6067   14866.2061
    6068   15078.9084
    6069   14632.6091
    6070   14730.1223
    6071   14673.6335
    6072   14848.3793
    6073   14920.9895
    6074   15036.0925
    6075   14935.6047
    6076   14806.8692
    6077   14744.4401
    6078   14753.6585
    6079   14650.7183
    6080   14787.5235
    6081   14754.3945
    6082   14881.1132
    6083   14790.9300
    6084   14994.8959
    6085   14981.5967
    6086   14722.4436
    6087   15040.5797
    6088   14706.3453
    6089   14796.2646
    6090   14908.1312
    6091   14786.8840
    6092   14661.6333
    6093   14553.7639
    6094   14887.1871
    6095   14847.1771
    6096   14631.8014
    6097   14760.8885
    6098   14565.9859
    6099   14736.0484
    6100   14646.9721
    6101   14883.7193
    6102   14665.0123
    6103   14680.3881
    6104   14911.7780
    6105   14517.0988
    6106   14833.7433
    6107   14690.2397
    6108   14982.0297
    6109   14733.3929
    6110   14871.7220
    6111   14745.4560
    6112   14811.4495
    6113   14647.8442
    6114   14664.1729
    6115   15192.0206
    6116   14830.8856
    6117   14796.2445
    6118   14776.2454
    6119   14608.2557
    6120   14729.2558
    6121   14565.9011
    6122   14671.1173
    6123   14767.4611
    6124   14801.8312
    6125   14859.3626
    6126   14868.5123
    6127   14679.4379
    6128   14661.1356
    6129   14946.2475
    6130   14730.9775
    6131   15037.5075
    6132   14643.8276
    6133   14824.4116
    6134   14944.7349
    6135   14689.9215
    6136   15125.6135
    6137   14869.8902
    6138   14875.0526
    6139   14893.1477
    6140   15001.6638
    6141   14860.9655
    6142   14949.8808
    6143   14849.2109
    6144   15183.1888
    6145   14901.0116
    6146   15021.6942
    6147   15153.0841
    6148   15028.0952
    6149   14952.5572
    6150   15000.6742
    6151   15122.5544
    6152   14967.2969
    6153   15132.4083
    6154   14796.1413
    6155   15219.9788
    6156   15131.0396
    6157   15006.1821
    6158   14917.2269
    6159   14998.1106
    6160   15206.9702
    6161   14948.6502
    6162   14989.2625
    6163   15188.5910
    6164   14981.6391
    6165   15121.6502
    6166   15396.3551
    6167   15041.1271
    6168   15129.5168
    6169   15051.5703
    6170   15227.3075
    6171   15224.8296
    6172   15012.1230
    6173   15164.7451
    6174   15150.5489
    6175   15216.0711
    6176   15056.3950
    6177   15057.0641
    6178   15229.5367
    6179   15549.6872
    6180   14958.4621
    6181   14883.0454
    6182   15012.1415
    6183   15008.8445
    6184   15196.5411
    6185   14953.4831
    6186   15146.9555
    6187   15104.9196
    6188   15297.0993
    6189   15316.2579
    6190   15449.4536
    6191   15311.8586
    6192   15403.1928
    6193   15326.5370
    6194   15425.3002
    6195   15540.5197
    6196   15469.4591
    6197   15179.5821
    6198   15314.0421
    6199   14991.9160
    6200   15042.8127
    6201   15085.0226
    6202   15000.8228
    6203   15098.8811
    6204   15257.4377
    6205   15170.4012
    6206   14900.2522
    6207   15080.1049
    6208   15107.2179
    6209   15225.8842
    6210   15262.3197
    6211   14829.0859
    6212   15117.5734
    6213   14930.6010
    6214   14896.4440
    6215   14811.9316
    6216   14799.2325
    6217   14882.0687
    6218   15133.7852
    6219   14993.7649
    6220   14728.3154
    6221   14901.0503
    6222   14944.7885
    6223   14918.4452
    6224   15058.7222
    6225   15194.6160
    6226   15165.7147
    6227   15244.0060
    6228   15124.9375
    6229   15125.5837
    6230   15185.7104
    6231   14974.3858
    6232   15216.5190
    6233   15079.7656
    6234   14810.3058
    6235   15056.2682
    6236   15103.9295
    6237   14938.6507
    6238   14711.2892
    6239   15073.7954
    6240   15157.0266
    6241   14978.2514
    6242   14810.8285
    6243   14879.5246
    6244   15021.0481
    6245   14982.3789
    6246   14733.5791
    6247   14973.8711
    6248   14878.0427
    6249   15174.6483
    6250   14886.3702
    6251   14630.0366
    6252   14651.0946
    6253   14756.6404
    6254   14683.5021
    6255   14810.2768
    6256   14597.3142
    6257   14737.8683
    6258   14792.8502
    6259   14642.1593
    6260   14402.5682
    6261   14391.6203
    6262   14348.6800
    6263   14533.9122
    6264   14594.6209
    6265   14647.2787
    6266   14544.7581
    6267   14523.4943
    6268   14644.5543
    6269   14910.7831
    6270   14941.5199
    6271   14615.5950
    6272   14836.7880
    6273   14714.7732
    6274   14756.2447
    6275   14735.9219
    6276   14920.5306
    6277   14561.2646
    6278   14635.6110
    6279   14685.4244
    6280   14596.7598
    6281   14752.1827
    6282   14841.7504
    6283   14618.7377
    6284   14921.2393
    6285   14790.2509
    6286   14619.2719
    6287   14777.0308
    6288   14812.5339
    6289   14675.6975
    6290   14624.9200
    6291   14770.5468
    6292   14811.7839
    6293   14689.0744
    6294   14797.0446
    6295   14691.0711
    6296   14762.1920
    6297   14842.9741
    6298   14698.7094
    6299   14928.6456
    6300   14629.1773
    6301   14855.2084
    6302   14684.4313
    6303   14702.6259
    6304   14619.8983
    6305   14848.3390
    6306   14711.5321
    6307   14784.9783
    6308   14834.1824
    6309   14831.4676
    6310   14863.6921
    6311   14650.4367
    6312   14556.8324
    6313   14725.9955
    6314   14877.7766
    6315   14840.3938
    6316   14837.2280
    6317   14641.2797
    6318   14905.2001
    6319   14854.6600
    6320   14772.2991
    6321   14577.5457
    6322   15050.9001
    6323   14827.9525
    6324   14746.6028
    6325   14855.5098
    6326   14725.9705
    6327   14696.6331
    6328   14585.4682
    6329   14947.0395
    6330   14619.8104
    6331   14670.3913
    6332   14537.4501
    6333   14640.5351
    6334   14901.5738
    6335   14704.0882
    6336   14751.4885
    6337   14604.6990
    6338   14494.3684
    6339   14470.2730
    6340   14665.9551
    6341   14584.3833
    6342   14420.1921
    6343   14683.1863
    6344   14707.9184
    6345   14600.0138
    6346   14803.9296
    6347   14604.7375
    6348   14448.9258
    6349   14488.5185
    6350   14507.5326
    6351   14605.5506
    6352   14839.3938
    6353   14699.3527
    6354   14594.0422
    6355   14874.7122
    6356   14402.7213
    6357   14634.4348
    6358   14530.6332
    6359   14700.6805
    6360   14679.6578
    6361   14652.4555
    6362   14383.9613
    6363   14776.3732
    6364   14548.6230
    6365   14696.2896
    6366   14650.4748
    6367   14366.2666
    6368   14434.1935
    6369   14602.2478
    6370   14497.7356
    6371   14666.7190
    6372   14852.0887
    6373   14870.2094
    6374   14955.8924
    6375   14809.2741
    6376   14770.7191
    6377   14982.5653
    6378   15060.7447
    6379   15000.9845
    6380   14735.4687
    6381   15018.9816
    6382   14761.3595
    6383   14997.7005
    6384   14970.5268
    6385   14959.0782
    6386   14998.7760
    6387   14920.1273
    6388   14758.4721
    6389   15001.3703
    6390   14766.2722
    6391   14864.1267
    6392   14697.4761
    6393   15026.1802
    6394   14610.3450
    6395   14818.5603
    6396   14732.2101
    6397   14925.0897
    6398   14687.5778
    6399   14740.5692
    6400   14734.3281
    6401   14848.0903
    6402   14915.6968
    6403   14751.8417
    6404   14973.5118
    6405   14713.0912
    6406   14764.3034
    6407   14735.2176
    6408   14919.4411
    6409   14882.6564
    6410   14761.1874
    6411   14888.3692
    6412   14671.5092
    6413   14855.2376
    6414   14963.8091
    6415   14823.0882
    6416   14807.7163
    6417   14944.5095
    6418   15006.2361
    6419   14893.8166
    6420   14882.0906
    6421   14886.8487
    6422   15020.2853
    6423   14697.2193
    6424   14792.3104
    6425   14663.6922
    6426   14998.9348
    6427   14875.7760
    6428   14841.6744
    6429   14933.9634
    6430   14932.2853
    6431   14990.2499
    6432   15018.7323
    6433   15124.7411
    6434   15064.4639
    6435   14948.1822
    6436   14998.3272
    6437   15039.4258
    6438   14826.9074
    6439   15012.1681
    6440   14926.6916
    6441   15029.2295
    6442   15307.8664
    6443   15317.5536
    6444   15171.8758
    6445   15221.1472
    6446   15232.4814
    6447   15180.5698
    6448   15099.9991
    6449   14854.4483
    6450   15203.0064
    6451   15148.2496
    6452   14889.9863
    6453   15118.4845
    6454   15296.4289
    6455   15096.1182
    6456   15021.0226
    6457   15180.7532
    6458   14893.7062
    6459   15113.4962
    6460   14896.0842
    6461   15025.6418
    6462   14892.5467
    6463   14903.1734
    6464   15286.5540
    6465   15404.7430
    6466   15106.6774
    6467   15239.1269
    6468   15336.4676
    6469   15382.4268
    6470   15469.0382
    6471   15385.2938
    6472   15390.6863
    6473   15031.4650
    6474   15433.0625
    6475   14895.6221
    6476   15096.5335
    6477   15283.4258
    6478   15139.7385
    6479   14870.2210
    6480   14989.0515
    6481   14895.7190
    6482   14969.9138
    6483   15022.5143
    6484   14787.1996
    6485   14911.5591
    6486   14809.9206
    6487   15203.3877
    6488   14967.2449
    6489   15143.4256
    6490   15140.6622
    6491   15096.3117
    6492   15119.2698
    6493   14977.4795
    6494   15152.6306
    6495   15098.0221
    6496   15117.2624
    6497   15106.5145
    6498   14986.1343
    6499   15105.6384
    6500   14975.2932
    6501   15043.7606
    6502   14869.5557
    6503   14961.4707
    6504   14985.5229
    6505   15224.1240
    6506   14846.3269
    6507   15223.9383
    6508   14675.6026
    6509   14909.7812
    6510   15045.3912
    6511   14866.2424
    6512   15098.0319
    6513   14820.9784
    6514   15290.1918
    6515   14999.7680
    6516   15145.8302
    6517   14978.7893
    6518   15009.3360
    6519   15196.4277
    6520   15107.6950
    6521   14910.2024
    6522   15074.4012
    6523   15044.7135
    6524   15061.3677
    6525   14747.6848
    6526   14979.0536
    6527   15046.6568
    6528   15014.6634
    6529   15100.6853
    6530   15294.8280
    6531   15266.0484
    6532   15068.0743
    6533   15074.3362
    6534   15123.7930
    6535   15252.5874
    6536   15378.0493
    6537   15136.9696
    6538   15046.5716
    6539   15123.5482
    6540   15157.1692
    6541   15088.4085
    6542   14945.3991
    6543   15155.7418
    6544   14802.1010
    6545   15075.3224
    6546   15078.7248
    6547   14927.1240
    6548   14898.0913
    6549   15144.4521
    6550   14887.8614
    6551   14838.5606
    6552   15095.5258
    6553   15248.3428
    6554   14977.1393
    6555   15132.7573
    6556   15247.0857
    6557   15365.7089
    6558   15132.6849
    6559   15269.0187
    6560   15259.3957
    6561   14896.2143
    6562   15014.0978
    6563   15195.9157
    6564   15131.1511
    6565   15180.7532
    6566   15405.6395
    6567   15430.4060
    6568   15126.4288
    6569   15191.6693
    6570   15037.4018
    6571   15195.3966
    6572   14956.7410
    6573   15123.5703
    6574   15100.1249
    6575   15125.1736
    6576   15161.0435
    6577   14851.4093
    6578   14979.9052
    6579   15028.4765
    6580   15172.5958
    6581   15273.8852
    6582   15211.5432
    6583   15177.3329
    6584   15101.5773
    6585   15008.7452
    6586   15199.2905
    6587   15278.5155
    6588   15163.7975
    6589   15329.9584
    6590   15079.5701
    6591   15012.0920
    6592   14937.3696
    6593   15479.4149
    6594   15235.7562
    6595   15096.4708
    6596   15084.7643
    6597   14758.1663
    6598   14735.5655
    6599   14819.0778
    6600   15213.9138
    6601   15108.9279
    6602   14774.7028
    6603   14592.0546
    6604   14588.4436
    6605   14563.7564
    6606   14797.8866
    6607   14701.3235
    6608   14969.2677
    6609   14930.7845
    6610   14622.4117
    6611   14765.9621
    6612   14735.8296
    6613   14682.5909
    6614   14852.7086
    6615   14900.8311
    6616   14858.3443
    6617   15103.8526
    6618   14833.5866
    6619   15162.1565
    6620   15074.7402
    6621   14854.5325
    6622   14946.9883
    6623   15041.4348
    6624   14796.6189
    6625   15031.7888
    6626   15013.2954
    6627   15101.9354
    6628   14747.1692
    6629   14843.7897
    6630   14958.5333
    6631   15031.6812
    6632   15045.6412
    6633   14947.8447
    6634   14926.4436
    6635   14790.7838
    6636   15259.1455
    6637   14908.3905
    6638   14686.3869
    6639   14838.5844
    6640   15111.8422
    6641   14693.7043
    6642   15190.6119
    6643   14932.9911
    6644   15379.3394
    6645   15007.1960
    6646   15240.3284
    6647   15304.6115
    6648   14821.5898
    6649   15082.6178
    6650   15072.9396
    6651   15242.0394
    6652   14993.8052
    6653   15086.1198
    6654   15001.0179
    6655   15278.1931
    6656   15022.1802
    6657   15265.9673
    6658   15166.9463
    6659   15129.3262
    6660   15202.1518
    6661   15059.5204
    6662   14897.8925
    6663   14907.6063
    6664   15183.2200
    6665   15264.4068
    6666   14957.6900
    6667   15064.0289
    6668   14987.6471
    6669   14923.9775
    6670   14949.3588
    6671   15180.8383
    6672   14973.5275
    6673   15220.8839
    6674   15124.3999
    6675   15191.6156
    6676   14882.6590
    6677   15287.1966
    6678   15425.3803
    6679   15223.1673
    6680   15105.7833
    6681   15183.8811
    6682   15469.1432
    6683   15206.8057
    6684   14957.1870
    6685   15140.4472
    6686   15236.3417
    6687   14993.7661
    6688   15131.1212
    6689   15109.2891
    6690   15025.8181
    6691   15281.2014
    6692   15402.2924
    6693   15332.2437
    6694   15357.9037
    6695   15251.3245
    6696   15423.3119
    6697   15302.4732
    6698   15383.1605
    6699   15258.9134
    6700   15473.4795
    6701   15167.8674
    6702   15428.9751
    6703   15353.3083
    6704   15309.4452
    6705   15254.4743
    6706   15307.1094
    6707   15532.8152
    6708   15241.0395
    6709   15186.2543
    6710   15260.5754
    6711   15421.4279
    6712   15195.6847
    6713   15131.0776
    6714   14951.8905
    6715   15090.1942
    6716   14980.2009
    6717   15174.5028
    6718   15176.1697
    6719   15058.5556
    6720   14868.6615
    6721   14999.4167
    6722   15432.3670
    6723   14846.4569
    6724   15070.8381
    6725   15358.8112
    6726   15307.5437
    6727   15326.2272
    6728   15163.4194
    6729   15343.8574
    6730   15572.2537
    6731   15574.1063
    6732   15202.0765
    6733   15294.7498
    6734   15390.1596
    6735   15207.6660
    6736   14996.9925
    6737   15052.9986
    6738   15141.9394
    6739   15097.1971
    6740   15257.3677
    6741   15316.0731
    6742   15285.6261
    6743   15074.7203
    6744   14987.2980
    6745   15369.8168
    6746   15068.1070
    6747   15126.2643
    6748   15159.2262
    6749   15233.5104
    6750   15302.0358
    6751   15287.0873
    6752   15417.1644
    6753   15318.0229
    6754   15065.9888
    6755   15013.0511
    6756   15375.6881
    6757   15237.2541
    6758   14991.1351
    6759   15355.1047
    6760   15085.6146
    6761   14868.9992
    6762   14940.6430
    6763   14842.4295
    6764   15014.0493
    6765   14846.3489
    6766   14883.2394
    6767   15203.4559
    6768   14988.5492
    6769   14849.8371
    6770   14873.3542
    6771   14786.2044
    6772   14864.8845
    6773   14968.1955
    6774   14808.9048
    6775   14919.1571
    6776   15055.8521
    6777   14832.9109
    6778   14736.9195
    6779   15136.5533
    6780   15093.1603
    6781   15118.3647
    6782   15045.8763
    6783   14955.8233
    6784   15126.3375
    6785   15051.8499
    6786   15127.0541
    6787   15147.8588
    6788   14953.1823
    6789   15019.8348
    6790   14955.7842
    6791   14624.0543
    6792   14941.5883
    6793   15069.4399
    6794   15018.6606
    6795   14963.3496
    6796   14944.0612
    6797   14813.5684
    6798   14939.4503
    6799   15028.1955
    6800   14906.9039
    6801   15191.5227
    6802   15048.5237
    6803   15175.1854
    6804   15016.7871
    6805   15133.8867
    6806   15454.7709
    6807   15234.6209
    6808   15326.6220
    6809   15117.5752
    6810   15065.5497
    6811   15147.5665
    6812   15254.2233
    6813   14994.1517
    6814   15005.2901
    6815   15133.8707
    6816   15095.0678
    6817   15013.7534
    6818   15141.4880
    6819   15155.2930
    6820   15135.6276
    6821   15151.2627
    6822   14872.0398
    6823   15062.5333
    6824   15055.3139
    6825   15181.7863
    6826   14882.0005
    6827   15092.0209
    6828   15234.0984
    6829   15234.7712
    6830   15174.3086
    6831   15360.3887
    6832   15541.5128
    6833   15060.0353
    6834   15162.1232
    6835   15098.4707
    6836   15101.3510
    6837   15216.1451
    6838   15188.7499
    6839   15074.0604
    6840   15123.6638
    6841   15272.1031
    6842   15227.3716
    6843   15079.0075
    6844   14981.2241
    6845   15046.0564
    6846   15122.6248
    6847   15272.6512
    6848   15491.1737
    6849   15329.1546
    6850   15144.8379
    6851   15419.5168
    6852   15177.0255
    6853   15432.1823
    6854   15412.8061
    6855   15378.4282
    6856   15235.4089
    6857   15555.8230
    6858   15554.1240
    6859   15309.4665
    6860   15380.6618
    6861   15398.3393
    6862   15539.5090
    6863   15441.5674
    6864   15483.7399
    6865   15487.2963
    6866   15237.7310
    6867   15617.7220
    6868   15223.7162
    6869   15448.6348
    6870   15296.6757
    6871   15128.0114
    6872   15036.3709
    6873   14996.3464
    6874   15232.5305
    6875   15012.7960
    6876   15146.0080
    6877   14975.7580
    6878   14973.0189
    6879   14770.3957
    6880   15128.5249
    6881   14882.5220
    6882   15155.2553
    6883   14929.3243
    6884   15037.0016
    6885   14934.0650
    6886   14959.5651
    6887   15073.2172
    6888   15154.8060
    6889   15150.0300
    6890   14983.5282
    6891   15282.3364
    6892   14963.1865
    6893   15166.4567
    6894   15236.1610
    6895   14848.5859
    6896   14899.6763
    6897   15065.6632
    6898   14799.9855
    6899   15093.8222
    6900   14635.1404
    6901   14984.8663
    6902   14907.3888
    6903   14881.5412
    6904   15208.3861
    6905   15307.8505
    6906   15142.6551
    6907   15011.9726
    6908   15023.4959
    6909   14948.8126
    6910   15063.4789
    6911   15256.7959
    6912   15395.4414
    6913   15375.3409
    6914   15312.6769
    6915   15373.7024
    6916   15452.4924
    6917   15305.6901
    6918   15126.3662
    6919   15027.6797
    6920   15040.9475
    6921   15328.4469
    6922   14906.4881
    6923   15124.3829
    6924   15202.0144
    6925   15118.4416
    6926   15202.7877
    6927   15077.6679
    6928   15297.2045
    6929   15069.9379
    6930   14972.8031
    6931   15329.6662
    6932   15145.0352
    6933   15092.9144
    6934   14976.3506
    6935   15209.5896
    6936   15259.4976
    6937   15024.0322
    6938   15178.4806
    6939   15119.0860
    6940   15120.9673
    6941   15058.4657
    6942   15089.6075
    6943   14997.8015
    6944   14911.4483
    6945   15330.8334
    6946   15215.7011
    6947   15035.2776
    6948   15251.5820
    6949   15006.9677
    6950   15047.9784
    6951   14993.1297
    6952   15107.6375
    6953   15245.9095
    6954   15177.4767
    6955   14927.1176
    6956   15148.7898
    6957   14823.6405
    6958   15317.6839
    6959   15114.3981
    6960   15155.3106
    6961   15160.4830
    6962   14998.4720
    6963   15148.7385
    6964   15083.6377
    6965   15302.9951
    6966   15202.9176
    6967   15122.0986
    6968   15211.6651
    6969   15273.2480
    6970   15273.0629
    6971   15313.4751
    6972   15217.5214
    6973   15310.5730
    6974   15141.2868
    6975   15153.0445
    6976   15292.7690
    6977   15229.4226
    6978   14962.8941
    6979   15278.7310
    6980   15322.4278
    6981   15244.6467
    6982   15203.5020
    6983   15465.1382
    6984   15096.3666
    6985   15296.6137
    6986   15149.6189
    6987   15144.6631
    6988   15214.4856
    6989   15322.8551
    6990   15097.7260
    6991   15217.6715
    6992   15219.2375
    6993   15036.1029
    6994   14967.7946
    6995   14887.1183
    6996   14954.3850
    6997   15129.9844
    6998   14889.2227
    6999   15091.0818
    7000   15164.1936
    7001   15115.2796
    7002   15177.4372
    7003   15012.2324
    7004   15199.6041
    7005   14947.4836
    7006   15131.8839
    7007   14718.9835
    7008   15285.5809
    7009   14956.7600
    7010   15020.8085
    7011   14812.0710
    7012   15141.9290
    7013   14950.7963
    7014   15223.3889
    7015   14953.8490
    7016   15192.6084
    7017   15057.1085
    7018   14983.2089
    7019   14917.6747
    7020   14949.9642
    7021   14940.7141
    7022   15053.7260
    7023   15245.0311
    7024   14931.4390
    7025   15189.9766
    7026   15016.9539
    7027   15375.3763
    7028   15317.8359
    7029   15207.0825
    7030   15261.7394
    7031   15222.2562
    7032   14975.8474
    7033   15172.9682
    7034   15022.0577
    7035   15098.4526
    7036   15109.0042
    7037   15011.5341
    7038   15132.2212
    7039   15088.8884
    7040   14638.6477
    7041   14938.3258
    7042   14933.2920
    7043   14962.7620
    7044   15006.4487
    7045   15406.1657
    7046   15359.9751
    7047   15143.9403
    7048   15262.1105
    7049   14907.4697
    7050   15138.2172
    7051   15070.3497
    7052   15174.3308
    7053   15045.1405
    7054   15298.4562
    7055   15270.2219
    7056   15155.1412
    7057   15172.8746
    7058   15043.2753
    7059   15171.3041
    7060   15128.9582
    7061   15198.1838
    7062   15207.3287
    7063   14979.9388
    7064   15074.5121
    7065   15216.0230
    7066   15054.4847
    7067   15054.2678
    7068   15392.3729
    7069   15220.6281
    7070   15267.1836
    7071   15262.2577
    7072   15050.4472
    7073   15278.2892
    7074   15045.3407
    7075   15219.7573
    7076   15032.4958
    7077   15022.3415
    7078   15060.2464
    7079   15069.3273
    7080   15137.7990
    7081   14830.8417
    7082   15069.6996
    7083   15238.6741
    7084   15088.1636
    7085   15125.8150
    7086   15236.7230
    7087   15264.1808
    7088   15127.7614
    7089   15501.6799
    7090   15110.4215
    7091   15412.9922
    7092   15014.0744
    7093   15221.3091
    7094   15042.2729
    7095   15024.0611
    7096   15125.8140
    7097   15105.5165
    7098   14883.0674
    7099   14861.0822
    7100   14852.9961
    7101   14993.1884
    7102   15274.3081
    7103   14976.9315
    7104   14953.6210
    7105   14947.7953
    7106   14796.5829
    7107   14970.5762
    7108   15094.7861
    7109   15065.3619
    7110   15021.0351
    7111   14896.4390
    7112   14852.2093
    7113   14926.2033
    7114   15039.2431
    7115   15055.9079
    7116   14969.7665
    7117   14930.1349
    7118   14671.7655
    7119   14980.8497
    7120   15164.1128
    7121   14889.1709
    7122   15103.2553
    7123   14972.6693
    7124   15227.6570
    7125   14838.3713
    7126   14793.9650
    7127   14840.6710
    7128   14747.1077
    7129   14886.9174
    7130   14910.3032
    7131   14873.6370
    7132   14776.1655
    7133   14608.0869
    7134   15011.0396
    7135   14835.4490
    7136   14720.5626
    7137   14789.0870
    7138   14759.8547
    7139   14882.1012
    7140   15010.6474
    7141   15002.1253
    7142   14981.1222
    7143   14773.5754
    7144   15208.5421
    7145   14834.5305
    7146   14936.2086
    7147   14982.2487
    7148   15285.5819
    7149   15160.2682
    7150   15036.2127
    7151   15023.3551
    7152   15140.8889
    7153   15326.2829
    7154   15243.0770
    7155   15093.5055
    7156   14947.8682
    7157   14725.3376
    7158   14785.9396
    7159   14999.6961
    7160   14968.3513
    7161   15263.2835
    7162   15124.6635
    7163   15001.6028
    7164   14803.4986
    7165   15009.7987
    7166   14945.0944
    7167   15036.7725
    7168   14894.5713
    7169   14912.2515
    7170   14863.0933
    7171   14904.0028
    7172   14963.6259
    7173   15041.4766
    7174   14838.2026
    7175   14920.6876
    7176   14726.5563
    7177   14964.0265
    7178   14654.9985
    7179   14831.1226
    7180   14827.4189
    7181   14904.8533
    7182   15127.6302
    7183   15118.0225
    7184   14837.3396
    7185   14976.9609
    7186   14843.1000
    7187   15095.6635
    7188   15276.8377
    7189   15233.1947
    7190   15072.9368
    7191   15180.9128
    7192   14962.7199
    7193   15060.4982
    7194   14973.3907
    7195   15154.9235
    7196   15026.4652
    7197   15102.8093
    7198   15230.7345
    7199   15398.3341
    7200   15293.9027
    7201   15228.7788
    7202   15336.1961
    7203   15563.6935
    7204   15377.4157
    7205   15414.7685
    7206   15173.2969
    7207   15278.4664
    7208   15300.4189
    7209   15128.2396
    7210   15219.6658
    7211   15199.6215
    7212   15237.1957
    7213   15146.5633
    7214   15236.4937
    7215   15074.1008
    7216   15085.2209
    7217   15060.4382
    7218   15583.3818
    7219   15065.7328
    7220   15294.3132
    7221   15141.6197
    7222   15211.0094
    7223   15318.1068
    7224   15317.5986
    7225   15278.7576
    7226   15180.9457
    7227   15352.6158
    7228   15377.6693
    7229   15396.6329
    7230   15323.9832
    7231   15527.3983
    7232   15268.1038
    7233   15208.3547
    7234   15210.9580
    7235   15264.6977
    7236   15467.1924
    7237   15412.5478
    7238   15317.7548
    7239   15352.2442
    7240   15495.9417
    7241   15465.9508
    7242   15433.4620
    7243   15429.0891
    7244   15585.8838
    7245   15676.1613
    7246   15661.5613
    7247   15761.6976
    7248   15646.5346
    7249   15578.9318
    7250   15915.8269
    7251   15685.2084
    7252   15709.0906
    7253   15546.4358
    7254   15598.4995
    7255   15692.3754
    7256   15292.8485
    7257   15485.4543
    7258   15276.0514
    7259   15389.6801
    7260   15298.6149
    7261   15460.4269
    7262   15336.7902
    7263   15733.3221
    7264   15906.7187
    7265   15598.1989
    7266   15511.8575
    7267   15513.8515
    7268   15450.9701
    7269   15615.0831
    7270   15584.6873
    7271   15373.4479
    7272   15501.7263
    7273   15316.1546
    7274   15611.4179
    7275   15757.9458
    7276   15705.5375
    7277   15531.2523
    7278   15487.8375
    7279   15127.5606
    7280   15528.2159
    7281   15191.2638
    7282   15580.5331
    7283   15400.4791
    7284   15507.6208
    7285   15639.2322
    7286   15426.4342
    7287   15650.7931
    7288   15539.4125
    7289   15598.5846
    7290   15233.8254
    7291   15334.6982
    7292   15277.3096
    7293   15516.8487
    7294   15444.4889
    7295   15394.2626
    7296   15333.8923
    7297   15407.7546
    7298   15481.6297
    7299   15301.4217
    7300   15395.6739
    7301   15183.2703
    7302   15291.9695
    7303   15372.3470
    7304   15346.1177
    7305   15426.3061
    7306   15552.3391
    7307   15492.2652
    7308   15290.5449
    7309   15213.0355
    7310   15431.0163
    7311   15276.6006
    7312   15417.0930
    7313   15536.1188
    7314   15455.7570
    7315   15330.4635
    7316   15615.3786
    7317   15400.7479
    7318   15468.9064
    7319   15280.7473
    7320   15336.4580
    7321   15627.1794
    7322   15520.7066
    7323   15573.8729
    7324   15714.0039
    7325   15515.9519
    7326   15479.9886
    7327   15575.1094
    7328   15590.5623
    7329   15574.5407
    7330   15589.0782
    7331   15832.1250
    7332   15817.1290
    7333   15493.3270
    7334   15302.5224
    7335   15624.4465
    7336   15561.9785
    7337   15507.8006
    7338   15355.7021
    7339   15407.8943
    7340   15450.7377
    7341   15617.8086
    7342   15529.6305
    7343   15461.2600
    7344   15996.0924
    7345   15528.2754
    7346   15791.2882
    7347   15591.9120
    7348   15571.5447
    7349   15530.2697
    7350   15618.4592
    7351   15371.5587
    7352   15583.8838
    7353   15446.7557
    7354   15593.7864
    7355   15472.5701
    7356   15341.7473
    7357   15275.1987
    7358   15552.7211
    7359   15187.3578
    7360   15420.3010
    7361   15233.5624
    7362   15257.5221
    7363   15437.5776
    7364   15270.0509
    7365   15369.3215
    7366   15397.2085
    7367   15525.3852
    7368   15241.6142
    7369   15396.4179
    7370   15393.1241
    7371   15355.4035
    7372   15190.5379
    7373   15372.3113
    7374   15470.0253
    7375   15393.7560
    7376   15510.1853
    7377   15546.2885
    7378   15637.0454
    7379   15434.6222
    7380   15360.5655
    7381   15360.2875
    7382   15506.5404
    7383   15483.2647
    7384   15544.6271
    7385   15416.5750
    7386   15534.6094
    7387   15410.0632
    7388   15670.4953
    7389   15544.3020
    7390   15402.8222
    7391   15438.9401
    7392   15550.8600
    7393   15400.8073
    7394   15486.7843
    7395   15522.0102
    7396   15441.4562
    7397   15403.8130
    7398   15464.7536
    7399   15503.9754
    7400   15470.0641
    7401   15514.2757
    7402   15477.9568
    7403   15734.9926
    7404   15684.9755
    7405   15748.7921
    7406   15701.6918
    7407   15637.2793
    7408   15464.6824
    7409   15526.9256
    7410   15419.9020
    7411   15469.4362
    7412   15372.5851
    7413   15623.0953
    7414   15510.0936
    7415   15479.3792
    7416   15664.9536
    7417   15501.2325
    7418   15688.1264
    7419   15397.4131
    7420   15800.3439
    7421   15396.4186
    7422   15525.1020
    7423   15486.6078
    7424   15570.9419
    7425   15566.0667
    7426   15529.1952
    7427   15463.2648
    7428   15705.7240
    7429   15431.6954
    7430   15575.0660
    7431   15669.5889
    7432   15425.7871
    7433   15749.0359
    7434   15485.2154
    7435   15443.3703
    7436   15369.9862
    7437   15460.3357
    7438   15234.3368
    7439   15373.1145
    7440   15274.0909
    7441   15217.6907
    7442   15047.1300
    7443   15445.6049
    7444   15578.8134
    7445   15567.8727
    7446   15286.8855
    7447   15413.0044
    7448   15509.4507
    7449   15379.1545
    7450   15139.0703
    7451   15494.0121
    7452   15476.8332
    7453   15600.5494
    7454   15438.8206
    7455   15227.3212
    7456   15443.2048
    7457   15389.8589
    7458   15408.2583
    7459   15596.6690
    7460   15496.5691
    7461   15226.4044
    7462   15391.8750
    7463   15040.5144
    7464   15221.5025
    7465   15361.4375
    7466   15357.5242
    7467   15490.7199
    7468   15464.5597
    7469   15425.5709
    7470   15223.8909
    7471   15289.8868
    7472   15282.6448
    7473   15771.9689
    7474   15313.5777
    7475   15405.4588
    7476   15553.4111
    7477   15525.8205
    7478   15480.8268
    7479   15546.8184
    7480   15427.8370
    7481   15414.1574
    7482   15287.2902
    7483   15448.6756
    7484   15425.5971
    7485   15444.3618
    7486   15609.3449
    7487   15661.1532
    7488   15462.9315
    7489   15527.3404
    7490   15292.7203
    7491   15176.1420
    7492   15491.4389
    7493   15180.2856
    7494   15273.0414
    7495   15288.2058
    7496   15368.8678
    7497   15071.4458
    7498   15459.7975
    7499   15299.0947
    7500   15161.8746
    7501   15336.0179
    7502   15255.1483
    7503   15254.9625
    7504   15377.4592
    7505   15355.8182
    7506   15284.1895
    7507   15144.5919
    7508   15166.9225
    7509   15329.2532
    7510   15377.4515
    7511   15337.9070
    7512   15338.5568
    7513   15511.9457
    7514   15390.6612
    7515   15414.8788
    7516   15266.4467
    7517   15356.2783
    7518   15829.6398
    7519   15475.0811
    7520   15629.1275
    7521   15324.7660
    7522   15528.2630
    7523   15490.2092
    7524   15176.5488
    7525   15424.0329
    7526   15724.2169
    7527   15417.4684
    7528   15416.7803
    7529   15497.2402
    7530   15433.6133
    7531   15599.7355
    7532   15461.1782
    7533   15507.1967
    7534   15836.7223
    7535   15644.8150
    7536   15525.1675
    7537   15238.3540
    7538   15333.7303
    7539   15362.8905
    7540   15322.9575
    7541   15635.5575
    7542   15306.0738
    7543   15193.4397
    7544   15584.1145
    7545   15302.6763
    7546   15365.3793
    7547   15601.8338
    7548   15276.4755
    7549   15562.1752
    7550   15196.2746
    7551   15351.3698
    7552   15285.6479
    7553   15149.3168
    7554   15440.2630
    7555   15222.9767
    7556   15115.0067
    7557   15068.1179
    7558   15640.1280
    7559   15395.5531
    7560   15540.7180
    7561   15339.7827
    7562   15549.8354
    7563   15253.9992
    7564   15366.8555
    7565   15321.5687
    7566   15365.6548
    7567   15350.2768
    7568   15324.9738
    7569   15609.8190
    7570   15295.6463
    7571   15478.6679
    7572   15370.6374
    7573   15308.4183
    7574   15170.7946
    7575   15140.3182
    7576   15253.7848
    7577   15331.3271
    7578   15265.9008
    7579   15428.2015
    7580   15456.5358
    7581   15385.5487
    7582   15494.6365
    7583   15303.9335
    7584   15524.6916
    7585   15542.5642
    7586   15378.5102
    7587   15386.7909
    7588   15336.0318
    7589   15565.7119
    7590   15496.8812
    7591   15610.7908
    7592   15601.2525
    7593   15654.5539
    7594   15547.1617
    7595   15640.7642
    7596   15400.6408
    7597   15303.2529
    7598   15486.3394
    7599   15328.5487
    7600   15491.3176
    7601   15281.4320
    7602   15262.8288
    7603   15218.5666
    7604   15495.9657
    7605   15526.0797
    7606   15630.2395
    7607   15607.6199
    7608   15540.4581
    7609   15588.5470
    7610   15645.4774
    7611   15494.1635
    7612   15696.5724
    7613   15418.0785
    7614   15811.8526
    7615   15849.3765
    7616   15834.5689
    7617   15847.7773
    7618   15612.9804
    7619   15784.0500
    7620   15586.8192
    7621   15894.1163
    7622   15753.3597
    7623   15595.5435
    7624   15587.2976
    7625   15602.6102
    7626   15479.8117
    7627   15369.7845
    7628   15489.8205
    7629   15518.4744
    7630   15420.9253
    7631   15579.4948
    7632   15500.6225
    7633   15270.1487
    7634   15679.9781
    7635   15514.3619
    7636   15318.5556
    7637   15566.1434
    7638   15697.4616
    7639   15577.9279
    7640   15492.3169
    7641   15774.5537
    7642   15767.8568
    7643   15448.5669
    7644   15621.8616
    7645   15664.1069
    7646   15604.8876
    7647   15362.6258
    7648   15583.0541
    7649   15463.9353
    7650   15661.2647
    7651   15478.7648
    7652   15494.1779
    7653   15668.0156
    7654   15542.1019
    7655   15571.3349
    7656   15343.8898
    7657   15503.0066
    7658   15532.0874
    7659   15439.2826
    7660   15441.7564
    7661   15448.7931
    7662   15581.2663
    7663   15473.9776
    7664   15423.0648
    7665   15236.5328
    7666   15227.8125
    7667   15695.1033
    7668   15440.4230
    7669   15447.6167
    7670   15445.7184
    7671   15183.7478
    7672   15643.1087
    7673   15375.5111
    7674   15158.1014
    7675   15618.3848
    7676   15324.4433
    7677   15474.4489
    7678   15125.2222
    7679   15325.7557
    7680   15466.8751
    7681   15455.2809
    7682   15226.3404
    7683   15438.4924
    7684   15469.8584
    7685   15425.4601
    7686   15285.7246
    7687   15384.1648
    7688   15269.3772
    7689   15190.5239
    7690   15297.0549
    7691   15539.7842
    7692   15274.0246
    7693   15306.0497
    7694   15382.9055
    7695   15225.7763
    7696   15150.1105
    7697   15399.4951
    7698   15399.4123
    7699   15159.6990
    7700   15101.8484
    7701   15256.7479
    7702   15307.2289
    7703   15147.6289
    7704   15172.8898
    7705   15095.7948
    7706   15502.4364
    7707   15230.4076
    7708   15538.2052
    7709   15402.7221
    7710   15259.4002
    7711   15120.0687
    7712   15303.8184
    7713   15442.4635
    7714   15268.0725
    7715   15260.1136
    7716   15385.6817
    7717   15135.9873
    7718   15323.3589
    7719   15121.2534
    7720   15430.2315
    7721   15360.8291
    7722   15151.7105
    7723   15228.3692
    7724   15253.2306
    7725   15407.1556
    7726   15360.1590
    7727   15321.5027
    7728   15326.3767
    7729   15313.0241
    7730   15194.9967
    7731   15162.8040
    7732   15147.3547
    7733   15477.8825
    7734   15307.1790
    7735   15305.5287
    7736   14989.8183
    7737   15263.5944
    7738   15170.2023
    7739   15183.2306
    7740   15178.4370
    7741   15129.5559
    7742   15212.5388
    7743   15201.8282
    7744   15211.6820
    7745   15095.6331
    7746   15102.3386
    7747   14835.9034
    7748   15126.8058
    7749   15185.0721
    7750   14772.1653
    7751   15012.7325
    7752   14945.2415
    7753   15217.7591
    7754   15054.0686
    7755   15298.6324
    7756   14904.7310
    7757   14960.4307
    7758   15037.6512
    7759   15068.9633
    7760   14787.1527
    7761   15227.5869
    7762   14957.1922
    7763   14917.9842
    7764   14866.4195
    7765   15100.7885
    7766   15248.5084
    7767   15330.8143
    7768   15173.5450
    7769   14759.7708
    7770   15358.1789
    7771   14864.6839
    7772   15297.9912
    7773   14957.0369
    7774   15325.2565
    7775   14885.3478
    7776   15123.4430
    7777   15216.3756
    7778   15298.2175
    7779   15151.4361
    7780   15240.5513
    7781   15272.8285
    7782   15270.3920
    7783   15280.6353
    7784   15063.0362
    7785   14985.4745
    7786   15076.3824
    7787   15058.3838
    7788   15071.3930
    7789   14953.9431
    7790   15057.1624
    7791   15218.0566
    7792   15116.8233
    7793   15128.1934
    7794   15057.4877
    7795   15441.1508
    7796   15325.1373
    7797   15371.8706
    7798   15240.5104
    7799   15306.3188
    7800   15479.3577
    7801   15285.0330
    7802   15143.0087
    7803   15277.0446
    7804   15273.1783
    7805   15226.3925
    7806   15058.4798
    7807   15250.7548
    7808   15333.7268
    7809   14855.6441
    7810   15070.2258
    7811   15513.7826
    7812   15386.9797
    7813   15212.6407
    7814   15400.8400
    7815   15401.6029
    7816   15671.0857
    7817   15400.9493
    7818   15433.2944
    7819   15456.7493
    7820   15401.6814
    7821   15292.6645
    7822   15656.3512
    7823   15457.1970
    7824   15549.6425
    7825   15528.4176
    7826   15392.1635
    7827   15357.2806
    7828   15341.3994
    7829   15462.3811
    7830   15469.7503
    7831   15337.0251
    7832   15203.6921
    7833   15426.9041
    7834   15525.2782
    7835   15284.2757
    7836   15423.9253
    7837   15559.2557
    7838   15467.0362
    7839   15489.3588
    7840   15254.7210
    7841   15430.2554
    7842   15261.8486
    7843   15246.3169
    7844   15135.2938
    7845   15339.5590
    7846   15253.9224
    7847   15246.8604
    7848   15343.2732
    7849   15328.7292
    7850   15272.8263
    7851   15434.5692
    7852   15452.0173
    7853   15262.9857
    7854   15424.7195
    7855   15259.1754
    7856   15392.0044
    7857   15251.5739
    7858   15453.4500
    7859   15423.6857
    7860   15165.5269
    7861   15252.4979
    7862   15192.1092
    7863   15558.4469
    7864   15378.4241
    7865   15199.7480
    7866   15407.3345
    7867   15483.9233
    7868   15421.7422
    7869   15358.1862
    7870   15479.0794
    7871   15369.4263
    7872   15768.3050
    7873   15377.5711
    7874   15394.7580
    7875   15295.4897
    7876   15284.5328
    7877   15313.2996
    7878   15599.5689
    7879   15397.1922
    7880   15290.5508
    7881   15437.8990
    7882   15436.2828
    7883   15293.1650
    7884   15451.9060
    7885   15356.3109
    7886   15441.6080
    7887   15613.8663
    7888   15701.7704
    7889   15640.0229
    7890   15586.7699
    7891   15346.4668
    7892   15643.7528
    7893   15483.8056
    7894   15629.2522
    7895   15591.3367
    7896   15609.1809
    7897   15943.1348
    7898   15695.5118
    7899   15856.4140
    7900   15811.6894
    7901   15613.4852
    7902   15444.2055
    7903   15601.9920
    7904   15715.9505
    7905   15409.1158
    7906   15693.8861
    7907   15706.8083
    7908   15563.8179
    7909   15651.4270
    7910   15571.8959
    7911   15669.0075
    7912   15724.7485
    7913   15717.2025
    7914   15890.8586
    7915   15952.5371
    7916   15801.8157
    7917   15858.8631
    7918   15753.2845
    7919   15673.4469
    7920   15745.4787
    7921   15810.6392
    7922   15691.5799
    7923   15721.2525
    7924   16036.5364
    7925   15783.0832
    7926   15777.6953
    7927   15823.8379
    7928   16031.3149
    7929   15689.4049
    7930   15830.5107
    7931   15824.4878
    7932   15565.9617
    7933   15672.7015
    7934   15808.5945
    7935   15795.8707
    7936   15764.3296
    7937   15653.6587
    7938   15487.1434
    7939   15835.3117
    7940   15589.4460
    7941   15829.6310
    7942   15579.0565
    7943   15662.6291
    7944   15735.2376
    7945   15379.2357
    7946   15375.5817
    7947   15538.3178
    7948   15565.1211
    7949   15579.7902
    7950   15724.2046
    7951   15443.9832
    7952   15585.0146
    7953   15591.1230
    7954   15501.3356
    7955   15644.9625
    7956   15561.6368
    7957   15631.2744
    7958   15713.6821
    7959   15392.1220
    7960   15760.7613
    7961   15693.1273
    7962   15662.1332
    7963   15605.2915
    7964   15529.6720
    7965   15813.0662
    7966   15207.4337
    7967   15329.8472
    7968   15476.2616
    7969   15373.2875
    7970   15382.7227
    7971   15529.0478
    7972   15581.4480
    7973   15493.8883
    7974   15362.7160
    7975   15658.9534
    7976   15348.0118
    7977   15577.5846
    7978   15532.6838
    7979   15716.7789
    7980   15490.8329
    7981   15460.4881
    7982   15401.7284
    7983   15481.4677
    7984   15716.6318
    7985   15507.3782
    7986   15567.0361
    7987   15475.3112
    7988   15374.7095
    7989   15357.0536
    7990   15342.3824
    7991   15417.9705
    7992   15346.6223
    7993   15169.4514
    7994   15474.0260
    7995   15373.7597
    7996   15135.1168
    7997   15263.1786
    7998   15492.3215
    7999   15707.3366
    8000   15400.5336
    8001   15258.4983
    8002   15286.3526
    8003   15427.5225
    8004   15588.4314
    8005   15393.0721
    8006   15507.0821
    8007   15338.7363
    8008   15610.4012
    8009   15449.9453
    8010   15504.3406
    8011   15056.3163
    8012   15226.8419
    8013   15205.8588
    8014   15116.4776
    8015   15111.4907
    8016   15066.4585
    8017   15414.8867
    8018   15033.1379
    8019   15391.5844
    8020   15218.1303
    8021   15100.8317
    8022   15096.3886
    8023   15104.8693
    8024   15152.7082
    8025   15056.1212
    8026   15301.8327
    8027   15362.7580
    8028   15228.1756
    8029   15402.2048
    8030   15112.0453
    8031   15219.5438
    8032   15214.1994
    8033   15081.7290
    8034   15366.0634
    8035   15004.7939
    8036   15362.8784
    8037   15051.7280
    8038   15381.9289
    8039   15170.7540
    8040   15113.0131
    8041   15299.3772
    8042   15076.2502
    8043   15303.2862
    8044   15079.1139
    8045   15294.8166
    8046   15205.4651
    8047   15217.7223
    8048   15373.2203
    8049   15293.9267
    8050   15266.7442
    8051   15173.3050
    8052   15209.6462
    8053   15399.4663
    8054   15642.2052
    8055   15480.0743
    8056   15141.4127
    8057   15168.2556
    8058   15233.2983
    8059   15187.4467
    8060   15214.6486
    8061   15387.0988
    8062   15335.1005
    8063   15260.8476
    8064   15448.8770
    8065   15071.5692
    8066   15313.2729
    8067   15220.5174
    8068   15205.0443
    8069   15160.6781
    8070   15432.1907
    8071   15518.3315
    8072   15544.8827
    8073   15444.9900
    8074   15128.4132
    8075   15676.8569
    8076   15421.0220
    8077   15596.2371
    8078   15493.7842
    8079   15430.1354
    8080   15289.7410
    8081   15477.6563
    8082   15152.3318
    8083   15642.5034
    8084   15328.4597
    8085   15322.2311
    8086   15258.9132
    8087   15204.3513
    8088   15372.3103
    8089   15441.4725
    8090   15466.6402
    8091   15528.0479
    8092   15564.4705
    8093   15259.3033
    8094   15075.6179
    8095   15000.8171
    8096   15341.7353
    8097   15317.3344
    8098   15478.1123
    8099   15352.9268
    8100   15448.3589
    8101   15442.6999
    8102   15387.5300
    8103   15355.0156
    8104   15288.7665
    8105   15450.3133
    8106   15277.0727
    8107   15546.8707
    8108   15498.8665
    8109   15436.3587
    8110   15229.9378
    8111   15292.8673
    8112   15175.5602
    8113   15050.8398
    8114   15097.1522
    8115   15010.6344
    8116   15148.7719
    8117   15245.0640
    8118   15308.8965
    8119   15297.4320
    8120   15174.7516
    8121   15181.2678
    8122   15194.7430
    8123   15393.8812
    8124   15251.1568
    8125   15485.8749
    8126   15307.5341
    8127   15377.4397
    8128   15380.9314
    8129   15570.0445
    8130   15019.1679
    8131   15481.2627
    8132   15357.1945
    8133   15112.2918
    8134   15301.5468
    8135   15137.3475
    8136   15187.7007
    8137   15326.7972
    8138   15376.5822
    8139   15407.6527
    8140   15332.9328
    8141   15201.1431
    8142   15444.4475
    8143   15052.5661
    8144   15493.0622
    8145   15296.2567
    8146   15590.3030
    8147   15378.9311
    8148   15598.3161
    8149   15301.8821
    8150   15326.2938
    8151   15424.2804
    8152   15339.8823
    8153   15129.1662
    8154   15221.8955
    8155   15264.7644
    8156   15182.5320
    8157   15291.2466
    8158   15186.4170
    8159   15377.9295
    8160   15229.3888
    8161   15214.6018
    8162   15477.2144
    8163   15634.2148
    8164   15437.1994
    8165   15114.0434
    8166   15323.4177
    8167   15260.8428
    8168   15252.5624
    8169   15419.5814
    8170   15320.4242
    8171   15411.4670
    8172   15426.4720
    8173   15567.9815
    8174   15284.6761
    8175   15564.7371
    8176   15153.0298
    8177   15334.0875
    8178   15412.6406
    8179   15391.5055
    8180   15326.4929
    8181   15187.5872
    8182   14993.4685
    8183   15310.6030
    8184   15451.0308
    8185   15296.6563
    8186   15621.2078
    8187   15590.8362
    8188   15591.4394
    8189   15564.2763
    8190   15722.0572
    8191   15437.8895
    8192   15586.4594
    8193   15554.1858
    8194   15451.1103
    8195   15665.3995
    8196   15396.0703
    8197   15502.2942
    8198   15368.9120
    8199   15922.1762
    8200   15533.9335
    8201   15674.4971
    8202   15081.0566
    8203   15246.6386
    8204   15301.1037
    8205   15275.4813
    8206   15385.3379
    8207   15343.3630
    8208   15538.1368
    8209   15489.5593
    8210   15490.5397
    8211   15633.7445
    8212   15493.4671
    8213   15516.0667
    8214   15426.5574
    8215   15272.8347
    8216   15474.8002
    8217   15553.2428
    8218   15509.5287
    8219   15463.3322
    8220   15697.2109
    8221   15655.2479
    8222   15490.1836
    8223   15521.8466
    8224   15578.5468
    8225   15335.3061
    8226   15257.5798
    8227   15498.5230
    8228   15368.1992
    8229   15411.0864
    8230   15325.6843
    8231   15794.1909
    8232   15398.8793
    8233   15592.6700
    8234   15547.7080
    8235   15540.9747
    8236   15473.0318
    8237   15520.2925
    8238   15375.8767
    8239   15428.3057
    8240   15437.7269
    8241   15497.1055
    8242   15493.6191
    8243   15514.3402
    8244   15227.8432
    8245   15294.4787
    8246   15471.5067
    8247   15331.7777
    8248   15225.1411
    8249   15326.1780
    8250   15437.3304
    8251   15455.9978
    8252   15422.2895
    8253   15568.8596
    8254   15467.1168
    8255   15640.7506
    8256   15598.2701
    8257   15548.6790
    8258   15417.6802
    8259   15426.6547
    8260   15561.7204
    8261   15480.9784
    8262   15309.5212
    8263   15213.0200
    8264   15396.1335
    8265   15373.8759
    8266   15363.8813
    8267   15265.6688
    8268   15265.1459
    8269   15359.4581
    8270   15453.4415
    8271   15262.7559
    8272   15331.8698
    8273   15389.4233
    8274   15749.5507
    8275   15535.4676
    8276   15671.5887
    8277   15404.0491
    8278   15675.1817
    8279   15540.7724
    8280   15480.5964
    8281   15390.5609
    8282   15379.2984
    8283   15535.1054
    8284   15437.9001
    8285   15323.9651
    8286   15139.8728
    8287   15644.7700
    8288   15312.3477
    8289   15491.6197
    8290   15535.3039
    8291   15341.7614
    8292   15413.6640
    8293   15487.5572
    8294   15404.8300
    8295   15639.8466
    8296   15333.5248
    8297   15242.5323
    8298   15390.7524
    8299   15169.9294
    8300   15129.4530
    8301   14903.4709
    8302   15200.4655
    8303   14907.0471
    8304   14989.4243
    8305   14793.2451
    8306   15177.2869
    8307   15087.5931
    8308   15022.1661
    8309   15051.3780
    8310   15298.1396
    8311   15344.6919
    8312   15602.6519
    8313   15263.4585
    8314   15341.2735
    8315   15358.9990
    8316   15076.2612
    8317   15192.3165
    8318   15341.1921
    8319   15496.4156
    8320   15553.5850
    8321   15359.9633
    8322   15489.9285
    8323   15315.1816
    8324   15249.0375
    8325   15506.1959
    8326   15367.1475
    8327   15029.8462
    8328   15174.2907
    8329   15376.5761
    8330   15318.1032
    8331   15292.8387
    8332   15065.2808
    8333   15083.7822
    8334   15437.9553
    8335   15358.4344
    8336   15159.9739
    8337   14979.6524
    8338   15383.8683
    8339   14951.8787
    8340   15159.4003
    8341   15144.6318
    8342   15143.7338
    8343   15295.6624
    8344   15221.3503
    8345   15143.7011
    8346   15227.5047
    8347   14878.7525
    8348   15204.1182
    8349   15017.6481
    8350   15065.6269
    8351   14980.3095
    8352   14980.7435
    8353   15060.4669
    8354   15189.6285
    8355   14928.4564
    8356   14963.0368
    8357   15142.8172
    8358   14850.4080
    8359   15089.8742
    8360   15003.1769
    8361   14860.2789
    8362   14827.4520
    8363   15321.3393
    8364   15182.5471
    8365   15256.4369
    8366   15133.9771
    8367   15452.1599
    8368   15173.8899
    8369   15107.5193
    8370   15296.1144
    8371   15430.7534
    8372   15113.9726
    8373   15098.4761
    8374   15135.4447
    8375   14665.7038
    8376   14880.1805
    8377   15073.8029
    8378   15300.3558
    8379   15145.6111
    8380   14911.4096
    8381   15015.9134
    8382   15156.9717
    8383   15260.1727
    8384   15070.8138
    8385   15358.2489
    8386   14911.4800
    8387   14971.7751
    8388   14896.7148
    8389   15021.6763
    8390   14880.0531
    8391   14763.8375
    8392   15027.4551
    8393   14970.8946
    8394   14910.8111
    8395   15040.7266
    8396   14819.7949
    8397   14970.0767
    8398   15004.6246
    8399   14949.9226
    8400   15017.1322
    8401   14898.9081
    8402   15004.1329
    8403   14727.3023
    8404   15046.9349
    8405   14920.4915
    8406   14948.7942
    8407   15101.8588
    8408   14999.4480
    8409   15075.4827
    8410   15386.7114
    8411   14915.2194
    8412   14903.2932
    8413   14942.6959
    8414   14769.4005
    8415   14636.1300
    8416   14950.2281
    8417   14857.9379
    8418   14722.4354
    8419   14745.3570
    8420   14888.7981
    8421   14875.6254
    8422   14742.1500
    8423   15375.3132
    8424   14964.7775
    8425   15533.6314
    8426   15457.7550
    8427   15433.2738
    8428   15414.1076
    8429   15193.9734
    8430   15342.1237
    8431   15052.9760
    8432   15558.8065
    8433   15160.0351
    8434   15306.9962
    8435   15022.5550
    8436   15085.7728
    8437   15073.6671
    8438   15241.4359
    8439   15395.5319
    8440   15325.0761
    8441   15393.3679
    8442   15403.4503
    8443   15167.7303
    8444   15269.4015
    8445   14997.0625
    8446   15351.2140
    8447   15181.8774
    8448   15132.4085
    8449   15490.4895
    8450   15396.0712
    8451   15456.7516
    8452   15147.3443
    8453   15463.7292
    8454   15283.6090
    8455   15232.7063
    8456   15348.1656
    8457   15642.1536
    8458   15391.7597
    8459   15254.9799
    8460   15212.0533
    8461   15306.8575
    8462   15154.9578
    8463   15181.7635
    8464   15164.0910
    8465   15429.4762
    8466   15008.0419
    8467   15075.1216
    8468   15009.6349
    8469   14883.5131
    8470   15084.6694
    8471   14819.5659
    8472   15013.6700
    8473   15134.8243
    8474   15222.5993
    8475   15049.4121
    8476   14950.1259
    8477   15106.7766
    8478   15340.5774
    8479   15364.9838
    8480   15182.5567
    8481   15495.7076
    8482   15386.8185
    8483   15265.0653
    8484   15304.6518
    8485   15072.1732
    8486   15397.7113
    8487   15366.4325
    8488   15235.1508
    8489   15216.6158
    8490   15368.2656
    8491   15298.1882
    8492   15252.9591
    8493   15446.7643
    8494   15229.6851
    8495   15243.1727
    8496   15231.7972
    8497   15444.9609
    8498   15329.5422
    8499   15343.4005
    8500   15496.2991
    8501   15236.5768
    8502   15488.1817
    8503   15190.2380
    8504   15694.7501
    8505   15525.5074
    8506   15809.5847
    8507   15481.1395
    8508   15568.2829
    8509   15453.3574
    8510   15820.0080
    8511   15878.6435
    8512   15700.8238
    8513   15556.2553
    8514   15956.2040
    8515   15866.4890
    8516   15844.6662
    8517   15727.5555
    8518   15788.1483
    8519   15671.4279
    8520   15618.8742
    8521   15451.5819
    8522   15267.0444
    8523   15539.5920
    8524   15486.3777
    8525   15424.2272
    8526   15470.2346
    8527   15580.9597
    8528   15608.6615
    8529   15569.2666
    8530   15541.0723
    8531   15588.7838
    8532   15477.0482
    8533   15509.4445
    8534   15507.7263
    8535   15557.4807
    8536   15450.0297
    8537   15597.6725
    8538   15365.7944
    8539   15438.3118
    8540   15560.9165
    8541   15500.4833
    8542   15439.4402
    8543   15540.4526
    8544   15505.3677
    8545   15620.0151
    8546   15581.5881
    8547   15527.8563
    8548   15517.0747
    8549   15342.9531
    8550   15705.0472
    8551   15548.0680
    8552   15505.0303
    8553   15565.6168
    8554   15583.7622
    8555   15436.7190
    8556   15465.6252
    8557   15496.2335
    8558   15545.3302
    8559   15492.4222
    8560   15310.8205
    8561   15426.2838
    8562   15561.6457
    8563   15181.7629
    8564   15110.6979
    8565   15565.7570
    8566   15482.2504
    8567   15429.7323
    8568   15610.3417
    8569   15327.4989
    8570   15327.4404
    8571   15135.3195
    8572   15156.0763
    8573   14792.3549
    8574   15349.3462
    8575   15337.1349
    8576   15189.9594
    8577   15255.0216
    8578   15362.3810
    8579   15382.4963
    8580   15453.8963
    8581   15293.4458
    8582   15334.9866
    8583   15480.5822
    8584   15523.7540
    8585   15735.7196
    8586   15485.1100
    8587   15390.0514
    8588   15337.2800
    8589   15511.5168
    8590   15106.7901
    8591   15237.2148
    8592   15293.2102
    8593   15491.9325
    8594   15636.2142
    8595   15583.7405
    8596   15601.5341
    8597   15486.1238
    8598   15667.2324
    8599   15603.8709
    8600   15455.4411
    8601   15599.0070
    8602   15341.3346
    8603   15395.2558
    8604   15512.6204
    8605   15320.4337
    8606   15359.6963
    8607   15189.8375
    8608   15282.8799
    8609   15162.2383
    8610   15356.8125
    8611   15306.3539
    8612   15250.5080
    8613   15527.0585
    8614   15302.8802
    8615   15505.6043
    8616   15403.4562
    8617   15454.8007
    8618   15279.5839
    8619   15373.4265
    8620   15382.0553
    8621   15253.7269
    8622   15220.2734
    8623   15335.3521
    8624   15405.6267
    8625   15220.5762
    8626   15058.5807
    8627   15110.5839
    8628   15319.5329
    8629   15314.0608
    8630   15096.1226
    8631   15152.8103
    8632   15197.1652
    8633   14984.5989
    8634   15140.3682
    8635   14888.4302
    8636   15106.1128
    8637   15017.5247
    8638   15322.9635
    8639   15178.4954
    8640   15198.7196
    8641   15019.0708
    8642   15377.1352
    8643   15153.8354
    8644   15014.5917
    8645   14925.3303
    8646   14973.1455
    8647   15194.9611
    8648   15066.4159
    8649   14968.1738
    8650   15067.2482
    8651   15085.6315
    8652   15098.9191
    8653   15276.2751
    8654   15082.1889
    8655   14872.5557
    8656   15140.1425
    8657   15032.9618
    8658   15099.9112
    8659   14900.7839
    8660   15035.4883
    8661   14901.0123
    8662   14977.2405
    8663   14937.4585
    8664   15036.2068
    8665   14982.2285
    8666   15102.6487
    8667   15184.9302
    8668   14986.1061
    8669   15249.6792
    8670   15032.9610
    8671   14614.9739
    8672   15065.7677
    8673   14807.2602
    8674   14910.1782
    8675   15095.1057
    8676   15084.3069
    8677   15269.5939
    8678   15088.6509
    8679   15152.2155
    8680   15194.7725
    8681   15101.6242
    8682   15151.7332
    8683   15275.5540
    8684   15062.2130
    8685   15189.4063
    8686   15055.4989
    8687   14998.3062
    8688   14884.7672
    8689   14965.4676
    8690   15097.6540
    8691   15078.7754
    8692   14719.0963
    8693   15101.4529
    8694   14982.3692
    8695   15460.0961
    8696   15640.9124
    8697   15286.4433
    8698   15428.9256
    8699   15178.9199
    8700   15352.8196
    8701   15185.8082
    8702   15349.1434
    8703   15378.6958
    8704   15259.8821
    8705   15709.7471
    8706   15381.6856
    8707   15251.0215
    8708   15341.9422
    8709   14797.3833
    8710   14985.9723
    8711   15003.4467
    8712   14980.3884
    8713   15117.8434
    8714   14976.5394
    8715   15126.6386
    8716   15042.4387
    8717   15153.8648
    8718   15107.6425
    8719   15114.1635
    8720   15077.1763
    8721   15140.8361
    8722   15209.4912
    8723   15025.5986
    8724   14904.6699
    8725   15129.5454
    8726   15066.1666
    8727   15540.6904
    8728   15036.8276
    8729   15179.1485
    8730   15106.8402
    8731   15337.1862
    8732   15336.1824
    8733   15243.6716
    8734   15354.3143
    8735   15387.1195
    8736   15219.6947
    8737   15528.4409
    8738   15535.9641
    8739   15376.3568
    8740   15416.7700
    8741   15531.4001
    8742   15512.5341
    8743   15429.6196
    8744   15391.8305
    8745   15295.5425
    8746   15778.9577
    8747   15349.4537
    8748   15436.7393
    8749   15456.5847
    8750   15310.8358
    8751   15306.3963
    8752   15276.5937
    8753   15387.3354
    8754   15208.7525
    8755   15475.4778
    8756   15487.8696
    8757   15094.3025
    8758   15398.7159
    8759   15101.9738
    8760   15326.5609
    8761   15102.6347
    8762   15024.4773
    8763   14962.6094
    8764   14948.6223
    8765   15098.9196
    8766   15182.4217
    8767   15129.9962
    8768   15368.4203
    8769   15297.6053
    8770   15228.3956
    8771   15417.5836
    8772   15021.8608
    8773   15169.6456
    8774   15160.4243
    8775   15067.9293
    8776   15169.6707
    8777   15176.6261
    8778   15073.0530
    8779   15367.1979
    8780   15176.0106
    8781   15173.5827
    8782   14946.9946
    8783   14924.0676
    8784   15201.2596
    8785   15165.4437
    8786   15100.7739
    8787   14869.2746
    8788   15030.6743
    8789   14769.5797
    8790   15246.9926
    8791   15184.6310
    8792   15321.3098
    8793   15263.7566
    8794   15160.5551
    8795   15193.7065
    8796   15175.5380
    8797   15203.0967
    8798   15050.7577
    8799   14983.4286
    8800   15426.1686
    8801   15286.6788
    8802   15182.0658
    8803   15193.3572
    8804   15041.8630
    8805   15051.3594
    8806   15049.8956
    8807   15045.4563
    8808   14971.2262
    8809   15102.4679
    8810   15162.8726
    8811   15054.6418
    8812   14996.5093
    8813   15023.6809
    8814   15017.3920
    8815   15066.7722
    8816   15186.8461
    8817   15006.2510
    8818   14891.1321
    8819   15294.3474
    8820   15161.9531
    8821   15393.8791
    8822   15408.4475
    8823   14966.9154
    8824   14984.1507
    8825   15213.5168
    8826   14978.8991
    8827   14870.4201
    8828   14637.1189
    8829   14891.1170
    8830   15280.1232
    8831   14925.8124
    8832   14832.9816
    8833   15106.6930
    8834   15331.8213
    8835   14895.6622
    8836   15098.5128
    8837   15096.8847
    8838   15055.9958
    8839   15120.1450
    8840   15036.5625
    8841   14976.2700
    8842   14914.4273
    8843   14989.5160
    8844   15041.6302
    8845   15002.0672
    8846   15159.5830
    8847   14689.7132
    8848   14997.7688
    8849   14939.3866
    8850   14992.5355
    8851   15007.3210
    8852   15156.1574
    8853   14922.8837
    8854   15061.0965
    8855   15092.2963
    8856   15136.0111
    8857   15240.8031
    8858   15105.1304
    8859   15342.3316
    8860   15233.2889
    8861   15272.7511
    8862   15384.6719
    8863   15309.6878
    8864   14914.4140
    8865   15005.6515
    8866   14960.1631
    8867   15058.3127
    8868   15255.8285
    8869   15347.9145
    8870   15059.9778
    8871   15307.1366
    8872   15124.7291
    8873   15410.0698
    8874   15177.2982
    8875   15552.4612
    8876   15247.1344
    8877   15209.2870
    8878   15213.9967
    8879   15235.2705
    8880   15433.0188
    8881   15259.0327
    8882   15236.6670
    8883   15470.3477
    8884   15221.5369
    8885   15505.9289
    8886   15320.7922
    8887   15066.8140
    8888   15149.7901
    8889   15291.1064
    8890   15260.2240
    8891   15196.4279
    8892   15370.8413
    8893   15553.3197
    8894   15581.5152
    8895   15455.3945
    8896   15823.6309
    8897   15598.7563
    8898   15449.8033
    8899   15381.8733
    8900   15470.2196
    8901   15477.0686
    8902   15521.4275
    8903   15758.1205
    8904   15699.6303
    8905   15550.5363
    8906   15488.1929
    8907   15522.7800
    8908   15873.1248
    8909   15903.3426
    8910   15798.0554
    8911   15820.8242
    8912   15795.7369
    8913   15615.2935
    8914   15200.0703
    8915   15705.6917
    8916   15266.2992
    8917   15702.6375
    8918   15475.1833
    8919   15344.2129
    8920   15486.0413
    8921   15683.7502
    8922   15746.0167
    8923   15772.5831
    8924   15561.1221
    8925   15437.2410
    8926   15692.4776
    8927   15378.7393
    8928   15402.8368
    8929   15537.1641
    8930   15592.0302
    8931   15495.7785
    8932   15444.3578
    8933   15509.9812
    8934   15531.8057
    8935   15344.2041
    8936   15382.7044
    8937   15432.3002
    8938   15578.7000
    8939   15528.6925
    8940   15644.6267
    8941   15540.3345
    8942   15687.6603
    8943   15310.4492
    8944   15501.0697
    8945   15382.8872
    8946   15342.2624
    8947   15290.6809
    8948   15605.2415
    8949   15478.6302
    8950   15531.7565
    8951   15565.6744
    8952   15381.7579
    8953   15444.2636
    8954   15389.2539
    8955   15257.0627
    8956   15235.2943
    8957   15664.2951
    8958   15287.2549
    8959   15872.1411
    8960   15389.9355
    8961   15691.9210
    8962   15444.9804
    8963   15371.1465
    8964   15275.7042
    8965   15302.3796
    8966   15405.4907
    8967   15642.0395
    8968   15520.9172
    8969   15293.6938
    8970   15376.6261
    8971   15224.6451
    8972   15648.9082
    8973   15503.9371
    8974   15639.4873
    8975   15659.6195
    8976   15547.3202
    8977   15382.1147
    8978   15392.5772
    8979   15456.6721
    8980   15511.1097
    8981   15539.5513
    8982   15228.6319
    8983   15423.8548
    8984   15193.3965
    8985   15347.5698
    8986   15181.7277
    8987   15263.0416
    8988   15180.5402
    8989   15321.8010
    8990   15058.1258
    8991   15518.5284
    8992   15237.6660
    8993   15184.1522
    8994   15385.0595
    8995   15282.4551
    8996   15455.0253
    8997   15227.4044
    8998   15166.4042
    8999   15168.6903
    9000   15430.6518
    9001   15375.9896
    9002   15425.7206
    9003   15502.8656
    9004   15439.7951
    9005   15502.6905
    9006   15483.0605
    9007   15289.9651
    9008   15465.5787
    9009   15233.0177
    9010   15386.6201
    9011   15439.9120
    9012   15558.3283
    9013   15543.8391
    9014   15188.2289
    9015   15429.6572
    9016   15452.3612
    9017   15564.0935
    9018   15365.7047
    9019   15220.0228
    9020   15332.6840
    9021   15423.3773
    9022   15470.6839
    9023   15260.1558
    9024   15319.2986
    9025   15219.0522
    9026   15099.4358
    9027   15204.7802
    9028   15553.4370
    9029   15228.1513
    9030   15269.2588
    9031   15455.5109
    9032   15641.5948
    9033   15410.3240
    9034   15371.8911
    9035   15509.3383
    9036   15491.3886
    9037   15407.7409
    9038   15491.3874
    9039   15651.3704
    9040   15281.5739
    9041   15608.1759
    9042   15276.2090
    9043   15596.9754
    9044   15465.6704
    9045   15270.9295
    9046   15473.1225
    9047   15210.8725
    9048   15198.8930
    9049   15206.8693
    9050   15418.0954
    9051   15515.7208
    9052   15293.3900
    9053   15337.0547
    9054   15466.3784
    9055   15158.4913
    9056   15172.0543
    9057   15330.3617
    9058   15379.3271
    9059   15335.2639
    9060   15225.6715
    9061   15270.2061
    9062   15560.1268
    9063   15348.7197
    9064   15336.3466
    9065   15361.0920
    9066   15240.2206
    9067   15363.0677
    9068   15369.3895
    9069   15650.3633
    9070   15640.2027
    9071   15467.1482
    9072   15669.4616
    9073   15372.1388
    9074   15735.8772
    9075   15675.7423
    9076   15367.1394
    9077   15678.5030
    9078   15345.6635
    9079   15545.5820
    9080   15749.8566
    9081   15552.6089
    9082   15457.9288
    9083   15210.2216
    9084   15359.8163
    9085   15425.9553
    9086   15327.0879
    9087   15254.1751
    9088   15597.3376
    9089   15277.2878
    9090   15441.5792
    9091   15355.2550
    9092   15094.9806
    9093   15211.8210
    9094   15522.1941
    9095   15384.2992
    9096   15054.0777
    9097   15237.4582
    9098   15347.7364
    9099   15383.4624
    9100   15405.6689
    9101   15218.7528
    9102   15455.0558
    9103   15341.6843
    9104   15341.0719
    9105   15546.6281
    9106   15375.1552
    9107   15367.9281
    9108   15318.8332
    9109   15428.4684
    9110   15408.7366
    9111   15181.9580
    9112   15374.0930
    9113   15485.5322
    9114   15572.6151
    9115   15273.5064
    9116   15646.2415
    9117   15245.4127
    9118   15176.3170
    9119   15096.4346
    9120   15285.0703
    9121   15362.0555
    9122   15506.0913
    9123   15268.3874
    9124   15244.5489
    9125   15290.1233
    9126   15204.1716
    9127   15156.1064
    9128   15183.8565
    9129   15191.7663
    9130   15238.7811
    9131   15373.1389
    9132   15628.1940
    9133   15390.9614
    9134   15243.5373
    9135   15308.4949
    9136   15208.0136
    9137   15428.1839
    9138   15070.0474
    9139   15100.8622
    9140   15518.3271
    9141   15049.7428
    9142   15305.3887
    9143   15334.5190
    9144   15233.4268
    9145   15035.7450
    9146   15334.6644
    9147   15128.8256
    9148   15074.7596
    9149   15270.2523
    9150   15128.7175
    9151   15022.1713
    9152   15190.5718
    9153   15346.4461
    9154   15607.0070
    9155   15180.9976
    9156   15452.2871
    9157   14977.3077
    9158   15455.6572
    9159   15555.0643
    9160   15378.4767
    9161   15405.0261
    9162   15297.8996
    9163   15347.7980
    9164   15017.8652
    9165   15134.0075
    9166   15164.8610
    9167   15308.2419
    9168   15114.0456
    9169   15202.4152
    9170   14997.9157
    9171   15298.2166
    9172   15159.4409
    9173   15099.0058
    9174   15259.3973
    9175   15060.2737
    9176   15310.9261
    9177   15245.2770
    9178   15221.3558
    9179   15505.7104
    9180   15567.8630
    9181   15232.5979
    9182   15260.6350
    9183   15211.0684
    9184   14806.7037
    9185   15157.5029
    9186   14841.1809
    9187   15029.8879
    9188   14953.6191
    9189   15172.8557
    9190   15301.8759
    9191   15029.8842
    9192   15096.1720
    9193   15236.3729
    9194   15182.9158
    9195   15376.9310
    9196   15232.9613
    9197   15384.4193
    9198   15368.3964
    9199   15581.9950
    9200   15304.6226
    9201   15115.6594
    9202   15101.8542
    9203   15167.3398
    9204   15127.5353
    9205   15161.2645
    9206   15214.9158
    9207   15130.8291
    9208   15297.3340
    9209   15097.8859
    9210   15171.2597
    9211   15430.4308
    9212   15073.2295
    9213   15292.3759
    9214   15237.5894
    9215   15092.0708
    9216   15333.3176
    9217   15049.8663
    9218   15072.2243
    9219   15097.7443
    9220   15260.5807
    9221   15128.5417
    9222   15127.6589
    9223   15078.7806
    9224   14994.3250
    9225   15254.6535
    9226   15179.0818
    9227   15154.9855
    9228   15303.3536
    9229   14892.1789
    9230   15484.5483
    9231   15196.5665
    9232   15174.4007
    9233   15353.1274
    9234   15194.3520
    9235   15316.0439
    9236   15159.8310
    9237   15473.2228
    9238   15104.4693
    9239   15380.4151
    9240   15305.0951
    9241   15091.5385
    9242   15016.8221
    9243   15061.4242
    9244   15059.4981
    9245   15089.4686
    9246   14976.9353
    9247   15372.1037
    9248   15467.8131
    9249   15196.5667
    9250   15210.1367
    9251   15138.1314
    9252   15208.2701
    9253   15018.4322
    9254   15083.3617
    9255   15135.3534
    9256   15262.4878
    9257   15036.2744
    9258   15115.0357
    9259   15324.5514
    9260   15320.4730
    9261   15136.4127
    9262   15379.9987
    9263   15391.7089
    9264   15189.9541
    9265   15367.5281
    9266   15386.0334
    9267   15349.8717
    9268   15389.0993
    9269   15173.3483
    9270   15391.8225
    9271   15136.8612
    9272   15119.8728
    9273   15129.9961
    9274   15396.3516
    9275   15329.9195
    9276   15229.6916
    9277   15386.4650
    9278   15459.5134
    9279   15451.5231
    9280   15142.6798
    9281   15429.4347
    9282   15276.3486
    9283   15856.9119
    9284   15577.6082
    9285   15578.8120
    9286   15308.6173
    9287   15224.9709
    9288   15344.9579
    9289   15449.9102
    9290   15427.8735
    9291   15267.7040
    9292   15279.1284
    9293   15083.1886
    9294   15315.4253
    9295   15238.5164
    9296   15358.2813
    9297   15341.7327
    9298   15108.9483
    9299   15238.1764
    9300   15357.9019
    9301   15328.6267
    9302   15286.1794
    9303   15465.8366
    9304   15619.1720
    9305   15813.2875
    9306   15630.6763
    9307   15529.9937
    9308   15554.1015
    9309   15410.5524
    9310   15314.7702
    9311   15300.2836
    9312   15388.1718
    9313   15120.8984
    9314   15459.3187
    9315   15043.8190
    9316   15179.4812
    9317   15110.8445
    9318   15291.4180
    9319   15355.0564
    9320   15330.6240
    9321   15372.5465
    9322   15346.6602
    9323   15591.1009
    9324   15324.1168
    9325   15127.4482
    9326   15316.4963
    9327   15125.0731
    9328   15440.9193
    9329   15329.2499
    9330   15389.4297
    9331   15397.9025
    9332   15209.9453
    9333   15226.8001
    9334   15247.6623
    9335   15503.2326
    9336   15313.7025
    9337   15315.9213
    9338   15349.5752
    9339   15638.2927
    9340   15306.3275
    9341   15391.3238
    9342   15407.3087
    9343   15259.6193
    9344   15425.0554
    9345   15333.7115
    9346   15456.2483
    9347   15355.9441
    9348   15309.4632
    9349   15526.2093
    9350   15395.4537
    9351   15526.5533
    9352   15445.7863
    9353   15509.6072
    9354   15366.2220
    9355   15293.9138
    9356   15528.9802
    9357   15394.1104
    9358   15485.8281
    9359   15880.6232
    9360   15449.2200
    9361   15368.8264
    9362   15567.6406
    9363   15300.3786
    9364   15581.9233
    9365   15220.3293
    9366   15494.6365
    9367   15354.9207
    9368   15354.1115
    9369   15266.3082
    9370   15368.4975
    9371   15543.4215
    9372   15369.5457
    9373   15493.4069
    9374   15082.1951
    9375   15471.2281
    9376   15334.4032
    9377   15443.7904
    9378   15488.2823
    9379   15464.4090
    9380   15598.8569
    9381   15330.4661
    9382   15499.7146
    9383   15185.0457
    9384   15298.7789
    9385   15054.9608
    9386   15204.6738
    9387   15210.4937
    9388   15548.9458
    9389   15282.9352
    9390   15197.4720
    9391   15208.9564
    9392   15363.0160
    9393   15287.0846
    9394   15439.3029
    9395   15548.8179
    9396   15337.1667
    9397   15486.2265
    9398   15248.0746
    9399   15431.0561
    9400   15429.9896
    9401   15494.7874
    9402   15541.2756
    9403   15412.3505
    9404   15461.0296
    9405   15174.6013
    9406   15495.3153
    9407   15632.1940
    9408   15267.3678
    9409   15174.4475
    9410   15375.2099
    9411   15530.1551
    9412   15658.8714
    9413   15413.7918
    9414   15534.2293
    9415   15342.7968
    9416   15409.1539
    9417   15810.3934
    9418   15366.0776
    9419   15362.8846
    9420   15332.7569
    9421   15384.6020
    9422   15479.4967
    9423   15563.6753
    9424   15647.9872
    9425   15715.0722
    9426   15496.4288
    9427   15301.6387
    9428   15438.5145
    9429   15478.5404
    9430   15716.5429
    9431   15603.6039
    9432   15585.3112
    9433   15644.8697
    9434   15630.3784
    9435   15530.8055
    9436   15261.8279
    9437   15378.1908
    9438   15520.7935
    9439   15240.7527
    9440   15581.2648
    9441   15292.4328
    9442   15451.2456
    9443   15469.3320
    9444   15450.4118
    9445   15122.5576
    9446   15229.7213
    9447   15144.1123
    9448   15422.1455
    9449   15195.8489
    9450   15186.8525
    9451   15335.6010
    9452   15455.4142
    9453   15332.5082
    9454   15499.2771
    9455   15340.6113
    9456   15051.2761
    9457   15396.1253
    9458   15508.6945
    9459   15067.8431
    9460   15511.2086
    9461   15601.5159
    9462   15307.5908
    9463   15456.7385
    9464   15568.4135
    9465   15444.8260
    9466   15293.3771
    9467   15561.2274
    9468   15216.4501
    9469   15443.4331
    9470   15274.6755
    9471   15459.0345
    9472   15123.0755
    9473   15464.4946
    9474   15355.7134
    9475   15491.6224
    9476   15408.2691
    9477   15413.8718
    9478   15248.0122
    9479   15330.5704
    9480   15524.0507
    9481   15528.1136
    9482   15577.4146
    9483   15781.4132
    9484   15485.4715
    9485   15258.7613
    9486   15439.1748
    9487   15307.5107
    9488   15618.8047
    9489   15384.0612
    9490   15427.7198
    9491   15463.3865
    9492   15636.3218
    9493   15646.4795
    9494   15755.6271
    9495   15646.7514
    9496   15432.0732
    9497   15668.5209
    9498   15598.3701
    9499   15430.8728
    9500   15508.1002
    9501   15578.4233
    9502   15428.6164
    9503   15550.5907
    9504   15638.5929
    9505   15713.7145
    9506   15499.2509
    9507   15625.6788
    9508   15638.4134
    9509   15495.2533
    9510   15471.3492
    9511   15708.5086
    9512   15433.6779
    9513   15631.9698
    9514   15528.8181
    9515   15615.0913
    9516   15533.2660
    9517   15329.4151
    9518   15560.1959
    9519   15844.9781
    9520   15562.0134
    9521   15710.6344
    9522   15401.8847
    9523   15691.1775
    9524   15636.9949
    9525   15778.4232
    9526   15690.8884
    9527   15350.7803
    9528   15625.1101
    9529   15357.8810
    9530   15390.3230
    9531   15428.3518
    9532   15096.9770
    9533   15599.3007
    9534   15418.0920
    9535   15218.4133
    9536   15501.7631
    9537   15445.3997
    9538   15360.8351
    9539   15502.1196
    9540   15456.3095
    9541   15376.3441
    9542   15316.8300
    9543   15361.8513
    9544   15141.2943
    9545   15586.0187
    9546   15355.4872
    9547   15524.9152
    9548   15357.4870
    9549   15521.9953
    9550   15619.9868
    9551   15413.8649
    9552   15412.9261
    9553   15407.7986
    9554   15318.1533
    9555   15236.5542
    9556   15287.9441
    9557   15242.3946
    9558   15475.4373
    9559   15337.4506
    9560   15194.3785
    9561   15295.7582
    9562   15458.9591
    9563   15307.0922
    9564   15251.6755
    9565   15332.4426
    9566   15309.9649
    9567   15469.6441
    9568   15626.1409
    9569   15389.5338
    9570   15419.5141
    9571   15019.5931
    9572   15342.3817
    9573   15207.1816
    9574   15447.3282
    9575   15355.2428
    9576   15244.7361
    9577   15345.7856
    9578   15338.5331
    9579   15246.5858
    9580   15301.2168
    9581   14994.7678
    9582   15288.7868
    9583   15238.9614
    9584   15388.2851
    9585   14994.9434
    9586   15162.7510
    9587   15167.5878
    9588   14927.1617
    9589   15147.6014
    9590   15171.4729
    9591   15257.6972
    9592   15258.7074
    9593   15331.9081
    9594   15214.4390
    9595   15368.5876
    9596   14736.3650
    9597   15240.0885
    9598   15265.0704
    9599   15162.8300
    9600   15264.4849
    9601   15123.0425
    9602   15052.6913
    9603   15211.4221
    9604   15206.1580
    9605   15514.8331
    9606   15443.1318
    9607   15305.8250
    9608   15413.1301
    9609   15384.7651
    9610   15564.3521
    9611   15381.9896
    9612   15272.3096
    9613   15281.0567
    9614   15377.5787
    9615   15179.6831
    9616   15457.0485
    9617   15239.9131
    9618   15238.5319
    9619   15374.8435
    9620   15205.5369
    9621   15441.2258
    9622   15184.5665
    9623   15319.8704
    9624   15336.4816
    9625   15331.2860
    9626   15042.3280
    9627   15423.3247
    9628   15361.1979
    9629   15508.0065
    9630   15271.8898
    9631   15160.5960
    9632   15128.0996
    9633   15396.4733
    9634   15228.8290
    9635   15201.2338
    9636   15411.8061
    9637   15123.2386
    9638   15403.0903
    9639   15150.5870
    9640   15436.5822
    9641   15325.4445
    9642   15184.6485
    9643   15129.5629
    9644   15201.8570
    9645   15139.6681
    9646   15167.3323
    9647   15015.9731
    9648   15543.9557
    9649   15373.5227
    9650   14953.0117
    9651   15270.9012
    9652   15346.9273
    9653   15245.9949
    9654   15378.1583
    9655   15141.7019
    9656   15265.9415
    9657   15301.7747
    9658   15269.7157
    9659   15564.7944
    9660   15041.2961
    9661   15150.0897
    9662   15287.5961
    9663   15147.4596
    9664   15567.3979
    9665   15327.8726
    9666   15237.9451
    9667   15528.9757
    9668   15361.0773
    9669   15188.3048
    9670   15393.5699
    9671   15319.6992
    9672   15464.2312
    9673   15216.1939
    9674   15425.7668
    9675   15438.6648
    9676   15398.5973
    9677   15565.9625
    9678   15325.9527
    9679   15541.5477
    9680   15578.1135
    9681   15309.3559
    9682   15430.0741
    9683   15343.8987
    9684   15501.3907
    9685   15457.2912
    9686   15234.3039
    9687   15447.4352
    9688   15061.8426
    9689   15376.7388
    9690   15336.2692
    9691   15476.5235
    9692   15541.8308
    9693   15407.4915
    9694   15300.6018
    9695   15385.4972
    9696   15643.9268
    9697   15676.5214
    9698   15363.9500
    9699   15634.0268
    9700   15579.0449
    9701   15495.7122
    9702   15606.1341
    9703   15671.0060
    9704   15267.5077
    9705   15342.2299
    9706   15188.2775
    9707   15597.3583
    9708   15589.5016
    9709   15371.1290
    9710   15470.0660
    9711   15420.7440
    9712   15457.3724
    9713   15128.8027
    9714   15443.1459
    9715   15251.7052
    9716   15355.6708
    9717   15340.0613
    9718   15358.5997
    9719   15393.8255
    9720   15511.4135
    9721   15399.5089
    9722   15236.6528
    9723   15443.0710
    9724   15593.7759
    9725   15821.9304
    9726   15678.5839
    9727   15607.2288
    9728   15484.4076
    9729   15234.6417
    9730   15268.6413
    9731   15675.8193
    9732   15597.6045
    9733   15471.1457
    9734   15505.3290
    9735   15416.4944
    9736   15443.6686
    9737   15114.7810
    9738   15689.9731
    9739   15436.0396
    9740   15617.7499
    9741   15517.1945
    9742   15668.6398
    9743   15767.4920
    9744   15553.5320
    9745   15793.9126
    9746   15474.9258
    9747   15624.0011
    9748   15604.6201
    9749   15226.1401
    9750   15475.6977
    9751   15500.3354
    9752   15279.1604
    9753   15525.5388
    9754   15571.8380
    9755   15262.5520
    9756   15253.5794
    9757   15039.4092
    9758   15198.3249
    9759   15634.3926
    9760   15306.8452
    9761   15461.2636
    9762   15247.2730
    9763   15325.5301
    9764   15554.7535
    9765   15704.4860
    9766   15430.4169
    9767   15489.7922
    9768   15508.4369
    9769   15358.8594
    9770   15755.4186
    9771   15496.2368
    9772   15533.8701
    9773   15823.2126
    9774   15570.9923
    9775   15329.4297
    9776   15420.6792
    9777   15676.9292
    9778   15608.6539
    9779   15797.2045
    9780   15527.4694
    9781   15819.3104
    9782   15730.8625
    9783   15530.1637
    9784   15304.3435
    9785   15292.2665
    9786   15183.7620
    9787   15520.0942
    9788   15280.6536
    9789   15359.9767
    9790   15328.8185
    9791   15687.5155
    9792   15338.4328
    9793   15332.2631
    9794   15355.8773
    9795   15489.6594
    9796   15468.0103
    9797   15293.7717
    9798   15314.1113
    9799   15106.5244
    9800   15265.4182
    9801   15316.2615
    9802   15182.7455
    9803   15156.9046
    9804   15288.8599
    9805   15151.6908
    9806   15266.6081
    9807   15088.0036
    9808   15130.5549
    9809   14999.9293
    9810   14956.0926
    9811   15208.3909
    9812   15086.7893
    9813   15050.4652
    9814   15355.3711
    9815   15423.1954
    9816   15434.1307
    9817   15354.0596
    9818   15114.5999
    9819   15323.7659
    9820   15298.6522
    9821   15467.7894
    9822   15169.7064
    9823   15290.5445
    9824   15346.4693
    9825   15359.8756
    9826   15259.9905
    9827   15333.9837
    9828   15175.4057
    9829   15468.9368
    9830   15462.3764
    9831   15473.3727
    9832   15380.8875
    9833   15394.1167
    9834   15549.1930
    9835   15429.0633
    9836   15295.1701
    9837   15383.4857
    9838   15439.7823
    9839   15450.0800
    9840   15383.9472
    9841   15244.1772
    9842   15297.4518
    9843   15595.4006
    9844   15222.8128
    9845   15152.6342
    9846   15000.0801
    9847   15028.9883
    9848   15019.8464
    9849   15302.3816
    9850   14899.4565
    9851   15195.5454
    9852   15197.3421
    9853   15268.2375
    9854   15239.9458
    9855   15217.2861
    9856   15149.0805
    9857   15162.2051
    9858   15260.5994
    9859   15378.0655
    9860   15160.7795
    9861   15134.0389
    9862   15077.5124
    9863   15403.4409
    9864   15057.8879
    9865   15064.9599
    9866   15250.2882
    9867   15500.4083
    9868   15445.0606
    9869   15109.1907
    9870   15141.6321
    9871   15293.5705
    9872   15196.7662
    9873   15165.4748
    9874   14994.6459
    9875   15311.3913
    9876   15137.5044
    9877   15274.7212
    9878   15029.8342
    9879   15289.2306
    9880   15085.5751
    9881   15316.8278
    9882   15249.2012
    9883   15219.0311
    9884   15308.1998
    9885   15350.5739
    9886   15207.2618
    9887   15106.2111
    9888   15012.2953
    9889   15276.3119
    9890   15449.0045
    9891   14814.9681
    9892   15211.7992
    9893   14983.0237
    9894   15053.5244
    9895   14934.9666
    9896   15298.3997
    9897   15020.2057
    9898   15464.5017
    9899   15280.9983
    9900   15483.9149
    9901   15317.3804
    9902   15438.7386
    9903   15564.4857
    9904   15592.4798
    9905   15494.0207
    9906   15367.6219
    9907   15207.6371
    9908   15459.2375
    9909   15422.4921
    9910   15392.3882
    9911   15470.0640
    9912   15418.8523
    9913   15299.1910
    9914   15145.7751
    9915   15329.1212
    9916   15177.0088
    9917   15172.7919
    9918   15336.1770
    9919   15516.1083
    9920   15261.6516
    9921   15463.5612
    9922   15583.3088
    9923   15650.6655
    9924   15472.0846
    9925   15454.1788
    9926   15463.5801
    9927   15576.7017
    9928   15471.9532
    9929   15132.7609
    9930   15330.7353
    9931   15368.9054
    9932   15477.1738
    9933   15300.8075
    9934   15365.9565
    9935   15700.2248
    9936   15522.3066
    9937   15494.3272
    9938   15484.2055
    9939   15599.6993
    9940   15643.5145
    9941   15492.2461
    9942   15281.7691
    9943   15498.1930
    9944   15657.5756
    9945   15548.8447
    9946   15451.2679
    9947   15454.3710
    9948   15565.6638
    9949   15558.9003
    9950   15518.5598
    9951   15597.9363
    9952   15301.0743
    9953   15292.4108
    9954   15501.5369
    9955   15360.8646
    9956   15326.9092
    9957   15361.7430
    9958   15193.8067
    9959   15272.6256
    9960   15182.8761
    9961   15097.4545
    9962   14962.9906
    9963   15396.5010
    9964   15289.4151
    9965   15110.4474
    9966   15352.9502
    9967   15241.4087
    9968   15128.2569
    9969   15284.8183
    9970   15112.0970
    9971   15240.6344
    9972   15182.4927
    9973   15473.8432
    9974   15407.8128
    9975   15132.1344
    9976   15312.3103
    9977   15114.4505
    9978   15300.9149
    9979   15255.4834
    9980   15560.8769
    9981   15073.6311
    9982   15347.7110
    9983   15274.5678
    9984   15265.2395
    9985   15084.3170
    9986   15065.9388
    9987   15149.5700
    9988   15086.8031
    9989   15173.2563
    9990   15189.4078
    9991   15120.4816
    9992   15197.5329
    9993   15100.7156
    9994   15174.4667
    9995   15011.9762
    9996   15356.8715
    9997   15064.3694
    9998   15178.0050
    9999   15277.8097
   10000   15259.9473
   10001   14697.8793
   10002   14682.7048
   10003   14758.4854
   10004   14707.3272
   10005   14660.3678
   10006   14749.4031
   10007   14624.3889
   10008   14545.2475
   10009   14637.9211
   10010   14432.5986
   10011   14609.8419
   10012   14701.3283
   10013   14431.2577
   10014   14355.7634
   10015   14514.0240
   10016   14524.8571
   10017   14731.9051
   10018   14794.9030
   10019   14898.5661
   10020   14754.5398
   10021   14795.5059
   10022   14596.1805
   10023   14657.8941
   10024   14476.6351
   10025   14695.2627
   10026   14726.0930
   10027   14978.2282
   10028   14330.6266
   10029   14764.1928
   10030   14894.4838
   10031   14615.2084
   10032   14681.1420
   10033   14606.3217
   10034   14867.7857
   10035   14941.4521
   10036   14776.8332
   10037   14662.8435
   10038   14665.9020
   10039   14514.7124
   10040   14558.1878
   10041   14507.2735
   10042   14692.1530
   10043   14605.7946
   10044   14729.4516
   10045   14590.2187
   10046   14958.1223
   10047   15027.2979
   10048   14688.4877
   10049   14514.2636
   10050   14816.5880
   10051   14722.6356
   10052   14824.7114
   10053   15160.2056
   10054   14856.3831
   10055   14904.6065
   10056   14671.0477
   10057   15057.0923
   10058   14753.8035
   10059   14630.7004
   10060   14517.0749
   10061   14715.7822
   10062   14579.2558
   10063   14500.1753
   10064   14692.0006
   10065   14359.2964
   10066   14803.6219
   10067   14965.9354
   10068   14719.9181
   10069   14690.8805
   10070   14910.2492
   10071   14760.7084
   10072   14500.6129
   10073   14930.0380
   10074   14876.5623
   10075   15010.6102
   10076   14919.5159
   10077   14694.8917
   10078   14756.6364
   10079   14846.4156
   10080   14964.7003
   10081   14818.7552
   10082   15051.2058
   10083   14919.1649
   10084   15136.5769
   10085   15133.7905
   10086   14900.1571
   10087   15027.4124
   10088   14960.7818
   10089   14853.0152
   10090   15056.4812
   10091   14841.6948
   10092   15212.1972
   10093   15134.5558
   10094   14727.3431
   10095   14853.7315
   10096   14730.7434
   10097   14861.6312
   10098   14747.2021
   10099   14720.3138
   10100   14907.2929
   10101   15039.8435
   10102   14860.9416
   10103   14898.7323
   10104   14691.0252
   10105   14508.0620
   10106   14441.1573
   10107   14499.1310
   10108   14566.2390
   10109   14707.3131
   10110   14838.5025
   10111   14723.1629
   10112   14710.3710
   10113   14761.2887
   10114   14880.0157
   10115   14533.6627
   10116   14729.8311
   10117   14617.7882
   10118   14757.6681
   10119   14604.9218
   10120   14520.1475
   10121   14577.3177
   10122   14415.5186
   10123   14528.5014
   10124   14645.4103
   10125   14731.6170
   10126   14680.2810
   10127   14929.9245
   10128   14843.6331
   10129   14554.8384
   10130   14645.9029
   10131   14726.0542
   10132   14732.1313
   10133   14513.8507
   10134   14532.3850
   10135   14676.1922
   10136   14678.4198
   10137   14619.5921
   10138   14638.0849
   10139   14605.8986
   10140   14777.4854
   10141   14825.5369
   10142   14885.5148
   10143   15022.7787
   10144   14896.4392
   10145   14910.1817
   10146   14635.1368
   10147   14880.8110
   10148   14669.7594
   10149   14908.6621
   10150   14668.3696
   10151   14765.1681
   10152   14956.7750
   10153   14803.4660
   10154   14889.2865
   10155   14937.4193
   10156   14999.8391
   10157   14945.3368
   10158   14794.3031
   10159   14911.6005
   10160   14875.2658
   10161   14756.3954
   10162   14786.2999
   10163   14795.2477
   10164   14541.1489
   10165   14679.5911
   10166   14666.6139
   10167   14688.1733
   10168   14857.1844
   10169   14623.3684
   10170   14783.8706
   10171   14728.3262
   10172   14819.2345
   10173   14871.7480
   10174   14793.7528
   10175   14823.8664
   10176   14900.9989
   10177   14638.2403
   10178   14846.2672
   10179   14584.5579
   10180   14683.4215
   10181   14675.9569
   10182   14746.7480
   10183   14788.3009
   10184   14599.9328
   10185   14779.0429
   10186   14810.0039
   10187   14825.3287
   10188   14708.3036
   10189   14513.0715
   10190   14884.9586
   10191   14669.8382
   10192   14611.6452
   10193   14893.9597
   10194   14857.9484
   10195   14458.5850
   10196   14825.0814
   10197   14688.3799
   10198   14694.4672
   10199   14672.8221
   10200   14798.5536
   10201   14778.8941
   10202   14823.0510
   10203   14493.1640
   10204   14793.0894
   10205   14690.8282
   10206   14692.4115
   10207   14707.7973
   10208   14694.7320
   10209   14607.0857
   10210   15033.3900
   10211   14758.8590
   10212   14590.9215
   10213   14635.3442
   10214   14497.9903
   10215   14638.9356
   10216   15011.1907
   10217   14744.6372
   10218   14903.2476
   10219   14656.3226
   10220   14819.2844
   10221   14872.2984
   10222   14782.9149
   10223   14781.8908
   10224   14541.1889
   10225   14806.2706
   10226   14516.5475
   10227   14464.8456
   10228   14862.1434
   10229   14799.6980
   10230   14689.0448
   10231   14584.9074
   10232   14693.3178
   10233   14533.6323
   10234   14543.5634
   10235   14554.1839
   10236   14379.8557
   10237   14544.5100
   10238   14379.7087
   10239   14769.6382
   10240   14619.3351
   10241   14442.0662
   10242   14693.2564
   10243   14588.3942
   10244   14852.0771
   10245   14756.4538
   10246   14977.9663
   10247   14637.1299
   10248   14719.7137
   10249   14977.5936
   10250   14825.3962
   10251   14842.6829
   10252   14936.4590
   10253   14962.4203
   10254   14570.1301
   10255   14832.9630
   10256   14486.7229
   10257   14796.5461
   10258   14622.1080
   10259   14710.6835
   10260   14695.7798
   10261   15042.8330
   10262   14637.8388
   10263   14764.9127
   10264   14890.6853
   10265   14742.9922
   10266   14967.1134
   10267   14637.0516
   10268   14721.8585
   10269   14857.4669
   10270   14853.2109
   10271   14933.9205
   10272   14852.6628
   10273   14862.0883
   10274   14679.5488
   10275   14810.6528
   10276   14815.8594
   10277   14819.6440
   10278   14866.7141
   10279   15012.5661
   10280   14739.2199
   10281   14775.2940
   10282   14662.4661
   10283   14884.2879
   10284   14865.9945
   10285   14620.2621
   10286   14715.4521
   10287   14804.3424
   10288   14810.2698
   10289   14778.3503
   10290   14605.1527
   10291   14917.9255
   10292   14692.9113
   10293   14755.5246
   10294   14715.0029
   10295   14857.2606
   10296   14579.4507
   10297   14767.4547
   10298   14910.5076
   10299   14913.5291
   10300   14851.7890
   10301   14937.2982
   10302   14796.2676
   10303   14816.3470
   10304   14830.5023
   10305   15102.5939
   10306   14875.7461
   10307   14963.4845
   10308   14872.5508
   10309   14927.2021
   10310   14918.2175
   10311   14950.3698
   10312   14921.2038
   10313   14762.7901
   10314   14812.4444
   10315   14861.1527
   10316   14827.0169
   10317   14681.5684
   10318   14742.3872
   10319   14751.1978
   10320   14954.9656
   10321   14787.7461
   10322   14962.6936
   10323   14708.3790
   10324   14498.1048
   10325   14757.8319
   10326   15083.4392
   10327   14811.4687
   10328   15034.7422
   10329   14861.7213
   10330   14982.5218
   10331   14899.9512
   10332   14706.7060
   10333   14963.8994
   10334   14809.9620
   10335   14837.0352
   10336   14827.1912
   10337   14889.1847
   10338   14775.0498
   10339   14752.1503
   10340   14865.1283
   10341   15110.9473
   10342   14963.8755
   10343   15009.5827
   10344   15125.7815
   10345   14708.1144
   10346   14790.8382
   10347   15068.6450
   10348   15134.5028
   10349   14856.5104
   10350   14772.5429
   10351   15022.6960
   10352   14733.0003
   10353   14994.1099
   10354   14954.3647
   10355   15002.3748
   10356   14769.7588
   10357   14841.3612
   10358   14617.9150
   10359   14957.6881
   10360   15000.2812
   10361   14962.3635
   10362   14833.0503
   10363   14817.3120
   10364   14972.9123
   10365   14645.6843
   10366   14597.2211
   10367   14892.3398
   10368   14654.3241
   10369   14862.3494
   10370   14666.7177
   10371   15045.8806
   10372   14949.0241
   10373   15085.7301
   10374   15122.4593
   10375   14929.3111
   10376   15096.3544
   10377   15120.9814
   10378   15031.3192
   10379   14715.3524
   10380   14776.6069
   10381   14923.0469
   10382   14750.8375
   10383   14891.2308
   10384   14842.8396
   10385   14702.3085
   10386   14709.1093
   10387   14670.1845
   10388   15011.6520
   10389   14831.5272
   10390   14568.8652
   10391   14693.7047
   10392   15169.4458
   10393   14797.1076
   10394   14694.3788
   10395   14849.0797
   10396   14682.3501
   10397   14886.1978
   10398   14685.7313
   10399   14640.5760
   10400   14899.6330
   10401   14899.9719
   10402   14985.0682
   10403   14774.0620
   10404   14745.9597
   10405   14726.7909
   10406   14891.6911
   10407   14855.0826
   10408   14716.7263
   10409   14588.1452
   10410   14528.7234
   10411   14520.7924
   10412   14796.7470
   10413   14788.8103
   10414   14729.9857
   10415   14544.0101
   10416   14950.8504
   10417   14626.3026
   10418   14679.5789
   10419   14683.6565
   10420   14722.5009
   10421   14616.6399
   10422   14780.8208
   10423   14559.6170
   10424   14612.0745
   10425   14632.2127
   10426   14730.1404
   10427   14680.8150
   10428   14897.0415
   10429   14582.1488
   10430   14909.9064
   10431   14464.1259
   10432   14750.3888
   10433   14792.4362
   10434   14529.2601
   10435   14663.6665
   10436   14557.9596
   10437   14686.8273
   10438   14921.2131
   10439   15119.6596
   10440   14640.4313
   10441   14561.1552
   10442   14751.5672
   10443   14869.5115
   10444   14713.5096
   10445   14656.7558
   10446   14693.0040
   10447   14896.7903
   10448   14912.8146
   10449   14609.8742
   10450   14719.0026
   10451   14637.2063
   10452   14705.3020
   10453   14770.2601
   10454   14570.1171
   10455   15002.4972
   10456   14729.6918
   10457   14737.0114
   10458   14864.5239
   10459   14486.9786
   10460   14667.0341
   10461   14780.8577
   10462   14973.8225
   10463   15097.7112
   10464   14606.3619
   10465   14840.8823
   10466   14811.8950
   10467   14683.6929
   10468   14842.7721
   10469   14739.8445
   10470   14701.3290
   10471   14821.1207
   10472   14935.2922
   10473   14739.0304
   10474   14454.1495
   10475   14631.4928
   10476   14716.2716
   10477   14736.5509
   10478   14762.8643
   10479   14652.7804
   10480   14988.1040
   10481   14744.2812
   10482   14625.1320
   10483   14895.2109
   10484   15021.8121
   10485   14813.3359
   10486   14788.0984
   10487   14930.8009
   10488   14734.7287
   10489   15169.8569
   10490   14687.1107
   10491   14796.9587
   10492   14736.1253
   10493   14880.2847
   10494   15005.8323
   10495   14841.7939
   10496   14817.1678
   10497   14625.4039
   10498   14682.0953
   10499   14626.6697
   10500   15015.9149
   10501   14786.8442
   10502   14769.8477
   10503   14815.6835
   10504   14780.2505
   10505   14921.5978
   10506   14873.3355
   10507   14992.4826
   10508   14776.2083
   10509   15062.5936
   10510   14929.4886
   10511   14807.4600
   10512   14950.9757
   10513   14910.5301
   10514   14932.5070
   10515   15247.9774
   10516   14783.4921
   10517   14896.8571
   10518   14839.7781
   10519   15302.7697
   10520   15100.9209
   10521   15130.5878
   10522   14961.5154
   10523   15223.9012
   10524   15010.5602
   10525   15122.2921
   10526   15271.2527
   10527   15120.2081
   10528   15392.8113
   10529   15273.6229
   10530   15251.6139
   10531   15143.6692
   10532   15239.8307
   10533   15091.8231
   10534   15108.8936
   10535   14932.7929
   10536   15146.9546
   10537   15142.7636
   10538   14816.0916
   10539   15113.4284
   10540   15259.5285
   10541   14990.8964
   10542   15134.0316
   10543   15076.0897
   10544   15489.5505
   10545   15208.7376
   10546   15164.4698
   10547   15141.6931
   10548   15312.9723
   10549   15190.9744
   10550   15244.8113
   10551   15274.2736
   10552   14728.5029
   10553   15203.6326
   10554   15077.4675
   10555   15223.4024
   10556   15230.2519
   10557   15403.9205
   10558   15204.0046
   10559   15096.0407
   10560   15133.9176
   10561   15060.8444
   10562   14910.0588
   10563   15191.6289
   10564   15181.4414
   10565   15002.6976
   10566   15040.2696
   10567   14876.3948
   10568   15034.3499
   10569   14858.8902
   10570   15121.8969
   10571   15222.5690
   10572   14958.6570
   10573   15057.6076
   10574   15122.5911
   10575   15001.3910
   10576   14946.1563
   10577   14928.5093
   10578   15021.0678
   10579   14957.4612
   10580   14888.5972
   10581   14951.9983
   10582   15179.7911
   10583   14939.5226
   10584   15118.7054
   10585   14984.2470
   10586   15200.1378
   10587   15047.2016
   10588   14913.3095
   10589   15263.2977
   10590   14940.3984
   10591   15019.0026
   10592   15173.2623
   10593   14874.2457
   10594   15207.4183
   10595   15005.1456
   10596   15120.7372
   10597   14865.3700
   10598   15081.4803
   10599   14692.4760
   10600   14859.2327
   10601   14756.9973
   10602   14986.5294
   10603   14953.0267
   10604   14820.1430
   10605   15057.7672
   10606   15157.3294
   10607   14969.0535
   10608   14909.2572
   10609   15108.6876
   10610   15173.8251
   10611   15259.6576
   10612   15169.0974
   10613   15009.5960
   10614   15008.2877
   10615   15048.2279
   10616   15233.4049
   10617   14909.6640
   10618   14883.5450
   10619   14936.7538
   10620   14843.3326
   10621   15372.0896
   10622   15222.4974
   10623   14919.6707
   10624   15122.0826
   10625   14988.6967
   10626   15036.3554
   10627   14702.4411
   10628   14860.9867
   10629   14981.7618
   10630   15305.6455
   10631   14974.0164
   10632   15096.9219
   10633   15012.6564
   10634   14977.2969
   10635   14815.5841
   10636   15002.5400
   10637   14943.5678
   10638   15093.6733
   10639   14919.1404
   10640   14880.4431
   10641   14956.3287
   10642   14547.9761
   10643   15010.5636
   10644   14675.6741
   10645   15000.5382
   10646   15104.8674
   10647   14776.4816
   10648   15013.3206
   10649   15033.1372
   10650   15029.5908
   10651   14859.3108
   10652   14827.6482
   10653   15044.4738
   10654   15075.3276
   10655   15014.7375
   10656   14881.0414
   10657   15109.4974
   10658   15076.0310
   10659   15281.1785
   10660   14905.2493
   10661   15007.9017
   10662   14910.9551
   10663   14835.8122
   10664   14554.5098
   10665   14862.1533
   10666   14681.5293
   10667   14986.7248
   10668   15047.1266
   10669   14921.8486
   10670   15099.0140
   10671   14984.2846
   10672   15028.9548
   10673   15032.4473
   10674   14886.2323
   10675   14806.6505
   10676   14872.1548
   10677   15067.2867
   10678   15114.1588
   10679   14862.3639
   10680   14872.6411
   10681   15015.0233
   10682   14977.4482
   10683   14665.0835
   10684   14791.8722
   10685   14932.4510
   10686   14773.8016
   10687   14757.8934
   10688   14816.8483
   10689   14770.8859
   10690   14805.2034
   10691   14644.2579
   10692   14775.5766
   10693   14699.2427
   10694   14987.4465
   10695   14933.8564
   10696   14596.9688
   10697   14909.3817
   10698   14790.2376
   10699   14911.5238
   10700   14872.0616
   10701   14901.0240
   10702   14729.7933
   10703   14734.7851
   10704   14695.5777
   10705   14910.7908
   10706   14656.2981
   10707   14833.9958
   10708   14751.0774
   10709   14750.0059
   10710   14939.5437
   10711   14534.7732
   10712   14998.4636
   10713   14631.1722
   10714   14771.9090
   10715   14768.0587
   10716   15038.6516
   10717   15006.9350
   10718   14988.3553
   10719   14899.0812
   10720   15060.5389
   10721   14995.8170
   10722   14700.1054
   10723   14785.3067
   10724   15098.1737
   10725   14685.0331
   10726   15046.4140
   10727   14848.8142
   10728   15039.3280
   10729   14856.3299
   10730   15044.8877
   10731   14898.0482
   10732   14617.6027
   10733   14981.4026
   10734   14884.0401
   10735   14836.9292
   10736   15027.1079
   10737   14818.1671
   10738   14599.0261
   10739   14516.3031
   10740   15086.9212
   10741   14633.5022
   10742   14853.7868
   10743   14665.7433
   10744   14662.2521
   10745   14944.2048
   10746   14863.3731
   10747   14947.1085
   10748   14807.9389
   10749   15055.9442
   10750   15018.4543
   10751   14742.8850
   10752   14976.7498
   10753   14868.6443
   10754   15072.3138
   10755   14780.2407
   10756   14763.6961
   10757   14624.1102
   10758   14906.1543
   10759   15011.7295
   10760   14860.8557
   10761   14732.2742
   10762   14964.3461
   10763   14867.8837
   10764   14720.2229
   10765   14922.3689
   10766   14763.8843
   10767   14805.2943
   10768   14994.2237
   10769   15128.8513
   10770   15176.1302
   10771   14920.8508
   10772   14975.6412
   10773   15189.7682
   10774   15246.8684
   10775   14937.1669
   10776   14979.0132
   10777   15009.8708
   10778   14903.2123
   10779   14779.6415
   10780   14603.0334
   10781   14878.3491
   10782   14787.5649
   10783   14689.8774
   10784   14502.5891
   10785   14549.4648
   10786   14733.6107
   10787   14946.0026
   10788   14752.5998
   10789   14689.3615
   10790   14833.6512
   10791   14673.0094
   10792   14828.7472
   10793   14839.1745
   10794   14968.2997
   10795   14880.2997
   10796   14979.9511
   10797   15162.6749
   10798   14821.2820
   10799   15017.2596
   10800   14909.6609
   10801   15061.3442
   10802   14872.5910
   10803   14764.1616
   10804   14833.7878
   10805   14607.4050
   10806   14577.1584
   10807   14627.3698
   10808   14647.8978
   10809   14762.5322
   10810   14750.9701
   10811   15000.6223
   10812   14851.4378
   10813   15078.2042
   10814   14949.6172
   10815   14910.6644
   10816   14905.5987
   10817   14929.6872
   10818   15184.7964
   10819   14972.5518
   10820   15332.5631
   10821   15137.8224
   10822   15026.4539
   10823   15078.6964
   10824   14899.5035
   10825   14845.6642
   10826   15042.0721
   10827   15276.9337
   10828   15129.0592
   10829   15137.2758
   10830   14881.5358
   10831   15038.9509
   10832   15213.9422
   10833   14996.5903
   10834   15205.0929
   10835   14880.4865
   10836   14886.6711
   10837   14986.9204
   10838   15058.1879
   10839   14891.7252
   10840   14978.8790
   10841   14900.4522
   10842   15099.8693
   10843   15015.9447
   10844   14984.2331
   10845   15243.0132
   10846   14908.9957
   10847   15049.3102
   10848   15156.6779
   10849   15067.7681
   10850   15038.3097
   10851   14985.0768
   10852   15095.6035
   10853   15057.5327
   10854   14936.8927
   10855   15020.7412
   10856   14859.7297
   10857   14903.7203
   10858   14899.2971
   10859   15140.0372
   10860   15165.7466
   10861   15310.5125
   10862   15068.0140
   10863   15161.2396
   10864   14911.7530
   10865   14838.2560
   10866   14886.2731
   10867   14947.1169
   10868   15141.9774
   10869   14968.7744
   10870   14962.8690
   10871   15034.1788
   10872   14901.7240
   10873   14964.9637
   10874   15133.0812
   10875   14967.2263
   10876   14984.7789
   10877   14967.8889
   10878   14998.9676
   10879   15074.5735
   10880   14872.5924
   10881   14818.3094
   10882   14974.4531
   10883   14900.5945
   10884   14672.0986
   10885   14775.1155
   10886   14864.2487
   10887   15035.1442
   10888   14851.5865
   10889   15099.3909
   10890   14833.6832
   10891   15079.2219
   10892   14862.7506
   10893   15198.7807
   10894   15037.8818
   10895   14963.6455
   10896   14628.2128
   10897   14980.5647
   10898   14987.2080
   10899   14778.3923
   10900   14865.4141
   10901   15038.0657
   10902   14962.5903
   10903   14969.8484
   10904   14749.9152
   10905   15050.4258
   10906   14787.7087
   10907   15084.4129
   10908   15096.0252
   10909   14883.1876
   10910   14895.7080
   10911   14666.5253
   10912   14796.4576
   10913   15015.6571
   10914   14679.6160
   10915   14863.2767
   10916   14684.0766
   10917   14651.3005
   10918   14750.7781
   10919   14855.2550
   10920   14630.0946
   10921   14649.5945
   10922   14686.3030
   10923   14701.0444
   10924   14787.7200
   10925   14590.9523
   10926   14637.6472
   10927   14415.2036
   10928   14813.9312
   10929   14652.4511
   10930   14772.9850
   10931   14629.0285
   10932   15008.3714
   10933   14716.2184
   10934   14967.5528
   10935   14939.8565
   10936   14747.6585
   10937   14584.1769
   10938   14702.9747
   10939   14730.3747
   10940   14968.9901
   10941   14640.4692
   10942   14706.6872
   10943   14493.6589
   10944   14867.1361
   10945   14853.8703
   10946   14402.0239
   10947   14531.7188
   10948   14329.9122
   10949   14632.3748
   10950   14695.9969
   10951   14760.7521
   10952   14721.6789
   10953   14833.9969
   10954   14846.9927
   10955   14931.2365
   10956   14703.0394
   10957   14544.3604
   10958   14414.7047
   10959   14521.9930
   10960   14714.0404
   10961   14350.8240
   10962   14385.6604
   10963   14565.0913
   10964   14554.2412
   10965   14477.9343
   10966   14443.9406
   10967   14651.0673
   10968   14494.7747
   10969   14486.5337
   10970   14619.7561
   10971   14435.7138
   10972   14637.3459
   10973   14798.7410
   10974   14482.4727
   10975   14247.4825
   10976   14484.9959
   10977   14590.5724
   10978   14391.8565
   10979   14491.2223
   10980   14578.8257
   10981   14531.3161
   10982   14046.5816
   10983   14393.9294
   10984   14419.7080
   10985   14478.6185
   10986   14440.5174
   10987   14198.2604
   10988   14092.2307
   10989   14272.7700
   10990   14141.8384
   10991   14131.7126
   10992   14060.2112
   10993   14191.1765
   10994   14269.1365
   10995   14127.9005
   10996   14339.3381
   10997   14340.0449
   10998   14610.1403
   10999   14290.7831
   11000   14496.4162
   11001   14287.8815
   11002   14459.8490
   11003   14306.4931
   11004   14509.6715
   11005   14462.9233
   11006   14503.2853
   11007   14478.1382
   11008   14466.7674
   11009   14388.6740
   11010   14399.0824
   11011   14158.4660
   11012   14569.5498
   11013   14374.3559
   11014   14431.7334
   11015   14552.4815
   11016   14609.9382
   11017   14400.6103
   11018   14560.7425
   11019   14273.7428
   11020   14261.7457
   11021   14429.9503
   11022   14367.2328
   11023   14285.1775
   11024   14424.1088
   11025   14383.0680
   11026   14246.0272
   11027   14438.3462
   11028   14409.0718
   11029   14453.1282
   11030   14331.7759
   11031   14309.1456
   11032   14289.5980
   11033   14323.5129
   11034   14486.6746
   11035   14265.9929
   11036   14482.7067
   11037   14196.4103
   11038   14440.4316
   11039   14156.6897
   11040   14421.1676
   11041   14161.6745
   11042   14284.2953
   11043   14331.6488
   11044   14252.1178
   11045   14300.2092
   11046   14381.2377
   11047   14411.0842
   11048   14761.6803
   11049   14726.7420
   11050   14636.1985
   11051   14600.9644
   11052   14688.1599
   11053   14588.6827
   11054   14473.7735
   11055   14645.0857
   11056   14593.8907
   11057   14725.0695
   11058   14751.7484
   11059   14415.6967
   11060   14596.0302
   11061   14830.6674
   11062   14602.4184
   11063   14657.1077
   11064   14759.5594
   11065   14740.7151
   11066   14622.7186
   11067   14595.9542
   11068   14569.2631
   11069   14681.8272
   11070   14655.0712
   11071   14716.0868
   11072   14512.8962
   11073   14745.6760
   11074   14405.9881
   11075   14474.0049
   11076   14455.5710
   11077   14530.5033
   11078   14327.7370
   11079   14580.3383
   11080   14486.0140
   11081   14363.5784
   11082   14669.3354
   11083   14450.7991
   11084   14371.0841
   11085   14111.0791
   11086   14133.5885
   11087   14304.6811
   11088   14387.9102
   11089   14084.0667
   11090   14324.1382
   11091   14419.1968
   11092   14217.7264
   11093   14262.4319
   11094   14389.4173
   11095   14186.1610
   11096   14508.4669
   11097   14630.6378
   11098   14278.3856
   11099   14703.6339
   11100   14530.4581
   11101   14210.4166
   11102   14075.8790
   11103   14223.7968
   11104   14356.8607
   11105   14316.9543
   11106   14596.7972
   11107   14212.5347
   11108   14246.2041
   11109   14196.5196
   11110   14282.2347
   11111   14248.3769
   11112   14274.7763
   11113   14060.3490
   11114   14279.0300
   11115   14043.0120
   11116   14310.3253
   11117   14268.0149
   11118   14372.4852
   11119   14253.5994
   11120   14075.6554
   11121   13931.2293
   11122   14259.5647
   11123   14264.6092
   11124   14318.9040
   11125   14009.1316
   11126   14366.9043
   11127   14020.3881
   11128   14327.6199
   11129   14030.5539
   11130   14259.9262
   11131   14235.2157
   11132   14214.4235
   11133   14137.5626
   11134   14473.2221
   11135   14387.0742
   11136   13961.9275
   11137   14368.8407
   11138   14465.8329
   11139   14201.0171
   11140   14587.6071
   11141   14477.2120
   11142   14502.9494
   11143   14319.3210
   11144   14704.2822
   11145   14408.4439
   11146   14349.9860
   11147   14469.2011
   11148   14554.5630
   11149   14229.6962
   11150   14488.1691
   11151   14194.2500
   11152   14341.7757
   11153   14404.3446
   11154   14165.1715
   11155   14564.8430
   11156   14437.5186
   11157   14275.4262
   11158   14214.9464
   11159   14424.8151
   11160   14148.8766
   11161   14160.7561
   11162   14246.2917
   11163   14409.7656
   11164   14327.9734
   11165   14571.8153
   11166   14370.5849
   11167   14580.1820
   11168   14333.6832
   11169   14686.5397
   11170   14295.7737
   11171   14432.6198
   11172   13923.2258
   11173   14385.6833
   11174   14174.2546
   11175   14197.5363
   11176   14217.1953
   11177   14096.6742
   11178   14131.8296
   11179   14495.4729
   11180   14242.7810
   11181   14176.3843
   11182   14282.0536
   11183   14091.8461
   11184   13981.0726
   11185   13976.4919
   11186   14170.3262
   11187   14104.3027
   11188   14036.8111
   11189   14241.4760
   11190   14274.4389
   11191   14169.8136
   11192   14254.4670
   11193   14146.7820
   11194   14022.1521
   11195   14297.3702
   11196   14071.9187
   11197   14254.7655
   11198   14262.7804
   11199   14364.4102
   11200   14129.2780
   11201   14213.6668
   11202   14256.2870
   11203   14431.4448
   11204   14064.1263
   11205   14200.1739
   11206   14110.7721
   11207   14169.5471
   11208   14037.7531
   11209   14065.5437
   11210   14197.5649
   11211   14304.6785
   11212   14090.6091
   11213   14242.1263
   11214   14259.0521
   11215   14345.7313
   11216   14592.2187
   11217   14397.3351
   11218   14670.3909
   11219   14522.4246
   11220   14542.8632
   11221   14498.8740
   11222   14365.0251
   11223   14472.1236
   11224   14538.0442
   11225   14479.0260
   11226   14334.1667
   11227   14428.5487
   11228   14260.1671
   11229   14175.7265
   11230   14562.1750
   11231   13942.2409
   11232   14471.4119
   11233   14489.6446
   11234   14380.0700
   11235   14191.2336
   11236   14105.3573
   11237   14378.3980
   11238   14276.3441
   11239   14154.3927
   11240   14582.8167
   11241   14016.9497
   11242   14313.5843
   11243   14335.7974
   11244   14399.0810
   11245   14645.0948
   11246   14409.1054
   11247   14565.3091
   11248   14739.7496
   11249   14367.2276
   11250   14579.9329
   11251   14439.2871
   11252   14472.6323
   11253   14765.6220
   11254   14315.5448
   11255   14538.8708
   11256   14607.7252
   11257   14138.5425
   11258   14512.6981
   11259   14045.7848
   11260   14445.3716
   11261   14110.3077
   11262   14384.1565
   11263   13897.0573
   11264   14093.6696
   11265   13864.4512
   11266   14123.3989
   11267   13975.4017
   11268   14213.6841
   11269   14445.2485
   11270   14225.4256
   11271   14394.6086
   11272   14267.6567
   11273   14527.7168
   11274   14181.7379
   11275   14403.0323
   11276   14131.3990
   11277   14293.5603
   11278   14357.7616
   11279   14158.6792
   11280   14420.8607
   11281   14517.0989
   11282   14375.9799
   11283   14387.8096
   11284   14615.0638
   11285   14358.0781
   11286   14479.8205
   11287   14399.9463
   11288   14308.4961
   11289   14385.4478
   11290   14652.0782
   11291   14413.0185
   11292   14444.3512
   11293   14472.1751
   11294   14333.1026
   11295   14128.7655
   11296   14510.0043
   11297   14403.9287
   11298   14242.1103
   11299   14480.2379
   11300   14409.2340
   11301   14363.8354
   11302   14278.5670
   11303   14588.2472
   11304   14572.5124
   11305   14436.9034
   11306   14215.4366
   11307   14268.7747
   11308   14387.2388
   11309   14511.4737
   11310   14473.2264
   11311   14197.6729
   11312   14203.9235
   11313   14179.6215
   11314   14144.4762
   11315   14436.6691
   11316   14511.2775
   11317   14452.3168
   11318   14351.3280
   11319   14324.2041
   11320   14318.9111
   11321   14396.1755
   11322   14718.8143
   11323   14548.3806
   11324   14628.1336
   11325   14561.5361
   11326   14326.0078
   11327   14478.1485
   11328   14472.6911
   11329   14504.2595
   11330   14560.9063
   11331   14552.9727
   11332   14506.3344
   11333   14237.5669
   11334   14379.7181
   11335   14288.8366
   11336   14360.9371
   11337   14255.6059
   11338   14329.6652
   11339   14390.3433
   11340   14374.9852
   11341   14290.6182
   11342   14380.5309
   11343   14389.0890
   11344   14343.8447
   11345   14172.6955
   11346   14042.8846
   11347   14235.1368
   11348   14401.6288
   11349   14240.1784
   11350   14264.9897
   11351   14148.7879
   11352   14073.6949
   11353   13773.2071
   11354   14339.5072
   11355   14285.3859
   11356   14452.3168
   11357   14344.9868
   11358   14246.3284
   11359   14180.7233
   11360   14199.8514
   11361   14548.3462
   11362   14406.1356
   11363   14458.1463
   11364   14450.8974
   11365   14225.2741
   11366   14558.1490
   11367   14487.6161
   11368   14676.8166
   11369   14238.0625
   11370   14542.0835
   11371   14424.8356
   11372   14320.3184
   11373   14464.8703
   11374   14513.0223
   11375   14313.4264
   11376   14551.2151
   11377   14360.9559
   11378   14221.7716
   11379   14535.1915
   11380   14637.1842
   11381   14423.0079
   11382   14378.7085
   11383   14334.6818
   11384   14337.8825
   11385   14326.4356
   11386   14218.6943
   11387   14519.8615
   11388   14597.6507
   11389   14683.7059
   11390   14537.1821
   11391   14317.7434
   11392   14348.2252
   11393   14421.8460
   11394   14288.3074
   11395   14459.7206
   11396   14515.1895
   11397   14367.4166
   11398   14272.0040
   11399   14493.2695
   11400   14430.8754
   11401   14388.1756
   11402   14684.1507
   11403   14411.8959
   11404   14376.9173
   11405   14581.0233
   11406   14294.6756
   11407   14284.6610
   11408   14289.7934
   11409   14484.9086
   11410   14510.9765
   11411   14671.3136
   11412   14565.6470
   11413   14335.8043
   11414   14428.6512
   11415   14479.0546
   11416   14462.4727
   11417   14361.4896
   11418   14557.9644
   11419   14432.4667
   11420   14482.9171
   11421   14163.5617
   11422   14360.7561
   11423   14255.2407
   11424   14500.4501
   11425   14464.1380
   11426   14522.1877
   11427   14579.3422
   11428   14640.8661
   11429   14628.3408
   11430   14502.5041
   11431   14507.3027
   11432   14222.5948
   11433   14428.2378
   11434   14771.5469
   11435   14642.3109
   11436   14539.4544
   11437   14682.7292
   11438   14500.2173
   11439   14515.6869
   11440   14547.5359
   11441   14391.6507
   11442   14543.9994
   11443   14613.6957
   11444   14559.7398
   11445   14545.0175
   11446   14914.3665
   11447   14531.5623
   11448   14778.3667
   11449   14479.2718
   11450   14802.4847
   11451   14470.3323
   11452   14356.5031
   11453   14530.7942
   11454   14551.0020
   11455   14536.2519
   11456   14205.6811
   11457   14456.7203
   11458   14254.2349
   11459   14332.2416
   11460   14379.7592
   11461   14258.6053
   11462   14387.1483
   11463   14328.4097
   11464   14180.8026
   11465   14229.5071
   11466   14272.1062
   11467   14464.7797
   11468   14111.1891
   11469   14340.9396
   11470   14514.8063
   11471   14607.1459
   11472   14606.7162
   11473   14708.4281
   11474   14764.8965
   11475   14591.4299
   11476   14881.6705
   11477   14727.8181
   11478   14909.0491
   11479   14927.8596
   11480   14759.0235
   11481   14996.6136
   11482   14656.8637
   11483   14496.9787
   11484   14492.8273
   11485   14576.4244
   11486   14959.0569
   11487   14513.8601
   11488   14651.4170
   11489   14564.4633
   11490   14623.2519
   11491   14730.0488
   11492   14854.8423
   11493   14977.4434
   11494   14548.8663
   11495   14622.7800
   11496   14451.9049
   11497   14847.5401
   11498   14822.3735
   11499   14925.6280
   11500   14912.6913
   11501   14627.5128
   11502   14803.0302
   11503   14558.0704
   11504   14715.1446
   11505   14755.0653
   11506   14757.9395
   11507   14636.0493
   11508   14975.7225
   11509   14645.3599
   11510   14767.4333
   11511   14689.2287
   11512   14641.0891
   11513   14515.6080
   11514   14658.9956
   11515   14519.3344
   11516   14517.0872
   11517   14654.6985
   11518   14442.8879
   11519   14940.5778
   11520   15084.2800
   11521   14368.9088
   11522   14692.4699
   11523   14840.7421
   11524   15050.3679
   11525   14859.9197
   11526   14565.5898
   11527   14677.5527
   11528   14692.1196
   11529   14574.3508
   11530   14427.3970
   11531   14874.2676
   11532   14438.9014
   11533   14344.3008
   11534   14737.4089
   11535   14613.6691
   11536   14952.8159
   11537   14929.8615
   11538   14670.5377
   11539   14560.3591
   11540   14593.2684
   11541   14799.2647
   11542   14660.7070
   11543   14779.2673
   11544   14831.8380
   11545   14473.4739
   11546   14729.8875
   11547   14672.2771
   11548   14749.1572
   11549   14695.1261
   11550   14736.8254
   11551   14793.7151
   11552   14887.3252
   11553   14761.8291
   11554   14749.3026
   11555   14791.9516
   11556   14656.2980
   11557   14719.8006
   11558   14537.4495
   11559   14866.9121
   11560   14901.8667
   11561   14791.0348
   11562   14512.1953
   11563   14861.8836
   11564   14694.1787
   11565   14655.6700
   11566   14721.9232
   11567   14447.0568
   11568   14259.0712
   11569   14593.9706
   11570   14607.7550
   11571   14400.0756
   11572   14680.4428
   11573   14567.7090
   11574   14509.2468
   11575   14515.3679
   11576   14525.1288
   11577   14561.1424
   11578   14468.0097
   11579   14575.0769
   11580   14662.9126
   11581   14551.6264
   11582   14535.6898
   11583   14500.1369
   11584   14398.4287
   11585   14584.3867
   11586   14633.4358
   11587   14563.8826
   11588   14616.7111
   11589   14287.8187
   11590   14343.9731
   11591   14636.7173
   11592   14524.7054
   11593   14508.7567
   11594   14328.5454
   11595   14641.5772
   11596   14571.3247
   11597   14605.0303
   11598   14549.2121
   11599   14396.0990
   11600   14714.9611
   11601   14585.7000
   11602   14739.7670
   11603   14615.5472
   11604   14485.4652
   11605   14592.6513
   11606   14725.7117
   11607   14542.4889
   11608   14676.3887
   11609   14338.2828
   11610   14515.1273
   11611   14766.4282
   11612   14619.2268
   11613   14597.1054
   11614   14557.6103
   11615   14856.8400
   11616   14701.2365
   11617   14340.2365
   11618   14286.0089
   11619   14436.0374
   11620   14311.7959
   11621   14462.2542
   11622   14429.3077
   11623   14489.1567
   11624   14419.1487
   11625   13933.8653
   11626   14558.8072
   11627   14338.8179
   11628   14488.7661
   11629   14511.5546
   11630   14674.7963
   11631   14463.0759
   11632   14510.9762
   11633   14589.6030
   11634   14632.6038
   11635   14523.3674
   11636   14874.3164
   11637   14932.2200
   11638   14436.0015
   11639   14787.4947
   11640   14760.4838
   11641   14465.9469
   11642   14545.6625
   11643   14630.3038
   11644   14595.3108
   11645   14615.4636
   11646   14626.9592
   11647   14338.7959
   11648   14620.4375
   11649   14489.6501
   11650   14668.1604
   11651   14490.8675
   11652   14645.3496
   11653   14366.4687
   11654   14617.5415
   11655   14347.5134
   11656   14622.0970
   11657   14823.5266
   11658   14512.4070
   11659   14567.6287
   11660   14540.2869
   11661   14515.0802
   11662   14576.3904
   11663   14494.0655
   11664   14575.2813
   11665   14396.0108
   11666   14498.8007
   11667   14176.2703
   11668   14224.5837
   11669   14301.5812
   11670   14447.0253
   11671   14469.2853
   11672   14964.7945
   11673   14846.6061
   11674   14779.3508
   11675   14817.9266
   11676   14840.6221
   11677   14693.2095
   11678   14612.6049
   11679   14684.8946
   11680   14681.1795
   11681   14833.0213
   11682   14493.0183
   11683   14518.4081
   11684   14650.4943
   11685   14604.5817
   11686   14519.8911
   11687   14922.2494
   11688   14517.5399
   11689   14644.2116
   11690   14653.0402
   11691   14425.6345
   11692   14628.1346
   11693   14881.9937
   11694   14593.6588
   11695   14681.5230
   11696   14685.6264
   11697   14794.4579
   11698   14978.2406
   11699   14713.3255
   11700   14545.4048
   11701   14916.5236
   11702   14852.8134
   11703   14628.1907
   11704   14864.9352
   11705   14786.0149
   11706   14785.8286
   11707   14769.3397
   11708   14543.9116
   11709   14782.9289
   11710   14671.2863
   11711   14340.5745
   11712   14555.8724
   11713   14382.2917
   11714   14845.5824
   11715   14733.6865
   11716   14679.3929
   11717   14537.2971
   11718   14885.8570
   11719   14660.4897
   11720   15034.7773
   11721   14763.2223
   11722   14698.5508
   11723   14773.7486
   11724   14508.1436
   11725   14796.7636
   11726   14692.3452
   11727   14715.5322
   11728   14614.9642
   11729   14591.4141
   11730   14635.2342
   11731   14817.5251
   11732   14701.4567
   11733   14614.1676
   11734   14558.5200
   11735   14731.1601
   11736   14656.2891
   11737   14711.3537
   11738   14612.6828
   11739   14758.3287
   11740   14696.5928
   11741   14665.8183
   11742   14669.4683
   11743   14818.1995
   11744   14632.1368
   11745   14875.0835
   11746   14831.0749
   11747   14460.2318
   11748   14867.3433
   11749   14898.2824
   11750   14887.3156
   11751   14938.3389
   11752   14679.9183
   11753   14498.4091
   11754   14806.2405
   11755   14979.4866
   11756   14687.4672
   11757   14724.6041
   11758   15026.2498
   11759   15019.9250
   11760   14715.0191
   11761   14877.1803
   11762   14551.1496
   11763   14727.7148
   11764   14605.7440
   11765   14525.1744
   11766   14716.1343
   11767   14633.7030
   11768   14686.9097
   11769   14522.3318
   11770   14579.2951
   11771   14627.8824
   11772   14478.2150
   11773   14570.0157
   11774   14673.1882
   11775   14684.2011
   11776   14935.7147
   11777   14799.5671
   11778   14675.7597
   11779   14739.8205
   11780   14830.5669
   11781   14665.2127
   11782   14674.4459
   11783   14653.6743
   11784   14509.8417
   11785   14597.4474
   11786   14565.6242
   11787   14491.1615
   11788   14675.1393
   11789   14620.5240
   11790   14898.0697
   11791   14591.6938
   11792   14561.7634
   11793   14518.3971
   11794   14663.4847
   11795   14337.8653
   11796   14503.8907
   11797   14571.1057
   11798   14550.5106
   11799   14446.4495
   11800   14339.8947
   11801   14530.5936
   11802   14685.9955
   11803   14489.9541
   11804   14656.4865
   11805   14434.0461
   11806   14760.8032
   11807   14609.1895
   11808   14831.5376
   11809   14502.2336
   11810   14816.9605
   11811   14763.7691
   11812   14524.0565
   11813   14650.7918
   11814   14612.9365
   11815   14790.3609
   11816   14539.7600
   11817   14758.6615
   11818   14717.9214
   11819   14660.4433
   11820   14803.8982
   11821   14648.4159
   11822   14884.2501
   11823   14867.3450
   11824   14722.4294
   11825   14363.0653
   11826   14777.7369
   11827   14787.3476
   11828   14796.7726
   11829   14936.9550
   11830   14760.8624
   11831   14872.1821
   11832   14781.7150
   11833   14700.8306
   11834   15035.3081
   11835   14776.0994
   11836   14524.9804
   11837   14771.1474
   11838   14814.6803
   11839   14930.3352
   11840   14895.8580
   11841   14911.5216
   11842   15019.9591
   11843   14850.9289
   11844   15054.9996
   11845   15092.3246
   11846   14753.3579
   11847   15065.2499
   11848   14786.7337
   11849   14821.1261
   11850   14878.9781
   11851   14923.6668
   11852   14729.3803
   11853   14629.9564
   11854   14688.0656
   11855   14914.0392
   11856   14945.6418
   11857   14979.0929
   11858   14816.5030
   11859   14588.2762
   11860   15022.7158
   11861   14831.4811
   11862   14828.2899
   11863   14771.2141
   11864   14707.1550
   11865   14679.5607
   11866   14851.3985
   11867   14929.0908
   11868   14923.1924
   11869   15022.8822
   11870   14753.6188
   11871   14885.6270
   11872   14803.3334
   11873   14890.6723
   11874   14633.7490
   11875   14632.3115
   11876   14797.4733
   11877   14540.5578
   11878   14683.5857
   11879   14747.7624
   11880   14502.8253
   11881   15003.0215
   11882   14978.8995
   11883   14861.1542
   11884   14838.5499
   11885   14781.8316
   11886   14914.1407
   11887   14476.3085
   11888   14706.3628
   11889   14603.9656
   11890   15006.1311
   11891   14628.1796
   11892   14945.9523
   11893   14650.2128
   11894   14842.5692
   11895   14893.5197
   11896   14680.2364
   11897   14804.8610
   11898   14591.4909
   11899   14932.2585
   11900   14600.2592
   11901   14995.4640
   11902   14895.6680
   11903   14775.4375
   11904   14709.2488
   11905   14669.2203
   11906   14989.5334
   11907   14953.8697
   11908   14948.6570
   11909   14799.6559
   11910   14872.0470
   11911   14778.4991
   11912   15034.7571
   11913   14739.7091
   11914   14563.1409
   11915   14694.5245
   11916   14942.9493
   11917   14774.2329
   11918   14590.9108
   11919   14924.7291
   11920   14643.2495
   11921   15169.7142
   11922   14867.6632
   11923   15033.5879
   11924   14906.5569
   11925   14909.5369
   11926   14851.4636
   11927   14943.6716
   11928   15195.0250
   11929   14775.9744
   11930   14796.1784
   11931   14719.8672
   11932   14638.9568
   11933   14735.2919
   11934   14740.3421
   11935   14737.1083
   11936   14811.1919
   11937   14681.7633
   11938   14842.8844
   11939   14740.8688
   11940   14672.3855
   11941   14877.3391
   11942   15088.5924
   11943   15094.4406
   11944   14916.0628
   11945   14647.1806
   11946   14938.4662
   11947   14801.7709
   11948   14876.0725
   11949   14754.2134
   11950   14671.4999
   11951   14705.6414
   11952   14890.1198
   11953   14915.5167
   11954   14684.5286
   11955   14720.7659
   11956   14744.3733
   11957   14710.3448
   11958   14583.4636
   11959   14709.1833
   11960   14688.2803
   11961   14565.9840
   11962   14654.2281
   11963   14649.9043
   11964   14695.4821
   11965   14696.0907
   11966   14351.3676
   11967   14755.9369
   11968   14852.6084
   11969   14910.5641
   11970   14931.0125
   11971   14642.7033
   11972   14760.5128
   11973   14706.6860
   11974   14667.4174
   11975   14635.9197
   11976   14647.5707
   11977   14723.4386
   11978   14746.6948
   11979   15040.6938
   11980   14835.3596
   11981   14961.9098
   11982   15016.1027
   11983   14758.0009
   11984   14842.1238
   11985   14873.9542
   11986   14936.4859
   11987   14741.0503
   11988   15017.2601
   11989   14962.5636
   11990   14846.8137
   11991   14865.5042
   11992   15331.9839
   11993   14986.3948
   11994   14964.8527
   11995   14925.9727
   11996   14905.4049
   11997   14715.3071
   11998   14743.8544
   11999   14730.9458
   12000   14792.8086
   12001   14964.0542
   12002   14686.7522
   12003   14923.8941
   12004   14805.9362
   12005   14879.6662
   12006   14893.7990
   12007   14732.5014
   12008   14632.4601
   12009   14810.7282
   12010   14785.7166
   12011   14674.9477
   12012   14633.9257
   12013   15081.2141
   12014   14791.1397
   12015   14876.2432
   12016   15172.3384
   12017   14988.7987
   12018   15073.2849
   12019   15004.9318
   12020   14780.4373
   12021   15198.1289
   12022   14665.8198
   12023   15119.7863
   12024   15118.1147
   12025   15023.6219
   12026   14935.9356
   12027   14956.5687
   12028   14709.3337
   12029   14977.0782
   12030   14713.9743
   12031   14795.1586
   12032   14828.5129
   12033   14738.4838
   12034   14821.0322
   12035   14732.7411
   12036   14923.8009
   12037   14902.6175
   12038   14737.9798
   12039   14739.5721
   12040   14810.8452
   12041   14955.6503
   12042   14664.1770
   12043   15079.6726
   12044   14957.7720
   12045   15039.4882
   12046   15156.1770
   12047   15013.3772
   12048   15131.9324
   12049   15092.5803
   12050   14770.1656
   12051   15001.7628
   12052   15183.6745
   12053   15243.2137
   12054   14796.8078
   12055   15368.1572
   12056   14710.1691
   12057   14637.5742
   12058   14856.4497
   12059   14816.1579
   12060   14968.4751
   12061   14980.5607
   12062   14787.4728
   12063   14713.6093
   12064   14917.0303
   12065   14829.2321
   12066   14636.0800
   12067   14827.8385
   12068   14762.1015
   12069   15003.4754
   12070   15059.5798
   12071   14758.9328
   12072   15186.3396
   12073   15130.1154
   12074   15009.6264
   12075   14994.6177
   12076   14795.8353
   12077   14853.3097
   12078   14877.7328
   12079   14767.3109
   12080   14644.6134
   12081   14552.0437
   12082   14721.7584
   12083   14923.3281
   12084   14783.7328
   12085   14906.6984
   12086   14777.8060
   12087   14741.1733
   12088   14823.7109
   12089   14938.0589
   12090   14848.3850
   12091   14919.7487
   12092   14997.2612
   12093   14782.3860
   12094   14983.7968
   12095   14798.1474
   12096   14703.5147
   12097   14594.4040
   12098   14463.3489
   12099   14678.9595
   12100   14476.4493
   12101   14516.7393
   12102   14783.2446
   12103   14425.8496
   12104   14600.8689
   12105   14476.3376
   12106   14588.6327
   12107   14553.2685
   12108   14599.4929
   12109   14835.4222
   12110   14650.0722
   12111   14562.6729
   12112   14758.1502
   12113   14510.4686
   12114   14772.8691
   12115   14801.4858
   12116   14793.7011
   12117   14827.1526
   12118   14641.3516
   12119   14676.0097
   12120   14716.6149
   12121   14560.6877
   12122   14633.2404
   12123   14655.7274
   12124   14876.8326
   12125   14722.6472
   12126   14801.1165
   12127   14848.6945
   12128   14646.9505
   12129   14602.6203
   12130   14558.5128
   12131   14819.3325
   12132   14640.8703
   12133   14760.3366
   12134   14629.7558
   12135   14556.1311
   12136   14905.5846
   12137   14704.5321
   12138   14695.6388
   12139   14763.4295
   12140   14668.4968
   12141   14646.5579
   12142   14617.0582
   12143   14594.5326
   12144   14607.2495
   12145   14382.9233
   12146   14501.5477
   12147   14263.2137
   12148   14678.7573
   12149   14407.4814
   12150   14693.2034
   12151   14547.0248
   12152   14546.7944
   12153   14765.1750
   12154   14713.2823
   12155   14611.9132
   12156   14382.3188
   12157   14420.9831
   12158   14306.5693
   12159   14366.5923
   12160   14267.0727
   12161   14451.7760
   12162   14399.1454
   12163   14394.3030
   12164   14255.8053
   12165   14488.1699
   12166   14605.2289
   12167   14772.0887
   12168   14360.9132
   12169   14452.0157
   12170   14458.9274
   12171   14107.7543
   12172   14357.5374
   12173   14406.0033
   12174   14559.8161
   12175   14512.6549
   12176   14518.5663
   12177   14256.2155
   12178   14411.5270
   12179   14669.2672
   12180   14391.3551
   12181   14551.9175
   12182   14671.2687
   12183   14391.5204
   12184   14227.5575
   12185   14449.0287
   12186   14647.8877
   12187   14369.0333
   12188   14848.6217
   12189   14722.2421
   12190   14530.5122
   12191   14439.5308
   12192   14756.3051
   12193   14620.1636
   12194   14643.7738
   12195   14838.8065
   12196   14543.3438
   12197   14659.2853
   12198   14708.8716
   12199   14573.7857
   12200   14629.4318
   12201   14652.3281
   12202   14323.9229
   12203   14547.5163
   12204   14447.4422
   12205   14752.8049
   12206   14445.4239
   12207   14747.9199
   12208   14581.4088
   12209   14569.5653
   12210   14438.0921
   12211   14797.1718
   12212   14802.6589
   12213   14856.6248
   12214   14690.0258
   12215   14260.1205
   12216   14494.6755
   12217   14681.5735
   12218   14452.8273
   12219   14618.4278
   12220   14538.2190
   12221   14708.5445
   12222   14791.0860
   12223   14889.1810
   12224   14797.8068
   12225   15035.8490
   12226   14686.3035
   12227   14852.2149
   12228   14845.8114
   12229   14729.5838
   12230   14746.8585
   12231   14875.9974
   12232   14840.4288
   12233   14838.9673
   12234   14803.7811
   12235   14641.3829
   12236   14763.6954
   12237   14658.8867
   12238   14451.8176
   12239   14822.8824
   12240   14751.8692
   12241   14887.8824
   12242   14979.2011
   12243   14641.9933
   12244   14684.4576
   12245   14751.6528
   12246   14560.7764
   12247   14831.3735
   12248   14638.7014
   12249   14852.7481
   12250   14681.6278
   12251   14798.2511
   12252   14497.1110
   12253   14530.2563
   12254   14350.6477
   12255   14444.4620
   12256   14384.3666
   12257   14346.2390
   12258   14487.4459
   12259   14704.5568
   12260   14462.9639
   12261   14543.8394
   12262   14642.1638
   12263   14578.7784
   12264   14452.7506
   12265   14671.0983
   12266   14556.4968
   12267   14285.8122
   12268   14234.2043
   12269   14698.8095
   12270   14766.6272
   12271   14593.2219
   12272   14361.2214
   12273   14530.7356
   12274   14765.3108
   12275   14711.4196
   12276   14709.2794
   12277   14701.5647
   12278   14996.9800
   12279   14466.6399
   12280   14755.4513
   12281   14650.5419
   12282   14815.9752
   12283   14584.2405
   12284   14562.1084
   12285   14485.6399
   12286   14405.5373
   12287   14504.3315
   12288   14321.8487
   12289   14544.7422
   12290   14541.8731
   12291   14394.0937
   12292   14580.8097
   12293   14404.2329
   12294   14444.3251
   12295   14633.8086
   12296   14420.0004
   12297   14277.6596
   12298   14521.6878
   12299   14566.8467
   12300   14565.8192
   12301   14472.9352
   12302   14439.2013
   12303   14775.0424
   12304   14830.5303
   12305   14865.3274
   12306   14656.5519
   12307   14929.5868
   12308   14620.7830
   12309   14662.1334
   12310   14492.7649
   12311   14756.3751
   12312   14551.3826
   12313   14567.6673
   12314   14451.8767
   12315   14608.9004
   12316   14627.5457
   12317   14485.4304
   12318   14593.5059
   12319   14349.5005
   12320   14629.0550
   12321   14427.0361
   12322   14607.3850
   12323   14577.2160
   12324   14720.8481
   12325   14481.3001
   12326   14615.9293
   12327   14466.9581
   12328   14750.4634
   12329   14650.8875
   12330   14684.1469
   12331   14763.6345
   12332   14696.3239
   12333   14802.9772
   12334   14443.9921
   12335   14655.1398
   12336   14710.3785
   12337   14315.0474
   12338   14324.3056
   12339   14505.7077
   12340   14367.1818
   12341   14376.1852
   12342   14502.5615
   12343   14757.8003
   12344   14648.4908
   12345   14707.0072
   12346   14649.9523
   12347   14510.0359
   12348   14464.5672
   12349   14475.5491
   12350   14420.5459
   12351   14624.2401
   12352   14589.4507
   12353   14485.3329
   12354   14463.7458
   12355   14591.1886
   12356   14591.3906
   12357   14455.1781
   12358   14409.7046
   12359   14608.3851
   12360   14743.5998
   12361   14531.1696
   12362   14364.1218
   12363   14482.6437
   12364   14696.6153
   12365   14447.3028
   12366   14694.7062
   12367   14600.1563
   12368   14629.5711
   12369   14543.4580
   12370   14533.6706
   12371   14780.9315
   12372   14355.3581
   12373   14488.7787
   12374   14652.2936
   12375   14458.9572
   12376   14416.6550
   12377   14619.4147
   12378   14496.2007
   12379   14505.2222
   12380   14384.9080
   12381   14454.6357
   12382   14601.3704
   12383   14491.9317
   12384   14660.9181
   12385   14533.2389
   12386   14494.9697
   12387   14414.1526
   12388   14879.9650
   12389   14701.9897
   12390   14425.4012
   12391   14701.6907
   12392   14309.8795
   12393   14662.3817
   12394   14583.0563
   12395   14725.5711
   12396   14462.9988
   12397   14477.7021
   12398   14498.9264
   12399   14608.0537
   12400   14456.6845
   12401   14562.5423
   12402   14487.3903
   12403   14369.7510
   12404   14583.1883
   12405   14309.7466
   12406   14501.1793
   12407   14379.5359
   12408   14403.3440
   12409   14372.1885
   12410   14467.8836
   12411   14530.3653
   12412   14564.2454
   12413   14497.3850
   12414   14487.8957
   12415   14561.8315
   12416   14762.9975
   12417   14475.1537
   12418   14607.0297
   12419   14576.3771
   12420   14341.3745
   12421   14351.0479
   12422   14535.3923
   12423   14568.3601
   12424   14621.8671
   12425   14698.6098
   12426   14491.1593
   12427   14433.7006
   12428   14361.7607
   12429   14667.2906
   12430   14263.1591
   12431   14647.3329
   12432   14634.6869
   12433   14612.5209
   12434   14653.6835
   12435   14678.9686
   12436   14351.9104
   12437   14496.3278
   12438   14509.4527
   12439   14493.2018
   12440   14632.6448
   12441   14603.4300
   12442   14795.6466
   12443   14574.0577
   12444   14635.6544
   12445   14679.2833
   12446   14737.9128
   12447   14844.9303
   12448   14837.6015
   12449   14867.6747
   12450   14629.5059
   12451   14694.7359
   12452   14552.7969
   12453   14682.2455
   12454   14781.2755
   12455   14703.5455
   12456   14586.9849
   12457   14713.2392
   12458   14915.1492
   12459   14830.2261
   12460   14986.3883
   12461   15063.5422
   12462   14764.3587
   12463   15139.3441
   12464   14963.8559
   12465   15091.3256
   12466   14992.2041
   12467   15104.2512
   12468   15071.1729
   12469   14864.2728
   12470   14953.5047
   12471   14866.3643
   12472   14659.6261
   12473   14892.1636
   12474   14743.9046
   12475   14737.5385
   12476   14899.6848
   12477   14719.3173
   12478   14752.6735
   12479   15010.9785
   12480   14695.8756
   12481   14808.2088
   12482   14842.6811
   12483   14861.2077
   12484   14936.7228
   12485   15072.1107
   12486   14955.9681
   12487   14973.9600
   12488   14594.2721
   12489   14835.2875
   12490   14813.4684
   12491   14788.4195
   12492   14525.7679
   12493   14678.3150
   12494   14667.5443
   12495   14716.6292
   12496   14697.0084
   12497   14544.2716
   12498   14658.9129
   12499   14790.1820
   12500   14598.6919
   12501   14620.1071
   12502   14670.0430
   12503   14772.8446
   12504   14769.9429
   12505   14811.6828
   12506   14641.0742
   12507   14695.1217
   12508   14660.2231
   12509   14410.5105
   12510   14403.6374
   12511   14633.2352
   12512   14603.8385
   12513   14587.3924
   12514   14941.4583
   12515   14633.2525
   12516   14591.2567
   12517   14499.2525
   12518   14909.2132
   12519   14748.2756
   12520   14927.0977
   12521   14863.0129
   12522   14671.9155
   12523   14602.4856
   12524   14778.6066
   12525   14557.5269
   12526   14654.7309
   12527   14503.6197
   12528   14593.5040
   12529   14387.9666
   12530   14610.8466
   12531   14591.4649
   12532   14681.7161
   12533   14733.4720
   12534   14907.8408
   12535   14911.6732
   12536   14614.5211
   12537   14715.1349
   12538   14681.3018
   12539   14551.3888
   12540   14628.6793
   12541   14485.2855
   12542   14340.7115
   12543   14676.2709
   12544   14698.3010
   12545   14620.9703
   12546   14516.7963
   12547   14606.3399
   12548   14556.1126
   12549   14818.8030
   12550   14619.8694
   12551   14595.8047
   12552   14555.2240
   12553   14597.6132
   12554   14523.2929
   12555   14460.9851
   12556   14529.5130
   12557   14341.9493
   12558   14351.1752
   12559   14196.7626
   12560   14424.0754
   12561   14264.0000
   12562   14358.2068
   12563   14385.5810
   12564   14409.7360
   12565   14424.0185
   12566   14359.3776
   12567   14453.8792
   12568   14711.8101
   12569   14489.7942
   12570   14537.7509
   12571   14655.2001
   12572   14643.7387
   12573   14622.1512
   12574   14978.1693
   12575   14492.5657
   12576   14737.9284
   12577   14640.1516
   12578   14514.2135
   12579   14567.8805
   12580   14493.7291
   12581   14455.8308
   12582   14543.8939
   12583   14502.6292
   12584   14386.5060
   12585   14529.2187
   12586   14596.4672
   12587   14346.7256
   12588   14327.1734
   12589   14346.5928
   12590   14443.9769
   12591   14521.2068
   12592   14577.6711
   12593   14356.4655
   12594   14340.8947
   12595   14786.9953
   12596   14584.1398
   12597   14720.4123
   12598   14577.8443
   12599   14659.1829
   12600   14621.6165
   12601   14659.9264
   12602   14718.4249
   12603   14519.2200
   12604   14477.1587
   12605   14607.3845
   12606   14686.0182
   12607   14377.3857
   12608   14701.9080
   12609   14545.1881
   12610   14671.3824
   12611   14590.6252
   12612   14726.5347
   12613   14353.4520
   12614   14627.5379
   12615   14676.6497
   12616   14652.9769
   12617   14579.9864
   12618   14475.5983
   12619   14912.3076
   12620   14814.1120
   12621   14618.1191
   12622   14548.5484
   12623   14815.9334
   12624   14637.9838
   12625   14760.0348
   12626   14737.0029
   12627   15206.6814
   12628   14609.7849
   12629   14990.9552
   12630   14702.2619
   12631   14803.7233
   12632   14956.2951
   12633   14552.0657
   12634   14808.6361
   12635   14611.6479
   12636   14715.1301
   12637   14801.5745
   12638   14605.9618
   12639   14708.6987
   12640   14682.7380
   12641   14574.4070
   12642   14714.2865
   12643   14477.4274
   12644   14671.8339
   12645   14514.8983
   12646   14067.9758
   12647   14430.5431
   12648   14614.7693
   12649   14581.4586
   12650   14642.9900
   12651   14638.1108
   12652   14534.0396
   12653   14656.8210
   12654   14713.4127
   12655   14413.3333
   12656   14580.4511
   12657   14792.0409
   12658   14515.2951
   12659   14834.4606
   12660   14740.0663
   12661   14500.2968
   12662   14826.7369
   12663   14877.1935
   12664   14769.0250
   12665   14510.6711
   12666   14388.9211
   12667   14556.7208
   12668   14563.8906
   12669   14276.5438
   12670   14542.9853
   12671   14519.6029
   12672   14369.6575
   12673   14809.0078
   12674   14445.7751
   12675   14195.4170
   12676   14356.9684
   12677   14085.7915
   12678   14333.1497
   12679   14276.2362
   12680   14110.4968
   12681   14028.4000
   12682   14186.3400
   12683   14022.7185
   12684   14065.6625
   12685   14063.3985
   12686   13996.0793
   12687   13886.2564
   12688   14053.7737
   12689   14143.4064
   12690   14113.4662
   12691   13942.4818
   12692   14089.2700
   12693   13878.9922
   12694   14032.1930
   12695   14037.4293
   12696   14159.3544
   12697   14383.2494
   12698   14264.1707
   12699   14213.2271
   12700   14448.5719
   12701   14363.5165
   12702   14340.4145
   12703   14528.5978
   12704   14124.2418
   12705   14254.2186
   12706   14159.4054
   12707   14241.1211
   12708   14636.7686
   12709   14452.3683
   12710   14342.3017
   12711   14304.1958
   12712   14317.8011
   12713   14301.9568
   12714   14153.5345
   12715   14071.6934
   12716   14052.6868
   12717   14233.5244
   12718   14407.4851
   12719   14449.8625
   12720   14131.9667
   12721   14473.7938
   12722   14280.3338
   12723   14394.3926
   12724   14182.5797
   12725   14212.6293
   12726   14381.5631
   12727   14213.4390
   12728   14512.4765
   12729   14426.4486
   12730   14403.7984
   12731   14627.6700
   12732   14444.8873
   12733   14833.3107
   12734   14559.6322
   12735   14244.3200
   12736   14250.5149
   12737   14182.8511
   12738   14221.6636
   12739   14302.3735
   12740   14390.8075
   12741   14564.2906
   12742   14346.8682
   12743   14458.9766
   12744   14079.0222
   12745   14121.8338
   12746   14212.2025
   12747   14235.0453
   12748   14337.3924
   12749   14292.1672
   12750   14310.2664
   12751   14356.9125
   12752   14187.2015
   12753   14305.7289
   12754   14322.1917
   12755   14299.9577
   12756   14195.6809
   12757   14380.3065
   12758   14114.4461
   12759   14261.9717
   12760   14290.8259
   12761   14264.8992
   12762   14327.4420
   12763   14291.7818
   12764   14238.7354
   12765   14546.3767
   12766   14291.7325
   12767   14418.3914
   12768   14182.3765
   12769   14251.4613
   12770   14085.4696
   12771   14140.2614
   12772   14300.8322
   12773   14211.9309
   12774   14230.0713
   12775   14280.1205
   12776   14405.1828
   12777   14383.1670
   12778   13851.6643
   12779   13993.5286
   12780   14026.5006
   12781   14147.7178
   12782   14069.7260
   12783   14265.5673
   12784   14160.0575
   12785   14144.1788
   12786   13889.6617
   12787   14105.2784
   12788   14241.6755
   12789   14214.5899
   12790   14029.3060
   12791   14299.3199
   12792   14304.0447
   12793   14183.1149
   12794   14287.8774
   12795   14487.6620
   12796   14289.6687
   12797   14305.1490
   12798   14247.2225
   12799   14566.3344
   12800   14171.4283
   12801   14269.1380
   12802   14187.7527
   12803   14174.9548
   12804   14476.3424
   12805   14147.9245
   12806   14396.4539
   12807   14454.5125
   12808   14580.7016
   12809   14733.4375
   12810   14160.6035
   12811   14524.4468
   12812   14594.9002
   12813   14033.3103
   12814   14631.7671
   12815   14462.6094
   12816   14352.1231
   12817   14308.9184
   12818   14479.4254
   12819   14140.0738
   12820   14292.0447
   12821   14312.4416
   12822   14273.2732
   12823   14061.7676
   12824   14239.4266
   12825   14089.3123
   12826   14114.0742
   12827   14233.6029
   12828   14419.8295
   12829   14372.9774
   12830   13957.4132
   12831   14223.1558
   12832   13952.1892
   12833   14299.3417
   12834   14048.8533
   12835   13993.4133
   12836   14188.9370
   12837   13918.4660
   12838   14123.9560
   12839   14102.1229
   12840   14060.2369
   12841   14195.1950
   12842   14224.6455
   12843   14310.0843
   12844   14177.5638
   12845   14174.2085
   12846   14219.2159
   12847   14206.5216
   12848   14372.9544
   12849   14467.7698
   12850   14168.2836
   12851   14594.0114
   12852   14419.2863
   12853   14405.6157
   12854   14599.9081
   12855   14294.3480
   12856   14740.9794
   12857   14714.1487
   12858   14372.7781
   12859   14286.5473
   12860   14337.2366
   12861   14083.8297
   12862   14570.0332
   12863   14242.3927
   12864   14504.9709
   12865   14809.3825
   12866   14689.7503
   12867   14646.6031
   12868   14507.4840
   12869   14705.1819
   12870   14317.8772
   12871   14599.6514
   12872   14663.2175
   12873   14528.7052
   12874   14517.3003
   12875   14616.9205
   12876   14409.5038
   12877   14282.9274
   12878   14312.4051
   12879   14438.9874
   12880   14602.1610
   12881   14417.3450
   12882   14382.2530
   12883   14523.0233
   12884   14507.5762
   12885   14632.2627
   12886   14506.1698
   12887   14445.0595
   12888   14507.0577
   12889   14565.6570
   12890   14652.8845
   12891   14657.9344
   12892   14534.9282
   12893   14588.2667
   12894   14373.6645
   12895   14661.6077
   12896   14500.7109
   12897   14441.6863
   12898   14635.8754
   12899   14639.4861
   12900   14381.4320
   12901   14399.5224
   12902   14503.6041
   12903   14438.7555
   12904   14287.3022
   12905   14308.7149
   12906   14218.0055
   12907   14230.3712
   12908   14339.0227
   12909   14205.2153
   12910   14221.8978
   12911   14327.2486
   12912   14352.3665
   12913   14270.9292
   12914   14484.6281
   12915   14130.7508
   12916   14187.5433
   12917   14393.7826
   12918   14291.6130
   12919   14239.7998
   12920   14584.6196
   12921   14488.2396
   12922   14473.0038
   12923   14182.0657
   12924   14464.0815
   12925   14250.7394
   12926   14504.9244
   12927   14341.9145
   12928   14384.2875
   12929   14539.0266
   12930   14657.0481
   12931   14473.0345
   12932   14466.3060
   12933   14262.5753
   12934   14599.5364
   12935   14692.8826
   12936   14590.7996
   12937   14518.8355
   12938   14714.2373
   12939   14676.6191
   12940   14665.1629
   12941   14672.5446
   12942   14441.4682
   12943   14888.5118
   12944   14505.8736
   12945   14608.7449
   12946   14745.5495
   12947   14395.1288
   12948   14520.2394
   12949   14813.4567
   12950   14609.8122
   12951   14467.7217
   12952   14492.1522
   12953   14400.5022
   12954   14428.4699
   12955   14616.7536
   12956   14369.3332
   12957   14474.2549
   12958   14325.5136
   12959   14268.6564
   12960   14236.5766
   12961   14393.4999
   12962   14360.4817
   12963   14142.6308
   12964   14429.8648
   12965   14479.8111
   12966   14191.2972
   12967   14329.2554
   12968   14353.4719
   12969   14364.3648
   12970   14341.2448
   12971   14287.2486
   12972   14003.3779
   12973   14248.7471
   12974   14381.8335
   12975   14370.7597
   12976   14421.8829
   12977   14458.4591
   12978   14467.0647
   12979   14320.5620
   12980   14251.9531
   12981   14522.9988
   12982   14271.9554
   12983   14585.0692
   12984   14588.8911
   12985   14635.7931
   12986   14335.7219
   12987   14340.5930
   12988   14582.5320
   12989   14431.6156
   12990   14657.5442
   12991   14591.3212
   12992   14381.0066
   12993   14392.2252
   12994   14676.2025
   12995   14557.5790
   12996   14347.5358
   12997   14405.9077
   12998   14142.9082
   12999   14447.6519
   13000   14429.2047
   13001   14550.4391
   13002   14371.9380
   13003   14703.2900
   13004   14336.8824
   13005   14434.1862
   13006   14577.2774
   13007   14555.8528
   13008   14397.5863
   13009   14481.3378
   13010   14613.8027
   13011   14616.1759
   13012   14508.2010
   13013   14467.4349
   13014   14376.8450
   13015   14484.8452
   13016   14417.7408
   13017   14354.6429
   13018   14447.5054
   13019   14206.8630
   13020   14585.8278
   13021   14455.4542
   13022   14428.1553
   13023   14467.8030
   13024   14235.5061
   13025   14427.0426
   13026   14243.3814
   13027   14381.6750
   13028   14489.0449
   13029   14566.9572
   13030   14659.4595
   13031   14350.7809
   13032   14568.9832
   13033   14472.3955
   13034   14266.0651
   13035   14592.4193
   13036   14292.7763
   13037   14621.1275
   13038   14453.9630
   13039   14667.2052
   13040   14258.8623
   13041   14486.0437
   13042   14648.7483
   13043   14695.5611
   13044   14720.9563
   13045   14577.7061
   13046   14821.6554
   13047   14657.7636
   13048   14546.4498
   13049   14540.8867
   13050   14218.4174
   13051   14344.1935
   13052   14722.4071
   13053   14637.7548
   13054   14262.8011
   13055   14368.5669
   13056   14625.0868
   13057   14373.8039
   13058   14511.3010
   13059   14421.5689
   13060   14443.1135
   13061   14403.7354
   13062   14464.1940
   13063   14505.9911
   13064   14253.1438
   13065   14249.5359
   13066   14095.6079
   13067   14512.3780
   13068   14509.4789
   13069   14291.4307
   13070   14288.2708
   13071   14197.5714
   13072   14573.7694
   13073   14443.7397
   13074   14356.9143
   13075   14403.4766
   13076   14411.9849
   13077   14578.3110
   13078   14424.3891
   13079   14552.4946
   13080   14167.6877
   13081   14298.3289
   13082   14079.2485
   13083   14318.0383
   13084   14241.1212
   13085   14172.4743
   13086   14123.3044
   13087   14143.9763
   13088   14441.2118
   13089   14380.5623
   13090   14425.6375
   13091   14223.0772
   13092   14407.4029
   13093   14420.3070
   13094   14145.0113
   13095   14323.5891
   13096   14523.7949
   13097   14170.0199
   13098   14043.5423
   13099   14318.4735
   13100   14443.5518
   13101   14331.5372
   13102   14407.1819
   13103   14458.7224
   13104   14337.1199
   13105   14544.7097
   13106   14546.7431
   13107   14634.3866
   13108   14577.2492
   13109   14398.4619
   13110   14707.3689
   13111   14588.1968
   13112   14639.3629
   13113   14629.9188
   13114   14732.4921
   13115   14545.6894
   13116   14495.6278
   13117   14490.3550
   13118   14608.6804
   13119   14534.7745
   13120   14320.4671
   13121   14456.3323
   13122   14579.4087
   13123   14339.5793
   13124   14314.1680
   13125   14419.3203
   13126   14489.7794
   13127   14470.6837
   13128   14471.9405
   13129   14357.1761
   13130   14489.2021
   13131   14450.2723
   13132   14744.2390
   13133   14607.5242
   13134   14247.9871
   13135   14473.1419
   13136   14493.3692
   13137   14397.1518
   13138   14307.7494
   13139   14452.6373
   13140   14508.9699
   13141   14550.9878
   13142   14324.2967
   13143   14510.4201
   13144   14584.3077
   13145   14470.3187
   13146   14677.4030
   13147   14465.2694
   13148   14536.6668
   13149   14437.0275
   13150   14283.1345
   13151   14351.0216
   13152   14431.7679
   13153   14413.4807
   13154   14293.5585
   13155   14493.6055
   13156   14485.5099
   13157   14393.9444
   13158   14543.3766
   13159   14586.1902
   13160   14431.0059
   13161   14386.3191
   13162   14536.4430
   13163   14629.5495
   13164   14466.4396
   13165   14818.6651
   13166   14569.8634
   13167   14488.2269
   13168   14298.8084
   13169   14638.1130
   13170   14236.8467
   13171   14390.7001
   13172   14599.8307
   13173   14693.5904
   13174   14602.6257
   13175   14494.0389
   13176   14473.3085
   13177   14383.5183
   13178   14544.7720
   13179   14654.8389
   13180   14498.3816
   13181   14677.4173
   13182   14703.8153
   13183   14400.6116
   13184   14403.2036
   13185   14626.2310
   13186   14668.7178
   13187   14305.9426
   13188   14305.5470
   13189   14558.8718
   13190   14324.5758
   13191   14195.0022
   13192   14256.7612
   13193   14323.4056
   13194   14329.8463
   13195   14377.6100
   13196   14306.7778
   13197   14117.4332
   13198   14408.6497
   13199   14257.9109
   13200   14339.6438
   13201   14392.1296
   13202   14559.7160
   13203   14578.0538
   13204   14295.4923
   13205   14490.9577
   13206   14263.9554
   13207   14247.3058
   13208   13984.0954
   13209   14321.3118
   13210   14204.2685
   13211   14315.4463
   13212   14280.9558
   13213   14325.4119
   13214   14331.9296
   13215   14536.4667
   13216   14234.3500
   13217   14593.8766
   13218   14697.4223
   13219   14231.1864
   13220   14259.9306
   13221   14277.4399
   13222   14081.1106
   13223   14181.3143
   13224   14277.0885
   13225   14468.8278
   13226   14061.1611
   13227   14078.2400
   13228   14245.6843
   13229   14332.8320
   13230   14287.4102
   13231   14225.2592
   13232   14480.7656
   13233   14476.0563
   13234   14536.6047
   13235   14367.9251
   13236   14476.3484
   13237   14531.6832
   13238   14515.3801
   13239   14259.7792
   13240   14527.9294
   13241   14227.1396
   13242   14629.2088
   13243   14672.4447
   13244   14517.4711
   13245   14405.6794
   13246   14642.3997
   13247   14491.6931
   13248   14766.2014
   13249   14704.1744
   13250   14609.7239
   13251   14746.3304
   13252   14708.3137
   13253   14589.0850
   13254   14697.2126
   13255   14524.9301
   13256   14708.8329
   13257   14431.5779
   13258   14512.7342
   13259   14448.5955
   13260   14744.9704
   13261   14600.0483
   13262   15060.8097
   13263   14401.6063
   13264   14811.4654
   13265   14348.6164
   13266   14706.0153
   13267   14656.6297
   13268   14746.5816
   13269   14474.7550
   13270   14414.1709
   13271   14375.1348
   13272   14643.8896
   13273   14868.3630
   13274   14776.3943
   13275   14563.3946
   13276   14334.1586
   13277   14428.9156
   13278   14507.6449
   13279   14281.1841
   13280   14389.9329
   13281   14317.1999
   13282   14663.4091
   13283   14754.7236
   13284   14392.7391
   13285   14426.5664
   13286   14473.9298
   13287   14320.5882
   13288   14305.4162
   13289   14429.8006
   13290   14187.4675
   13291   14472.3390
   13292   14483.5492
   13293   14333.0905
   13294   14181.0519
   13295   14347.9664
   13296   14049.6615
   13297   14270.3787
   13298   14381.8843
   13299   14337.1469
   13300   14308.6691
   13301   14364.7119
   13302   14420.7688
   13303   14394.6077
   13304   14286.7701
   13305   14474.6093
   13306   14374.0728
   13307   14141.3799
   13308   14427.6085
   13309   14316.3849
   13310   14384.3802
   13311   14232.2509
   13312   14466.0616
   13313   14424.1409
   13314   14241.0337
   13315   14188.3571
   13316   14411.1607
   13317   14278.3504
   13318   14108.4037
   13319   14404.0974
   13320   14262.1681
   13321   14431.1836
   13322   14295.1192
   13323   14257.3323
   13324   14471.4693
   13325   14254.9353
   13326   14293.7437
   13327   14219.8419
   13328   14208.3800
   13329   14529.3310
   13330   14291.1931
   13331   14564.9700
   13332   14497.3045
   13333   14283.4434
   13334   14296.4580
   13335   14544.9360
   13336   14305.0237
   13337   14514.9424
   13338   14399.6481
   13339   14493.8169
   13340   14487.9905
   13341   14600.5056
   13342   14443.6691
   13343   14303.4325
   13344   14481.8756
   13345   14446.4582
   13346   14718.0353
   13347   14245.9900
   13348   14379.1709
   13349   14291.4921
   13350   14538.9366
   13351   14376.2884
   13352   14393.4228
   13353   14479.1379
   13354   14466.2830
   13355   14548.2000
   13356   14517.5284
   13357   14435.0265
   13358   14608.3508
   13359   14510.5960
   13360   14527.1200
   13361   14939.6586
   13362   14632.0961
   13363   14525.6623
   13364   14495.3283
   13365   14302.0929
   13366   14047.3832
   13367   14412.2473
   13368   14401.6838
   13369   14484.6750
   13370   14618.2016
   13371   14634.7839
   13372   14407.7914
   13373   14271.1208
   13374   14325.3114
   13375   14321.4567
   13376   14481.1541
   13377   14197.6459
   13378   14538.1336
   13379   14548.3486
   13380   14463.6895
   13381   14354.9001
   13382   14527.8952
   13383   14611.9048
   13384   14348.0190
   13385   14410.8019
   13386   14239.0640
   13387   14534.2691
   13388   14711.2311
   13389   14515.0883
   13390   14632.7917
   13391   14395.6275
   13392   14728.2609
   13393   14539.3830
   13394   14868.2407
   13395   14670.1705
   13396   14590.7722
   13397   14925.9189
   13398   14797.7279
   13399   14733.3396
   13400   14831.1525
   13401   14586.6007
   13402   14498.8682
   13403   14943.6789
   13404   14656.2031
   13405   14535.1679
   13406   14756.0026
   13407   14661.9309
   13408   14875.6434
   13409   14754.3135
   13410   14886.2811
   13411   14590.5487
   13412   14582.8749
   13413   14832.9167
   13414   14673.0648
   13415   14543.7551
   13416   14508.3371
   13417   14643.0970
   13418   14650.5410
   13419   14653.2390
   13420   14804.0049
   13421   14675.8067
   13422   14666.7262
   13423   14658.0272
   13424   14757.7360
   13425   14755.4161
   13426   14739.2223
   13427   14765.2851
   13428   14638.8772
   13429   14734.8590
   13430   14485.9347
   13431   14592.3864
   13432   14635.0475
   13433   14764.5069
   13434   14593.4952
   13435   14400.9399
   13436   14631.0698
   13437   14457.3777
   13438   14603.8422
   13439   14497.1236
   13440   14766.3667
   13441   14267.9201
   13442   14146.0767
   13443   14691.5639
   13444   14578.0049
   13445   14350.4106
   13446   14509.5270
   13447   14264.3923
   13448   14662.0284
   13449   14807.6975
   13450   14547.4609
   13451   14564.7983
   13452   14528.5546
   13453   14810.7857
   13454   14706.9086
   13455   14410.4387
   13456   14412.5946
   13457   14518.8590
   13458   14326.4303
   13459   14492.6049
   13460   14386.3431
   13461   14439.3853
   13462   14559.1919
   13463   14662.1817
   13464   14351.4420
   13465   14412.7891
   13466   14193.4001
   13467   14296.0393
   13468   14711.6077
   13469   14195.0011
   13470   14524.1542
   13471   14459.2710
   13472   14615.0203
   13473   14524.9240
   13474   14318.7683
   13475   14208.4437
   13476   14172.3555
   13477   14146.6447
   13478   14222.2526
   13479   14499.0717
   13480   14404.1934
   13481   14192.4576
   13482   14209.2871
   13483   14416.2938
   13484   14473.1976
   13485   14465.2323
   13486   14267.0629
   13487   14458.4321
   13488   14516.8200
   13489   14464.6207
   13490   14287.9706
   13491   14316.8510
   13492   14376.4086
   13493   14561.7753
   13494   14642.5649
   13495   14262.9065
   13496   14382.1127
   13497   14400.1956
   13498   14555.3038
   13499   14395.4702
   13500   14370.1509
   13501   14506.4924
   13502   14358.8640
   13503   14436.7085
   13504   14308.4860
   13505   14411.7459
   13506   14499.6754
   13507   14325.7091
   13508   14239.5470
   13509   14294.5098
   13510   14401.0974
   13511   14392.9450
   13512   14212.5265
   13513   14406.0677
   13514   14412.3694
   13515   14529.2195
   13516   14421.9593
   13517   14596.8664
   13518   14442.8054
   13519   14628.3249
   13520   14505.6126
   13521   14392.1965
   13522   14643.2114
   13523   14490.4276
   13524   14442.8261
   13525   14438.0990
   13526   14610.4176
   13527   14378.9216
   13528   14324.4438
   13529   14353.6583
   13530   14401.4105
   13531   14317.6820
   13532   14266.1119
   13533   14231.2815
   13534   14262.1210
   13535   14418.2399
   13536   14275.6966
   13537   14272.3079
   13538   14262.2229
   13539   14441.2435
   13540   14323.7470
   13541   14423.9324
   13542   14441.3074
   13543   14402.5669
   13544   14218.0201
   13545   14409.3464
   13546   14401.2694
   13547   14189.9303
   13548   14616.3273
   13549   14727.4817
   13550   14372.0753
   13551   14502.6542
   13552   14457.6260
   13553   14410.1513
   13554   14507.1019
   13555   14358.1559
   13556   14531.7603
   13557   14349.9608
   13558   14476.7649
   13559   14342.8197
   13560   14374.8860
   13561   14308.0159
   13562   14426.3884
   13563   14591.7991
   13564   14664.8011
   13565   14399.6319
   13566   14606.9583
   13567   14204.6660
   13568   14358.0793
   13569   14299.3460
   13570   14585.9026
   13571   14396.8684
   13572   14496.9858
   13573   14143.2970
   13574   14376.9486
   13575   14580.2272
   13576   14606.8867
   13577   14510.6851
   13578   14507.5196
   13579   14881.2214
   13580   14813.0911
   13581   14746.9196
   13582   14550.3595
   13583   14593.5300
   13584   14590.9102
   13585   14605.9955
   13586   14613.6692
   13587   14713.6708
   13588   14512.2886
   13589   14533.7047
   13590   14113.1909
   13591   14016.6928
   13592   14266.8193
   13593   14091.0831
   13594   14241.7103
   13595   14073.4960
   13596   14172.0732
   13597   14160.7200
   13598   14384.0801
   13599   14219.8509
   13600   13968.6283
   13601   14202.0567
   13602   14085.4792
   13603   14141.4583
   13604   14216.2209
   13605   14198.4481
   13606   13908.2276
   13607   14259.8232
   13608   13997.0039
   13609   14177.5344
   13610   14097.9427
   13611   14079.1211
   13612   13731.0385
   13613   14133.4724
   13614   14064.1949
   13615   14286.8332
   13616   14263.3272
   13617   13986.8536
   13618   14185.9853
   13619   14193.1765
   13620   14167.4401
   13621   14165.5493
   13622   13955.3871
   13623   14093.4442
   13624   14005.7943
   13625   14091.6733
   13626   14120.5258
   13627   14058.3374
   13628   13969.9250
   13629   13920.3041
   13630   14031.3316
   13631   13973.2959
   13632   14273.0962
   13633   14277.5094
   13634   14119.3269
   13635   14360.9453
   13636   14267.2362
   13637   14203.8131
   13638   14480.5556
   13639   14154.3446
   13640   14364.6068
   13641   14208.5347
   13642   14119.9865
   13643   14408.6594
   13644   14259.4966
   13645   14504.1949
   13646   14330.2250
   13647   14438.0326
   13648   14031.3765
   13649   14493.6879
   13650   14532.2791
   13651   14467.7915
   13652   14377.5772
   13653   14476.7160
   13654   14480.6102
   13655   14406.7750
   13656   14349.2268
   13657   14328.1095
   13658   14580.2605
   13659   14570.4002
   13660   14390.5132
   13661   14507.6947
   13662   14546.4249
   13663   14348.0151
   13664   14298.4568
   13665   14402.2126
   13666   14329.3554
   13667   14442.7310
   13668   14268.5573
   13669   14536.4848
   13670   14130.9669
   13671   14234.1920
   13672   14404.9391
   13673   14407.6115
   13674   14477.9816
   13675   14507.5621
   13676   14545.9614
   13677   14408.5648
   13678   14510.1337
   13679   14425.7572
   13680   14658.1284
   13681   14357.7945
   13682   14366.8706
   13683   14257.6750
   13684   14397.1759
   13685   14253.2666
   13686   14365.2300
   13687   14073.4229
   13688   14052.0006
   13689   14302.9291
   13690   14073.4345
   13691   14234.9936
   13692   14377.2578
   13693   14127.9775
   13694   14245.2948
   13695   14406.4702
   13696   14431.1064
   13697   14288.3543
   13698   14057.9036
   13699   14258.6914
   13700   14238.6513
   13701   14210.6137
   13702   14500.4740
   13703   14040.1885
   13704   14050.0935
   13705   14028.5554
   13706   14132.1121
   13707   14205.6449
   13708   14061.8016
   13709   14133.1361
   13710   14264.3273
   13711   14067.4668
   13712   14473.5884
   13713   14183.8555
   13714   14307.1330
   13715   14093.7999
   13716   14187.2239
   13717   14267.9183
   13718   13963.7315
   13719   14296.2641
   13720   14391.6886
   13721   14061.9539
   13722   14220.6685
   13723   14508.4133
   13724   14111.9859
   13725   14167.0209
   13726   14302.9634
   13727   14318.8027
   13728   14382.8721
   13729   14376.5756
   13730   14360.9183
   13731   14409.0992
   13732   14310.2485
   13733   14361.5485
   13734   14534.3401
   13735   14518.0137
   13736   14432.5445
   13737   14513.1889
   13738   14495.5371
   13739   14451.2574
   13740   14338.7856
   13741   14228.3691
   13742   14594.2683
   13743   14416.8215
   13744   14483.5576
   13745   14368.4453
   13746   14597.1150
   13747   14571.1716
   13748   14843.2575
   13749   14681.2906
   13750   14182.1373
   13751   14284.4685
   13752   14491.9118
   13753   14601.9313
   13754   14523.6435
   13755   14307.9772
   13756   14752.4888
   13757   14367.1961
   13758   14506.0887
   13759   14187.0501
   13760   14457.7593
   13761   14501.5811
   13762   14576.2356
   13763   14519.1199
   13764   14507.8699
   13765   14447.2331
   13766   14642.6021
   13767   14773.2072
   13768   14621.2114
   13769   14702.8954
   13770   15029.5464
   13771   14722.8198
   13772   14549.8295
   13773   14692.4741
   13774   14627.6250
   13775   14819.8159
   13776   14716.6120
   13777   14510.6734
   13778   14529.2751
   13779   14893.9234
   13780   14630.7187
   13781   14583.8696
   13782   14824.6488
   13783   14894.0473
   13784   14959.6148
   13785   14852.3602
   13786   14890.2130
   13787   14650.0950
   13788   14584.2290
   13789   14707.0540
   13790   14760.1319
   13791   14736.2624
   13792   14921.4343
   13793   14477.9306
   13794   14763.4414
   13795   14719.6242
   13796   14551.6899
   13797   14710.4883
   13798   14388.7548
   13799   14576.4556
   13800   14293.9806
   13801   14440.4693
   13802   14712.3268
   13803   14551.4956
   13804   14699.8500
   13805   14340.4255
   13806   14426.8356
   13807   14392.3511
   13808   14281.4083
   13809   14392.3998
   13810   14698.7846
   13811   14502.7929
   13812   14687.2923
   13813   14536.2774
   13814   14465.5749
   13815   14502.9711
   13816   14333.0952
   13817   14363.0666
   13818   14616.3833
   13819   14476.0865
   13820   14722.7014
   13821   14718.2070
   13822   14610.1153
   13823   14876.3119
   13824   14600.0589
   13825   14664.2348
   13826   14296.5536
   13827   14574.0787
   13828   14323.6983
   13829   14276.4980
   13830   14369.8221
   13831   14264.0842
   13832   14225.9680
   13833   14545.1840
   13834   14572.5432
   13835   14619.3437
   13836   14453.6414
   13837   14397.1547
   13838   14394.6991
   13839   14516.3259
   13840   14506.1843
   13841   14589.1667
   13842   14251.1529
   13843   14530.9965
   13844   14469.5868
   13845   14448.0638
   13846   14512.0339
   13847   14248.6564
   13848   14621.5745
   13849   14605.8531
   13850   14572.0601
   13851   14531.1268
   13852   14555.4929
   13853   14453.5308
   13854   14569.9270
   13855   14345.6679
   13856   14556.2159
   13857   14829.1945
   13858   14419.0716
   13859   14458.6210
   13860   14495.7304
   13861   14390.3159
   13862   14461.6955
   13863   14440.5805
   13864   14192.9408
   13865   14400.6351
   13866   14317.3563
   13867   14616.9783
   13868   14414.5514
   13869   14624.3565
   13870   14536.0342
   13871   14786.6739
   13872   14677.6065
   13873   14644.2062
   13874   14673.0136
   13875   14833.5092
   13876   14913.7967
   13877   14686.7051
   13878   14664.1273
   13879   14706.6828
   13880   14382.6069
   13881   14524.2368
   13882   14560.0544
   13883   14491.8521
   13884   14557.1313
   13885   14558.2854
   13886   14807.9808
   13887   14451.1240
   13888   14449.1218
   13889   14669.4178
   13890   14553.5294
   13891   14680.3737
   13892   14605.9379
   13893   14751.2714
   13894   14654.1541
   13895   14964.2251
   13896   14726.0065
   13897   14761.8374
   13898   14640.4164
   13899   14621.7037
   13900   14632.2332
   13901   14740.3235
   13902   14845.1495
   13903   14746.6516
   13904   14569.4030
   13905   15044.3371
   13906   14506.0154
   13907   14804.9782
   13908   14594.5321
   13909   14546.5135
   13910   14926.0349
   13911   14599.5077
   13912   14821.8448
   13913   14821.9900
   13914   14558.7544
   13915   14583.7413
   13916   14339.4518
   13917   14538.1661
   13918   14500.4664
   13919   14837.5829
   13920   14509.7397
   13921   14673.9356
   13922   14830.2646
   13923   14519.9658
   13924   14737.6392
   13925   14476.5918
   13926   15077.2315
   13927   14850.4353
   13928   14643.9768
   13929   14738.4198
   13930   15045.4315
   13931   14792.8915
   13932   14761.3540
   13933   14637.0399
   13934   14600.2776
   13935   14777.7796
   13936   14801.6031
   13937   14877.3218
   13938   14839.1362
   13939   14754.1429
   13940   14734.1013
   13941   14739.7907
   13942   14963.4546
   13943   14753.0776
   13944   14726.4968
   13945   14697.9017
   13946   14916.8411
   13947   14700.0269
   13948   14963.7308
   13949   14820.9372
   13950   14942.0492
   13951   14725.3034
   13952   14711.5126
   13953   14410.9955
   13954   15024.2654
   13955   14906.0891
   13956   14788.1103
   13957   15145.8996
   13958   14730.2961
   13959   14778.7322
   13960   14561.7577
   13961   14565.0608
   13962   14829.2930
   13963   14809.3329
   13964   14645.1862
   13965   15087.9988
   13966   14673.0519
   13967   14898.7567
   13968   14804.2347
   13969   14685.0481
   13970   14718.9885
   13971   14851.9213
   13972   14820.4154
   13973   14901.9638
   13974   14657.2668
   13975   14633.4903
   13976   14726.5819
   13977   14677.7397
   13978   14875.7238
   13979   14903.9357
   13980   14941.6816
   13981   14781.7163
   13982   14759.3834
   13983   14771.9350
   13984   14653.8414
   13985   14586.8753
   13986   14838.1307
   13987   14683.8662
   13988   14575.4872
   13989   14791.7292
   13990   15046.6042
   13991   14651.9267
   13992   14491.5443
   13993   14785.8096
   13994   14341.5502
   13995   14751.0647
   13996   14616.2366
   13997   14865.4362
   13998   14568.3696
   13999   14950.6055
   14000   14886.9620
   14001   14899.7017
   14002   14663.6262
   14003   15085.1955
   14004   14588.6644
   14005   14860.5014
   14006   14679.0234
   14007   14944.2337
   14008   14902.5273
   14009   14845.5142
   14010   14998.8448
   14011   14955.2719
   14012   14772.2575
   14013   14924.2067
   14014   14940.4809
   14015   14781.3258
   14016   14991.3942
   14017   14824.6740
   14018   14804.9688
   14019   14539.8219
   14020   14911.3332
   14021   14735.8553
   14022   15020.7665
   14023   14575.7746
   14024   14646.2364
   14025   14798.7082
   14026   14761.1322
   14027   14614.5748
   14028   14948.1669
   14029   14934.0456
   14030   14926.4021
   14031   14891.6763
   14032   14945.1112
   14033   14688.1174
   14034   14978.4345
   14035   15112.4199
   14036   14937.8673
   14037   14941.0341
   14038   14597.5883
   14039   14692.8633
   14040   14780.1227
   14041   14660.2564
   14042   14587.8359
   14043   14820.9112
   14044   14539.6128
   14045   14763.5752
   14046   14591.0634
   14047   14748.8975
   14048   14689.7338
   14049   14611.3011
   14050   14460.6918
   14051   14656.1789
   14052   14507.3173
   14053   14751.2198
   14054   14703.7175
   14055   14641.3220
   14056   14828.4237
   14057   14698.5054
   14058   14654.5696
   14059   14492.4522
   14060   14450.2104
   14061   14874.1465
   14062   14777.7604
   14063   14781.3410
   14064   14637.7921
   14065   14628.6950
   14066   14687.5485
   14067   14568.7148
   14068   14672.7837
   14069   14740.8762
   14070   14635.4503
   14071   14605.6710
   14072   14645.6183
   14073   14519.8211
   14074   14574.7262
   14075   14507.4583
   14076   14639.1908
   14077   14750.4276
   14078   14560.8989
   14079   14651.3202
   14080   14510.9264
   14081   14665.0064
   14082   14413.1681
   14083   14787.4139
   14084   14822.5092
   14085   14630.5624
   14086   14990.3385
   14087   15003.8325
   14088   14637.4304
   14089   14687.2105
   14090   14528.1378
   14091   14858.0099
   14092   14599.9894
   14093   14552.8326
   14094   14530.2630
   14095   14251.4563
   14096   14409.1577
   14097   14352.2162
   14098   14400.9512
   14099   14632.1343
   14100   14502.9200
   14101   14340.4582
   14102   14495.8209
   14103   14341.2389
   14104   14557.1682
   14105   14422.0432
   14106   14504.5076
   14107   14561.0353
   14108   14543.8936
   14109   14299.5739
   14110   14212.1677
   14111   14184.5609
   14112   14563.0097
   14113   14736.5494
   14114   14681.4236
   14115   14422.8654
   14116   14848.1609
   14117   14652.4270
   14118   14614.5710
   14119   14528.6302
   14120   14501.0244
   14121   14388.8709
   14122   14398.3390
   14123   14626.6025
   14124   14387.8326
   14125   14541.2410
   14126   14769.8665
   14127   14596.0524
   14128   14656.5727
   14129   14631.4605
   14130   14678.2916
   14131   14594.3311
   14132   14306.1919
   14133   14369.5798
   14134   14508.9599
   14135   14723.1862
   14136   14829.7889
   14137   14666.3416
   14138   14637.9504
   14139   14487.9309
   14140   14609.3812
   14141   14400.4075
   14142   14768.0501
   14143   14497.1826
   14144   14713.4714
   14145   14537.1260
   14146   14411.6773
   14147   14531.6788
   14148   14539.5701
   14149   14552.5981
   14150   14544.8158
   14151   14484.6938
   14152   14466.8671
   14153   14512.2387
   14154   14779.5676
   14155   14517.7333
   14156   14649.1068
   14157   14512.0074
   14158   14494.2800
   14159   14810.7205
   14160   14371.3202
   14161   14451.0803
   14162   14426.1604
   14163   14271.8724
   14164   14644.4062
   14165   14429.8068
   14166   14384.8885
   14167   14431.7221
   14168   14645.6672
   14169   14603.8451
   14170   14529.9556
   14171   14697.8859
   14172   14547.6873
   14173   14653.4112
   14174   14496.0935
   14175   14447.9012
   14176   14679.2571
   14177   14634.1152
   14178   14766.7352
   14179   14439.4793
   14180   14307.2016
   14181   14577.4281
   14182   14370.6706
   14183   14702.9147
   14184   14428.0608
   14185   14658.7183
   14186   14581.2297
   14187   14571.1997
   14188   14436.0043
   14189   14549.3719
   14190   14360.5581
   14191   14502.0816
   14192   14649.4487
   14193   14484.1617
   14194   14594.2536
   14195   14540.0759
   14196   14519.6315
   14197   14659.0912
   14198   14639.5604
   14199   14337.4813
   14200   14464.0761
   14201   14650.0366
   14202   14568.9001
   14203   14544.7527
   14204   14568.7779
   14205   14806.7609
   14206   14667.0792
   14207   14802.8532
   14208   14523.8329
   14209   14605.4241
   14210   14785.8526
   14211   14624.6751
   14212   14658.1305
   14213   14720.5677
   14214   14641.9126
   14215   14771.8260
   14216   14534.0182
   14217   14398.4159
   14218   14333.1037
   14219   14389.0664
   14220   14353.6197
   14221   14494.6685
   14222   14499.0171
   14223   14591.9058
   14224   14453.6292
   14225   14582.1883
   14226   14683.3551
   14227   14355.7481
   14228   14325.7120
   14229   14308.5295
   14230   14292.2946
   14231   14475.1083
   14232   14114.9498
   14233   14266.5672
   14234   14558.3090
   14235   14360.3558
   14236   14281.8177
   14237   14277.1639
   14238   13916.4406
   14239   14166.2800
   14240   14277.4224
   14241   13992.8017
   14242   14076.3110
   14243   14053.4382
   14244   14060.9815
   14245   14201.4139
   14246   14129.0182
   14247   14048.5246
   14248   14295.1822
   14249   14219.7390
   14250   14399.3287
   14251   14433.7255
   14252   14215.6884
   14253   14318.8620
   14254   14507.3049
   14255   14393.7429
   14256   14526.6202
   14257   14219.2671
   14258   14071.6447
   14259   14370.0832
   14260   14195.7031
   14261   14396.7948
   14262   14233.4992
   14263   14086.4383
   14264   14300.6899
   14265   14077.2124
   14266   14111.7250
   14267   14276.9346
   14268   13968.6965
   14269   14399.4712
   14270   14178.1689
   14271   14373.1475
   14272   14487.9756
   14273   14343.2533
   14274   14440.5708
   14275   14363.1560
   14276   14532.9180
   14277   14328.2722
   14278   14599.3464
   14279   14302.2914
   14280   14687.0381
   14281   14351.6087
   14282   14463.1242
   14283   14470.3413
   14284   14474.3941
   14285   14339.3390
   14286   14375.7514
   14287   14298.3064
   14288   14378.0458
   14289   14273.4561
   14290   14404.5731
   14291   14498.6091
   14292   14363.6653
   14293   14429.9035
   14294   14288.3978
   14295   14505.9882
   14296   14701.2646
   14297   14711.5238
   14298   14441.4902
   14299   14501.9944
   14300   14481.7400
   14301   14321.1817
   14302   14464.3007
   14303   14401.9645
   14304   14646.9431
   14305   14451.6232
   14306   14607.4037
   14307   14437.5839
   14308   14536.3563
   14309   14757.4322
   14310   15014.3965
   14311   14538.6803
   14312   14709.9314
   14313   14415.9693
   14314   14813.6581
   14315   14464.3804
   14316   14563.9964
   14317   14571.2723
   14318   14826.0466
   14319   14634.4863
   14320   14724.7914
   14321   14621.0789
   14322   14397.1334
   14323   14424.0688
   14324   14576.2949
   14325   14762.0574
   14326   14507.2419
   14327   14704.7417
   14328   14468.6516
   14329   14629.7709
   14330   14462.6866
   14331   14654.7773
   14332   14362.2318
   14333   14387.4703
   14334   14502.2505
   14335   14455.7654
   14336   14463.2115
   14337   14226.3244
   14338   14485.0235
   14339   14305.5909
   14340   14626.6684
   14341   14414.5498
   14342   14586.4705
   14343   14643.1793
   14344   14435.8129
   14345   14606.5485
   14346   14564.4304
   14347   14654.9592
   14348   14290.4177
   14349   14472.7467
   14350   14572.4568
   14351   14493.4730
   14352   14133.7909
   14353   14439.9730
   14354   14396.9284
   14355   14469.8147
   14356   14668.5084
   14357   14583.3658
   14358   14529.0902
   14359   14368.6931
   14360   14422.5857
   14361   14661.0880
   14362   14539.6206
   14363   14881.8609
   14364   14632.3233
   14365   14880.7846
   14366   14834.4856
   14367   14833.7240
   14368   14495.3833
   14369   14528.6706
   14370   14521.6339
   14371   14268.5091
   14372   14628.0379
   14373   14538.2713
   14374   14547.9181
   14375   14486.7386
   14376   14919.5380
   14377   14480.4697
   14378   14651.8297
   14379   14500.1311
   14380   14590.9493
   14381   14456.6207
   14382   14691.2039
   14383   14291.3475
   14384   14531.8950
   14385   14227.2041
   14386   14321.6775
   14387   14314.9561
   14388   14225.2266
   14389   14235.1046
   14390   14152.5477
   14391   14419.5864
   14392   14328.5160
   14393   14253.2954
   14394   14273.2691
   14395   14426.7039
   14396   14031.5339
   14397   14072.2197
   14398   14324.2195
   14399   14273.7285
   14400   14358.8552
   14401   14300.7349
   14402   14099.1437
   14403   14129.2156
   14404   14219.9258
   14405   14314.8676
   14406   14438.7950
   14407   14233.6598
   14408   14171.3221
   14409   14204.2881
   14410   14280.9521
   14411   14187.3664
   14412   14179.5528
   14413   14189.4642
   14414   14229.7104
   14415   14346.5070
   14416   14384.2295
   14417   14165.1172
   14418   14207.4978
   14419   14154.0315
   14420   14228.2890
   14421   14204.4832
   14422   14341.9679
   14423   14301.3673
   14424   14149.1323
   14425   14179.4246
   14426   13929.5917
   14427   14146.1205
   14428   14094.4761
   14429   14174.4689
   14430   14329.0794
   14431   14274.6209
   14432   14319.4456
   14433   14434.6706
   14434   14225.7748
   14435   14251.9480
   14436   14128.7179
   14437   13917.8894
   14438   14224.7016
   14439   14249.9711
   14440   13978.4818
   14441   14346.4521
   14442   14045.8616
   14443   14060.5518
   14444   14326.5955
   14445   13911.1744
   14446   14186.8191
   14447   14116.5949
   14448   14268.1651
   14449   14454.5760
   14450   14113.6521
   14451   14019.4500
   14452   14243.8624
   14453   14245.3174
   14454   14291.9369
   14455   14274.7375
   14456   14237.4200
   14457   14107.5551
   14458   14398.8788
   14459   14459.5728
   14460   14437.3345
   14461   14174.7639
   14462   14297.2822
   14463   13998.8450
   14464   14397.6254
   14465   14399.9558
   14466   14106.4442
   14467   14283.2063
   14468   14086.6218
   14469   14327.0445
   14470   14481.0382
   14471   14281.7002
   14472   14370.1601
   14473   14437.9195
   14474   14381.1473
   14475   14294.8537
   14476   14235.9995
   14477   14228.2217
   14478   14403.7927
   14479   14239.8872
   14480   14259.9715
   14481   14114.6306
   14482   14057.0446
   14483   14279.8128
   14484   14207.1393
   14485   14249.4723
   14486   14201.2017
   14487   14396.6314
   14488   14414.1179
   14489   14166.3013
   14490   14070.0175
   14491   14126.3973
   14492   13889.6101
   14493   14019.8111
   14494   14122.6035
   14495   14067.5548
   14496   14188.0666
   14497   14391.5421
   14498   14364.1020
   14499   14450.9467
   14500   14295.7595
   14501   14329.3311
   14502   14334.4534
   14503   14203.4931
   14504   14416.9803
   14505   14222.8818
   14506   14182.1858
   14507   14235.5975
   14508   14429.6867
   14509   14188.0236
   14510   14531.9584
   14511   14274.2229
   14512   14185.3538
   14513   14493.3562
   14514   14317.7632
   14515   14643.8279
   14516   14479.4261
   14517   14087.2503
   14518   14578.5860
   14519   14088.7160
   14520   14362.1869
   14521   14374.3944
   14522   14451.0776
   14523   14242.6499
   14524   14238.7445
   14525   14431.5956
   14526   14175.2334
   14527   14193.5619
   14528   14308.7158
   14529   14339.4228
   14530   13993.1239
   14531   14207.3287
   14532   14317.7610
   14533   14202.2280
   14534   14238.4900
   14535   14374.3875
   14536   14646.6178
   14537   14294.1604
   14538   14144.2268
   14539   14437.6063
   14540   14150.2454
   14541   14319.6041
   14542   14230.0715
   14543   14420.3008
   14544   14375.9053
   14545   14626.2569
   14546   14743.2137
   14547   14384.1230
   14548   14564.1949
   14549   14495.5004
   14550   14329.0426
   14551   14452.7465
   14552   14336.2612
   14553   14034.5215
   14554   14223.4130
   14555   14273.4810
   14556   14436.2336
   14557   14498.8121
   14558   14231.4868
   14559   14166.8049
   14560   14217.7699
   14561   14148.9312
   14562   14212.8029
   14563   14207.3424
   14564   14107.3617
   14565   14195.0261
   14566   14153.6530
   14567   14200.2899
   14568   14503.5587
   14569   14259.2483
   14570   14210.7264
   14571   14439.8954
   14572   14095.4416
   14573   14356.5752
   14574   14577.3380
   14575   14475.0699
   14576   14760.8177
   14577   14592.3035
   14578   14420.8917
   14579   14394.8984
   14580   14415.1533
   14581   14431.0642
   14582   14515.8745
   14583   14467.0578
   14584   14572.4367
   14585   14526.1564
   14586   14846.7560
   14587   14495.7064
   14588   14426.1415
   14589   14357.9902
   14590   14707.2624
   14591   14491.4315
   14592   14362.7339
   14593   14426.6770
   14594   14370.9969
   14595   14233.7980
   14596   14074.2723
   14597   14363.4034
   14598   14331.9632
   14599   14459.4848
   14600   14264.9697
   14601   14261.2796
   14602   14560.1076
   14603   14201.6536
   14604   14588.6808
   14605   14305.5357
   14606   14764.7253
   14607   14319.6608
   14608   14269.0345
   14609   14580.3500
   14610   14582.2375
   14611   14429.5614
   14612   14456.4282
   14613   14246.7746
   14614   14502.4639
   14615   14567.0973
   14616   14607.2389
   14617   14754.6588
   14618   14681.1501
   14619   14560.7290
   14620   14513.8767
   14621   14578.3386
   14622   14489.7263
   14623   14610.4084
   14624   14634.1906
   14625   14565.3168
   14626   14289.8080
   14627   14358.0946
   14628   14512.3104
   14629   14523.6639
   14630   14314.6654
   14631   14486.9536
   14632   14578.2805
   14633   14254.3107
   14634   14388.2650
   14635   14331.1558
   14636   14415.5947
   14637   14448.6836
   14638   14249.4291
   14639   14498.2762
   14640   14228.3922
   14641   14574.0556
   14642   14651.4462
   14643   14400.0876
   14644   14515.4221
   14645   14509.3766
   14646   14279.2288
   14647   14346.6793
   14648   14288.4960
   14649   14547.5531
   14650   14288.5128
   14651   14551.9386
   14652   14273.5248
   14653   14368.9427
   14654   14420.3217
   14655   14243.5897
   14656   14491.7848
   14657   14320.6201
   14658   14249.5342
   14659   14162.2266
   14660   13988.1049
   14661   14084.9190
   14662   14287.1096
   14663   14437.3773
   14664   14434.9167
   14665   14179.8143
   14666   14103.7334
   14667   14245.3104
   14668   14294.1907
   14669   14022.1774
   14670   14240.8057
   14671   14200.8817
   14672   14111.1587
   14673   14092.2585
   14674   14194.1253
   14675   14238.5297
   14676   14396.0715
   14677   14284.8278
   14678   14114.1204
   14679   14188.3873
   14680   14176.5909
   14681   14230.6939
   14682   14174.9929
   14683   13890.3057
   14684   13984.5706
   14685   14027.3483
   14686   14263.1067
   14687   14056.6024
   14688   14147.7347
   14689   14009.8369
   14690   13919.7402
   14691   13786.2042
   14692   13840.3327
   14693   13852.3164
   14694   14249.0912
   14695   14131.0385
   14696   14140.4235
   14697   14149.6200
   14698   13999.4867
   14699   14028.7062
   14700   14200.4781
   14701   14120.4167
   14702   14062.7851
   14703   14184.7398
   14704   14166.3576
   14705   14258.3242
   14706   14163.1983
   14707   14326.6449
   14708   14201.6243
   14709   14251.8949
   14710   14355.8970
   14711   14254.8901
   14712   14391.3169
   14713   14365.3773
   14714   14430.8681
   14715   14133.0435
   14716   14397.0106
   14717   14503.7284
   14718   14327.1803
   14719   13744.8689
   14720   14211.6663
   14721   14111.0409
   14722   14120.3024
   14723   14021.2244
   14724   13979.5881
   14725   13976.6101
   14726   14130.5076
   14727   13997.4728
   14728   13921.8427
   14729   13987.7418
   14730   14298.5606
   14731   14146.2521
   14732   14270.7878
   14733   14299.3063
   14734   14182.4751
   14735   14204.6185
   14736   14428.8711
   14737   14398.7395
   14738   14226.0651
   14739   14167.7781
   14740   14252.8399
   14741   14484.8232
   14742   14176.6711
   14743   14330.9375
   14744   14331.1001
   14745   14289.7413
   14746   13928.7132
   14747   14399.8086
   14748   14280.6812
   14749   14099.4654
   14750   13979.0610
   14751   14053.9840
   14752   14243.6262
   14753   14506.0446
   14754   14097.0916
   14755   14053.8011
   14756   14228.6689
   14757   14415.2261
   14758   14123.0022
   14759   14004.7339
   14760   14103.6924
   14761   14165.2160
   14762   14112.5064
   14763   14371.6859
   14764   14363.3225
   14765   14460.6020
   14766   14296.1495
   14767   14495.1015
   14768   14296.2231
   14769   14192.7470
   14770   14537.3753
   14771   14484.7892
   14772   14355.4280
   14773   14484.6638
   14774   14482.2213
   14775   14065.7192
   14776   14342.1971
   14777   14750.0079
   14778   14363.2477
   14779   14310.9814
   14780   14515.2155
   14781   14610.7058
   14782   14284.9613
   14783   14584.4523
   14784   14443.3429
   14785   14520.4340
   14786   14134.9049
   14787   14512.6634
   14788   14647.4407
   14789   14608.6839
   14790   14483.3830
   14791   14305.6888
   14792   14471.2897
   14793   14527.1697
   14794   14558.9660
   14795   14425.1866
   14796   14225.2956
   14797   14620.7946
   14798   14399.6215
   14799   14215.4550
   14800   14405.8745
   14801   14213.5205
   14802   14274.6614
   14803   14040.6027
   14804   14170.2552
   14805   14314.7920
   14806   14267.6805
   14807   14278.0260
   14808   14136.5730
   14809   14232.4775
   14810   14164.6480
   14811   14479.5031
   14812   14115.6070
   14813   14387.5511
   14814   14019.6285
   14815   13847.3672
   14816   14188.5960
   14817   14265.0238
   14818   13969.9303
   14819   14290.1234
   14820   14063.9744
   14821   14458.4209
   14822   14077.7567
   14823   14255.3275
   14824   14449.7859
   14825   14351.4901
   14826   14090.4635
   14827   14163.6090
   14828   14372.8260
   14829   14529.0658
   14830   14324.9936
   14831   14365.6203
   14832   13983.2316
   14833   14123.8362
   14834   14014.2234
   14835   14237.2921
   14836   14046.1110
   14837   14176.0822
   14838   14209.6267
   14839   14414.0435
   14840   14165.7155
   14841   14144.4400
   14842   14329.0845
   14843   14340.6095
   14844   14622.4664
   14845   14361.4642
   14846   14200.2986
   14847   14505.2464
   14848   14224.6888
   14849   14326.1710
   14850   14263.5015
   14851   14365.3494
   14852   14490.6385
   14853   14112.7787
   14854   14378.3884
   14855   14202.0816
   14856   14152.2375
   14857   14378.0285
   14858   14335.8492
   14859   14155.5907
   14860   14438.7175
   14861   14269.5548
   14862   14101.7905
   14863   14028.9534
   14864   14278.2052
   14865   13998.5359
   14866   14408.4709
   14867   14204.6504
   14868   14146.7845
   14869   14391.5717
   14870   14236.2010
   14871   14275.6318
   14872   14480.9762
   14873   14492.3449
   14874   14471.1623
   14875   14291.5453
   14876   14471.1495
   14877   14160.4848
   14878   14204.8714
   14879   14042.8016
   14880   14084.5702
   14881   14175.8063
   14882   14143.9119
   14883   14063.0619
   14884   13916.5552
   14885   14044.0779
   14886   14045.4672
   14887   14187.6587
   14888   14063.7197
   14889   14004.9473
   14890   14079.3800
   14891   14317.0596
   14892   14136.7096
   14893   14350.2072
   14894   14460.0710
   14895   14297.3749
   14896   14291.8059
   14897   14215.7381
   14898   14242.1959
   14899   14065.2012
   14900   14291.7261
   14901   14423.9692
   14902   14245.5430
   14903   14370.1060
   14904   14365.0189
   14905   14205.5961
   14906   14293.1950
   14907   14289.5413
   14908   14463.4378
   14909   14291.2432
   14910   13976.7406
   14911   14340.5803
   14912   14553.5654
   14913   14163.3572
   14914   14385.3166
   14915   14338.4165
   14916   14229.6638
   14917   14222.9212
   14918   14265.4385
   14919   14308.6741
   14920   14236.3197
   14921   14309.3596
   14922   14601.3671
   14923   14432.4466
   14924   13972.7009
   14925   14242.4962
   14926   14412.9625
   14927   14426.5149
   14928   14084.0324
   14929   14260.2615
   14930   14234.3115
   14931   14318.3454
   14932   14292.6401
   14933   14335.4954
   14934   14407.9807
   14935   14341.1526
   14936   14427.1228
   14937   14292.2197
   14938   14042.0440
   14939   14261.5987
   14940   14519.7476
   14941   14336.9594
   14942   14367.0506
   14943   14454.3188
   14944   14420.3245
   14945   14217.3228
   14946   14410.7842
   14947   14266.9706
   14948   14039.0928
   14949   14062.5026
   14950   14419.8794
   14951   14167.9998
   14952   14423.7157
   14953   14237.1047
   14954   14207.6342
   14955   14266.6108
   14956   14109.8473
   14957   14323.9789
   14958   14226.3477
   14959   14424.0411
   14960   14372.9924
   14961   14209.7867
   14962   14266.8651
   14963   14458.0662
   14964   14390.5429
   14965   14562.3444
   14966   14391.0557
   14967   14395.7668
   14968   14406.9412
   14969   14463.4912
   14970   14375.0834
   14971   14189.6141
   14972   14215.7813
   14973   14368.9603
   14974   14424.5076
   14975   14112.8171
   14976   14184.2058
   14977   13929.4782
   14978   14216.2902
   14979   14330.5503
   14980   14160.9699
   14981   14431.2754
   14982   14593.1276
   14983   14460.4254
   14984   14449.0274
   14985   14151.4909
   14986   14180.7360
   14987   14293.4023
   14988   14197.2352
   14989   14007.1168
   14990   14160.6279
   14991   14417.2867
   14992   14404.9672
   14993   14392.3415
   14994   14340.1617
   14995   14348.3623
   14996   14367.7045
   14997   14281.2079
   14998   14302.6721
   14999   14183.1331
   15000   14220.7362
   15001   14093.4517
   15002   14327.4679
   15003   14549.8104
   15004   14389.5681
   15005   14303.2183
   15006   14521.4827
   15007   14094.8558
   15008   14285.3115
   15009   14192.6291
   15010   14355.2416
   15011   14152.7105
   15012   14421.3894
   15013   14233.5538
   15014   14275.5894
   15015   14293.9126
   15016   14417.8092
   15017   14094.5265
   15018   14366.9940
   15019   14213.0645
   15020   14130.1766
   15021   14304.2962
   15022   14054.6101
   15023   14222.7562
   15024   14301.8708
   15025   14262.1022
   15026   14271.0038
   15027   14200.0844
   15028   14250.7924
   15029   14388.5960
   15030   14064.8422
   15031   14155.1015
   15032   14135.1722
   15033   14244.3294
   15034   14273.7382
   15035   14219.8985
   15036   14378.8602
   15037   14186.0678
   15038   14121.9986
   15039   14033.7002
   15040   14235.6180
   15041   14168.7667
   15042   14301.2735
   15043   14468.3696
   15044   14152.2153
   15045   14053.2119
   15046   14287.2696
   15047   14062.9223
   15048   14060.2371
   15049   14114.3174
   15050   14302.4659
   15051   14414.6661
   15052   14252.2136
   15053   14607.3702
   15054   14770.4281
   15055   14550.4882
   15056   14484.4182
   15057   14431.9553
   15058   14666.8074
   15059   14295.2656
   15060   14331.1542
   15061   14279.6979
   15062   14349.8706
   15063   14369.7036
   15064   14344.0641
   15065   14252.8996
   15066   14405.7446
   15067   14787.3634
   15068   14656.4849
   15069   14521.8635
   15070   14496.8572
   15071   14382.8677
   15072   14534.2866
   15073   14671.7868
   15074   14484.4300
   15075   14566.0239
   15076   14568.2035
   15077   14441.3651
   15078   14637.5435
   15079   14844.7872
   15080   14495.1487
   15081   14671.4621
   15082   14337.2891
   15083   14522.0307
   15084   14488.4154
   15085   14496.3902
   15086   14334.7615
   15087   14387.5183
   15088   14654.0788
   15089   14496.0628
   15090   14578.4018
   15091   14553.7125
   15092   14646.3188
   15093   14445.6517
   15094   14214.3664
   15095   14436.5658
   15096   14506.4366
   15097   14531.1749
   15098   14328.0833
   15099   14077.6962
   15100   14328.0090
   15101   14479.9440
   15102   14456.0211
   15103   14303.9000
   15104   14288.2214
   15105   14317.8059
   15106   14409.8452
   15107   14524.5336
   15108   14517.1949
   15109   14447.4930
   15110   14698.9669
   15111   14586.3812
   15112   14655.5185
   15113   14566.3577
   15114   14443.2475
   15115   14296.3970
   15116   14292.9806
   15117   14248.3540
   15118   14082.0189
   15119   14088.0373
   15120   14412.7679
   15121   14161.6826
   15122   14100.4423
   15123   14260.8654
   15124   14226.8615
   15125   14216.7381
   15126   14074.3285
   15127   14488.6425
   15128   14431.4838
   15129   14065.6717
   15130   14111.6954
   15131   14235.6493
   15132   13928.4186
   15133   14080.4738
   15134   14195.4253
   15135   14293.5601
   15136   14341.9312
   15137   14384.1668
   15138   14129.4770
   15139   14240.1258
   15140   14262.6248
   15141   14360.6403
   15142   14529.8116
   15143   14396.8855
   15144   14293.9621
   15145   14098.4661
   15146   14322.8064
   15147   14313.3263
   15148   14503.6773
   15149   14237.2430
   15150   14345.9585
   15151   14262.4152
   15152   14127.8443
   15153   14282.8704
   15154   14565.8094
   15155   14406.9223
   15156   14508.5141
   15157   14086.9380
   15158   14448.6534
   15159   14433.1438
   15160   14363.1733
   15161   14480.8999
   15162   14407.2348
   15163   14650.5201
   15164   14687.2176
   15165   14559.7919
   15166   14774.5566
   15167   14082.8360
   15168   14725.8083
   15169   14669.8449
   15170   14580.7603
   15171   14517.4878
   15172   14619.7630
   15173   14448.8631
   15174   14484.9547
   15175   14493.8116
   15176   14329.7184
   15177   14590.5015
   15178   14484.4521
   15179   14471.4331
   15180   14902.7108
   15181   14645.9921
   15182   14573.1101
   15183   14502.3466
   15184   14496.2411
   15185   14351.6445
   15186   14533.7563
   15187   14315.4019
   15188   14600.6182
   15189   14480.8153
   15190   14187.8836
   15191   14693.9102
   15192   14819.4670
   15193   14400.2354
   15194   14588.2345
   15195   14594.6939
   15196   14906.6388
   15197   14393.9188
   15198   14597.0555
   15199   14616.7722
   15200   14377.5390
   15201   14570.8760
   15202   14285.1973
   15203   14539.7741
   15204   14655.1865
   15205   14657.8397
   15206   14584.0162
   15207   14792.9861
   15208   14634.9059
   15209   14416.7527
   15210   14429.5832
   15211   14549.8571
   15212   14377.8569
   15213   14553.7971
   15214   14572.0560
   15215   14153.1494
   15216   14453.9260
   15217   14184.1903
   15218   14392.8678
   15219   14228.3357
   15220   14534.5969
   15221   14541.4929
   15222   14324.0558
   15223   14473.1982
   15224   14619.1844
   15225   14361.5447
   15226   14516.0553
   15227   14172.0686
   15228   14381.7769
   15229   14256.5700
   15230   14410.7169
   15231   14549.6127
   15232   14597.7466
   15233   14362.2426
   15234   14276.4671
   15235   14129.7212
   15236   14056.0778
   15237   14265.6151
   15238   14434.7744
   15239   14446.7604
   15240   14395.9990
   15241   14391.5848
   15242   14500.7335
   15243   14611.4944
   15244   14408.9634
   15245   14391.9282
   15246   14406.2939
   15247   14151.1569
   15248   14350.9501
   15249   14298.8151
   15250   14607.5282
   15251   14463.5639
   15252   14375.2750
   15253   14309.4259
   15254   14351.4301
   15255   14583.7733
   15256   14352.6110
   15257   14249.2468
   15258   14510.2260
   15259   14715.9424
   15260   14532.5194
   15261   14196.2289
   15262   14264.5450
   15263   14647.0616
   15264   14257.4736
   15265   14500.2788
   15266   14613.0823
   15267   14236.4746
   15268   14540.9579
   15269   14054.4240
   15270   14479.9033
   15271   14468.8029
   15272   14336.1730
   15273   14226.3116
   15274   14627.0603
   15275   14181.9939
   15276   14266.1141
   15277   14270.6316
   15278   14314.5700
   15279   14019.8649
   15280   14159.5450
   15281   14153.0942
   15282   14356.6028
   15283   14317.4462
   15284   14219.8236
   15285   14577.0454
   15286   14417.8127
   15287   14420.6140
   15288   14502.5524
   15289   14442.7796
   15290   14394.1651
   15291   14397.8515
   15292   14704.7695
   15293   14253.0314
   15294   14260.7055
   15295   14721.3718
   15296   14379.1271
   15297   14215.7859
   15298   14514.2235
   15299   14372.2394
   15300   14466.1508
   15301   14141.2057
   15302   14551.5955
   15303   14306.8502
   15304   14194.6890
   15305   14445.7223
   15306   14318.0645
   15307   14247.4247
   15308   14599.0519
   15309   14398.2813
   15310   14274.6041
   15311   14063.1996
   15312   14201.6090
   15313   14118.0569
   15314   14011.3258
   15315   14163.5919
   15316   14159.7314
   15317   14110.7130
   15318   14157.8372
   15319   14141.1785
   15320   14150.5560
   15321   14205.7369
   15322   14040.5888
   15323   14217.6278
   15324   14176.8006
   15325   14194.6546
   15326   14034.8783
   15327   13979.2254
   15328   14241.1676
   15329   13992.1906
   15330   14176.1567
   15331   14103.1418
   15332   14195.5653
   15333   14026.3774
   15334   14310.0702
   15335   14291.1888
   15336   14242.1640
   15337   14407.8617
   15338   14064.3902
   15339   14101.1497
   15340   14094.2391
   15341   14091.0481
   15342   13848.4006
   15343   14259.6756
   15344   14240.5337
   15345   14125.0452
   15346   13965.9159
   15347   14251.4080
   15348   13922.0070
   15349   14310.2027
   15350   14146.8970
   15351   14067.7954
   15352   14233.9084
   15353   14208.4212
   15354   14196.6276
   15355   14288.8019
   15356   14029.9958
   15357   14147.7057
   15358   14229.4298
   15359   14215.6548
   15360   14348.2530
   15361   14332.7681
   15362   14718.3696
   15363   14434.1267
   15364   14608.5635
   15365   14685.2168
   15366   14544.6410
   15367   14686.1616
   15368   14575.3749
   15369   14425.8443
   15370   14195.5043
   15371   14141.8055
   15372   14449.4612
   15373   14379.8764
   15374   14530.5388
   15375   14506.1877
   15376   14555.3079
   15377   14500.6380
   15378   14167.4114
   15379   14349.8474
   15380   14563.8902
   15381   14257.0690
   15382   14071.2152
   15383   14261.3430
   15384   14035.8879
   15385   14113.0954
   15386   14327.4746
   15387   14143.8136
   15388   14169.2586
   15389   14467.9167
   15390   14237.0740
   15391   14374.8054
   15392   14354.0981
   15393   14176.0013
   15394   14476.6509
   15395   14127.0582
   15396   14216.8297
   15397   14375.4868
   15398   14173.5630
   15399   14140.3098
   15400   14112.6133
   15401   14277.4787
   15402   14366.4817
   15403   14324.6332
   15404   14735.9692
   15405   14185.3130
   15406   14387.9555
   15407   14234.8321
   15408   14732.4630
   15409   14505.2887
   15410   14286.2040
   15411   14453.4049
   15412   14239.1040
   15413   14352.4840
   15414   14645.7460
   15415   14402.3399
   15416   14333.6531
   15417   14290.7629
   15418   14516.6239
   15419   14606.1349
   15420   14484.5716
   15421   14273.9716
   15422   14387.2044
   15423   14419.2034
   15424   14194.3528
   15425   14253.5060
   15426   14465.5709
   15427   14379.4516
   15428   14353.3874
   15429   14567.4364
   15430   14280.9583
   15431   14279.9227
   15432   14013.0229
   15433   14300.9569
   15434   14284.0807
   15435   14231.4144
   15436   14223.7511
   15437   14298.1098
   15438   14173.7966
   15439   14478.0886
   15440   14203.4523
   15441   14177.1410
   15442   14295.9288
   15443   14427.2884
   15444   14288.4312
   15445   14385.7662
   15446   14601.7453
   15447   14485.8608
   15448   14618.6993
   15449   14528.3021
   15450   14409.2466
   15451   14979.3477
   15452   14433.9035
   15453   14705.9305
   15454   14520.6833
   15455   14512.6303
   15456   14659.9358
   15457   14644.9030
   15458   14397.5217
   15459   14420.5140
   15460   14288.8011
   15461   14205.9022
   15462   14671.4170
   15463   14158.2969
   15464   14576.6978
   15465   14238.7408
   15466   14469.3162
   15467   14094.3299
   15468   13925.1638
   15469   14220.1672
   15470   14379.4380
   15471   14247.4165
   15472   13898.2233
   15473   14193.2580
   15474   13818.3509
   15475   13992.0076
   15476   13945.2002
   15477   14037.8814
   15478   14331.1269
   15479   14275.2412
   15480   14167.4600
   15481   14433.4872
   15482   14269.2198
   15483   14116.7151
   15484   14068.3237
   15485   13822.8391
   15486   14177.0461
   15487   13839.3423
   15488   13925.4856
   15489   14106.9415
   15490   13908.8334
   15491   13874.7376
   15492   14158.6712
   15493   14003.9883
   15494   13792.7232
   15495   14108.9772
   15496   14169.4105
   15497   13826.4059
   15498   14317.7617
   15499   13870.1468
   15500   14130.5374
   15501   14273.1905
   15502   14192.7586
   15503   14290.4514
   15504   14283.5259
   15505   14122.8467
   15506   14173.2225
   15507   14288.8521
   15508   14476.9833
   15509   14414.6394
   15510   14421.2619
   15511   14363.2743
   15512   14442.7968
   15513   14236.5253
   15514   14387.6796
   15515   14603.1706
   15516   14393.6507
   15517   14340.0934
   15518   14142.9699
   15519   14385.8087
   15520   14373.0970
   15521   14446.9318
   15522   14219.3443
   15523   14223.8476
   15524   14403.1585
   15525   14167.9320
   15526   14134.3076
   15527   14217.3368
   15528   14197.0223
   15529   14121.7069
   15530   14042.3525
   15531   14100.8106
   15532   14278.1051
   15533   14350.2536
   15534   14153.1962
   15535   14171.4865
   15536   14431.8102
   15537   14183.4520
   15538   14338.2224
   15539   14460.7358
   15540   13863.0759
   15541   14019.4080
   15542   14353.0405
   15543   14179.1575
   15544   14206.1421
   15545   14142.4144
   15546   14169.3264
   15547   14503.7976
   15548   14501.5342
   15549   14522.7588
   15550   14471.1180
   15551   14232.4021
   15552   14165.7144
   15553   14357.2808
   15554   14366.0438
   15555   14487.8395
   15556   14479.3579
   15557   14273.0272
   15558   14419.9043
   15559   14416.7839
   15560   14461.3170
   15561   14413.1888
   15562   14292.0492
   15563   14306.6459
   15564   14653.4667
   15565   14489.8874
   15566   14457.0296
   15567   14497.4646
   15568   14419.6625
   15569   14448.1468
   15570   14266.2928
   15571   14445.7926
   15572   14579.8650
   15573   14419.8240
   15574   14426.4420
   15575   14619.0448
   15576   14480.7957
   15577   14229.8782
   15578   14630.6273
   15579   14004.1230
   15580   14282.4128
   15581   14092.7586
   15582   14186.8146
   15583   14267.0470
   15584   14316.0447
   15585   14328.1665
   15586   14205.2133
   15587   14032.6931
   15588   14275.2305
   15589   14219.0084
   15590   14116.3988
   15591   14197.1283
   15592   14364.3595
   15593   14080.7313
   15594   14188.6657
   15595   14391.3684
   15596   14194.8455
   15597   14314.6126
   15598   14133.0433
   15599   14638.7900
   15600   14188.5682
   15601   14469.6480
   15602   14370.3552
   15603   14219.2536
   15604   14230.7195
   15605   14312.1683
   15606   14208.6464
   15607   14187.2782
   15608   14511.1090
   15609   14461.0837
   15610   14294.9844
   15611   14179.8812
   15612   14143.6874
   15613   14091.9179
   15614   14061.0429
   15615   14165.8078
   15616   14386.1587
   15617   14260.0249
   15618   14212.2904
   15619   14059.9257
   15620   14177.2342
   15621   14141.1683
   15622   13961.9455
   15623   13863.6159
   15624   14311.0207
   15625   13922.8377
   15626   14236.9289
   15627   14233.9023
   15628   14129.7671
   15629   13994.4968
   15630   14085.4515
   15631   14080.2094
   15632   14416.5722
   15633   14270.8651
   15634   14151.6296
   15635   14311.3230
   15636   14182.2460
   15637   14520.1816
   15638   14114.3788
   15639   14312.8832
   15640   14295.6176
   15641   14287.7428
   15642   14279.3581
   15643   14119.3437
   15644   14157.8310
   15645   14193.3680
   15646   14243.3011
   15647   14340.2928
   15648   14228.3946
   15649   14397.7252
   15650   14297.6761
   15651   14137.2956
   15652   14464.8566
   15653   14166.6912
   15654   14090.6275
   15655   14200.0041
   15656   14314.6691
   15657   14123.9641
   15658   14043.3990
   15659   14203.4404
   15660   14120.5711
   15661   14181.2220
   15662   13994.7316
   15663   14164.6947
   15664   14216.4784
   15665   14148.8200
   15666   14075.8166
   15667   14134.0480
   15668   14134.2973
   15669   14345.6258
   15670   14397.9169
   15671   14229.0438
   15672   14193.7415
   15673   14267.5867
   15674   14422.0289
   15675   14320.9034
   15676   14383.1958
   15677   14087.6618
   15678   14420.2593
   15679   14352.8242
   15680   14262.6866
   15681   14384.9664
   15682   14455.8173
   15683   14707.9567
   15684   14389.2429
   15685   14312.4972
   15686   14264.7257
   15687   14317.7316
   15688   14172.9184
   15689   14288.9180
   15690   14514.0178
   15691   14461.7130
   15692   14516.4801
   15693   14440.4270
   15694   14625.7764
   15695   14447.4817
   15696   14550.9389
   15697   14563.3531
   15698   14522.2612
   15699   14543.8175
   15700   14416.1752
   15701   14610.5341
   15702   14331.2039
   15703   14188.4637
   15704   14131.5202
   15705   14237.3727
   15706   14094.1155
   15707   14102.6045
   15708   14043.5429
   15709   14100.2556
   15710   14210.2629
   15711   14295.9844
   15712   14188.5416
   15713   14323.4645
   15714   14136.7404
   15715   14481.0228
   15716   14311.9641
   15717   14304.2284
   15718   14131.7873
   15719   14192.2076
   15720   14391.5110
   15721   14076.2509
   15722   14067.8543
   15723   13945.6641
   15724   14436.0431
   15725   14055.8204
   15726   14171.7319
   15727   14145.1287
   15728   14163.0574
   15729   14260.5687
   15730   14448.5500
   15731   14233.5651
   15732   14199.8323
   15733   14332.4495
   15734   14585.5592
   15735   14437.4284
   15736   14581.4574
   15737   14405.3752
   15738   14482.8115
   15739   14519.7688
   15740   14531.9272
   15741   14265.2514
   15742   14265.6745
   15743   14230.5092
   15744   14246.9670
   15745   14238.9317
   15746   14376.1115
   15747   14340.5368
   15748   14081.7735
   15749   14513.6008
   15750   14272.1681
   15751   14592.0075
   15752   14280.6542
   15753   14264.5016
   15754   14171.1919
   15755   14483.6917
   15756   14291.7595
   15757   14256.6178
   15758   14392.0052
   15759   13861.9040
   15760   14231.9477
   15761   14147.9038
   15762   14369.5946
   15763   14146.2193
   15764   14213.4045
   15765   14291.4489
   15766   14152.9888
   15767   13981.7286
   15768   14391.8875
   15769   14088.5040
   15770   14584.6499
   15771   14179.5850
   15772   14410.1031
   15773   14210.1378
   15774   14308.7762
   15775   14222.2991
   15776   14337.4629
   15777   14299.1287
   15778   14403.9100
   15779   14440.3333
   15780   14092.2660
   15781   14154.3327
   15782   14234.0534
   15783   14386.9762
   15784   14414.0440
   15785   14188.2820
   15786   14050.6145
   15787   14493.3553
   15788   14133.4992
   15789   14396.4144
   15790   14292.6186
   15791   14652.0107
   15792   14370.6635
   15793   14702.6199
   15794   14593.7391
   15795   14332.1645
   15796   14233.9579
   15797   14266.5152
   15798   14098.0282
   15799   14341.3914
   15800   14335.8659
   15801   14320.5130
   15802   13863.9550
   15803   13957.5354
   15804   14188.3365
   15805   14075.4698
   15806   14212.7992
   15807   14222.6877
   15808   14173.9029
   15809   14230.0360
   15810   14050.3897
   15811   14401.4144
   15812   13980.8551
   15813   14122.5798
   15814   14147.2824
   15815   14543.1113
   15816   14162.5527
   15817   14291.3552
   15818   14222.5089
   15819   14187.7754
   15820   14215.3140
   15821   14510.6968
   15822   14418.6161
   15823   14217.8976
   15824   14296.2084
   15825   14349.9035
   15826   14187.6562
   15827   14316.0976
   15828   14471.1975
   15829   14097.7116
   15830   14253.1729
   15831   14099.4239
   15832   14262.7867
   15833   14159.3035
   15834   14385.8364
   15835   14359.0726
   15836   14122.2556
   15837   14331.0893
   15838   14466.8607
   15839   14199.8212
   15840   14635.0907
   15841   14251.7707
   15842   14149.8266
   15843   14392.3414
   15844   14146.2069
   15845   14196.0903
   15846   13963.9025
   15847   14588.0916
   15848   14327.4111
   15849   14472.6624
   15850   14318.9154
   15851   14046.6033
   15852   14323.1631
   15853   14277.4306
   15854   14287.2420
   15855   14312.9445
   15856   14250.7485
   15857   14730.9762
   15858   14235.0631
   15859   14563.3936
   15860   14302.6777
   15861   14253.1668
   15862   14295.3429
   15863   14421.4513
   15864   14405.2456
   15865   14543.8687
   15866   14522.2459
   15867   14473.0149
   15868   14564.4267
   15869   14322.8269
   15870   14089.8263
   15871   14319.6352
   15872   14586.8422
   15873   14607.7816
   15874   14493.4862
   15875   14389.9771
   15876   14721.1596
   15877   14608.5012
   15878   14468.0544
   15879   14779.4239
   15880   14617.1892
   15881   14594.7768
   15882   14623.8661
   15883   14270.7076
   15884   14345.6453
   15885   14505.9872
   15886   14450.6023
   15887   14468.0980
   15888   14536.3345
   15889   14479.1172
   15890   14414.7772
   15891   14590.8832
   15892   14412.9403
   15893   14521.2569
   15894   14065.3639
   15895   14318.1805
   15896   14114.9751
   15897   14456.4388
   15898   14253.2928
   15899   14348.3545
   15900   14287.9606
   15901   14633.6810
   15902   14306.2398
   15903   14388.9165
   15904   14364.6943
   15905   14500.4151
   15906   14641.4042
   15907   14335.9905
   15908   14401.3488
   15909   14349.1986
   15910   14409.9863
   15911   14542.0227
   15912   14510.1986
   15913   14772.2034
   15914   14555.9558
   15915   14339.3284
   15916   14641.0827
   15917   14568.5774
   15918   14605.4967
   15919   14398.5631
   15920   14403.8699
   15921   14360.3347
   15922   14530.6229
   15923   14662.6435
   15924   14483.8767
   15925   14371.9270
   15926   14315.1105
   15927   14416.2371
   15928   14139.2871
   15929   14015.5810
   15930   14280.9557
   15931   14270.3053
   15932   14231.3649
   15933   14217.3525
   15934   14172.5304
   15935   14364.3901
   15936   14155.1449
   15937   14243.1773
   15938   14335.0484
   15939   14370.1465
   15940   14464.2913
   15941   14371.7964
   15942   14574.6709
   15943   14566.6461
   15944   14374.9707
   15945   14358.7768
   15946   14660.9853
   15947   14814.5639
   15948   14867.2530
   15949   14400.8398
   15950   14522.8720
   15951   14396.0353
   15952   14555.3948
   15953   14514.8215
   15954   14753.9351
   15955   14301.5800
   15956   14377.7187
   15957   14187.1673
   15958   14669.4061
   15959   14387.9732
   15960   14341.9579
   15961   14385.5503
   15962   14293.6976
   15963   14401.9756
   15964   14362.9987
   15965   14509.8918
   15966   14365.9172
   15967   14352.9391
   15968   14425.4215
   15969   14511.3452
   15970   14525.4955
   15971   14274.4991
   15972   14493.6053
   15973   14374.8751
   15974   14538.5864
   15975   14294.1509
   15976   14547.6876
   15977   14683.1725
   15978   14613.1732
   15979   14604.1892
   15980   14444.4354
   15981   14594.8259
   15982   14395.7556
   15983   14582.3797
   15984   14582.5465
   15985   14677.6174
   15986   14813.0151
   15987   14543.5902
   15988   14325.1605
   15989   14720.0874
   15990   14376.1041
   15991   14528.3955
   15992   14443.7115
   15993   14296.7221
   15994   14409.9375
   15995   14427.5688
   15996   14248.0738
   15997   14368.1915
   15998   14258.7235
   15999   14641.6554
   16000   14368.3463
   16001   14818.7251
   16002   14431.4313
   16003   14411.7522
   16004   14370.0132
   16005   14052.2361
   16006   14442.4764
   16007   14558.4177
   16008   14559.5221
   16009   14186.3810
   16010   14708.5916
   16011   14561.9974
   16012   14440.9696
   16013   14435.0131
   16014   14526.1244
   16015   14195.6875
   16016   14152.9640
   16017   14257.0157
   16018   14326.8405
   16019   14250.7160
   16020   14608.2473
   16021   14163.7777
   16022   14290.1769
   16023   13970.7303
   16024   14273.8563
   16025   14230.1257
   16026   14251.0762
   16027   14196.4631
   16028   14231.6927
   16029   14277.2700
   16030   14269.3117
   16031   14471.0974
   16032   14134.7667
   16033   14063.7071
   16034   14004.8716
   16035   14085.3549
   16036   14151.1266
   16037   14067.9132
   16038   13887.9628
   16039   13981.5170
   16040   14089.1544
   16041   14056.5521
   16042   13938.3299
   16043   14066.8691
   16044   14315.3890
   16045   14233.5810
   16046   14147.9516
   16047   13798.2916
   16048   14087.7858
   16049   13845.6308
   16050   13644.4155
   16051   13763.6557
   16052   13819.9620
   16053   13792.8028
   16054   13766.3078
   16055   13643.3202
   16056   14128.6033
   16057   13828.9242
   16058   14074.9898
   16059   14207.5403
   16060   13997.2293
   16061   13852.1582
   16062   13787.1440
   16063   14203.7321
   16064   13997.8535
   16065   13942.2884
   16066   13897.7230
   16067   13800.3562
   16068   13814.8450
   16069   13931.4634
   16070   13961.0600
   16071   13931.2536
   16072   14080.6481
   16073   14146.3240
   16074   14025.6521
   16075   13917.0837
   16076   14125.4651
   16077   14160.0898
   16078   13662.8056
   16079   13930.2330
   16080   14012.6196
   16081   14134.0526
   16082   13989.5468
   16083   13974.7173
   16084   14043.1123
   16085   14098.7710
   16086   14038.6765
   16087   13908.8726
   16088   13803.8706
   16089   14179.2003
   16090   13819.0239
   16091   13854.7077
   16092   13860.8717
   16093   13743.1479
   16094   14048.3708
   16095   13836.9280
   16096   14283.6816
   16097   13902.3488
   16098   14241.8618
   16099   13917.5332
   16100   14017.7565
   16101   14004.6702
   16102   14027.8563
   16103   14249.9482
   16104   14343.5275
   16105   14207.8163
   16106   14186.1031
   16107   14189.8081
   16108   14199.0891
   16109   14131.3162
   16110   14053.7779
   16111   14080.2341
   16112   14295.6938
   16113   14226.2042
   16114   14664.8251
   16115   14271.9963
   16116   14036.9616
   16117   14103.3829
   16118   14313.4963
   16119   14327.7873
   16120   14199.5977
   16121   14302.0256
   16122   14262.6222
   16123   14171.8368
   16124   14358.9272
   16125   14212.1147
   16126   14458.6702
   16127   14221.9475
   16128   14112.7142
   16129   14197.3620
   16130   14180.4564
   16131   14098.1860
   16132   14198.5680
   16133   14062.3116
   16134   13981.1330
   16135   14248.5088
   16136   13975.8538
   16137   14238.4918
   16138   14161.9390
   16139   13963.8786
   16140   14165.3252
   16141   14205.8545
   16142   14352.8955
   16143   14018.9979
   16144   14399.6325
   16145   13831.0766
   16146   14106.6835
   16147   14063.2120
   16148   14096.8013
   16149   13880.2120
   16150   14126.9587
   16151   13958.5813
   16152   14336.9093
   16153   14043.0049
   16154   14009.0198
   16155   14306.4197
   16156   14317.0009
   16157   14329.2584
   16158   14167.5530
   16159   14351.2215
   16160   14308.3929
   16161   14394.8085
   16162   14164.1262
   16163   14235.2700
   16164   14363.8350
   16165   14348.1529
   16166   14182.7474
   16167   14273.0604
   16168   14188.6523
   16169   14311.1901
   16170   14280.5137
   16171   14096.9964
   16172   14004.8834
   16173   14114.6472
   16174   13997.9887
   16175   14019.5269
   16176   14248.7929
   16177   14101.9343
   16178   14296.1096
   16179   14278.2686
   16180   14117.3488
   16181   14224.9233
   16182   14556.0362
   16183   14596.2520
   16184   14512.9247
   16185   14460.5190
   16186   14292.5270
   16187   14468.7840
   16188   14209.5172
   16189   14486.1466
   16190   14178.1334
   16191   14258.1157
   16192   14092.8077
   16193   14077.0285
   16194   14384.8508
   16195   14153.6840
   16196   14121.4664
   16197   14283.7987
   16198   14168.5379
   16199   14458.8901
   16200   14237.4327
   16201   14489.1558
   16202   14239.6692
   16203   14576.5869
   16204   14300.2400
   16205   14407.8649
   16206   14327.2317
   16207   14099.7968
   16208   14416.0288
   16209   14380.8994
   16210   14325.0805
   16211   14295.6099
   16212   14148.7591
   16213   14120.9991
   16214   14176.4279
   16215   14321.5224
   16216   14195.1917
   16217   14015.3001
   16218   14184.9508
   16219   14299.8482
   16220   13870.6113
   16221   14088.4170
   16222   14364.5381
   16223   14035.3760
   16224   13918.2561
   16225   14356.9303
   16226   14146.0061
   16227   14046.1608
   16228   14218.9808
   16229   14015.5879
   16230   13967.1500
   16231   14016.6558
   16232   14339.4491
   16233   14007.5633
   16234   13937.2585
   16235   14097.8257
   16236   14267.7943
   16237   14194.4793
   16238   14205.8007
   16239   14319.3093
   16240   14112.0175
   16241   14379.6448
   16242   14181.9895
   16243   14158.2627
   16244   14305.6138
   16245   14441.7421
   16246   13941.4842
   16247   14330.8743
   16248   14311.0801
   16249   13859.7366
   16250   14247.1462
   16251   14241.5872
   16252   14182.6439
   16253   14029.6717
   16254   14218.4358
   16255   14034.9799
   16256   14357.0256
   16257   14018.5207
   16258   14244.9176
   16259   14202.2706
   16260   14283.3243
   16261   14018.3904
   16262   14316.2366
   16263   14168.8639
   16264   14469.9968
   16265   14505.2828
   16266   14200.2551
   16267   14389.6750
   16268   14323.3840
   16269   14186.0735
   16270   14363.3796
   16271   14263.0306
   16272   14221.2569
   16273   14436.8191
   16274   14363.1866
   16275   14146.1249
   16276   14068.1966
   16277   14182.2595
   16278   14330.2704
   16279   14020.3684
   16280   13947.4767
   16281   14042.3178
   16282   13965.5911
   16283   14534.9999
   16284   14035.2426
   16285   14399.0951
   16286   14281.1382
   16287   14177.4934
   16288   14120.9343
   16289   14422.8900
   16290   14452.8765
   16291   14239.6303
   16292   14450.7280
   16293   14512.6020
   16294   14227.9179
   16295   14247.6596
   16296   14118.4690
   16297   14388.9917
   16298   14219.9719
   16299   13982.9130
   16300   14209.0286
   16301   14349.7647
   16302   14199.0615
   16303   14533.4931
   16304   14423.5108
   16305   14383.8783
   16306   14469.1708
   16307   14445.9136
   16308   14010.2002
   16309   14421.4297
   16310   14213.5134
   16311   14242.2427
   16312   14170.6618
   16313   14348.9057
   16314   14304.8438
   16315   14256.2941
   16316   14270.1553
   16317   14264.8663
   16318   14224.0956
   16319   14194.7605
   16320   14202.0541
   16321   14135.9384
   16322   14237.8513
   16323   14047.2218
   16324   14205.4597
   16325   14018.0513
   16326   14217.7945
   16327   14232.9504
   16328   14317.0892
   16329   14428.9970
   16330   14314.7285
   16331   14143.1006
   16332   14285.0981
   16333   14233.1332
   16334   14204.7095
   16335   14360.2289
   16336   14230.2117
   16337   14446.2652
   16338   14196.1318
   16339   14299.8729
   16340   14104.2871
   16341   13961.7871
   16342   14328.3877
   16343   14192.6620
   16344   14247.2960
   16345   14146.0579
   16346   14306.1170
   16347   14291.9568
   16348   14292.6715
   16349   14239.9980
   16350   14273.8386
   16351   14106.7382
   16352   14362.5393
   16353   13990.9115
   16354   14184.0267
   16355   14173.3316
   16356   14073.6928
   16357   14136.2523
   16358   14038.3717
   16359   14088.4202
   16360   13926.0467
   16361   14069.2317
   16362   14359.9346
   16363   14345.1301
   16364   14420.8803
   16365   14040.5028
   16366   14310.4518
   16367   13944.7623
   16368   14239.2733
   16369   14076.2616
   16370   14214.4850
   16371   13879.9835
   16372   14068.9172
   16373   14081.6490
   16374   13931.7020
   16375   14012.9953
   16376   13941.6624
   16377   14001.6300
   16378   14181.8078
   16379   14265.5620
   16380   14192.0148
   16381   13797.1100
   16382   14148.3758
   16383   14253.6331
   16384   14100.7240
   16385   14182.1125
   16386   14040.2149
   16387   14127.4456
   16388   13974.8364
   16389   14234.8840
   16390   14157.7403
   16391   14260.4495
   16392   14222.0547
   16393   14287.8382
   16394   14266.2876
   16395   14008.6550
   16396   13984.6319
   16397   14092.7485
   16398   14195.9012
   16399   14029.6893
   16400   14109.3354
   16401   13999.1732
   16402   13875.1721
   16403   13757.5873
   16404   14096.7294
   16405   14178.5618
   16406   13739.8909
   16407   13858.6807
   16408   14037.5422
   16409   13987.2432
   16410   13970.7262
   16411   13964.1785
   16412   14061.8219
   16413   13932.4646
   16414   13994.1119
   16415   14030.8158
   16416   13761.9045
   16417   13953.4301
   16418   13885.8799
   16419   13989.4750
   16420   13934.4949
   16421   13801.9398
   16422   14128.4323
   16423   13990.8536
   16424   14168.0090
   16425   14058.1682
   16426   13816.9243
   16427   14008.8509
   16428   13979.2657
   16429   13956.4150
   16430   13942.4223
   16431   13761.6268
   16432   14175.3719
   16433   13640.6075
   16434   13842.4110
   16435   13825.5159
   16436   13986.4928
   16437   13722.9083
   16438   13927.0607
   16439   14008.0849
   16440   14226.2025
   16441   14325.6577
   16442   14077.5646
   16443   14152.2516
   16444   14120.5763
   16445   13999.1216
   16446   14061.3207
   16447   14054.9478
   16448   13687.6113
   16449   14099.6351
   16450   14119.7859
   16451   13808.0642
   16452   13787.9721
   16453   13896.5616
   16454   13984.8600
   16455   13844.5206
   16456   13862.3469
   16457   14259.4698
   16458   14060.2695
   16459   13989.4098
   16460   13745.6589
   16461   13830.5450
   16462   14141.1679
   16463   14100.8617
   16464   14119.9686
   16465   14070.3708
   16466   14260.4615
   16467   14264.7740
   16468   13977.0065
   16469   14071.6229
   16470   14106.6370
   16471   14186.7110
   16472   14202.4999
   16473   14162.8684
   16474   14360.1449
   16475   14415.5327
   16476   14425.9746
   16477   14280.7670
   16478   14414.3535
   16479   14257.1725
   16480   13997.5415
   16481   14375.9618
   16482   14234.6258
   16483   14339.0531
   16484   14140.5013
   16485   14122.7367
   16486   14053.3020
   16487   14073.7283
   16488   13898.8790
   16489   14078.6232
   16490   14145.3618
   16491   14143.0083
   16492   14174.9992
   16493   13973.1848
   16494   14305.7847
   16495   14052.9772
   16496   13882.6087
   16497   14122.0404
   16498   13971.8661
   16499   14172.0250
   16500   14054.8490
   16501   14001.0043
   16502   13767.3330
   16503   13973.8125
   16504   13954.0374
   16505   13938.3027
   16506   13688.1204
   16507   14127.8682
   16508   13909.1476
   16509   14174.2963
   16510   14186.8088
   16511   14049.3134
   16512   14018.1522
   16513   13957.0192
   16514   13981.2016
   16515   14163.3817
   16516   13919.2192
   16517   13952.9335
   16518   14246.3911
   16519   13777.9475
   16520   13887.5950
   16521   14012.3413
   16522   13736.6155
   16523   13875.6313
   16524   14002.5488
   16525   13759.4096
   16526   13643.6774
   16527   13917.6569
   16528   13954.4251
   16529   14162.7750
   16530   14024.8465
   16531   13944.7461
   16532   14087.0787
   16533   14272.9240
   16534   14070.8433
   16535   13900.7491
   16536   13893.7479
   16537   14002.4028
   16538   13787.3963
   16539   14144.3637
   16540   14139.8672
   16541   14362.2600
   16542   14269.9192
   16543   14115.1400
   16544   14045.9736
   16545   14153.8738
   16546   14580.2147
   16547   14108.5512
   16548   14202.8437
   16549   14138.3868
   16550   14380.4313
   16551   14206.3319
   16552   14495.3592
   16553   14271.8048
   16554   14329.0230
   16555   14122.8189
   16556   14282.9977
   16557   14105.4887
   16558   14416.9252
   16559   13975.9104
   16560   14257.9989
   16561   14209.7898
   16562   14228.9152
   16563   14024.1183
   16564   14076.8950
   16565   14320.2559
   16566   14177.2236
   16567   14395.5779
   16568   14253.7183
   16569   14128.8083
   16570   14458.6753
   16571   14254.1532
   16572   14299.4803
   16573   14105.1149
   16574   14247.6140
   16575   14435.4320
   16576   14047.0144
   16577   14172.3463
   16578   14325.2799
   16579   14387.9328
   16580   14208.4864
   16581   14112.0262
   16582   14223.8175
   16583   14086.0510
   16584   14390.9256
   16585   14275.2314
   16586   14389.0214
   16587   14644.6557
   16588   14556.5613
   16589   14551.6309
   16590   14332.1352
   16591   14297.9398
   16592   14506.1978
   16593   14288.4806
   16594   14428.4866
   16595   14356.6708
   16596   14416.5007
   16597   14576.7795
   16598   14290.8936
   16599   14257.2943
   16600   14389.9388
   16601   14407.3969
   16602   14198.1792
   16603   14576.6105
   16604   14069.4041
   16605   14287.4073
   16606   14254.1053
   16607   14267.2958
   16608   14081.0860
   16609   14263.6959
   16610   14235.1006
   16611   14283.3114
   16612   14025.3093
   16613   14315.9341
   16614   14242.5344
   16615   14066.2522
   16616   14213.9971
   16617   14421.5324
   16618   14219.5595
   16619   14163.2726
   16620   14290.2662
   16621   14165.9391
   16622   14328.2612
   16623   14308.1283
   16624   14382.4402
   16625   14215.3222
   16626   14236.3560
   16627   14133.5117
   16628   14096.7538
   16629   14231.9242
   16630   14265.4610
   16631   14248.5092
   16632   14303.9346
   16633   14182.2525
   16634   14149.5418
   16635   14005.8510
   16636   14067.9847
   16637   14367.2244
   16638   14207.2446
   16639   14343.1728
   16640   14176.0208
   16641   14301.6739
   16642   14175.2401
   16643   14127.5298
   16644   14266.9394
   16645   14036.0041
   16646   14151.0261
   16647   14236.4815
   16648   14174.7230
   16649   14254.4444
   16650   14228.5037
   16651   14348.4695
   16652   14233.4402
   16653   14295.1822
   16654   14260.1266
   16655   14301.2858
   16656   14326.1592
   16657   14379.0243
   16658   14351.3567
   16659   14163.8498
   16660   14471.7583
   16661   14179.4397
   16662   14159.1348
   16663   14159.5194
   16664   14267.5084
   16665   14470.9515
   16666   14214.0243
   16667   14124.9510
   16668   14516.5846
   16669   14426.7319
   16670   14437.9270
   16671   14267.2855
   16672   14349.5995
   16673   14212.2318
   16674   14315.4402
   16675   14489.0534
   16676   14389.8964
   16677   14195.5877
   16678   14521.3100
   16679   14296.3657
   16680   14718.0427
   16681   14227.0397
   16682   14632.6278
   16683   14477.3701
   16684   14378.8437
   16685   14654.7066
   16686   14257.7352
   16687   14749.7156
   16688   14442.0010
   16689   14564.2257
   16690   14572.8792
   16691   14803.7466
   16692   14677.8489
   16693   14621.5314
   16694   14879.9202
   16695   14732.3814
   16696   14702.3060
   16697   14523.8349
   16698   14704.0148
   16699   14485.0290
   16700   14677.5220
   16701   14746.6198
   16702   14553.8786
   16703   14449.9978
   16704   14479.5627
   16705   14460.3290
   16706   14548.4246
   16707   14533.5847
   16708   14347.1189
   16709   14478.6921
   16710   14707.8200
   16711   14293.8282
   16712   14310.4274
   16713   14466.4044
   16714   14525.1571
   16715   14374.7250
   16716   14404.7548
   16717   14481.5244
   16718   14509.3455
   16719   14716.3561
   16720   14191.3659
   16721   14411.0907
   16722   14515.0662
   16723   14390.5749
   16724   14626.3981
   16725   14497.1931
   16726   14477.7271
   16727   14360.1214
   16728   14681.0471
   16729   14482.3553
   16730   14481.4851
   16731   14715.2786
   16732   14661.1876
   16733   14640.6677
   16734   14545.4349
   16735   14621.8746
   16736   14566.0608
   16737   14555.5364
   16738   14876.1358
   16739   14559.2693
   16740   14881.7244
   16741   14675.4649
   16742   14889.1411
   16743   14739.1766
   16744   14948.1464
   16745   15023.9556
   16746   14957.1586
   16747   14759.0376
   16748   14694.0705
   16749   14615.6434
   16750   14788.4385
   16751   14619.2532
   16752   15021.6916
   16753   14877.1502
   16754   14801.4488
   16755   14573.4898
   16756   14612.7997
   16757   14550.6046
   16758   14752.0664
   16759   14489.2196
   16760   14414.7692
   16761   14462.8219
   16762   14608.9282
   16763   14660.8526
   16764   14570.0673
   16765   14652.4333
   16766   14712.2132
   16767   14278.7262
   16768   14684.1313
   16769   14408.3817
   16770   14541.4937
   16771   14239.2600
   16772   14328.4679
   16773   14428.5761
   16774   14770.5888
   16775   14517.7667
   16776   14642.0303
   16777   14751.9938
   16778   14957.0037
   16779   14799.0279
   16780   14811.9906
   16781   14478.4875
   16782   14722.3086
   16783   14803.1748
   16784   14802.8605
   16785   14610.2235
   16786   14818.3099
   16787   14540.6499
   16788   14920.1302
   16789   14658.0694
   16790   14599.2434
   16791   14433.3476
   16792   14805.1828
   16793   14626.7264
   16794   14659.2770
   16795   14540.6531
   16796   14856.7129
   16797   14776.5265
   16798   14866.0206
   16799   14814.2717
   16800   14557.8797
   16801   14788.0630
   16802   14513.4547
   16803   14453.7021
   16804   14680.0180
   16805   14496.2517
   16806   14330.8470
   16807   14758.9500
   16808   14712.3564
   16809   14560.6979
   16810   14647.5643
   16811   14610.5446
   16812   14579.4115
   16813   14625.2578
   16814   14456.2582
   16815   14475.7670
   16816   14743.0067
   16817   14465.7953
   16818   14436.7035
   16819   14282.9908
   16820   14421.9674
   16821   14397.1595
   16822   14558.2825
   16823   14752.5744
   16824   14640.3156
   16825   14415.0079
   16826   14460.4833
   16827   14401.5580
   16828   14416.4946
   16829   14784.9633
   16830   14686.4141
   16831   14567.7400
   16832   14419.1328
   16833   14636.2764
   16834   14726.3782
   16835   14674.7014
   16836   14588.7291
   16837   14547.2804
   16838   14182.5730
   16839   14504.9785
   16840   14452.9789
   16841   14439.4833
   16842   14283.1862
   16843   14527.0209
   16844   14264.6878
   16845   14498.3597
   16846   14383.2864
   16847   14277.6380
   16848   14525.9161
   16849   14307.8259
   16850   14570.4280
   16851   14439.0292
   16852   14196.7772
   16853   14379.4508
   16854   14418.6260
   16855   14557.1868
   16856   14389.5523
   16857   14589.0081
   16858   14649.3853
   16859   14538.2987
   16860   14481.4583
   16861   14570.8964
   16862   14320.5665
   16863   14464.8150
   16864   14444.9740
   16865   14433.4605
   16866   14745.4083
   16867   14426.8338
   16868   14680.7325
   16869   14669.3880
   16870   14518.6343
   16871   14732.7317
   16872   14637.8476
   16873   14773.5284
   16874   14489.2535
   16875   14675.4695
   16876   14676.1409
   16877   14781.2264
   16878   14740.1411
   16879   14694.8449
   16880   14436.9151
   16881   14431.5831
   16882   14718.7229
   16883   14680.9428
   16884   14664.6594
   16885   14666.4298
   16886   14653.4388
   16887   14690.2594
   16888   14530.5507
   16889   14630.9019
   16890   14657.4912
   16891   14565.4076
   16892   14505.3124
   16893   14616.4726
   16894   14654.4564
   16895   14496.1060
   16896   14541.9457
   16897   14530.4624
   16898   14598.9769
   16899   14451.6093
   16900   14717.2712
   16901   14420.6054
   16902   15003.0023
   16903   14535.4206
   16904   14936.8493
   16905   14673.5654
   16906   14881.5673
   16907   14558.8769
   16908   14707.2900
   16909   14569.1682
   16910   14783.7387
   16911   14848.5264
   16912   14432.0081
   16913   14755.6187
   16914   14453.0219
   16915   14378.3341
   16916   14469.4976
   16917   14593.8077
   16918   14518.3331
   16919   14505.5220
   16920   14665.7620
   16921   14769.7858
   16922   14468.8590
   16923   14702.4021
   16924   14642.0045
   16925   14456.9020
   16926   14432.8500
   16927   14638.0646
   16928   14609.2202
   16929   14818.3715
   16930   14727.4216
   16931   14393.3270
   16932   14593.2041
   16933   14421.0026
   16934   14688.3493
   16935   14597.7700
   16936   14766.6527
   16937   14430.0934
   16938   14693.2692
   16939   14720.6371
   16940   14678.9510
   16941   14849.7095
   16942   14749.5732
   16943   14589.6285
   16944   14964.2736
   16945   14657.4940
   16946   14553.6750
   16947   14706.2938
   16948   14639.8790
   16949   14660.8117
   16950   14275.3166
   16951   14522.1096
   16952   14630.1256
   16953   14738.7027
   16954   14379.5005
   16955   14516.8651
   16956   14532.3327
   16957   14384.5135
   16958   14481.9398
   16959   14607.7950
   16960   14890.6894
   16961   14315.5461
   16962   14842.2678
   16963   14577.3907
   16964   14462.0387
   16965   14481.9528
   16966   14468.0781
   16967   14329.0176
   16968   14291.1147
   16969   14463.8336
   16970   14832.0716
   16971   14676.9166
   16972   14675.5858
   16973   14929.8647
   16974   14772.9348
   16975   14703.7983
   16976   14446.5655
   16977   14565.8001
   16978   14372.0177
   16979   14424.9274
   16980   14717.5685
   16981   14515.7947
   16982   14577.2292
   16983   14516.0505
   16984   14893.1379
   16985   14805.3582
   16986   14812.6960
   16987   14814.1936
   16988   14822.3399
   16989   14808.2447
   16990   15007.9950
   16991   14838.2366
   16992   14538.7808
   16993   14729.4141
   16994   14624.7740
   16995   14538.6348
   16996   14132.3359
   16997   14615.2067
   16998   14529.7424
   16999   14119.7570
   17000   14566.3278
   17001   14638.1804
   17002   14319.4783
   17003   14660.9416
   17004   14496.8054
   17005   14683.1989
   17006   14725.9157
   17007   14562.9811
   17008   14289.6074
   17009   14345.5051
   17010   14393.2981
   17011   14528.5030
   17012   14620.0665
   17013   14883.5492
   17014   14675.6553
   17015   14719.1822
   17016   14597.9039
   17017   14584.7912
   17018   14791.2348
   17019   14706.9959
   17020   14743.0471
   17021   14380.0284
   17022   14549.5463
   17023   14637.9962
   17024   14418.0127
   17025   14453.3890
   17026   14524.8470
   17027   14423.1577
   17028   14320.0599
   17029   14262.2120
   17030   14634.1615
   17031   14132.6156
   17032   14355.3129
   17033   14310.1189
   17034   14488.5504
   17035   14333.6432
   17036   14309.4848
   17037   14375.3344
   17038   14603.1065
   17039   14596.7197
   17040   14232.9776
   17041   14315.9192
   17042   14502.6968
   17043   14569.2304
   17044   14851.8025
   17045   14106.9606
   17046   14153.7966
   17047   14296.3914
   17048   14339.1824
   17049   14303.7809
   17050   14187.3173
   17051   14185.3920
   17052   14272.0548
   17053   14148.9894
   17054   14325.2974
   17055   14555.0446
   17056   14231.0169
   17057   14158.7420
   17058   14339.3089
   17059   14324.3631
   17060   14458.2258
   17061   14539.7397
   17062   14210.7704
   17063   14447.3264
   17064   14447.5455
   17065   14281.7655
   17066   14412.0523
   17067   14192.1103
   17068   14450.8776
   17069   14384.9066
   17070   14438.2189
   17071   14397.6472
   17072   14386.3275
   17073   14452.3840
   17074   14211.2950
   17075   14417.2468
   17076   14239.8160
   17077   14194.8199
   17078   14141.7283
   17079   14175.7424
   17080   14252.0512
   17081   14012.8298
   17082   14050.8040
   17083   14206.9397
   17084   14341.6122
   17085   14268.4678
   17086   14375.8741
   17087   14131.6598
   17088   14247.6937
   17089   14465.4114
   17090   14576.3407
   17091   14578.4719
   17092   14505.6915
   17093   14351.9420
   17094   14491.4318
   17095   14367.7023
   17096   14313.1992
   17097   14427.1517
   17098   14242.1098
   17099   14476.3601
   17100   14364.8541
   17101   14216.5551
   17102   14030.9835
   17103   14322.5532
   17104   14352.6402
   17105   14402.9068
   17106   14200.7916
   17107   14189.9015
   17108   14298.2081
   17109   14174.8764
   17110   14483.4757
   17111   13839.5709
   17112   13926.5689
   17113   13781.2124
   17114   14200.0293
   17115   14256.2279
   17116   13841.7407
   17117   14215.2141
   17118   14115.6285
   17119   14161.2878
   17120   14098.1832
   17121   13925.9691
   17122   14165.0603
   17123   14039.5843
   17124   14061.6919
   17125   14199.9326
   17126   13950.5928
   17127   13904.1591
   17128   13818.9359
   17129   13925.3382
   17130   13942.5059
   17131   13924.0807
   17132   13968.6855
   17133   14018.6268
   17134   14146.2564
   17135   13857.5525
   17136   14228.1456
   17137   14523.4858
   17138   14239.8545
   17139   14314.8162
   17140   14411.3610
   17141   14107.2044
   17142   14507.3823
   17143   14162.1425
   17144   14230.8574
   17145   14293.0399
   17146   14355.6381
   17147   13972.6954
   17148   14516.8993
   17149   14227.4002
   17150   14584.5956
   17151   14136.9628
   17152   14385.0667
   17153   14211.4655
   17154   14294.8013
   17155   14483.4213
   17156   14486.0947
   17157   14453.9490
   17158   14466.7007
   17159   14488.9294
   17160   14470.0327
   17161   14683.8611
   17162   14582.4909
   17163   14431.8072
   17164   14419.6699
   17165   14544.1731
   17166   14263.5332
   17167   14550.9845
   17168   14307.0827
   17169   14390.8228
   17170   14193.1568
   17171   14416.6907
   17172   14499.3925
   17173   14424.2190
   17174   14611.6125
   17175   14238.2017
   17176   14637.1702
   17177   14541.7137
   17178   14539.9731
   17179   14535.7853
   17180   14491.0944
   17181   14706.8995
   17182   14397.0867
   17183   14545.1480
   17184   14560.3653
   17185   14693.0642
   17186   14586.5655
   17187   14800.3808
   17188   14640.8907
   17189   14665.1209
   17190   14434.7762
   17191   14647.2112
   17192   14488.9545
   17193   14623.8493
   17194   14744.1786
   17195   14796.8009
   17196   14513.3029
   17197   14690.8554
   17198   14561.3500
   17199   14666.9599
   17200   14764.4776
   17201   14485.9610
   17202   14663.7425
   17203   14622.9000
   17204   14650.9950
   17205   14586.0186
   17206   14588.6558
   17207   14425.4793
   17208   14316.5165
   17209   14626.2952
   17210   14514.2359
   17211   14290.2255
   17212   14730.5397
   17213   14211.7053
   17214   14302.7765
   17215   14417.7055
   17216   14629.7255
   17217   14294.9060
   17218   14586.8956
   17219   14224.9252
   17220   14525.5429
   17221   14250.6859
   17222   14364.4245
   17223   14537.1472
   17224   14523.0650
   17225   14660.5051
   17226   14520.9880
   17227   14616.3396
   17228   14761.4242
   17229   14641.2265
   17230   14675.5626
   17231   14568.8266
   17232   14487.4377
   17233   14695.0019
   17234   14783.6150
   17235   14628.3072
   17236   14593.0892
   17237   14835.0288
   17238   14773.2360
   17239   14602.0130
   17240   14787.5821
   17241   14572.8065
   17242   14507.8367
   17243   14878.2556
   17244   14782.5706
   17245   15037.7829
   17246   14643.4563
   17247   14593.1730
   17248   14652.6512
   17249   14631.4330
   17250   14570.1332
   17251   14589.5643
   17252   14630.4486
   17253   15031.7477
   17254   14597.1900
   17255   14672.8731
   17256   14530.1631
   17257   14645.9551
   17258   14355.9862
   17259   14710.4268
   17260   14513.7784
   17261   14580.1917
   17262   14455.9099
   17263   14862.9716
   17264   14708.9297
   17265   14705.1744
   17266   14799.5416
   17267   14822.0602
   17268   14563.5475
   17269   14797.4524
   17270   14572.1494
   17271   14685.6699
   17272   14708.4834
   17273   14605.0590
   17274   14786.8562
   17275   14619.2818
   17276   14899.5683
   17277   14800.3241
   17278   14581.2725
   17279   14570.3850
   17280   14801.0228
   17281   14795.0434
   17282   14748.6782
   17283   14703.2864
   17284   14637.9665
   17285   14551.3240
   17286   14331.2480
   17287   14531.7267
   17288   14351.6720
   17289   14438.1096
   17290   14451.8907
   17291   14525.0565
   17292   14789.0913
   17293   14489.9417
   17294   14560.9244
   17295   14361.0305
   17296   14595.9572
   17297   14552.3236
   17298   14704.4371
   17299   14599.6635
   17300   14479.5658
   17301   14555.4817
   17302   14541.0625
   17303   14700.9091
   17304   14647.9278
   17305   14732.8352
   17306   14571.1048
   17307   14489.7525
   17308   14464.6159
   17309   14630.6585
   17310   14455.2004
   17311   14601.2552
   17312   14695.3399
   17313   14472.8582
   17314   14795.3320
   17315   14531.2727
   17316   14644.0782
   17317   14603.8713
   17318   14811.7996
   17319   14830.6144
   17320   14603.0117
   17321   14619.4930
   17322   14505.4800
   17323   14643.1999
   17324   14680.9953
   17325   14955.6723
   17326   14858.4093
   17327   14885.9273
   17328   15016.3504
   17329   14869.5200
   17330   14971.7442
   17331   14719.1000
   17332   14944.0773
   17333   14674.2634
   17334   14876.9480
   17335   15123.7964
   17336   14628.3140
   17337   14805.8145
   17338   14765.3633
   17339   14648.9625
   17340   14842.1814
   17341   14579.4720
   17342   14565.3887
   17343   14490.0211
   17344   14766.2937
   17345   14474.6960
   17346   14682.7915
   17347   14591.2894
   17348   14409.4849
   17349   14620.4129
   17350   14988.4258
   17351   14732.1420
   17352   14459.2280
   17353   14431.6641
   17354   14538.1278
   17355   14362.1182
   17356   14544.0841
   17357   14598.8500
   17358   14424.1052
   17359   14370.6008
   17360   14274.0270
   17361   14322.0289
   17362   14373.8162
   17363   14413.8100
   17364   14235.5957
   17365   14081.1107
   17366   14419.7157
   17367   14166.9108
   17368   14334.7136
   17369   14475.9326
   17370   14325.5604
   17371   14569.0065
   17372   14622.4988
   17373   14397.3200
   17374   14428.6519
   17375   14370.2263
   17376   14325.2904
   17377   14666.5400
   17378   14198.6162
   17379   14550.6906
   17380   14527.3318
   17381   14632.2134
   17382   14781.5958
   17383   14708.0684
   17384   14528.8284
   17385   14509.8729
   17386   14612.9802
   17387   14682.5710
   17388   15043.9832
   17389   14638.1911
   17390   14458.5600
   17391   14558.3784
   17392   14721.7831
   17393   14684.7123
   17394   14620.6137
   17395   14705.0644
   17396   14621.4595
   17397   14577.2567
   17398   14270.9905
   17399   14629.2319
   17400   14535.4415
   17401   14256.1266
   17402   14257.1562
   17403   14354.6674
   17404   14137.4004
   17405   14314.2967
   17406   14128.5345
   17407   14341.8105
   17408   14149.5102
   17409   14412.7751
   17410   14261.2863
   17411   14475.8186
   17412   14360.3076
   17413   14231.4410
   17414   14423.9776
   17415   14420.8983
   17416   14208.8741
   17417   14198.7847
   17418   14227.2728
   17419   14293.5751
   17420   14214.6191
   17421   14603.9736
   17422   14516.1864
   17423   14454.1721
   17424   14228.1145
   17425   14365.6288
   17426   14521.9782
   17427   14388.3842
   17428   14217.2529
   17429   14338.2979
   17430   14589.7381
   17431   14294.8074
   17432   14413.4684
   17433   14385.0711
   17434   14441.1796
   17435   14553.3725
   17436   14555.9031
   17437   14357.6074
   17438   14290.6546
   17439   14453.6698
   17440   14397.4080
   17441   14192.4483
   17442   14212.6374
   17443   14378.9757
   17444   14349.0801
   17445   14347.2383
   17446   13796.8476
   17447   14255.3226
   17448   14027.9761
   17449   14159.7311
   17450   14174.3059
   17451   14290.2259
   17452   14473.7234
   17453   14422.9262
   17454   14449.3219
   17455   14352.2125
   17456   14312.9761
   17457   14622.2921
   17458   14435.4421
   17459   14431.7654
   17460   14396.4962
   17461   14342.7868
   17462   14250.7702
   17463   14454.2353
   17464   14421.3006
   17465   14664.8953
   17466   14435.6415
   17467   14539.0267
   17468   14253.4600
   17469   14162.0510
   17470   14158.8461
   17471   14358.7923
   17472   14420.7110
   17473   14374.8831
   17474   14233.1590
   17475   14249.6023
   17476   14394.8150
   17477   14360.5033
   17478   14563.8683
   17479   14412.4469
   17480   14484.6435
   17481   14281.6671
   17482   14263.7341
   17483   14274.8777
   17484   14453.8255
   17485   14246.1623
   17486   14330.8154
   17487   14093.5688
   17488   14308.3526
   17489   14582.0391
   17490   14477.6821
   17491   14236.5365
   17492   14316.1702
   17493   14164.0935
   17494   14416.4320
   17495   14347.4595
   17496   14308.3194
   17497   14279.8596
   17498   14413.7953
   17499   14404.5782
   17500   14430.8383
   17501   14579.0196
   17502   14466.7478
   17503   14472.3673
   17504   14336.8047
   17505   14182.9662
   17506   14376.2263
   17507   14509.7412
   17508   14566.2765
   17509   14523.6567
   17510   14710.4725
   17511   14417.2537
   17512   14341.9161
   17513   14304.6670
   17514   14243.7141
   17515   14363.8518
   17516   14256.7624
   17517   14254.5594
   17518   14404.7058
   17519   14363.4388
   17520   14251.9446
   17521   14361.0408
   17522   14371.0231
   17523   14271.7154
   17524   14584.8842
   17525   14314.2799
   17526   14341.9695
   17527   14265.7727
   17528   14419.7576
   17529   14356.1179
   17530   14248.0896
   17531   14269.2903
   17532   14392.1800
   17533   14526.4563
   17534   14423.2728
   17535   14460.8860
   17536   14600.5053
   17537   14640.8238
   17538   14466.1374
   17539   14650.7113
   17540   14796.7554
   17541   14586.9092
   17542   14730.3203
   17543   14620.8897
   17544   14445.2218
   17545   14742.1279
   17546   14652.5765
   17547   14568.8911
   17548   14759.4676
   17549   14628.1006
   17550   14561.7812
   17551   14435.7085
   17552   14780.8766
   17553   14618.3356
   17554   14636.9931
   17555   14475.9536
   17556   14407.9897
   17557   14494.6745
   17558   14345.1833
   17559   14631.3399
   17560   14289.4185
   17561   14572.9759
   17562   14390.4772
   17563   14388.3292
   17564   14515.7623
   17565   14507.4115
   17566   14484.5039
   17567   14522.9100
   17568   14569.1404
   17569   14608.8967
   17570   14397.6047
   17571   14496.0274
   17572   14539.3513
   17573   14257.4131
   17574   14405.9553
   17575   14599.5019
   17576   14510.7560
   17577   14808.0780
   17578   14904.3093
   17579   14408.8484
   17580   14496.3702
   17581   14661.9554
   17582   14573.9375
   17583   14400.8515
   17584   14400.1275
   17585   14541.5705
   17586   14286.1326
   17587   14536.4935
   17588   14681.4904
   17589   14764.2632
   17590   14304.9364
   17591   14573.4157
   17592   14484.7573
   17593   14652.0746
   17594   14428.3727
   17595   14441.4316
   17596   14579.0506
   17597   14572.2386
   17598   14264.6938
   17599   14203.6823
   17600   14467.7276
   17601   14348.7962
   17602   14244.1360
   17603   14212.6445
   17604   14524.7837
   17605   14074.7780
   17606   14397.4370
   17607   14045.3918
   17608   14284.7496
   17609   14023.0230
   17610   14324.8781
   17611   14190.1689
   17612   14269.6616
   17613   14370.1712
   17614   14233.8515
   17615   14439.7222
   17616   14022.1804
   17617   14276.3460
   17618   14216.9972
   17619   14257.6041
   17620   13730.6223
   17621   14152.9618
   17622   13903.9191
   17623   14343.4787
   17624   14074.0821
   17625   14229.7229
   17626   14080.3614
   17627   14262.3107
   17628   13867.5011
   17629   14171.1703
   17630   13992.5920
   17631   13886.1784
   17632   14081.6062
   17633   14187.8368
   17634   14213.5571
   17635   14361.9373
   17636   14039.4284
   17637   14105.2778
   17638   13942.9280
   17639   14236.9257
   17640   13928.8255
   17641   13948.9961
   17642   14198.2515
   17643   14323.6911
   17644   14091.0627
   17645   14445.1620
   17646   14259.8924
   17647   14230.4800
   17648   14271.3977
   17649   14427.5193
   17650   14323.8075
   17651   14248.1296
   17652   14548.0712
   17653   14547.3336
   17654   14112.9213
   17655   14263.2365
   17656   14104.4902
   17657   14415.2395
   17658   14606.5575
   17659   14317.7846
   17660   14014.5362
   17661   14111.8453
   17662   14065.3812
   17663   14381.3077
   17664   14226.5833
   17665   14384.3483
   17666   14210.5278
   17667   14372.0613
   17668   14078.5627
   17669   14236.7452
   17670   14256.1532
   17671   14173.6659
   17672   14388.7290
   17673   14240.5411
   17674   14207.8817
   17675   13906.0445
   17676   14046.4359
   17677   14025.3173
   17678   14179.3034
   17679   14371.3781
   17680   14129.1981
   17681   14255.7491
   17682   14017.2048
   17683   14053.3042
   17684   14328.8982
   17685   14414.9672
   17686   14191.8160
   17687   14296.4126
   17688   14286.8169
   17689   14189.9286
   17690   14060.1498
   17691   14107.6961
   17692   14059.9221
   17693   14122.5849
   17694   13890.7825
   17695   14192.3038
   17696   13979.2420
   17697   14154.2813
   17698   14319.9032
   17699   14184.6507
   17700   14137.0636
   17701   14112.8299
   17702   14227.9325
   17703   14142.8684
   17704   14274.1322
   17705   14317.8815
   17706   14334.6845
   17707   14354.1319
   17708   14343.5186
   17709   14529.2035
   17710   14454.4821
   17711   14555.5286
   17712   14381.2488
   17713   14524.4874
   17714   14107.8321
   17715   14604.9091
   17716   14266.6639
   17717   14144.2186
   17718   14232.5508
   17719   14060.8422
   17720   14135.8117
   17721   14172.4646
   17722   13970.3825
   17723   14552.6921
   17724   14323.6707
   17725   14363.9036
   17726   14228.4745
   17727   14315.0706
   17728   13953.5137
   17729   14289.3414
   17730   14227.4076
   17731   14334.8638
   17732   14185.4084
   17733   14040.0162
   17734   14011.0383
   17735   14262.9066
   17736   14068.7851
   17737   14163.7427
   17738   14113.6162
   17739   14191.3407
   17740   14186.7657
   17741   14263.0386
   17742   14125.2482
   17743   14445.1531
   17744   14317.9520
   17745   14118.2433
   17746   14191.2430
   17747   14140.1024
   17748   14052.3654
   17749   14516.8010
   17750   14305.3872
   17751   14301.1253
   17752   14181.9989
   17753   14589.0644
   17754   14421.3493
   17755   14249.0956
   17756   14139.3192
   17757   14249.2425
   17758   14200.6949
   17759   14334.4816
   17760   14304.3536
   17761   14180.8732
   17762   14013.3734
   17763   14090.8644
   17764   14250.4194
   17765   14141.8578
   17766   14156.0032
   17767   14148.3484
   17768   14204.7448
   17769   14144.4270
   17770   14337.4009
   17771   14240.5717
   17772   14209.3963
   17773   14381.9159
   17774   14528.3545
   17775   14525.2803
   17776   14423.4975
   17777   14310.0109
   17778   14492.4805
   17779   14445.8922
   17780   14095.3178
   17781   14509.7978
   17782   14216.6668
   17783   14366.2544
   17784   14327.4834
   17785   14023.6862
   17786   14042.9987
   17787   13991.8438
   17788   14071.5894
   17789   14262.8206
   17790   14181.2400
   17791   14175.2987
   17792   14197.9172
   17793   14131.1036
   17794   14020.7146
   17795   14335.9398
   17796   14256.5076
   17797   14095.6074
   17798   13973.7947
   17799   13869.3949
   17800   13926.8489
   17801   14317.4796
   17802   14002.8687
   17803   14303.8174
   17804   14072.9807
   17805   14106.4194
   17806   14274.0934
   17807   13930.6763
   17808   14052.3032
   17809   13996.8496
   17810   14041.4769
   17811   13966.9827
   17812   14336.6171
   17813   14195.1848
   17814   13970.3146
   17815   14228.5159
   17816   14334.5561
   17817   14253.2582
   17818   14423.0917
   17819   14365.4197
   17820   14275.9230
   17821   14642.9092
   17822   14587.6290
   17823   14553.3413
   17824   14363.6396
   17825   14453.5763
   17826   14461.3317
   17827   14453.7751
   17828   14226.8893
   17829   14581.0569
   17830   14451.9448
   17831   14422.1501
   17832   14318.7411
   17833   14176.0179
   17834   14274.3561
   17835   14375.9245
   17836   14164.2657
   17837   14278.3408
   17838   14584.0450
   17839   14530.8340
   17840   14653.3144
   17841   14555.4316
   17842   14532.5044
   17843   14319.0397
   17844   14474.3284
   17845   14274.4760
   17846   14569.7561
   17847   14427.3280
   17848   14645.7628
   17849   14594.7287
   17850   14740.7159
   17851   14913.9077
   17852   14656.2067
   17853   14671.0752
   17854   14694.5332
   17855   14608.5054
   17856   14676.6353
   17857   14667.3318
   17858   14491.8759
   17859   14760.6589
   17860   14622.4157
   17861   14564.4371
   17862   14538.7943
   17863   14641.4085
   17864   14590.5755
   17865   14583.6862
   17866   14183.0135
   17867   14194.7977
   17868   14409.3405
   17869   14547.9931
   17870   14596.9187
   17871   14753.4848
   17872   14615.0346
   17873   14692.4737
   17874   14712.9927
   17875   14730.0397
   17876   14718.4562
   17877   14538.1441
   17878   14675.5805
   17879   14590.8314
   17880   14676.7518
   17881   14535.7756
   17882   14478.6530
   17883   14281.5849
   17884   14326.0739
   17885   14174.4673
   17886   14341.4422
   17887   14510.3083
   17888   14849.6917
   17889   14447.7693
   17890   14889.3664
   17891   14553.6298
   17892   14843.4369
   17893   14439.4465
   17894   14329.0938
   17895   14501.8452
   17896   14405.8142
   17897   14330.3578
   17898   14417.5558
   17899   14286.4062
   17900   14634.1962
   17901   14161.7364
   17902   14657.5055
   17903   14143.8890
   17904   14499.4358
   17905   14417.6896
   17906   14262.4737
   17907   14285.2541
   17908   14286.8373
   17909   14367.0884
   17910   14507.0648
   17911   14653.5874
   17912   14482.9255
   17913   14585.3884
   17914   14446.5215
   17915   14476.6740
   17916   14537.5759
   17917   14453.2779
   17918   14325.0149
   17919   14748.5869
   17920   14352.6107
   17921   14256.7191
   17922   14300.9255
   17923   14632.5982
   17924   14627.3061
   17925   14573.1880
   17926   14593.4855
   17927   14318.5407
   17928   14353.4988
   17929   14421.7949
   17930   14289.1672
   17931   14392.5740
   17932   14333.7896
   17933   14641.3195
   17934   14401.9856
   17935   14564.0762
   17936   14457.6575
   17937   14369.0777
   17938   14461.0591
   17939   14643.1563
   17940   14217.5482
   17941   14192.3449
   17942   14398.6612
   17943   14159.7485
   17944   14179.0795
   17945   14195.9535
   17946   14342.5133
   17947   14283.6400
   17948   14429.0870
   17949   14475.1838
   17950   14352.5699
   17951   14340.9300
   17952   14398.6161
   17953   14230.0489
   17954   14317.1117
   17955   14351.8319
   17956   14230.8104
   17957   14358.3521
   17958   14395.5449
   17959   14514.8093
   17960   14281.5328
   17961   14156.7543
   17962   14355.8374
   17963   14230.5433
   17964   14468.0278
   17965   14242.2052
   17966   14096.3955
   17967   14286.9232
   17968   14579.6696
   17969   14363.7312
   17970   14433.3975
   17971   14174.2638
   17972   14070.8150
   17973   14495.1412
   17974   14277.6317
   17975   14235.1088
   17976   14169.4252
   17977   14083.8384
   17978   14094.3790
   17979   14339.2981
   17980   14139.6140
   17981   14215.4002
   17982   14375.8155
   17983   14281.6921
   17984   14045.7034
   17985   14179.1833
   17986   14416.8391
   17987   14417.0976
   17988   14293.3662
   17989   14005.5141
   17990   14330.0667
   17991   14416.9509
   17992   13913.7590
   17993   14337.1608
   17994   14421.0481
   17995   14336.8428
   17996   14320.6920
   17997   14449.7221
   17998   14107.6027
   17999   14474.4280
   18000   14328.0350
   18001   14547.1948
   18002   13949.1244
   18003   14352.0128
   18004   14327.4542
   18005   14332.7395
   18006   14130.6898
   18007   14180.5868
   18008   14413.7453
   18009   14026.1987
   18010   14305.0748
   18011   14119.2219
   18012   14313.0999
   18013   14120.5180
   18014   14095.5735
   18015   14113.1031
   18016   14070.2023
   18017   14112.9505
   18018   13983.3218
   18019   14211.9064
   18020   14159.2010
   18021   13989.7801
   18022   14114.5729
   18023   14154.0303
   18024   14226.4323
   18025   14306.6858
   18026   14479.8764
   18027   14250.6375
   18028   14017.8854
   18029   14262.9759
   18030   14179.1329
   18031   14011.1282
   18032   13989.2136
   18033   14091.5384
   18034   14133.2528
   18035   14082.0643
   18036   14159.1341
   18037   13982.8109
   18038   14276.7470
   18039   14056.5605
   18040   14063.6471
   18041   14168.1279
   18042   13988.1607
   18043   14370.0559
   18044   14399.2796
   18045   14400.8816
   18046   14298.0225
   18047   14352.3166
   18048   14257.6301
   18049   14033.5981
   18050   14222.6994
   18051   14137.9207
   18052   14289.5553
   18053   14206.7558
   18054   14446.3953
   18055   14013.6451
   18056   14102.2037
   18057   14323.6038
   18058   14179.4377
   18059   14199.7404
   18060   14225.9238
   18061   14061.7767
   18062   14086.7446
   18063   13962.3158
   18064   14340.6766
   18065   14008.6278
   18066   14208.4280
   18067   14019.5942
   18068   14082.4078
   18069   14289.2829
   18070   14437.8848
   18071   14477.2261
   18072   14315.3505
   18073   14482.9088
   18074   14440.4085
   18075   14362.2081
   18076   14260.4075
   18077   14323.2456
   18078   14293.3816
   18079   14317.7983
   18080   14114.8368
   18081   14230.5133
   18082   14273.1848
   18083   14063.4013
   18084   14336.7612
   18085   14205.2603
   18086   14373.4807
   18087   14149.4631
   18088   14384.3999
   18089   14132.7911
   18090   13973.4435
   18091   14305.3055
   18092   14077.0351
   18093   14194.8750
   18094   14403.6918
   18095   14490.7911
   18096   14514.6899
   18097   13992.6170
   18098   13849.4029
   18099   14105.3504
   18100   13805.9070
   18101   14094.2744
   18102   13971.1534
   18103   13936.1288
   18104   14289.6394
   18105   14131.4179
   18106   13980.8923
   18107   14161.1989
   18108   14106.5759
   18109   14254.8008
   18110   14230.9560
   18111   14257.2434
   18112   14336.8768
   18113   14101.0205
   18114   14424.9083
   18115   14078.8292
   18116   14290.7811
   18117   14242.7055
   18118   14204.8898
   18119   14172.4623
   18120   14077.8483
   18121   14112.9232
   18122   14092.4675
   18123   14104.6619
   18124   14385.7718
   18125   14024.5031
   18126   14255.2311
   18127   14161.2613
   18128   13956.3908
   18129   14113.8900
   18130   14021.2678
   18131   14103.1255
   18132   14253.8131
   18133   14052.7237
   18134   14388.7448
   18135   14227.3333
   18136   14338.4099
   18137   14285.5714
   18138   14050.1524
   18139   14102.4577
   18140   14066.6469
   18141   14042.8901
   18142   14243.3123
   18143   14124.9112
   18144   14036.8568
   18145   14141.7456
   18146   14061.8871
   18147   14208.6300
   18148   14099.5176
   18149   14004.9807
   18150   13904.8414
   18151   14185.6997
   18152   14052.0614
   18153   14307.2344
   18154   14109.3647
   18155   14180.8721
   18156   13850.9835
   18157   13825.3879
   18158   14140.7765
   18159   14183.4705
   18160   14082.7510
   18161   14237.7736
   18162   14340.5488
   18163   14430.9381
   18164   14543.2333
   18165   14281.7463
   18166   14395.6300
   18167   14443.1300
   18168   14440.7500
   18169   14161.9604
   18170   14317.4781
   18171   14266.1242
   18172   14221.8078
   18173   14186.9934
   18174   14248.1735
   18175   14113.5545
   18176   14096.5353
   18177   14129.5018
   18178   14189.7295
   18179   14083.8911
   18180   14182.7240
[truncated: 6,640,041 more chars]
