# Supplementary material for: Non-degradative Ubiquitination of Protein Kinases
Source: PLoS Comput Biol. 2016 Jun 2;12(6):e1004898. doi: 10.1371/journal.pcbi.1004898 (PMC4890936; doi:10.1371/journal.pcbi.1004898)
Supplement: S56 Dataset — The solvent accessible surface area of the ubiquitin moiety at each picosecond in the simulations is printed. Data from each of the 32 10-ns simulations is combined into one file. (BZ2) [file pcbi.1004898.s066.bz2 › pcbi.1004898.s066]

#Frame       surfubiq
       1    4633.1539
       2    4603.2422
       3    4582.0190
       4    4602.4273
       5    4531.9699
       6    4616.1779
       7    4745.5185
       8    4688.7865
       9    4572.9397
      10    4621.0687
      11    4677.5481
      12    4543.9713
      13    4594.8606
      14    4594.4408
      15    4595.8294
      16    4687.9125
      17    4598.9731
      18    4587.1940
      19    4689.5645
      20    4655.1805
      21    4524.1838
      22    4640.0616
      23    4672.4736
      24    4582.4525
      25    4683.1024
      26    4663.1211
      27    4744.8709
      28    4586.4673
      29    4546.7747
      30    4603.4203
      31    4628.2782
      32    4657.0578
      33    4671.6957
      34    4723.9863
      35    4639.9038
      36    4714.3831
      37    4563.5947
      38    4478.4692
      39    4564.5778
      40    4624.6093
      41    4691.9690
      42    4582.3133
      43    4477.4711
      44    4567.4741
      45    4449.1000
      46    4472.6380
      47    4365.5984
      48    4515.1714
      49    4477.3750
      50    4692.2967
      51    4581.5243
      52    4577.2979
      53    4639.6518
      54    4487.9805
      55    4517.3687
      56    4511.6511
      57    4525.4570
      58    4612.7641
      59    4593.9090
      60    4529.6260
      61    4502.8583
      62    4429.9329
      63    4588.5531
      64    4599.2432
      65    4709.0901
      66    4513.0092
      67    4556.1084
      68    4631.8718
      69    4643.8115
      70    4627.4790
      71    4622.3863
      72    4562.1324
      73    4573.2202
      74    4543.1854
      75    4601.3470
      76    4497.7494
      77    4559.3409
      78    4689.9028
      79    4612.5937
      80    4658.1008
      81    4603.7094
      82    4615.2749
      83    4631.7769
      84    4679.5856
      85    4517.6993
      86    4555.6751
      87    4463.7806
      88    4587.4230
      89    4526.0397
      90    4400.9877
      91    4615.5717
      92    4625.1009
      93    4578.8822
      94    4439.7930
      95    4513.1422
      96    4455.2250
      97    4496.8986
      98    4499.0384
      99    4515.9175
     100    4497.0557
     101    4578.1744
     102    4663.2425
     103    4618.1776
     104    4631.9101
     105    4546.6637
     106    4589.7498
     107    4578.2317
     108    4596.5649
     109    4539.7289
     110    4571.0977
     111    4551.1628
     112    4529.2052
     113    4424.6155
     114    4603.0780
     115    4460.5576
     116    4482.2617
     117    4665.1659
     118    4595.0873
     119    4548.0307
     120    4448.4459
     121    4646.4188
     122    4577.9815
     123    4468.9349
     124    4471.6152
     125    4635.3164
     126    4677.6418
     127    4652.4835
     128    4521.5628
     129    4666.7324
     130    4412.3827
     131    4650.6318
     132    4596.9357
     133    4687.3743
     134    4761.3941
     135    4665.6706
     136    4648.9207
     137    4666.0734
     138    4700.1322
     139    4552.6409
     140    4554.6295
     141    4508.5014
     142    4673.4018
     143    4644.1045
     144    4625.9914
     145    4521.8396
     146    4639.3463
     147    4591.0681
     148    4472.3591
     149    4603.3871
     150    4473.4599
     151    4599.1785
     152    4518.1274
     153    4530.8831
     154    4573.2594
     155    4496.6363
     156    4546.2197
     157    4462.0802
     158    4470.5542
     159    4668.5078
     160    4579.2658
     161    4656.6495
     162    4520.0092
     163    4537.3489
     164    4499.7547
     165    4434.3319
     166    4503.8494
     167    4364.7193
     168    4525.1090
     169    4513.0287
     170    4533.1265
     171    4295.0514
     172    4439.2298
     173    4486.8760
     174    4467.3598
     175    4419.6724
     176    4510.8295
     177    4577.3963
     178    4566.2752
     179    4493.3751
     180    4453.0435
     181    4517.8080
     182    4573.4454
     183    4527.4329
     184    4512.7262
     185    4601.2612
     186    4610.9107
     187    4631.2998
     188    4694.0866
     189    4585.4253
     190    4509.2879
     191    4676.4948
     192    4651.3730
     193    4553.7653
     194    4738.2938
     195    4623.6666
     196    4549.3384
     197    4681.9434
     198    4415.4497
     199    4440.1936
     200    4486.3682
     201    4531.4553
     202    4563.4399
     203    4541.1037
     204    4528.8804
     205    4569.5111
     206    4466.6223
     207    4451.2342
     208    4540.3928
     209    4526.7548
     210    4495.8525
     211    4413.9556
     212    4530.4288
     213    4487.1025
     214    4445.8364
     215    4447.1628
     216    4462.3758
     217    4449.4368
     218    4553.6304
     219    4509.1967
     220    4384.1937
     221    4471.6929
     222    4523.2902
     223    4527.4920
     224    4403.0810
     225    4496.8691
     226    4441.2095
     227    4604.1342
     228    4515.2698
     229    4484.3849
     230    4414.5163
     231    4352.6364
     232    4427.8021
     233    4468.8977
     234    4426.2322
     235    4491.1775
     236    4437.3263
     237    4601.6028
     238    4618.9087
     239    4645.1463
     240    4583.6543
     241    4443.5053
     242    4442.9737
     243    4596.3880
     244    4489.5263
     245    4633.5451
     246    4589.4421
     247    4622.8907
     248    4457.5235
     249    4528.3447
     250    4451.6641
     251    4558.4739
     252    4437.6588
     253    4566.9577
     254    4497.5258
     255    4575.7573
     256    4540.8536
     257    4516.2786
     258    4637.2321
     259    4546.7043
     260    4466.0561
     261    4447.3693
     262    4439.4965
     263    4403.9665
     264    4583.7857
     265    4422.3297
     266    4457.1747
     267    4583.6352
     268    4535.1464
     269    4474.6121
     270    4538.4983
     271    4441.4822
     272    4450.8645
     273    4407.6944
     274    4469.4982
     275    4527.0098
     276    4639.3017
     277    4512.1123
     278    4620.0404
     279    4532.5438
     280    4530.9762
     281    4330.9775
     282    4455.5133
     283    4435.8304
     284    4604.8288
     285    4361.4634
     286    4493.0384
     287    4554.0740
     288    4636.0711
     289    4653.8903
     290    4340.0494
     291    4433.5335
     292    4428.9111
     293    4374.6062
     294    4421.6436
     295    4300.9006
     296    4453.7285
     297    4414.9561
     298    4448.1136
     299    4478.5703
     300    4461.0065
     301    4611.7416
     302    4578.8212
     303    4530.2384
     304    4383.3779
     305    4393.3083
     306    4561.8384
     307    4353.1956
     308    4426.8807
     309    4373.4577
     310    4348.0691
     311    4427.5861
     312    4425.0551
     313    4471.3026
     314    4498.9317
     315    4339.7161
     316    4365.4620
     317    4284.9912
     318    4315.6910
     319    4361.4912
     320    4333.7736
     321    4449.1324
     322    4361.8936
     323    4328.6993
     324    4432.6900
     325    4454.5240
     326    4411.3602
     327    4429.7484
     328    4359.9044
     329    4448.4845
     330    4408.7199
     331    4442.3026
     332    4419.3240
     333    4553.6291
     334    4573.2378
     335    4428.2437
     336    4449.5605
     337    4454.2349
     338    4476.3886
     339    4436.5464
     340    4485.2425
     341    4291.6479
     342    4518.0362
     343    4552.0822
     344    4412.7703
     345    4286.7890
     346    4380.4566
     347    4396.2677
     348    4498.0230
     349    4309.2603
     350    4418.6255
     351    4333.2469
     352    4359.2850
     353    4275.3135
     354    4422.1476
     355    4361.7331
     356    4466.8976
     357    4371.5299
     358    4397.1577
     359    4445.7168
     360    4340.0759
     361    4259.9582
     362    4509.5013
     363    4482.7729
     364    4267.2671
     365    4201.4088
     366    4316.1578
     367    4362.1475
     368    4300.8072
     369    4433.1280
     370    4352.4773
     371    4327.6526
     372    4402.1802
     373    4327.5224
     374    4300.8707
     375    4336.0886
     376    4269.2954
     377    4371.8742
     378    4408.4159
     379    4374.1673
     380    4372.2948
     381    4355.0524
     382    4404.3005
     383    4220.5718
     384    4306.1049
     385    4326.6544
     386    4427.2725
     387    4313.0316
     388    4382.5245
     389    4327.3587
     390    4302.9054
     391    4318.7024
     392    4325.6773
     393    4248.9903
     394    4414.8571
     395    4339.6387
     396    4270.2269
     397    4380.7771
     398    4311.4452
     399    4511.9588
     400    4342.9348
     401    4367.2681
     402    4396.0451
     403    4472.5276
     404    4446.5645
     405    4398.4708
     406    4411.0258
     407    4294.9657
     408    4424.9661
     409    4318.9879
     410    4328.1634
     411    4306.4611
     412    4434.6945
     413    4446.4564
     414    4306.2518
     415    4381.1423
     416    4359.3676
     417    4414.7777
     418    4293.4877
     419    4329.1059
     420    4261.1511
     421    4353.9813
     422    4394.8289
     423    4466.2929
     424    4288.3971
     425    4331.6082
     426    4476.7872
     427    4347.5173
     428    4355.6431
     429    4440.1715
     430    4238.1664
     431    4377.9450
     432    4262.1587
     433    4304.5275
     434    4312.4588
     435    4334.3608
     436    4442.3009
     437    4389.3179
     438    4295.4401
     439    4249.9636
     440    4258.5883
     441    4365.3135
     442    4419.7650
     443    4482.2296
     444    4413.5033
     445    4458.1172
     446    4374.2563
     447    4533.1853
     448    4440.9125
     449    4394.3846
     450    4464.1888
     451    4457.9428
     452    4381.2878
     453    4526.7723
     454    4428.2760
     455    4371.1672
     456    4280.0568
     457    4511.0539
     458    4632.8701
     459    4389.0208
     460    4354.9439
     461    4322.3592
     462    4388.4483
     463    4410.8673
     464    4360.6402
     465    4417.4423
     466    4387.2698
     467    4529.0491
     468    4375.9109
     469    4410.1468
     470    4306.1389
     471    4530.6833
     472    4562.4305
     473    4576.4501
     474    4458.3201
     475    4625.1574
     476    4460.7918
     477    4478.8983
     478    4409.2366
     479    4304.4595
     480    4437.6458
     481    4369.3753
     482    4526.5616
     483    4374.8269
     484    4463.2234
     485    4431.5407
     486    4463.5919
     487    4438.5706
     488    4461.6257
     489    4503.6740
     490    4382.1620
     491    4428.0612
     492    4322.7574
     493    4337.9471
     494    4314.5463
     495    4324.8152
     496    4384.5632
     497    4323.2860
     498    4306.1370
     499    4494.8462
     500    4434.1855
     501    4411.4405
     502    4536.3666
     503    4373.6068
     504    4463.9074
     505    4525.9007
     506    4477.7616
     507    4633.2718
     508    4512.8858
     509    4506.6265
     510    4532.3437
     511    4523.0691
     512    4548.7734
     513    4434.4771
     514    4489.3219
     515    4517.8713
     516    4494.4923
     517    4462.2000
     518    4497.5769
     519    4541.8413
     520    4408.5325
     521    4474.4406
     522    4542.4379
     523    4451.1716
     524    4401.7018
     525    4455.3893
     526    4527.3906
     527    4529.0368
     528    4592.1460
     529    4475.8056
     530    4482.3647
     531    4532.2548
     532    4525.4412
     533    4410.4035
     534    4371.7365
     535    4555.1237
     536    4480.8863
     537    4384.6216
     538    4533.7300
     539    4413.8371
     540    4418.5496
     541    4540.3179
     542    4500.4679
     543    4436.9500
     544    4510.7288
     545    4485.0358
     546    4502.5508
     547    4530.2606
     548    4516.8872
     549    4536.1491
     550    4403.8682
     551    4523.5248
     552    4542.5906
     553    4447.5707
     554    4404.5085
     555    4581.4075
     556    4547.3023
     557    4389.6055
     558    4367.0670
     559    4372.1215
     560    4368.9310
     561    4319.8990
     562    4389.6284
     563    4327.6992
     564    4328.3142
     565    4293.5408
     566    4286.9920
     567    4328.2571
     568    4363.0121
     569    4568.7018
     570    4345.8718
     571    4468.5934
     572    4452.8400
     573    4499.3492
     574    4438.3404
     575    4519.3733
     576    4347.9675
     577    4542.8382
     578    4458.9546
     579    4583.9480
     580    4462.4872
     581    4438.6786
     582    4493.7872
     583    4270.5653
     584    4426.7085
     585    4536.8737
     586    4431.7851
     587    4557.3336
     588    4574.6461
     589    4476.9640
     590    4611.0518
     591    4548.2698
     592    4476.4057
     593    4479.7185
     594    4373.9155
     595    4433.2968
     596    4363.4011
     597    4512.5688
     598    4341.3626
     599    4468.7790
     600    4480.8977
     601    4335.2966
     602    4510.1503
     603    4488.4338
     604    4630.4932
     605    4528.6230
     606    4742.4564
     607    4647.1151
     608    4527.9356
     609    4608.1349
     610    4559.7820
     611    4533.8809
     612    4497.8246
     613    4486.6245
     614    4450.1489
     615    4386.0508
     616    4539.4128
     617    4354.8159
     618    4617.8954
     619    4559.5320
     620    4433.2731
     621    4585.0789
     622    4508.1221
     623    4475.4389
     624    4531.0804
     625    4404.3727
     626    4398.8353
     627    4483.8666
     628    4381.5835
     629    4475.8118
     630    4478.1941
     631    4577.0239
     632    4505.1957
     633    4565.5349
     634    4468.9789
     635    4452.7979
     636    4490.3218
     637    4460.0292
     638    4501.8375
     639    4401.8828
     640    4395.5299
     641    4427.3568
     642    4599.1995
     643    4456.2826
     644    4422.3308
     645    4474.8243
     646    4531.3815
     647    4606.8449
     648    4480.0033
     649    4324.2597
     650    4483.8777
     651    4456.8516
     652    4281.6026
     653    4335.8805
     654    4270.0062
     655    4427.9902
     656    4382.5406
     657    4363.7493
     658    4300.5119
     659    4526.9582
     660    4281.1454
     661    4399.1390
     662    4428.8035
     663    4379.8889
     664    4506.5002
     665    4354.2844
     666    4385.5209
     667    4341.0872
     668    4340.8038
     669    4317.6092
     670    4365.8574
     671    4384.7144
     672    4409.4086
     673    4340.7153
     674    4365.3196
     675    4252.2047
     676    4287.6328
     677    4163.3036
     678    4340.6023
     679    4388.9015
     680    4311.6714
     681    4347.5144
     682    4333.5854
     683    4450.0956
     684    4509.5075
     685    4369.0618
     686    4348.5346
     687    4317.3806
     688    4392.5020
     689    4419.9772
     690    4412.7980
     691    4432.7063
     692    4551.4421
     693    4428.6953
     694    4505.5285
     695    4481.3141
     696    4492.9247
     697    4420.7739
     698    4302.9914
     699    4460.1310
     700    4352.9497
     701    4372.0274
     702    4464.0582
     703    4303.5793
     704    4360.3059
     705    4314.4484
     706    4367.0226
     707    4311.8169
     708    4387.8433
     709    4369.0148
     710    4324.7535
     711    4375.6685
     712    4430.0645
     713    4540.9897
     714    4356.8752
     715    4329.8921
     716    4400.6317
     717    4340.8496
     718    4349.4829
     719    4312.4360
     720    4251.2550
     721    4451.4094
     722    4517.8669
     723    4533.4859
     724    4485.4614
     725    4349.1066
     726    4324.0388
     727    4353.3454
     728    4405.5196
     729    4505.9453
     730    4398.5271
     731    4529.8889
     732    4372.1516
     733    4307.7465
     734    4336.9875
     735    4361.8993
     736    4356.3773
     737    4331.6690
     738    4259.8876
     739    4226.9744
     740    4354.1741
     741    4514.7393
     742    4277.8952
     743    4352.9955
     744    4395.0358
     745    4407.0113
     746    4481.1027
     747    4470.9105
     748    4530.0390
     749    4403.6429
     750    4524.0567
     751    4436.1463
     752    4367.7634
     753    4360.1456
     754    4434.2737
     755    4343.2766
     756    4350.9705
     757    4307.9431
     758    4458.7456
     759    4339.7615
     760    4331.0455
     761    4500.1302
     762    4363.3090
     763    4395.6850
     764    4401.3776
     765    4361.6652
     766    4306.2828
     767    4505.3008
     768    4351.8750
     769    4322.0497
     770    4370.6204
     771    4397.5929
     772    4488.2471
     773    4379.5672
     774    4285.7246
     775    4346.7984
     776    4444.3020
     777    4355.0547
     778    4408.4469
     779    4466.5921
     780    4478.1837
     781    4594.6128
     782    4511.2678
     783    4446.9924
     784    4562.8079
     785    4450.5537
     786    4526.1435
     787    4554.6605
     788    4464.4924
     789    4465.8809
     790    4448.3546
     791    4379.2289
     792    4415.5885
     793    4492.9227
     794    4535.0638
     795    4508.4450
     796    4416.7795
     797    4598.7024
     798    4596.5417
     799    4508.3678
     800    4442.0132
     801    4353.4569
     802    4528.7091
     803    4421.6837
     804    4270.7683
     805    4382.8536
     806    4511.5015
     807    4495.5494
     808    4510.9570
     809    4453.7656
     810    4516.2881
     811    4479.9367
     812    4523.5802
     813    4485.9408
     814    4438.8600
     815    4626.8691
     816    4511.9131
     817    4553.2099
     818    4532.4067
     819    4525.9165
     820    4480.0822
     821    4459.2674
     822    4494.2183
     823    4459.5763
     824    4471.6618
     825    4526.6014
     826    4479.0818
     827    4403.7032
     828    4501.3242
     829    4556.7742
     830    4581.2429
     831    4431.2957
     832    4522.6170
     833    4584.7732
     834    4473.8997
     835    4518.6617
     836    4526.2482
     837    4402.3140
     838    4532.0920
     839    4521.7049
     840    4373.1684
     841    4496.1724
     842    4371.9454
     843    4483.4637
     844    4473.5903
     845    4380.6543
     846    4303.3920
     847    4377.2805
     848    4270.7410
     849    4280.2169
     850    4308.1560
     851    4384.7679
     852    4310.0559
     853    4456.1057
     854    4320.3864
     855    4390.1487
     856    4242.9275
     857    4348.8073
     858    4493.9244
     859    4387.6984
     860    4350.5891
     861    4336.0215
     862    4360.9437
     863    4252.6541
     864    4213.4965
     865    4314.3537
     866    4281.6943
     867    4380.1116
     868    4330.8569
     869    4336.6537
     870    4312.7093
     871    4333.1109
     872    4343.3405
     873    4374.5149
     874    4440.0720
     875    4376.4589
     876    4428.4469
     877    4278.9214
     878    4300.4390
     879    4265.3186
     880    4443.5590
     881    4262.7539
     882    4284.0948
     883    4428.1880
     884    4537.4487
     885    4398.0400
     886    4515.4378
     887    4466.5423
     888    4501.1902
     889    4499.1022
     890    4498.4099
     891    4386.1397
     892    4599.9150
     893    4480.7497
     894    4525.9970
     895    4458.2687
     896    4393.8801
     897    4405.9878
     898    4504.3724
     899    4504.1760
     900    4475.6108
     901    4296.5694
     902    4519.1713
     903    4540.6543
     904    4418.2936
     905    4604.4011
     906    4438.6880
     907    4444.8590
     908    4479.4960
     909    4643.8317
     910    4487.7569
     911    4481.6326
     912    4543.3106
     913    4636.4153
     914    4470.9767
     915    4400.4107
     916    4375.3408
     917    4300.7374
     918    4433.9031
     919    4311.2477
     920    4354.0833
     921    4435.8930
     922    4414.9772
     923    4444.5998
     924    4374.1181
     925    4514.4078
     926    4476.0743
     927    4508.3773
     928    4442.8603
     929    4562.9272
     930    4491.5328
     931    4451.1809
     932    4568.3658
     933    4649.0575
     934    4629.1636
     935    4628.8731
     936    4512.8581
     937    4581.9328
     938    4481.7913
     939    4491.4276
     940    4616.0070
     941    4519.2211
     942    4657.6668
     943    4543.0059
     944    4595.7630
     945    4703.8061
     946    4653.5583
     947    4626.0239
     948    4602.9542
     949    4576.2567
     950    4706.0794
     951    4649.9066
     952    4734.7803
     953    4605.1057
     954    4586.5177
     955    4505.6799
     956    4597.6083
     957    4463.9097
     958    4557.9462
     959    4438.0640
     960    4631.8582
     961    4481.2327
     962    4576.8800
     963    4535.0761
     964    4567.8440
     965    4647.4210
     966    4622.8760
     967    4616.0121
     968    4500.7310
     969    4677.5976
     970    4776.3254
     971    4588.7089
     972    4606.8665
     973    4629.5550
     974    4595.9659
     975    4555.1921
     976    4554.6564
     977    4595.0611
     978    4563.6062
     979    4581.0061
     980    4545.1993
     981    4489.8693
     982    4464.5090
     983    4363.9978
     984    4563.7648
     985    4413.9728
     986    4453.7905
     987    4536.2301
     988    4514.5023
     989    4506.5697
     990    4457.5919
     991    4480.2487
     992    4458.1303
     993    4464.1138
     994    4320.1097
     995    4396.2859
     996    4472.9306
     997    4484.7913
     998    4409.9949
     999    4468.3097
    1000    4501.3714
    1001    4431.4155
    1002    4465.7836
    1003    4526.1195
    1004    4549.3100
    1005    4497.6088
    1006    4482.6823
    1007    4546.2536
    1008    4517.1326
    1009    4479.5886
    1010    4491.6734
    1011    4447.0648
    1012    4489.6118
    1013    4465.0352
    1014    4440.1816
    1015    4523.8685
    1016    4518.5743
    1017    4433.7482
    1018    4534.9176
    1019    4625.1068
    1020    4576.0361
    1021    4506.4850
    1022    4544.0769
    1023    4431.2944
    1024    4387.8788
    1025    4535.8815
    1026    4466.8059
    1027    4488.6701
    1028    4444.3637
    1029    4347.0946
    1030    4539.8582
    1031    4436.5436
    1032    4414.9086
    1033    4459.2392
    1034    4380.3836
    1035    4461.2828
    1036    4425.3083
    1037    4513.8576
    1038    4469.0455
    1039    4427.2114
    1040    4411.2371
    1041    4609.3674
    1042    4553.2311
    1043    4524.3164
    1044    4435.5350
    1045    4407.6801
    1046    4409.2046
    1047    4421.5925
    1048    4497.9854
    1049    4505.3604
    1050    4520.1726
    1051    4549.5393
    1052    4467.7327
    1053    4465.1054
    1054    4501.0853
    1055    4434.8699
    1056    4585.3750
    1057    4514.9157
    1058    4396.2504
    1059    4374.6319
    1060    4393.7041
    1061    4552.4119
    1062    4600.8378
    1063    4542.3201
    1064    4595.1223
    1065    4377.6139
    1066    4421.3981
    1067    4381.0972
    1068    4457.2132
    1069    4528.1059
    1070    4573.5767
    1071    4530.3397
    1072    4547.7284
    1073    4494.2887
    1074    4567.9989
    1075    4599.8588
    1076    4584.3724
    1077    4558.9328
    1078    4659.2514
    1079    4560.3960
    1080    4498.1531
    1081    4711.4271
    1082    4509.0919
    1083    4617.2508
    1084    4494.4370
    1085    4611.0817
    1086    4585.4176
    1087    4562.6595
    1088    4534.7880
    1089    4674.5631
    1090    4635.2406
    1091    4595.5132
    1092    4570.9397
    1093    4654.7085
    1094    4643.9529
    1095    4673.8423
    1096    4673.2119
    1097    4522.6158
    1098    4584.0225
    1099    4585.2534
    1100    4524.6834
    1101    4550.9082
    1102    4585.5945
    1103    4599.9048
    1104    4662.1622
    1105    4567.8915
    1106    4540.5735
    1107    4503.7153
    1108    4389.9673
    1109    4448.6035
    1110    4397.9391
    1111    4370.2860
    1112    4565.6580
    1113    4466.1028
    1114    4441.2218
    1115    4404.7360
    1116    4441.2580
    1117    4475.4706
    1118    4406.9319
    1119    4426.4332
    1120    4570.5912
    1121    4657.7662
    1122    4391.3962
    1123    4534.7055
    1124    4442.7036
    1125    4583.9241
    1126    4437.0302
    1127    4428.3226
    1128    4542.8703
    1129    4518.3826
    1130    4364.2880
    1131    4608.0035
    1132    4556.2547
    1133    4630.0355
    1134    4598.7173
    1135    4645.2052
    1136    4649.3439
    1137    4611.8565
    1138    4450.1128
    1139    4525.8950
    1140    4589.0936
    1141    4432.5534
    1142    4474.2281
    1143    4586.7839
    1144    4708.5597
    1145    4574.6891
    1146    4552.4935
    1147    4525.1541
    1148    4563.4878
    1149    4630.0384
    1150    4463.3608
    1151    4464.4431
    1152    4558.2624
    1153    4593.1806
    1154    4555.6606
    1155    4624.8337
    1156    4420.3314
    1157    4519.4512
    1158    4551.6094
    1159    4566.4396
    1160    4614.8988
    1161    4489.3140
    1162    4406.7219
    1163    4435.7361
    1164    4533.7603
    1165    4712.4223
    1166    4439.3026
    1167    4630.0089
    1168    4537.6234
    1169    4519.7794
    1170    4601.0278
    1171    4544.2184
    1172    4499.9550
    1173    4593.2919
    1174    4627.0892
    1175    4641.9323
    1176    4588.1953
    1177    4465.7679
    1178    4506.3671
    1179    4457.9905
    1180    4508.6382
    1181    4490.5927
    1182    4533.2030
    1183    4474.0450
    1184    4465.0086
    1185    4331.3340
    1186    4534.8572
    1187    4382.3754
    1188    4400.8801
    1189    4632.0062
    1190    4613.9321
    1191    4466.0319
    1192    4505.2961
    1193    4528.9732
    1194    4544.4916
    1195    4424.7676
    1196    4363.2526
    1197    4500.3434
    1198    4441.7928
    1199    4562.7278
    1200    4583.7608
    1201    4657.1974
    1202    4612.4582
    1203    4576.9934
    1204    4557.4185
    1205    4509.4519
    1206    4416.4607
    1207    4484.3215
    1208    4587.9463
    1209    4549.3896
    1210    4453.7298
    1211    4531.7946
    1212    4424.0639
    1213    4494.8257
    1214    4500.4435
    1215    4591.8724
    1216    4643.6697
    1217    4481.7303
    1218    4361.5108
    1219    4674.2738
    1220    4541.0043
    1221    4578.8717
    1222    4502.3049
    1223    4495.8497
    1224    4687.2631
    1225    4537.8527
    1226    4554.7011
    1227    4487.4932
    1228    4621.6045
    1229    4591.7976
    1230    4550.3910
    1231    4523.7110
    1232    4665.3900
    1233    4573.3603
    1234    4538.1404
    1235    4529.6214
    1236    4595.4879
    1237    4618.2947
    1238    4645.7864
    1239    4617.2362
    1240    4532.0939
    1241    4608.4623
    1242    4504.9791
    1243    4505.2104
    1244    4419.4105
    1245    4507.7370
    1246    4433.5099
    1247    4358.9997
    1248    4459.7953
    1249    4425.0125
    1250    4398.4129
    1251    4403.7802
    1252    4437.5437
    1253    4377.3331
    1254    4513.3012
    1255    4455.4031
    1256    4464.9550
    1257    4431.0544
    1258    4438.4896
    1259    4535.3569
    1260    4439.4562
    1261    4469.7057
    1262    4425.8562
    1263    4315.4910
    1264    4454.6334
    1265    4403.9213
    1266    4507.2146
    1267    4688.4591
    1268    4590.4696
    1269    4533.5223
    1270    4423.3291
    1271    4457.5807
    1272    4573.2879
    1273    4527.0647
    1274    4530.5497
    1275    4551.5202
    1276    4520.8702
    1277    4605.7490
    1278    4549.6240
    1279    4542.1877
    1280    4601.7207
    1281    4535.2552
    1282    4522.5996
    1283    4597.6243
    1284    4596.6225
    1285    4523.3367
    1286    4566.8346
    1287    4598.2895
    1288    4597.2416
    1289    4439.2998
    1290    4615.9999
    1291    4686.3642
    1292    4628.3424
    1293    4518.0104
    1294    4538.5636
    1295    4663.5066
    1296    4711.1586
    1297    4738.4670
    1298    4643.0101
    1299    4713.8023
    1300    4651.7764
    1301    4774.0833
    1302    4747.2488
    1303    4721.6766
    1304    4580.6627
    1305    4670.6050
    1306    4576.1867
    1307    4645.8962
    1308    4526.5925
    1309    4585.8864
    1310    4606.2028
    1311    4672.9500
    1312    4576.6105
    1313    4513.3046
    1314    4597.1038
    1315    4700.5099
    1316    4672.4116
    1317    4689.0803
    1318    4603.7704
    1319    4554.9868
    1320    4662.4245
    1321    4533.5703
    1322    4456.4917
    1323    4481.9319
    1324    4574.7268
    1325    4613.3019
    1326    4586.8773
    1327    4642.1041
    1328    4543.6912
    1329    4521.2883
    1330    4544.8604
    1331    4568.4899
    1332    4537.5088
    1333    4561.7869
    1334    4492.9915
    1335    4639.1297
    1336    4561.3684
    1337    4544.2997
    1338    4375.1857
    1339    4451.7940
    1340    4466.8385
    1341    4623.7888
    1342    4542.5262
    1343    4531.1025
    1344    4484.1066
    1345    4535.5169
    1346    4512.1833
    1347    4571.1672
    1348    4536.5199
    1349    4538.9008
    1350    4592.0458
    1351    4503.7823
    1352    4506.6047
    1353    4435.8567
    1354    4470.4739
    1355    4474.2799
    1356    4569.4039
    1357    4492.8066
    1358    4504.3470
    1359    4489.3726
    1360    4477.8678
    1361    4610.0912
    1362    4480.6161
    1363    4583.5426
    1364    4589.7277
    1365    4617.1838
    1366    4525.2891
    1367    4556.4185
    1368    4585.1701
    1369    4524.3087
    1370    4588.9320
    1371    4539.8009
    1372    4477.8728
    1373    4528.1869
    1374    4454.9995
    1375    4685.4555
    1376    4434.9013
    1377    4501.6004
    1378    4502.9828
    1379    4408.4053
    1380    4510.6227
    1381    4671.6485
    1382    4543.8004
    1383    4532.6722
    1384    4563.6573
    1385    4462.1622
    1386    4519.7651
    1387    4448.6789
    1388    4509.7699
    1389    4499.5286
    1390    4431.1808
    1391    4521.6933
    1392    4407.5525
    1393    4351.5865
    1394    4241.3525
    1395    4483.0593
    1396    4424.8223
    1397    4549.4804
    1398    4596.1684
    1399    4586.7278
    1400    4614.9409
    1401    4559.4256
    1402    4500.6415
    1403    4534.6361
    1404    4607.9671
    1405    4606.5520
    1406    4489.9649
    1407    4476.5380
    1408    4595.3406
    1409    4600.1102
    1410    4561.0446
    1411    4439.0280
    1412    4574.5593
    1413    4432.2480
    1414    4630.4784
    1415    4538.2074
    1416    4549.3353
    1417    4424.5070
    1418    4447.5603
    1419    4489.5860
    1420    4646.5181
    1421    4488.7711
    1422    4475.7986
    1423    4523.0129
    1424    4500.9947
    1425    4478.1834
    1426    4433.4533
    1427    4609.9290
    1428    4488.8399
    1429    4483.6654
    1430    4448.6308
    1431    4401.9929
    1432    4383.7458
    1433    4468.7262
    1434    4511.6313
    1435    4376.8165
    1436    4422.3425
    1437    4527.8759
    1438    4520.5739
    1439    4460.5749
    1440    4426.5035
    1441    4437.3416
    1442    4542.7845
    1443    4568.0165
    1444    4408.8690
    1445    4461.1501
    1446    4579.1008
    1447    4553.3871
    1448    4483.8303
    1449    4580.1984
    1450    4602.4237
    1451    4503.1732
    1452    4571.8451
    1453    4415.6350
    1454    4446.3111
    1455    4485.9298
    1456    4585.3756
    1457    4550.0272
    1458    4598.6859
    1459    4543.9473
    1460    4429.6397
    1461    4546.7209
    1462    4389.8348
    1463    4435.2859
    1464    4592.5889
    1465    4480.5449
    1466    4667.1070
    1467    4516.3639
    1468    4512.2975
    1469    4530.5568
    1470    4578.0622
    1471    4419.4245
    1472    4582.6582
    1473    4419.0665
    1474    4586.0066
    1475    4503.7197
    1476    4496.0356
    1477    4439.1937
    1478    4363.2880
    1479    4418.6329
    1480    4565.0384
    1481    4552.2718
    1482    4450.0540
    1483    4414.8450
    1484    4465.9220
    1485    4476.3242
    1486    4525.2877
    1487    4536.8495
    1488    4513.4222
    1489    4456.6754
    1490    4462.4845
    1491    4568.0814
    1492    4492.0019
    1493    4508.3164
    1494    4509.9951
    1495    4401.4522
    1496    4356.8756
    1497    4445.0421
    1498    4383.8825
    1499    4456.5949
    1500    4379.3541
    1501    4426.0266
    1502    4495.3548
    1503    4423.8812
    1504    4620.2458
    1505    4471.7610
    1506    4548.9427
    1507    4457.3086
    1508    4434.5620
    1509    4468.3561
    1510    4429.7154
    1511    4418.2984
    1512    4425.4483
    1513    4525.7577
    1514    4546.5702
    1515    4574.0645
    1516    4483.3000
    1517    4539.0087
    1518    4491.6243
    1519    4527.6620
    1520    4454.9198
    1521    4412.0117
    1522    4585.4532
    1523    4477.4370
    1524    4478.6923
    1525    4567.3401
    1526    4552.6089
    1527    4632.5218
    1528    4621.1659
    1529    4673.8144
    1530    4444.5533
    1531    4478.8893
    1532    4482.1079
    1533    4423.7721
    1534    4438.7063
    1535    4412.5285
    1536    4479.6661
    1537    4558.7512
    1538    4448.4902
    1539    4496.0631
    1540    4271.4063
    1541    4443.7958
    1542    4645.5964
    1543    4420.7253
    1544    4476.6099
    1545    4475.6951
    1546    4670.5276
    1547    4497.6665
    1548    4502.1075
    1549    4532.3154
    1550    4484.3359
    1551    4414.9210
    1552    4483.9532
    1553    4428.4824
    1554    4442.3526
    1555    4415.9368
    1556    4417.4978
    1557    4534.0083
    1558    4417.5802
    1559    4353.9487
    1560    4564.9831
    1561    4433.4402
    1562    4424.5140
    1563    4386.7656
    1564    4417.6082
    1565    4478.0173
    1566    4556.4599
    1567    4514.3467
    1568    4500.0903
    1569    4649.3713
    1570    4522.9562
    1571    4441.9833
    1572    4485.1115
    1573    4350.5926
    1574    4428.2416
    1575    4500.9779
    1576    4663.9379
    1577    4606.5766
    1578    4491.3274
    1579    4619.6417
    1580    4588.9189
    1581    4580.8414
    1582    4584.3537
    1583    4508.7625
    1584    4582.4586
    1585    4402.8351
    1586    4473.8524
    1587    4486.8066
    1588    4472.7337
    1589    4466.9177
    1590    4506.4997
    1591    4394.1531
    1592    4523.7771
    1593    4587.7244
    1594    4579.1451
    1595    4572.7499
    1596    4395.1679
    1597    4457.2861
    1598    4439.2060
    1599    4506.7360
    1600    4505.0078
    1601    4424.0385
    1602    4371.2636
    1603    4328.2041
    1604    4554.8949
    1605    4417.7681
    1606    4541.4117
    1607    4687.8944
    1608    4652.6111
    1609    4658.7890
    1610    4523.5832
    1611    4533.3368
    1612    4629.3345
    1613    4566.3738
    1614    4559.3663
    1615    4524.4761
    1616    4571.8494
    1617    4544.5310
    1618    4577.4228
    1619    4445.8254
    1620    4440.6445
    1621    4528.4040
    1622    4522.9406
    1623    4566.2134
    1624    4532.8927
    1625    4503.7314
    1626    4359.2809
    1627    4455.6185
    1628    4481.5035
    1629    4439.0700
    1630    4450.3754
    1631    4373.1546
    1632    4519.1889
    1633    4493.5119
    1634    4529.3788
    1635    4470.8490
    1636    4460.4799
    1637    4437.1378
    1638    4455.3009
    1639    4407.0871
    1640    4404.8853
    1641    4498.0490
    1642    4646.7749
    1643    4533.7845
    1644    4513.5715
    1645    4396.7691
    1646    4473.4601
    1647    4520.0613
    1648    4415.6169
    1649    4527.7112
    1650    4545.5394
    1651    4575.3196
    1652    4594.5374
    1653    4578.2909
    1654    4526.9741
    1655    4680.3651
    1656    4651.3697
    1657    4590.9559
    1658    4585.0523
    1659    4659.1442
    1660    4743.7400
    1661    4538.9561
    1662    4539.5827
    1663    4607.1310
    1664    4595.0852
    1665    4427.9446
    1666    4446.7736
    1667    4477.5637
    1668    4495.4033
    1669    4607.1407
    1670    4571.6668
    1671    4525.0980
    1672    4685.8508
    1673    4507.5501
    1674    4532.4593
    1675    4595.5260
    1676    4481.5850
    1677    4396.3583
    1678    4373.7833
    1679    4603.0796
    1680    4472.0416
    1681    4523.5983
    1682    4630.6057
    1683    4553.8629
    1684    4495.4900
    1685    4633.0834
    1686    4412.8736
    1687    4519.1320
    1688    4660.7790
    1689    4556.7698
    1690    4704.0806
    1691    4658.2732
    1692    4629.5252
    1693    4458.0990
    1694    4606.8757
    1695    4580.7317
    1696    4477.5436
    1697    4437.2837
    1698    4495.1571
    1699    4446.1347
    1700    4568.8206
    1701    4522.0603
    1702    4592.3364
    1703    4740.3395
    1704    4534.7753
    1705    4722.2202
    1706    4660.0734
    1707    4519.7788
    1708    4604.6590
    1709    4663.4098
    1710    4614.6572
    1711    4581.1589
    1712    4463.8665
    1713    4544.6097
    1714    4690.9044
    1715    4548.8190
    1716    4658.7128
    1717    4512.4938
    1718    4554.8943
    1719    4435.9455
    1720    4516.9034
    1721    4532.3093
    1722    4458.4458
    1723    4705.9373
    1724    4473.2286
    1725    4434.7608
    1726    4538.8680
    1727    4474.7866
    1728    4455.3786
    1729    4429.6296
    1730    4409.5813
    1731    4513.1187
    1732    4551.8775
    1733    4652.7681
    1734    4428.1570
    1735    4655.7919
    1736    4423.2397
    1737    4545.8125
    1738    4476.8696
    1739    4506.7964
    1740    4569.0699
    1741    4474.4592
    1742    4586.6834
    1743    4583.9034
    1744    4653.9308
    1745    4570.0229
    1746    4526.2900
    1747    4546.5525
    1748    4650.8292
    1749    4716.1390
    1750    4614.9905
    1751    4605.3441
    1752    4592.8776
    1753    4641.0250
    1754    4518.1491
    1755    4562.4255
    1756    4785.8382
    1757    4719.5864
    1758    4694.9570
    1759    4678.7276
    1760    4719.2620
    1761    4879.3995
    1762    4769.7358
    1763    4884.3065
    1764    4883.2900
    1765    4900.9295
    1766    4825.4343
    1767    4703.0141
    1768    4685.8973
    1769    4748.9567
    1770    4777.1953
    1771    4792.8787
    1772    4852.6491
    1773    4836.6032
    1774    4768.6348
    1775    4699.1465
    1776    4781.0149
    1777    4663.8577
    1778    4659.7328
    1779    4686.1674
    1780    4599.8295
    1781    4662.1351
    1782    4656.2314
    1783    4661.9858
    1784    4698.6633
    1785    4704.2391
    1786    4568.9807
    1787    4637.9115
    1788    4699.0315
    1789    4727.1362
    1790    4638.2116
    1791    4650.5706
    1792    4588.5615
    1793    4664.7736
    1794    4543.2833
    1795    4687.2141
    1796    4678.2735
    1797    4766.0113
    1798    4598.1048
    1799    4564.5170
    1800    4648.2488
    1801    4649.9777
    1802    4616.9387
    1803    4671.9376
    1804    4545.8810
    1805    4616.7017
    1806    4658.3034
    1807    4576.9638
    1808    4497.4677
    1809    4660.7057
    1810    4521.0972
    1811    4570.6345
    1812    4633.6042
    1813    4685.0351
    1814    4590.1622
    1815    4476.6286
    1816    4602.5190
    1817    4594.7891
    1818    4597.7936
    1819    4588.3979
    1820    4648.1864
    1821    4698.8231
    1822    4573.8624
    1823    4531.6524
    1824    4615.9890
    1825    4649.3021
    1826    4595.5016
    1827    4491.6525
    1828    4429.8428
    1829    4442.6943
    1830    4452.4712
    1831    4454.7672
    1832    4578.4650
    1833    4553.5649
    1834    4427.0459
    1835    4681.4670
    1836    4633.5012
    1837    4556.0342
    1838    4618.7473
    1839    4582.0665
    1840    4612.4303
    1841    4558.7713
    1842    4584.8531
    1843    4532.3970
    1844    4708.7717
    1845    4582.5514
    1846    4633.0282
    1847    4633.7603
    1848    4688.9259
    1849    4624.1215
    1850    4566.7784
    1851    4481.3500
    1852    4596.8209
    1853    4665.3424
    1854    4567.9492
    1855    4682.4486
    1856    4567.4425
    1857    4495.1110
    1858    4562.1765
    1859    4580.2457
    1860    4475.9960
    1861    4498.5459
    1862    4705.3124
    1863    4605.4564
    1864    4486.4285
    1865    4690.2452
    1866    4585.1762
    1867    4504.5937
    1868    4528.1224
    1869    4630.4996
    1870    4748.3767
    1871    4693.9945
    1872    4701.1627
    1873    4623.8110
    1874    4666.2549
    1875    4613.6307
    1876    4758.9082
    1877    4751.6246
    1878    4577.3926
    1879    4755.8553
    1880    4640.2389
    1881    4604.7721
    1882    4480.8164
    1883    4632.4356
    1884    4589.6629
    1885    4505.9122
    1886    4558.2930
    1887    4440.7476
    1888    4559.1599
    1889    4445.7108
    1890    4538.8127
    1891    4554.4494
    1892    4611.3118
    1893    4695.3926
    1894    4631.0590
    1895    4542.5540
    1896    4497.5730
    1897    4568.8946
    1898    4519.4609
    1899    4548.2226
    1900    4599.8804
    1901    4452.1907
    1902    4644.3861
    1903    4600.5987
    1904    4608.7119
    1905    4657.8856
    1906    4499.3481
    1907    4578.9171
    1908    4500.5159
    1909    4486.3246
    1910    4610.2036
    1911    4555.2580
    1912    4523.1487
    1913    4647.3535
    1914    4485.8174
    1915    4657.4074
    1916    4564.0815
    1917    4539.9355
    1918    4645.7575
    1919    4641.8478
    1920    4709.6711
    1921    4681.0726
    1922    4680.2747
    1923    4533.6807
    1924    4592.5877
    1925    4543.0914
    1926    4530.8643
    1927    4631.9822
    1928    4572.3018
    1929    4582.8651
    1930    4748.9554
    1931    4572.3587
    1932    4536.3054
    1933    4602.4358
    1934    4619.1761
    1935    4604.1331
    1936    4647.5890
    1937    4772.1116
    1938    4630.9904
    1939    4702.3268
    1940    4607.5914
    1941    4639.9761
    1942    4601.8789
    1943    4611.9533
    1944    4495.2258
    1945    4621.5939
    1946    4540.9211
    1947    4603.4279
    1948    4635.1363
    1949    4441.0601
    1950    4482.1594
    1951    4423.2457
    1952    4579.5892
    1953    4517.7034
    1954    4552.1798
    1955    4431.1815
    1956    4471.0088
    1957    4554.7447
    1958    4692.5939
    1959    4624.9478
    1960    4599.9625
    1961    4683.9321
    1962    4416.1968
    1963    4582.0561
    1964    4713.3516
    1965    4503.4701
    1966    4630.8298
    1967    4503.5183
    1968    4470.3392
    1969    4550.6592
    1970    4515.4552
    1971    4596.8068
    1972    4622.6336
    1973    4435.8618
    1974    4574.2637
    1975    4548.8253
    1976    4698.6157
    1977    4569.0464
    1978    4593.4836
    1979    4605.2303
    1980    4457.4368
    1981    4510.3615
    1982    4494.8525
    1983    4528.1722
    1984    4427.5014
    1985    4432.5799
    1986    4521.9752
    1987    4506.0737
    1988    4362.2159
    1989    4497.0590
    1990    4473.9082
    1991    4485.0717
    1992    4438.4097
    1993    4400.6771
    1994    4351.5552
    1995    4518.9777
    1996    4371.4971
    1997    4525.7006
    1998    4500.5284
    1999    4515.3679
    2000    4509.8214
    2001    4428.2657
    2002    4521.5968
    2003    4574.7458
    2004    4562.1479
    2005    4514.9545
    2006    4637.5553
    2007    4616.2963
    2008    4489.9748
    2009    4390.3704
    2010    4655.8566
    2011    4481.6111
    2012    4398.6253
    2013    4549.8712
    2014    4523.3365
    2015    4468.7518
    2016    4547.5867
    2017    4510.3612
    2018    4510.2150
    2019    4638.8937
    2020    4605.6367
    2021    4475.9846
    2022    4538.4894
    2023    4543.0873
    2024    4596.9172
    2025    4614.7005
    2026    4418.5448
    2027    4519.0610
    2028    4403.8158
    2029    4628.7735
    2030    4573.8221
    2031    4482.9778
    2032    4485.6801
    2033    4583.8680
    2034    4478.8886
    2035    4455.2920
    2036    4587.7580
    2037    4539.4866
    2038    4486.0253
    2039    4464.0879
    2040    4600.0446
    2041    4513.8316
    2042    4454.1748
    2043    4336.6847
    2044    4454.7761
    2045    4437.0184
    2046    4378.3314
    2047    4378.0007
    2048    4558.9587
    2049    4445.5039
    2050    4581.9806
    2051    4500.7607
    2052    4374.3827
    2053    4418.6803
    2054    4499.7926
    2055    4374.8380
    2056    4440.5051
    2057    4598.5778
    2058    4364.7509
    2059    4414.6789
    2060    4510.6505
    2061    4436.8527
    2062    4384.5419
    2063    4455.2344
    2064    4662.8517
    2065    4431.5452
    2066    4495.4634
    2067    4353.3342
    2068    4326.5185
    2069    4333.6275
    2070    4361.0065
    2071    4273.7038
    2072    4343.2010
    2073    4368.0863
    2074    4336.8734
    2075    4373.8964
    2076    4331.4437
    2077    4353.3439
    2078    4279.9594
    2079    4294.4399
    2080    4390.9700
    2081    4432.2395
    2082    4394.3036
    2083    4539.9950
    2084    4514.1297
    2085    4453.5569
    2086    4348.4171
    2087    4525.8703
    2088    4490.2584
    2089    4466.7598
    2090    4418.3538
    2091    4520.0154
    2092    4515.7832
    2093    4518.0917
    2094    4477.3882
    2095    4543.2771
    2096    4457.8864
    2097    4663.5714
    2098    4538.4909
    2099    4518.2455
    2100    4557.0131
    2101    4438.9878
    2102    4391.6847
    2103    4584.9176
    2104    4576.0053
    2105    4444.0835
    2106    4742.1562
    2107    4592.8693
    2108    4658.1668
    2109    4629.3535
    2110    4643.2217
    2111    4555.8987
    2112    4536.3649
    2113    4620.4171
    2114    4636.9778
    2115    4554.4866
    2116    4560.3858
    2117    4494.0810
    2118    4508.1876
    2119    4576.8522
    2120    4568.8972
    2121    4446.3048
    2122    4553.2624
    2123    4460.6233
    2124    4430.3607
    2125    4503.4333
    2126    4582.2258
    2127    4505.3332
    2128    4387.5710
    2129    4362.6414
    2130    4380.6600
    2131    4405.2512
    2132    4530.7921
    2133    4500.0962
    2134    4644.3124
    2135    4579.5071
    2136    4579.0200
    2137    4492.2668
    2138    4592.1196
    2139    4424.2097
    2140    4519.3228
    2141    4431.5095
    2142    4464.2109
    2143    4709.7316
    2144    4575.9560
    2145    4482.6313
    2146    4479.8487
    2147    4645.9920
    2148    4650.4192
    2149    4531.1736
    2150    4572.4942
    2151    4591.5233
    2152    4559.7268
    2153    4667.8558
    2154    4597.4621
    2155    4667.2084
    2156    4654.2216
    2157    4536.6917
    2158    4710.3560
    2159    4800.0181
    2160    4663.5132
    2161    4747.9026
    2162    4750.6612
    2163    4634.9051
    2164    4499.0769
    2165    4571.1719
    2166    4561.2627
    2167    4509.3833
    2168    4470.5495
    2169    4488.4578
    2170    4597.0614
    2171    4596.3881
    2172    4502.1444
    2173    4706.0223
    2174    4766.8827
    2175    4534.0152
    2176    4645.6505
    2177    4714.8211
    2178    4574.6306
    2179    4562.9134
    2180    4609.9704
    2181    4573.6149
    2182    4667.4122
    2183    4522.7503
    2184    4485.4440
    2185    4574.7358
    2186    4749.0153
    2187    4602.1066
    2188    4574.1363
    2189    4480.2749
    2190    4405.2235
    2191    4468.1912
    2192    4614.6248
    2193    4463.9974
    2194    4538.8985
    2195    4420.5730
    2196    4614.8546
    2197    4555.9663
    2198    4490.7519
    2199    4699.0203
    2200    4621.4252
    2201    4734.4288
    2202    4551.2899
    2203    4575.7748
    2204    4715.8305
    2205    4636.0163
    2206    4571.9824
    2207    4473.6104
    2208    4484.5046
    2209    4679.4260
    2210    4639.3208
    2211    4520.3383
    2212    4562.2720
    2213    4607.9350
    2214    4673.9373
    2215    4555.5818
    2216    4564.8108
    2217    4572.4150
    2218    4542.5478
    2219    4509.5850
    2220    4673.3182
    2221    4663.8795
    2222    4563.1763
    2223    4540.0711
    2224    4487.2779
    2225    4577.9023
    2226    4597.9065
    2227    4700.9301
    2228    4567.7327
    2229    4759.9583
    2230    4586.1125
    2231    4741.6350
    2232    4650.6571
    2233    4697.0454
    2234    4791.4651
    2235    4675.3626
    2236    4647.8995
    2237    4633.2319
    2238    4694.4956
    2239    4629.5094
    2240    4638.4769
    2241    4751.4670
    2242    4591.0726
    2243    4647.3345
    2244    4711.6912
    2245    4673.1007
    2246    4780.3712
    2247    4656.2762
    2248    4571.3830
    2249    4816.7759
    2250    4792.6644
    2251    4812.1063
    2252    4895.3966
    2253    4801.6512
    2254    4802.4289
    2255    4692.0326
    2256    4647.9885
    2257    4606.5116
    2258    4682.0194
    2259    4601.6865
    2260    4623.4099
    2261    4592.2480
    2262    4582.1859
    2263    4643.9868
    2264    4655.6165
    2265    4697.3701
    2266    4643.6652
    2267    4730.7418
    2268    4674.1966
    2269    4686.2455
    2270    4670.8421
    2271    4658.3780
    2272    4708.8637
    2273    4546.4516
    2274    4555.8474
    2275    4696.2983
    2276    4678.9522
    2277    4630.2207
    2278    4681.1126
    2279    4661.5697
    2280    4550.3907
    2281    4754.2510
    2282    4768.6947
    2283    4696.3659
    2284    4761.6215
    2285    4757.8993
    2286    4736.7646
    2287    4691.2258
    2288    4806.1352
    2289    4837.8700
    2290    4732.0120
    2291    4758.4476
    2292    4688.2874
    2293    4695.8047
    2294    4664.0308
    2295    4737.7024
    2296    4582.9081
    2297    4824.1479
    2298    4701.6766
    2299    4759.0258
    2300    4694.2131
    2301    4732.9782
    2302    4558.6008
    2303    4766.0246
    2304    4847.6309
    2305    4877.2824
    2306    4724.5433
    2307    4706.2214
    2308    4817.2857
    2309    4883.1790
    2310    4908.9739
    2311    4827.0469
    2312    4867.2642
    2313    4917.0809
    2314    4874.1209
    2315    4643.0752
    2316    4813.3079
    2317    4692.6180
    2318    4735.0382
    2319    4776.2885
    2320    4702.3324
    2321    4812.6176
    2322    4804.6079
    2323    4762.9540
    2324    4664.5578
    2325    4766.3610
    2326    4767.0880
    2327    4864.1093
    2328    4753.2882
    2329    4620.6483
    2330    4611.5034
    2331    4669.1073
    2332    4612.1047
    2333    4670.3497
    2334    4623.5519
    2335    4701.1068
    2336    4788.0065
    2337    4631.2779
    2338    4604.7058
    2339    4606.6338
    2340    4570.4235
    2341    4666.9883
    2342    4705.1693
    2343    4699.1538
    2344    4647.0364
    2345    4626.4982
    2346    4732.6636
    2347    4651.2611
    2348    4731.1980
    2349    4670.9787
    2350    4657.5436
    2351    4579.9782
    2352    4593.7406
    2353    4580.3099
    2354    4548.9586
    2355    4654.1885
    2356    4712.1612
    2357    4512.3230
    2358    4749.9233
    2359    4560.9086
    2360    4632.0132
    2361    4781.0449
    2362    4593.0301
    2363    4724.6898
    2364    4668.3374
    2365    4723.5092
    2366    4789.8363
    2367    4731.8782
    2368    4849.1872
    2369    4855.6076
    2370    4856.4110
    2371    4969.5834
    2372    4905.1769
    2373    4800.2573
    2374    4924.2266
    2375    4739.3175
    2376    4728.4541
    2377    4667.2333
    2378    4861.3033
    2379    4763.6760
    2380    4787.4033
    2381    4886.5612
    2382    4869.3734
    2383    4806.1622
    2384    4720.7064
    2385    4757.2249
    2386    4815.9568
    2387    4829.4934
    2388    4760.0252
    2389    4857.0885
    2390    4960.7268
    2391    4844.7459
    2392    4861.8451
    2393    4995.1773
    2394    4730.6375
    2395    4813.3567
    2396    4901.2991
    2397    4879.0108
    2398    4808.8033
    2399    4799.5179
    2400    4764.2317
    2401    4839.7499
    2402    4793.0902
    2403    4788.1123
    2404    4826.2101
    2405    4885.6396
    2406    4797.1266
    2407    4639.0244
    2408    4660.9124
    2409    4733.4809
    2410    4732.3715
    2411    4627.5267
    2412    4613.0459
    2413    4574.1300
    2414    4679.3295
    2415    4635.8071
    2416    4630.7722
    2417    4727.8054
    2418    4689.0356
    2419    4653.0585
    2420    4672.5816
    2421    4773.2324
    2422    4697.7833
    2423    4789.5824
    2424    4784.6750
    2425    4628.3299
    2426    4756.3144
    2427    4684.1576
    2428    4629.4783
    2429    4762.5737
    2430    4547.9119
    2431    4688.9674
    2432    4697.8480
    2433    4687.7388
    2434    4672.5225
    2435    4635.1307
    2436    4785.0289
    2437    4701.6537
    2438    4745.8320
    2439    4772.5060
    2440    4738.2450
    2441    4767.9474
    2442    4679.5320
    2443    4780.3219
    2444    4605.6391
    2445    4636.3411
    2446    4747.4249
    2447    4809.2935
    2448    4806.4059
    2449    4851.4321
    2450    4848.0555
    2451    4915.8271
    2452    4849.0826
    2453    4791.3739
    2454    4765.7801
    2455    4842.4712
    2456    4739.2646
    2457    4841.4380
    2458    4689.0367
    2459    4789.4600
    2460    4631.0125
    2461    4690.7170
    2462    4735.7487
    2463    4639.4910
    2464    4699.0212
    2465    4807.1848
    2466    4614.0419
    2467    4623.4137
    2468    4710.8222
    2469    4566.8930
    2470    4605.7929
    2471    4622.1531
    2472    4662.8901
    2473    4700.1814
    2474    4712.4222
    2475    4628.6631
    2476    4668.8492
    2477    4772.8071
    2478    4658.1105
    2479    4786.6232
    2480    4762.6354
    2481    4714.8183
    2482    4679.1992
    2483    4727.1603
    2484    4727.6075
    2485    4745.0142
    2486    4681.1519
    2487    4604.1703
    2488    4683.8587
    2489    4606.1042
    2490    4776.6399
    2491    4641.5990
    2492    4768.2791
    2493    4745.5965
    2494    4698.3724
    2495    4516.2797
    2496    4634.4082
    2497    4588.3501
    2498    4510.2278
    2499    4687.4149
    2500    4516.0540
    2501    4661.9085
    2502    4558.6400
    2503    4738.5153
    2504    4558.1941
    2505    4580.6852
    2506    4492.1141
    2507    4650.2116
    2508    4615.2274
    2509    4550.9375
    2510    4482.3882
    2511    4447.7300
    2512    4572.5380
    2513    4568.6181
    2514    4547.4159
    2515    4643.1963
    2516    4508.9280
    2517    4595.3019
    2518    4575.0748
    2519    4776.8811
    2520    4628.9838
    2521    4716.1870
    2522    4650.8102
    2523    4548.5269
    2524    4621.2386
    2525    4641.8954
    2526    4630.9935
    2527    4727.0436
    2528    4563.7435
    2529    4668.6837
    2530    4675.5356
    2531    4620.2052
    2532    4641.8160
    2533    4615.4307
    2534    4612.4986
    2535    4615.8386
    2536    4621.8758
    2537    4605.2422
    2538    4565.8620
    2539    4718.9756
    2540    4585.1133
    2541    4632.1210
    2542    4535.1274
    2543    4549.0156
    2544    4536.2409
    2545    4473.5704
    2546    4506.8679
    2547    4430.3968
    2548    4453.8379
    2549    4334.1722
    2550    4389.8359
    2551    4503.7097
    2552    4525.7671
    2553    4442.2733
    2554    4514.4878
    2555    4572.0113
    2556    4619.9514
    2557    4689.8007
    2558    4631.1730
    2559    4707.0422
    2560    4626.6532
    2561    4541.6564
    2562    4410.9550
    2563    4464.7303
    2564    4607.2268
    2565    4456.7424
    2566    4593.1532
    2567    4451.0620
    2568    4585.5565
    2569    4599.2849
    2570    4652.1369
    2571    4648.2689
    2572    4650.1678
    2573    4705.5490
    2574    4651.0321
    2575    4568.6864
    2576    4686.7865
    2577    4590.9110
    2578    4589.1262
    2579    4679.8572
    2580    4621.8096
    2581    4590.4422
    2582    4518.4478
    2583    4642.3094
    2584    4611.5276
    2585    4633.6357
    2586    4607.6981
    2587    4651.9395
    2588    4665.7692
    2589    4485.1754
    2590    4502.3766
    2591    4571.6513
    2592    4589.3390
    2593    4489.4336
    2594    4764.2086
    2595    4685.0217
    2596    4638.9112
    2597    4646.6980
    2598    4575.2540
    2599    4703.2572
    2600    4634.6257
    2601    4679.2173
    2602    4699.4590
    2603    4795.8971
    2604    4629.3367
    2605    4535.0582
    2606    4600.8955
    2607    4633.6841
    2608    4731.1381
    2609    4594.6479
    2610    4746.5556
    2611    4623.7544
    2612    4691.8935
    2613    4749.9990
    2614    4666.7646
    2615    4740.0777
    2616    4640.5589
    2617    4720.3007
    2618    4633.5829
    2619    4731.0110
    2620    4583.0581
    2621    4713.9673
    2622    4510.7209
    2623    4588.4344
    2624    4613.2856
    2625    4654.9219
    2626    4639.2695
    2627    4699.8315
    2628    4628.5523
    2629    4678.9684
    2630    4649.2295
    2631    4627.5889
    2632    4730.0150
    2633    4656.0456
    2634    4677.1572
    2635    4725.7165
    2636    4735.0320
    2637    4670.5169
    2638    4529.3080
    2639    4635.7017
    2640    4653.2238
    2641    4617.0124
    2642    4634.3292
    2643    4749.1592
    2644    4741.4416
    2645    4725.1110
    2646    4786.7296
    2647    4711.9697
    2648    4573.1593
    2649    4796.1074
    2650    4638.1775
    2651    4837.8893
    2652    4820.9150
    2653    4834.4373
    2654    4644.3270
    2655    4679.0786
    2656    4667.6077
    2657    4659.3227
    2658    4675.0523
    2659    4734.9707
    2660    4703.7005
    2661    4584.0693
    2662    4572.6903
    2663    4566.3645
    2664    4505.0799
    2665    4602.5694
    2666    4573.0931
    2667    4661.7066
    2668    4696.4518
    2669    4689.1771
    2670    4859.0370
    2671    4628.6839
    2672    4527.4439
    2673    4585.1065
    2674    4655.7958
    2675    4621.1635
    2676    4464.7024
    2677    4700.4700
    2678    4546.9734
    2679    4648.5947
    2680    4637.9830
    2681    4737.5536
    2682    4709.9975
    2683    4614.2873
    2684    4573.6591
    2685    4629.3840
    2686    4604.9442
    2687    4646.0912
    2688    4606.8525
    2689    4665.6624
    2690    4635.0291
    2691    4657.6433
    2692    4551.1298
    2693    4680.5957
    2694    4752.0017
    2695    4650.9693
    2696    4695.7412
    2697    4726.1099
    2698    4582.9835
    2699    4582.5329
    2700    4672.2253
    2701    4700.9805
    2702    4827.8938
    2703    4755.4179
    2704    4815.3818
    2705    4630.8760
    2706    4755.5170
    2707    4689.1523
    2708    4747.6039
    2709    4715.5756
    2710    4674.5778
    2711    4680.3734
    2712    4417.9981
    2713    4451.0654
    2714    4578.8882
    2715    4584.7563
    2716    4584.5498
    2717    4760.7084
    2718    4722.6884
    2719    4787.3245
    2720    4905.9604
    2721    4721.1075
    2722    4685.3061
    2723    4757.4892
    2724    4709.8709
    2725    4674.5318
    2726    4803.3443
    2727    4784.3572
    2728    4790.5658
    2729    4770.3610
    2730    4773.8189
    2731    4762.6242
    2732    4565.2736
    2733    4613.8681
    2734    4670.1270
    2735    4729.2585
    2736    4599.9439
    2737    4720.4865
    2738    4752.0669
    2739    4669.4638
    2740    4520.6647
    2741    4618.8582
    2742    4466.4483
    2743    4559.0373
    2744    4601.7058
    2745    4488.4759
    2746    4563.8737
    2747    4649.7462
    2748    4774.9964
    2749    4643.1215
    2750    4772.6737
    2751    4706.8424
    2752    4505.0497
    2753    4681.3981
    2754    4498.9942
    2755    4621.3587
    2756    4547.8272
    2757    4561.6512
    2758    4555.9671
    2759    4551.9820
    2760    4734.4980
    2761    4716.7504
    2762    4833.5318
    2763    4747.9410
    2764    4675.8123
    2765    4708.4616
    2766    4734.0238
    2767    4787.4074
    2768    4714.0395
    2769    4914.7575
    2770    4854.7071
    2771    4841.6218
    2772    4631.6602
    2773    4768.5600
    2774    4619.5784
    2775    4685.2014
    2776    4810.3685
    2777    4716.7935
    2778    4657.4579
    2779    4733.0873
    2780    4757.9427
    2781    4554.7042
    2782    4609.6296
    2783    4754.7697
    2784    4831.8042
    2785    4826.1683
    2786    4634.2208
    2787    4540.5245
    2788    4538.1988
    2789    4760.7762
    2790    4691.6292
    2791    4682.5314
    2792    4609.9086
    2793    4550.4731
    2794    4691.5068
    2795    4720.8912
    2796    4714.5436
    2797    4545.6450
    2798    4622.8007
    2799    4536.8141
    2800    4592.6179
    2801    4695.6427
    2802    4518.1644
    2803    4677.5220
    2804    4722.4066
    2805    4702.0638
    2806    4694.3905
    2807    4650.8111
    2808    4598.9659
    2809    4485.9031
    2810    4600.9853
    2811    4463.3528
    2812    4636.3240
    2813    4639.9454
    2814    4705.3504
    2815    4609.5609
    2816    4582.0324
    2817    4538.0588
    2818    4651.5990
    2819    4688.7362
    2820    4599.7918
    2821    4632.0887
    2822    4702.4050
    2823    4537.3259
    2824    4577.9170
    2825    4544.9602
    2826    4542.0775
    2827    4613.8922
    2828    4601.4796
    2829    4510.4827
    2830    4618.6117
    2831    4683.9138
    2832    4620.3548
    2833    4725.9213
    2834    4744.0712
    2835    4718.0543
    2836    4652.4481
    2837    4728.6901
    2838    4648.4777
    2839    4603.5734
    2840    4508.0366
    2841    4629.7532
    2842    4557.9218
    2843    4651.5786
    2844    4621.1449
    2845    4599.1980
    2846    4608.5741
    2847    4593.1774
    2848    4734.0338
    2849    4567.5243
    2850    4650.3904
    2851    4686.5862
    2852    4685.9803
    2853    4719.0084
    2854    4658.8463
    2855    4778.4018
    2856    4664.7383
    2857    4804.7764
    2858    4782.3203
    2859    4645.2736
    2860    4663.6984
    2861    4692.0136
    2862    4657.9755
    2863    4562.3937
    2864    4631.4733
    2865    4715.0221
    2866    4678.1512
    2867    4557.7873
    2868    4741.8113
    2869    4847.6066
    2870    4671.4469
    2871    4641.2320
    2872    4719.3502
    2873    4564.9728
    2874    4718.9369
    2875    4609.9554
    2876    4660.8880
    2877    4830.8865
    2878    4740.6667
    2879    4718.9311
    2880    4531.8422
    2881    4762.9875
    2882    4722.6880
    2883    4690.3908
    2884    4696.4609
    2885    4686.1379
    2886    4743.2661
    2887    4732.1837
    2888    4750.6612
    2889    4699.6374
    2890    4605.5001
    2891    4560.6599
    2892    4558.4569
    2893    4630.5906
    2894    4696.2643
    2895    4740.6529
    2896    4718.8935
    2897    4669.0363
    2898    4681.2888
    2899    4701.1473
    2900    4675.9811
    2901    4642.0711
    2902    4789.7498
    2903    4825.3439
    2904    4581.6753
    2905    4789.6313
    2906    4705.0835
    2907    4628.2362
    2908    4718.9801
    2909    4775.5594
    2910    4892.2960
    2911    4842.7468
    2912    4678.0116
    2913    4689.3475
    2914    4818.6877
    2915    4721.0505
    2916    4723.2629
    2917    4835.3452
    2918    4706.1340
    2919    4542.1038
    2920    4776.1069
    2921    4693.8278
    2922    4574.6621
    2923    4707.5337
    2924    4675.6207
    2925    4731.8763
    2926    4678.0086
    2927    4722.3801
    2928    4559.5312
    2929    4770.4593
    2930    4645.7644
    2931    4569.3732
    2932    4680.8793
    2933    4533.9415
    2934    4702.8841
    2935    4554.3540
    2936    4589.3677
    2937    4685.5884
    2938    4587.7833
    2939    4530.9542
    2940    4644.2930
    2941    4459.4349
    2942    4562.7752
    2943    4639.0941
    2944    4556.8037
    2945    4696.4736
    2946    4625.8933
    2947    4419.9660
    2948    4596.4182
    2949    4461.4833
    2950    4521.0895
    2951    4555.3231
    2952    4689.3948
    2953    4666.3851
    2954    4622.9465
    2955    4667.9728
    2956    4621.8194
    2957    4556.4988
    2958    4503.3533
    2959    4551.2978
    2960    4451.8543
    2961    4516.4150
    2962    4526.3614
    2963    4648.6616
    2964    4479.6861
    2965    4474.3647
    2966    4631.2183
    2967    4741.3127
    2968    4700.8897
    2969    4576.9061
    2970    4686.7659
    2971    4743.7295
    2972    4626.9859
    2973    4797.8945
    2974    4682.7980
    2975    4531.1720
    2976    4603.0111
    2977    4668.0190
    2978    4744.4386
    2979    4721.6738
    2980    4711.4513
    2981    4673.6385
    2982    4878.6847
    2983    4802.1099
    2984    4649.0561
    2985    4680.8716
    2986    4660.3135
    2987    4712.5780
    2988    4604.9929
    2989    4806.8586
    2990    4675.9272
    2991    4623.3153
    2992    4469.5736
    2993    4615.6571
    2994    4565.6217
    2995    4628.9086
    2996    4671.8354
    2997    4562.3850
    2998    4557.0131
    2999    4700.5613
    3000    4631.2867
    3001    4567.4762
    3002    4454.3749
    3003    4628.6652
    3004    4687.1467
    3005    4633.7555
    3006    4676.2878
    3007    4686.2726
    3008    4546.5103
    3009    4593.3735
    3010    4529.0830
    3011    4568.0487
    3012    4469.6401
    3013    4519.6857
    3014    4391.6553
    3015    4443.2754
    3016    4552.9412
    3017    4517.0994
    3018    4538.4578
    3019    4584.6965
    3020    4550.1242
    3021    4551.7796
    3022    4421.1509
    3023    4581.3206
    3024    4598.4055
    3025    4476.2044
    3026    4502.0857
    3027    4405.2895
    3028    4554.2994
    3029    4495.1570
    3030    4485.1597
    3031    4532.8315
    3032    4508.0075
    3033    4620.3188
    3034    4652.4270
    3035    4628.0791
    3036    4622.3947
    3037    4679.4853
    3038    4669.5049
    3039    4592.3181
    3040    4649.0076
    3041    4644.7302
    3042    4679.0010
    3043    4706.5229
    3044    4710.7893
    3045    4685.9846
    3046    4547.3713
    3047    4758.4797
    3048    4686.7469
    3049    4482.3133
    3050    4658.9058
    3051    4468.2006
    3052    4630.7462
    3053    4617.3638
    3054    4534.2504
    3055    4627.7095
    3056    4637.0082
    3057    4668.0300
    3058    4737.0583
    3059    4640.0902
    3060    4636.7258
    3061    4643.1455
    3062    4640.4573
    3063    4616.0783
    3064    4570.5211
    3065    4609.7809
    3066    4640.0519
    3067    4542.3417
    3068    4510.0556
    3069    4693.6422
    3070    4654.5907
    3071    4583.2364
    3072    4446.6093
    3073    4597.2925
    3074    4535.3897
    3075    4562.7450
    3076    4501.1355
    3077    4616.1993
    3078    4532.6240
    3079    4482.5536
    3080    4424.8538
    3081    4440.4051
    3082    4497.0258
    3083    4435.5955
    3084    4440.8281
    3085    4455.6221
    3086    4537.0052
    3087    4556.7434
    3088    4427.5325
    3089    4627.0819
    3090    4650.3746
    3091    4574.7507
    3092    4734.9283
    3093    4562.1669
    3094    4746.3091
    3095    4651.3740
    3096    4710.5262
    3097    4665.3961
    3098    4641.1240
    3099    4672.3467
    3100    4537.3906
    3101    4777.7912
    3102    4502.5625
    3103    4541.0790
    3104    4529.9426
    3105    4518.7247
    3106    4477.3338
    3107    4556.4277
    3108    4659.3721
    3109    4601.3299
    3110    4538.4566
    3111    4632.0621
    3112    4644.8638
    3113    4636.6996
    3114    4679.9752
    3115    4583.3981
    3116    4545.3167
    3117    4579.5306
    3118    4578.4892
    3119    4573.3293
    3120    4605.3675
    3121    4547.4357
    3122    4425.9684
    3123    4554.7257
    3124    4634.0203
    3125    4566.3886
    3126    4633.1427
    3127    4593.7674
    3128    4458.3228
    3129    4652.5944
    3130    4529.6433
    3131    4561.2693
    3132    4624.0987
    3133    4581.1039
    3134    4563.8258
    3135    4638.3741
    3136    4572.3733
    3137    4528.9585
    3138    4734.7414
    3139    4583.6125
    3140    4562.7166
    3141    4538.3316
    3142    4676.3693
    3143    4690.2422
    3144    4602.4139
    3145    4648.6570
    3146    4736.9050
    3147    4640.9764
    3148    4702.0690
    3149    4686.9915
    3150    4732.3600
    3151    4688.0519
    3152    4665.9726
    3153    4629.5425
    3154    4703.1297
    3155    4743.7990
    3156    4672.0092
    3157    4612.6851
    3158    4721.0605
    3159    4760.6043
    3160    4628.2580
    3161    4711.4053
    3162    4720.5234
    3163    4633.5492
    3164    4696.5389
    3165    4783.1962
    3166    4619.0448
    3167    4758.2205
    3168    4685.7645
    3169    4660.6309
    3170    4602.2496
    3171    4801.9919
    3172    4680.6625
    3173    4682.8635
    3174    4567.6527
    3175    4509.1214
    3176    4599.2588
    3177    4676.3385
    3178    4627.6928
    3179    4527.8409
    3180    4516.2175
    3181    4564.5350
    3182    4738.7619
    3183    4739.5716
    3184    4730.3738
    3185    4639.8873
    3186    4674.2166
    3187    4748.6453
    3188    4754.9849
    3189    4638.1183
    3190    4697.7955
    3191    4730.1784
    3192    4757.5684
    3193    4722.7108
    3194    4728.2235
    3195    4755.5478
    3196    4781.3900
    3197    4831.3764
    3198    4708.4928
    3199    4707.1816
    3200    4579.5220
    3201    4628.4145
    3202    4845.0087
    3203    4684.0921
    3204    4649.9995
    3205    4517.3771
    3206    4651.7335
    3207    4529.1175
    3208    4677.7519
    3209    4518.0555
    3210    4402.5417
    3211    4356.9333
    3212    4599.9994
    3213    4573.6019
    3214    4649.0005
    3215    4611.1365
    3216    4729.8132
    3217    4560.9652
    3218    4528.4955
    3219    4598.9329
    3220    4484.2980
    3221    4553.4263
    3222    4561.8376
    3223    4465.8753
    3224    4584.7619
    3225    4543.5599
    3226    4625.5276
    3227    4608.9536
    3228    4629.3377
    3229    4610.8214
    3230    4741.1529
    3231    4672.0764
    3232    4615.8615
    3233    4545.4647
    3234    4493.0871
    3235    4587.9347
    3236    4619.2874
    3237    4555.1873
    3238    4548.1041
    3239    4607.9492
    3240    4541.3170
    3241    4589.2137
    3242    4588.1050
    3243    4532.8464
    3244    4563.9461
    3245    4470.2970
    3246    4457.5806
    3247    4510.6569
    3248    4500.4711
    3249    4553.5462
    3250    4611.2313
    3251    4529.5746
    3252    4445.2075
    3253    4329.4498
    3254    4503.1931
    3255    4488.0509
    3256    4415.2482
    3257    4368.8359
    3258    4426.6992
    3259    4433.9999
    3260    4459.5939
    3261    4322.4694
    3262    4416.8023
    3263    4304.4493
    3264    4315.7518
    3265    4374.2216
    3266    4417.2909
    3267    4467.3453
    3268    4503.0866
    3269    4550.6297
    3270    4414.1130
    3271    4386.6627
    3272    4575.7593
    3273    4473.4623
    3274    4469.3289
    3275    4481.3296
    3276    4587.0297
    3277    4590.1205
    3278    4554.1764
    3279    4578.9815
    3280    4610.1893
    3281    4499.3517
    3282    4498.4345
    3283    4541.0862
    3284    4584.0940
    3285    4438.6137
    3286    4558.4092
    3287    4428.0958
    3288    4520.4020
    3289    4549.4525
    3290    4399.9558
    3291    4359.7125
    3292    4397.3986
    3293    4465.6935
    3294    4493.6231
    3295    4343.4221
    3296    4516.9561
    3297    4427.8028
    3298    4510.9367
    3299    4548.2649
    3300    4453.9740
    3301    4535.2272
    3302    4488.9468
    3303    4463.6081
    3304    4527.1016
    3305    4341.5759
    3306    4391.2066
    3307    4573.9119
    3308    4538.8947
    3309    4586.9751
    3310    4458.8460
    3311    4504.5997
    3312    4578.2767
    3313    4588.1451
    3314    4397.6787
    3315    4583.9489
    3316    4541.2371
    3317    4513.5573
    3318    4627.8455
    3319    4500.7404
    3320    4425.2798
    3321    4543.5073
    3322    4490.0038
    3323    4523.1295
    3324    4588.7170
    3325    4456.4193
    3326    4671.8749
    3327    4542.4238
    3328    4565.3461
    3329    4566.6002
    3330    4502.2004
    3331    4676.3262
    3332    4449.0392
    3333    4412.2780
    3334    4363.4274
    3335    4559.9576
    3336    4343.6974
    3337    4498.0824
    3338    4544.4345
    3339    4517.9388
    3340    4490.8858
    3341    4519.4755
    3342    4509.6265
    3343    4689.0446
    3344    4526.5293
    3345    4479.5800
    3346    4540.9152
    3347    4605.6645
    3348    4547.0498
    3349    4517.3561
    3350    4495.4526
    3351    4466.2882
    3352    4504.7943
    3353    4565.9602
    3354    4608.2308
    3355    4509.7383
    3356    4523.7813
    3357    4463.1678
    3358    4630.6332
    3359    4401.1392
    3360    4462.2395
    3361    4333.0817
    3362    4555.5060
    3363    4463.3402
    3364    4488.1212
    3365    4510.0287
    3366    4576.4383
    3367    4555.1956
    3368    4585.9015
    3369    4456.7394
    3370    4558.1168
    3371    4535.6267
    3372    4400.3946
    3373    4588.8068
    3374    4446.9756
    3375    4481.9300
    3376    4561.7139
    3377    4472.2139
    3378    4463.3021
    3379    4436.7610
    3380    4547.7279
    3381    4464.0124
    3382    4557.3267
    3383    4608.0678
    3384    4507.7415
    3385    4383.9666
    3386    4263.6763
    3387    4431.6316
    3388    4408.0462
    3389    4449.7175
    3390    4356.5645
    3391    4338.7277
    3392    4551.3894
    3393    4538.4482
    3394    4476.3649
    3395    4413.1692
    3396    4388.5095
    3397    4390.7284
    3398    4410.6157
    3399    4232.3183
    3400    4338.1692
    3401    4432.6736
    3402    4435.0774
    3403    4411.4013
    3404    4473.7498
    3405    4520.1932
    3406    4375.8918
    3407    4432.4287
    3408    4365.7390
    3409    4430.4496
    3410    4391.6061
    3411    4260.6641
    3412    4228.5832
    3413    4197.1834
    3414    4302.9905
    3415    4303.6088
    3416    4201.4560
    3417    4315.4914
    3418    4262.7533
    3419    4407.8044
    3420    4258.9963
    3421    4319.3174
    3422    4295.5651
    3423    4399.1146
    3424    4282.0861
    3425    4330.3494
    3426    4167.8764
    3427    4308.3694
    3428    4328.1957
    3429    4294.3049
    3430    4327.1899
    3431    4323.6253
    3432    4321.6818
    3433    4253.7281
    3434    4281.7666
    3435    4368.9031
    3436    4277.2244
    3437    4311.9727
    3438    4411.7418
    3439    4333.8061
    3440    4305.3227
    3441    4364.8643
    3442    4384.2634
    3443    4342.7983
    3444    4238.7993
    3445    4316.9365
    3446    4354.7351
    3447    4401.1430
    3448    4194.6932
    3449    4370.4612
    3450    4444.3543
    3451    4278.7156
    3452    4465.3412
    3453    4403.6829
    3454    4544.1209
    3455    4344.3372
    3456    4298.0153
    3457    4430.1104
    3458    4251.7441
    3459    4384.2477
    3460    4451.5991
    3461    4396.3293
    3462    4218.8275
    3463    4368.3063
    3464    4393.3689
    3465    4654.1128
    3466    4396.0326
    3467    4532.6125
    3468    4206.8932
    3469    4335.6537
    3470    4378.2886
    3471    4434.4520
    3472    4418.6142
    3473    4372.8200
    3474    4345.5316
    3475    4337.3056
    3476    4407.0872
    3477    4336.5524
    3478    4231.3468
    3479    4266.8863
    3480    4345.6860
    3481    4231.6307
    3482    4292.0504
    3483    4456.8219
    3484    4390.5948
    3485    4417.7703
    3486    4486.4350
    3487    4342.4668
    3488    4643.0421
    3489    4487.3384
    3490    4511.9475
    3491    4404.1133
    3492    4409.8342
    3493    4618.4886
    3494    4477.4977
    3495    4458.7348
    3496    4350.9928
    3497    4408.5905
    3498    4358.8240
    3499    4465.5062
    3500    4357.1367
    3501    4386.0389
    3502    4472.5774
    3503    4545.5628
    3504    4494.1881
    3505    4539.4080
    3506    4481.9840
    3507    4499.9398
    3508    4436.7633
    3509    4530.8432
    3510    4625.9896
    3511    4292.3544
    3512    4451.1643
    3513    4499.7948
    3514    4388.6018
    3515    4427.3556
    3516    4453.3420
    3517    4403.3376
    3518    4430.1075
    3519    4481.1273
    3520    4390.2012
    3521    4380.2447
    3522    4463.2910
    3523    4342.9300
    3524    4340.1045
    3525    4373.6026
    3526    4380.0271
    3527    4295.1731
    3528    4336.1620
    3529    4391.6283
    3530    4415.9122
    3531    4486.0546
    3532    4368.7291
    3533    4498.3962
    3534    4603.2494
    3535    4546.6240
    3536    4621.6233
    3537    4506.6714
    3538    4515.6909
    3539    4518.8462
    3540    4542.0221
    3541    4416.3892
    3542    4551.7535
    3543    4441.1083
    3544    4376.4465
    3545    4442.2256
    3546    4544.9975
    3547    4354.0467
    3548    4511.9637
    3549    4530.7392
    3550    4459.5019
    3551    4514.6748
    3552    4571.0544
    3553    4490.3937
    3554    4464.1774
    3555    4593.8818
    3556    4372.8207
    3557    4517.2654
    3558    4618.2462
    3559    4530.9009
    3560    4481.0884
    3561    4497.3062
    3562    4503.0932
    3563    4613.8264
    3564    4356.6366
    3565    4460.2947
    3566    4214.1494
    3567    4527.8460
    3568    4515.6493
    3569    4522.4570
    3570    4538.3907
    3571    4582.7200
    3572    4382.3473
    3573    4416.1184
    3574    4277.7587
    3575    4374.9107
    3576    4451.2138
    3577    4496.7776
    3578    4396.7598
    3579    4377.0524
    3580    4370.2050
    3581    4459.2946
    3582    4267.0871
    3583    4315.2377
    3584    4295.7534
    3585    4377.5068
    3586    4390.0929
    3587    4413.4554
    3588    4375.3181
    3589    4394.2253
    3590    4351.1750
    3591    4249.7589
    3592    4446.8277
    3593    4249.2109
    3594    4457.0753
    3595    4335.7424
    3596    4354.5504
    3597    4332.0931
    3598    4409.5217
    3599    4400.7670
    3600    4358.5363
    3601    4403.8664
    3602    4397.8453
    3603    4597.1254
    3604    4546.2728
    3605    4507.2402
    3606    4335.8506
    3607    4490.2970
    3608    4575.8991
    3609    4297.4021
    3610    4450.0521
    3611    4331.2147
    3612    4383.4137
    3613    4430.6338
    3614    4414.0976
    3615    4452.1550
    3616    4409.2625
    3617    4429.5267
    3618    4453.1158
    3619    4439.5891
    3620    4433.3921
    3621    4494.8834
    3622    4455.1252
    3623    4613.0360
    3624    4614.3591
    3625    4589.9506
    3626    4471.1929
    3627    4556.3164
    3628    4450.1886
    3629    4526.1529
    3630    4584.4688
    3631    4765.9316
    3632    4641.5009
    3633    4695.8059
    3634    4629.0511
    3635    4711.3174
    3636    4452.5223
    3637    4453.7366
    3638    4481.1992
    3639    4645.3179
    3640    4534.2428
    3641    4650.0001
    3642    4388.6164
    3643    4611.8356
    3644    4522.8699
    3645    4580.5311
    3646    4486.2560
    3647    4569.9744
    3648    4598.5000
    3649    4540.9122
    3650    4643.1680
    3651    4558.0924
    3652    4614.3758
    3653    4623.1431
    3654    4612.8701
    3655    4560.1591
    3656    4529.7860
    3657    4538.7106
    3658    4495.9240
    3659    4555.8429
    3660    4617.6316
    3661    4598.9322
    3662    4546.0665
    3663    4545.1637
    3664    4705.8792
    3665    4596.2531
    3666    4646.0067
    3667    4527.9168
    3668    4640.5454
    3669    4703.1610
    3670    4515.9192
    3671    4577.2676
    3672    4619.0956
    3673    4602.9710
    3674    4455.7985
    3675    4702.6344
    3676    4513.1749
    3677    4507.3096
    3678    4489.9448
    3679    4514.8631
    3680    4607.5350
    3681    4506.4785
    3682    4482.9066
    3683    4525.9195
    3684    4511.4961
    3685    4438.2791
    3686    4593.4364
    3687    4540.5653
    3688    4435.9223
    3689    4450.9856
    3690    4599.1968
    3691    4468.6618
    3692    4395.7543
    3693    4484.1265
    3694    4533.1535
    3695    4550.6377
    3696    4555.1118
    3697    4438.4352
    3698    4516.8074
    3699    4412.4221
    3700    4477.7018
    3701    4511.4484
    3702    4485.0157
    3703    4394.1718
    3704    4533.8284
    3705    4426.6953
    3706    4530.2258
    3707    4510.4640
    3708    4517.5305
    3709    4614.9430
    3710    4592.7934
    3711    4525.0228
    3712    4574.4271
    3713    4587.6329
    3714    4517.0062
    3715    4497.5886
    3716    4457.5769
    3717    4459.4974
    3718    4639.4182
    3719    4615.8167
    3720    4618.9729
    3721    4548.5833
    3722    4670.6653
    3723    4460.6379
    3724    4579.3349
    3725    4505.7875
    3726    4519.6428
    3727    4380.3941
    3728    4587.3157
    3729    4498.0122
    3730    4644.5219
    3731    4557.9538
    3732    4494.7443
    3733    4511.6939
    3734    4415.0723
    3735    4507.7792
    3736    4587.7895
    3737    4405.9959
    3738    4451.3622
    3739    4400.3596
    3740    4650.5307
    3741    4394.4322
    3742    4472.0208
    3743    4334.2431
    3744    4473.9772
    3745    4352.8124
    3746    4339.5082
    3747    4297.8158
    3748    4511.7610
    3749    4487.0237
    3750    4395.7846
    3751    4518.6140
    3752    4523.1561
    3753    4330.4817
    3754    4363.5494
    3755    4353.3814
    3756    4465.0923
    3757    4259.6027
    3758    4296.9116
    3759    4451.9331
    3760    4357.3645
    3761    4343.2087
    3762    4419.7013
    3763    4430.7719
    3764    4429.3875
    3765    4515.5175
    3766    4521.2390
    3767    4571.3890
    3768    4472.5478
    3769    4544.3266
    3770    4463.5582
    3771    4571.4084
    3772    4623.4328
    3773    4547.6458
    3774    4628.2483
    3775    4589.1572
    3776    4537.6252
    3777    4451.8231
    3778    4556.5513
    3779    4528.8199
    3780    4630.5019
    3781    4546.2495
    3782    4485.4081
    3783    4642.9381
    3784    4548.3364
    3785    4610.2350
    3786    4418.4270
    3787    4563.8227
    3788    4510.2536
    3789    4567.4782
    3790    4571.2792
    3791    4508.3266
    3792    4592.8648
    3793    4492.6430
    3794    4482.7904
    3795    4397.3409
    3796    4516.1341
    3797    4395.0232
    3798    4495.1653
    3799    4439.4554
    3800    4530.0474
    3801    4453.3420
    3802    4384.5158
    3803    4474.9726
    3804    4555.7206
    3805    4504.9881
    3806    4448.9959
    3807    4457.0905
    3808    4512.3309
    3809    4670.9493
    3810    4380.8281
    3811    4463.7788
    3812    4472.4321
    3813    4539.9048
    3814    4527.8449
    3815    4569.8512
    3816    4605.8731
    3817    4496.9226
    3818    4354.6453
    3819    4368.3547
    3820    4400.5006
    3821    4334.6423
    3822    4635.3027
    3823    4601.5467
    3824    4446.5899
    3825    4463.2217
    3826    4583.1858
    3827    4566.7772
    3828    4529.6673
    3829    4547.3982
    3830    4531.7979
    3831    4541.4985
    3832    4533.3763
    3833    4659.1810
    3834    4537.5030
    3835    4511.6195
    3836    4423.3367
    3837    4417.0043
    3838    4456.8017
    3839    4548.5270
    3840    4618.1641
    3841    4445.0648
    3842    4532.7020
    3843    4463.2587
    3844    4312.3327
    3845    4649.0316
    3846    4587.0384
    3847    4554.6595
    3848    4415.1120
    3849    4526.9963
    3850    4487.4951
    3851    4449.1149
    3852    4486.0999
    3853    4636.9286
    3854    4437.7383
    3855    4611.9620
    3856    4428.1130
    3857    4559.6943
    3858    4626.6441
    3859    4461.2854
    3860    4422.5245
    3861    4419.5138
    3862    4562.4141
    3863    4560.2635
    3864    4650.8908
    3865    4621.0060
    3866    4550.8059
    3867    4528.2248
    3868    4575.3556
    3869    4588.5133
    3870    4576.2540
    3871    4503.0659
    3872    4633.1393
    3873    4625.4140
    3874    4451.0283
    3875    4400.0596
    3876    4558.0981
    3877    4541.9693
    3878    4476.6221
    3879    4590.4753
    3880    4651.1261
    3881    4755.0478
    3882    4567.6775
    3883    4660.0274
    3884    4509.7679
    3885    4593.5817
    3886    4611.0022
    3887    4680.5555
    3888    4669.6375
    3889    4601.9551
    3890    4549.9404
    3891    4650.1521
    3892    4617.8485
    3893    4595.6578
    3894    4557.2269
    3895    4727.9962
    3896    4598.6805
    3897    4601.3160
    3898    4586.4595
    3899    4613.6426
    3900    4594.2225
    3901    4536.0304
    3902    4640.4031
    3903    4647.3743
    3904    4695.9441
    3905    4558.8072
    3906    4566.3457
    3907    4597.5358
    3908    4562.0922
    3909    4609.5358
    3910    4637.4021
    3911    4664.2750
    3912    4581.0806
    3913    4679.0222
    3914    4445.9075
    3915    4549.1199
    3916    4537.0281
    3917    4465.4036
    3918    4457.8309
    3919    4525.5715
    3920    4534.1939
    3921    4583.2002
    3922    4530.0314
    3923    4689.6823
    3924    4567.1980
    3925    4607.7873
    3926    4502.1682
    3927    4482.2127
    3928    4350.4601
    3929    4477.4455
    3930    4578.1529
    3931    4518.4377
    3932    4604.2769
    3933    4452.0046
    3934    4407.0413
    3935    4317.9663
    3936    4483.0545
    3937    4345.8182
    3938    4338.8021
    3939    4494.8085
    3940    4471.6154
    3941    4355.6645
    3942    4495.5511
    3943    4577.2143
    3944    4475.9526
    3945    4449.9197
    3946    4471.8036
    3947    4427.9709
    3948    4432.9842
    3949    4376.7788
    3950    4381.1378
    3951    4457.7845
    3952    4544.1286
    3953    4398.9405
    3954    4500.3811
    3955    4540.7885
    3956    4420.4694
    3957    4572.9172
    3958    4512.6613
    3959    4610.0588
    3960    4576.8492
    3961    4456.8096
    3962    4548.9860
    3963    4636.9824
    3964    4486.6868
    3965    4662.1480
    3966    4669.9437
    3967    4622.5180
    3968    4707.6802
    3969    4512.3530
    3970    4383.3310
    3971    4515.1490
    3972    4335.7600
    3973    4502.8789
    3974    4572.0614
    3975    4551.4597
    3976    4449.3211
    3977    4421.9891
    3978    4586.3840
    3979    4482.5423
    3980    4611.0988
    3981    4502.4042
    3982    4448.8129
    3983    4515.9825
    3984    4503.3380
    3985    4589.0343
    3986    4549.1640
    3987    4549.0113
    3988    4563.3189
    3989    4590.6754
    3990    4420.3278
    3991    4480.2103
    3992    4504.5562
    3993    4477.5664
    3994    4511.9221
    3995    4489.2152
    3996    4381.8700
    3997    4511.9287
    3998    4531.7814
    3999    4448.7906
    4000    4393.0794
    4001    4328.2637
    4002    4276.4845
    4003    4394.6883
    4004    4432.6111
    4005    4503.0351
    4006    4340.7839
    4007    4423.6119
    4008    4468.8559
    4009    4468.5042
    4010    4468.3384
    4011    4441.1634
    4012    4480.0194
    4013    4617.3951
    4014    4595.5218
    4015    4594.6070
    4016    4642.2014
    4017    4538.8339
    4018    4554.9526
    4019    4543.5519
    4020    4379.2028
    4021    4445.5015
    4022    4518.9018
    4023    4449.5660
    4024    4544.2023
    4025    4623.6916
    4026    4670.6673
    4027    4607.4291
    4028    4590.7629
    4029    4688.8977
    4030    4671.5963
    4031    4587.9108
    4032    4667.4584
    4033    4556.7282
    4034    4566.4295
    4035    4682.5295
    4036    4791.2704
    4037    4682.9658
    4038    4503.9613
    4039    4685.1896
    4040    4659.4301
    4041    4544.9399
    4042    4640.1439
    4043    4589.5612
    4044    4617.7065
    4045    4642.4348
    4046    4597.2175
    4047    4470.7819
    4048    4563.6405
    4049    4673.0151
    4050    4599.6503
    4051    4616.8111
    4052    4611.7761
    4053    4549.1956
    4054    4481.9558
    4055    4466.9510
    4056    4563.7431
    4057    4558.3004
    4058    4453.7753
    4059    4389.8346
    4060    4593.4789
    4061    4500.1166
    4062    4628.9299
    4063    4479.1729
    4064    4420.4004
    4065    4514.4784
    4066    4632.4327
    4067    4578.6439
    4068    4658.3005
    4069    4633.6775
    4070    4440.5146
    4071    4479.2691
    4072    4397.7898
    4073    4451.7620
    4074    4701.8845
    4075    4479.1323
    4076    4453.9194
    4077    4567.3983
    4078    4510.4897
    4079    4450.9195
    4080    4476.2623
    4081    4562.2991
    4082    4532.5448
    4083    4492.2890
    4084    4595.0423
    4085    4532.5607
    4086    4484.5755
    4087    4437.3673
    4088    4397.2874
    4089    4612.8050
    4090    4462.9531
    4091    4470.1395
    4092    4540.9551
    4093    4586.6608
    4094    4443.7136
    4095    4479.6260
    4096    4528.3228
    4097    4481.2438
    4098    4396.8854
    4099    4466.4659
    4100    4467.1455
    4101    4481.4603
    4102    4413.5508
    4103    4466.6657
    4104    4458.5770
    4105    4481.5468
    4106    4428.1378
    4107    4463.0606
    4108    4336.7572
    4109    4460.3146
    4110    4407.3117
    4111    4321.6430
    4112    4416.1190
    4113    4389.6103
    4114    4448.5769
    4115    4353.2488
    4116    4590.2245
    4117    4417.6505
    4118    4356.4176
    4119    4397.5613
    4120    4454.1292
    4121    4514.5043
    4122    4509.9448
    4123    4567.4475
    4124    4440.0889
    4125    4403.1860
    4126    4699.3471
    4127    4539.5359
    4128    4640.3807
    4129    4630.8969
    4130    4541.1685
    4131    4652.8973
    4132    4524.6306
    4133    4487.3454
    4134    4447.1471
    4135    4595.4365
    4136    4583.0996
    4137    4416.2904
    4138    4567.3654
    4139    4503.0067
    4140    4537.5497
    4141    4673.1502
    4142    4600.7265
    4143    4557.7244
    4144    4432.5406
    4145    4488.8853
    4146    4618.2997
    4147    4615.7579
    4148    4743.7450
    4149    4548.5867
    4150    4663.2651
    4151    4609.5505
    4152    4478.7934
    4153    4535.5639
    4154    4480.9787
    4155    4409.0430
    4156    4461.2667
    4157    4355.1563
    4158    4477.0692
    4159    4475.9928
    4160    4524.5492
    4161    4562.0460
    4162    4497.1767
    4163    4559.1204
    4164    4431.5666
    4165    4419.1735
    4166    4557.2115
    4167    4444.2568
    4168    4695.0639
    4169    4460.0737
    4170    4503.6261
    4171    4511.5337
    4172    4557.7630
    4173    4461.9792
    4174    4687.4560
    4175    4587.2353
    4176    4513.5024
    4177    4739.9273
    4178    4536.8783
    4179    4472.0556
    4180    4595.4540
    4181    4584.2443
    4182    4700.1470
    4183    4632.7309
    4184    4636.0809
    4185    4588.2302
    4186    4608.8202
    4187    4486.9483
    4188    4589.3359
    4189    4556.2868
    4190    4636.2250
    4191    4624.4083
    4192    4556.6573
    4193    4713.5760
    4194    4635.3550
    4195    4676.2397
    4196    4590.6674
    4197    4599.4564
    4198    4602.8240
    4199    4550.6094
    4200    4522.0294
    4201    4636.6595
    4202    4575.0825
    4203    4636.6477
    4204    4646.0784
    4205    4547.1951
    4206    4540.0546
    4207    4618.2815
    4208    4708.2505
    4209    4646.7370
    4210    4644.6851
    4211    4645.5914
    4212    4658.5552
    4213    4761.9761
    4214    4715.1774
    4215    4657.1906
    4216    4556.4364
    4217    4544.4004
    4218    4645.3836
    4219    4594.9752
    4220    4571.4429
    4221    4628.5771
    4222    4546.5087
    4223    4586.2676
    4224    4488.2142
    4225    4545.6856
    4226    4715.0709
    4227    4708.3521
    4228    4588.5649
    4229    4634.8413
    4230    4649.5112
    4231    4627.9143
    4232    4700.0019
    4233    4522.8351
    4234    4521.2444
    4235    4568.7872
    4236    4609.1457
    4237    4482.2572
    4238    4612.8064
    4239    4635.5423
    4240    4719.9712
    4241    4878.0745
    4242    4615.0756
    4243    4639.0395
    4244    4578.2981
    4245    4614.1632
    4246    4661.1056
    4247    4616.2216
    4248    4819.0591
    4249    4576.0794
    4250    4592.0889
    4251    4674.1336
    4252    4639.0745
    4253    4624.7695
    4254    4650.5179
    4255    4647.7173
    4256    4779.5857
    4257    4668.2090
    4258    4556.0993
    4259    4703.5537
    4260    4687.2906
    4261    4626.9764
    4262    4724.2792
    4263    4650.3769
    4264    4596.4450
    4265    4628.0307
    4266    4825.1748
    4267    4697.0063
    4268    4572.7762
    4269    4643.6552
    4270    4624.8739
    4271    4637.8325
    4272    4618.0767
    4273    4662.5440
    4274    4625.4174
    4275    4604.5033
    4276    4664.0627
    4277    4608.5447
    4278    4506.2970
    4279    4546.4929
    4280    4568.0734
    4281    4802.7844
    4282    4601.1322
    4283    4638.2683
    4284    4526.7753
    4285    4531.9501
    4286    4442.7207
    4287    4525.3283
    4288    4621.2006
    4289    4577.2092
    4290    4646.5078
    4291    4651.2875
    4292    4669.2160
    4293    4567.7382
    4294    4596.2726
    4295    4511.4577
    4296    4672.6145
    4297    4627.1592
    4298    4628.1892
    4299    4445.1291
    4300    4546.0907
    4301    4531.4284
    4302    4610.6719
    4303    4585.4486
    4304    4503.7866
    4305    4550.1716
    4306    4569.1101
    4307    4533.9289
    4308    4591.8113
    4309    4515.4743
    4310    4700.9123
    4311    4498.0320
    4312    4465.2269
    4313    4543.4240
    4314    4635.0382
    4315    4455.3576
    4316    4551.9710
    4317    4415.0817
    4318    4491.8719
    4319    4560.3960
    4320    4484.4507
    4321    4461.2849
    4322    4549.1180
    4323    4457.4475
    4324    4505.5245
    4325    4599.5912
    4326    4509.7044
    4327    4518.4798
    4328    4568.8419
    4329    4498.0817
    4330    4310.4649
    4331    4394.0173
    4332    4398.1095
    4333    4523.4527
    4334    4525.4636
    4335    4398.3381
    4336    4579.5499
    4337    4565.4398
    4338    4433.5569
    4339    4608.8561
    4340    4439.2623
    4341    4505.6174
    4342    4461.3188
    4343    4502.0530
    4344    4475.1436
    4345    4474.1830
    4346    4503.4749
    4347    4440.8283
    4348    4451.2128
    4349    4366.2860
    4350    4464.2885
    4351    4478.3946
    4352    4471.6958
    4353    4317.0464
    4354    4479.6573
    4355    4248.0532
    4356    4323.0193
    4357    4350.4222
    4358    4421.3946
    4359    4320.6083
    4360    4419.9265
    4361    4417.9322
    4362    4486.0869
    4363    4433.1389
    4364    4410.6322
    4365    4496.2442
    4366    4499.2048
    4367    4551.0556
    4368    4525.6793
    4369    4564.3383
    4370    4579.1787
    4371    4580.7209
    4372    4553.5723
    4373    4495.2594
    4374    4605.5104
    4375    4509.4217
    4376    4766.0758
    4377    4663.2780
    4378    4628.1610
    4379    4532.2839
    4380    4681.0846
    4381    4557.6247
    4382    4661.1069
    4383    4523.3172
    4384    4545.2145
    4385    4590.1410
    4386    4431.7513
    4387    4578.9574
    4388    4463.5789
    4389    4522.0417
    4390    4513.0588
    4391    4607.8557
    4392    4518.1636
    4393    4532.2457
    4394    4521.5769
    4395    4586.2256
    4396    4579.6202
    4397    4403.2138
    4398    4509.4229
    4399    4482.3230
    4400    4450.9387
    4401    4411.4846
    4402    4408.9969
    4403    4403.0669
    4404    4425.6070
    4405    4490.2705
    4406    4478.2793
    4407    4520.1978
    4408    4493.4374
    4409    4525.6499
    4410    4533.8253
    4411    4555.0971
    4412    4562.3923
    4413    4530.0059
    4414    4508.3981
    4415    4482.6424
    4416    4462.2575
    4417    4524.8481
    4418    4454.9805
    4419    4598.0783
    4420    4425.3412
    4421    4470.8020
    4422    4561.7109
    4423    4348.6871
    4424    4500.9379
    4425    4592.9235
    4426    4392.0868
    4427    4500.1475
    4428    4457.1102
    4429    4437.7961
    4430    4544.7949
    4431    4448.4859
    4432    4468.8497
    4433    4528.8117
    4434    4457.3591
    4435    4571.0929
    4436    4600.4673
    4437    4460.1799
    4438    4497.3157
    4439    4531.6784
    4440    4486.1299
    4441    4581.5951
    4442    4474.7566
    4443    4553.6522
    4444    4476.1773
    4445    4419.5903
    4446    4568.0788
    4447    4557.1355
    4448    4557.7829
    4449    4478.9797
    4450    4430.7596
    4451    4426.0070
    4452    4445.1612
    4453    4434.3702
    4454    4440.8877
    4455    4391.0105
    4456    4423.0507
    4457    4296.6575
    4458    4376.5371
    4459    4441.0779
    4460    4431.0671
    4461    4536.2656
    4462    4542.0065
    4463    4440.8374
    4464    4319.4141
    4465    4458.8268
    4466    4451.1929
    4467    4337.3451
    4468    4469.8764
    4469    4460.0999
    4470    4466.3073
    4471    4554.6628
    4472    4510.2822
    4473    4470.8274
    4474    4385.2054
    4475    4280.2244
    4476    4435.3922
    4477    4363.7629
    4478    4438.0234
    4479    4480.6150
    4480    4474.6916
    4481    4484.7659
    4482    4559.5571
    4483    4453.7747
    4484    4513.9719
    4485    4662.4858
    4486    4578.5566
    4487    4548.6763
    4488    4458.4692
    4489    4579.6030
    4490    4558.9165
    4491    4309.5849
    4492    4469.4303
    4493    4505.0246
    4494    4424.2467
    4495    4347.9180
    4496    4431.3870
    4497    4460.3377
    4498    4453.3346
    4499    4621.2199
    4500    4525.0552
    4501    4481.7286
    4502    4430.4533
    4503    4483.3001
    4504    4399.3155
    4505    4503.0709
    4506    4371.4733
    4507    4454.7161
    4508    4455.4441
    4509    4450.4236
    4510    4472.7684
    4511    4379.9380
    4512    4398.3778
    4513    4438.6383
    4514    4414.8696
    4515    4443.0760
    4516    4382.8027
    4517    4444.3487
    4518    4400.3319
    4519    4484.5863
    4520    4463.3433
    4521    4455.3746
    4522    4390.5839
    4523    4551.2813
    4524    4436.2178
    4525    4519.6801
    4526    4537.5444
    4527    4587.1646
    4528    4511.3900
    4529    4522.9676
    4530    4546.2714
    4531    4414.3085
    4532    4555.5920
    4533    4454.6354
    4534    4586.7418
    4535    4555.6638
    4536    4409.6552
    4537    4458.9126
    4538    4321.3545
    4539    4461.7532
    4540    4556.2421
    4541    4473.3435
    4542    4395.5714
    4543    4447.7620
    4544    4566.5799
    4545    4477.2600
    4546    4439.5291
    4547    4411.2777
    4548    4415.9151
    4549    4573.3454
    4550    4458.1431
    4551    4577.4062
    4552    4416.0619
    4553    4516.3295
    4554    4495.2216
    4555    4482.8881
    4556    4662.4206
    4557    4536.2776
    4558    4593.6219
    4559    4515.9989
    4560    4570.9839
    4561    4408.4914
    4562    4499.1697
    4563    4498.3897
    4564    4412.3322
    4565    4493.6016
    4566    4489.9228
    4567    4606.5860
    4568    4568.2251
    4569    4488.0365
    4570    4528.3987
    4571    4639.2095
    4572    4530.5848
    4573    4538.9362
    4574    4545.1877
    4575    4426.4536
    4576    4493.2348
    4577    4429.6477
    4578    4480.9891
    4579    4407.8180
    4580    4649.4798
    4581    4498.9747
    4582    4492.0712
    4583    4651.5316
    4584    4490.5826
    4585    4676.7252
    4586    4614.4972
    4587    4521.9270
    4588    4437.2790
    4589    4359.0094
    4590    4359.5132
    4591    4440.0913
    4592    4509.8273
    4593    4387.6709
    4594    4422.8670
    4595    4452.7825
    4596    4485.4406
    4597    4367.0317
    4598    4376.6864
    4599    4410.7950
    4600    4488.8824
    4601    4360.0152
    4602    4451.9649
    4603    4486.7113
    4604    4456.2653
    4605    4567.2304
    4606    4472.5793
    4607    4474.2528
    4608    4361.5389
    4609    4430.7167
    4610    4380.3150
    4611    4424.1414
    4612    4450.5188
    4613    4460.0519
    4614    4439.4098
    4615    4442.0620
    4616    4459.4459
    4617    4439.8183
    4618    4404.1647
    4619    4465.6692
    4620    4470.5434
    4621    4327.3006
    4622    4488.9237
    4623    4467.8582
    4624    4382.7743
    4625    4480.1390
    4626    4377.5566
    4627    4333.3607
    4628    4439.0094
    4629    4575.1618
    4630    4428.7052
    4631    4492.0153
    4632    4390.8654
    4633    4384.5476
    4634    4362.5354
    4635    4297.1067
    4636    4365.2425
    4637    4403.7604
    4638    4426.5232
    4639    4346.8656
    4640    4342.6819
    4641    4293.2310
    4642    4273.7461
    4643    4266.7001
    4644    4540.4786
    4645    4492.0699
    4646    4555.8278
    4647    4377.0995
    4648    4348.9865
    4649    4273.5792
    4650    4367.4568
    4651    4391.6906
    4652    4333.9287
    4653    4284.4875
    4654    4430.9302
    4655    4504.1978
    4656    4443.2340
    4657    4531.4123
    4658    4470.3856
    4659    4440.4395
    4660    4485.3681
    4661    4375.4924
    4662    4424.3955
    4663    4360.6524
    4664    4505.4358
    4665    4438.1024
    4666    4463.0082
    4667    4394.3084
    4668    4411.2221
    4669    4351.8206
    4670    4341.0953
    4671    4364.4138
    4672    4387.9918
    4673    4359.3034
    4674    4397.1237
    4675    4430.2853
    4676    4490.4980
    4677    4353.3696
    4678    4291.9291
    4679    4440.1737
    4680    4314.6554
    4681    4412.5783
    4682    4395.3544
    4683    4353.5078
    4684    4514.9610
    4685    4330.8687
    4686    4246.2288
    4687    4427.8304
    4688    4344.7003
    4689    4181.2097
    4690    4326.0338
    4691    4213.9296
    4692    4312.8126
    4693    4304.7780
    4694    4132.9750
    4695    4194.8030
    4696    4260.1715
    4697    4259.0685
    4698    4296.6419
    4699    4320.6422
    4700    4236.9854
    4701    4323.3449
    4702    4260.9186
    4703    4277.2697
    4704    4287.8791
    4705    4388.5583
    4706    4329.7392
    4707    4289.3736
    4708    4381.9147
    4709    4355.6737
    4710    4428.4913
    4711    4343.8149
    4712    4304.5878
    4713    4343.6696
    4714    4415.9737
    4715    4346.4057
    4716    4459.1242
    4717    4468.1568
    4718    4433.3286
    4719    4467.7802
    4720    4431.2683
    4721    4463.1119
    4722    4494.3269
    4723    4454.6510
    4724    4491.1709
    4725    4495.3948
    4726    4483.2947
    4727    4477.9426
    4728    4448.3977
    4729    4331.2479
    4730    4357.8987
    4731    4414.3352
    4732    4516.0363
    4733    4402.0564
    4734    4459.6522
    4735    4403.1366
    4736    4451.8777
    4737    4451.5205
    4738    4357.2149
    4739    4419.1412
    4740    4447.7883
    4741    4424.8717
    4742    4499.7155
    4743    4490.4413
    4744    4513.7266
    4745    4364.4269
    4746    4559.4062
    4747    4379.3296
    4748    4297.3233
    4749    4351.5089
    4750    4283.0898
    4751    4229.7495
    4752    4324.7891
    4753    4303.1427
    4754    4378.4286
    4755    4228.4699
    4756    4318.7978
    4757    4363.5218
    4758    4350.7536
    4759    4438.3586
    4760    4403.4135
    4761    4399.3108
    4762    4504.0803
    4763    4586.6050
    4764    4666.7518
    4765    4446.1372
    4766    4570.4097
    4767    4480.6794
    4768    4446.2214
    4769    4444.4130
    4770    4489.7008
    4771    4468.9943
    4772    4653.5220
    4773    4371.5941
    4774    4364.8268
    4775    4370.3553
    4776    4449.8038
    4777    4455.2733
    4778    4396.2301
    4779    4321.1864
    4780    4381.0295
    4781    4333.6170
    4782    4334.7483
    4783    4592.4450
    4784    4418.7787
    4785    4386.6976
    4786    4402.3210
    4787    4326.6443
    4788    4307.2818
    4789    4436.1438
    4790    4506.0119
    4791    4373.6478
    4792    4334.9749
    4793    4457.3442
    4794    4467.2810
    4795    4394.8366
    4796    4461.7703
    4797    4385.7822
    4798    4406.8265
    4799    4273.0441
    4800    4455.4129
    4801    4468.3572
    4802    4547.4752
    4803    4357.6889
    4804    4382.3000
    4805    4528.4613
    4806    4524.9107
    4807    4569.3682
    4808    4393.9239
    4809    4533.7437
    4810    4413.8879
    4811    4441.2759
    4812    4342.8777
    4813    4500.0253
    4814    4525.7887
    4815    4369.2239
    4816    4376.7979
    4817    4389.4049
    4818    4604.1638
    4819    4492.2020
    4820    4506.7633
    4821    4485.1002
    4822    4462.0234
    4823    4496.7880
    4824    4506.0864
    4825    4427.5840
    4826    4490.3025
    4827    4505.4897
    4828    4451.5268
    4829    4399.6577
    4830    4496.1889
    4831    4452.9916
    4832    4470.7124
    4833    4597.8082
    4834    4451.1763
    4835    4537.4845
    4836    4500.0381
    4837    4496.3685
    4838    4650.6516
    4839    4527.7346
    4840    4415.4289
    4841    4687.8065
    4842    4571.7067
    4843    4561.8829
    4844    4499.3966
    4845    4524.9769
    4846    4518.6974
    4847    4524.9559
    4848    4542.3539
    4849    4457.7837
    4850    4337.6555
    4851    4483.3410
    4852    4543.3750
    4853    4613.5947
    4854    4549.1407
    4855    4649.1840
    4856    4568.7720
    4857    4460.0730
    4858    4443.2577
    4859    4430.4252
    4860    4536.4462
    4861    4500.5220
    4862    4458.6872
    4863    4407.8568
    4864    4416.7223
    4865    4425.4850
    4866    4507.2045
    4867    4522.7051
    4868    4530.8032
    4869    4577.6359
    4870    4497.9970
    4871    4663.4624
    4872    4598.2259
    4873    4614.3423
    4874    4570.6048
    4875    4559.6493
    4876    4622.9415
    4877    4596.8516
    4878    4690.9421
    4879    4511.9466
    4880    4624.5268
    4881    4578.8777
    4882    4547.0268
    4883    4450.3489
    4884    4497.1459
    4885    4453.9758
    4886    4648.4347
    4887    4533.5394
    4888    4392.4280
    4889    4633.2310
    4890    4640.0742
    4891    4546.1086
    4892    4547.6221
    4893    4587.6605
    4894    4577.9483
    4895    4455.7114
    4896    4486.4228
    4897    4510.9879
    4898    4417.5452
    4899    4451.0891
    4900    4434.1359
    4901    4546.2373
    4902    4422.0402
    4903    4564.8828
    4904    4465.6045
    4905    4477.8662
    4906    4535.2317
    4907    4551.9211
    4908    4540.7417
    4909    4498.7448
    4910    4657.1525
    4911    4657.7487
    4912    4496.4741
    4913    4612.6975
    4914    4335.7884
    4915    4478.2798
    4916    4409.1846
    4917    4308.3422
    4918    4554.4568
    4919    4527.7588
    4920    4618.8691
    4921    4669.5517
    4922    4469.9903
    4923    4489.7992
    4924    4524.3318
    4925    4635.9089
    4926    4548.1921
    4927    4546.7454
    4928    4635.7737
    4929    4457.0436
    4930    4549.7038
    4931    4540.3256
    4932    4540.3337
    4933    4496.2378
    4934    4643.3723
    4935    4520.8097
    4936    4569.3842
    4937    4620.4321
    4938    4519.0856
    4939    4647.4937
    4940    4592.1786
    4941    4548.1145
    4942    4494.8384
    4943    4516.0638
    4944    4694.8576
    4945    4542.9147
    4946    4647.5221
    4947    4585.1797
    4948    4599.8613
    4949    4583.1320
    4950    4714.1074
    4951    4615.6975
    4952    4669.5623
    4953    4543.1515
    4954    4666.6130
    4955    4623.8073
    4956    4474.3385
    4957    4535.9782
    4958    4608.2687
    4959    4613.8422
    4960    4603.8846
    4961    4535.8813
    4962    4600.5145
    4963    4539.8589
    4964    4630.1802
    4965    4523.2672
    4966    4649.2579
    4967    4508.2279
    4968    4483.8613
    4969    4604.0913
    4970    4722.6523
    4971    4619.8057
    4972    4674.7167
    4973    4605.3799
    4974    4648.5351
    4975    4542.4359
    4976    4675.6232
    4977    4466.1233
    4978    4535.5776
    4979    4494.9085
    4980    4452.1328
    4981    4694.3891
    4982    4593.8394
    4983    4612.3538
    4984    4432.7785
    4985    4685.0318
    4986    4640.9441
    4987    4612.7060
    4988    4605.0131
    4989    4528.6855
    4990    4522.0004
    4991    4630.6836
    4992    4494.6521
    4993    4518.9128
    4994    4624.9042
    4995    4556.1161
    4996    4483.5993
    4997    4574.6347
    4998    4515.7304
    4999    4610.2983
    5000    4562.1847
    5001    4501.2599
    5002    4570.8115
    5003    4609.9919
    5004    4761.5955
    5005    4664.3859
    5006    4584.3281
    5007    4576.7004
    5008    4476.0635
    5009    4524.9357
    5010    4627.2257
    5011    4729.2958
    5012    4557.1930
    5013    4561.9451
    5014    4610.0915
    5015    4460.0217
    5016    4465.8271
    5017    4604.5113
    5018    4717.2310
    5019    4578.3231
    5020    4595.8867
    5021    4515.8369
    5022    4689.7537
    5023    4594.6832
    5024    4578.0045
    5025    4464.3557
    5026    4629.8701
    5027    4618.0475
    5028    4445.5882
    5029    4686.8552
    5030    4678.0905
    5031    4570.6792
    5032    4411.6418
    5033    4691.8643
    5034    4633.1497
    5035    4631.2334
    5036    4606.0659
    5037    4610.0659
    5038    4561.5993
    5039    4617.0927
    5040    4748.3250
    5041    4585.1169
    5042    4745.1473
    5043    4733.7706
    5044    4747.8392
    5045    4840.1517
    5046    4722.2922
    5047    4739.7915
    5048    4882.9164
    5049    4645.1395
    5050    4571.2377
    5051    4587.2179
    5052    4577.2160
    5053    4677.6277
    5054    4643.9843
    5055    4513.7865
    5056    4671.8127
    5057    4545.9690
    5058    4609.2250
    5059    4665.3361
    5060    4749.8807
    5061    4640.7093
    5062    4793.8213
    5063    4759.0957
    5064    4699.6279
    5065    4666.3481
    5066    4604.5807
    5067    4574.6976
    5068    4664.2588
    5069    4630.4113
    5070    4614.8152
    5071    4623.8126
    5072    4684.1640
    5073    4817.0550
    5074    4619.0217
    5075    4833.1323
    5076    4577.5388
    5077    4619.5869
    5078    4624.6271
    5079    4554.8890
    5080    4601.4113
    5081    4531.4928
    5082    4641.2169
    5083    4683.2267
    5084    4616.5973
    5085    4623.2027
    5086    4552.6274
    5087    4675.9636
    5088    4662.0078
    5089    4552.7047
    5090    4668.7407
    5091    4627.8453
    5092    4508.3434
    5093    4602.4367
    5094    4613.2520
    5095    4591.1540
    5096    4599.8730
    5097    4610.2822
    5098    4624.6757
    5099    4690.4932
    5100    4704.7565
    5101    4633.5545
    5102    4656.6517
    5103    4629.1387
    5104    4533.2593
    5105    4610.9377
    5106    4682.6514
    5107    4602.8793
    5108    4612.7701
    5109    4554.5336
    5110    4581.1352
    5111    4497.1172
    5112    4624.9252
    5113    4674.8555
    5114    4603.3187
    5115    4670.4552
    5116    4471.6793
    5117    4617.4713
    5118    4652.1642
    5119    4654.5637
    5120    4555.6977
    5121    4467.9657
    5122    4563.0428
    5123    4545.4533
    5124    4441.2377
    5125    4437.3712
    5126    4505.9015
    5127    4496.4311
    5128    4520.7946
    5129    4384.3440
    5130    4550.9436
    5131    4438.2113
    5132    4515.7867
    5133    4511.6925
    5134    4657.2796
    5135    4459.2191
    5136    4590.1322
    5137    4565.4971
    5138    4468.9666
    5139    4614.4144
    5140    4495.1073
    5141    4498.4388
    5142    4628.9573
    5143    4480.4965
    5144    4664.2018
    5145    4540.6924
    5146    4420.1345
    5147    4610.2958
    5148    4500.9156
    5149    4643.8030
    5150    4622.1022
    5151    4613.4106
    5152    4575.1434
    5153    4573.3321
    5154    4493.7916
    5155    4451.2726
    5156    4718.3331
    5157    4747.7539
    5158    4642.6363
    5159    4655.5226
    5160    4689.2094
    5161    4552.4429
    5162    4558.0202
    5163    4563.9552
    5164    4513.4252
    5165    4656.0451
    5166    4547.2699
    5167    4564.0257
    5168    4614.0408
    5169    4730.3301
    5170    4530.9852
    5171    4753.3426
    5172    4628.3965
    5173    4576.4550
    5174    4525.3266
    5175    4522.2944
    5176    4492.4249
    5177    4411.4918
    5178    4521.7008
    5179    4547.8250
    5180    4470.3256
    5181    4637.1891
    5182    4567.2449
    5183    4508.5753
    5184    4540.4409
    5185    4586.4798
    5186    4708.1899
    5187    4596.8405
    5188    4660.2512
    5189    4616.9202
    5190    4584.7590
    5191    4663.5790
    5192    4755.6005
    5193    4591.2027
    5194    4671.5536
    5195    4562.9896
    5196    4593.8855
    5197    4571.3665
    5198    4750.9294
    5199    4508.3126
    5200    4659.7859
    5201    4645.0986
    5202    4645.2508
    5203    4661.9704
    5204    4507.2444
    5205    4605.1130
    5206    4625.6504
    5207    4741.8610
    5208    4449.9617
    5209    4710.4858
    5210    4535.1751
    5211    4454.9664
    5212    4576.3838
    5213    4488.8631
    5214    4598.5883
    5215    4450.1218
    5216    4541.5186
    5217    4481.1121
    5218    4682.3125
    5219    4542.3465
    5220    4557.3740
    5221    4489.9795
    5222    4480.4731
    5223    4544.2958
    5224    4567.7782
    5225    4739.3322
    5226    4666.1262
    5227    4816.2625
    5228    4612.9948
    5229    4688.1411
    5230    4641.4755
    5231    4718.3390
    5232    4619.4457
    5233    4711.3148
    5234    4713.3183
    5235    4593.4297
    5236    4690.9886
    5237    4583.8675
    5238    4569.9651
    5239    4611.9819
    5240    4668.7945
    5241    4647.4675
    5242    4555.5475
    5243    4632.9284
    5244    4617.7415
    5245    4569.6376
    5246    4644.3701
    5247    4607.4041
    5248    4597.2193
    5249    4616.2569
    5250    4553.6517
    5251    4627.1916
    5252    4631.0009
    5253    4631.6484
    5254    4517.9457
    5255    4638.0346
    5256    4649.6251
    5257    4708.4900
    5258    4624.6453
    5259    4720.3823
    5260    4738.8120
    5261    4697.2768
    5262    4534.5362
    5263    4686.7913
    5264    4712.0487
    5265    4708.0552
    5266    4621.3013
    5267    4709.3241
    5268    4548.0054
    5269    4690.3586
    5270    4602.4182
    5271    4603.5719
    5272    4664.9235
    5273    4701.3817
    5274    4629.4904
    5275    4737.8713
    5276    4679.4992
    5277    4623.9090
    5278    4646.2323
    5279    4656.2008
    5280    4743.7351
    5281    4780.6044
    5282    4579.6391
    5283    4703.6184
    5284    4752.4646
    5285    4862.9273
    5286    4812.2382
    5287    4724.0911
    5288    4681.2303
    5289    4804.4301
    5290    4777.0897
    5291    4863.6047
    5292    4808.3494
    5293    4731.2836
    5294    4736.0177
    5295    4799.4387
    5296    4635.5944
    5297    4681.2587
    5298    4632.9626
    5299    4660.8108
    5300    4635.4462
    5301    4554.3648
    5302    4729.6494
    5303    4640.2884
    5304    4745.8729
    5305    4610.3068
    5306    4606.5296
    5307    4694.3556
    5308    4610.3133
    5309    4649.3715
    5310    4833.2217
    5311    4653.9208
    5312    4587.7060
    5313    4715.1315
    5314    4735.5233
    5315    4713.0929
    5316    4734.0818
    5317    4747.0399
    5318    4668.3192
    5319    4684.5371
    5320    4766.6410
    5321    4653.7270
    5322    4680.5661
    5323    4549.2704
    5324    4665.4057
    5325    4471.7143
    5326    4500.1441
    5327    4539.1639
    5328    4467.0727
    5329    4573.9478
    5330    4523.2558
    5331    4570.2080
    5332    4567.8785
    5333    4610.2455
    5334    4614.2810
    5335    4708.9129
    5336    4651.1943
    5337    4761.5185
    5338    4622.0408
    5339    4630.1465
    5340    4456.8206
    5341    4626.9945
    5342    4588.1470
    5343    4618.8524
    5344    4741.2657
    5345    4687.7368
    5346    4653.2623
    5347    4648.1143
    5348    4707.4678
    5349    4704.7009
    5350    4710.5432
    5351    4641.8959
    5352    4786.8908
    5353    4729.0181
    5354    4576.1758
    5355    4631.6670
    5356    4527.4098
    5357    4754.5238
    5358    4585.2864
    5359    4600.4749
    5360    4645.8301
    5361    4592.7506
    5362    4495.1544
    5363    4487.0997
    5364    4536.2086
    5365    4578.0793
    5366    4572.1650
    5367    4539.5002
    5368    4515.7446
    5369    4573.0486
    5370    4575.3730
    5371    4697.0375
    5372    4638.6331
    5373    4565.1802
    5374    4572.5394
    5375    4614.3658
    5376    4575.7148
    5377    4580.4635
    5378    4665.5483
    5379    4549.7564
    5380    4631.8366
    5381    4587.1758
    5382    4771.9821
    5383    4577.5290
    5384    4590.5873
    5385    4548.9049
    5386    4513.8130
    5387    4503.1556
    5388    4533.0379
    5389    4500.5445
    5390    4537.6516
    5391    4536.8036
    5392    4617.7575
    5393    4564.9707
    5394    4504.7414
    5395    4578.9587
    5396    4590.6269
    5397    4679.6794
    5398    4823.1557
    5399    4647.5607
    5400    4575.7200
    5401    4570.7989
    5402    4562.7704
    5403    4524.3079
    5404    4595.5173
    5405    4703.3426
    5406    4631.6551
    5407    4684.8562
    5408    4717.1587
    5409    4643.1354
    5410    4642.1631
    5411    4734.5223
    5412    4719.5315
    5413    4556.1320
    5414    4508.5653
    5415    4647.0010
    5416    4634.8407
    5417    4564.5614
    5418    4631.2235
    5419    4610.6991
    5420    4627.2917
    5421    4728.7931
    5422    4565.6224
    5423    4631.2143
    5424    4492.9190
    5425    4607.0556
    5426    4732.2910
    5427    4734.6125
    5428    4570.2076
    5429    4604.1542
    5430    4713.5755
    5431    4688.0795
    5432    4731.8814
    5433    4717.4351
    5434    4709.7752
    5435    4779.3837
    5436    4709.9828
    5437    4581.1953
    5438    4742.9845
    5439    4712.7201
    5440    4670.1093
    5441    4663.1419
    5442    4604.6215
    5443    4581.4763
    5444    4642.3131
    5445    4692.7973
    5446    4749.8185
    5447    4814.9258
    5448    4715.8287
    5449    4640.8820
    5450    4576.1179
    5451    4578.7026
    5452    4727.5020
    5453    4749.6510
    5454    4801.8617
    5455    4775.5361
    5456    4716.8649
    5457    4725.2623
    5458    4851.8812
    5459    4627.7052
    5460    4744.7393
    5461    4561.2561
    5462    4663.1635
    5463    4667.9874
    5464    4800.9406
    5465    4772.4878
    5466    4753.6482
    5467    4770.8945
    5468    4737.8744
    5469    4823.1290
    5470    4777.5760
    5471    4768.3148
    5472    4856.7151
    5473    4574.1046
    5474    4806.0402
    5475    4611.1009
    5476    4787.6578
    5477    4774.1188
    5478    4752.0906
    5479    4682.0895
    5480    4796.6079
    5481    4710.2050
    5482    4672.0067
    5483    4673.5981
    5484    4748.8871
    5485    4684.6117
    5486    4740.9379
    5487    4553.2367
    5488    4503.2870
    5489    4555.6095
    5490    4644.6844
    5491    4507.9788
    5492    4553.6731
    5493    4736.1904
    5494    4710.2403
    5495    4562.5646
    5496    4541.7329
    5497    4538.6810
    5498    4754.5147
    5499    4575.8541
    5500    4704.8711
    5501    4804.8984
    5502    4656.6258
    5503    4502.3721
    5504    4683.1010
    5505    4556.7086
    5506    4421.0882
    5507    4595.0948
    5508    4626.3979
    5509    4680.1086
    5510    4681.2801
    5511    4658.4053
    5512    4681.2224
    5513    4722.4487
    5514    4694.8419
    5515    4595.8042
    5516    4664.8433
    5517    4725.1716
    5518    4853.1808
    5519    4742.1701
    5520    4778.8593
    5521    4826.4773
    5522    4721.8896
    5523    4696.4488
    5524    4730.4702
    5525    4794.9483
    5526    4689.3921
    5527    4598.6221
    5528    4624.0597
    5529    4688.0808
    5530    4740.4908
    5531    4827.7792
    5532    4669.9022
    5533    4667.5569
    5534    4663.8516
    5535    4541.5302
    5536    4672.2579
    5537    4664.2299
    5538    4666.5408
    5539    4743.4113
    5540    4711.3837
    5541    4741.9243
    5542    4693.8625
    5543    4694.0845
    5544    4785.6120
    5545    4862.1890
    5546    4821.3319
    5547    4686.8397
    5548    4779.1427
    5549    4653.3708
    5550    4802.5427
    5551    4770.5542
    5552    4707.9015
    5553    4673.7987
    5554    4759.7933
    5555    4654.9770
    5556    4744.8830
    5557    4676.7708
    5558    4663.6494
    5559    4742.0804
    5560    4737.3469
    5561    4566.5362
    5562    4734.3475
    5563    4740.7698
    5564    4663.7392
    5565    4756.5071
    5566    4752.1848
    5567    4707.2410
    5568    4721.5631
    5569    4542.5136
    5570    4640.8622
    5571    4595.9119
    5572    4848.3646
    5573    4618.7245
    5574    4583.5145
    5575    4546.4713
    5576    4618.2757
    5577    4602.3239
    5578    4695.1140
    5579    4682.5049
    5580    4771.8315
    5581    4749.6779
    5582    4717.7055
    5583    4590.9448
    5584    4739.9566
    5585    4738.1275
    5586    4818.1416
    5587    4825.0912
    5588    4603.7179
    5589    4700.3370
    5590    4602.6018
    5591    4652.8814
    5592    4725.4170
    5593    4644.7952
    5594    4628.5302
    5595    4598.3621
    5596    4488.0092
    5597    4626.2732
    5598    4479.4449
    5599    4661.6226
    5600    4584.7437
    5601    4609.7030
    5602    4566.9835
    5603    4692.2334
    5604    4720.1066
    5605    4457.1635
    5606    4649.9400
    5607    4679.9007
    5608    4694.7753
    5609    4653.7773
    5610    4569.0969
    5611    4673.2720
    5612    4597.0038
    5613    4656.8001
    5614    4559.0556
    5615    4667.8793
    5616    4528.3666
    5617    4633.3564
    5618    4668.1974
    5619    4541.0781
    5620    4554.1388
    5621    4446.0072
    5622    4535.2961
    5623    4668.3312
    5624    4681.4184
    5625    4616.0991
    5626    4672.1706
    5627    4706.7970
    5628    4650.3225
    5629    4614.6804
    5630    4594.2306
    5631    4682.4850
    5632    4676.1776
    5633    4736.4871
    5634    4616.4478
    5635    4684.6474
    5636    4630.8707
    5637    4613.3991
    5638    4653.9510
    5639    4601.4813
    5640    4648.7196
    5641    4579.0790
    5642    4586.6796
    5643    4643.3695
    5644    4570.7769
    5645    4715.9400
    5646    4606.6921
    5647    4595.2241
    5648    4645.8447
    5649    4670.1444
    5650    4635.8462
    5651    4646.8165
    5652    4603.4235
    5653    4564.6295
    5654    4627.6396
    5655    4638.4273
    5656    4633.2407
    5657    4648.1985
    5658    4735.4906
    5659    4616.8480
    5660    4587.4635
    5661    4618.5993
    5662    4694.3096
    5663    4553.5168
    5664    4799.2522
    5665    4668.5641
    5666    4752.1516
    5667    4623.7616
    5668    4711.5618
    5669    4694.5353
    5670    4658.4164
    5671    4616.9327
    5672    4645.3124
    5673    4764.4888
    5674    4748.1198
    5675    4755.6810
    5676    4706.0816
    5677    4586.4300
    5678    4659.7824
    5679    4698.1579
    5680    4573.0132
    5681    4643.7330
    5682    4738.4975
    5683    4645.7136
    5684    4708.0319
    5685    4745.1074
    5686    4827.5348
    5687    4538.0593
    5688    4702.1947
    5689    4573.9411
    5690    4722.5043
    5691    4806.1136
    5692    4668.6508
    5693    4693.8772
    5694    4606.5399
    5695    4785.4972
    5696    4598.1060
    5697    4586.4898
    5698    4617.1344
    5699    4692.9540
    5700    4644.2550
    5701    4732.6109
    5702    4763.6425
    5703    4773.0925
    5704    4758.8036
    5705    4589.3529
    5706    4702.5111
    5707    4638.1959
    5708    4759.6543
    5709    4671.3851
    5710    4575.6870
    5711    4643.2924
    5712    4504.2205
    5713    4612.2306
    5714    4567.9498
    5715    4539.4645
    5716    4697.5835
    5717    4665.6840
    5718    4567.7864
    5719    4691.9328
    5720    4514.8084
    5721    4570.0596
    5722    4594.2759
    5723    4553.4750
    5724    4484.9509
    5725    4675.6169
    5726    4602.0411
    5727    4588.4640
    5728    4514.0755
    5729    4662.7426
    5730    4491.5197
    5731    4619.0858
    5732    4661.3290
    5733    4702.8453
    5734    4640.9932
    5735    4621.1103
    5736    4643.1646
    5737    4684.5640
    5738    4630.7770
    5739    4731.2293
    5740    4753.1866
    5741    4725.9975
    5742    4813.0111
    5743    4830.9437
    5744    4849.8004
    5745    4874.7164
    5746    4653.0306
    5747    4667.5057
    5748    4620.4917
    5749    4812.3531
    5750    4953.1529
    5751    4844.5521
    5752    4831.7300
    5753    4748.4401
    5754    4731.1051
    5755    4733.4957
    5756    4690.4385
    5757    4794.7235
    5758    4825.0010
    5759    4735.9502
    5760    4844.7204
    5761    4700.5116
    5762    4783.8582
    5763    4753.7388
    5764    4623.9263
    5765    4643.2835
    5766    4769.7301
    5767    4754.0683
    5768    4828.9884
    5769    4670.4928
    5770    4893.4489
    5771    4710.7891
    5772    4707.3186
    5773    4791.8650
    5774    4705.4153
    5775    4762.4830
    5776    4660.6301
    5777    4773.8460
    5778    4647.1471
    5779    4814.0669
    5780    4654.0030
    5781    4855.3131
    5782    4691.3352
    5783    4724.7697
    5784    4851.9538
    5785    4718.0944
    5786    4887.5514
    5787    4828.2658
    5788    4682.7199
    5789    4738.0813
    5790    4811.1904
    5791    4731.4278
    5792    4814.7579
    5793    4685.9812
    5794    4645.1538
    5795    4480.0153
    5796    4613.9696
    5797    4638.8915
    5798    4580.7359
    5799    4586.7130
    5800    4579.5453
    5801    4673.6294
    5802    4672.1335
    5803    4663.2429
    5804    4681.7135
    5805    4652.4864
    5806    4641.5499
    5807    4531.6336
    5808    4584.6850
    5809    4536.7932
    5810    4620.9122
    5811    4692.8366
    5812    4666.1241
    5813    4797.6767
    5814    4564.9990
    5815    4609.7820
    5816    4885.8632
    5817    4661.3324
    5818    4632.6920
    5819    4575.3119
    5820    4675.3605
    5821    4642.1494
    5822    4651.7541
    5823    4758.2023
    5824    4695.9370
    5825    4664.5319
    5826    4410.1388
    5827    4609.2430
    5828    4681.4131
    5829    4615.2683
    5830    4612.2988
    5831    4607.8815
    5832    4473.1293
    5833    4469.5978
    5834    4576.4747
    5835    4576.1109
    5836    4540.9537
    5837    4699.9500
    5838    4601.4645
    5839    4718.5958
    5840    4592.7678
    5841    4645.7850
    5842    4551.4665
    5843    4587.6160
    5844    4638.3143
    5845    4686.8611
    5846    4651.2138
    5847    4693.9461
    5848    4717.0633
    5849    4592.7274
    5850    4665.5388
    5851    4585.8548
    5852    4720.7852
    5853    4738.7572
    5854    4562.0687
    5855    4747.4717
    5856    4543.5803
    5857    4551.5923
    5858    4621.0471
    5859    4500.3894
    5860    4659.1818
    5861    4710.2664
    5862    4785.4531
    5863    4657.3286
    5864    4486.2777
    5865    4699.8378
    5866    4684.8694
    5867    4589.2694
    5868    4653.2294
    5869    4638.1016
    5870    4612.0409
    5871    4712.6964
    5872    4753.6106
    5873    4645.7342
    5874    4618.8746
    5875    4818.7852
    5876    4695.1677
    5877    4693.7995
    5878    4651.9515
    5879    4652.9345
    5880    4612.4974
    5881    4695.9213
    5882    4658.0932
    5883    4700.6028
    5884    4548.6896
    5885    4706.4232
    5886    4703.9956
    5887    4667.0942
    5888    4807.9696
    5889    4794.6214
    5890    4717.6622
    5891    4579.8985
    5892    4783.7301
    5893    4825.5195
    5894    4701.6473
    5895    4616.5797
    5896    4672.4314
    5897    4656.1200
    5898    4605.6695
    5899    4620.0803
    5900    4795.5193
    5901    4629.0967
    5902    4774.7127
    5903    4736.9058
    5904    4769.3637
    5905    4669.0207
    5906    4631.9090
    5907    4692.4647
    5908    4682.3179
    5909    4550.9282
    5910    4718.5294
    5911    4719.1471
    5912    4685.2978
    5913    4695.6898
    5914    4602.5540
    5915    4610.4013
    5916    4769.4616
    5917    4717.4855
    5918    4656.6639
    5919    4666.0874
    5920    4667.5306
    5921    4702.4975
    5922    4777.4527
    5923    4633.0633
    5924    4688.6720
    5925    4658.8852
    5926    4577.3201
    5927    4784.8162
    5928    4701.5591
    5929    4670.3656
    5930    4646.5236
    5931    4659.3752
    5932    4764.7778
    5933    4686.0259
    5934    4711.8409
    5935    4641.9396
    5936    4661.7359
    5937    4694.5480
    5938    4596.8579
    5939    4588.9724
    5940    4694.4685
    5941    4664.8828
    5942    4549.5154
    5943    4503.0193
    5944    4639.5359
    5945    4548.1433
    5946    4523.9992
    5947    4604.0807
    5948    4598.4588
    5949    4563.9459
    5950    4625.6010
    5951    4642.3603
    5952    4635.3563
    5953    4667.7604
    5954    4621.4358
    5955    4667.6826
    5956    4702.8976
    5957    4694.6813
    5958    4788.5170
    5959    4746.0200
    5960    4707.6632
    5961    4736.0709
    5962    4595.9025
    5963    4622.1165
    5964    4725.9405
    5965    4527.1877
    5966    4617.5594
    5967    4596.9417
    5968    4599.5912
    5969    4648.8449
    5970    4616.7351
    5971    4662.4103
    5972    4597.8451
    5973    4731.3760
    5974    4762.4200
    5975    4645.6794
    5976    4586.9540
    5977    4543.1097
    5978    4647.6532
    5979    4627.8917
    5980    4628.0526
    5981    4690.2204
    5982    4618.9364
    5983    4652.5351
    5984    4648.6835
    5985    4712.3201
    5986    4600.4411
    5987    4774.3353
    5988    4580.3433
    5989    4667.8218
    5990    4781.3699
    5991    4712.0345
    5992    4659.8546
    5993    4769.2791
    5994    4784.7956
    5995    4924.3715
    5996    4723.6621
    5997    4670.1550
    5998    4615.9418
    5999    4636.2254
    6000    4743.8968
    6001    4627.4829
    6002    4717.6976
    6003    4582.4070
    6004    4510.3399
    6005    4670.2041
    6006    4582.7854
    6007    4707.7429
    6008    4657.2271
    6009    4635.4402
    6010    4647.9386
    6011    4820.6318
    6012    4682.7567
    6013    4630.1986
    6014    4648.2419
    6015    4664.1337
    6016    4673.6807
    6017    4628.5039
    6018    4586.8795
    6019    4587.7712
    6020    4669.0035
    6021    4560.1005
    6022    4677.8220
    6023    4789.4157
    6024    4768.2040
    6025    4808.4115
    6026    4731.9242
    6027    4688.4478
    6028    4755.3561
    6029    4658.8808
    6030    4866.6378
    6031    4699.6814
    6032    4609.0095
    6033    4844.1735
    6034    4805.9670
    6035    4756.2785
    6036    4725.5710
    6037    4686.8423
    6038    4764.7498
    6039    4737.3633
    6040    4645.8123
    6041    4707.1312
    6042    4630.7924
    6043    4616.7995
    6044    4777.7279
    6045    4791.8238
    6046    4698.6608
    6047    4748.7645
    6048    4817.6668
    6049    4815.6122
    6050    4757.7960
    6051    4825.2590
    6052    4685.0060
    6053    4794.4453
    6054    4836.9699
    6055    4755.2511
    6056    4939.7833
    6057    4786.5850
    6058    4618.4762
    6059    4631.4012
    6060    4865.5570
    6061    4744.0934
    6062    4886.2949
    6063    4797.6876
    6064    4709.8034
    6065    4694.9758
    6066    4852.0715
    6067    4833.1001
    6068    4901.9411
    6069    4910.7851
    6070    4929.1264
    6071    4775.5253
    6072    5026.3944
    6073    4995.2540
    6074    4957.3805
    6075    4859.9329
    6076    4766.5458
    6077    4780.7239
    6078    4767.7791
    6079    4606.4705
    6080    4670.6433
    6081    4726.5182
    6082    4696.2729
    6083    4739.9113
    6084    4775.5739
    6085    4714.8173
    6086    4770.0928
    6087    4663.0202
    6088    4704.5078
    6089    4783.8764
    6090    4666.3368
    6091    4738.3558
    6092    4549.0160
    6093    4654.7949
    6094    4729.1582
    6095    4618.0470
    6096    4547.4360
    6097    4625.0656
    6098    4651.1415
    6099    4731.4352
    6100    4727.3488
    6101    4680.7369
    6102    4720.9156
    6103    4620.1648
    6104    4676.3499
    6105    4587.8672
    6106    4608.2320
    6107    4686.2457
    6108    4600.3764
    6109    4759.6092
    6110    4670.0420
    6111    4657.9939
    6112    4620.1547
    6113    4673.6533
    6114    4598.7730
    6115    4790.4964
    6116    4836.9752
    6117    4669.9527
    6118    4517.3532
    6119    4723.7133
    6120    4697.0408
    6121    4687.8599
    6122    4718.4132
    6123    4684.1692
    6124    4759.6952
    6125    4762.7512
    6126    4734.2701
    6127    4661.2014
    6128    4673.7737
    6129    4762.1289
    6130    4524.7172
    6131    4655.5600
    6132    4714.4014
    6133    4753.8051
    6134    4965.8112
    6135    4558.9353
    6136    4815.4259
    6137    4646.5181
    6138    4697.0923
    6139    4690.8111
    6140    4665.1118
    6141    4608.1460
    6142    4734.6380
    6143    4678.5067
    6144    4620.8372
    6145    4650.5812
    6146    4709.5140
    6147    4693.4421
    6148    4758.3742
    6149    4632.9322
    6150    4616.3173
    6151    4663.0550
    6152    4602.1487
    6153    4799.0599
    6154    4571.3838
    6155    4706.2688
    6156    4683.2594
    6157    4737.0935
    6158    4739.0036
    6159    4730.7570
    6160    4645.2801
    6161    4737.8441
    6162    4788.2918
    6163    4649.7457
    6164    4696.0363
    6165    4681.8450
    6166    4755.8234
    6167    4632.0444
    6168    4722.6470
    6169    4658.1993
    6170    4686.9593
    6171    4669.1457
    6172    4769.8920
    6173    4786.8404
    6174    4874.4809
    6175    4852.6599
    6176    5006.5667
    6177    4935.3049
    6178    4806.9602
    6179    4838.5222
    6180    4740.8282
    6181    4757.8104
    6182    4759.1971
    6183    4795.3426
    6184    4747.6380
    6185    4896.7699
    6186    4804.9873
    6187    4728.1453
    6188    4902.1319
    6189    4778.2232
    6190    4617.7174
    6191    4731.0113
    6192    4799.1246
    6193    4752.6753
    6194    4922.7559
    6195    4727.0020
    6196    4771.4548
    6197    4843.8980
    6198    4725.5247
    6199    4816.4709
    6200    4786.3881
    6201    4774.7889
    6202    4839.8422
    6203    4739.1720
    6204    4684.1849
    6205    4729.6775
    6206    4817.8580
    6207    4679.9543
    6208    4862.6982
    6209    4814.3029
    6210    4825.3025
    6211    4706.1448
    6212    4712.6047
    6213    4673.5218
    6214    4732.9623
    6215    4799.4863
    6216    4686.3229
    6217    4687.3781
    6218    4659.5945
    6219    4740.2869
    6220    4746.5355
    6221    4778.3423
    6222    4766.0305
    6223    4736.5701
    6224    4720.2872
    6225    4848.5225
    6226    4852.3201
    6227    4759.9165
    6228    4776.9730
    6229    4743.3808
    6230    4858.2053
    6231    4738.6920
    6232    4649.6899
    6233    4689.9185
    6234    4831.6158
    6235    4757.4264
    6236    4836.3683
    6237    4692.8840
    6238    4794.2105
    6239    4696.8707
    6240    4670.5915
    6241    4694.7566
    6242    4837.0914
    6243    4712.6498
    6244    4799.8164
    6245    4783.7162
    6246    4815.7802
    6247    4663.4503
    6248    4594.1110
    6249    4710.7853
    6250    4783.9062
    6251    4762.2361
    6252    4854.9076
    6253    4796.5609
    6254    4710.5047
    6255    4618.9371
    6256    4549.1577
    6257    4601.0512
    6258    4616.3558
    6259    4734.8714
    6260    4873.5299
    6261    4665.8314
    6262    4705.7446
    6263    4634.4819
    6264    4860.0423
    6265    4746.8008
    6266    4750.0914
    6267    4837.0506
    6268    4736.2143
    6269    4711.6004
    6270    4806.3098
    6271    4769.7391
    6272    4489.8938
    6273    4746.3081
    6274    4869.8332
    6275    4781.9405
    6276    4690.7045
    6277    4680.8254
    6278    4564.0672
    6279    4787.4971
    6280    4612.1798
    6281    4665.9579
    6282    4765.0660
    6283    4647.9405
    6284    4620.2592
    6285    4603.3990
    6286    4820.8117
    6287    4596.0140
    6288    4716.8503
    6289    4645.7229
    6290    4616.6877
    6291    4748.1346
    6292    4731.7142
    6293    4614.6180
    6294    4638.6546
    6295    4654.0185
    6296    4713.4423
    6297    4837.0826
    6298    4771.1872
    6299    4578.0565
    6300    4654.0922
    6301    4543.0789
    6302    4647.8125
    6303    4620.9870
    6304    4607.8858
    6305    4675.0507
    6306    4702.8839
    6307    4521.0812
    6308    4699.9351
    6309    4590.2475
    6310    4764.7033
    6311    4762.6306
    6312    4711.5484
    6313    4702.8201
    6314    4523.1183
    6315    4725.4742
    6316    4511.3789
    6317    4555.2760
    6318    4620.2469
    6319    4656.1609
    6320    4644.2090
    6321    4755.9279
    6322    4489.7848
    6323    4621.4382
    6324    4618.3688
    6325    4625.7416
    6326    4467.3608
    6327    4526.5724
    6328    4609.9834
    6329    4572.9810
    6330    4685.8425
    6331    4805.2026
    6332    4773.8169
    6333    4736.3552
    6334    4736.1800
    6335    4723.6429
    6336    4761.3830
    6337    4705.3206
    6338    4781.9861
    6339    4765.3024
    6340    4724.5367
    6341    4835.9837
    6342    4616.0162
    6343    4868.3640
    6344    4798.1045
    6345    4719.3512
    6346    4872.1167
    6347    4907.1245
    6348    4790.3169
    6349    4858.6802
    6350    4870.9386
    6351    4769.8847
    6352    4871.3325
    6353    4854.1507
    6354    4699.3752
    6355    4826.8324
    6356    4851.0003
    6357    4765.1027
    6358    4805.6438
    6359    4865.9422
    6360    4782.3356
    6361    4766.7994
    6362    4814.2412
    6363    4735.6192
    6364    4725.3677
    6365    4910.8160
    6366    4742.4432
    6367    4856.5471
    6368    4775.3670
    6369    4873.5994
    6370    4778.3620
    6371    4905.4582
    6372    4779.5503
    6373    4943.7116
    6374    4901.0566
    6375    4895.5479
    6376    4795.1879
    6377    4955.0333
    6378    4924.0296
    6379    4906.4646
    6380    4804.7504
    6381    4902.2307
    6382    4893.1000
    6383    4925.5944
    6384    4885.2848
    6385    4751.9642
    6386    4676.0662
    6387    4907.3750
    6388    4915.6517
    6389    4807.7169
    6390    4878.5949
    6391    4933.1384
    6392    4568.4742
    6393    4702.0680
    6394    4747.6831
    6395    4674.9006
    6396    4794.8449
    6397    4748.9356
    6398    4756.2942
    6399    4747.3827
    6400    4737.6137
    6401    4768.3361
    6402    4898.3740
    6403    4782.6752
    6404    4892.5800
    6405    4728.7745
    6406    4800.9905
    6407    4741.4331
    6408    4709.8239
    6409    4812.3421
    6410    4758.4378
    6411    4801.7242
    6412    4811.3785
    6413    4796.0532
    6414    4811.9201
    6415    4750.7225
    6416    4758.0732
    6417    4749.9263
    6418    4738.1729
    6419    4754.7402
    6420    4830.0902
    6421    4826.1099
    6422    4831.9267
    6423    4891.2236
    6424    4942.0671
    6425    4762.0362
    6426    4864.1347
    6427    4899.4269
    6428    4763.9760
    6429    4725.4917
    6430    4782.8971
    6431    4743.5489
    6432    4890.1848
    6433    4829.0742
    6434    4919.7190
    6435    4781.8565
    6436    4808.6223
    6437    4776.7122
    6438    4828.1217
    6439    4735.2659
    6440    4836.4779
    6441    4921.5955
    6442    4799.6640
    6443    4680.3785
    6444    4823.1968
    6445    4717.6122
    6446    4651.4466
    6447    4868.4173
    6448    4809.6357
    6449    4798.8717
    6450    4771.8916
    6451    4925.9733
    6452    4779.8365
    6453    4902.6066
    6454    4877.6044
    6455    4832.0369
    6456    4694.2260
    6457    4648.4536
    6458    4673.4184
    6459    4744.6503
    6460    4812.0414
    6461    4817.0992
    6462    4698.6674
    6463    4689.0275
    6464    4813.6968
    6465    4835.5720
    6466    4709.7279
    6467    4810.2788
    6468    4809.9269
    6469    4833.0841
    6470    4838.7401
    6471    4809.5629
    6472    4841.7427
    6473    4839.6522
    6474    4973.9579
    6475    4789.0035
    6476    4839.7151
    6477    4838.2972
    6478    4679.1594
    6479    4855.5572
    6480    4554.6705
    6481    4724.6969
    6482    4855.4766
    6483    4856.8839
    6484    4889.9338
    6485    4803.9097
    6486    4815.4668
    6487    4786.3956
    6488    4813.5398
    6489    4835.0867
    6490    4754.8730
    6491    4862.5922
    6492    4861.8980
    6493    4741.4996
    6494    4745.2324
    6495    4781.7293
    6496    4620.6904
    6497    4778.4614
    6498    4817.3591
    6499    4809.9457
    6500    4741.3636
    6501    4875.7604
    6502    4867.7639
    6503    4703.8614
    6504    4679.7561
    6505    4756.2691
    6506    4800.3125
    6507    4839.0654
    6508    4712.3081
    6509    4720.7163
    6510    4719.0326
    6511    4748.0890
    6512    4809.9960
    6513    4689.8334
    6514    4698.7936
    6515    4788.8908
    6516    4657.5558
    6517    4679.1216
    6518    4697.4134
    6519    4846.5820
    6520    4721.1035
    6521    4877.0031
    6522    4751.5676
    6523    4756.9461
    6524    4735.9842
    6525    4910.9435
    6526    4749.5333
    6527    4788.3234
    6528    4790.8826
    6529    4776.9899
    6530    4860.9887
    6531    4649.0068
    6532    4665.1807
    6533    4749.3308
    6534    4701.3650
    6535    4805.1565
    6536    4703.2092
    6537    4687.3879
    6538    4665.3996
    6539    4719.1761
    6540    4605.2827
    6541    4729.3384
    6542    4666.4225
    6543    4621.4081
    6544    4517.8902
    6545    4603.8285
    6546    4640.7078
    6547    4795.0826
    6548    4821.7969
    6549    4801.3663
    6550    4859.9701
    6551    4870.9110
    6552    4614.0094
    6553    4752.2557
    6554    4720.1863
    6555    4767.5127
    6556    4748.0415
    6557    4815.3011
    6558    4840.7740
    6559    4744.5656
    6560    4714.8141
    6561    4810.6211
    6562    4729.0746
    6563    4726.2480
    6564    4722.5319
    6565    4655.2819
    6566    4758.9039
    6567    4762.5246
    6568    4682.5160
    6569    4578.1062
    6570    4565.5218
    6571    4686.1569
    6572    4685.2827
    6573    4628.0918
    6574    4856.2497
    6575    4755.4940
    6576    4884.8233
    6577    4766.2139
    6578    4799.2872
    6579    4907.3959
    6580    4625.3365
    6581    4729.9827
    6582    4827.2094
    6583    4929.2587
    6584    4724.1630
    6585    4896.4981
    6586    4733.5754
    6587    4853.2625
    6588    4809.5146
    6589    4714.1493
    6590    4793.9117
    6591    4604.6966
    6592    4697.4616
    6593    4526.1645
    6594    4534.9423
    6595    4582.5672
    6596    4672.4762
    6597    4749.1526
    6598    4599.4282
    6599    4607.7223
    6600    4663.5406
    6601    4568.1915
    6602    4553.8174
    6603    4627.8086
    6604    4597.9634
    6605    4721.7600
    6606    4604.9237
    6607    4619.4218
    6608    4829.3566
    6609    4664.0075
    6610    4609.2973
    6611    4617.9095
    6612    4656.1195
    6613    4693.7119
    6614    4772.0174
    6615    4740.8366
    6616    4708.1727
    6617    4701.1932
    6618    4752.6962
    6619    4574.2240
    6620    4716.9636
    6621    4585.2288
    6622    4701.1174
    6623    4567.3148
    6624    4636.0240
    6625    4613.4974
    6626    4634.9461
    6627    4560.4878
    6628    4643.2619
    6629    4565.4163
    6630    4600.6751
    6631    4517.6915
    6632    4696.3944
    6633    4553.2645
    6634    4779.1588
    6635    4702.6398
    6636    4686.0236
    6637    4781.3523
    6638    4715.2160
    6639    4736.7778
    6640    4645.1743
    6641    4631.4983
    6642    4577.4707
    6643    4819.8108
    6644    4634.8858
    6645    4673.6500
    6646    4726.9435
    6647    4833.6588
    6648    4714.9214
    6649    4726.8086
    6650    4632.6241
    6651    4609.6763
    6652    4620.4345
    6653    4695.4021
    6654    4734.1885
    6655    4637.6063
    6656    4691.4674
    6657    4494.6511
    6658    4689.9386
    6659    4659.5613
    6660    4643.9814
    6661    4598.1670
    6662    4667.2589
    6663    4750.9727
    6664    4681.5476
    6665    4655.2263
    6666    4798.0634
    6667    4668.0555
    6668    4607.6973
    6669    4675.1763
    6670    4692.2574
    6671    4610.1697
    6672    4656.0978
    6673    4519.8336
    6674    4487.2372
    6675    4642.3834
    6676    4496.6686
    6677    4540.0859
    6678    4590.1069
    6679    4532.6964
    6680    4629.5167
    6681    4675.9406
    6682    4629.3885
    6683    4780.0952
    6684    4791.5228
    6685    4552.1913
    6686    4699.4408
    6687    4707.9880
    6688    4522.2238
    6689    4620.9098
    6690    4691.1478
    6691    4572.3876
    6692    4610.8443
    6693    4516.6387
    6694    4527.9968
    6695    4418.4536
    6696    4582.0885
    6697    4543.0036
    6698    4500.9443
    6699    4532.0371
    6700    4650.0310
    6701    4603.0190
    6702    4547.3711
    6703    4519.4614
    6704    4530.5611
    6705    4526.9427
    6706    4373.5415
    6707    4480.4510
    6708    4598.8687
    6709    4633.3267
    6710    4631.3348
    6711    4423.5190
    6712    4720.3547
    6713    4418.2215
    6714    4565.8054
    6715    4531.2138
    6716    4375.3659
    6717    4486.3536
    6718    4566.3353
    6719    4445.5528
    6720    4467.8015
    6721    4484.9425
    6722    4629.0050
    6723    4484.7512
    6724    4648.6229
    6725    4497.6448
    6726    4375.9897
    6727    4566.1728
    6728    4547.7042
    6729    4487.9235
    6730    4680.8104
    6731    4629.4821
    6732    4538.7089
    6733    4475.7540
    6734    4573.0833
    6735    4477.1960
    6736    4556.7188
    6737    4699.0997
    6738    4597.9855
    6739    4589.6306
    6740    4555.8332
    6741    4506.3806
    6742    4559.5426
    6743    4527.3877
    6744    4463.2637
    6745    4598.7357
    6746    4507.3152
    6747    4624.0814
    6748    4686.9064
    6749    4598.6839
    6750    4403.8823
    6751    4553.9074
    6752    4489.6054
    6753    4566.8294
    6754    4615.6510
    6755    4504.6134
    6756    4658.3057
    6757    4626.1519
    6758    4530.0706
    6759    4537.7756
    6760    4588.3383
    6761    4585.5415
    6762    4500.0120
    6763    4571.0246
    6764    4563.5580
    6765    4533.5842
    6766    4551.3418
    6767    4520.5744
    6768    4482.4872
    6769    4547.0752
    6770    4612.7864
    6771    4567.2515
    6772    4569.7416
    6773    4523.6853
    6774    4509.5764
    6775    4598.9720
    6776    4525.5473
    6777    4507.5260
    6778    4382.0558
    6779    4488.6693
    6780    4422.5146
    6781    4537.5290
    6782    4449.9508
    6783    4521.8650
    6784    4466.3461
    6785    4414.5281
    6786    4434.2700
    6787    4389.5671
    6788    4482.0916
    6789    4437.4205
    6790    4476.7598
    6791    4449.7784
    6792    4486.1321
    6793    4612.8768
    6794    4372.7998
    6795    4532.8276
    6796    4472.7623
    6797    4446.2219
    6798    4482.7831
    6799    4427.7383
    6800    4579.0374
    6801    4337.9300
    6802    4459.7751
    6803    4557.4739
    6804    4476.0923
    6805    4326.0507
    6806    4518.8073
    6807    4470.9585
    6808    4266.1091
    6809    4469.5150
    6810    4389.5034
    6811    4391.4127
    6812    4426.3596
    6813    4325.2372
    6814    4513.2374
    6815    4500.4686
    6816    4573.3726
    6817    4498.8234
    6818    4484.1143
    6819    4598.3468
    6820    4390.5837
    6821    4423.7229
    6822    4497.0757
    6823    4458.8954
    6824    4679.8697
    6825    4608.4082
    6826    4738.5778
    6827    4590.9534
    6828    4674.6850
    6829    4564.0781
    6830    4689.3360
    6831    4752.2169
    6832    4749.2626
    6833    4768.8048
    6834    4680.8088
    6835    4793.8483
    6836    4687.4549
    6837    4655.3805
    6838    4700.0670
    6839    4623.0233
    6840    4625.1952
    6841    4500.4270
    6842    4626.1843
    6843    4607.4293
    6844    4582.4667
    6845    4602.4880
    6846    4577.5322
    6847    4636.0959
    6848    4617.1585
    6849    4600.4372
    6850    4696.7326
    6851    4753.3572
    6852    4656.3842
    6853    4675.4433
    6854    4644.0863
    6855    4453.3375
    6856    4521.6400
    6857    4597.7356
    6858    4698.8917
    6859    4580.8051
    6860    4597.0807
    6861    4498.7128
    6862    4751.9037
    6863    4610.4220
    6864    4641.6216
    6865    4678.3615
    6866    4683.9622
    6867    4730.4126
    6868    4729.9156
    6869    4660.1816
    6870    4661.8009
    6871    4808.4172
    6872    4600.6620
    6873    4691.4404
    6874    4635.7904
    6875    4647.6670
    6876    4558.2995
    6877    4651.3646
    6878    4756.1810
    6879    4708.3849
    6880    4650.0490
    6881    4555.7781
    6882    4674.6796
    6883    4615.7466
    6884    4634.4481
    6885    4637.7082
    6886    4773.1075
    6887    4743.6556
    6888    4744.1581
    6889    4647.0368
    6890    4605.3318
    6891    4592.6791
    6892    4590.0362
    6893    4644.0087
    6894    4576.5834
    6895    4556.3038
    6896    4631.9429
    6897    4673.9368
    6898    4589.7118
    6899    4566.6344
    6900    4497.4228
    6901    4520.9261
    6902    4480.5705
    6903    4517.1888
    6904    4553.6591
    6905    4614.9755
    6906    4483.7296
    6907    4360.2773
    6908    4591.4357
    6909    4675.4859
    6910    4649.0975
    6911    4650.0903
    6912    4469.3549
    6913    4667.2604
    6914    4644.6976
    6915    4638.5975
    6916    4634.4875
    6917    4574.2629
    6918    4544.9729
    6919    4523.4327
    6920    4448.4024
    6921    4597.9147
    6922    4577.9287
    6923    4518.7860
    6924    4437.9450
    6925    4543.8263
    6926    4525.0274
    6927    4484.2293
    6928    4614.0378
    6929    4454.3681
    6930    4554.2848
    6931    4530.4758
    6932    4581.5631
    6933    4559.1550
    6934    4525.7756
    6935    4422.7155
    6936    4601.1633
    6937    4489.3331
    6938    4484.3514
    6939    4532.7084
    6940    4480.2925
    6941    4446.2844
    6942    4492.9328
    6943    4610.2957
    6944    4583.4636
    6945    4586.2185
    6946    4665.3337
    6947    4584.2013
    6948    4616.5017
    6949    4570.8554
    6950    4668.5881
    6951    4505.5291
    6952    4688.0250
    6953    4731.2581
    6954    4677.5513
    6955    4658.8185
    6956    4500.3058
    6957    4626.8004
    6958    4566.1597
    6959    4574.1864
    6960    4608.1807
    6961    4544.9092
    6962    4587.9332
    6963    4600.3590
    6964    4647.7027
    6965    4483.3258
    6966    4573.0038
    6967    4592.1566
    6968    4545.3698
    6969    4453.6892
    6970    4495.8342
    6971    4461.6890
    6972    4618.8671
    6973    4466.7460
    6974    4472.1175
    6975    4433.4272
    6976    4486.6371
    6977    4585.3561
    6978    4570.1072
    6979    4488.0983
    6980    4578.8571
    6981    4644.9283
    6982    4546.4532
    6983    4487.3027
    6984    4609.3260
    6985    4512.4341
    6986    4656.1041
    6987    4639.8812
    6988    4500.5956
    6989    4625.4524
    6990    4591.3268
    6991    4492.0700
    6992    4558.4540
    6993    4458.3338
    6994    4495.2416
    6995    4410.8379
    6996    4464.9782
    6997    4496.8507
    6998    4554.4538
    6999    4467.2225
    7000    4588.6614
    7001    4567.0432
    7002    4494.9941
    7003    4521.5976
    7004    4472.4159
    7005    4314.2383
    7006    4512.4339
    7007    4388.4531
    7008    4457.0211
    7009    4397.8945
    7010    4505.0527
    7011    4417.3484
    7012    4362.8475
    7013    4558.7929
    7014    4515.5113
    7015    4522.1718
    7016    4503.6486
    7017    4520.5118
    7018    4510.5633
    7019    4505.9615
    7020    4452.6716
    7021    4483.1018
    7022    4499.1475
    7023    4421.8668
    7024    4383.5371
    7025    4442.5321
    7026    4428.5059
    7027    4499.4148
    7028    4506.6256
    7029    4582.7564
    7030    4503.6236
    7031    4597.2985
    7032    4553.9469
    7033    4675.5858
    7034    4587.6009
    7035    4562.9766
    7036    4670.5389
    7037    4499.8094
    7038    4461.5007
    7039    4637.3610
    7040    4501.1621
    7041    4396.3603
    7042    4531.6437
    7043    4427.9565
    7044    4452.0218
    7045    4453.3883
    7046    4591.8513
    7047    4579.6697
    7048    4567.4513
    7049    4515.3156
    7050    4412.1283
    7051    4596.1358
    7052    4543.2328
    7053    4660.9831
    7054    4734.2844
    7055    4653.3962
    7056    4536.5521
    7057    4531.0223
    7058    4607.4683
    7059    4574.2299
    7060    4537.3033
    7061    4538.4129
    7062    4660.1557
    7063    4558.9764
    7064    4587.8729
    7065    4604.2238
    7066    4695.2722
    7067    4645.8263
    7068    4600.3793
    7069    4646.6058
    7070    4618.7986
    7071    4689.3674
    7072    4581.8393
    7073    4754.9698
    7074    4595.3038
    7075    4582.6481
    7076    4589.1694
    7077    4682.7890
    7078    4746.0038
    7079    4668.4747
    7080    4735.3417
    7081    4685.5509
    7082    4507.7534
    7083    4722.8577
    7084    4693.4681
    7085    4668.2864
    7086    4625.9518
    7087    4714.3718
    7088    4629.0572
    7089    4663.0396
    7090    4674.5717
    7091    4625.3646
    7092    4590.4684
    7093    4691.3453
    7094    4773.3242
    7095    4745.2214
    7096    4639.5893
    7097    4686.2480
    7098    4586.2859
    7099    4657.7179
    7100    4488.5067
    7101    4624.9664
    7102    4519.1873
    7103    4460.4711
    7104    4545.1912
    7105    4503.1360
    7106    4570.4252
    7107    4559.3064
    7108    4470.3691
    7109    4512.6446
    7110    4554.4818
    7111    4560.5583
    7112    4525.1996
    7113    4513.9510
    7114    4521.5652
    7115    4654.0161
    7116    4519.5189
    7117    4526.7205
    7118    4693.7504
    7119    4797.0788
    7120    4661.9711
    7121    4541.4501
    7122    4519.7951
    7123    4591.5945
    7124    4679.8651
    7125    4657.9722
    7126    4588.5615
    7127    4616.4288
    7128    4551.4010
    7129    4636.7577
    7130    4454.7252
    7131    4528.5427
    7132    4474.2279
    7133    4544.9238
    7134    4573.5219
    7135    4513.4777
    7136    4505.3634
    7137    4583.5537
    7138    4579.6423
    7139    4405.6538
    7140    4513.8508
    7141    4457.9095
    7142    4594.2608
    7143    4430.4432
    7144    4323.7150
    7145    4511.2911
    7146    4501.4655
    7147    4485.7047
    7148    4456.2122
    7149    4515.4820
    7150    4511.0384
    7151    4590.0858
    7152    4480.6508
    7153    4484.0487
    7154    4612.8672
    7155    4424.3228
    7156    4519.9278
    7157    4478.6527
    7158    4510.5406
    7159    4555.9640
    7160    4569.3413
    7161    4501.3814
    7162    4449.8162
    7163    4563.7639
    7164    4585.4782
    7165    4516.7963
    7166    4601.5970
    7167    4487.9284
    7168    4488.6280
    7169    4524.6460
    7170    4580.4845
    7171    4646.4162
    7172    4497.9262
    7173    4595.6662
    7174    4426.0049
    7175    4529.8461
    7176    4395.2714
    7177    4495.4588
    7178    4546.2220
    7179    4630.5649
    7180    4519.1555
    7181    4437.1331
    7182    4521.8877
    7183    4656.3680
    7184    4689.5594
    7185    4627.2758
    7186    4571.6797
    7187    4616.3136
    7188    4704.5909
    7189    4707.7653
    7190    4585.6652
    7191    4577.4701
    7192    4607.4309
    7193    4592.8609
    7194    4710.1967
    7195    4609.7737
    7196    4665.9268
    7197    4613.3075
    7198    4598.8478
    7199    4666.3844
    7200    4654.0493
    7201    4495.4676
    7202    4590.9511
    7203    4493.4915
    7204    4513.9406
    7205    4472.6859
    7206    4502.6367
    7207    4469.1897
    7208    4485.3285
    7209    4385.6951
    7210    4493.8567
    7211    4513.2596
    7212    4447.6640
    7213    4460.0490
    7214    4345.3227
    7215    4475.9689
    7216    4462.7453
    7217    4424.8403
    7218    4531.1088
    7219    4513.5895
    7220    4587.8053
    7221    4598.3354
    7222    4720.6325
    7223    4594.3855
    7224    4413.8929
    7225    4554.2994
    7226    4463.2794
    7227    4422.2143
    7228    4232.0385
    7229    4415.9036
    7230    4469.3156
    7231    4526.9658
    7232    4312.8343
    7233    4467.2201
    7234    4350.0281
    7235    4444.3431
    7236    4433.6056
    7237    4376.4336
    7238    4472.1275
    7239    4378.8729
    7240    4561.7476
    7241    4429.3916
    7242    4526.2285
    7243    4435.9326
    7244    4514.4032
    7245    4432.9139
    7246    4505.3395
    7247    4490.9984
    7248    4530.5653
    7249    4471.9296
    7250    4556.8534
    7251    4375.0670
    7252    4400.3472
    7253    4514.1753
    7254    4513.2981
    7255    4351.8120
    7256    4376.7551
    7257    4510.4042
    7258    4450.9672
    7259    4406.0822
    7260    4515.1906
    7261    4470.5848
    7262    4424.3448
    7263    4484.4388
    7264    4415.9340
    7265    4483.5176
    7266    4386.5663
    7267    4270.1695
    7268    4314.2893
    7269    4643.3730
    7270    4392.1675
    7271    4421.7571
    7272    4363.2471
    7273    4440.3636
    7274    4507.2861
    7275    4393.3881
    7276    4329.3738
    7277    4426.1250
    7278    4480.6185
    7279    4487.5162
    7280    4540.9332
    7281    4352.0572
    7282    4440.2775
    7283    4415.5352
    7284    4436.1415
    7285    4367.5445
    7286    4452.2831
    7287    4349.2440
    7288    4421.1518
    7289    4413.3217
    7290    4435.6491
    7291    4480.0632
    7292    4390.9615
    7293    4404.9921
    7294    4358.1850
    7295    4423.9316
    7296    4506.9468
    7297    4354.4581
    7298    4450.0992
    7299    4413.8345
    7300    4232.7179
    7301    4198.5519
    7302    4318.5903
    7303    4363.0727
    7304    4339.5964
    7305    4311.8588
    7306    4220.0895
    7307    4431.4257
    7308    4287.9066
    7309    4327.9421
    7310    4308.4897
    7311    4356.1033
    7312    4369.7072
    7313    4295.8626
    7314    4456.0557
    7315    4246.8467
    7316    4254.9555
    7317    4099.6010
    7318    4272.1867
    7319    4219.9851
    7320    4335.7970
    7321    4364.5741
    7322    4392.3745
    7323    4256.8210
    7324    4290.5621
    7325    4210.2501
    7326    4251.9852
    7327    4248.0313
    7328    4311.0266
    7329    4344.6869
    7330    4440.0098
    7331    4200.4790
    7332    4235.0569
    7333    4265.3075
    7334    4363.1341
    7335    4340.1928
    7336    4240.8641
    7337    4302.5930
    7338    4268.4507
    7339    4349.5734
    7340    4385.0600
    7341    4329.0863
    7342    4383.2619
    7343    4302.1191
    7344    4309.7042
    7345    4253.3577
    7346    4358.3998
    7347    4436.6927
    7348    4338.2392
    7349    4425.4559
    7350    4292.8730
    7351    4286.9122
    7352    4385.2186
    7353    4313.5385
    7354    4297.9786
    7355    4290.3288
    7356    4329.7517
    7357    4392.2012
    7358    4262.9737
    7359    4399.2660
    7360    4404.5115
    7361    4484.6119
    7362    4467.2148
    7363    4434.8517
    7364    4367.0974
    7365    4480.8198
    7366    4399.6000
    7367    4329.1694
    7368    4479.2183
    7369    4494.1432
    7370    4479.0893
    7371    4440.1724
    7372    4492.3512
    7373    4398.5301
    7374    4482.7406
    7375    4517.2649
    7376    4473.2466
    7377    4444.9460
    7378    4567.8004
    7379    4574.9571
    7380    4487.9201
    7381    4547.5832
    7382    4606.7125
    7383    4519.0265
    7384    4410.9404
    7385    4400.3896
    7386    4493.1652
    7387    4418.8991
    7388    4398.3894
    7389    4485.6052
    7390    4487.4088
    7391    4394.1619
    7392    4357.7153
    7393    4311.2340
    7394    4446.9651
    7395    4324.2606
    7396    4397.2131
    7397    4415.4748
    7398    4348.4527
    7399    4222.2695
    7400    4443.2649
    7401    4287.3839
    7402    4429.3742
    7403    4300.5098
    7404    4455.2065
    7405    4360.3074
    7406    4248.5589
    7407    4360.6108
    7408    4386.3076
    7409    4409.3414
    7410    4455.8227
    7411    4366.1729
    7412    4357.7300
    7413    4506.3218
    7414    4645.3700
    7415    4268.2829
    7416    4277.1990
    7417    4396.6792
    7418    4342.4684
    7419    4493.8125
    7420    4369.7863
    7421    4395.9830
    7422    4421.4396
    7423    4464.4775
    7424    4570.2835
    7425    4234.6546
    7426    4258.8383
    7427    4346.6989
    7428    4406.2829
    7429    4401.2738
    7430    4390.2498
    7431    4376.5239
    7432    4411.6517
    7433    4300.1028
    7434    4308.2158
    7435    4293.3486
    7436    4442.1218
    7437    4354.4215
    7438    4455.1072
    7439    4301.4333
    7440    4242.0495
    7441    4306.7880
    7442    4209.1155
    7443    4370.0064
    7444    4348.2708
    7445    4319.9843
    7446    4427.8929
    7447    4349.9519
    7448    4348.2619
    7449    4379.3365
    7450    4399.5316
    7451    4394.6825
    7452    4394.4106
    7453    4372.0677
    7454    4437.6332
    7455    4331.6257
    7456    4416.2813
    7457    4328.8142
    7458    4529.6414
    7459    4471.9780
    7460    4322.7080
    7461    4420.9199
    7462    4411.6956
    7463    4406.9729
    7464    4354.8579
    7465    4333.7978
    7466    4416.7221
    7467    4366.0872
    7468    4494.4852
    7469    4531.2979
    7470    4455.0481
    7471    4339.3994
    7472    4400.3537
    7473    4372.7395
    7474    4373.6098
    7475    4390.8652
    7476    4403.1799
    7477    4278.5588
    7478    4346.2785
    7479    4468.7660
    7480    4352.6092
    7481    4282.9968
    7482    4441.9155
    7483    4544.5457
    7484    4489.0067
    7485    4468.2276
    7486    4474.4324
    7487    4529.6329
    7488    4528.5009
    7489    4491.4311
    7490    4404.8960
    7491    4355.9589
    7492    4492.5939
    7493    4277.2806
    7494    4370.7731
    7495    4373.7184
    7496    4299.0749
    7497    4340.6162
    7498    4385.9950
    7499    4275.1385
    7500    4270.0269
    7501    4262.1656
    7502    4176.9463
    7503    4248.1346
    7504    4231.7795
    7505    4309.7308
    7506    4198.8762
    7507    4171.4327
    7508    4235.8428
    7509    4290.7065
    7510    4302.0155
    7511    4237.5112
    7512    4352.3098
    7513    4376.1036
    7514    4275.8247
    7515    4190.5362
    7516    4260.1791
    7517    4142.1806
    7518    4214.0739
    7519    4280.9394
    7520    4419.9258
    7521    4345.7050
    7522    4375.4749
    7523    4282.2582
    7524    4346.4219
    7525    4315.6048
    7526    4357.6567
    7527    4372.5148
    7528    4309.0847
    7529    4385.7045
    7530    4187.8221
    7531    4289.2137
    7532    4310.5271
    7533    4269.2695
    7534    4340.0966
    7535    4358.7190
    7536    4348.7376
    7537    4376.9796
    7538    4280.2192
    7539    4346.7611
    7540    4277.7478
    7541    4421.1557
    7542    4411.7445
    7543    4400.6020
    7544    4325.3109
    7545    4314.9009
    7546    4302.2714
    7547    4478.2016
    7548    4285.5170
    7549    4438.2623
    7550    4390.7707
    7551    4423.1259
    7552    4442.8744
    7553    4414.5915
    7554    4411.3428
    7555    4426.4393
    7556    4358.3023
    7557    4443.4729
    7558    4315.8347
    7559    4314.2799
    7560    4468.7436
    7561    4469.0107
    7562    4347.8937
    7563    4390.1040
    7564    4435.9884
    7565    4473.0043
    7566    4362.7840
    7567    4308.4293
    7568    4388.6774
    7569    4394.1696
    7570    4323.5293
    7571    4387.9442
    7572    4464.0262
    7573    4608.3447
    7574    4623.0403
    7575    4467.6249
    7576    4466.5823
    7577    4644.9632
    7578    4566.2496
    7579    4573.6231
    7580    4573.6679
    7581    4462.8914
    7582    4461.4492
    7583    4538.1897
    7584    4537.6509
    7585    4622.4106
    7586    4636.1051
    7587    4399.4364
    7588    4648.3378
    7589    4586.9842
    7590    4432.7648
    7591    4533.2435
    7592    4531.0870
    7593    4565.1341
    7594    4455.5677
    7595    4350.3329
    7596    4389.7141
    7597    4378.6391
    7598    4419.7347
    7599    4450.3619
    7600    4348.6091
    7601    4470.8441
    7602    4440.7139
    7603    4525.4688
    7604    4385.3391
    7605    4518.4253
    7606    4573.2475
    7607    4348.9547
    7608    4378.0352
    7609    4438.6033
    7610    4418.3564
    7611    4513.1263
    7612    4488.7710
    7613    4375.5260
    7614    4359.1544
    7615    4477.1920
    7616    4321.8942
    7617    4391.3721
    7618    4346.8955
    7619    4426.2780
    7620    4445.0596
    7621    4415.0874
    7622    4386.3759
    7623    4470.1443
    7624    4444.5034
    7625    4345.3919
    7626    4553.7940
    7627    4419.8373
    7628    4367.0701
    7629    4630.0474
    7630    4567.4581
    7631    4596.7251
    7632    4435.2838
    7633    4524.5728
    7634    4452.2111
    7635    4572.6216
    7636    4511.4254
    7637    4523.1389
    7638    4541.4660
    7639    4436.9564
    7640    4512.5789
    7641    4414.8033
    7642    4461.7630
    7643    4480.0442
    7644    4582.9699
    7645    4479.7292
    7646    4480.1419
    7647    4386.6034
    7648    4494.3378
    7649    4543.1837
    7650    4548.5469
    7651    4509.8628
    7652    4483.5116
    7653    4486.7732
    7654    4503.1076
    7655    4536.4618
    7656    4440.1039
    7657    4393.9948
    7658    4472.1604
    7659    4437.2531
    7660    4460.4413
    7661    4448.3237
    7662    4565.6316
    7663    4501.9416
    7664    4376.4390
    7665    4441.9654
    7666    4350.3765
    7667    4248.4088
    7668    4385.7076
    7669    4240.7342
    7670    4394.0630
    7671    4377.2260
    7672    4444.8720
    7673    4426.6629
    7674    4453.0160
    7675    4422.7842
    7676    4413.0692
    7677    4430.6273
    7678    4388.0355
    7679    4444.5540
    7680    4608.7899
    7681    4406.9550
    7682    4469.6531
    7683    4412.7898
    7684    4500.9808
    7685    4366.3681
    7686    4376.6934
    7687    4419.3021
    7688    4358.7292
    7689    4327.4668
    7690    4483.2455
    7691    4381.4434
    7692    4485.5803
    7693    4332.3950
    7694    4408.8216
    7695    4267.6118
    7696    4431.7866
    7697    4340.2123
    7698    4333.9983
    7699    4316.3386
    7700    4347.3224
    7701    4334.6847
    7702    4470.0666
    7703    4327.8230
    7704    4350.4417
    7705    4260.3566
    7706    4239.4888
    7707    4267.5439
    7708    4325.3283
    7709    4284.7640
    7710    4325.6805
    7711    4413.8429
    7712    4375.5445
    7713    4284.4779
    7714    4397.0799
    7715    4380.3299
    7716    4458.1313
    7717    4320.6395
    7718    4387.4557
    7719    4254.9009
    7720    4293.5549
    7721    4371.0812
    7722    4379.9646
    7723    4478.8632
    7724    4397.9099
    7725    4433.1879
    7726    4572.3918
    7727    4372.0274
    7728    4465.0090
    7729    4458.0048
    7730    4396.8702
    7731    4390.8398
    7732    4371.5597
    7733    4440.8710
    7734    4283.8189
    7735    4473.5055
    7736    4305.4147
    7737    4459.3951
    7738    4301.2203
    7739    4377.5005
    7740    4346.5091
    7741    4339.7540
    7742    4426.0839
    7743    4457.2180
    7744    4273.9087
    7745    4393.3902
    7746    4332.8546
    7747    4528.5598
    7748    4387.6587
    7749    4415.0863
    7750    4466.2792
    7751    4509.4047
    7752    4498.7411
    7753    4547.8162
    7754    4424.0501
    7755    4478.8052
    7756    4533.3476
    7757    4682.2725
    7758    4387.5362
    7759    4341.5271
    7760    4333.8302
    7761    4258.8351
    7762    4265.1234
    7763    4284.3705
    7764    4235.1257
    7765    4274.9344
    7766    4214.7906
    7767    4378.6835
    7768    4345.1892
    7769    4323.1889
    7770    4229.8598
    7771    4158.3739
    7772    4239.1673
    7773    4262.0400
    7774    4254.4113
    7775    4221.7638
    7776    4308.5689
    7777    4327.2197
    7778    4189.7913
    7779    4290.7432
    7780    4329.2296
    7781    4372.5296
    7782    4517.1873
    7783    4416.9453
    7784    4348.8203
    7785    4354.0917
    7786    4345.2323
    7787    4260.9182
    7788    4399.6036
    7789    4388.6229
    7790    4370.2737
    7791    4297.4873
    7792    4282.5098
    7793    4272.2674
    7794    4347.2761
    7795    4265.5764
    7796    4273.9223
    7797    4352.8848
    7798    4392.4653
    7799    4500.7371
    7800    4340.7794
    7801    4228.8423
    7802    4313.8812
    7803    4233.7225
    7804    4317.2155
    7805    4271.0596
    7806    4274.7338
    7807    4341.4274
    7808    4402.0363
    7809    4338.5160
    7810    4363.0916
    7811    4278.0870
    7812    4271.3361
    7813    4373.3987
    7814    4403.2985
    7815    4388.4178
    7816    4468.2448
    7817    4278.2000
    7818    4384.5670
    7819    4252.6685
    7820    4226.4377
    7821    4288.4618
    7822    4169.1465
    7823    4204.5905
    7824    4339.8643
    7825    4256.2358
    7826    4383.4183
    7827    4241.6251
    7828    4379.8618
    7829    4401.8290
    7830    4193.3112
    7831    4233.1837
    7832    4376.2673
    7833    4211.7620
    7834    4390.9234
    7835    4393.0611
    7836    4454.5498
    7837    4340.1864
    7838    4369.1224
    7839    4295.4037
    7840    4396.6581
    7841    4351.5144
    7842    4357.2746
    7843    4427.7055
    7844    4320.8972
    7845    4333.4468
    7846    4331.3316
    7847    4495.6681
    7848    4357.9179
    7849    4466.9770
    7850    4447.3719
    7851    4309.8945
    7852    4409.6118
    7853    4494.0689
    7854    4541.6090
    7855    4600.9181
    7856    4558.2125
    7857    4668.5163
    7858    4498.9545
    7859    4444.2445
    7860    4497.0915
    7861    4684.3383
    7862    4526.9125
    7863    4474.5919
    7864    4531.2697
    7865    4447.5056
    7866    4536.2941
    7867    4577.1266
    7868    4695.3114
    7869    4630.0822
    7870    4534.4950
    7871    4742.5799
    7872    4696.2993
    7873    4634.9548
    7874    4539.1021
    7875    4518.5701
    7876    4629.0742
    7877    4654.6368
    7878    4523.2905
    7879    4571.1711
    7880    4503.1632
    7881    4657.5863
    7882    4579.1262
    7883    4550.2405
    7884    4582.6777
    7885    4469.9871
    7886    4643.8131
    7887    4547.5841
    7888    4549.6553
    7889    4438.3882
    7890    4557.9417
    7891    4598.6191
    7892    4660.4907
    7893    4626.4046
    7894    4621.2075
    7895    4513.8169
    7896    4538.8017
    7897    4447.6025
    7898    4572.0645
    7899    4559.3281
    7900    4563.7556
    7901    4410.7238
    7902    4434.6007
    7903    4450.3849
    7904    4497.9556
    7905    4495.7685
    7906    4482.1888
    7907    4546.2717
    7908    4517.4858
    7909    4518.1152
    7910    4596.7596
    7911    4584.2650
    7912    4507.8140
    7913    4461.4236
    7914    4465.7934
    7915    4565.1590
    7916    4661.4352
    7917    4455.8172
    7918    4608.7758
    7919    4629.7822
    7920    4597.1626
    7921    4558.2221
    7922    4702.9376
    7923    4611.5370
    7924    4584.2358
    7925    4684.0391
    7926    4684.6987
    7927    4621.8328
    7928    4638.4941
    7929    4652.9732
    7930    4546.6554
    7931    4639.0410
    7932    4580.8915
    7933    4585.5137
    7934    4515.5951
    7935    4576.3845
    7936    4464.6157
    7937    4529.8101
    7938    4555.3621
    7939    4488.2788
    7940    4567.1659
    7941    4600.5072
    7942    4597.3121
    7943    4643.6655
    7944    4440.2950
    7945    4592.8284
    7946    4539.4897
    7947    4488.8423
    7948    4697.7642
    7949    4547.1554
    7950    4555.6367
    7951    4578.1830
    7952    4629.0830
    7953    4743.1069
    7954    4630.9395
    7955    4597.8156
    7956    4668.5593
    7957    4616.6716
    7958    4601.6410
    7959    4715.8523
    7960    4703.0161
    7961    4589.4209
    7962    4660.3238
    7963    4557.1010
    7964    4622.4286
    7965    4623.0558
    7966    4714.2792
    7967    4654.7214
    7968    4562.2944
    7969    4502.4440
    7970    4489.9545
    7971    4569.6737
    7972    4448.5982
    7973    4605.7676
    7974    4683.4969
    7975    4651.7351
    7976    4628.7522
    7977    4716.3918
    7978    4682.8074
    7979    4623.9881
    7980    4643.6100
    7981    4662.4419
    7982    4730.4117
    7983    4579.9110
    7984    4695.3990
    7985    4515.5640
    7986    4608.3884
    7987    4513.7032
    7988    4701.7127
    7989    4649.3629
    7990    4634.7213
    7991    4714.4678
    7992    4526.4349
    7993    4585.4811
    7994    4487.2790
    7995    4544.0000
    7996    4494.7784
    7997    4448.6914
    7998    4545.9159
    7999    4653.8789
    8000    4573.0523
    8001    4665.0542
    8002    4686.3441
    8003    4619.4161
    8004    4444.2358
    8005    4462.3882
    8006    4367.2150
    8007    4503.1069
    8008    4573.1534
    8009    4589.3594
    8010    4489.9036
    8011    4532.2146
    8012    4458.3068
    8013    4542.5174
    8014    4517.0406
    8015    4443.4167
    8016    4364.8595
    8017    4365.1349
    8018    4507.3853
    8019    4399.4430
    8020    4401.6433
    8021    4332.5965
    8022    4467.3455
    8023    4414.2682
    8024    4456.1546
    8025    4333.3167
    8026    4181.3194
    8027    4441.5678
    8028    4470.0878
    8029    4439.7489
    8030    4383.1074
    8031    4602.4131
    8032    4505.0637
    8033    4467.0173
    8034    4378.2034
    8035    4503.6905
    8036    4472.4739
    8037    4542.7749
    8038    4513.4298
    8039    4485.4324
    8040    4546.2661
    8041    4472.1452
    8042    4493.5076
    8043    4583.4677
    8044    4525.0806
    8045    4531.7662
    8046    4449.3410
    8047    4581.4112
    8048    4438.7358
    8049    4422.3212
    8050    4434.9254
    8051    4494.2587
    8052    4366.1484
    8053    4447.2938
    8054    4527.7225
    8055    4487.7330
    8056    4403.5244
    8057    4417.9597
    8058    4539.9046
    8059    4462.5020
    8060    4388.7444
    8061    4436.7803
    8062    4531.6590
    8063    4562.7167
    8064    4565.7905
    8065    4665.0614
    8066    4580.5419
    8067    4582.8830
    8068    4530.2796
    8069    4471.8595
    8070    4487.3601
    8071    4493.1399
    8072    4545.8562
    8073    4613.1742
    8074    4504.0251
    8075    4580.2406
    8076    4615.8472
    8077    4537.3633
    8078    4532.4628
    8079    4506.4864
    8080    4589.8405
    8081    4560.5098
    8082    4573.4017
    8083    4632.6873
    8084    4565.1078
    8085    4581.3597
    8086    4462.8383
    8087    4321.1025
    8088    4452.7411
    8089    4400.3082
    8090    4443.3525
    8091    4427.1322
    8092    4506.6503
    8093    4468.5171
    8094    4432.8951
    8095    4299.3260
    8096    4473.9548
    8097    4375.0880
    8098    4641.2784
    8099    4434.3210
    8100    4546.8775
    8101    4494.8660
    8102    4548.1936
    8103    4471.4770
    8104    4566.4430
    8105    4571.3332
    8106    4552.2594
    8107    4416.2089
    8108    4518.1086
    8109    4575.0196
    8110    4645.0301
    8111    4520.3712
    8112    4378.2339
    8113    4484.4056
    8114    4440.2218
    8115    4406.5685
    8116    4496.8543
    8117    4495.7211
    8118    4470.6604
    8119    4450.7541
    8120    4453.1651
    8121    4446.5263
    8122    4480.6352
    8123    4440.8593
    8124    4482.8193
    8125    4568.1409
    8126    4471.4905
    8127    4444.4085
    8128    4499.3155
    8129    4467.7043
    8130    4649.3092
    8131    4575.6957
    8132    4643.4567
    8133    4688.6820
    8134    4629.4512
    8135    4670.6906
    8136    4626.5755
    8137    4583.6845
    8138    4572.6824
    8139    4567.3127
    8140    4575.3077
    8141    4436.0600
    8142    4519.5229
    8143    4528.5866
    8144    4416.8118
    8145    4552.3015
    8146    4458.5308
    8147    4597.1081
    8148    4480.1138
    8149    4402.0757
    8150    4442.7960
    8151    4550.1878
    8152    4460.9425
    8153    4390.9584
    8154    4489.1594
    8155    4486.7631
    8156    4367.8250
    8157    4426.2758
    8158    4452.5272
    8159    4410.0100
    8160    4357.0120
    8161    4309.6682
    8162    4381.2175
    8163    4262.5374
    8164    4398.5862
    8165    4419.2809
    8166    4489.7348
    8167    4390.7215
    8168    4410.5815
    8169    4390.7658
    8170    4400.5895
    8171    4507.1294
    8172    4467.1410
    8173    4330.8711
    8174    4608.6670
    8175    4488.1651
    8176    4455.8611
    8177    4434.0130
    8178    4473.1955
    8179    4469.9964
    8180    4344.7853
    8181    4486.9746
    8182    4409.8567
    8183    4489.3164
    8184    4355.2060
    8185    4403.4462
    8186    4485.6499
    8187    4465.5682
    8188    4427.2485
    8189    4583.7675
    8190    4478.7891
    8191    4487.0434
    8192    4499.9458
    8193    4609.8508
    8194    4566.6523
    8195    4482.3608
    8196    4474.5188
    8197    4482.6911
    8198    4510.2295
    8199    4348.8416
    8200    4320.9111
    8201    4252.4287
    8202    4444.6342
    8203    4361.3956
    8204    4408.5119
    8205    4356.9040
    8206    4493.6373
    8207    4546.0291
    8208    4460.3088
    8209    4481.7008
    8210    4440.3505
    8211    4423.5202
    8212    4444.0774
    8213    4301.8201
    8214    4233.2218
    8215    4221.7008
    8216    4424.4119
    8217    4377.8708
    8218    4312.5708
    8219    4416.5025
    8220    4514.3849
    8221    4424.1321
    8222    4365.2214
    8223    4296.2662
    8224    4315.0894
    8225    4342.0951
    8226    4331.2966
    8227    4470.5132
    8228    4414.9282
    8229    4359.9598
    8230    4273.2637
    8231    4240.6350
    8232    4526.5943
    8233    4438.4707
    8234    4338.3769
    8235    4500.3428
    8236    4505.9185
    8237    4409.8263
    8238    4392.8460
    8239    4474.1036
    8240    4460.7596
    8241    4393.2759
    8242    4518.6318
    8243    4598.2637
    8244    4599.8207
    8245    4575.8678
    8246    4464.0139
    8247    4520.2163
    8248    4347.2877
    8249    4441.8305
    8250    4440.3979
    8251    4438.6395
    8252    4462.1305
    8253    4471.9878
    8254    4506.3190
    8255    4542.7154
    8256    4487.0877
    8257    4537.5760
    8258    4464.8635
    8259    4505.4416
    8260    4625.6188
    8261    4475.7822
    8262    4542.6401
    8263    4461.6813
    8264    4440.1387
    8265    4500.9270
    8266    4609.1424
    8267    4485.7439
    8268    4636.0742
    8269    4587.0890
    8270    4535.4054
    8271    4444.2337
    8272    4395.8203
    8273    4473.1054
    8274    4509.8757
    8275    4511.9776
    8276    4519.6782
    8277    4581.5017
    8278    4437.8791
    8279    4401.8530
    8280    4492.2500
    8281    4451.7778
    8282    4566.9888
    8283    4645.2175
    8284    4574.5951
    8285    4525.2851
    8286    4511.8467
    8287    4537.8191
    8288    4529.1425
    8289    4539.7296
    8290    4444.2080
    8291    4550.8475
    8292    4568.8382
    8293    4474.8255
    8294    4560.2434
    8295    4597.8605
    8296    4507.7494
    8297    4386.3387
    8298    4391.5054
    8299    4364.4311
    8300    4487.1992
    8301    4505.9036
    8302    4544.7384
    8303    4459.8434
    8304    4361.6263
    8305    4612.1780
    8306    4558.5107
    8307    4557.2897
    8308    4589.7248
    8309    4569.1180
    8310    4472.0211
    8311    4535.8415
    8312    4521.6767
    8313    4678.5508
    8314    4578.1667
    8315    4577.0500
    8316    4594.4342
    8317    4663.0304
    8318    4601.3649
    8319    4628.0417
    8320    4544.0262
    8321    4474.3548
    8322    4512.7978
    8323    4486.6811
    8324    4556.8498
    8325    4574.9967
    8326    4397.1374
    8327    4410.6596
    8328    4320.4707
    8329    4514.2097
    8330    4549.3622
    8331    4510.1803
    8332    4344.5460
    8333    4470.0968
    8334    4443.1423
    8335    4350.8526
    8336    4343.9313
    8337    4287.6427
    8338    4456.6877
    8339    4516.1110
    8340    4481.9715
    8341    4466.2217
    8342    4556.4985
    8343    4530.6250
    8344    4464.0910
    8345    4412.0088
    8346    4502.5629
    8347    4572.3389
    8348    4462.2247
    8349    4552.5146
    8350    4478.7225
    8351    4529.5958
    8352    4624.2286
    8353    4518.3308
    8354    4556.0740
    8355    4528.1567
    8356    4476.2157
    8357    4483.3787
    8358    4451.2701
    8359    4468.8928
    8360    4517.2086
    8361    4429.4001
    8362    4568.5422
    8363    4462.8105
    8364    4447.8141
    8365    4459.9715
    8366    4517.3057
    8367    4576.0756
    8368    4484.1496
    8369    4647.0101
    8370    4514.1426
    8371    4633.3271
    8372    4670.8955
    8373    4665.4236
    8374    4467.3748
    8375    4526.1977
    8376    4582.9599
    8377    4439.4072
    8378    4587.9502
    8379    4436.9484
    8380    4609.7863
    8381    4603.9546
    8382    4482.3720
    8383    4568.8229
    8384    4429.3353
    8385    4414.1217
    8386    4634.6220
    8387    4579.5356
    8388    4675.8805
    8389    4664.7381
    8390    4586.4055
    8391    4661.0877
    8392    4571.1018
    8393    4754.1784
    8394    4657.0299
    8395    4659.2742
    8396    4630.0991
    8397    4559.8194
    8398    4746.6960
    8399    4584.6359
    8400    4652.2222
    8401    4614.5951
    8402    4552.0196
    8403    4589.6310
    8404    4538.9306
    8405    4425.4488
    8406    4583.7363
    8407    4527.4257
    8408    4405.8914
    8409    4492.7962
    8410    4547.8662
    8411    4599.3057
    8412    4613.9926
    8413    4519.4281
    8414    4491.1865
    8415    4421.1769
    8416    4494.3348
    8417    4490.7920
    8418    4548.6506
    8419    4493.2731
    8420    4431.2318
    8421    4575.3086
    8422    4406.1392
    8423    4405.3074
    8424    4336.5083
    8425    4383.5392
    8426    4511.9816
    8427    4427.2456
    8428    4362.1905
    8429    4458.7156
    8430    4367.7841
    8431    4417.5505
    8432    4471.7903
    8433    4420.5172
    8434    4512.2924
    8435    4496.5467
    8436    4405.2373
    8437    4584.7301
    8438    4399.8554
    8439    4296.8313
    8440    4665.4366
    8441    4624.6383
    8442    4541.1013
    8443    4574.8370
    8444    4603.7871
    8445    4513.9733
    8446    4582.7446
    8447    4545.8370
    8448    4510.6536
    8449    4489.5429
    8450    4535.0993
    8451    4560.9923
    8452    4508.7491
    8453    4600.1408
    8454    4530.4712
    8455    4576.9211
    8456    4476.0801
    8457    4470.0377
    8458    4493.1080
    8459    4521.6740
    8460    4453.4152
    8461    4556.1334
    8462    4580.2087
    8463    4550.7981
    8464    4582.1832
    8465    4573.9393
    8466    4397.2702
    8467    4619.2246
    8468    4436.3788
    8469    4429.7562
    8470    4392.6682
    8471    4542.8929
    8472    4537.8894
    8473    4523.6259
    8474    4462.3344
    8475    4486.8085
    8476    4530.2253
    8477    4385.5548
    8478    4477.9955
    8479    4385.6711
    8480    4560.3442
    8481    4548.7141
    8482    4578.9915
    8483    4442.1930
    8484    4478.7492
    8485    4438.0412
    8486    4492.1498
    8487    4344.8831
    8488    4403.3171
    8489    4477.9072
    8490    4472.7124
    8491    4643.4098
    8492    4601.9029
    8493    4557.9350
    8494    4570.2738
    8495    4532.1631
    8496    4515.4914
    8497    4390.0736
    8498    4561.1723
    8499    4541.7592
    8500    4737.0158
    8501    4558.7539
    8502    4466.0015
    8503    4509.2535
    8504    4528.7033
    8505    4419.9448
    8506    4463.6774
    8507    4630.7494
    8508    4519.8617
    8509    4469.1825
    8510    4354.5198
    8511    4452.0159
    8512    4526.6568
    8513    4622.8698
    8514    4545.7835
    8515    4474.4974
    8516    4583.9932
    8517    4495.5776
    8518    4477.3841
    8519    4539.2195
    8520    4333.6833
    8521    4474.5439
    8522    4458.5471
    8523    4506.2168
    8524    4431.7987
    8525    4391.9545
    8526    4590.5156
    8527    4543.1367
    8528    4625.0310
    8529    4626.9892
    8530    4436.9459
    8531    4393.5876
    8532    4566.5409
    8533    4561.0202
    8534    4612.6269
    8535    4364.6794
    8536    4295.5039
    8537    4395.6815
    8538    4350.8402
    8539    4371.2036
    8540    4389.8428
    8541    4360.1035
    8542    4399.4176
    8543    4442.4654
    8544    4549.9681
    8545    4409.2670
    8546    4372.5926
    8547    4465.2201
    8548    4379.8177
    8549    4399.5431
    8550    4436.7437
    8551    4577.5440
    8552    4542.3787
    8553    4587.1078
    8554    4482.0418
    8555    4549.3600
    8556    4555.8964
    8557    4572.0082
    8558    4511.1191
    8559    4361.8090
    8560    4467.2155
    8561    4445.2266
    8562    4362.9068
    8563    4495.5535
    8564    4537.0045
    8565    4548.9436
    8566    4531.7917
    8567    4487.3268
    8568    4532.9504
    8569    4562.0958
    8570    4490.0073
    8571    4454.4517
    8572    4552.8482
    8573    4514.8216
    8574    4471.2887
    8575    4433.4167
    8576    4530.0830
    8577    4530.2882
    8578    4525.2755
    8579    4514.0391
    8580    4561.7205
    8581    4481.6259
    8582    4546.3187
    8583    4449.1986
    8584    4414.6219
    8585    4369.2733
    8586    4602.9374
    8587    4508.7522
    8588    4576.6119
    8589    4555.1298
    8590    4409.0758
    8591    4410.0783
    8592    4479.0937
    8593    4418.8861
    8594    4460.4153
    8595    4498.6969
    8596    4528.8654
    8597    4466.3674
    8598    4415.1386
    8599    4422.7153
    8600    4567.0993
    8601    4379.9615
    8602    4375.0008
    8603    4440.1152
    8604    4418.1601
    8605    4416.1877
    8606    4455.2992
    8607    4417.4321
    8608    4363.7874
    8609    4518.3253
    8610    4369.0309
    8611    4481.1611
    8612    4377.1464
    8613    4473.1325
    8614    4503.6704
    8615    4384.8003
    8616    4480.3642
    8617    4396.0779
    8618    4277.7094
    8619    4369.4764
    8620    4429.5197
    8621    4379.3839
    8622    4413.8962
    8623    4602.6410
    8624    4529.2776
    8625    4564.2019
    8626    4440.2554
    8627    4448.7193
    8628    4481.5439
    8629    4546.6542
    8630    4404.9677
    8631    4485.8600
    8632    4527.2442
    8633    4562.3477
    8634    4567.9677
    8635    4482.6744
    8636    4496.9254
    8637    4651.1246
    8638    4482.2962
    8639    4587.0999
    8640    4528.4482
    8641    4488.9766
    8642    4557.3201
    8643    4677.7022
    8644    4607.9897
    8645    4645.1871
    8646    4542.3679
    8647    4451.0641
    8648    4482.3736
    8649    4468.9219
    8650    4519.5526
    8651    4625.9148
    8652    4647.1356
    8653    4571.7383
    8654    4630.1030
    8655    4473.1385
    8656    4426.8455
    8657    4451.2006
    8658    4659.2871
    8659    4613.2725
    8660    4523.9639
    8661    4459.7904
    8662    4666.3798
    8663    4647.3522
    8664    4644.9852
    8665    4634.9344
    8666    4491.4701
    8667    4622.9710
    8668    4548.9441
    8669    4558.1602
    8670    4545.0664
    8671    4455.4421
    8672    4475.4695
    8673    4407.9721
    8674    4521.9439
    8675    4630.3443
    8676    4400.9551
    8677    4596.0988
    8678    4506.2664
    8679    4441.5953
    8680    4301.8588
    8681    4432.0437
    8682    4446.1227
    8683    4517.0766
    8684    4488.4511
    8685    4542.3004
    8686    4538.3244
    8687    4511.5353
    8688    4493.8396
    8689    4570.1937
    8690    4395.4308
    8691    4487.8910
    8692    4572.4303
    8693    4429.6859
    8694    4459.6812
    8695    4537.5466
    8696    4418.1307
    8697    4474.1438
    8698    4545.7393
    8699    4511.8159
    8700    4551.6006
    8701    4448.2423
    8702    4595.6765
    8703    4576.7610
    8704    4676.4642
    8705    4468.4231
    8706    4505.5430
    8707    4387.4493
    8708    4455.1089
    8709    4397.7862
    8710    4416.4212
    8711    4364.1558
    8712    4388.5960
    8713    4544.9459
    8714    4533.2835
    8715    4334.4884
    8716    4308.2787
    8717    4441.5650
    8718    4471.8230
    8719    4412.8769
    8720    4428.6405
    8721    4589.7003
    8722    4464.8529
    8723    4604.1746
    8724    4649.9851
    8725    4553.8433
    8726    4507.2428
    8727    4503.7523
    8728    4429.1783
    8729    4573.9267
    8730    4455.6617
    8731    4572.7176
    8732    4572.0557
    8733    4513.0608
    8734    4474.2921
    8735    4594.0687
    8736    4548.5024
    8737    4491.7984
    8738    4480.2092
    8739    4638.4784
    8740    4568.0635
    8741    4538.5009
    8742    4647.2762
    8743    4613.1303
    8744    4746.2373
    8745    4613.3806
    8746    4716.0413
    8747    4596.2357
    8748    4755.4489
    8749    4615.7780
    8750    4621.5187
    8751    4745.4884
    8752    4645.1336
    8753    4672.7140
    8754    4658.7016
    8755    4568.8257
    8756    4536.9914
    8757    4441.8402
    8758    4455.6749
    8759    4690.6859
    8760    4584.0492
    8761    4423.7345
    8762    4608.7555
    8763    4684.8122
    8764    4595.2245
    8765    4594.2742
    8766    4771.6458
    8767    4472.3122
    8768    4621.3290
    8769    4654.1466
    8770    4605.9305
    8771    4487.2741
    8772    4699.7109
    8773    4621.4355
    8774    4593.2016
    8775    4774.7084
    8776    4559.9788
    8777    4729.5469
    8778    4722.4777
    8779    4746.4879
    8780    4650.1255
    8781    4620.3906
    8782    4695.4314
    8783    4655.1566
    8784    4469.0889
    8785    4733.3070
    8786    4750.3622
    8787    4769.6425
    8788    4728.5368
    8789    4604.5968
    8790    4685.4430
    8791    4634.6631
    8792    4635.1467
    8793    4764.6949
    8794    4643.1355
    8795    4502.1572
    8796    4559.9908
    8797    4642.6363
    8798    4623.7733
    8799    4682.4718
    8800    4730.1175
    8801    4613.3918
    8802    4623.5438
    8803    4693.7067
    8804    4657.3315
    8805    4584.2950
    8806    4745.9758
    8807    4600.2353
    8808    4777.9095
    8809    4751.4931
    8810    4625.8043
    8811    4677.6824
    8812    4588.7632
    8813    4804.8682
    8814    4620.4238
    8815    4517.9897
    8816    4727.4087
    8817    4630.5804
    8818    4789.8083
    8819    4588.0355
    8820    4487.6123
    8821    4478.9482
    8822    4419.2379
    8823    4404.4754
    8824    4468.5074
    8825    4490.2117
    8826    4573.8151
    8827    4305.4813
    8828    4404.1332
    8829    4559.3472
    8830    4521.9820
    8831    4610.5392
    8832    4614.9304
    8833    4558.9516
    8834    4644.3997
    8835    4438.5001
    8836    4527.2838
    8837    4479.7670
    8838    4539.5300
    8839    4506.8479
    8840    4535.3640
    8841    4495.2701
    8842    4463.2584
    8843    4592.6993
    8844    4524.7965
    8845    4591.8248
    8846    4529.0663
    8847    4514.7558
    8848    4600.4998
    8849    4591.6740
    8850    4652.7638
    8851    4588.6600
    8852    4544.2925
    8853    4683.6482
    8854    4618.8013
    8855    4715.4816
    8856    4637.6180
    8857    4634.5023
    8858    4605.8847
    8859    4728.5263
    8860    4651.3190
    8861    4546.7528
    8862    4663.8167
    8863    4553.9507
    8864    4525.3360
    8865    4574.9618
    8866    4634.2879
    8867    4559.9952
    8868    4629.3059
    8869    4632.9052
    8870    4612.4734
    8871    4645.7572
    8872    4722.0717
    8873    4650.9469
    8874    4637.6146
    8875    4647.4969
    8876    4693.0558
    8877    4564.1402
    8878    4660.4872
    8879    4627.2507
    8880    4591.8312
    8881    4745.0167
    8882    4531.3457
    8883    4739.5328
    8884    4632.6616
    8885    4651.0742
    8886    4622.7244
    8887    4720.6886
    8888    4654.7452
    8889    4549.9429
    8890    4693.0940
    8891    4701.0439
    8892    4502.1055
    8893    4571.0638
    8894    4728.8242
    8895    4772.5313
    8896    4858.1727
    8897    4694.6880
    8898    4630.3441
    8899    4681.1998
    8900    4673.7683
    8901    4578.9476
    8902    4512.1336
    8903    4648.0977
    8904    4576.9609
    8905    4713.3331
    8906    4705.8336
    8907    4643.8130
    8908    4530.5719
    8909    4684.3482
    8910    4755.7456
    8911    4813.9865
    8912    4636.1233
    8913    4650.3781
    8914    4774.8201
    8915    4832.5490
    8916    4792.1053
    8917    4859.0359
    8918    4755.7283
    8919    4827.5962
    8920    4644.0278
    8921    4853.8488
    8922    4881.4201
    8923    4653.1007
    8924    4676.0104
    8925    4637.4399
    8926    4631.5083
    8927    4517.7073
    8928    4625.0527
    8929    4596.0701
    8930    4663.4942
    8931    4627.1895
    8932    4720.4144
    8933    4611.0323
    8934    4631.7549
    8935    4685.6542
    8936    4588.6592
    8937    4779.8777
    8938    4630.4251
    8939    4778.6725
    8940    4777.4631
    8941    4669.9765
    8942    4742.0942
    8943    4675.1361
    8944    4755.4953
    8945    4868.6062
    8946    4835.0641
    8947    4731.7884
    8948    4702.0397
    8949    4757.4053
    8950    4716.6690
    8951    4796.1903
    8952    4940.6868
    8953    4876.5702
    8954    4716.4507
    8955    4779.4710
    8956    4699.6926
    8957    4725.2989
    8958    4666.0737
    8959    4816.0070
    8960    4851.2570
    8961    4834.5843
    8962    4758.4921
    8963    4748.7454
    8964    4827.6833
    8965    4616.3101
    8966    4812.3030
    8967    4657.5519
    8968    4655.8062
    8969    4731.3006
    8970    4702.4513
    8971    4767.6168
    8972    4832.8918
    8973    4758.6097
    8974    4684.3368
    8975    4811.5875
    8976    4812.5432
    8977    4559.0136
    8978    4594.0179
    8979    4806.8283
    8980    4610.2587
    8981    4664.0243
    8982    4646.7423
    8983    4738.8949
    8984    4773.2789
    8985    4671.5341
    8986    4577.0902
    8987    4531.5573
    8988    4689.3766
    8989    4509.0593
    8990    4611.4779
    8991    4632.2046
    8992    4487.0524
    8993    4732.9606
    8994    4680.0622
    8995    4665.0160
    8996    4716.5102
    8997    4845.9652
    8998    4790.6081
    8999    4689.1013
    9000    4547.3220
    9001    4755.1123
    9002    4519.3831
    9003    4628.1378
    9004    4733.3329
    9005    4639.5134
    9006    4711.1132
    9007    4634.9056
    9008    4805.5470
    9009    4703.1219
    9010    4872.1669
    9011    4666.4924
    9012    4734.7548
    9013    4758.2626
    9014    4806.1315
    9015    4767.9992
    9016    4823.9366
    9017    4715.0121
    9018    4652.1835
    9019    4747.5749
    9020    4663.0802
    9021    4709.7800
    9022    4827.9956
    9023    4750.6300
    9024    4610.0268
    9025    4828.1809
    9026    4782.1367
    9027    4670.9232
    9028    4745.0549
    9029    4808.3986
    9030    4662.9447
    9031    4704.7054
    9032    4713.9979
    9033    4722.4505
    9034    4725.3162
    9035    4666.2336
    9036    4715.5769
    9037    4589.8326
    9038    4731.9809
    9039    4684.3570
    9040    4677.5230
    9041    4754.0533
    9042    4798.5782
    9043    4558.9077
    9044    4620.0402
    9045    4636.9839
    9046    4591.6020
    9047    4592.8527
    9048    4754.2795
    9049    4647.0187
    9050    4684.7139
    9051    4694.6080
    9052    4597.9732
    9053    4554.0971
    9054    4434.7776
    9055    4678.0756
    9056    4577.1014
    9057    4554.5666
    9058    4694.1940
    9059    4592.6898
    9060    4696.0214
    9061    4537.8959
    9062    4768.3047
    9063    4721.7681
    9064    4499.7162
    9065    4527.2937
    9066    4620.5846
    9067    4541.0029
    9068    4621.2104
    9069    4668.5320
    9070    4601.0228
    9071    4572.8728
    9072    4498.4415
    9073    4558.5641
    9074    4570.9441
    9075    4468.1815
    9076    4620.8859
    9077    4524.1608
    9078    4681.8728
    9079    4669.4815
    9080    4742.7061
    9081    4478.5008
    9082    4487.5494
    9083    4564.1108
    9084    4608.4168
    9085    4548.4515
    9086    4504.0621
    9087    4462.5538
    9088    4482.2170
    9089    4465.1985
    9090    4614.0835
    9091    4467.7849
    9092    4485.7905
    9093    4463.5128
    9094    4434.9346
    9095    4611.3464
    9096    4437.9830
    9097    4531.9315
    9098    4590.0510
    9099    4687.8770
    9100    4704.4506
    9101    4692.7946
    9102    4430.7850
    9103    4515.2406
    9104    4556.9620
    9105    4556.2288
    9106    4387.5920
    9107    4371.9682
    9108    4487.8259
    9109    4484.2646
    9110    4495.2442
    9111    4588.4571
    9112    4451.8273
    9113    4467.1444
    9114    4431.4501
    9115    4444.2839
    9116    4599.7040
    9117    4505.1198
    9118    4510.1601
    9119    4418.2010
    9120    4626.5869
    9121    4385.3931
    9122    4467.6436
    9123    4429.9657
    9124    4479.1146
    9125    4415.4263
    9126    4378.0652
    9127    4456.1373
    9128    4521.4357
    9129    4506.4986
    9130    4526.9465
    9131    4528.9474
    9132    4503.1596
    9133    4456.7655
    9134    4532.9154
    9135    4524.3803
    9136    4494.7613
    9137    4664.2218
    9138    4554.7279
    9139    4471.8455
    9140    4597.5070
    9141    4469.6189
    9142    4493.9621
    9143    4439.6609
    9144    4475.4275
    9145    4566.9509
    9146    4536.2692
    9147    4572.7306
    9148    4628.2273
    9149    4535.0490
    9150    4551.4584
    9151    4506.4816
    9152    4549.4203
    9153    4627.5563
    9154    4553.4259
    9155    4463.7400
    9156    4492.6123
    9157    4609.7782
    9158    4540.1224
    9159    4546.9852
    9160    4475.6964
    9161    4574.3722
    9162    4555.5706
    9163    4527.4375
    9164    4598.1379
    9165    4569.7640
    9166    4505.3890
    9167    4616.2046
    9168    4547.6681
    9169    4610.5915
    9170    4670.0988
    9171    4537.0474
    9172    4516.4097
    9173    4539.8737
    9174    4513.2680
    9175    4453.5959
    9176    4594.5902
    9177    4447.2007
    9178    4466.6662
    9179    4513.1406
    9180    4594.1678
    9181    4472.5800
    9182    4651.8924
    9183    4628.1761
    9184    4513.0155
    9185    4421.3966
    9186    4432.5241
    9187    4594.0892
    9188    4353.4897
    9189    4393.6133
    9190    4435.6080
    9191    4387.6958
    9192    4428.7644
    9193    4445.6033
    9194    4403.1232
    9195    4391.6783
    9196    4392.4139
    9197    4427.0983
    9198    4555.0734
    9199    4409.6488
    9200    4350.6014
    9201    4446.0215
    9202    4593.5823
    9203    4546.5829
    9204    4596.1368
    9205    4487.2089
    9206    4616.0517
    9207    4731.8065
    9208    4614.7528
    9209    4618.5395
    9210    4657.2476
    9211    4473.1275
    9212    4575.6361
    9213    4673.1645
    9214    4526.2533
    9215    4612.0351
    9216    4554.5584
    9217    4454.4789
    9218    4574.7832
    9219    4786.0753
    9220    4566.6162
    9221    4671.1362
    9222    4508.6862
    9223    4474.9401
    9224    4503.0174
    9225    4485.1234
    9226    4699.8477
    9227    4544.9062
    9228    4490.1078
    9229    4614.7948
    9230    4526.1473
    9231    4436.6483
    9232    4395.3606
    9233    4457.8292
    9234    4299.7780
    9235    4508.2534
    9236    4391.2235
    9237    4466.2533
    9238    4428.7825
    9239    4417.2446
    9240    4502.3730
    9241    4407.7425
    9242    4570.8471
    9243    4525.3215
    9244    4601.8567
    9245    4605.6796
    9246    4480.4324
    9247    4522.6549
    9248    4571.4125
    9249    4607.3765
    9250    4538.9823
    9251    4528.9980
    9252    4575.8602
    9253    4656.4073
    9254    4650.3744
    9255    4573.4913
    9256    4629.9493
    9257    4578.7029
    9258    4750.4539
    9259    4670.8189
    9260    4739.1451
    9261    4730.1768
    9262    4713.9211
    9263    4750.1639
    9264    4669.0701
    9265    4663.8297
    9266    4658.5302
    9267    4586.4099
    9268    4670.4221
    9269    4715.1266
    9270    4734.2928
    9271    4646.6692
    9272    4656.5345
    9273    4618.6531
    9274    4713.8549
    9275    4724.0835
    9276    4619.3980
    9277    4653.5280
    9278    4605.4803
    9279    4702.9125
    9280    4488.8565
    9281    4491.4152
    9282    4507.9274
    9283    4536.2293
    9284    4501.1805
    9285    4586.3638
    9286    4566.9948
    9287    4473.8861
    9288    4583.7710
    9289    4534.6398
    9290    4475.3645
    9291    4508.4215
    9292    4473.4207
    9293    4586.2091
    9294    4441.7716
    9295    4562.8098
    9296    4563.8755
    9297    4534.0349
    9298    4514.1113
    9299    4500.8045
    9300    4544.3125
    9301    4525.3407
    9302    4583.2435
    9303    4460.3469
    9304    4537.8823
    9305    4563.1227
    9306    4536.0024
    9307    4411.4237
    9308    4462.7118
    9309    4380.8931
    9310    4581.5246
    9311    4523.0339
    9312    4488.9644
    9313    4528.2395
    9314    4469.9177
    9315    4452.4301
    9316    4595.3902
    9317    4533.2549
    9318    4502.0816
    9319    4481.8125
    9320    4509.0985
    9321    4463.8478
    9322    4565.1697
    9323    4576.0985
    9324    4597.3820
    9325    4515.1369
    9326    4556.0808
    9327    4476.2458
    9328    4560.5583
    9329    4569.0712
    9330    4449.0634
    9331    4499.2351
    9332    4611.4747
    9333    4634.1753
    9334    4621.5882
    9335    4753.4672
    9336    4626.9703
    9337    4804.0860
    9338    4545.7015
    9339    4694.6984
    9340    4686.9464
    9341    4445.1659
    9342    4575.6311
    9343    4612.8173
    9344    4604.0364
    9345    4567.6416
    9346    4638.7072
    9347    4576.1161
    9348    4614.1573
    9349    4455.9772
    9350    4554.4209
    9351    4566.9759
    9352    4553.0276
    9353    4405.3959
    9354    4442.7858
    9355    4320.6944
    9356    4284.3263
    9357    4335.7420
    9358    4276.5322
    9359    4492.1732
    9360    4508.3788
    9361    4487.6076
    9362    4321.3006
    9363    4408.8778
    9364    4409.0356
    9365    4327.2442
    9366    4427.8706
    9367    4353.6031
    9368    4445.6802
    9369    4429.5484
    9370    4363.3314
    9371    4537.2815
    9372    4356.4264
    9373    4385.2468
    9374    4446.7336
    9375    4499.6639
    9376    4367.5657
    9377    4353.2826
    9378    4389.1016
    9379    4452.7999
    9380    4490.7537
    9381    4548.5034
    9382    4544.7334
    9383    4403.4387
    9384    4445.1536
    9385    4267.5747
    9386    4388.3575
    9387    4488.0016
    9388    4436.9838
    9389    4388.2263
    9390    4409.2624
    9391    4465.8184
    9392    4390.2667
    9393    4511.8357
    9394    4487.7769
    9395    4395.6142
    9396    4368.4276
    9397    4522.0216
    9398    4655.7858
    9399    4420.4426
    9400    4437.8231
    9401    4583.9777
    9402    4660.7630
    9403    4584.6640
    9404    4588.6914
    9405    4488.7377
    9406    4716.0569
    9407    4623.6403
    9408    4492.9214
    9409    4529.5254
    9410    4607.8774
    9411    4521.0989
    9412    4636.6081
    9413    4523.3263
    9414    4428.2593
    9415    4555.6071
    9416    4528.6002
    9417    4546.7588
    9418    4558.0160
    9419    4477.2268
    9420    4530.8393
    9421    4488.1357
    9422    4509.7470
    9423    4687.7381
    9424    4446.5119
    9425    4585.7135
    9426    4607.7376
    9427    4364.1501
    9428    4407.3947
    9429    4521.6746
    9430    4522.4298
    9431    4623.0156
    9432    4600.2841
    9433    4424.8902
    9434    4596.3351
    9435    4532.1665
    9436    4554.8240
    9437    4641.3199
    9438    4605.3415
    9439    4579.5503
    9440    4571.3702
    9441    4588.5165
    9442    4717.5736
    9443    4487.0789
    9444    4537.0413
    9445    4541.5455
    9446    4605.2700
    9447    4622.7571
    9448    4663.4397
    9449    4677.8605
    9450    4570.4310
    9451    4586.4304
    9452    4666.1450
    9453    4615.1081
    9454    4674.1361
    9455    4783.4705
    9456    4624.7361
    9457    4737.7707
    9458    4579.2926
    9459    4511.3298
    9460    4658.0940
    9461    4634.9479
    9462    4511.7374
    9463    4521.0632
    9464    4650.6149
    9465    4450.9425
    9466    4534.7572
    9467    4594.8862
    9468    4546.5196
    9469    4575.2953
    9470    4505.3485
    9471    4591.8082
    9472    4587.8938
    9473    4582.9303
    9474    4575.6440
    9475    4709.3836
    9476    4616.6404
    9477    4626.6453
    9478    4709.1378
    9479    4621.0819
    9480    4526.4335
    9481    4685.0636
    9482    4605.9853
    9483    4577.9468
    9484    4553.8769
    9485    4561.3197
    9486    4732.6181
    9487    4574.0595
    9488    4548.9033
    9489    4577.0407
    9490    4643.1581
    9491    4564.0897
    9492    4619.0995
    9493    4592.8825
    9494    4667.4570
    9495    4513.1424
    9496    4584.1696
    9497    4518.2421
    9498    4429.0763
    9499    4527.5330
    9500    4630.0787
    9501    4619.5035
    9502    4688.2632
    9503    4530.7687
    9504    4518.2917
    9505    4521.3774
    9506    4467.8945
    9507    4613.5304
    9508    4401.1273
    9509    4549.9308
    9510    4576.3127
    9511    4494.2318
    9512    4603.7092
    9513    4403.7588
    9514    4574.1208
    9515    4614.4448
    9516    4439.6098
    9517    4540.0977
    9518    4409.0597
    9519    4581.1093
    9520    4633.9540
    9521    4584.0534
    9522    4507.3986
    9523    4616.1970
    9524    4516.3541
    9525    4572.7657
    9526    4572.4642
    9527    4581.9911
    9528    4473.2826
    9529    4502.2151
    9530    4621.4131
    9531    4500.2780
    9532    4517.4977
    9533    4513.3491
    9534    4517.7476
    9535    4465.3576
    9536    4623.5354
    9537    4399.6254
    9538    4485.2680
    9539    4504.8443
    9540    4504.5880
    9541    4443.8909
    9542    4376.0475
    9543    4457.9853
    9544    4432.1875
    9545    4514.1765
    9546    4391.8830
    9547    4384.5494
    9548    4454.6621
    9549    4552.9927
    9550    4478.0019
    9551    4458.4060
    9552    4460.5582
    9553    4462.5778
    9554    4609.9524
    9555    4512.8922
    9556    4371.9769
    9557    4471.8642
    9558    4374.2060
    9559    4435.1539
    9560    4412.9868
    9561    4346.7085
    9562    4424.9776
    9563    4427.1097
    9564    4407.1160
    9565    4269.4849
    9566    4446.6295
    9567    4401.9227
    9568    4438.8958
    9569    4441.3041
    9570    4418.4912
    9571    4433.6532
    9572    4516.7714
    9573    4398.2179
    9574    4410.8394
    9575    4443.7697
    9576    4496.6628
    9577    4474.2793
    9578    4383.1984
    9579    4403.1868
    9580    4343.4617
    9581    4385.2297
    9582    4370.5896
    9583    4280.2271
    9584    4335.2728
    9585    4459.1686
    9586    4309.0723
    9587    4542.0871
    9588    4541.2972
    9589    4416.5926
    9590    4436.0916
    9591    4492.6773
    9592    4487.4507
    9593    4610.1688
    9594    4441.1097
    9595    4763.6212
    9596    4581.1366
    9597    4525.0968
    9598    4396.5435
    9599    4316.6054
    9600    4393.0389
    9601    4506.5272
    9602    4339.1912
    9603    4386.7949
    9604    4378.4845
    9605    4305.1275
    9606    4421.8964
    9607    4287.2655
    9608    4349.8287
    9609    4390.7893
    9610    4318.5357
    9611    4461.2160
    9612    4306.9040
    9613    4385.9130
    9614    4346.7194
    9615    4439.0270
    9616    4449.6329
    9617    4452.6145
    9618    4457.6806
    9619    4230.7749
    9620    4328.7611
    9621    4284.7561
    9622    4236.6381
    9623    4345.3950
    9624    4404.3029
    9625    4389.9973
    9626    4410.0309
    9627    4402.6210
    9628    4412.6200
    9629    4537.1542
    9630    4549.0330
    9631    4604.6149
    9632    4259.9669
    9633    4503.3569
    9634    4561.4338
    9635    4692.6220
    9636    4549.6955
    9637    4523.0949
    9638    4562.3305
    9639    4492.1785
    9640    4527.4553
    9641    4536.0138
    9642    4548.3563
    9643    4588.5848
    9644    4514.1081
    9645    4513.7275
    9646    4524.0552
    9647    4445.9655
    9648    4581.2273
    9649    4515.6730
    9650    4409.1499
    9651    4370.3479
    9652    4561.4912
    9653    4591.8879
    9654    4549.6787
    9655    4626.4982
    9656    4442.2642
    9657    4498.0687
    9658    4444.7127
    9659    4475.1517
    9660    4602.0744
    9661    4540.6100
    9662    4499.0073
    9663    4495.0963
    9664    4704.8366
    9665    4561.5600
    9666    4483.8848
    9667    4478.7005
    9668    4507.1061
    9669    4549.7113
    9670    4614.2951
    9671    4429.2349
    9672    4475.7202
    9673    4284.1712
    9674    4290.0670
    9675    4495.9020
    9676    4518.5013
    9677    4494.2404
    9678    4450.9397
    9679    4494.2743
    9680    4568.1120
    9681    4467.5180
    9682    4471.2422
    9683    4391.9850
    9684    4495.4151
    9685    4348.9152
    9686    4503.1519
    9687    4501.3065
    9688    4417.3556
    9689    4515.4997
    9690    4560.7778
    9691    4508.5913
    9692    4428.1556
    9693    4390.5058
    9694    4459.9967
    9695    4538.5088
    9696    4463.2127
    9697    4565.3357
    9698    4485.9993
    9699    4485.8857
    9700    4590.1032
    9701    4495.2789
    9702    4421.1609
    9703    4516.5277
    9704    4407.4851
    9705    4522.8097
    9706    4506.0557
    9707    4551.0030
    9708    4483.0275
    9709    4639.3525
    9710    4446.2644
    9711    4520.7469
    9712    4353.1915
    9713    4586.9505
    9714    4537.0679
    9715    4529.8851
    9716    4509.1664
    9717    4631.5731
    9718    4595.5317
    9719    4533.5723
    9720    4655.5671
    9721    4556.3366
    9722    4542.8248
    9723    4558.8880
    9724    4806.8514
    9725    4512.1754
    9726    4668.3959
    9727    4533.9516
    9728    4493.9905
    9729    4679.1864
    9730    4544.0152
    9731    4569.7179
    9732    4600.9040
    9733    4506.4326
    9734    4565.6205
    9735    4560.9065
    9736    4613.3570
    9737    4525.2138
    9738    4739.1857
    9739    4597.0216
    9740    4655.8022
    9741    4596.2291
    9742    4764.2896
    9743    4561.1262
    9744    4473.0178
    9745    4561.0417
    9746    4512.7972
    9747    4603.6233
    9748    4506.9549
    9749    4587.0912
    9750    4453.5473
    9751    4492.7840
    9752    4694.1076
    9753    4626.6278
    9754    4578.0132
    9755    4517.2987
    9756    4595.5996
    9757    4601.9229
    9758    4495.1206
    9759    4490.2797
    9760    4548.4621
    9761    4548.7791
    9762    4584.8376
    9763    4540.4808
    9764    4527.0880
    9765    4446.6657
    9766    4450.0399
    9767    4454.7966
    9768    4486.9730
    9769    4561.8948
    9770    4627.4492
    9771    4617.4853
    9772    4528.4302
    9773    4473.3486
    9774    4440.1455
    9775    4405.9558
    9776    4473.2636
    9777    4613.0386
    9778    4617.4677
    9779    4604.6440
    9780    4455.2482
    9781    4566.8237
    9782    4525.1081
    9783    4619.4923
    9784    4576.3554
    9785    4653.0495
    9786    4637.1413
    9787    4608.9329
    9788    4609.4216
    9789    4612.2711
    9790    4570.9321
    9791    4600.2434
    9792    4609.3762
    9793    4584.1559
    9794    4579.3757
    9795    4650.7605
    9796    4636.4171
    9797    4595.1444
    9798    4695.7021
    9799    4601.0022
    9800    4580.5375
    9801    4688.4601
    9802    4569.4136
    9803    4657.2723
    9804    4726.2888
    9805    4600.8232
    9806    4586.0777
    9807    4667.9014
    9808    4586.8412
    9809    4687.9612
    9810    4432.2778
    9811    4614.2677
    9812    4478.9213
    9813    4546.4331
    9814    4431.9058
    9815    4516.9892
    9816    4445.4812
    9817    4372.4907
    9818    4556.5869
    9819    4404.3676
    9820    4621.8942
    9821    4562.5610
    9822    4507.1523
    9823    4651.3720
    9824    4486.4838
    9825    4613.6618
    9826    4488.7964
    9827    4489.0474
    9828    4563.0668
    9829    4423.0501
    9830    4558.1808
    9831    4625.5543
    9832    4595.2571
    9833    4595.8472
    9834    4521.0092
    9835    4514.2280
    9836    4615.5773
    9837    4530.8722
    9838    4494.4190
    9839    4464.3360
    9840    4596.5313
    9841    4573.4390
    9842    4470.3553
    9843    4557.5233
    9844    4584.4398
    9845    4562.6817
    9846    4458.8970
    9847    4477.7627
    9848    4613.3668
    9849    4529.6354
    9850    4550.6458
    9851    4597.2626
    9852    4613.8335
    9853    4582.8811
    9854    4562.5130
    9855    4673.9991
    9856    4463.5315
    9857    4547.0899
    9858    4612.5423
    9859    4560.3242
    9860    4598.5981
    9861    4596.9022
    9862    4657.3285
    9863    4527.0727
    9864    4506.4383
    9865    4620.0267
    9866    4460.0301
    9867    4572.5614
    9868    4472.4249
    9869    4507.4641
    9870    4545.6001
    9871    4395.0465
    9872    4426.9447
    9873    4433.6513
    9874    4480.2110
    9875    4392.3015
    9876    4434.2192
    9877    4403.7217
    9878    4496.5109
    9879    4514.1899
    9880    4435.3904
    9881    4556.2989
    9882    4449.4356
    9883    4493.0498
    9884    4519.0918
    9885    4574.9107
    9886    4640.5555
    9887    4408.2369
    9888    4479.0442
    9889    4444.5443
    9890    4581.1884
    9891    4651.6549
    9892    4719.6075
    9893    4566.1492
    9894    4468.8976
    9895    4485.0119
    9896    4436.4787
    9897    4548.2715
    9898    4615.2888
    9899    4554.5523
    9900    4634.5798
    9901    4596.9515
    9902    4615.8752
    9903    4603.6502
    9904    4652.1878
    9905    4615.7068
    9906    4551.9974
    9907    4625.1829
    9908    4587.7958
    9909    4594.6238
    9910    4583.4291
    9911    4537.0362
    9912    4564.7719
    9913    4488.8538
    9914    4592.8554
    9915    4504.7711
    9916    4492.5302
    9917    4487.3354
    9918    4515.1258
    9919    4605.3399
    9920    4516.1890
    9921    4578.1341
    9922    4405.1283
    9923    4407.5872
    9924    4462.2218
    9925    4355.4674
    9926    4391.0937
    9927    4569.3457
    9928    4465.7262
    9929    4559.5918
    9930    4586.7052
    9931    4391.1074
    9932    4517.3059
    9933    4477.3691
    9934    4501.9598
    9935    4481.9301
    9936    4448.5457
    9937    4491.7670
    9938    4550.8176
    9939    4393.4614
    9940    4453.2610
    9941    4522.8264
    9942    4530.6524
    9943    4370.3398
    9944    4452.8323
    9945    4532.1198
    9946    4610.2024
    9947    4362.6914
    9948    4434.6255
    9949    4369.6189
    9950    4365.7470
    9951    4229.8144
    9952    4425.1320
    9953    4341.6634
    9954    4350.7751
    9955    4370.3108
    9956    4293.9880
    9957    4388.2990
    9958    4466.6212
    9959    4499.3315
    9960    4396.4238
    9961    4522.7396
    9962    4366.1546
    9963    4322.2702
    9964    4507.8937
    9965    4379.9929
    9966    4372.6589
    9967    4388.6336
    9968    4500.4067
    9969    4323.4331
    9970    4520.4246
    9971    4602.2717
    9972    4474.0415
    9973    4353.3780
    9974    4505.8084
    9975    4323.0150
    9976    4398.1034
    9977    4247.3784
    9978    4394.0909
    9979    4263.2096
    9980    4304.1367
    9981    4381.9600
    9982    4307.7738
    9983    4261.0292
    9984    4339.4896
    9985    4397.2389
    9986    4417.0384
    9987    4359.8497
    9988    4403.5391
    9989    4441.7395
    9990    4338.4191
    9991    4415.8755
    9992    4322.8136
    9993    4313.7872
    9994    4452.8648
    9995    4355.5848
    9996    4309.3030
    9997    4515.0834
    9998    4355.2467
    9999    4422.9657
   10000    4432.6519
   10001    4299.3063
   10002    4354.6788
   10003    4325.0458
   10004    4398.1895
   10005    4376.3575
   10006    4380.2061
   10007    4364.3161
   10008    4291.0789
   10009    4517.9573
   10010    4352.1979
   10011    4419.0680
   10012    4204.8113
   10013    4324.0201
   10014    4357.4270
   10015    4242.9776
   10016    4330.7355
   10017    4334.8099
   10018    4200.8201
   10019    4320.4094
   10020    4254.4655
   10021    4304.3041
   10022    4255.7724
   10023    4315.9493
   10024    4225.7497
   10025    4079.9872
   10026    4353.3920
   10027    4248.9084
   10028    4287.2492
   10029    4216.7164
   10030    4233.1558
   10031    4156.2369
   10032    4252.6770
   10033    4285.5720
   10034    4145.8101
   10035    4160.1019
   10036    4266.2063
   10037    4283.7442
   10038    4275.2234
   10039    4361.6212
   10040    4120.5146
   10041    4289.0636
   10042    4396.3541
   10043    4285.7721
   10044    4302.4095
   10045    4235.1794
   10046    4309.0835
   10047    4273.8446
   10048    4192.5321
   10049    4116.3815
   10050    4284.2315
   10051    4186.6411
   10052    4177.1477
   10053    4250.8206
   10054    4251.4933
   10055    4237.3190
   10056    4269.6272
   10057    4210.5143
   10058    4224.1346
   10059    4231.4467
   10060    4233.1048
   10061    4362.9015
   10062    4264.0185
   10063    4353.5332
   10064    4324.0857
   10065    4467.6985
   10066    4325.0353
   10067    4274.8250
   10068    4271.9051
   10069    4389.8214
   10070    4327.5139
   10071    4306.5988
   10072    4313.0496
   10073    4295.5623
   10074    4429.8937
   10075    4390.6490
   10076    4327.8772
   10077    4299.5046
   10078    4374.6980
   10079    4254.4855
   10080    4394.5208
   10081    4316.6713
   10082    4317.7674
   10083    4348.2572
   10084    4304.3394
   10085    4398.6729
   10086    4303.5407
   10087    4449.4191
   10088    4404.0065
   10089    4222.2908
   10090    4271.7078
   10091    4395.7834
   10092    4390.4389
   10093    4470.1522
   10094    4410.5913
   10095    4310.3322
   10096    4425.0206
   10097    4324.0511
   10098    4441.2782
   10099    4386.7404
   10100    4284.7054
   10101    4336.8872
   10102    4338.4812
   10103    4153.7596
   10104    4248.9524
   10105    4361.4924
   10106    4251.2081
   10107    4304.4822
   10108    4170.6584
   10109    4307.6307
   10110    4452.6605
   10111    4326.7022
   10112    4384.9557
   10113    4441.9354
   10114    4198.1468
   10115    4371.2878
   10116    4295.2574
   10117    4326.0379
   10118    4394.5299
   10119    4421.7693
   10120    4466.1713
   10121    4474.5303
   10122    4380.1437
   10123    4319.7007
   10124    4366.6887
   10125    4200.3572
   10126    4317.3580
   10127    4248.3924
   10128    4284.5046
   10129    4215.3462
   10130    4151.2987
   10131    4297.6069
   10132    4262.6144
   10133    4285.9204
   10134    4165.0278
   10135    4331.9187
   10136    4250.4988
   10137    4449.3509
   10138    4195.2451
   10139    4292.2696
   10140    4217.7384
   10141    4326.4109
   10142    4485.2529
   10143    4311.3833
   10144    4256.2929
   10145    4350.4524
   10146    4354.2785
   10147    4339.9759
   10148    4297.0420
   10149    4313.5932
   10150    4305.4441
   10151    4299.3786
   10152    4360.5629
   10153    4391.4243
   10154    4250.4945
   10155    4279.8708
   10156    4377.6208
   10157    4377.0412
   10158    4348.7903
   10159    4516.0682
   10160    4254.7382
   10161    4313.8235
   10162    4231.6388
   10163    4277.1121
   10164    4205.8284
   10165    4321.9217
   10166    4238.6858
   10167    4324.7708
   10168    4377.9624
   10169    4336.2207
   10170    4276.1095
   10171    4302.1281
   10172    4223.3529
   10173    4312.0231
   10174    4398.4932
   10175    4167.3231
   10176    4373.6398
   10177    4339.5968
   10178    4176.3454
   10179    4313.8022
   10180    4335.2171
   10181    4314.3092
   10182    4413.3666
   10183    4467.4463
   10184    4406.1440
   10185    4369.3024
   10186    4279.9250
   10187    4323.1462
   10188    4399.0090
   10189    4436.3799
   10190    4371.4064
   10191    4426.7275
   10192    4489.1736
   10193    4485.9298
   10194    4437.6925
   10195    4349.2189
   10196    4402.2026
   10197    4413.6897
   10198    4557.8285
   10199    4485.2977
   10200    4487.2359
   10201    4434.8990
   10202    4397.8278
   10203    4508.9156
   10204    4298.8877
   10205    4411.8049
   10206    4546.4947
   10207    4397.8608
   10208    4636.5518
   10209    4440.0529
   10210    4638.9904
   10211    4593.6379
   10212    4616.7903
   10213    4455.9530
   10214    4429.5031
   10215    4577.6129
   10216    4461.8498
   10217    4475.9396
   10218    4436.5023
   10219    4456.1467
   10220    4598.2436
   10221    4486.2034
   10222    4534.3642
   10223    4444.4166
   10224    4478.4470
   10225    4501.3561
   10226    4512.7110
   10227    4360.3865
   10228    4437.1111
   10229    4387.2913
   10230    4558.3334
   10231    4483.2310
   10232    4404.0202
   10233    4443.8053
   10234    4469.8809
   10235    4559.4405
   10236    4547.0402
   10237    4516.9874
   10238    4470.3693
   10239    4474.0999
   10240    4547.4604
   10241    4579.7559
   10242    4425.7765
   10243    4594.3293
   10244    4389.1409
   10245    4326.2894
   10246    4441.0524
   10247    4389.8631
   10248    4415.2061
   10249    4384.4372
   10250    4515.0208
   10251    4420.6955
   10252    4357.6477
   10253    4285.2492
   10254    4282.5700
   10255    4431.2821
   10256    4406.7405
   10257    4437.8402
   10258    4398.0723
   10259    4337.6674
   10260    4469.0779
   10261    4414.7425
   10262    4495.5941
   10263    4436.8619
   10264    4474.2540
   10265    4455.6738
   10266    4509.1176
   10267    4447.3719
   10268    4451.2052
   10269    4566.6901
   10270    4369.3690
   10271    4481.8176
   10272    4527.8952
   10273    4457.9533
   10274    4475.9042
   10275    4531.3199
   10276    4336.1103
   10277    4339.1710
   10278    4377.4105
   10279    4461.9927
   10280    4502.0165
   10281    4428.5329
   10282    4369.5372
   10283    4391.4775
   10284    4349.0035
   10285    4442.8275
   10286    4383.3651
   10287    4446.8692
   10288    4325.9541
   10289    4415.9005
   10290    4381.3288
   10291    4368.2994
   10292    4479.2261
   10293    4323.8068
   10294    4287.2863
   10295    4403.1433
   10296    4416.0317
   10297    4454.5767
   10298    4437.2843
   10299    4632.7420
   10300    4511.0733
   10301    4520.7682
   10302    4476.9577
   10303    4461.3699
   10304    4470.1918
   10305    4459.5940
   10306    4554.6964
   10307    4557.1210
   10308    4349.4137
   10309    4364.7507
   10310    4360.7507
   10311    4273.5193
   10312    4328.5020
   10313    4384.3884
   10314    4405.3676
   10315    4448.5975
   10316    4496.2739
   10317    4408.4882
   10318    4423.0703
   10319    4448.2347
   10320    4392.5256
   10321    4395.0734
   10322    4454.3258
   10323    4465.3640
   10324    4657.2683
   10325    4507.0797
   10326    4513.4598
   10327    4519.6502
   10328    4442.9506
   10329    4404.8010
   10330    4550.8120
   10331    4382.0477
   10332    4411.3046
   10333    4555.5449
   10334    4549.5264
   10335    4521.8809
   10336    4509.0197
   10337    4596.5601
   10338    4417.2598
   10339    4539.3685
   10340    4472.7778
   10341    4449.1872
   10342    4524.1147
   10343    4480.0799
   10344    4484.4699
   10345    4368.9181
   10346    4464.3091
   10347    4480.6330
   10348    4388.7341
   10349    4546.3675
   10350    4503.0829
   10351    4398.9404
   10352    4503.9378
   10353    4511.8105
   10354    4522.4787
   10355    4445.7312
   10356    4392.6652
   10357    4512.8063
   10358    4493.7586
   10359    4474.3287
   10360    4696.6642
   10361    4656.0019
   10362    4549.0508
   10363    4494.6862
   10364    4355.6068
   10365    4555.0906
   10366    4434.1393
   10367    4458.3903
   10368    4500.8808
   10369    4478.9465
   10370    4428.3725
   10371    4451.0055
   10372    4389.9415
   10373    4225.6370
   10374    4215.1745
   10375    4282.0030
   10376    4320.7363
   10377    4329.5425
   10378    4342.0314
   10379    4328.5853
   10380    4236.1477
   10381    4321.8931
   10382    4323.4843
   10383    4373.1181
   10384    4369.8899
   10385    4468.0978
   10386    4447.7530
   10387    4537.3096
   10388    4359.2003
   10389    4386.5437
   10390    4352.5763
   10391    4403.0665
   10392    4383.8121
   10393    4443.0906
   10394    4577.4782
   10395    4288.2421
   10396    4445.4115
   10397    4438.0295
   10398    4396.2570
   10399    4455.5273
   10400    4359.3059
   10401    4441.1028
   10402    4521.9542
   10403    4493.0951
   10404    4473.9583
   10405    4388.0401
   10406    4321.6322
   10407    4344.6067
   10408    4489.9793
   10409    4446.2155
   10410    4369.9185
   10411    4362.7795
   10412    4317.2491
   10413    4321.3823
   10414    4237.4988
   10415    4511.1693
   10416    4338.7569
   10417    4406.6681
   10418    4387.5685
   10419    4459.8737
   10420    4356.2587
   10421    4469.8804
   10422    4364.9364
   10423    4517.6195
   10424    4588.0501
   10425    4563.5510
   10426    4504.0778
   10427    4479.7640
   10428    4610.0017
   10429    4361.8916
   10430    4562.5521
   10431    4451.8829
   10432    4458.3629
   10433    4444.6796
   10434    4383.8125
   10435    4500.2008
   10436    4337.4695
   10437    4420.4700
   10438    4341.7748
   10439    4464.2834
   10440    4452.6823
   10441    4499.7645
   10442    4334.3274
   10443    4565.2708
   10444    4428.5476
   10445    4434.5259
   10446    4420.4715
   10447    4384.0455
   10448    4565.9710
   10449    4515.2235
   10450    4499.9196
   10451    4548.5649
   10452    4324.4051
   10453    4437.8569
   10454    4447.3270
   10455    4635.3752
   10456    4477.2872
   10457    4569.4653
   10458    4527.2029
   10459    4345.0065
   10460    4382.2091
   10461    4464.5826
   10462    4424.0685
   10463    4362.2763
   10464    4535.5890
   10465    4345.9102
   10466    4405.8515
   10467    4445.2383
   10468    4400.1949
   10469    4472.7388
   10470    4335.7625
   10471    4453.2600
   10472    4623.2897
   10473    4557.4573
   10474    4468.5524
   10475    4528.2530
   10476    4536.5957
   10477    4471.0703
   10478    4597.5578
   10479    4505.7584
   10480    4431.8959
   10481    4550.8456
   10482    4439.2429
   10483    4527.9108
   10484    4508.7278
   10485    4659.3724
   10486    4472.7876
   10487    4553.9867
   10488    4437.2555
   10489    4462.7186
   10490    4564.2174
   10491    4515.9158
   10492    4475.8730
   10493    4433.1026
   10494    4604.7999
   10495    4432.6281
   10496    4493.9344
   10497    4402.7779
   10498    4440.1260
   10499    4497.7843
   10500    4386.9869
   10501    4434.1278
   10502    4350.5668
   10503    4369.9650
   10504    4469.9907
   10505    4447.9035
   10506    4452.3608
   10507    4272.9050
   10508    4477.3910
   10509    4556.4866
   10510    4403.5852
   10511    4467.3454
   10512    4394.9304
   10513    4495.7987
   10514    4439.3038
   10515    4541.3684
   10516    4611.5830
   10517    4424.6037
   10518    4368.5151
   10519    4387.1902
   10520    4476.5603
   10521    4479.2780
   10522    4407.7016
   10523    4460.2468
   10524    4568.7407
   10525    4561.6845
   10526    4508.9458
   10527    4437.0312
   10528    4593.7745
   10529    4453.0962
   10530    4576.7774
   10531    4586.4733
   10532    4382.1941
   10533    4452.5721
   10534    4482.0505
   10535    4375.1978
   10536    4335.3323
   10537    4319.7165
   10538    4498.9464
   10539    4377.9135
   10540    4487.1375
   10541    4373.3098
   10542    4417.3253
   10543    4444.5389
   10544    4367.3279
   10545    4442.4767
   10546    4560.5512
   10547    4520.4573
   10548    4453.1981
   10549    4486.5486
   10550    4601.4747
   10551    4663.6141
   10552    4620.7029
   10553    4553.6669
   10554    4353.3715
   10555    4540.0898
   10556    4657.6111
   10557    4591.1135
   10558    4657.7332
   10559    4654.2744
   10560    4654.0139
   10561    4699.3103
   10562    4597.5919
   10563    4625.4062
   10564    4695.6650
   10565    4611.8049
   10566    4524.3492
   10567    4549.3394
   10568    4477.7444
   10569    4500.7422
   10570    4516.3696
   10571    4667.0987
   10572    4524.0474
   10573    4582.6715
   10574    4668.0883
   10575    4497.5878
   10576    4458.6220
   10577    4458.4653
   10578    4554.9949
   10579    4515.2076
   10580    4569.3723
   10581    4576.0324
   10582    4479.3118
   10583    4553.2243
   10584    4662.8740
   10585    4621.1933
   10586    4487.2405
   10587    4439.1730
   10588    4499.3356
   10589    4522.0750
   10590    4451.8169
   10591    4465.8209
   10592    4442.8742
   10593    4550.6643
   10594    4538.7185
   10595    4456.8711
   10596    4550.1014
   10597    4571.7107
   10598    4442.7509
   10599    4357.3441
   10600    4404.3606
   10601    4619.2572
   10602    4555.8201
   10603    4641.6209
   10604    4573.7188
   10605    4491.4517
   10606    4457.0737
   10607    4438.6752
   10608    4475.8426
   10609    4319.1689
   10610    4346.2739
   10611    4496.9237
   10612    4409.6029
   10613    4419.8472
   10614    4509.0038
   10615    4565.2526
   10616    4573.1015
   10617    4472.8718
   10618    4535.7505
   10619    4629.3369
   10620    4566.5116
   10621    4473.7395
   10622    4495.2107
   10623    4489.2305
   10624    4344.5021
   10625    4360.6913
   10626    4335.1259
   10627    4475.6245
   10628    4335.7063
   10629    4372.2411
   10630    4366.6867
   10631    4467.2802
   10632    4297.1275
   10633    4541.5623
   10634    4512.4871
   10635    4359.0528
   10636    4447.9471
   10637    4451.6931
   10638    4273.8633
   10639    4446.2889
   10640    4488.9281
   10641    4431.6103
   10642    4401.2996
   10643    4481.4645
   10644    4460.3638
   10645    4452.5688
   10646    4539.6396
   10647    4538.3802
   10648    4471.1348
   10649    4439.8595
   10650    4424.8990
   10651    4448.6763
   10652    4432.0302
   10653    4368.2485
   10654    4503.7697
   10655    4388.1261
   10656    4407.1822
   10657    4382.2101
   10658    4422.6120
   10659    4457.9584
   10660    4404.6081
   10661    4419.4294
   10662    4394.6564
   10663    4344.3533
   10664    4464.9507
   10665    4307.7777
   10666    4458.6431
   10667    4409.3837
   10668    4392.8416
   10669    4346.7766
   10670    4357.8020
   10671    4360.2709
   10672    4563.5920
   10673    4447.1034
   10674    4421.9171
   10675    4457.7683
   10676    4485.9894
   10677    4512.6174
   10678    4485.4290
   10679    4454.5954
   10680    4440.3203
   10681    4372.7498
   10682    4339.3622
   10683    4261.9472
   10684    4386.9522
   10685    4251.8473
   10686    4375.5219
   10687    4323.6054
   10688    4426.6690
   10689    4340.5380
   10690    4281.8556
   10691    4316.5444
   10692    4351.4286
   10693    4241.4790
   10694    4435.0198
   10695    4372.9713
   10696    4422.5779
   10697    4414.8017
   10698    4457.2946
   10699    4572.4056
   10700    4523.1406
   10701    4476.0120
   10702    4373.1539
   10703    4504.5445
   10704    4443.3188
   10705    4442.6425
   10706    4336.0735
   10707    4363.7114
   10708    4223.4843
   10709    4338.0965
   10710    4345.2408
   10711    4283.6903
   10712    4317.9730
   10713    4372.6095
   10714    4338.0670
   10715    4353.1851
   10716    4442.8157
   10717    4374.9800
   10718    4349.5673
   10719    4330.9193
   10720    4350.3476
   10721    4461.9872
   10722    4219.8943
   10723    4439.3415
   10724    4552.1005
   10725    4475.2534
   10726    4556.5645
   10727    4485.3667
   10728    4447.3792
   10729    4504.1751
   10730    4474.9119
   10731    4468.8584
   10732    4394.6257
   10733    4479.2273
   10734    4478.0741
   10735    4499.0749
   10736    4508.1578
   10737    4457.3371
   10738    4516.9130
   10739    4408.0860
   10740    4493.5791
   10741    4376.9011
   10742    4532.0619
   10743    4559.8289
   10744    4533.3328
   10745    4535.7696
   10746    4522.7623
   10747    4475.9541
   10748    4578.6023
   10749    4515.4839
   10750    4493.3066
   10751    4517.1015
   10752    4479.2494
   10753    4481.0542
   10754    4431.2858
   10755    4496.8294
   10756    4503.1531
   10757    4404.1061
   10758    4452.6319
   10759    4590.9076
   10760    4425.5086
   10761    4652.4042
   10762    4539.2934
   10763    4488.9062
   10764    4602.2029
   10765    4533.7367
   10766    4518.0649
   10767    4536.2654
   10768    4568.4681
   10769    4567.8293
   10770    4542.4609
   10771    4607.1629
   10772    4512.1285
   10773    4646.0688
   10774    4443.2033
   10775    4622.4343
   10776    4623.9524
   10777    4713.2378
   10778    4552.0351
   10779    4675.5063
   10780    4643.2371
   10781    4553.2220
   10782    4715.4002
   10783    4455.9545
   10784    4550.7333
   10785    4633.5613
   10786    4615.1710
   10787    4638.8936
   10788    4632.9176
   10789    4689.3502
   10790    4535.7164
   10791    4717.5852
   10792    4526.4309
   10793    4505.3911
   10794    4467.7990
   10795    4564.2848
   10796    4429.8615
   10797    4521.9702
   10798    4462.2725
   10799    4566.5975
   10800    4326.6424
   10801    4476.2585
   10802    4478.0058
   10803    4495.8942
   10804    4420.3579
   10805    4585.4169
   10806    4400.4726
   10807    4516.8597
   10808    4446.8571
   10809    4532.6461
   10810    4418.3637
   10811    4473.1262
   10812    4589.8827
   10813    4528.1074
   10814    4447.3479
   10815    4419.7413
   10816    4439.2287
   10817    4448.6654
   10818    4435.8391
   10819    4510.7612
   10820    4548.1805
   10821    4579.7340
   10822    4405.2476
   10823    4511.0327
   10824    4344.4154
   10825    4373.6689
   10826    4471.8230
   10827    4490.6656
   10828    4486.3566
   10829    4442.9240
   10830    4463.0949
   10831    4530.7423
   10832    4528.7231
   10833    4527.1644
   10834    4503.5604
   10835    4542.5716
   10836    4404.2413
   10837    4563.3465
   10838    4323.1861
   10839    4484.3159
   10840    4533.1917
   10841    4534.7996
   10842    4502.7640
   10843    4482.2739
   10844    4567.2642
   10845    4596.7185
   10846    4399.1177
   10847    4567.7349
   10848    4405.9804
   10849    4433.8764
   10850    4399.0312
   10851    4478.1591
   10852    4495.1589
   10853    4531.4073
   10854    4624.4843
   10855    4404.0845
   10856    4420.8989
   10857    4424.2525
   10858    4318.4790
   10859    4483.9239
   10860    4378.5676
   10861    4349.4599
   10862    4378.0580
   10863    4416.0811
   10864    4500.4826
   10865    4437.9199
   10866    4334.2367
   10867    4471.9257
   10868    4390.8978
   10869    4348.8755
   10870    4440.2867
   10871    4521.7336
   10872    4387.5957
   10873    4393.5001
   10874    4386.2108
   10875    4421.8209
   10876    4382.5492
   10877    4441.2698
   10878    4386.7555
   10879    4434.3666
   10880    4438.3888
   10881    4517.6338
   10882    4447.4426
   10883    4389.1076
   10884    4506.9459
   10885    4601.2069
   10886    4495.4568
   10887    4540.2028
   10888    4491.7973
   10889    4598.2335
   10890    4483.9996
   10891    4615.2379
   10892    4649.5594
   10893    4396.4046
   10894    4472.4185
   10895    4362.0066
   10896    4466.5593
   10897    4579.1121
   10898    4541.2088
   10899    4607.7214
   10900    4655.8064
   10901    4507.5958
   10902    4644.6349
   10903    4590.2874
   10904    4569.7297
   10905    4512.2372
   10906    4315.0643
   10907    4549.8785
   10908    4545.3159
   10909    4578.5196
   10910    4537.4632
   10911    4714.4481
   10912    4677.1981
   10913    4581.4141
   10914    4653.5164
   10915    4715.4294
   10916    4607.4829
   10917    4719.5169
   10918    4739.8393
   10919    4673.9462
   10920    4687.3300
   10921    4761.5546
   10922    4791.9364
   10923    4734.7973
   10924    4722.2423
   10925    4717.1850
   10926    4841.1601
   10927    4640.0075
   10928    4680.8137
   10929    4567.4893
   10930    4648.5547
   10931    4508.2375
   10932    4521.1596
   10933    4513.1674
   10934    4579.8572
   10935    4603.8491
   10936    4490.4520
   10937    4492.2652
   10938    4564.1524
   10939    4542.7932
   10940    4581.6077
   10941    4552.6189
   10942    4570.8315
   10943    4570.4264
   10944    4633.1446
   10945    4688.9126
   10946    4673.4034
   10947    4652.2689
   10948    4754.6193
   10949    4649.2040
   10950    4558.6771
   10951    4711.7549
   10952    4478.5508
   10953    4788.5117
   10954    4643.4685
   10955    4660.5343
   10956    4630.7164
   10957    4654.7323
   10958    4537.9447
   10959    4698.7531
   10960    4508.4529
   10961    4593.5272
   10962    4691.7226
   10963    4693.0786
   10964    4598.6305
   10965    4531.2845
   10966    4455.7094
   10967    4783.0397
   10968    4702.8987
   10969    4718.6791
   10970    4594.7476
   10971    4575.3956
   10972    4500.1394
   10973    4728.7153
   10974    4573.8957
   10975    4592.4012
   10976    4561.5042
   10977    4476.7862
   10978    4477.3052
   10979    4409.1101
   10980    4463.2932
   10981    4588.2199
   10982    4343.8655
   10983    4462.2363
   10984    4556.3189
   10985    4472.8498
   10986    4423.6703
   10987    4373.7278
   10988    4445.6676
   10989    4591.2837
   10990    4499.8344
   10991    4536.9820
   10992    4636.5722
   10993    4611.0474
   10994    4696.5933
   10995    4614.9227
   10996    4494.1121
   10997    4535.6942
   10998    4525.0547
   10999    4465.4785
   11000    4348.6503
   11001    4577.7739
   11002    4640.4870
   11003    4460.7493
   11004    4556.5295
   11005    4534.5264
   11006    4557.6884
   11007    4462.8077
   11008    4451.0948
   11009    4558.7429
   11010    4495.9649
   11011    4580.9184
   11012    4460.6458
   11013    4485.6502
   11014    4345.7158
   11015    4425.2033
   11016    4384.6798
   11017    4373.4780
   11018    4509.9530
   11019    4470.7244
   11020    4595.5757
   11021    4749.0100
   11022    4444.6886
   11023    4630.7906
   11024    4629.5468
   11025    4603.6354
   11026    4459.5860
   11027    4448.1765
   11028    4513.4671
   11029    4588.0971
   11030    4698.2643
   11031    4600.4855
   11032    4546.9095
   11033    4627.2696
   11034    4503.2293
   11035    4563.4719
   11036    4504.5968
   11037    4661.5516
   11038    4515.2159
   11039    4500.8402
   11040    4541.9452
   11041    4744.2875
   11042    4625.4655
   11043    4543.1707
   11044    4669.2761
   11045    4515.8942
   11046    4499.4872
   11047    4620.5479
   11048    4516.7878
   11049    4637.2932
   11050    4695.4192
   11051    4652.1580
   11052    4667.5677
   11053    4649.3573
   11054    4495.7630
   11055    4724.2155
   11056    4717.8343
   11057    4443.3821
   11058    4517.2254
   11059    4527.0563
   11060    4614.5248
   11061    4471.3374
   11062    4452.0260
   11063    4614.2039
   11064    4519.9194
   11065    4599.8140
   11066    4676.1675
   11067    4650.9816
   11068    4581.3571
   11069    4603.0648
   11070    4543.3554
   11071    4536.3356
   11072    4681.7392
   11073    4637.6989
   11074    4570.3376
   11075    4590.8556
   11076    4616.1536
   11077    4693.8793
   11078    4650.1490
   11079    4781.6698
   11080    4603.2594
   11081    4609.2026
   11082    4562.3214
   11083    4644.3483
   11084    4566.4267
   11085    4615.8407
   11086    4743.2618
   11087    4599.3856
   11088    4535.6068
   11089    4557.8938
   11090    4624.8986
   11091    4650.3091
   11092    4584.6240
   11093    4469.9055
   11094    4500.5579
   11095    4593.6315
   11096    4525.2176
   11097    4668.7295
   11098    4552.7425
   11099    4515.1192
   11100    4485.4053
   11101    4543.3430
   11102    4601.3318
   11103    4471.0402
   11104    4355.9690
   11105    4435.4508
   11106    4466.7788
   11107    4530.3010
   11108    4426.7179
   11109    4607.2205
   11110    4602.3869
   11111    4571.6515
   11112    4446.5250
   11113    4505.4412
   11114    4498.5528
   11115    4441.6203
   11116    4525.8087
   11117    4554.8370
   11118    4502.8610
   11119    4589.2306
   11120    4576.2951
   11121    4554.6911
   11122    4555.6780
   11123    4551.1245
   11124    4571.0411
   11125    4632.9517
   11126    4404.3433
   11127    4569.0746
   11128    4615.6268
   11129    4718.5886
   11130    4529.9518
   11131    4671.9629
   11132    4520.9489
   11133    4666.4466
   11134    4482.1271
   11135    4557.7657
   11136    4574.4925
   11137    4414.4112
   11138    4605.8034
   11139    4700.8200
   11140    4460.5635
   11141    4450.1649
   11142    4576.5507
   11143    4546.5001
   11144    4462.9520
   11145    4556.1098
   11146    4688.9514
   11147    4564.8083
   11148    4639.4250
   11149    4429.1858
   11150    4579.1844
   11151    4641.2454
   11152    4642.4371
   11153    4720.0447
   11154    4593.0404
   11155    4566.2032
   11156    4559.5368
   11157    4571.9529
   11158    4580.9854
   11159    4519.6293
   11160    4538.2271
   11161    4609.0264
   11162    4535.2271
   11163    4580.2649
   11164    4443.2011
   11165    4495.7987
   11166    4732.1067
   11167    4687.7207
   11168    4633.2728
   11169    4607.0310
   11170    4662.0456
   11171    4611.0392
   11172    4539.6091
   11173    4618.7073
   11174    4650.8271
   11175    4572.7467
   11176    4458.2302
   11177    4502.6428
   11178    4616.1378
   11179    4739.6631
   11180    4732.1168
   11181    4483.6698
   11182    4578.3832
   11183    4593.5445
   11184    4573.5005
   11185    4614.0872
   11186    4658.6089
   11187    4788.5431
   11188    4642.9899
   11189    4613.0934
   11190    4587.6746
   11191    4529.7249
   11192    4572.7143
   11193    4695.6503
   11194    4678.1498
   11195    4573.1565
   11196    4615.7724
   11197    4601.5591
   11198    4702.2672
   11199    4708.6783
   11200    4730.0230
   11201    4662.0779
   11202    4625.4974
   11203    4566.3129
   11204    4662.0833
   11205    4550.0821
   11206    4484.1239
   11207    4706.0412
   11208    4627.1817
   11209    4551.7889
   11210    4558.8057
   11211    4563.2349
   11212    4492.6947
   11213    4524.9197
   11214    4576.7015
   11215    4584.0660
   11216    4567.1370
   11217    4618.3430
   11218    4560.8040
   11219    4592.4612
   11220    4566.9475
   11221    4579.8200
   11222    4615.0492
   11223    4550.8978
   11224    4523.2535
   11225    4677.1247
   11226    4457.0968
   11227    4559.8904
   11228    4639.3823
   11229    4518.6452
   11230    4604.8396
   11231    4535.3081
   11232    4535.8823
   11233    4598.4356
   11234    4485.6183
   11235    4610.7259
   11236    4445.3496
   11237    4489.4590
   11238    4459.5946
   11239    4585.7094
   11240    4525.5764
   11241    4607.2225
   11242    4451.2554
   11243    4351.8625
   11244    4431.3925
   11245    4547.9999
   11246    4629.6405
   11247    4545.2019
   11248    4591.2423
   11249    4569.0621
   11250    4574.5748
   11251    4578.3945
   11252    4470.4865
   11253    4572.7425
   11254    4411.1200
   11255    4527.9370
   11256    4567.6230
   11257    4579.3829
   11258    4457.3476
   11259    4605.2366
   11260    4658.8258
   11261    4645.2019
   11262    4521.7254
   11263    4556.9168
   11264    4621.4998
   11265    4657.5392
   11266    4602.7969
   11267    4721.0667
   11268    4573.7720
   11269    4690.1115
   11270    4486.3138
   11271    4508.4963
   11272    4578.1922
   11273    4757.9567
   11274    4608.3339
   11275    4699.6950
   11276    4809.2871
   11277    4779.1889
   11278    4757.3657
   11279    4752.1532
   11280    4675.0071
   11281    4616.7374
   11282    4555.2925
   11283    4664.6297
   11284    4714.6705
   11285    4660.1754
   11286    4635.1258
   11287    4573.0596
   11288    4502.5094
   11289    4613.7506
   11290    4593.4554
   11291    4565.2071
   11292    4663.4025
   11293    4682.4390
   11294    4688.6766
   11295    4573.4728
   11296    4544.9888
   11297    4589.2089
   11298    4612.7747
   11299    4672.5346
   11300    4606.9366
   11301    4679.8234
   11302    4735.5285
   11303    4498.2030
   11304    4574.5808
   11305    4433.6898
   11306    4482.1896
   11307    4469.5542
   11308    4446.9079
   11309    4587.1839
   11310    4632.3042
   11311    4584.0138
   11312    4796.0441
   11313    4645.8277
   11314    4596.1998
   11315    4644.0554
   11316    4487.4581
   11317    4619.8258
   11318    4482.7378
   11319    4526.7145
   11320    4510.0351
   11321    4552.0602
   11322    4496.5315
   11323    4680.5053
   11324    4722.4260
   11325    4605.8136
   11326    4597.5889
   11327    4639.1710
   11328    4597.4775
   11329    4609.0157
   11330    4662.5174
   11331    4653.9252
   11332    4525.5636
   11333    4528.4787
   11334    4552.4945
   11335    4462.5905
   11336    4483.4782
   11337    4650.8566
   11338    4498.4242
   11339    4733.4431
   11340    4598.2220
   11341    4585.2086
   11342    4534.7579
   11343    4610.6418
   11344    4543.6792
   11345    4581.8773
   11346    4697.5097
   11347    4485.6665
   11348    4687.2047
   11349    4780.8548
   11350    4715.5287
   11351    4721.2845
   11352    4672.6321
   11353    4706.3643
   11354    4660.4107
   11355    4663.8610
   11356    4676.1265
   11357    4678.1758
   11358    4710.4561
   11359    4727.7657
   11360    4655.3998
   11361    4579.9148
   11362    4624.2911
   11363    4686.4175
   11364    4649.4943
   11365    4874.1922
   11366    4767.3806
   11367    4581.3260
   11368    4718.4445
   11369    4486.2391
   11370    4587.4291
   11371    4628.5986
   11372    4713.4823
   11373    4614.7973
   11374    4779.4409
   11375    4719.5094
   11376    4851.1057
   11377    4827.1262
   11378    4807.0134
   11379    4749.9515
   11380    4715.4639
   11381    4529.4608
   11382    4516.1750
   11383    4698.5702
   11384    4539.2013
   11385    4450.4999
   11386    4486.1283
   11387    4600.5268
   11388    4518.9477
   11389    4611.7589
   11390    4583.6681
   11391    4601.7304
   11392    4624.6897
   11393    4623.0606
   11394    4518.9893
   11395    4658.8066
   11396    4500.9170
   11397    4536.5399
   11398    4556.2802
   11399    4408.1041
   11400    4413.6425
   11401    4390.5443
   11402    4618.4151
   11403    4529.0856
   11404    4427.9648
   11405    4436.2904
   11406    4429.3551
   11407    4444.7386
   11408    4378.9424
   11409    4480.3101
   11410    4460.8755
   11411    4480.5840
   11412    4524.9358
   11413    4589.4966
   11414    4483.4673
   11415    4475.9314
   11416    4491.0465
   11417    4548.0475
   11418    4666.9327
   11419    4580.1663
   11420    4522.3395
   11421    4616.6872
   11422    4537.3663
   11423    4689.3850
   11424    4666.0537
   11425    4725.2551
   11426    4612.8067
   11427    4536.9106
   11428    4600.3424
   11429    4630.9468
   11430    4617.0214
   11431    4670.8645
   11432    4530.5841
   11433    4584.7275
   11434    4527.6028
   11435    4587.1172
   11436    4602.8568
   11437    4673.3297
   11438    4747.0208
   11439    4721.5285
   11440    4891.0554
   11441    4659.6532
   11442    4664.7686
   11443    4599.1175
   11444    4639.2602
   11445    4734.1210
   11446    4782.6285
   11447    4668.9005
   11448    4491.4028
   11449    4566.6483
   11450    4514.1515
   11451    4635.6601
   11452    4543.4121
   11453    4747.6903
   11454    4703.8838
   11455    4653.6176
   11456    4640.3200
   11457    4731.8190
   11458    4643.3987
   11459    4728.7738
   11460    4642.7635
   11461    4623.0455
   11462    4666.6840
   11463    4662.5321
   11464    4729.1853
   11465    4600.0699
   11466    4681.6361
   11467    4716.9605
   11468    4694.7464
   11469    4754.7333
   11470    4725.4189
   11471    4692.4357
   11472    4766.9430
   11473    4598.7286
   11474    4517.2567
   11475    4581.7828
   11476    4640.7624
   11477    4604.7813
   11478    4539.2729
   11479    4555.9743
   11480    4670.7775
   11481    4679.6735
   11482    4575.2142
   11483    4677.3301
   11484    4627.6227
   11485    4864.5224
   11486    4722.1358
   11487    4635.8807
   11488    4720.9965
   11489    4561.0710
   11490    4636.4878
   11491    4605.8968
   11492    4638.7543
   11493    4674.8073
   11494    4597.3695
   11495    4847.7985
   11496    4682.8612
   11497    4690.0535
   11498    4742.2323
   11499    4695.9058
   11500    4708.8382
   11501    4604.7329
   11502    4655.4574
   11503    4672.9246
   11504    4763.6372
   11505    4732.2774
   11506    4771.3303
   11507    4694.9260
   11508    4670.3354
   11509    4667.0015
   11510    4737.7177
   11511    4580.5647
   11512    4720.1488
   11513    4738.7285
   11514    4714.7055
   11515    4592.1662
   11516    4629.4028
   11517    4680.4902
   11518    4700.2881
   11519    4792.4458
   11520    4682.3917
   11521    4718.1143
   11522    4720.8653
   11523    4653.7730
   11524    4699.9706
   11525    4600.9502
   11526    4649.3507
   11527    4545.3626
   11528    4604.5086
   11529    4569.5127
   11530    4484.6051
   11531    4617.4192
   11532    4644.2222
   11533    4571.0195
   11534    4495.1942
   11535    4708.8140
   11536    4630.1175
   11537    4679.1694
   11538    4634.3194
   11539    4743.7874
   11540    4594.1419
   11541    4662.4495
   11542    4643.6351
   11543    4637.0644
   11544    4634.0010
   11545    4693.2689
   11546    4626.1858
   11547    4469.7337
   11548    4533.8789
   11549    4637.2828
   11550    4626.4205
   11551    4518.5459
   11552    4523.1291
   11553    4580.2587
   11554    4601.7030
   11555    4759.5614
   11556    4725.8704
   11557    4650.8004
   11558    4703.4167
   11559    4544.9023
   11560    4588.9286
   11561    4679.7124
   11562    4621.5545
   11563    4686.1355
   11564    4539.0696
   11565    4621.7017
   11566    4686.2407
   11567    4611.3897
   11568    4548.2463
   11569    4559.9097
   11570    4569.3086
   11571    4624.1526
   11572    4603.1153
   11573    4640.4266
   11574    4583.6154
   11575    4715.4588
   11576    4743.7716
   11577    4797.5834
   11578    4665.8603
   11579    4579.0460
   11580    4570.4946
   11581    4551.8195
   11582    4494.2863
   11583    4594.6047
   11584    4538.4662
   11585    4490.4747
   11586    4562.8525
   11587    4653.7989
   11588    4621.0642
   11589    4569.3289
   11590    4623.5586
   11591    4511.5734
   11592    4663.4391
   11593    4675.4095
   11594    4661.4452
   11595    4868.8129
   11596    4913.4733
   11597    4740.3878
   11598    4559.4327
   11599    4663.6582
   11600    4658.3174
   11601    4626.2212
   11602    4691.2406
   11603    4632.1415
   11604    4653.7285
   11605    4696.9012
   11606    4618.4827
   11607    4694.8528
   11608    4671.8255
   11609    4593.9489
   11610    4667.3658
   11611    4712.8197
   11612    4570.3086
   11613    4635.9943
   11614    4642.2253
   11615    4536.6982
   11616    4526.8123
   11617    4851.2237
   11618    4636.2245
   11619    4720.6245
   11620    4664.0732
   11621    4735.6908
   11622    4539.2279
   11623    4678.3540
   11624    4644.1648
   11625    4699.8300
   11626    4712.2770
   11627    4671.5196
   11628    4724.4686
   11629    4602.2745
   11630    4552.7524
   11631    4587.9695
   11632    4616.5469
   11633    4545.9118
   11634    4496.0606
   11635    4614.9908
   11636    4652.8381
   11637    4600.4205
   11638    4713.0388
   11639    4754.6160
   11640    4683.5762
   11641    4798.7133
   11642    4687.5789
   11643    4773.7236
   11644    4674.5809
   11645    4777.4600
   11646    4769.9668
   11647    4788.5195
   11648    4805.1707
   11649    4644.9020
   11650    4585.4413
   11651    4675.4849
   11652    4667.9492
   11653    4725.1151
   11654    4763.5793
   11655    4749.1151
   11656    4825.5062
   11657    4688.0578
   11658    4688.6865
   11659    4726.0326
   11660    4751.9915
   11661    4697.4954
   11662    4577.3196
   11663    4628.9299
   11664    4779.3335
   11665    4618.8966
   11666    4739.6528
   11667    4728.2462
   11668    4703.1786
   11669    4584.3104
   11670    4606.9780
   11671    4479.6662
   11672    4744.5751
   11673    4738.3041
   11674    4700.8329
   11675    4795.6772
   11676    4610.7318
   11677    4652.8412
   11678    4636.5393
   11679    4775.1536
   11680    4819.0361
   11681    4685.2851
   11682    4704.7610
   11683    4817.7067
   11684    4705.3051
   11685    4794.2004
   11686    4888.9681
   11687    4864.7756
   11688    4706.6790
   11689    4673.0307
   11690    4834.5557
   11691    4739.4315
   11692    4617.8708
   11693    4625.4275
   11694    4805.2643
   11695    4673.2186
   11696    4608.8529
   11697    4606.4681
   11698    4800.7148
   11699    4750.3674
   11700    4731.4643
   11701    4678.3782
   11702    4711.2729
   11703    4649.2687
   11704    4774.0442
   11705    4675.9419
   11706    4797.2179
   11707    4540.5174
   11708    4627.3116
   11709    4585.4939
   11710    4623.5515
   11711    4592.3779
   11712    4689.7407
   11713    4685.3326
   11714    4535.4983
   11715    4757.4871
   11716    4896.1753
   11717    4767.9654
   11718    4733.5171
   11719    4707.5859
   11720    4762.6149
   11721    4836.2810
   11722    4628.8906
   11723    4766.7219
   11724    4619.7271
   11725    4735.5292
   11726    4699.7089
   11727    4625.2497
   11728    4793.9799
   11729    4778.4449
   11730    4719.9515
   11731    4829.0590
   11732    4792.6129
   11733    4806.0288
   11734    4649.3044
   11735    4867.5339
   11736    4689.9344
   11737    4678.7573
   11738    4732.0136
   11739    4637.8841
   11740    4733.5404
   11741    4669.1638
   11742    4712.8806
   11743    4877.8733
   11744    4808.5248
   11745    4846.8408
   11746    4705.7937
   11747    4763.6232
   11748    4659.7635
   11749    4796.3578
   11750    4570.5674
   11751    4683.4813
   11752    4622.7085
   11753    4665.5800
   11754    4661.2011
   11755    4545.3768
   11756    4521.5376
   11757    4646.1870
   11758    4563.2910
   11759    4578.3271
   11760    4572.0911
   11761    4507.6879
   11762    4677.3812
   11763    4678.7154
   11764    4600.8721
   11765    4651.9969
   11766    4627.5473
   11767    4737.5546
   11768    4659.1840
   11769    4675.0378
   11770    4588.1590
   11771    4674.7856
   11772    4777.7343
   11773    4828.0242
   11774    4654.7744
   11775    4646.3568
   11776    4660.1140
   11777    4648.9780
   11778    4741.6231
   11779    4667.0854
   11780    4599.9615
   11781    4523.8878
   11782    4706.4186
   11783    4658.5137
   11784    4771.6649
   11785    4742.9769
   11786    4709.1876
   11787    4893.6713
   11788    4781.2041
   11789    4681.0631
   11790    4815.5132
   11791    4806.7391
   11792    4830.8699
   11793    4793.5879
   11794    4795.0914
   11795    4836.6348
   11796    4849.5437
   11797    4802.1640
   11798    4801.5946
   11799    4760.8022
   11800    4672.0785
   11801    4615.3445
   11802    4540.8442
   11803    4672.2338
   11804    4664.0394
   11805    4555.1190
   11806    4661.8971
   11807    4613.1026
   11808    4648.1096
   11809    4556.6246
   11810    4577.0593
   11811    4656.1132
   11812    4621.7810
   11813    4617.0568
   11814    4565.4181
   11815    4671.6079
   11816    4634.8083
   11817    4742.8866
   11818    4602.0785
   11819    4639.8285
   11820    4668.8249
   11821    4731.9123
   11822    4829.5727
   11823    4662.1364
   11824    4727.4423
   11825    4574.8420
   11826    4693.4904
   11827    4606.0613
   11828    4527.5830
   11829    4600.4686
   11830    4552.8431
   11831    4569.7369
   11832    4640.6112
   11833    4551.9281
   11834    4672.4142
   11835    4557.4562
   11836    4506.7655
   11837    4593.3329
   11838    4636.5552
   11839    4526.8014
   11840    4707.6586
   11841    4657.1769
   11842    4641.5653
   11843    4629.1808
   11844    4648.5468
   11845    4816.7061
   11846    4597.9197
   11847    4774.4814
   11848    4766.8820
   11849    4683.8257
   11850    4715.7210
   11851    4817.9262
   11852    4826.6160
   11853    4621.7237
   11854    4535.9436
   11855    4823.2930
   11856    4657.4088
   11857    4751.0592
   11858    4703.4462
   11859    4704.8099
   11860    4671.5514
   11861    4672.3345
   11862    4801.3718
   11863    4671.2591
   11864    4601.3276
   11865    4649.3524
   11866    4556.2132
   11867    4458.8308
   11868    4552.8643
   11869    4424.7417
   11870    4478.6614
   11871    4571.4001
   11872    4625.2458
   11873    4494.3013
   11874    4602.2929
   11875    4638.0006
   11876    4734.2992
   11877    4541.3041
   11878    4579.1043
   11879    4584.9047
   11880    4479.0596
   11881    4550.0026
   11882    4480.8250
   11883    4412.3056
   11884    4619.8084
   11885    4555.2239
   11886    4588.7466
   11887    4537.6065
   11888    4619.8796
   11889    4496.4268
   11890    4476.8637
   11891    4567.0392
   11892    4571.0881
   11893    4489.8974
   11894    4483.2770
   11895    4532.1099
   11896    4668.1573
   11897    4595.8089
   11898    4583.4780
   11899    4632.9243
   11900    4471.0794
   11901    4609.2853
   11902    4543.3556
   11903    4605.6063
   11904    4612.8654
   11905    4535.2186
   11906    4562.7495
   11907    4604.1166
   11908    4467.7456
   11909    4628.4041
   11910    4624.8170
   11911    4476.1298
   11912    4483.2184
   11913    4546.6032
   11914    4541.7778
   11915    4520.7718
   11916    4551.2533
   11917    4498.3283
   11918    4574.6531
   11919    4512.4951
   11920    4573.2424
   11921    4495.1578
   11922    4590.6708
   11923    4454.1804
   11924    4695.2307
   11925    4556.8746
   11926    4584.2779
   11927    4548.4478
   11928    4482.0574
   11929    4454.9728
   11930    4642.5457
   11931    4443.9165
   11932    4565.2586
   11933    4551.6318
   11934    4638.7050
   11935    4569.4610
   11936    4546.0697
   11937    4444.9956
   11938    4621.5683
   11939    4562.3453
   11940    4622.9255
   11941    4771.3490
   11942    4638.9898
   11943    4558.5364
   11944    4665.6548
   11945    4649.7508
   11946    4545.9563
   11947    4527.4226
   11948    4661.4109
   11949    4613.6713
   11950    4671.8095
   11951    4495.5566
   11952    4495.8434
   11953    4458.9216
   11954    4624.6132
   11955    4644.4807
   11956    4507.1347
   11957    4670.9562
   11958    4631.3863
   11959    4652.3327
   11960    4508.8867
   11961    4730.3845
   11962    4491.0041
   11963    4592.1541
   11964    4574.6891
   11965    4652.7426
   11966    4694.3292
   11967    4543.2844
   11968    4586.5879
   11969    4639.7303
   11970    4398.2451
   11971    4574.8040
   11972    4540.9475
   11973    4504.2824
   11974    4525.9289
   11975    4463.0339
   11976    4380.4616
   11977    4461.4201
   11978    4548.9742
   11979    4587.8654
   11980    4587.8463
   11981    4555.6137
   11982    4581.2194
   11983    4523.2072
   11984    4561.5997
   11985    4496.6156
   11986    4634.4791
   11987    4470.0605
   11988    4430.1476
   11989    4590.4611
   11990    4571.6065
   11991    4412.5422
   11992    4619.3909
   11993    4545.5032
   11994    4547.3568
   11995    4469.7077
   11996    4530.3098
   11997    4603.4248
   11998    4401.8295
   11999    4475.9911
   12000    4503.5029
   12001    4579.9268
   12002    4578.4265
   12003    4456.9329
   12004    4623.2426
   12005    4515.4431
   12006    4487.8921
   12007    4412.4126
   12008    4308.2797
   12009    4559.6519
   12010    4463.6945
   12011    4609.4979
   12012    4545.4968
   12013    4576.1028
   12014    4636.7372
   12015    4564.1887
   12016    4486.1183
   12017    4575.3031
   12018    4511.7038
   12019    4689.5201
   12020    4528.8677
   12021    4667.1642
   12022    4706.8894
   12023    4546.8440
   12024    4502.7707
   12025    4531.8893
   12026    4590.3758
   12027    4687.6846
   12028    4731.3869
   12029    4603.2576
   12030    4506.1549
   12031    4637.4018
   12032    4615.1119
   12033    4557.8065
   12034    4748.6476
   12035    4571.4571
   12036    4627.6931
   12037    4639.4339
   12038    4596.9877
   12039    4634.8335
   12040    4691.5940
   12041    4688.9649
   12042    4620.0057
   12043    4580.2523
   12044    4707.4680
   12045    4520.1896
   12046    4508.8881
   12047    4553.4310
   12048    4663.2681
   12049    4584.1672
   12050    4615.4269
   12051    4699.0056
   12052    4601.5788
   12053    4516.8566
   12054    4648.5270
   12055    4570.9189
   12056    4541.8817
   12057    4686.3421
   12058    4600.8649
   12059    4669.6297
   12060    4531.0196
   12061    4603.6125
   12062    4643.4982
   12063    4562.0040
   12064    4557.0637
   12065    4534.6388
   12066    4625.8978
   12067    4570.6558
   12068    4504.7443
   12069    4517.9262
   12070    4572.6921
   12071    4533.8661
   12072    4490.2805
   12073    4514.0540
   12074    4499.1896
   12075    4524.3069
   12076    4473.0809
   12077    4515.0971
   12078    4645.7980
   12079    4676.5440
   12080    4474.6903
   12081    4555.0587
   12082    4649.5738
   12083    4439.5730
   12084    4525.6186
   12085    4556.7955
   12086    4584.5649
   12087    4644.7972
   12088    4605.7601
   12089    4594.8206
   12090    4585.1032
   12091    4519.3286
   12092    4641.2132
   12093    4591.7939
   12094    4610.3522
   12095    4555.5402
   12096    4600.7340
   12097    4481.5773
   12098    4595.0968
   12099    4629.0976
   12100    4536.3170
   12101    4648.1274
   12102    4470.7222
   12103    4604.5404
   12104    4521.6787
   12105    4578.6798
   12106    4504.0179
   12107    4516.4771
   12108    4506.0216
   12109    4571.3545
   12110    4551.3374
   12111    4517.3859
   12112    4538.3772
   12113    4426.1150
   12114    4469.9769
   12115    4495.7733
   12116    4641.8779
   12117    4480.6365
   12118    4596.5898
   12119    4465.6247
   12120    4553.6030
   12121    4515.0806
   12122    4501.8223
   12123    4459.6474
   12124    4495.3153
   12125    4465.9540
   12126    4549.2527
   12127    4685.1619
   12128    4538.0400
   12129    4590.9018
   12130    4677.4328
   12131    4677.2980
   12132    4553.1556
   12133    4514.0787
   12134    4556.9287
   12135    4487.5163
   12136    4609.1034
   12137    4513.2805
   12138    4377.3058
   12139    4653.4130
   12140    4443.4654
   12141    4466.4909
   12142    4660.0518
   12143    4528.3830
   12144    4564.2951
   12145    4647.1407
   12146    4493.1468
   12147    4596.2286
   12148    4602.5331
   12149    4449.0866
   12150    4524.5118
   12151    4485.0213
   12152    4572.2244
   12153    4593.8026
   12154    4559.8222
   12155    4454.2103
   12156    4590.8228
   12157    4661.6441
   12158    4556.0508
   12159    4456.3359
   12160    4666.8796
   12161    4656.2524
   12162    4679.5564
   12163    4633.9353
   12164    4755.4234
   12165    4717.7447
   12166    4559.1545
   12167    4622.2205
   12168    4579.7821
   12169    4647.4262
   12170    4542.1358
   12171    4642.6926
   12172    4643.3762
   12173    4677.7986
   12174    4627.8630
   12175    4660.4919
   12176    4739.4369
   12177    4700.4152
   12178    4620.6618
   12179    4548.2235
   12180    4640.4825
   12181    4653.0522
   12182    4567.4340
   12183    4717.9629
   12184    4725.5461
   12185    4616.1424
   12186    4520.8484
   12187    4565.3587
   12188    4491.6096
   12189    4629.3116
   12190    4574.4125
   12191    4616.0809
   12192    4512.7212
   12193    4555.1815
   12194    4554.7592
   12195    4658.1773
   12196    4614.0709
   12197    4531.4249
   12198    4635.1044
   12199    4502.6546
   12200    4539.8800
   12201    4559.3425
   12202    4387.7309
   12203    4394.0692
   12204    4477.8687
   12205    4532.5201
   12206    4606.9966
   12207    4568.5619
   12208    4688.0238
   12209    4600.8737
   12210    4621.9866
   12211    4667.0499
   12212    4581.5939
   12213    4522.5196
   12214    4556.0534
   12215    4542.3947
   12216    4509.7744
   12217    4592.2779
   12218    4528.5773
   12219    4598.5276
   12220    4555.7724
   12221    4537.9410
   12222    4624.5196
   12223    4628.0129
   12224    4623.6093
   12225    4666.0266
   12226    4556.0048
   12227    4371.7548
   12228    4481.8583
   12229    4515.6263
   12230    4665.8522
   12231    4555.3015
   12232    4441.3142
   12233    4693.6074
   12234    4572.8600
   12235    4660.9632
   12236    4519.9780
   12237    4517.7991
   12238    4568.9823
   12239    4620.8630
   12240    4588.9376
   12241    4582.6166
   12242    4505.3391
   12243    4557.8556
   12244    4479.6593
   12245    4560.9103
   12246    4649.0152
   12247    4557.8549
   12248    4737.3221
   12249    4811.2068
   12250    4640.1072
   12251    4710.7986
   12252    4613.1013
   12253    4585.4192
   12254    4567.8879
   12255    4684.0335
   12256    4586.9772
   12257    4513.4460
   12258    4668.4148
   12259    4646.4472
   12260    4562.5293
   12261    4577.7140
   12262    4599.4873
   12263    4547.2825
   12264    4626.5137
   12265    4633.9247
   12266    4564.4061
   12267    4601.9114
   12268    4694.9557
   12269    4616.3609
   12270    4601.2372
   12271    4703.5693
   12272    4565.0776
   12273    4503.3642
   12274    4561.1958
   12275    4629.9143
   12276    4473.2416
   12277    4475.7311
   12278    4584.1913
   12279    4667.0293
   12280    4647.1560
   12281    4605.2282
   12282    4561.4960
   12283    4533.3755
   12284    4602.6140
   12285    4485.4896
   12286    4573.3583
   12287    4527.1222
   12288    4698.4348
   12289    4620.8574
   12290    4598.9436
   12291    4654.0511
   12292    4644.9840
   12293    4699.1291
   12294    4670.1635
   12295    4628.9728
   12296    4565.6127
   12297    4717.1458
   12298    4610.5770
   12299    4600.9591
   12300    4809.7955
   12301    4589.5419
   12302    4590.3936
   12303    4608.8437
   12304    4562.5431
   12305    4728.1374
   12306    4552.7068
   12307    4649.3920
   12308    4621.7105
   12309    4570.3455
   12310    4477.0693
   12311    4534.4037
   12312    4548.7441
   12313    4585.7014
   12314    4517.9866
   12315    4629.7345
   12316    4718.5563
   12317    4568.3212
   12318    4703.1915
   12319    4580.9954
   12320    4600.3202
   12321    4643.0661
   12322    4611.4643
   12323    4503.2925
   12324    4623.3546
   12325    4637.0822
   12326    4604.6888
   12327    4620.6679
   12328    4601.1040
   12329    4550.9904
   12330    4508.9723
   12331    4497.1147
   12332    4432.1484
   12333    4592.8001
   12334    4481.6526
   12335    4497.2199
   12336    4465.8734
   12337    4390.4458
   12338    4469.5602
   12339    4479.8603
   12340    4509.0955
   12341    4465.2657
   12342    4548.2465
   12343    4425.5390
   12344    4522.2387
   12345    4439.3401
   12346    4514.2751
   12347    4614.1910
   12348    4523.6722
   12349    4401.8634
   12350    4493.2204
   12351    4488.1185
   12352    4570.5407
   12353    4526.3162
   12354    4559.8569
   12355    4564.6297
   12356    4568.1830
   12357    4548.4445
   12358    4557.5671
   12359    4600.7772
   12360    4531.3036
   12361    4485.3634
   12362    4638.9677
   12363    4488.4332
   12364    4574.4670
   12365    4572.2610
   12366    4534.4439
   12367    4651.4071
   12368    4669.5903
   12369    4540.0189
   12370    4716.6429
   12371    4541.9927
   12372    4615.1442
   12373    4670.5834
   12374    4638.6968
   12375    4649.1043
   12376    4558.7385
   12377    4558.0120
   12378    4707.0730
   12379    4563.1676
   12380    4575.6365
   12381    4627.4262
   12382    4573.7008
   12383    4547.7494
   12384    4666.0385
   12385    4621.0588
   12386    4544.5431
   12387    4602.1089
   12388    4584.1434
   12389    4699.6765
   12390    4677.9173
   12391    4817.6242
   12392    4783.3287
   12393    4704.6067
   12394    4655.6471
   12395    4732.7480
   12396    4657.3454
   12397    4586.8187
   12398    4580.4326
   12399    4586.5108
   12400    4707.1677
   12401    4597.8042
   12402    4494.9629
   12403    4575.8803
   12404    4592.2533
   12405    4569.0851
   12406    4521.1915
   12407    4551.2707
   12408    4582.9092
   12409    4477.6948
   12410    4627.7409
   12411    4601.0176
   12412    4722.9249
   12413    4715.2510
   12414    4717.3562
   12415    4890.9007
   12416    4728.5888
   12417    4721.5943
   12418    4681.2184
   12419    4518.6236
   12420    4626.3212
   12421    4510.9857
   12422    4697.7273
   12423    4659.2539
   12424    4591.1510
   12425    4502.5411
   12426    4734.6096
   12427    4588.7009
   12428    4694.9136
   12429    4511.5100
   12430    4499.7801
   12431    4575.6823
   12432    4569.1661
   12433    4479.7661
   12434    4575.7974
   12435    4474.6931
   12436    4474.0454
   12437    4429.5126
   12438    4464.3912
   12439    4518.3653
   12440    4508.9377
   12441    4671.5974
   12442    4493.1402
   12443    4536.7089
   12444    4575.8711
   12445    4613.2265
   12446    4528.8151
   12447    4645.5326
   12448    4631.1516
   12449    4571.6179
   12450    4560.7349
   12451    4618.2034
   12452    4619.0386
   12453    4463.7030
   12454    4511.7290
   12455    4579.6753
   12456    4353.1747
   12457    4348.8015
   12458    4626.6051
   12459    4468.7402
   12460    4570.6927
   12461    4575.0290
   12462    4560.2409
   12463    4541.8679
   12464    4579.4620
   12465    4520.8063
   12466    4621.9279
   12467    4633.1118
   12468    4679.1232
   12469    4569.3777
   12470    4618.5868
   12471    4749.1812
   12472    4508.3016
   12473    4752.1931
   12474    4594.1051
   12475    4694.1958
   12476    4631.0068
   12477    4607.4504
   12478    4787.3440
   12479    4514.2791
   12480    4509.6414
   12481    4519.1034
   12482    4516.4675
   12483    4460.7174
   12484    4561.8061
   12485    4528.8995
   12486    4663.0010
   12487    4589.1950
   12488    4583.8517
   12489    4518.2165
   12490    4566.5005
   12491    4626.1724
   12492    4537.6828
   12493    4625.0516
   12494    4669.0937
   12495    4650.6844
   12496    4516.5123
   12497    4672.4659
   12498    4680.1975
   12499    4633.0668
   12500    4691.5088
   12501    4683.0987
   12502    4541.0602
   12503    4643.0489
   12504    4516.8567
   12505    4572.1532
   12506    4559.5954
   12507    4414.0083
   12508    4474.7194
   12509    4629.4575
   12510    4634.9538
   12511    4550.2647
   12512    4581.7683
   12513    4636.8767
   12514    4631.1917
   12515    4572.8548
   12516    4627.1703
   12517    4769.4410
   12518    4584.6039
   12519    4716.5407
   12520    4652.2112
   12521    4589.0533
   12522    4683.6580
   12523    4515.6023
   12524    4529.0414
   12525    4615.9279
   12526    4555.3349
   12527    4424.0028
   12528    4608.5620
   12529    4654.8864
   12530    4666.5203
   12531    4601.8216
   12532    4652.6390
   12533    4562.4270
   12534    4611.7357
   12535    4641.4180
   12536    4466.4182
   12537    4542.7169
   12538    4606.6663
   12539    4649.2466
   12540    4783.5005
   12541    4630.4872
   12542    4622.8801
   12543    4671.0031
   12544    4495.3431
   12545    4584.4018
   12546    4621.4699
   12547    4474.4820
   12548    4467.6996
   12549    4533.4051
   12550    4601.7077
   12551    4606.9140
   12552    4665.9300
   12553    4566.9502
   12554    4535.1322
   12555    4575.4346
   12556    4621.2080
   12557    4650.4451
   12558    4484.6779
   12559    4608.8405
   12560    4630.6058
   12561    4593.2765
   12562    4619.2456
   12563    4691.7801
   12564    4623.2335
   12565    4637.7149
   12566    4534.1276
   12567    4637.2655
   12568    4518.3585
   12569    4699.4180
   12570    4517.2966
   12571    4651.9491
   12572    4492.2866
   12573    4620.0458
   12574    4672.0631
   12575    4571.8673
   12576    4726.7543
   12577    4531.4078
   12578    4485.6257
   12579    4657.7786
   12580    4621.4220
   12581    4690.7705
   12582    4640.0472
   12583    4673.8417
   12584    4636.9523
   12585    4765.5906
   12586    4614.8379
   12587    4572.4114
   12588    4586.1618
   12589    4695.4880
   12590    4593.1814
   12591    4650.0528
   12592    4738.8081
   12593    4670.7677
   12594    4638.7103
   12595    4700.1493
   12596    4668.8421
   12597    4661.5613
   12598    4694.7839
   12599    4686.5410
   12600    4651.0147
   12601    4769.9824
   12602    4676.5361
   12603    4646.7190
   12604    4638.6303
   12605    4505.9217
   12606    4580.8543
   12607    4664.5543
   12608    4602.5260
   12609    4712.5814
   12610    4774.1952
   12611    4627.2868
   12612    4575.6069
   12613    4703.1901
   12614    4637.0539
   12615    4744.0173
   12616    4637.9837
   12617    4623.9472
   12618    4636.2908
   12619    4558.6985
   12620    4717.6923
   12621    4570.1541
   12622    4536.7887
   12623    4521.6551
   12624    4609.2292
   12625    4602.5021
   12626    4733.5925
   12627    4587.7213
   12628    4572.3659
   12629    4549.4417
   12630    4599.6752
   12631    4567.1287
   12632    4647.6928
   12633    4624.2126
   12634    4663.0856
   12635    4559.4067
   12636    4636.5101
   12637    4493.3597
   12638    4625.1591
   12639    4584.0107
   12640    4740.5835
   12641    4704.1868
   12642    4736.2744
   12643    4681.2780
   12644    4608.3140
   12645    4703.9490
   12646    4712.3169
   12647    4572.3387
   12648    4614.0560
   12649    4696.1099
   12650    4597.4375
   12651    4671.8828
   12652    4585.6233
   12653    4626.3132
   12654    4687.5551
   12655    4570.7685
   12656    4479.7314
   12657    4644.0145
   12658    4666.3079
   12659    4620.4876
   12660    4640.1435
   12661    4658.2127
   12662    4559.8207
   12663    4682.6344
   12664    4629.0564
   12665    4638.8294
   12666    4551.9297
   12667    4623.8177
   12668    4500.9084
   12669    4581.7802
   12670    4611.3368
   12671    4667.3228
   12672    4658.3185
   12673    4588.4340
   12674    4619.7457
   12675    4600.1677
   12676    4615.8935
   12677    4798.5137
   12678    4543.2310
   12679    4771.6613
   12680    4959.8565
   12681    4771.5738
   12682    4770.8059
   12683    4686.9706
   12684    4774.2611
   12685    4652.6491
   12686    4768.3066
   12687    4697.9852
   12688    4627.4447
   12689    4793.8034
   12690    4766.8040
   12691    4760.5014
   12692    4712.4974
   12693    4665.3578
   12694    4747.0891
   12695    4556.0715
   12696    4794.3375
   12697    4681.7538
   12698    4835.3758
   12699    4718.4208
   12700    4769.8268
   12701    4580.9938
   12702    4655.5894
   12703    4679.7938
   12704    4693.3829
   12705    4760.0154
   12706    4651.3758
   12707    4773.0969
   12708    4378.7741
   12709    4561.8605
   12710    4869.2470
   12711    4713.2444
   12712    4716.8547
   12713    4804.0526
   12714    4726.9516
   12715    4648.5803
   12716    4713.4993
   12717    4724.8888
   12718    4861.5975
   12719    4719.9510
   12720    4699.4679
   12721    4755.8291
   12722    4799.2340
   12723    4793.0458
   12724    4647.3176
   12725    4653.3371
   12726    4619.7829
   12727    4738.7041
   12728    4619.7836
   12729    4844.7541
   12730    4750.4060
   12731    4692.4755
   12732    4755.9268
   12733    4712.4468
   12734    4709.7437
   12735    4838.5101
   12736    4708.3570
   12737    4789.0925
   12738    4804.2637
   12739    4724.6425
   12740    4744.4594
   12741    4719.2319
   12742    4703.1329
   12743    4735.0770
   12744    4676.5745
   12745    4757.2217
   12746    4637.3345
   12747    4725.2651
   12748    4837.0092
   12749    4605.0001
   12750    4616.3919
   12751    4622.3437
   12752    4616.8692
   12753    4725.9510
   12754    4670.9771
   12755    4579.8015
   12756    4503.9091
   12757    4633.8650
   12758    4531.7219
   12759    4578.8629
   12760    4735.7954
   12761    4692.5671
   12762    4552.0239
   12763    4636.4308
   12764    4703.9784
   12765    4752.5803
   12766    4620.5828
   12767    4779.6580
   12768    4685.6586
   12769    4805.4658
   12770    4531.2234
   12771    4644.9623
   12772    4531.3025
   12773    4584.9077
   12774    4663.5056
   12775    4647.9489
   12776    4679.3873
   12777    4624.2452
   12778    4617.8792
   12779    4568.9424
   12780    4688.5443
   12781    4758.0067
   12782    4660.4386
   12783    4642.2836
   12784    4653.3678
   12785    4733.4251
   12786    4691.9731
   12787    4642.8450
   12788    4597.6035
   12789    4744.5033
   12790    4763.3404
   12791    4767.1665
   12792    4945.2970
   12793    4696.3504
   12794    4830.7455
   12795    4734.9334
   12796    4736.3792
   12797    4770.3087
   12798    4654.5766
   12799    4699.1885
   12800    4571.7003
   12801    4663.4249
   12802    4699.1655
   12803    4594.8606
   12804    4546.2905
   12805    4662.0376
   12806    4601.8146
   12807    4601.4218
   12808    4676.2218
   12809    4612.0378
   12810    4653.9937
   12811    4630.1954
   12812    4629.0338
   12813    4738.9530
   12814    4673.9902
   12815    4550.5511
   12816    4598.6561
   12817    4719.8028
   12818    4701.5116
   12819    4895.7701
   12820    4666.1855
   12821    4627.2206
   12822    4656.2122
   12823    4730.7503
   12824    4814.9231
   12825    4763.9034
   12826    4736.2856
   12827    4645.9810
   12828    4790.5224
   12829    4949.2177
   12830    4864.5826
   12831    4829.2222
   12832    4910.3949
   12833    4900.7444
   12834    4833.3707
   12835    4800.4425
   12836    4801.0837
   12837    4846.6941
   12838    4899.9979
   12839    4865.6306
   12840    4925.2941
   12841    4806.4349
   12842    4854.7779
   12843    4737.4464
   12844    4723.8480
   12845    4632.9093
   12846    4729.9738
   12847    4674.7452
   12848    4608.4330
   12849    4733.0961
   12850    4776.0034
   12851    4853.4036
   12852    4767.2375
   12853    4769.6563
   12854    4715.4345
   12855    4633.3819
   12856    4607.5527
   12857    4795.9750
   12858    4646.8977
   12859    4567.9020
   12860    4587.9017
   12861    4639.6465
   12862    4631.6703
   12863    4547.1313
   12864    4456.8073
   12865    4522.7061
   12866    4487.2070
   12867    4522.6394
   12868    4685.5825
   12869    4567.0539
   12870    4636.1686
   12871    4623.5343
   12872    4642.6139
   12873    4533.3669
   12874    4479.7904
   12875    4755.4178
   12876    4586.0078
   12877    4610.9924
   12878    4690.4393
   12879    4643.8957
   12880    4610.5083
   12881    4789.0059
   12882    4598.4510
   12883    4527.0023
   12884    4610.7408
   12885    4631.2563
   12886    4452.3865
   12887    4504.6740
   12888    4462.5942
   12889    4370.3024
   12890    4540.0186
   12891    4509.6005
   12892    4526.2616
   12893    4425.0390
   12894    4596.8386
   12895    4467.8851
   12896    4478.6401
   12897    4477.6482
   12898    4535.9005
   12899    4527.6447
   12900    4552.1661
   12901    4522.4613
   12902    4719.7952
   12903    4528.9076
   12904    4332.0793
   12905    4648.9513
   12906    4732.7757
   12907    4643.5330
   12908    4672.1821
   12909    4734.5838
   12910    4592.2094
   12911    4730.7098
   12912    4641.7365
   12913    4792.7976
   12914    4641.1529
   12915    4680.2626
   12916    4614.2132
   12917    4619.8291
   12918    4641.5344
   12919    4763.8950
   12920    4691.6372
   12921    4527.9823
   12922    4701.0979
   12923    4561.0526
   12924    4488.3841
   12925    4572.9198
   12926    4640.3143
   12927    4656.6968
   12928    4618.2767
   12929    4486.9238
   12930    4559.9854
   12931    4572.8654
   12932    4701.8316
   12933    4670.6823
   12934    4654.3778
   12935    4534.0644
   12936    4553.5778
   12937    4552.2852
   12938    4652.0834
   12939    4536.5007
   12940    4734.5891
   12941    4834.6589
   12942    4912.8334
   12943    4979.1034
   12944    4683.4218
   12945    4592.5568
   12946    4864.7609
   12947    4647.5458
   12948    4667.0840
   12949    4595.7058
   12950    4708.2261
   12951    4540.0587
   12952    4636.2675
   12953    4544.0197
   12954    4527.9085
   12955    4512.5853
   12956    4694.4054
   12957    4684.2936
   12958    4744.8353
   12959    4630.7193
   12960    4619.5320
   12961    4686.8780
   12962    4714.9224
   12963    4739.2633
   12964    4775.2085
   12965    4763.1593
   12966    4592.6193
   12967    4709.0903
   12968    4648.2564
   12969    4601.5225
   12970    4570.7433
   12971    4621.5551
   12972    4599.4045
   12973    4577.5183
   12974    4854.1701
   12975    4549.8921
   12976    4640.6141
   12977    4819.5120
   12978    4800.6003
   12979    4718.4561
   12980    4723.0736
   12981    4796.6336
   12982    4902.7913
   12983    4655.3048
   12984    4680.4571
   12985    4817.8800
   12986    4870.7315
   12987    4748.1322
   12988    4748.1743
   12989    4740.3700
   12990    4701.0610
   12991    4648.4679
   12992    4686.5827
   12993    4669.5388
   12994    4567.0260
   12995    4536.3476
   12996    4713.9662
   12997    4686.1684
   12998    4631.0241
   12999    4722.4281
   13000    4651.8618
   13001    4513.8702
   13002    4643.1057
   13003    4590.3730
   13004    4628.4875
   13005    4810.6383
   13006    4690.7018
   13007    4607.2454
   13008    4581.2024
   13009    4613.3083
   13010    4591.0137
   13011    4709.2324
   13012    4634.2844
   13013    4637.5708
   13014    4553.6850
   13015    4775.9493
   13016    4560.3332
   13017    4392.7894
   13018    4627.7458
   13019    4481.6637
   13020    4586.7453
   13021    4585.4396
   13022    4557.0993
   13023    4499.5283
   13024    4605.5293
   13025    4541.5757
   13026    4603.8199
   13027    4612.2583
   13028    4536.4913
   13029    4595.0354
   13030    4563.1717
   13031    4690.2412
   13032    4596.9739
   13033    4527.0290
   13034    4662.5665
   13035    4507.4790
   13036    4547.0007
   13037    4378.4480
   13038    4443.8139
   13039    4567.6140
   13040    4472.8882
   13041    4562.1176
   13042    4671.6040
   13043    4597.8563
   13044    4722.4250
   13045    4685.0167
   13046    4654.0063
   13047    4734.9423
   13048    4636.7663
   13049    4599.0764
   13050    4667.4982
   13051    4444.5962
   13052    4483.1742
   13053    4573.3659
   13054    4567.0382
   13055    4637.4272
   13056    4716.0813
   13057    4655.6040
   13058    4628.7442
   13059    4602.7098
   13060    4561.1865
   13061    4653.6822
   13062    4619.7178
   13063    4635.7847
   13064    4724.5179
   13065    4577.1061
   13066    4391.2455
   13067    4576.0693
   13068    4607.3225
   13069    4513.0305
   13070    4552.7782
   13071    4626.6894
   13072    4637.9425
   13073    4438.3316
   13074    4449.1485
   13075    4531.5673
   13076    4546.4239
   13077    4580.2173
   13078    4623.5147
   13079    4604.5881
   13080    4587.1034
   13081    4533.6085
   13082    4658.6309
   13083    4619.7177
   13084    4793.7581
   13085    4630.7497
   13086    4584.4288
   13087    4445.9342
   13088    4468.5796
   13089    4603.3347
   13090    4635.9180
   13091    4560.5758
   13092    4551.4827
   13093    4471.9300
   13094    4643.2146
   13095    4603.9971
   13096    4501.3784
   13097    4468.0445
   13098    4515.5629
   13099    4601.9042
   13100    4509.2664
   13101    4477.1692
   13102    4580.7869
   13103    4451.3511
   13104    4566.0910
   13105    4556.5601
   13106    4544.9097
   13107    4547.2730
   13108    4580.2768
   13109    4526.9108
   13110    4625.8471
   13111    4542.7303
   13112    4562.8618
   13113    4572.5966
   13114    4547.6420
   13115    4696.2265
   13116    4625.5536
   13117    4638.2444
   13118    4819.4166
   13119    4676.5265
   13120    4476.3920
   13121    4587.5022
   13122    4552.4097
   13123    4668.6198
   13124    4536.3475
   13125    4848.4433
   13126    4838.4517
   13127    4631.3300
   13128    4626.7152
   13129    4538.0864
   13130    4524.1616
   13131    4515.9866
   13132    4498.0229
   13133    4589.4271
   13134    4655.5667
   13135    4648.8490
   13136    4619.2801
   13137    4646.0542
   13138    4500.2076
   13139    4564.1995
   13140    4500.4613
   13141    4579.7151
   13142    4594.4868
   13143    4594.4079
   13144    4653.2892
   13145    4621.9967
   13146    4652.6226
   13147    4583.1422
   13148    4563.3439
   13149    4561.0863
   13150    4477.0193
   13151    4593.6714
   13152    4425.9011
   13153    4466.6156
   13154    4514.0378
   13155    4573.9701
   13156    4690.9905
   13157    4634.2936
   13158    4616.6405
   13159    4517.1102
   13160    4654.7980
   13161    4621.2999
   13162    4681.1303
   13163    4563.3271
   13164    4613.6350
   13165    4624.1492
   13166    4487.4558
   13167    4459.4733
   13168    4402.6236
   13169    4448.5528
   13170    4506.1199
   13171    4563.4239
   13172    4545.0493
   13173    4610.0781
   13174    4584.7062
   13175    4506.8518
   13176    4440.5105
   13177    4516.8108
   13178    4576.7029
   13179    4597.4829
   13180    4602.7770
   13181    4563.4491
   13182    4374.8037
   13183    4443.7061
   13184    4625.0527
   13185    4506.7194
   13186    4491.8291
   13187    4461.7455
   13188    4583.7319
   13189    4480.6212
   13190    4506.3618
   13191    4556.5457
   13192    4565.5414
   13193    4609.1943
   13194    4626.1944
   13195    4670.2465
   13196    4571.3956
   13197    4654.9979
   13198    4716.1955
   13199    4624.9006
   13200    4646.5204
   13201    4602.9596
   13202    4625.3067
   13203    4537.7741
   13204    4592.1292
   13205    4567.2496
   13206    4689.9136
   13207    4679.0143
   13208    4704.9385
   13209    4638.2984
   13210    4646.3683
   13211    4566.3364
   13212    4642.6866
   13213    4624.7577
   13214    4612.8887
   13215    4578.6462
   13216    4425.4536
   13217    4629.1620
   13218    4557.3246
   13219    4602.9748
   13220    4509.7180
   13221    4555.3729
   13222    4641.7371
   13223    4604.9198
   13224    4570.4588
   13225    4619.4226
   13226    4717.1724
   13227    4630.8467
   13228    4731.1511
   13229    4671.6850
   13230    4587.7272
   13231    4580.6757
   13232    4605.7360
   13233    4581.1992
   13234    4658.2100
   13235    4633.3411
   13236    4679.5688
   13237    4672.2565
   13238    4585.6072
   13239    4686.2610
   13240    4644.3483
   13241    4761.9428
   13242    4710.6086
   13243    4715.3311
   13244    4731.6545
   13245    4783.5050
   13246    4798.8686
   13247    4733.1845
   13248    4750.0472
   13249    4769.5718
   13250    4589.2360
   13251    4702.1929
   13252    4690.7590
   13253    4628.2383
   13254    4632.1238
   13255    4587.1802
   13256    4563.0195
   13257    4697.8854
   13258    4800.2781
   13259    4609.8895
   13260    4566.1252
   13261    4584.9071
   13262    4534.9377
   13263    4690.6353
   13264    4624.9442
   13265    4537.9039
   13266    4703.4760
   13267    4600.8171
   13268    4565.4837
   13269    4569.7538
   13270    4619.5137
   13271    4651.7560
   13272    4539.3244
   13273    4531.3858
   13274    4512.3692
   13275    4544.7324
   13276    4629.3254
   13277    4640.3010
   13278    4454.0615
   13279    4652.6300
   13280    4534.3090
   13281    4532.5281
   13282    4551.6435
   13283    4653.9293
   13284    4556.4913
   13285    4517.8024
   13286    4565.0205
   13287    4598.0592
   13288    4631.4408
   13289    4500.9731
   13290    4509.6703
   13291    4587.8035
   13292    4681.8056
   13293    4539.4159
   13294    4798.7808
   13295    4682.4125
   13296    4540.8990
   13297    4546.9901
   13298    4492.7569
   13299    4625.8939
   13300    4611.1297
   13301    4547.3466
   13302    4593.4051
   13303    4608.1742
   13304    4551.9452
   13305    4636.0681
   13306    4757.8432
   13307    4510.5788
   13308    4519.3905
   13309    4575.1697
   13310    4664.8384
   13311    4578.0629
   13312    4640.5857
   13313    4514.1430
   13314    4542.1456
   13315    4542.9360
   13316    4577.1479
   13317    4636.0055
   13318    4630.3161
   13319    4492.4563
   13320    4465.6315
   13321    4609.4125
   13322    4543.9411
   13323    4533.1234
   13324    4523.1245
   13325    4477.8106
   13326    4463.3816
   13327    4675.1464
   13328    4506.9610
   13329    4616.7126
   13330    4529.1954
   13331    4458.9699
   13332    4655.9182
   13333    4555.8064
   13334    4542.1181
   13335    4686.1256
   13336    4592.6670
   13337    4629.0920
   13338    4721.9361
   13339    4675.8919
   13340    4590.4590
   13341    4539.0027
   13342    4510.8369
   13343    4617.4213
   13344    4664.7141
   13345    4552.9768
   13346    4583.3783
   13347    4611.7293
   13348    4671.1822
   13349    4603.2939
   13350    4654.9342
   13351    4626.3004
   13352    4553.4049
   13353    4586.3280
   13354    4661.3695
   13355    4626.1806
   13356    4510.7456
   13357    4633.6047
   13358    4694.9349
   13359    4638.7515
   13360    4738.3534
   13361    4719.3303
   13362    4740.8826
   13363    4667.2728
   13364    4677.1608
   13365    4719.0478
   13366    4620.6462
   13367    4648.0519
   13368    4673.5039
   13369    4693.0561
   13370    4667.1300
   13371    4684.5289
   13372    4533.7865
   13373    4635.4874
   13374    4666.5414
   13375    4671.8051
   13376    4657.9960
   13377    4515.5038
   13378    4482.2029
   13379    4560.7095
   13380    4694.5364
   13381    4650.9695
   13382    4697.9243
   13383    4579.9134
   13384    4618.8074
   13385    4681.2810
   13386    4683.9980
   13387    4560.2880
   13388    4575.0368
   13389    4691.9608
   13390    4711.7720
   13391    4575.5066
   13392    4668.1629
   13393    4557.5528
   13394    4461.8894
   13395    4521.8628
   13396    4513.2517
   13397    4599.2951
   13398    4476.5900
   13399    4458.3708
   13400    4399.8680
   13401    4439.3972
   13402    4499.0245
   13403    4487.6594
   13404    4520.5330
   13405    4597.0604
   13406    4587.1461
   13407    4515.2756
   13408    4508.0220
   13409    4561.1499
   13410    4570.7202
   13411    4427.4523
   13412    4542.0590
   13413    4530.4193
   13414    4432.3362
   13415    4577.5034
   13416    4558.9937
   13417    4537.1639
   13418    4579.4813
   13419    4449.9415
   13420    4455.8958
   13421    4477.6480
   13422    4529.5206
   13423    4501.6273
   13424    4503.5451
   13425    4558.2002
   13426    4443.1356
   13427    4494.7872
   13428    4457.5474
   13429    4428.1980
   13430    4467.3850
   13431    4555.2402
   13432    4644.9342
   13433    4525.1245
   13434    4491.3103
   13435    4545.3002
   13436    4562.5753
   13437    4424.5051
   13438    4539.5941
   13439    4581.8897
   13440    4577.6827
   13441    4746.1172
   13442    4604.1679
   13443    4514.7698
   13444    4559.1545
   13445    4461.8442
   13446    4473.2173
   13447    4506.5244
   13448    4394.2334
   13449    4451.1150
   13450    4527.5834
   13451    4598.7635
   13452    4621.6685
   13453    4629.4294
   13454    4548.5958
   13455    4584.2524
   13456    4626.0392
   13457    4680.6815
   13458    4817.1035
   13459    4665.5974
   13460    4682.4662
   13461    4659.2630
   13462    4678.0587
   13463    4547.4075
   13464    4693.2945
   13465    4630.2284
   13466    4634.5166
   13467    4611.5824
   13468    4645.8140
   13469    4508.2864
   13470    4618.5224
   13471    4782.6709
   13472    4627.9995
   13473    4788.9808
   13474    4667.9461
   13475    4605.8389
   13476    4590.5430
   13477    4548.5127
   13478    4658.8703
   13479    4759.4883
   13480    4559.8662
   13481    4720.1621
   13482    4622.3599
   13483    4713.9745
   13484    4532.6677
   13485    4696.9632
   13486    4639.1955
   13487    4636.7648
   13488    4623.4579
   13489    4541.4348
   13490    4484.7683
   13491    4623.1564
   13492    4683.9278
   13493    4726.8266
   13494    4614.2842
   13495    4584.0651
   13496    4551.5053
   13497    4539.7380
   13498    4794.2490
   13499    4733.1437
   13500    4609.6234
   13501    4753.7512
   13502    4545.1311
   13503    4560.2479
   13504    4707.5932
   13505    4575.5521
   13506    4723.1220
   13507    4572.4964
   13508    4718.5908
   13509    4758.2861
   13510    4692.1245
   13511    4818.6821
   13512    4648.6252
   13513    4818.9274
   13514    4728.7959
   13515    4625.1755
   13516    4693.7025
   13517    4679.7678
   13518    4610.6726
   13519    4549.9438
   13520    4673.8263
   13521    4553.8425
   13522    4732.8528
   13523    4725.6695
   13524    4587.3729
   13525    4605.5785
   13526    4774.3474
   13527    4631.6840
   13528    4627.7077
   13529    4698.5602
   13530    4502.4017
   13531    4694.0648
   13532    4609.0555
   13533    4733.2640
   13534    4517.2050
   13535    4597.3635
   13536    4535.4311
   13537    4622.4505
   13538    4486.6166
   13539    4470.7783
   13540    4379.8446
   13541    4476.6328
   13542    4507.1778
   13543    4538.0932
   13544    4434.9059
   13545    4625.8137
   13546    4506.5100
   13547    4568.0582
   13548    4583.8410
   13549    4497.6968
   13550    4564.4784
   13551    4534.8354
   13552    4564.7403
   13553    4505.0397
   13554    4512.8002
   13555    4564.8321
   13556    4548.1886
   13557    4628.2220
   13558    4635.3036
   13559    4583.0915
   13560    4670.0846
   13561    4575.9820
   13562    4600.0153
   13563    4522.3703
   13564    4466.1468
   13565    4441.9473
   13566    4449.7118
   13567    4576.4919
   13568    4607.1335
   13569    4425.3276
   13570    4546.5146
   13571    4526.1970
   13572    4684.5186
   13573    4567.1561
   13574    4553.9376
   13575    4564.7300
   13576    4492.1428
   13577    4470.7188
   13578    4440.7316
   13579    4446.3757
   13580    4526.8385
   13581    4451.0089
   13582    4493.4141
   13583    4550.3183
   13584    4483.2526
   13585    4515.4995
   13586    4566.0374
   13587    4552.6755
   13588    4670.6930
   13589    4512.4719
   13590    4765.1870
   13591    4725.1065
   13592    4697.3241
   13593    4548.2511
   13594    4639.7604
   13595    4600.7322
   13596    4481.5715
   13597    4560.4480
   13598    4453.4181
   13599    4669.6613
   13600    4618.9333
   13601    4579.3061
   13602    4554.4274
   13603    4670.8818
   13604    4657.8185
   13605    4522.5488
   13606    4491.7877
   13607    4660.2485
   13608    4526.9566
   13609    4528.7208
   13610    4382.6705
   13611    4456.5594
   13612    4519.9358
   13613    4521.1465
   13614    4677.7099
   13615    4577.5160
   13616    4594.0717
   13617    4645.7685
   13618    4619.0568
   13619    4518.9114
   13620    4557.2342
   13621    4588.9867
   13622    4572.9321
   13623    4519.2176
   13624    4635.8844
   13625    4547.4581
   13626    4606.8052
   13627    4593.7925
   13628    4624.0102
   13629    4688.7154
   13630    4617.9366
   13631    4475.9516
   13632    4632.0236
   13633    4632.7948
   13634    4603.4029
   13635    4528.2602
   13636    4618.4282
   13637    4545.7205
   13638    4672.8519
   13639    4659.4209
   13640    4621.5156
   13641    4618.9669
   13642    4613.7278
   13643    4635.8568
   13644    4562.1470
   13645    4595.1501
   13646    4657.3074
   13647    4633.4510
   13648    4659.5806
   13649    4603.0409
   13650    4586.6529
   13651    4583.9318
   13652    4643.0205
   13653    4547.1641
   13654    4432.2168
   13655    4686.4704
   13656    4656.1337
   13657    4599.1104
   13658    4698.8875
   13659    4635.2481
   13660    4595.5087
   13661    4566.1610
   13662    4648.9476
   13663    4544.1199
   13664    4491.4490
   13665    4584.3542
   13666    4535.2847
   13667    4494.1650
   13668    4530.2739
   13669    4687.4609
   13670    4560.3980
   13671    4597.7427
   13672    4490.5670
   13673    4602.7822
   13674    4524.9912
   13675    4661.7530
   13676    4617.6553
   13677    4608.0904
   13678    4716.2667
   13679    4527.3260
   13680    4636.3837
   13681    4693.1333
   13682    4499.3967
   13683    4688.1579
   13684    4585.5163
   13685    4539.6715
   13686    4639.1951
   13687    4583.7170
   13688    4421.7965
   13689    4475.0806
   13690    4536.5070
   13691    4600.1148
   13692    4545.9773
   13693    4595.5488
   13694    4519.9754
   13695    4655.6145
   13696    4666.0596
   13697    4652.7835
   13698    4663.0561
   13699    4654.8889
   13700    4592.7086
   13701    4690.2863
   13702    4738.6549
   13703    4607.7029
   13704    4696.1790
   13705    4478.9171
   13706    4601.0041
   13707    4605.4305
   13708    4596.6666
   13709    4665.1763
   13710    4589.0922
   13711    4577.3166
   13712    4612.8376
   13713    4775.3420
   13714    4657.4255
   13715    4762.1403
   13716    4531.7590
   13717    4563.4348
   13718    4526.2810
   13719    4751.1254
   13720    4614.6694
   13721    4656.4246
   13722    4524.6799
   13723    4597.8191
   13724    4580.3381
   13725    4625.5532
   13726    4605.9785
   13727    4657.1047
   13728    4575.8258
   13729    4566.1770
   13730    4578.4630
   13731    4460.9178
   13732    4653.9034
   13733    4600.3595
   13734    4663.9078
   13735    4572.2676
   13736    4614.0722
   13737    4494.6081
   13738    4704.5186
   13739    4501.6594
   13740    4548.3089
   13741    4631.0365
   13742    4745.7202
   13743    4571.5489
   13744    4662.6870
   13745    4478.8646
   13746    4581.2193
   13747    4664.2214
   13748    4707.8485
   13749    4778.1420
   13750    4585.8586
   13751    4648.2827
   13752    4579.2249
   13753    4619.0578
   13754    4695.7157
   13755    4728.9553
   13756    4671.0648
   13757    4642.3391
   13758    4684.2801
   13759    4642.8923
   13760    4729.5506
   13761    4511.1221
   13762    4526.4354
   13763    4579.0856
   13764    4584.1160
   13765    4699.1065
   13766    4848.8508
   13767    4747.5689
   13768    4848.0089
   13769    4771.7516
   13770    4798.4550
   13771    4704.0896
   13772    4606.6758
   13773    4704.4956
   13774    4508.3701
   13775    4727.4663
   13776    4618.7353
   13777    4529.7189
   13778    4521.6641
   13779    4519.8752
   13780    4524.0439
   13781    4619.0949
   13782    4441.7601
   13783    4560.2778
   13784    4595.7944
   13785    4618.6181
   13786    4569.4060
   13787    4448.9180
   13788    4495.7245
   13789    4531.9563
   13790    4667.5180
   13791    4710.3806
   13792    4745.2949
   13793    4915.4111
   13794    4641.5950
   13795    4558.9599
   13796    4635.8440
   13797    4583.3241
   13798    4452.3129
   13799    4623.7026
   13800    4591.4274
   13801    4581.8230
   13802    4627.8796
   13803    4540.4843
   13804    4612.9435
   13805    4694.0430
   13806    4714.9131
   13807    4560.5191
   13808    4594.8264
   13809    4788.9712
   13810    4510.8303
   13811    4636.6934
   13812    4592.2571
   13813    4506.7410
   13814    4448.3963
   13815    4588.0150
   13816    4561.1778
   13817    4627.3059
   13818    4600.6310
   13819    4641.6297
   13820    4541.9208
   13821    4586.0619
   13822    4625.8044
   13823    4688.8056
   13824    4607.6589
   13825    4596.8671
   13826    4659.1292
   13827    4741.9675
   13828    4692.4304
   13829    4647.7624
   13830    4634.5489
   13831    4633.5790
   13832    4635.1582
   13833    4618.6928
   13834    4596.8630
   13835    4431.5288
   13836    4493.8177
   13837    4459.4161
   13838    4539.8235
   13839    4650.0958
   13840    4486.5515
   13841    4534.5235
   13842    4498.5534
   13843    4490.4014
   13844    4436.5286
   13845    4381.1615
   13846    4435.9605
   13847    4405.4249
   13848    4429.5588
   13849    4379.4183
   13850    4451.7680
   13851    4412.5086
   13852    4315.5936
   13853    4330.2794
   13854    4428.5658
   13855    4553.4459
   13856    4408.2084
   13857    4507.5131
   13858    4429.2841
   13859    4325.6469
   13860    4431.1796
   13861    4398.3751
   13862    4433.7530
   13863    4417.2954
   13864    4399.4903
   13865    4437.0776
   13866    4475.5063
   13867    4404.8975
   13868    4509.7238
   13869    4458.6933
   13870    4412.6467
   13871    4346.6577
   13872    4470.8744
   13873    4344.7860
   13874    4351.7319
   13875    4444.0540
   13876    4353.9821
   13877    4416.3536
   13878    4507.6586
   13879    4467.8489
   13880    4427.6571
   13881    4407.0652
   13882    4559.1253
   13883    4575.5007
   13884    4358.0040
   13885    4483.2072
   13886    4458.0431
   13887    4446.5979
   13888    4482.0541
   13889    4511.0655
   13890    4537.9509
   13891    4588.1115
   13892    4610.0419
   13893    4555.5312
   13894    4605.9644
   13895    4553.5050
   13896    4605.1868
   13897    4620.0880
   13898    4704.1869
   13899    4642.4077
   13900    4544.1579
   13901    4607.4438
   13902    4534.1343
   13903    4560.7192
   13904    4447.4651
   13905    4618.7517
   13906    4570.6281
   13907    4582.9066
   13908    4494.6709
   13909    4496.6832
   13910    4642.7685
   13911    4551.0689
   13912    4679.6144
   13913    4542.0603
   13914    4611.3024
   13915    4649.4237
   13916    4643.4724
   13917    4545.0794
   13918    4621.4061
   13919    4532.5403
   13920    4555.1502
   13921    4475.1974
   13922    4520.8374
   13923    4407.5552
   13924    4681.4306
   13925    4529.7260
   13926    4504.0554
   13927    4571.2446
   13928    4702.9155
   13929    4583.1643
   13930    4570.1784
   13931    4623.7742
   13932    4620.7634
   13933    4463.2222
   13934    4540.7690
   13935    4636.3553
   13936    4444.1619
   13937    4652.5280
   13938    4420.1693
   13939    4522.6395
   13940    4617.5609
   13941    4651.3485
   13942    4638.2048
   13943    4651.2809
   13944    4435.7587
   13945    4460.0147
   13946    4514.3188
   13947    4652.7938
   13948    4630.0553
   13949    4692.3341
   13950    4725.3106
   13951    4600.3104
   13952    4653.6736
   13953    4674.9542
   13954    4587.0658
   13955    4598.5116
   13956    4577.3465
   13957    4536.0981
   13958    4589.6752
   13959    4661.8631
   13960    4478.6604
   13961    4620.4812
   13962    4632.1530
   13963    4693.6680
   13964    4656.9998
   13965    4570.5551
   13966    4531.4527
   13967    4614.4700
   13968    4472.3181
   13969    4684.7400
   13970    4605.3893
   13971    4575.7802
   13972    4647.9072
   13973    4705.2904
   13974    4645.2607
   13975    4653.6483
   13976    4813.4022
   13977    4619.0405
   13978    4770.8983
   13979    4700.0326
   13980    4693.9533
   13981    4694.5130
   13982    4687.4356
   13983    4759.0720
   13984    4717.2469
   13985    4803.0147
   13986    4677.5460
   13987    4600.6109
   13988    4761.8154
   13989    4757.0147
   13990    4652.4362
   13991    4811.6836
   13992    4738.0214
   13993    4793.1619
   13994    4582.4430
   13995    4685.9353
   13996    4590.5643
   13997    4588.8967
   13998    4654.4945
   13999    4618.4559
   14000    4698.6783
   14001    4515.2499
   14002    4636.2165
   14003    4622.3225
   14004    4594.5952
   14005    4726.1143
   14006    4732.2396
   14007    4871.7513
   14008    4701.1764
   14009    4625.7373
   14010    4523.9998
   14011    4687.8029
   14012    4713.4196
   14013    4586.9659
   14014    4706.7661
   14015    4611.7539
   14016    4504.2425
   14017    4732.3971
   14018    4621.0635
   14019    4755.0676
   14020    4690.7549
   14021    4623.2410
   14022    4790.7017
   14023    4676.7372
   14024    4669.3365
   14025    4680.0829
   14026    4766.3978
   14027    4566.0136
   14028    4684.7846
   14029    4688.5169
   14030    4738.4932
   14031    4780.9282
   14032    4758.9110
   14033    4675.5429
   14034    4710.8423
   14035    4801.5622
   14036    4811.8232
   14037    4587.2974
   14038    4688.0696
   14039    4649.2424
   14040    4704.3586
   14041    4723.5346
   14042    4773.8209
   14043    4725.5131
   14044    4705.6460
   14045    4650.2847
   14046    4672.5528
   14047    4687.3242
   14048    4705.0305
   14049    4784.3341
   14050    4826.6048
   14051    4715.6374
   14052    4727.9999
   14053    4778.6408
   14054    4714.5851
   14055    4669.2278
   14056    4724.3259
   14057    4837.6059
   14058    4774.8882
   14059    4729.4054
   14060    4710.1604
   14061    4590.5988
   14062    4694.9769
   14063    4775.2973
   14064    4686.8479
   14065    4615.5930
   14066    4800.0169
   14067    4756.2835
   14068    4816.9525
   14069    4760.8221
   14070    4707.7567
   14071    4585.5698
   14072    4669.5055
   14073    4699.3999
   14074    4770.9796
   14075    4664.2863
   14076    4735.4084
   14077    4711.2498
   14078    4652.7514
   14079    4700.4028
   14080    4649.5745
   14081    4811.9418
   14082    4718.5272
   14083    4816.4992
   14084    4844.5433
   14085    4803.3268
   14086    4594.0351
   14087    4721.1925
   14088    4751.5174
   14089    4757.4600
   14090    4720.9931
   14091    4651.8930
   14092    4717.9952
   14093    4760.4637
   14094    4685.7594
   14095    4639.2728
   14096    4621.4954
   14097    4806.1311
   14098    4637.7589
   14099    4715.7768
   14100    4648.5502
   14101    4687.5224
   14102    4629.9296
   14103    4664.5519
   14104    4707.8174
   14105    4660.9051
   14106    4707.7040
   14107    4660.0316
   14108    4605.3736
   14109    4620.9573
   14110    4615.7144
   14111    4696.7934
   14112    4699.0926
   14113    4640.5872
   14114    4564.1986
   14115    4813.0373
   14116    4820.3725
   14117    4865.1741
   14118    4702.0115
   14119    4828.0036
   14120    4790.9437
   14121    4938.2203
   14122    4837.3426
   14123    4823.8039
   14124    4802.7887
   14125    4833.6418
   14126    4820.1449
   14127    4858.8198
   14128    4834.8264
   14129    4888.1027
   14130    4896.8383
   14131    4794.4753
   14132    4863.7842
   14133    4880.7153
   14134    4876.7978
   14135    4810.2317
   14136    4904.1702
   14137    4886.0707
   14138    4911.6644
   14139    4815.6892
   14140    4821.1576
   14141    4767.0715
   14142    4799.9676
   14143    4808.7091
   14144    4875.4482
   14145    4774.2276
   14146    4871.8180
   14147    4845.2636
   14148    4743.7079
   14149    4818.6926
   14150    4769.0138
   14151    4753.2860
   14152    4799.9235
   14153    4932.0265
   14154    4823.4770
   14155    4852.8199
   14156    4829.8359
   14157    4826.7730
   14158    4938.3193
   14159    4920.7340
   14160    4750.2830
   14161    4775.1219
   14162    4750.9622
   14163    4795.8585
   14164    4761.5198
   14165    4682.4901
   14166    4836.8277
   14167    4756.8129
   14168    4773.5560
   14169    4686.5059
   14170    4818.4524
   14171    4771.6563
   14172    4817.6020
   14173    4695.7289
   14174    4846.1425
   14175    4864.2422
   14176    4752.7389
   14177    4713.2055
   14178    4860.9778
   14179    4782.6518
   14180    4627.9757
   14181    4714.5235
   14182    4871.4740
   14183    4684.4689
   14184    4667.6732
   14185    4747.1359
   14186    4850.4289
   14187    4826.4020
   14188    4861.1541
   14189    4767.1862
   14190    4891.3182
   14191    4648.9532
   14192    4739.8453
   14193    4836.3531
   14194    4833.4788
   14195    4752.7929
   14196    4751.7213
   14197    4813.8237
   14198    4841.2444
   14199    4747.4701
   14200    4762.5580
   14201    4782.1849
   14202    4613.1202
   14203    4775.0477
   14204    4524.7809
   14205    4490.1530
   14206    4831.5969
   14207    4657.3053
   14208    4717.1230
   14209    4678.5251
   14210    4640.7058
   14211    4724.8247
   14212    4646.7595
   14213    4667.6337
   14214    4688.2095
   14215    4564.1431
   14216    4631.0061
   14217    4605.7473
   14218    4643.5133
   14219    4494.3766
   14220    4616.3678
   14221    4625.3494
   14222    4510.3391
   14223    4645.4803
   14224    4487.2640
   14225    4553.7752
   14226    4616.3097
   14227    4478.1841
   14228    4529.8754
   14229    4668.5142
   14230    4757.0760
   14231    4683.3826
   14232    4627.2807
   14233    4573.5169
   14234    4687.4621
   14235    4561.0524
   14236    4624.8915
   14237    4528.7911
   14238    4785.5311
   14239    4629.8594
   14240    4582.2089
   14241    4484.8800
   14242    4563.8464
   14243    4527.1536
   14244    4590.7935
   14245    4535.5493
   14246    4593.5403
   14247    4538.8962
   14248    4581.1170
   14249    4559.2686
   14250    4566.8414
   14251    4539.4143
   14252    4476.1614
   14253    4602.3392
   14254    4429.7459
   14255    4536.2280
   14256    4586.6856
   14257    4505.6580
   14258    4507.1163
   14259    4525.2714
   14260    4499.7123
   14261    4553.2341
   14262    4508.6284
   14263    4471.9376
   14264    4499.4054
   14265    4499.2206
   14266    4506.5077
   14267    4568.4531
   14268    4655.8720
   14269    4685.8068
   14270    4568.3557
   14271    4595.7533
   14272    4668.5430
   14273    4623.9465
   14274    4646.1116
   14275    4566.7697
   14276    4556.7311
   14277    4546.3103
   14278    4572.5818
   14279    4606.6483
   14280    4711.0446
   14281    4460.4866
   14282    4520.4245
   14283    4629.2925
   14284    4584.4716
   14285    4541.1462
   14286    4564.2708
   14287    4638.4438
   14288    4479.7377
   14289    4625.8808
   14290    4480.8166
   14291    4497.8647
   14292    4693.0658
   14293    4519.5089
   14294    4466.5324
   14295    4545.1169
   14296    4625.1900
   14297    4515.8324
   14298    4532.7060
   14299    4555.6438
   14300    4604.5785
   14301    4637.5010
   14302    4651.2141
   14303    4540.0169
   14304    4612.6212
   14305    4465.6254
   14306    4626.0103
   14307    4628.2102
   14308    4499.6969
   14309    4654.7392
   14310    4427.6990
   14311    4514.6127
   14312    4467.8289
   14313    4453.0732
   14314    4377.6490
   14315    4435.3014
   14316    4392.7218
   14317    4485.4210
   14318    4538.4166
   14319    4597.5274
   14320    4438.7308
   14321    4527.0279
   14322    4443.6861
   14323    4429.4519
   14324    4523.4991
   14325    4527.3364
   14326    4600.8937
   14327    4631.4400
   14328    4527.2997
   14329    4725.7956
   14330    4589.7398
   14331    4471.7943
   14332    4646.6736
   14333    4538.0153
   14334    4545.1569
   14335    4475.9483
   14336    4477.2599
   14337    4598.9115
   14338    4630.4161
   14339    4606.2057
   14340    4502.2826
   14341    4638.4033
   14342    4646.3001
   14343    4469.1885
   14344    4405.2505
   14345    4532.2931
   14346    4552.5746
   14347    4538.0383
   14348    4525.3811
   14349    4378.4839
   14350    4544.5472
   14351    4470.6171
   14352    4705.4429
   14353    4547.9556
   14354    4628.8765
   14355    4544.2272
   14356    4451.7298
   14357    4510.4892
   14358    4532.1432
   14359    4605.5078
   14360    4556.4279
   14361    4480.9299
   14362    4488.9422
   14363    4602.2786
   14364    4533.5017
   14365    4560.9623
   14366    4457.6617
   14367    4573.2698
   14368    4426.7793
   14369    4554.8613
   14370    4701.3848
   14371    4477.2658
   14372    4537.5521
   14373    4513.2162
   14374    4501.5966
   14375    4518.7438
   14376    4577.6374
   14377    4464.0756
   14378    4597.3605
   14379    4413.7162
   14380    4498.2858
   14381    4409.1899
   14382    4644.6779
   14383    4500.8193
   14384    4537.7246
   14385    4583.2574
   14386    4574.5071
   14387    4518.1385
   14388    4520.6625
   14389    4567.4914
   14390    4569.2449
   14391    4641.6128
   14392    4687.5318
   14393    4594.7624
   14394    4603.6468
   14395    4684.7601
   14396    4707.1264
   14397    4776.6197
   14398    4772.1224
   14399    4725.4368
   14400    4672.1163
   14401    4751.0717
   14402    4748.7551
   14403    4678.3991
   14404    4809.5676
   14405    4746.9801
   14406    4704.1987
   14407    4649.1392
   14408    4701.4272
   14409    4719.2795
   14410    4664.7414
   14411    4650.7538
   14412    4793.1577
   14413    4790.8954
   14414    4726.0604
   14415    4638.5256
   14416    4638.2471
   14417    4669.4953
   14418    4569.1858
   14419    4563.7878
   14420    4689.4878
   14421    4658.5761
   14422    4626.9861
   14423    4704.7087
   14424    4579.2653
   14425    4480.8295
   14426    4431.3978
   14427    4623.3104
   14428    4507.4076
   14429    4606.9556
   14430    4617.7310
   14431    4635.9970
   14432    4614.9559
   14433    4616.0719
   14434    4656.8499
   14435    4579.9157
   14436    4824.5196
   14437    4642.4366
   14438    4624.4349
   14439    4594.1655
   14440    4680.2050
   14441    4619.9463
   14442    4518.6061
   14443    4649.0965
   14444    4577.5703
   14445    4551.4002
   14446    4648.1397
   14447    4652.3523
   14448    4692.2691
   14449    4684.3343
   14450    4724.5512
   14451    4799.3735
   14452    4737.7050
   14453    4779.3055
   14454    4709.3197
   14455    4626.8297
   14456    4733.9781
   14457    4531.9444
   14458    4640.0705
   14459    4685.2424
   14460    4693.2888
   14461    4761.7803
   14462    4844.7014
   14463    4776.0887
   14464    4848.5811
   14465    4627.3704
   14466    4728.1021
   14467    4845.2740
   14468    4734.1404
   14469    4712.4826
   14470    4780.5648
   14471    4704.0840
   14472    4719.8733
   14473    4673.8493
   14474    4799.6181
   14475    4791.6739
   14476    4772.1184
   14477    4747.6512
   14478    4725.4840
   14479    4758.0238
   14480    4620.2492
   14481    4815.8401
   14482    4744.2244
   14483    4656.6179
   14484    4635.4125
   14485    4650.9150
   14486    4558.3839
   14487    4613.7432
   14488    4643.2841
   14489    4539.0425
   14490    4531.3783
   14491    4592.5654
   14492    4711.1046
   14493    4713.0563
   14494    4727.9317
   14495    4693.8860
   14496    4931.7568
   14497    4773.0606
   14498    4769.1657
   14499    4648.2129
   14500    4706.3035
   14501    4716.4719
   14502    4717.0864
   14503    4915.8328
   14504    4941.4633
   14505    4868.6517
   14506    4846.9772
   14507    4814.4787
   14508    4960.8671
   14509    4759.2147
   14510    4848.2762
   14511    4939.4909
   14512    4769.0583
   14513    4715.8250
   14514    4683.9264
   14515    4739.5884
   14516    4809.6618
   14517    4715.9881
   14518    4755.2482
   14519    4671.0748
   14520    4652.7106
   14521    4662.8850
   14522    4678.4826
   14523    4695.9696
   14524    4753.3381
   14525    4568.0017
   14526    4750.3627
   14527    4712.0429
   14528    4790.1473
   14529    4657.9325
   14530    4814.7121
   14531    4787.9976
   14532    4780.4458
   14533    4639.4104
   14534    4898.5325
   14535    4968.7456
   14536    4831.6719
   14537    4851.7596
   14538    4777.6621
   14539    4757.5303
   14540    4782.7943
   14541    4876.2779
   14542    4738.3654
   14543    4741.8173
   14544    4762.2996
   14545    4859.2933
   14546    4701.5940
   14547    4708.1568
   14548    4731.4315
   14549    4680.8957
   14550    4763.4745
   14551    4631.7668
   14552    4685.8146
   14553    4573.0118
   14554    4668.1656
   14555    4641.3319
   14556    4604.2763
   14557    4700.2140
   14558    4598.5820
   14559    4672.4134
   14560    4768.4508
   14561    4751.0395
   14562    4671.0935
   14563    4704.1403
   14564    4758.4372
   14565    4604.3168
   14566    4616.6964
   14567    4625.6868
   14568    4607.1833
   14569    4663.2779
   14570    4699.3157
   14571    4554.3551
   14572    4588.4813
   14573    4770.4216
   14574    4547.4288
   14575    4640.0820
   14576    4612.6138
   14577    4531.2070
   14578    4665.3190
   14579    4666.5756
   14580    4535.3185
   14581    4599.5794
   14582    4772.5253
   14583    4594.6084
   14584    4540.2321
   14585    4605.5223
   14586    4581.0275
   14587    4667.6331
   14588    4661.3703
   14589    4682.5141
   14590    4708.6588
   14591    4640.6662
   14592    4660.7316
   14593    4563.5559
   14594    4770.0178
   14595    4669.8897
   14596    4713.5724
   14597    4569.9214
   14598    4520.6754
   14599    4673.4917
   14600    4683.8201
   14601    4754.1842
   14602    4725.4876
   14603    4554.4235
   14604    4546.1659
   14605    4604.5976
   14606    4683.2902
   14607    4644.9170
   14608    4703.4524
   14609    4662.5094
   14610    4722.0136
   14611    4630.9362
   14612    4672.7658
   14613    4616.9026
   14614    4651.4488
   14615    4699.8617
   14616    4660.5155
   14617    4576.2417
   14618    4744.4321
   14619    4611.1281
   14620    4632.7601
   14621    4574.0193
   14622    4675.2730
   14623    4727.0832
   14624    4632.0073
   14625    4654.0355
   14626    4519.2401
   14627    4634.4237
   14628    4755.0774
   14629    4668.0507
   14630    4595.0908
   14631    4662.9297
   14632    4562.9398
   14633    4541.9759
   14634    4622.6185
   14635    4557.3463
   14636    4634.6989
   14637    4584.5385
   14638    4599.7777
   14639    4691.9389
   14640    4612.6752
   14641    4653.4820
   14642    4728.7095
   14643    4829.0127
   14644    4857.2672
   14645    4765.2998
   14646    4747.4606
   14647    4749.5881
   14648    4578.0459
   14649    4663.4038
   14650    4655.2104
   14651    4582.3170
   14652    4653.0915
   14653    4694.3578
   14654    4517.1273
   14655    4541.2381
   14656    4544.7155
   14657    4567.8784
   14658    4502.9503
   14659    4626.3764
   14660    4567.5821
   14661    4529.6186
   14662    4509.4791
   14663    4497.9095
   14664    4457.2755
   14665    4586.5722
   14666    4604.2655
   14667    4613.5503
   14668    4663.8253
   14669    4580.3618
   14670    4641.1299
   14671    4663.6350
   14672    4484.0066
   14673    4605.3682
   14674    4527.8716
   14675    4557.8135
   14676    4612.1889
   14677    4549.3923
   14678    4575.4786
   14679    4454.9479
   14680    4532.5483
   14681    4589.9826
   14682    4576.1159
   14683    4514.0056
   14684    4524.6142
   14685    4544.0042
   14686    4523.5055
   14687    4528.3951
   14688    4509.5143
   14689    4600.8109
   14690    4563.7522
   14691    4638.3984
   14692    4507.8924
   14693    4476.0211
   14694    4525.1322
   14695    4524.6919
   14696    4479.0196
   14697    4749.4132
   14698    4492.4558
   14699    4488.6726
   14700    4522.4947
   14701    4571.7577
   14702    4586.5857
   14703    4524.7941
   14704    4535.1892
   14705    4418.7365
   14706    4669.1424
   14707    4536.1456
   14708    4525.1180
   14709    4544.0887
   14710    4744.7721
   14711    4526.8849
   14712    4490.1667
   14713    4551.6517
   14714    4548.9941
   14715    4638.1472
   14716    4675.8052
   14717    4666.3011
   14718    4641.2766
   14719    4674.5239
   14720    4763.4393
   14721    4790.6603
   14722    4607.6955
   14723    4587.7675
   14724    4603.5034
   14725    4723.5380
   14726    4550.0711
   14727    4799.5258
   14728    4713.0086
   14729    4604.3430
   14730    4695.2116
   14731    4796.7306
   14732    4754.3927
   14733    4751.5342
   14734    4692.7917
   14735    4588.7061
   14736    4662.9411
   14737    4608.9488
   14738    4670.9844
   14739    4701.7085
   14740    4535.1073
   14741    4648.7731
   14742    4550.1005
   14743    4603.6274
   14744    4607.5348
   14745    4722.6558
   14746    4633.2428
   14747    4562.2035
   14748    4681.0696
   14749    4727.4335
   14750    4627.6130
   14751    4642.6571
   14752    4662.0968
   14753    4449.2897
   14754    4514.9177
   14755    4744.1649
   14756    4620.0322
   14757    4531.0912
   14758    4662.0509
   14759    4651.3189
   14760    4683.6162
   14761    4508.9983
   14762    4599.3615
   14763    4567.4893
   14764    4523.7742
   14765    4504.2331
   14766    4581.3724
   14767    4604.0824
   14768    4603.4549
   14769    4784.4472
   14770    4677.2661
   14771    4681.4886
   14772    4803.5583
   14773    4676.9954
   14774    4711.8486
   14775    4743.7871
   14776    4630.6364
   14777    4814.6310
   14778    4727.8020
   14779    4764.5486
   14780    4682.5859
   14781    4830.6712
   14782    4863.6430
   14783    4741.8193
   14784    4764.5380
   14785    4736.8828
   14786    4824.8958
   14787    4806.0854
   14788    4757.5602
   14789    4852.3071
   14790    4840.6801
   14791    4809.8380
   14792    4742.3488
   14793    4767.8648
   14794    4784.1790
   14795    4708.7075
   14796    4712.9431
   14797    4631.7838
   14798    4757.5612
   14799    4758.6213
   14800    4834.0219
   14801    4927.6552
   14802    4648.6013
   14803    4811.4108
   14804    4689.3613
   14805    4676.0718
   14806    4791.8360
   14807    4674.0180
   14808    4564.2590
   14809    4699.9108
   14810    4584.6702
   14811    4505.5680
   14812    4576.0763
   14813    4542.7553
   14814    4643.2414
   14815    4560.5222
   14816    4565.7511
   14817    4520.3931
   14818    4665.1543
   14819    4576.2134
   14820    4731.3098
   14821    4644.2433
   14822    4610.9089
   14823    4727.6513
   14824    4692.6433
   14825    4686.3646
   14826    4640.3372
   14827    4829.2881
   14828    4650.6819
   14829    4582.0214
   14830    4797.3861
   14831    4806.2237
   14832    4898.5103
   14833    4785.8034
   14834    4844.1434
   14835    4704.8026
   14836    4684.9207
   14837    4703.6119
   14838    4705.5300
   14839    4752.4734
   14840    4751.1043
   14841    4814.8384
   14842    4757.4725
   14843    4711.1276
   14844    4554.7484
   14845    4625.0030
   14846    4568.0718
   14847    4721.3758
   14848    4634.6820
   14849    4641.6136
   14850    4670.8055
   14851    4656.2707
   14852    4715.0090
   14853    4653.1947
   14854    4548.8775
   14855    4659.1251
   14856    4608.4647
   14857    4541.9020
   14858    4587.4677
   14859    4498.8703
   14860    4605.8685
   14861    4612.1054
   14862    4557.9355
   14863    4689.4492
   14864    4431.5813
   14865    4540.0404
   14866    4447.6725
   14867    4591.9707
   14868    4508.4153
   14869    4616.2345
   14870    4675.8580
   14871    4539.2020
   14872    4641.5468
   14873    4554.3290
   14874    4626.5105
   14875    4589.1043
   14876    4502.3029
   14877    4671.4743
   14878    4625.1847
   14879    4678.0335
   14880    4812.3026
   14881    4845.6998
   14882    4784.4702
   14883    4784.4036
   14884    4749.1977
   14885    4572.2758
   14886    4808.9373
   14887    4688.0526
   14888    4759.5744
   14889    4651.2335
   14890    4708.5396
   14891    4739.4944
   14892    4754.9026
   14893    4762.3000
   14894    4865.5365
   14895    4753.2617
   14896    4764.3045
   14897    4871.9851
   14898    4738.5118
   14899    4885.7680
   14900    4831.5558
   14901    4902.7578
   14902    4843.4630
   14903    4805.2552
   14904    4676.6782
   14905    4807.7432
   14906    4749.2884
   14907    4741.6082
   14908    4666.8149
   14909    4703.9081
   14910    4522.7695
   14911    4489.8886
   14912    4527.5476
   14913    4579.9356
   14914    4618.4893
   14915    4654.2621
   14916    4687.7392
   14917    4764.2464
   14918    4826.1599
   14919    4648.2849
   14920    4654.4472
   14921    4627.2890
   14922    4706.9914
   14923    4578.9095
   14924    4786.2796
   14925    4702.4308
   14926    4713.0674
   14927    4682.5455
   14928    4774.5441
   14929    4899.1406
   14930    4824.4365
   14931    4820.2986
   14932    4926.9521
   14933    4717.0342
   14934    4812.8879
   14935    4863.0422
   14936    4769.9008
   14937    4793.4059
   14938    4913.1646
   14939    4910.3621
   14940    4800.6850
   14941    4805.1074
   14942    4869.0589
   14943    4752.4022
   14944    4708.9664
   14945    4868.8790
   14946    4908.2619
   14947    4813.4488
   14948    4841.6069
   14949    4776.7455
   14950    4643.9405
   14951    4750.1148
   14952    4512.7075
   14953    4565.5605
   14954    4624.2459
   14955    4742.1357
   14956    4756.4632
   14957    4665.5479
   14958    4767.0787
   14959    4583.4690
   14960    4599.3496
   14961    4751.7892
   14962    4667.2028
   14963    4654.9105
   14964    4748.7868
   14965    4715.5996
   14966    4529.4064
   14967    4685.3642
   14968    4577.2640
   14969    4656.7451
   14970    4770.4960
   14971    4750.3775
   14972    4696.8739
   14973    4613.7878
   14974    4742.9073
   14975    4782.4584
   14976    4704.7494
   14977    4681.7882
   14978    4686.1821
   14979    4750.0008
   14980    4752.6013
   14981    4663.0710
   14982    4791.8255
   14983    4580.6145
   14984    4764.2796
   14985    4614.2723
   14986    4696.2404
   14987    4651.8237
   14988    4628.2614
   14989    4751.6556
   14990    4587.9543
   14991    4740.1687
   14992    4588.1455
   14993    4821.1036
   14994    4766.2667
   14995    4674.6833
   14996    4713.2732
   14997    4847.7662
   14998    4802.0425
   14999    4686.6670
   15000    4661.8557
   15001    4569.2714
   15002    4718.5229
   15003    4681.6360
   15004    4815.6524
   15005    4694.7801
   15006    4666.4468
   15007    4619.7324
   15008    4668.3081
   15009    4619.4159
   15010    4523.7660
   15011    4502.1438
   15012    4588.5737
   15013    4601.6878
   15014    4845.7771
   15015    4862.4013
   15016    4765.9280
   15017    5008.3106
   15018    4949.4093
   15019    4860.5914
   15020    4852.1026
   15021    4680.8633
   15022    5001.3404
   15023    4774.3591
   15024    4837.5344
   15025    4749.0533
   15026    4705.8609
   15027    4851.7881
   15028    4858.3896
   15029    4841.1606
   15030    4781.3095
   15031    4703.9832
   15032    4644.9926
   15033    4835.7776
   15034    4812.0763
   15035    4728.9693
   15036    4784.1020
   15037    4817.7435
   15038    4827.0203
   15039    4740.0249
   15040    4848.7373
   15041    4873.9681
   15042    4882.6373
   15043    4822.4052
   15044    4891.8557
   15045    4900.0853
   15046    4803.9333
   15047    4911.2539
   15048    4818.1691
   15049    4681.4042
   15050    4631.4697
   15051    4696.5641
   15052    4716.4055
   15053    4762.4991
   15054    4720.0300
   15055    4775.9059
   15056    4680.9030
   15057    4688.8185
   15058    4649.0496
   15059    4517.8278
   15060    4623.5390
   15061    4543.3882
   15062    4564.5050
   15063    4553.2123
   15064    4623.2779
   15065    4767.1027
   15066    4709.9215
   15067    4639.4338
   15068    4777.2694
   15069    4583.9589
   15070    4684.2717
   15071    4749.2897
   15072    4709.9035
   15073    4771.0263
   15074    4711.9534
   15075    4816.1048
   15076    4819.5503
   15077    4848.9862
   15078    4793.8524
   15079    4761.1556
   15080    4643.1433
   15081    4683.1992
   15082    4742.6851
   15083    4660.6631
   15084    4798.2991
   15085    4601.4079
   15086    4636.7891
   15087    4701.0911
   15088    4607.5597
   15089    4654.8089
   15090    4738.1272
   15091    4636.1975
   15092    4482.2444
   15093    4537.6008
   15094    4756.1421
   15095    4697.1130
   15096    4632.1454
   15097    4699.7642
   15098    4745.2037
   15099    4580.9318
   15100    4634.4340
   15101    4601.7977
   15102    4608.6141
   15103    4607.6269
   15104    4583.1368
   15105    4650.1760
   15106    4583.5121
   15107    4564.7490
   15108    4534.0151
   15109    4488.8795
   15110    4725.3091
   15111    4611.8547
   15112    4576.0456
   15113    4611.4814
   15114    4576.1443
   15115    4627.6843
   15116    4572.2603
   15117    4569.4487
   15118    4585.2467
   15119    4520.4509
   15120    4635.1985
   15121    4553.1414
   15122    4680.7902
   15123    4686.9441
   15124    4735.5061
   15125    4541.9169
   15126    4561.7403
   15127    4627.3114
   15128    4576.4706
   15129    4596.3605
   15130    4668.7136
   15131    4632.2511
   15132    4604.3730
   15133    4572.4835
   15134    4568.3547
   15135    4593.6529
   15136    4522.8542
   15137    4486.2474
   15138    4522.4595
   15139    4486.4672
   15140    4528.1760
   15141    4506.4570
   15142    4555.9718
   15143    4504.3539
   15144    4536.3446
   15145    4612.0406
   15146    4574.0811
   15147    4530.2828
   15148    4545.6214
   15149    4568.2008
   15150    4576.2043
   15151    4430.6289
   15152    4553.5018
   15153    4632.4588
   15154    4592.7033
   15155    4525.4468
   15156    4652.0704
   15157    4623.3083
   15158    4618.8305
   15159    4619.7682
   15160    4529.4724
   15161    4697.9773
   15162    4731.6500
   15163    4595.0463
   15164    4587.6885
   15165    4755.5893
   15166    4663.3833
   15167    4545.6256
   15168    4646.2742
   15169    4562.4545
   15170    4706.1820
   15171    4731.6408
   15172    4630.4086
   15173    4570.8273
   15174    4673.7653
   15175    4621.6026
   15176    4795.2637
   15177    4810.9638
   15178    4841.2328
   15179    4680.2550
   15180    4603.4497
   15181    4588.8873
   15182    4619.5318
   15183    4627.2057
   15184    4617.6072
   15185    4523.7503
   15186    4525.1715
   15187    4552.3205
   15188    4569.7762
   15189    4573.4821
   15190    4637.6618
   15191    4677.7000
   15192    4589.5732
   15193    4642.5849
   15194    4630.7128
   15195    4515.6308
   15196    4571.4789
   15197    4504.3773
   15198    4527.3214
   15199    4531.2879
   15200    4413.1331
   15201    4520.1628
   15202    4597.0805
   15203    4657.4121
   15204    4699.2727
   15205    4665.0848
   15206    4573.4238
   15207    4600.8039
   15208    4655.5587
   15209    4730.8774
   15210    4651.6348
   15211    4642.4772
   15212    4610.3602
   15213    4529.5772
   15214    4663.5585
   15215    4681.8961
   15216    4629.7046
   15217    4553.5583
   15218    4659.7241
   15219    4640.2505
   15220    4709.9532
   15221    4709.7814
   15222    4666.1790
   15223    4515.5943
   15224    4531.9835
   15225    4577.6361
   15226    4620.8629
   15227    4539.0724
   15228    4521.1250
   15229    4477.3723
   15230    4658.7317
   15231    4688.7448
   15232    4623.9255
   15233    4626.4149
   15234    4520.3909
   15235    4657.8248
   15236    4499.4992
   15237    4566.8997
   15238    4361.1485
   15239    4495.9573
   15240    4475.4996
   15241    4585.1764
   15242    4536.7971
   15243    4393.8833
   15244    4509.9974
   15245    4602.4564
   15246    4601.1385
   15247    4607.4501
   15248    4573.6913
   15249    4541.9893
   15250    4461.4442
   15251    4516.2158
   15252    4492.6440
   15253    4531.7276
   15254    4513.4211
   15255    4379.4520
   15256    4473.5316
   15257    4449.6571
   15258    4524.1728
   15259    4476.5223
   15260    4541.7760
   15261    4597.6562
   15262    4531.6573
   15263    4545.6321
   15264    4454.3757
   15265    4476.1917
   15266    4525.4962
   15267    4478.4426
   15268    4416.3153
   15269    4504.1700
   15270    4550.1352
   15271    4572.2522
   15272    4462.1353
   15273    4515.9593
   15274    4486.1709
   15275    4496.4651
   15276    4572.1397
   15277    4463.8762
   15278    4593.1814
   15279    4739.4624
   15280    4707.1852
   15281    4648.4969
   15282    4705.8169
   15283    4668.4688
   15284    4715.9636
   15285    4731.0042
   15286    4664.3268
   15287    4699.0972
   15288    4745.9230
   15289    4742.3132
   15290    4532.7630
   15291    4730.9251
   15292    4777.5720
   15293    4789.2936
   15294    4761.8659
   15295    4810.5166
   15296    4796.8100
   15297    4825.1410
   15298    4812.4659
   15299    4928.1552
   15300    4750.8281
   15301    4714.2736
   15302    4746.1324
   15303    4735.8579
   15304    4613.2930
   15305    4759.1150
   15306    4660.0246
   15307    4745.3640
   15308    4548.9957
   15309    4587.6666
   15310    4618.3427
   15311    4494.9121
   15312    4480.1999
   15313    4463.9685
   15314    4486.9254
   15315    4617.7868
   15316    4456.2522
   15317    4582.1287
   15318    4415.9346
   15319    4597.2320
   15320    4423.7469
   15321    4407.8763
   15322    4723.5928
   15323    4366.0868
   15324    4393.3336
   15325    4416.3509
   15326    4432.3078
   15327    4621.4638
   15328    4431.7740
   15329    4415.0997
   15330    4409.4645
   15331    4382.5080
   15332    4298.3777
   15333    4371.2121
   15334    4408.2879
   15335    4301.6282
   15336    4414.6769
   15337    4497.8900
   15338    4443.0254
   15339    4479.5755
   15340    4406.5175
   15341    4510.0508
   15342    4490.4432
   15343    4507.2102
   15344    4527.5710
   15345    4406.3723
   15346    4506.4951
   15347    4446.6387
   15348    4523.2929
   15349    4591.8489
   15350    4658.7861
   15351    4521.4208
   15352    4461.3459
   15353    4605.4416
   15354    4417.5222
   15355    4462.8030
   15356    4506.6093
   15357    4595.7539
   15358    4567.2081
   15359    4556.7905
   15360    4510.2025
   15361    4524.4949
   15362    4439.1316
   15363    4534.4221
   15364    4508.5318
   15365    4592.9945
   15366    4658.1813
   15367    4539.3765
   15368    4591.6578
   15369    4707.8742
   15370    4592.4309
   15371    4546.0422
   15372    4629.7114
   15373    4604.0712
   15374    4589.0332
   15375    4743.4755
   15376    4688.2340
   15377    4521.1742
   15378    4572.5609
   15379    4651.7068
   15380    4626.5524
   15381    4700.2552
   15382    4591.9357
   15383    4687.3236
   15384    4708.0702
   15385    4596.4245
   15386    4731.8469
   15387    4461.5064
   15388    4592.9244
   15389    4581.5753
   15390    4660.4613
   15391    4510.0598
   15392    4699.5171
   15393    4842.3717
   15394    4735.1363
   15395    4650.7172
   15396    4734.2364
   15397    4593.0332
   15398    4814.8103
   15399    4786.1307
   15400    4687.7158
   15401    4654.0037
   15402    4722.0654
   15403    4602.0054
   15404    4463.5697
   15405    4466.9037
   15406    4588.8795
   15407    4618.6423
   15408    4572.9481
   15409    4594.6653
   15410    4769.7463
   15411    4740.9489
   15412    4621.5228
   15413    4701.1265
   15414    4640.3229
   15415    4624.7731
   15416    4635.2054
   15417    4624.2078
   15418    4622.3743
   15419    4786.9862
   15420    4700.9335
   15421    4723.4386
   15422    4585.1775
   15423    4545.6268
   15424    4645.4421
   15425    4477.4109
   15426    4504.0202
   15427    4516.7386
   15428    4587.0289
   15429    4604.8364
   15430    4545.4579
   15431    4642.0618
   15432    4526.3219
   15433    4643.7860
   15434    4619.8881
   15435    4628.5664
   15436    4680.6979
   15437    4522.0139
   15438    4558.2643
   15439    4467.5503
   15440    4532.7402
   15441    4510.7815
   15442    4449.4580
   15443    4469.4502
   15444    4477.6504
   15445    4581.3999
   15446    4474.2529
   15447    4486.3442
   15448    4653.0910
   15449    4609.3715
   15450    4555.0808
   15451    4529.8626
   15452    4487.7759
   15453    4576.9740
   15454    4602.0089
   15455    4595.3208
   15456    4543.0926
   15457    4587.0849
   15458    4505.1329
   15459    4507.1884
   15460    4611.3897
   15461    4598.0009
   15462    4489.8699
   15463    4510.7407
   15464    4531.2027
   15465    4473.8099
   15466    4554.5495
   15467    4345.1436
   15468    4557.8634
   15469    4665.2948
   15470    4660.7911
   15471    4514.4696
   15472    4490.9341
   15473    4558.7296
   15474    4621.6032
   15475    4571.2160
   15476    4648.3488
   15477    4611.1287
   15478    4619.0905
   15479    4566.8406
   15480    4757.5868
   15481    4630.3305
   15482    4564.4115
   15483    4565.0606
   15484    4445.6741
   15485    4484.3813
   15486    4564.0597
   15487    4639.7445
   15488    4617.1491
   15489    4611.7360
   15490    4655.5113
   15491    4613.5274
   15492    4531.5936
   15493    4566.0366
   15494    4624.0813
   15495    4620.9211
   15496    4644.7867
   15497    4445.3124
   15498    4594.6260
   15499    4606.0340
   15500    4635.4736
   15501    4645.8942
   15502    4549.5043
   15503    4564.8408
   15504    4430.7911
   15505    4637.7574
   15506    4578.0810
   15507    4550.4266
   15508    4575.0138
   15509    4523.9935
   15510    4554.0555
   15511    4589.2750
   15512    4469.3085
   15513    4529.1969
   15514    4493.2903
   15515    4558.8434
   15516    4635.7617
   15517    4621.4159
   15518    4612.3212
   15519    4586.6303
   15520    4500.6390
   15521    4422.4213
   15522    4410.1027
   15523    4575.5007
   15524    4509.3158
   15525    4528.1238
   15526    4661.3446
   15527    4657.6902
   15528    4578.8485
   15529    4559.7088
   15530    4474.7125
   15531    4704.8510
   15532    4656.3655
   15533    4537.5565
   15534    4581.8810
   15535    4464.3274
   15536    4492.3552
   15537    4451.2351
   15538    4386.5685
   15539    4468.6721
   15540    4486.5353
   15541    4431.9229
   15542    4454.3735
   15543    4533.4117
   15544    4475.1043
   15545    4493.9406
   15546    4589.6867
   15547    4418.3284
   15548    4475.2287
   15549    4662.0631
   15550    4479.0228
   15551    4571.3849
   15552    4511.6899
   15553    4622.4298
   15554    4555.1019
   15555    4601.4516
   15556    4541.3308
   15557    4506.4978
   15558    4442.3540
   15559    4405.8316
   15560    4541.3519
   15561    4473.4475
   15562    4508.5101
   15563    4469.6172
   15564    4548.9567
   15565    4554.6944
   15566    4663.3492
   15567    4507.8175
   15568    4527.0635
   15569    4648.4063
   15570    4513.7741
   15571    4597.1252
   15572    4489.3029
   15573    4511.7261
   15574    4618.0790
   15575    4565.9258
   15576    4516.1802
   15577    4486.4014
   15578    4620.9048
   15579    4554.8015
   15580    4501.9911
   15581    4574.5249
   15582    4511.5001
   15583    4576.4573
   15584    4533.7601
   15585    4630.2437
   15586    4493.7621
   15587    4658.3875
   15588    4457.3411
   15589    4554.1340
   15590    4634.3493
   15591    4614.1755
   15592    4586.4459
   15593    4609.0393
   15594    4646.6966
   15595    4614.2065
   15596    4698.2880
   15597    4521.9203
   15598    4540.4312
   15599    4623.8641
   15600    4560.6977
   15601    4606.4465
   15602    4474.9556
   15603    4551.2948
   15604    4715.9949
   15605    4542.6003
   15606    4590.4258
   15607    4657.9053
   15608    4724.0457
   15609    4567.1023
   15610    4637.0099
   15611    4588.8917
   15612    4692.5821
   15613    4498.0387
   15614    4666.1775
   15615    4640.5463
   15616    4616.5189
   15617    4610.6339
   15618    4520.5256
   15619    4609.5641
   15620    4589.9683
   15621    4607.6070
   15622    4663.7999
   15623    4568.6692
   15624    4572.6259
   15625    4531.8107
   15626    4665.6393
   15627    4578.2927
   15628    4627.1023
   15629    4614.8722
   15630    4651.1810
   15631    4688.3989
   15632    4584.7515
   15633    4595.6460
   15634    4632.5856
   15635    4731.9520
   15636    4554.4539
   15637    4599.4244
   15638    4598.8728
   15639    4629.8784
   15640    4700.8625
   15641    4691.5542
   15642    4606.5577
   15643    4605.2171
   15644    4605.1243
   15645    4577.6775
   15646    4640.7279
   15647    4639.4883
   15648    4489.3041
   15649    4627.8236
   15650    4644.3486
   15651    4587.0202
   15652    4456.8604
   15653    4483.0769
   15654    4498.4550
   15655    4690.3900
   15656    4754.2803
   15657    4660.3379
   15658    4650.5967
   15659    4776.4173
   15660    4598.3985
   15661    4658.1229
   15662    4571.2897
   15663    4565.2915
   15664    4560.8016
   15665    4408.5953
   15666    4533.7578
   15667    4531.3304
   15668    4554.8229
   15669    4593.9995
   15670    4647.7383
   15671    4537.9709
   15672    4500.0122
   15673    4540.6963
   15674    4516.4973
   15675    4448.8971
   15676    4601.4689
   15677    4575.5094
   15678    4498.3749
   15679    4596.4500
   15680    4665.0140
   15681    4542.1165
   15682    4582.5182
   15683    4549.0242
   15684    4441.5817
   15685    4628.3577
   15686    4644.1529
   15687    4634.2377
   15688    4603.8402
   15689    4475.8801
   15690    4587.0519
   15691    4576.6746
   15692    4725.4092
   15693    4791.4257
   15694    4689.9549
   15695    4696.4226
   15696    4792.8005
   15697    4554.9278
   15698    4510.5115
   15699    4425.2370
   15700    4560.4325
   15701    4551.2051
   15702    4553.6414
   15703    4526.2403
   15704    4522.8446
   15705    4661.2912
   15706    4543.2962
   15707    4504.8225
   15708    4527.7046
   15709    4531.7040
   15710    4477.3525
   15711    4559.1414
   15712    4551.6677
   15713    4444.2495
   15714    4537.3023
   15715    4422.1937
   15716    4579.6394
   15717    4435.1346
   15718    4620.3379
   15719    4544.5005
   15720    4474.3098
   15721    4492.1311
   15722    4462.8561
   15723    4473.5074
   15724    4602.7750
   15725    4617.5123
   15726    4524.9235
   15727    4550.2799
   15728    4600.5551
   15729    4528.8693
   15730    4567.5008
   15731    4550.4351
   15732    4583.9948
   15733    4587.4336
   15734    4517.7091
   15735    4658.5927
   15736    4581.0346
   15737    4529.5294
   15738    4555.6198
   15739    4592.2142
   15740    4442.7744
   15741    4589.3321
   15742    4659.3789
   15743    4608.6566
   15744    4597.1410
   15745    4521.4441
   15746    4728.7171
   15747    4536.6553
   15748    4571.1336
   15749    4661.7473
   15750    4550.7105
   15751    4691.1378
   15752    4684.7178
   15753    4520.1166
   15754    4605.3967
   15755    4550.8929
   15756    4479.9869
   15757    4638.2137
   15758    4519.1653
   15759    4579.4905
   15760    4597.0147
   15761    4439.8336
   15762    4594.1402
   15763    4769.9235
   15764    4589.2669
   15765    4498.8088
   15766    4519.9249
   15767    4482.1121
   15768    4425.7730
   15769    4574.6618
   15770    4577.2460
   15771    4664.7894
   15772    4629.3579
   15773    4613.5132
   15774    4539.8679
   15775    4486.2279
   15776    4560.4076
   15777    4539.2375
   15778    4506.9639
   15779    4664.8414
   15780    4780.2151
   15781    4677.7280
   15782    4749.9336
   15783    4642.6110
   15784    4680.3057
   15785    4607.4341
   15786    4567.9692
   15787    4635.6936
   15788    4578.2854
   15789    4562.7155
   15790    4493.1593
   15791    4661.5096
   15792    4633.2058
   15793    4584.1404
   15794    4439.5856
   15795    4523.5892
   15796    4627.5254
   15797    4477.6478
   15798    4586.1681
   15799    4682.8128
   15800    4637.6752
   15801    4510.9727
   15802    4614.2724
   15803    4585.8038
   15804    4672.2683
   15805    4559.7462
   15806    4478.9922
   15807    4762.8574
   15808    4618.5321
   15809    4490.9462
   15810    4537.3075
   15811    4487.3369
   15812    4551.4731
   15813    4595.9169
   15814    4501.3368
   15815    4580.1001
   15816    4560.9860
   15817    4639.7743
   15818    4609.1644
   15819    4542.9433
   15820    4608.6189
   15821    4573.7895
   15822    4628.4037
   15823    4525.5368
   15824    4541.4315
   15825    4573.3673
   15826    4541.6830
   15827    4713.1265
   15828    4648.0780
   15829    4669.2630
   15830    4566.9900
   15831    4613.2567
   15832    4560.4232
   15833    4483.3135
   15834    4471.2693
   15835    4587.1767
   15836    4531.7873
   15837    4508.3147
   15838    4569.2156
   15839    4682.8131
   15840    4534.6023
   15841    4534.1896
   15842    4576.8984
   15843    4574.7029
   15844    4622.7890
   15845    4562.9219
   15846    4610.8127
   15847    4596.0028
   15848    4571.7217
   15849    4552.4801
   15850    4330.2736
   15851    4425.8005
   15852    4665.4977
   15853    4584.8831
   15854    4595.8785
   15855    4621.5067
   15856    4679.8541
   15857    4619.7390
   15858    4547.3666
   15859    4555.0365
   15860    4530.8145
   15861    4523.3043
   15862    4557.1506
   15863    4513.5050
   15864    4549.7948
   15865    4452.2834
   15866    4541.2366
   15867    4542.0035
   15868    4460.7651
   15869    4519.7221
   15870    4622.9797
   15871    4571.4170
   15872    4636.5459
   15873    4481.1464
   15874    4463.6761
   15875    4549.6249
   15876    4573.1521
   15877    4647.0396
   15878    4629.6050
   15879    4808.5774
   15880    4629.4681
   15881    4549.5890
   15882    4519.0314
   15883    4536.1195
   15884    4655.8039
   15885    4729.7502
   15886    4700.5348
   15887    4876.8056
   15888    4720.3154
   15889    4898.0478
   15890    4740.3711
   15891    4744.1196
   15892    4743.7761
   15893    4695.9565
   15894    4623.5498
   15895    4613.0003
   15896    4647.8942
   15897    4602.4436
   15898    4790.7981
   15899    4672.9709
   15900    4725.3747
   15901    4579.1826
   15902    4658.5110
   15903    4657.1165
   15904    4661.8636
   15905    4688.1431
   15906    4573.5343
   15907    4629.6730
   15908    4608.2835
   15909    4589.4896
   15910    4661.2995
   15911    4661.8518
   15912    4521.6428
   15913    4644.9885
   15914    4657.1208
   15915    4566.9624
   15916    4657.9046
   15917    4583.8432
   15918    4699.8136
   15919    4617.6990
   15920    4618.9892
   15921    4623.9945
   15922    4668.9934
   15923    4676.9343
   15924    4560.8748
   15925    4617.0181
   15926    4602.3188
   15927    4551.2473
   15928    4726.3401
   15929    4550.2353
   15930    4658.6409
   15931    4528.2603
   15932    4627.6091
   15933    4592.1731
   15934    4638.9632
   15935    4633.7671
   15936    4576.2631
   15937    4644.7788
   15938    4444.3501
   15939    4516.8612
   15940    4644.6424
   15941    4454.1901
   15942    4505.3356
   15943    4386.8515
   15944    4484.4713
   15945    4501.9366
   15946    4480.4211
   15947    4452.5937
   15948    4569.2700
   15949    4558.1515
   15950    4614.8456
   15951    4555.0378
   15952    4473.9706
   15953    4649.4756
   15954    4589.1722
   15955    4687.8394
   15956    4722.2172
   15957    4623.4778
   15958    4665.4618
   15959    4680.2049
   15960    4787.3691
   15961    4693.0223
   15962    4708.8245
   15963    4715.9980
   15964    4774.0438
   15965    4708.4403
   15966    4670.4941
   15967    4856.2446
   15968    4760.8157
   15969    4819.0262
   15970    4857.0929
   15971    4724.8565
   15972    4658.7131
   15973    4694.1188
   15974    4731.6672
   15975    4754.2361
   15976    4601.7181
   15977    4648.0315
   15978    4747.2295
   15979    4653.4513
   15980    4578.4618
   15981    4580.8754
   15982    4463.6438
   15983    4522.2718
   15984    4627.1832
   15985    4529.3435
   15986    4674.9668
   15987    4527.9768
   15988    4485.9347
   15989    4421.4803
   15990    4426.3103
   15991    4527.5207
   15992    4485.7090
   15993    4748.1834
   15994    4708.7604
   15995    4525.6893
   15996    4750.7245
   15997    4759.9371
   15998    4723.0893
   15999    4747.3647
   16000    4673.4102
   16001    4719.5500
   16002    4608.7375
   16003    4577.4334
   16004    4629.8797
   16005    4665.8654
   16006    4574.0734
   16007    4634.6813
   16008    4716.2764
   16009    4739.1159
   16010    4782.0106
   16011    4772.2682
   16012    4701.2677
   16013    4634.3599
   16014    4683.9191
   16015    4771.5262
   16016    4760.9087
   16017    4841.0594
   16018    4674.7639
   16019    4573.3709
   16020    4648.0338
   16021    4632.7742
   16022    4613.4196
   16023    4705.4857
   16024    4683.2021
   16025    4736.0793
   16026    4652.5841
   16027    4800.6275
   16028    4674.3584
   16029    4558.2199
   16030    4681.2010
   16031    4644.6443
   16032    4775.4617
   16033    4552.4674
   16034    4726.7553
   16035    4629.7281
   16036    4710.8277
   16037    4715.5167
   16038    4619.2686
   16039    4799.7146
   16040    4681.5607
   16041    4825.3253
   16042    4715.1330
   16043    4733.9880
   16044    4634.0792
   16045    4725.6856
   16046    4750.6150
   16047    4764.1964
   16048    4576.1371
   16049    4672.3282
   16050    4814.1873
   16051    4772.4070
   16052    4704.7472
   16053    4784.4469
   16054    4600.6148
   16055    4747.2943
   16056    4655.1499
   16057    4672.4840
   16058    4849.5551
   16059    4690.4058
   16060    4685.2338
   16061    4808.7262
   16062    4793.4617
   16063    4935.0319
   16064    4780.6724
   16065    4819.8145
   16066    4668.4516
   16067    4703.1685
   16068    4721.6745
   16069    4783.8830
   16070    4819.4422
   16071    4709.4478
   16072    4959.5656
   16073    4962.1347
   16074    4969.4406
   16075    4815.8225
   16076    4870.0400
   16077    4766.1935
   16078    4855.4193
   16079    4773.9531
   16080    4816.6267
   16081    4672.8221
   16082    4634.5798
   16083    4673.8077
   16084    4762.1211
   16085    4631.6088
   16086    4719.0295
   16087    4650.6329
   16088    4777.2306
   16089    4682.0064
   16090    4747.5457
   16091    4709.7223
   16092    4791.5910
   16093    4780.8975
   16094    4896.0005
   16095    4664.6283
   16096    4725.2648
   16097    4713.5601
   16098    4739.6738
   16099    4646.4760
   16100    4771.6645
   16101    4631.7436
   16102    4634.0187
   16103    4706.5382
   16104    4777.5438
   16105    4656.1511
   16106    4602.3154
   16107    4567.5585
   16108    4648.8118
   16109    4531.6753
   16110    4624.5033
   16111    4613.6726
   16112    4627.4516
   16113    4571.4339
   16114    4566.2021
   16115    4599.7926
   16116    4806.7152
   16117    4683.7063
   16118    4641.5709
   16119    4591.4929
   16120    4686.9853
   16121    4740.2704
   16122    4691.0801
   16123    4841.2593
   16124    4805.7040
   16125    4725.1682
   16126    4699.2477
   16127    4780.8395
   16128    4713.4353
   16129    4596.8418
   16130    4630.1473
   16131    4627.2170
   16132    4635.0793
   16133    4704.2093
   16134    4719.7510
   16135    4735.5267
   16136    4745.7152
   16137    4753.5152
   16138    4667.0408
   16139    4630.7551
   16140    4823.6417
   16141    4637.4273
   16142    4824.5372
   16143    4798.1525
   16144    4769.5634
   16145    4841.2961
   16146    4794.7698
   16147    4717.9196
   16148    4686.8618
   16149    4760.5708
   16150    4781.7298
   16151    4674.6854
   16152    4834.3881
   16153    4641.6598
   16154    4721.9357
   16155    4688.5042
   16156    4717.0903
   16157    4614.1130
   16158    4650.3917
   16159    4716.9546
   16160    4677.3127
   16161    4672.5294
   16162    4515.3345
   16163    4554.4661
   16164    4745.7295
   16165    4643.1430
   16166    4664.6322
   16167    4646.0367
   16168    4671.2739
   16169    4580.7974
   16170    4658.7203
   16171    4628.2617
   16172    4646.5415
   16173    4775.3354
   16174    4586.5935
   16175    4565.2097
   16176    4566.0763
   16177    4552.5442
   16178    4653.9521
   16179    4562.7589
   16180    4584.0508
   16181    4657.2956
   16182    4530.4115
   16183    4648.4180
   16184    4759.9653
   16185    4579.7308
   16186    4601.8926
   16187    4641.0266
   16188    4531.2147
   16189    4632.5065
   16190    4689.5399
   16191    4655.0591
   16192    4702.9318
   16193    4674.3684
   16194    4720.3053
   16195    4716.9354
   16196    4667.2189
   16197    4807.9188
   16198    4635.7893
   16199    4618.9996
   16200    4671.1587
   16201    4488.8656
   16202    4648.0480
   16203    4700.4280
   16204    4728.0712
   16205    4663.7904
   16206    4699.4680
   16207    4679.3124
   16208    4790.4826
   16209    4712.5803
   16210    4638.3855
   16211    4863.9086
   16212    4706.0207
   16213    4762.1425
   16214    4698.3064
   16215    4793.3565
   16216    4771.9748
   16217    4836.7995
   16218    4937.7132
   16219    4786.6943
   16220    4831.6451
   16221    4802.8806
   16222    4923.7033
   16223    4828.7105
   16224    4932.9925
   16225    4919.7026
   16226    4822.7085
   16227    4811.7481
   16228    4760.6120
   16229    4791.6415
   16230    4826.8338
   16231    4749.7370
   16232    4754.7746
   16233    4799.8753
   16234    4597.5676
   16235    4720.2809
   16236    4769.1834
   16237    4851.7376
   16238    4783.1132
   16239    4919.8287
   16240    4845.3753
   16241    4835.0098
   16242    4906.9660
   16243    4883.0738
   16244    4786.0606
   16245    4918.5113
   16246    4682.6804
   16247    4800.7712
   16248    4755.7340
   16249    4646.6073
   16250    4785.5912
   16251    4699.9649
   16252    4821.3053
   16253    4829.0989
   16254    4901.4170
   16255    4696.4208
   16256    4773.9041
   16257    4857.4040
   16258    4802.5437
   16259    4698.6664
   16260    4650.4146
   16261    4759.8922
   16262    4743.7358
   16263    4734.6589
   16264    4658.6527
   16265    4754.3165
   16266    4748.8912
   16267    4724.6738
   16268    4712.1817
   16269    4684.7441
   16270    4790.2254
   16271    4699.0213
   16272    4649.1714
   16273    4590.9084
   16274    4541.6249
   16275    4696.4334
   16276    4660.8690
   16277    4802.3811
   16278    4733.4502
   16279    4789.4476
   16280    4820.7219
   16281    4810.4690
   16282    4909.9256
   16283    4799.3773
   16284    4805.6822
   16285    4776.7620
   16286    4774.4105
   16287    4834.0802
   16288    4755.5757
   16289    4833.8059
   16290    4908.1519
   16291    4827.5037
   16292    4790.8342
   16293    4751.0933
   16294    4831.8293
   16295    4854.1189
   16296    4713.0907
   16297    4754.9955
   16298    4849.1587
   16299    4857.9629
   16300    4871.5675
   16301    4829.0869
   16302    4779.4791
   16303    4737.4199
   16304    4754.9064
   16305    4829.4591
   16306    4876.5198
   16307    4798.4395
   16308    4764.6683
   16309    4785.7618
   16310    4794.7770
   16311    4876.6669
   16312    4769.6506
   16313    4771.8297
   16314    4762.0701
   16315    4743.7810
   16316    4772.2877
   16317    4734.4278
   16318    4819.7526
   16319    4779.8854
   16320    4708.5949
   16321    4855.9292
   16322    4679.7266
   16323    4720.2470
   16324    4643.4374
   16325    4673.8214
   16326    4709.1210
   16327    4769.8247
   16328    4788.3904
   16329    4736.1743
   16330    4827.9915
   16331    4723.6206
   16332    4868.4995
   16333    4878.2414
   16334    4834.0160
   16335    4901.2575
   16336    4712.5757
   16337    4741.6938
   16338    4855.9698
   16339    4723.1344
   16340    4732.9957
   16341    4703.3666
   16342    4597.6948
   16343    4617.5341
   16344    4592.1929
   16345    4649.8521
   16346    4598.8000
   16347    4716.4881
   16348    4754.6172
   16349    4672.7926
   16350    4569.2870
   16351    4433.5912
   16352    4531.2157
   16353    4727.0400
   16354    4715.0685
   16355    4682.3448
   16356    4668.4063
   16357    4666.6320
   16358    4612.7094
   16359    4630.9331
   16360    4661.5928
   16361    4672.9362
   16362    4622.0774
   16363    4658.3933
   16364    4614.0613
   16365    4621.8827
   16366    4486.3969
   16367    4661.7012
   16368    4384.4344
   16369    4463.6851
   16370    4466.9620
   16371    4392.9095
   16372    4491.4139
   16373    4495.1933
   16374    4486.5399
   16375    4450.6509
   16376    4531.8435
   16377    4490.1230
   16378    4504.5258
   16379    4542.7357
   16380    4386.6659
   16381    4630.1568
   16382    4511.4244
   16383    4575.4278
   16384    4458.5006
   16385    4451.0190
   16386    4488.3257
   16387    4412.0325
   16388    4475.2831
   16389    4505.0999
   16390    4560.5350
   16391    4521.2039
   16392    4562.8764
   16393    4516.1893
   16394    4589.5785
   16395    4644.7739
   16396    4421.0805
   16397    4608.7808
   16398    4613.7118
   16399    4551.0677
   16400    4451.6225
   16401    4498.0853
   16402    4489.5667
   16403    4514.6971
   16404    4420.7624
   16405    4529.0376
   16406    4459.6689
   16407    4553.3823
   16408    4572.0174
   16409    4574.5255
   16410    4567.3454
   16411    4522.9164
   16412    4758.1606
   16413    4647.1203
   16414    4576.3269
   16415    4667.5780
   16416    4650.9421
   16417    4530.5225
   16418    4566.4005
   16419    4482.6074
   16420    4593.0409
   16421    4540.0815
   16422    4630.4410
   16423    4379.9889
   16424    4522.0035
   16425    4539.4090
   16426    4546.0915
   16427    4405.0454
   16428    4544.0563
   16429    4567.4899
   16430    4678.2686
   16431    4580.0207
   16432    4503.6182
   16433    4469.7521
   16434    4529.8945
   16435    4594.3245
   16436    4612.3578
   16437    4528.3304
   16438    4678.2352
   16439    4699.7348
   16440    4530.2887
   16441    4644.5675
   16442    4535.5693
   16443    4527.2350
   16444    4466.0298
   16445    4471.6069
   16446    4587.1066
   16447    4613.3331
   16448    4675.5509
   16449    4602.4437
   16450    4553.3425
   16451    4425.7929
   16452    4510.7933
   16453    4492.6798
   16454    4509.6566
   16455    4644.4888
   16456    4673.7649
   16457    4760.0201
   16458    4637.0109
   16459    4715.9147
   16460    4659.3634
   16461    4605.3596
   16462    4491.0557
   16463    4505.0713
   16464    4558.8310
   16465    4555.6722
   16466    4397.7289
   16467    4543.0001
   16468    4624.7987
   16469    4593.8601
   16470    4598.4800
   16471    4523.8389
   16472    4533.5222
   16473    4500.0880
   16474    4485.3115
   16475    4557.2308
   16476    4594.4850
   16477    4587.1117
   16478    4586.6056
   16479    4638.5339
   16480    4618.5163
   16481    4563.0325
   16482    4478.2063
   16483    4467.4990
   16484    4566.7803
   16485    4578.0594
   16486    4639.7988
   16487    4668.9919
   16488    4713.6111
   16489    4604.8420
   16490    4667.2666
   16491    4525.0896
   16492    4619.5367
   16493    4656.0598
   16494    4605.0634
   16495    4625.2453
   16496    4669.9668
   16497    4793.4472
   16498    4733.2279
   16499    4766.7877
   16500    4693.8677
   16501    4727.2003
   16502    4708.3024
   16503    4600.5665
   16504    4491.0590
   16505    4516.9329
   16506    4541.9968
   16507    4603.6263
   16508    4585.6151
   16509    4527.1635
   16510    4553.3158
   16511    4769.8155
   16512    4611.5977
   16513    4658.7780
   16514    4572.4458
   16515    4478.6284
   16516    4575.2429
   16517    4709.9944
   16518    4696.0962
   16519    4594.1797
   16520    4666.5820
   16521    4582.5296
   16522    4524.2481
   16523    4736.7599
   16524    4574.2327
   16525    4515.7481
   16526    4597.9235
   16527    4602.2778
   16528    4427.9992
   16529    4606.4704
   16530    4481.5731
   16531    4549.5265
   16532    4453.6031
   16533    4476.3953
   16534    4499.9598
   16535    4553.6776
   16536    4586.0925
   16537    4578.3334
   16538    4533.4903
   16539    4519.0971
   16540    4479.7890
   16541    4659.0082
   16542    4594.2057
   16543    4640.3002
   16544    4568.7332
   16545    4707.9425
   16546    4440.0375
   16547    4573.6454
   16548    4596.6721
   16549    4683.1613
   16550    4631.0889
   16551    4712.2732
   16552    4546.8775
   16553    4572.5502
   16554    4553.3547
   16555    4598.5320
   16556    4626.5497
   16557    4708.7771
   16558    4675.2565
   16559    4724.7975
   16560    4627.7127
   16561    4591.3280
   16562    4553.3978
   16563    4662.1421
   16564    4682.9388
   16565    4619.3852
   16566    4687.4139
   16567    4644.6164
   16568    4564.7566
   16569    4615.7950
   16570    4638.1319
   16571    4643.4472
   16572    4504.6396
   16573    4656.5167
   16574    4603.3681
   16575    4484.1353
   16576    4547.6764
   16577    4489.7990
   16578    4467.9742
   16579    4539.6492
   16580    4520.6022
   16581    4614.9640
   16582    4626.6442
   16583    4519.3825
   16584    4633.5604
   16585    4685.4458
   16586    4499.3023
   16587    4590.7788
   16588    4556.2963
   16589    4559.0418
   16590    4527.6367
   16591    4592.9253
   16592    4521.9876
   16593    4581.5687
   16594    4562.3575
   16595    4554.5586
   16596    4523.3638
   16597    4542.8993
   16598    4582.5148
   16599    4595.9796
   16600    4561.9156
   16601    4667.3782
   16602    4608.4375
   16603    4686.1238
   16604    4588.3725
   16605    4696.4132
   16606    4572.1229
   16607    4759.6766
   16608    4641.9520
   16609    4627.9293
   16610    4573.3528
   16611    4579.4852
   16612    4505.6565
   16613    4575.6008
   16614    4681.4655
   16615    4601.8844
   16616    4639.3726
   16617    4728.6756
   16618    4709.8632
   16619    4627.4096
   16620    4701.3899
   16621    4743.2461
   16622    4833.1703
   16623    4705.0281
   16624    4604.0403
   16625    4684.2367
   16626    4670.1014
   16627    4666.3408
   16628    4688.3377
   16629    4635.5723
   16630    4715.2576
   16631    4567.9641
   16632    4593.6926
   16633    4583.2911
   16634    4718.9209
   16635    4529.6255
   16636    4631.6549
   16637    4543.5463
   16638    4639.9770
   16639    4604.0247
   16640    4610.6983
   16641    4664.6396
   16642    4655.7788
   16643    4651.4004
   16644    4784.5390
   16645    4741.1864
   16646    4711.7220
   16647    4595.7073
   16648    4590.4583
   16649    4590.3923
   16650    4597.1052
   16651    4679.4441
   16652    4675.8226
   16653    4512.6586
   16654    4631.3847
   16655    4614.5478
   16656    4423.7131
   16657    4556.7738
   16658    4681.2953
   16659    4712.5880
   16660    4561.2710
   16661    4721.2321
   16662    4673.8387
   16663    4637.8606
   16664    4748.4084
   16665    4622.7043
   16666    4672.2033
   16667    4612.6967
   16668    4754.6184
   16669    4604.6259
   16670    4645.7569
   16671    4710.3978
   16672    4727.5157
   16673    4707.7720
   16674    4768.5119
   16675    4688.4408
   16676    4771.5600
   16677    4707.4645
   16678    4613.3880
   16679    4710.5858
   16680    4672.0961
   16681    4760.8176
   16682    4640.8948
   16683    4558.2709
   16684    4665.1397
   16685    4781.0958
   16686    4755.3208
   16687    4667.5954
   16688    4727.3619
   16689    4648.1843
   16690    4848.8300
   16691    4834.7818
   16692    4570.2717
   16693    4676.8521
   16694    4577.5680
   16695    4700.2160
   16696    4781.1608
   16697    4739.9768
   16698    4841.0237
   16699    4754.0764
   16700    4740.2851
   16701    4717.9056
   16702    4759.8175
   16703    4832.1509
   16704    4647.5698
   16705    4560.5205
   16706    4786.0421
   16707    4653.0503
   16708    4702.8592
   16709    4786.0137
   16710    4787.4297
   16711    4659.6861
   16712    4783.9483
   16713    4691.8153
   16714    4677.9721
   16715    4812.9499
   16716    4677.0584
   16717    4907.4765
   16718    4710.4471
   16719    4799.3492
   16720    4793.6008
   16721    4809.2263
   16722    4787.8102
   16723    4779.9858
   16724    4737.5536
   16725    4641.5591
   16726    4619.3103
   16727    4587.2568
   16728    4748.2465
   16729    4510.4325
   16730    4807.4164
   16731    4637.6103
   16732    4701.3737
   16733    4727.3719
   16734    4762.0828
   16735    4674.9257
   16736    4829.8225
   16737    4752.3790
   16738    4729.3175
   16739    4603.2766
   16740    4692.6751
   16741    4500.3670
   16742    4715.3893
   16743    4802.0504
   16744    4807.6659
   16745    4761.6903
   16746    4778.9319
   16747    4845.3729
   16748    4802.7238
   16749    4612.0228
   16750    4630.2185
   16751    4811.0841
   16752    4771.0188
   16753    4702.2520
   16754    4777.6777
   16755    4815.6064
   16756    4598.7176
   16757    4650.8265
   16758    4751.7127
   16759    4688.1218
   16760    4793.5851
   16761    4743.2387
   16762    4851.0780
   16763    4767.2800
   16764    4772.1975
   16765    4782.7060
   16766    4547.3060
   16767    4735.9336
   16768    4677.0653
   16769    4594.8627
   16770    4567.6939
   16771    4637.7714
   16772    4667.5936
   16773    4589.0839
   16774    4623.3581
   16775    4527.5278
   16776    4608.7176
   16777    4575.8509
   16778    4516.5635
   16779    4645.3867
   16780    4745.9033
   16781    4649.1690
   16782    4700.2575
   16783    4822.4456
   16784    4785.3403
   16785    4879.7127
   16786    4785.1804
   16787    4819.3318
   16788    4652.4362
   16789    4697.8850
   16790    4666.5218
   16791    4774.1841
   16792    4726.8500
   16793    4835.8766
   16794    4648.0153
   16795    4781.6173
   16796    4662.8815
   16797    4639.8683
   16798    4651.2223
   16799    4722.2933
   16800    4695.8764
   16801    4591.6499
   16802    4573.5328
   16803    4619.5632
   16804    4588.0639
   16805    4679.3809
   16806    4588.9538
   16807    4574.7908
   16808    4492.2998
   16809    4641.8436
   16810    4667.3350
   16811    4757.9533
   16812    4692.2640
   16813    4704.1850
   16814    4738.1064
   16815    4553.9469
   16816    4531.4574
   16817    4628.7801
   16818    4608.0383
   16819    4566.1698
   16820    4560.2565
   16821    4543.0220
   16822    4574.0890
   16823    4502.0393
   16824    4645.3978
   16825    4718.1216
   16826    4727.2863
   16827    4831.2388
   16828    4812.0862
   16829    4684.6975
   16830    4802.9974
   16831    4695.6708
   16832    4738.6663
   16833    4719.3174
   16834    4594.1025
   16835    4872.7022
   16836    4884.3755
   16837    4651.9287
   16838    4730.1927
   16839    4614.3993
   16840    4797.3515
   16841    4590.5362
   16842    4666.6048
   16843    4572.9411
   16844    4532.8257
   16845    4671.1980
   16846    4493.1260
   16847    4584.1046
   16848    4835.3355
   16849    4708.8859
   16850    4711.2171
   16851    4647.0869
   16852    4530.9238
   16853    4476.6999
   16854    4525.9020
   16855    4447.3478
   16856    4603.6818
   16857    4500.7581
   16858    4650.2707
   16859    4571.6780
   16860    4579.5920
   16861    4675.6767
   16862    4623.6972
   16863    4525.7177
   16864    4591.9088
   16865    4702.4847
   16866    4620.0991
   16867    4620.4942
   16868    4537.8782
   16869    4610.3397
   16870    4648.5811
   16871    4645.7117
   16872    4691.5159
   16873    4642.4197
   16874    4386.2157
   16875    4574.3289
   16876    4566.5964
   16877    4535.7545
   16878    4464.1090
   16879    4572.2038
   16880    4515.4709
   16881    4556.4152
   16882    4481.7665
   16883    4401.0114
   16884    4497.7907
   16885    4481.2218
   16886    4521.9786
   16887    4463.5024
   16888    4486.2263
   16889    4664.7544
   16890    4579.3578
   16891    4457.2524
   16892    4584.0082
   16893    4580.8166
   16894    4498.4120
   16895    4562.5732
   16896    4545.4811
   16897    4727.8070
   16898    4636.7885
   16899    4684.5036
   16900    4661.3011
   16901    4666.5989
   16902    4517.4916
   16903    4673.8849
   16904    4658.4106
   16905    4619.9088
   16906    4509.8097
   16907    4577.0682
   16908    4467.0429
   16909    4565.7156
   16910    4500.8907
   16911    4569.3857
   16912    4516.4770
   16913    4782.6976
   16914    4639.5544
   16915    4535.3197
   16916    4516.5557
   16917    4487.8937
   16918    4600.6511
   16919    4606.5118
   16920    4779.0941
   16921    4627.1530
   16922    4570.7703
   16923    4560.1045
   16924    4531.7385
   16925    4429.4613
   16926    4513.7510
   16927    4595.9730
   16928    4565.4090
   16929    4605.3048
   16930    4545.9402
   16931    4355.9275
   16932    4484.6982
   16933    4352.9943
   16934    4407.8090
   16935    4565.4534
   16936    4397.5532
   16937    4481.6879
   16938    4470.4685
   16939    4513.3147
   16940    4502.7445
   16941    4545.3799
   16942    4596.2139
   16943    4646.8563
   16944    4522.7964
   16945    4511.0836
   16946    4601.7493
   16947    4636.1987
   16948    4628.2794
   16949    4600.0235
   16950    4526.0806
   16951    4512.1112
   16952    4508.0585
   16953    4682.3561
   16954    4629.7642
   16955    4527.3095
   16956    4648.6843
   16957    4490.0991
   16958    4628.1847
   16959    4521.1251
   16960    4500.6433
   16961    4575.5236
   16962    4546.0567
   16963    4510.1992
   16964    4746.7666
   16965    4687.2840
   16966    4665.4495
   16967    4722.3706
   16968    4652.9549
   16969    4667.3017
   16970    4656.4474
   16971    4516.1983
   16972    4782.3960
   16973    4801.2938
   16974    4691.0111
   16975    4620.5391
   16976    4566.2913
   16977    4661.7820
   16978    4599.4550
   16979    4621.6472
   16980    4666.2335
   16981    4640.7497
   16982    4589.4521
   16983    4605.1210
   16984    4521.3132
   16985    4572.3506
   16986    4643.1578
   16987    4726.6377
   16988    4662.4630
   16989    4766.3440
   16990    4833.8160
   16991    4696.5742
   16992    4766.8308
   16993    4876.1584
   16994    4832.5623
   16995    4772.1781
   16996    4659.9403
   16997    4695.5864
   16998    4717.9081
   16999    4750.1205
   17000    4730.3380
   17001    4735.1191
   17002    4611.1362
   17003    4792.2259
   17004    4638.6659
   17005    4717.1356
   17006    4754.8716
   17007    4657.3822
   17008    4645.1238
   17009    4857.1933
   17010    4781.7721
   17011    4777.8618
   17012    4605.7507
   17013    4704.5314
   17014    4678.4087
   17015    4632.2414
   17016    4701.9416
   17017    4766.1347
   17018    4688.7649
   17019    4846.0300
   17020    4770.6202
   17021    4883.0063
   17022    4626.6314
   17023    4665.2616
   17024    4825.1142
   17025    4752.8766
   17026    4704.3468
   17027    4675.5536
   17028    4607.6985
   17029    4656.0580
   17030    4534.6567
   17031    4514.4955
   17032    4770.7174
   17033    4546.6856
   17034    4650.8600
   17035    4666.4306
   17036    4590.3882
   17037    4726.5646
   17038    4612.7729
   17039    4810.2943
   17040    4730.1509
   17041    4711.6007
   17042    4650.3761
   17043    4783.6784
   17044    4705.5777
   17045    4706.6354
   17046    4818.8751
   17047    4609.8557
   17048    4642.0437
   17049    4794.5625
   17050    4732.5299
   17051    4642.2994
   17052    4620.5243
   17053    4585.1709
   17054    4623.5681
   17055    4551.3748
   17056    4592.1386
   17057    4636.8037
   17058    4635.4162
   17059    4638.3160
   17060    4528.6149
   17061    4534.6433
   17062    4583.3806
   17063    4599.1676
   17064    4645.5916
   17065    4688.7455
   17066    4632.9912
   17067    4563.7962
   17068    4654.6477
   17069    4557.0246
   17070    4583.6602
   17071    4595.0266
   17072    4804.7441
   17073    4666.3544
   17074    4780.6238
   17075    4720.8672
   17076    4841.5685
   17077    4726.8196
   17078    4693.5442
   17079    4701.1110
   17080    4713.3415
   17081    4788.2676
   17082    4878.2525
   17083    4676.8734
   17084    4610.5761
   17085    4639.1428
   17086    4730.1237
   17087    4713.2763
   17088    4710.0447
   17089    4776.2735
   17090    4752.7543
   17091    4734.1326
   17092    4751.2921
   17093    4771.2459
   17094    4731.4977
   17095    4772.2783
   17096    4780.8291
   17097    4612.6942
   17098    4684.0316
   17099    4787.3904
   17100    4646.1423
   17101    4690.5628
   17102    4601.1274
   17103    4596.6021
   17104    4594.2766
   17105    4547.2748
   17106    4535.1466
   17107    4645.7392
   17108    4766.3424
   17109    4587.1018
   17110    4418.4183
   17111    4763.4678
   17112    4719.2594
   17113    4700.7026
   17114    4567.1276
   17115    4626.7498
   17116    4691.9196
   17117    4632.0880
   17118    4666.7760
   17119    4666.3138
   17120    4668.9265
   17121    4652.0668
   17122    4674.7745
   17123    4657.2923
   17124    4654.4151
   17125    4641.3537
   17126    4801.2965
   17127    4922.2556
   17128    4950.1822
   17129    4620.3554
   17130    4744.6650
   17131    4720.9936
   17132    4702.0915
   17133    4667.5253
   17134    4748.6986
   17135    4868.0063
   17136    4762.0493
   17137    4776.0252
   17138    4863.6639
   17139    4607.2156
   17140    4609.2254
   17141    4696.7839
   17142    4725.7775
   17143    4787.8490
   17144    4808.0158
   17145    4784.9772
   17146    4740.5480
   17147    4771.5313
   17148    4931.1531
   17149    4755.9324
   17150    4767.5197
   17151    4823.2875
   17152    4759.9528
   17153    4789.1055
   17154    4814.0446
   17155    4856.1030
   17156    4950.8604
   17157    4660.3366
   17158    4750.4022
   17159    4653.3078
   17160    4621.3997
   17161    4643.7649
   17162    4719.3850
   17163    4593.1235
   17164    4654.6317
   17165    4706.6215
   17166    4602.2422
   17167    4745.3060
   17168    4684.8716
   17169    4707.1715
   17170    4503.8327
   17171    4697.2273
   17172    4595.9458
   17173    4696.7240
   17174    4625.0757
   17175    4664.2234
   17176    4721.1809
   17177    4639.7087
   17178    4633.3879
   17179    4629.4478
   17180    4637.0585
   17181    4592.5113
   17182    4687.8938
   17183    4741.7397
   17184    4720.0717
   17185    4761.7288
   17186    4752.0865
   17187    4690.2408
   17188    4806.9217
   17189    4859.2787
   17190    4762.2676
   17191    4749.4012
   17192    4818.6815
   17193    4778.5656
   17194    4678.5017
   17195    4754.8944
   17196    4745.0116
   17197    4911.5082
   17198    4859.9059
   17199    4844.3267
   17200    4648.6138
   17201    4812.6587
   17202    4700.7177
   17203    4716.2119
   17204    4777.9123
   17205    4663.5881
   17206    4684.1790
   17207    4694.4517
   17208    4621.0444
   17209    4564.9150
   17210    4655.7514
   17211    4677.6977
   17212    4746.3071
   17213    4681.4374
   17214    4787.4593
   17215    4788.2284
   17216    4708.6820
   17217    4762.0116
   17218    4775.3009
   17219    4633.3196
   17220    4673.7447
   17221    4698.8844
   17222    4687.3621
   17223    4535.3274
   17224    4538.8754
   17225    4682.8759
   17226    4598.6003
   17227    4758.2408
   17228    4852.1780
   17229    4726.6398
   17230    4798.8939
   17231    4727.8359
   17232    4567.8408
   17233    4703.9405
   17234    4622.6723
   17235    4618.7494
   17236    4647.5670
   17237    4690.2826
   17238    4717.1555
   17239    4641.4076
   17240    4709.2248
   17241    4698.2604
   17242    4835.4046
   17243    4841.9799
   17244    4792.1121
   17245    4775.3700
   17246    4794.0715
   17247    4771.3232
   17248    4703.3260
   17249    4809.7455
   17250    4617.0657
   17251    4716.0212
   17252    4619.4781
   17253    4595.6158
   17254    4652.3001
   17255    4705.0279
   17256    4733.0122
   17257    4665.6559
   17258    4703.5021
   17259    4793.6811
   17260    4816.0054
   17261    4819.4853
   17262    4767.2755
   17263    4630.6840
   17264    4644.4619
   17265    4622.8727
   17266    4633.3157
   17267    4759.7688
   17268    4775.0275
   17269    4842.2580
   17270    4739.4800
   17271    4713.3042
   17272    4791.0212
   17273    4693.2178
   17274    4674.3581
   17275    4705.2878
   17276    4691.7430
   17277    4775.8711
   17278    4828.6878
   17279    4700.5810
   17280    4670.1625
   17281    4852.8228
   17282    4865.6410
   17283    4657.7352
   17284    4828.3661
   17285    4792.0470
   17286    4730.1420
   17287    4716.0237
   17288    4667.3394
   17289    4607.6650
   17290    4681.2562
   17291    4693.9970
   17292    4624.9248
   17293    4673.8229
   17294    4696.1737
   17295    4723.7699
   17296    4628.6567
   17297    4673.2568
   17298    4640.8448
   17299    4666.6494
   17300    4826.3262
   17301    4638.5547
   17302    4526.3075
   17303    4664.9925
   17304    4696.7945
   17305    4729.4230
   17306    4774.2779
   17307    4861.5568
   17308    4699.2311
   17309    4602.0522
   17310    4734.2661
   17311    4708.7483
   17312    4734.0076
   17313    4750.6309
   17314    4929.5891
   17315    4930.8319
   17316    4781.7162
   17317    4707.4914
   17318    4836.3785
   17319    4643.6057
   17320    4614.2029
   17321    4642.8019
   17322    4513.4079
   17323    4566.0838
   17324    4739.1458
   17325    4739.7993
   17326    4755.4513
   17327    4673.4334
   17328    4692.1283
   17329    4620.1327
   17330    4665.3865
   17331    4573.8941
   17332    4669.2994
   17333    4525.4223
   17334    4713.9025
   17335    4683.0343
   17336    4632.5904
   17337    4765.8275
   17338    4714.7524
   17339    4754.9105
   17340    4703.2198
   17341    4758.8639
   17342    4823.1786
   17343    4790.0179
   17344    4812.5440
   17345    4674.5187
   17346    4763.3047
   17347    4639.0478
   17348    4612.5965
   17349    4653.9066
   17350    4699.1266
   17351    4686.1980
   17352    4759.9518
   17353    4796.5152
   17354    4725.1481
   17355    4741.8672
   17356    4797.3787
   17357    4618.4563
   17358    4658.5748
   17359    4607.6646
   17360    4677.1938
   17361    4680.5924
   17362    4669.7991
   17363    4576.5141
   17364    4659.2497
   17365    4601.1919
   17366    4843.0168
   17367    4757.1905
   17368    4698.5175
   17369    4761.2242
   17370    4731.2982
   17371    4613.1292
   17372    4522.0833
   17373    4648.3064
   17374    4642.0999
   17375    4731.7622
   17376    4580.4798
   17377    4727.2171
   17378    4689.8126
   17379    4603.2557
   17380    4519.4541
   17381    4759.8704
   17382    4664.9045
   17383    4579.6904
   17384    4682.0080
   17385    4686.1644
   17386    4765.1787
   17387    4645.7647
   17388    4653.9210
   17389    4638.7174
   17390    4715.4149
   17391    4718.0099
   17392    4594.3996
   17393    4669.5637
   17394    4659.4997
   17395    4555.5471
   17396    4536.4833
   17397    4680.8222
   17398    4718.5454
   17399    4658.5654
   17400    4661.5672
   17401    4719.4701
   17402    4620.1887
   17403    4598.3160
   17404    4536.1056
   17405    4705.9237
   17406    4600.0399
   17407    4587.7623
   17408    4645.1305
   17409    4506.3918
   17410    4544.8816
   17411    4655.5778
   17412    4587.4116
   17413    4587.5961
   17414    4603.4993
   17415    4492.5830
   17416    4694.0557
   17417    4708.9298
   17418    4698.0362
   17419    4779.3839
   17420    4743.0977
   17421    4756.7065
   17422    4605.5544
   17423    4548.8194
   17424    4657.9627
   17425    4690.7735
   17426    4821.5264
   17427    4952.1107
   17428    4702.0985
   17429    4684.2817
   17430    4743.8180
   17431    4623.4194
   17432    4700.7883
   17433    4678.9781
   17434    4663.5826
   17435    4685.7813
   17436    4606.0245
   17437    4667.5563
   17438    4827.6653
   17439    4661.5739
   17440    4681.2705
   17441    4710.4602
   17442    4601.8222
   17443    4631.0139
   17444    4558.0200
   17445    4745.9497
   17446    4742.6558
   17447    4690.9230
   17448    4623.1724
   17449    4594.6575
   17450    4758.9362
   17451    4580.8572
   17452    4697.6911
   17453    4643.7721
   17454    4722.3583
   17455    4747.6913
   17456    4629.4377
   17457    4773.4211
   17458    4789.3170
   17459    4723.5201
   17460    4724.8812
   17461    4774.0369
   17462    4842.6759
   17463    4857.1240
   17464    4772.3091
   17465    4811.7879
   17466    4760.7738
   17467    4628.6060
   17468    4684.6778
   17469    4662.3971
   17470    4644.6940
   17471    4642.8272
   17472    4518.0535
   17473    4599.8866
   17474    4593.1503
   17475    4647.1656
   17476    4641.9780
   17477    4511.0670
   17478    4551.2029
   17479    4608.3337
   17480    4531.0215
   17481    4413.4875
   17482    4599.6025
   17483    4397.4224
   17484    4584.9624
   17485    4555.2591
   17486    4606.8812
   17487    4658.9544
   17488    4599.4609
   17489    4645.8253
   17490    4469.1462
   17491    4564.8257
   17492    4491.7942
   17493    4478.7394
   17494    4494.0612
   17495    4678.1755
   17496    4448.7141
   17497    4415.8058
   17498    4504.8536
   17499    4318.3061
   17500    4553.2512
   17501    4512.9509
   17502    4377.7631
   17503    4595.1758
   17504    4614.4363
   17505    4544.8951
   17506    4518.3245
   17507    4604.0729
   17508    4471.2202
   17509    4537.7785
   17510    4545.9850
   17511    4522.8461
   17512    4516.7003
   17513    4606.9662
   17514    4554.6525
   17515    4597.0518
   17516    4441.3051
   17517    4581.6467
   17518    4482.3386
   17519    4492.5563
   17520    4549.6464
   17521    4493.6524
   17522    4534.8512
   17523    4380.8407
   17524    4432.9848
   17525    4455.4994
   17526    4422.1035
   17527    4382.7005
   17528    4486.5272
   17529    4564.2460
   17530    4446.3779
   17531    4547.8216
   17532    4488.4030
   17533    4500.3044
   17534    4573.6059
   17535    4585.8748
   17536    4637.8204
   17537    4531.5084
   17538    4560.4473
   17539    4621.7213
   17540    4551.3607
   17541    4443.6089
   17542    4513.9783
   17543    4516.6364
   17544    4509.7570
   17545    4620.1239
   17546    4556.1610
   17547    4588.4220
   17548    4548.3605
   17549    4523.4761
   17550    4598.0614
   17551    4464.1952
   17552    4558.7285
   17553    4508.7965
   17554    4518.6326
   17555    4482.0757
   17556    4413.9717
   17557    4566.2967
   17558    4447.7334
   17559    4628.6638
   17560    4400.8581
   17561    4504.3704
   17562    4539.7096
   17563    4538.2023
   17564    4590.1967
   17565    4562.3095
   17566    4501.7739
   17567    4507.8751
   17568    4539.7881
   17569    4535.7667
   17570    4398.1825
   17571    4572.3402
   17572    4607.9181
   17573    4355.0531
   17574    4441.1178
   17575    4522.5368
   17576    4573.1668
   17577    4587.9339
   17578    4369.7119
   17579    4615.5767
   17580    4600.2833
   17581    4549.1196
   17582    4636.0367
   17583    4598.7467
   17584    4460.8912
   17585    4621.3393
   17586    4750.2857
   17587    4662.3310
   17588    4612.2387
   17589    4566.0634
   17590    4551.9562
   17591    4664.6720
   17592    4770.0933
   17593    4698.2009
   17594    4589.2509
   17595    4533.3159
   17596    4582.3161
   17597    4539.1027
   17598    4626.6112
   17599    4581.8296
   17600    4592.2650
   17601    4602.4020
   17602    4534.4680
   17603    4464.7851
   17604    4635.2674
   17605    4610.7479
   17606    4658.6740
   17607    4711.0307
   17608    4718.0651
   17609    4632.7178
   17610    4714.5261
   17611    4649.3816
   17612    4663.4290
   17613    4683.3292
   17614    4641.9998
   17615    4564.7239
   17616    4637.6340
   17617    4733.1273
   17618    4662.0286
   17619    4548.9499
   17620    4681.1397
   17621    4770.1469
   17622    4555.7695
   17623    4870.6734
   17624    4642.4170
   17625    4623.5453
   17626    4568.8533
   17627    4672.0447
   17628    4599.2721
   17629    4626.5706
   17630    4534.4174
   17631    4543.9318
   17632    4646.8813
   17633    4548.3207
   17634    4583.7420
   17635    4686.4628
   17636    4573.2684
   17637    4837.9974
   17638    4611.5604
   17639    4623.6351
   17640    4850.6714
   17641    4661.0222
   17642    4668.9263
   17643    4685.8722
   17644    4626.3705
   17645    4595.9704
   17646    4598.8762
   17647    4640.0826
   17648    4545.9514
   17649    4674.8153
   17650    4501.3284
   17651    4556.1615
   17652    4719.8674
   17653    4554.1113
   17654    4626.7258
   17655    4447.2847
   17656    4688.6437
   17657    4503.2746
   17658    4553.2004
   17659    4614.7086
   17660    4588.9258
   17661    4778.1445
   17662    4767.3531
   17663    4739.0380
   17664    4681.6988
   17665    4591.8889
   17666    4695.8085
   17667    4812.1162
   17668    4702.5147
   17669    4684.6083
   17670    4555.2266
   17671    4676.8058
   17672    4641.2016
   17673    4688.0682
   17674    4681.8785
   17675    4696.5761
   17676    4621.9954
   17677    4682.6903
   17678    4549.5929
   17679    4721.0235
   17680    4593.1039
   17681    4728.4266
   17682    4680.0173
   17683    4616.8805
   17684    4631.2298
   17685    4608.6760
   17686    4707.9694
   17687    4560.8652
   17688    4628.6577
   17689    4747.8440
   17690    4733.0467
   17691    4630.1527
   17692    4533.4363
   17693    4682.2548
   17694    4684.6090
   17695    4647.8126
   17696    4729.2249
   17697    4684.0877
   17698    4776.8599
   17699    4735.4930
   17700    4728.4480
   17701    4653.5979
   17702    4838.1300
   17703    4731.1727
   17704    4667.0882
   17705    4692.8861
   17706    4657.3485
   17707    4892.6940
   17708    4751.8552
   17709    4765.8634
   17710    4637.5647
   17711    4856.6409
   17712    4813.2907
   17713    4855.2032
   17714    4781.9801
   17715    4860.4186
   17716    4782.0007
   17717    4708.1254
   17718    4744.9276
   17719    4906.6372
   17720    4876.8591
   17721    4865.4096
   17722    4907.5063
   17723    4851.8891
   17724    4915.4848
   17725    4813.7866
   17726    4916.7841
   17727    4894.0153
   17728    4774.0498
   17729    4832.7628
   17730    4848.7241
   17731    4732.3404
   17732    4726.6282
   17733    4729.5922
   17734    4800.8677
   17735    4887.2586
   17736    4776.9557
   17737    4808.2906
   17738    4789.7054
   17739    4915.2480
   17740    4874.7730
   17741    4847.2415
   17742    4773.4118
   17743    4845.4323
   17744    4844.2421
   17745    4906.3364
   17746    4962.3896
   17747    4803.7699
   17748    4919.2323
   17749    4804.2978
   17750    4749.6297
   17751    4763.2295
   17752    4832.1560
   17753    4739.9637
   17754    4718.1711
   17755    4848.6253
   17756    4797.8324
   17757    4858.6091
   17758    4788.9641
   17759    4819.3866
   17760    4820.6005
   17761    4791.6291
   17762    4770.0255
   17763    4770.6300
   17764    4617.1856
   17765    4849.3856
   17766    4702.0913
   17767    4684.9289
   17768    4809.6973
   17769    4915.8620
   17770    4763.5089
   17771    4757.4511
   17772    4643.8561
   17773    4679.8867
   17774    4735.3901
   17775    4642.1282
   17776    4622.2887
   17777    4711.0613
   17778    4661.6739
   17779    4697.4420
   17780    4776.6312
   17781    4812.1517
   17782    4875.6480
   17783    4863.1836
   17784    4827.3544
   17785    4772.9644
   17786    4751.8176
   17787    4793.8225
   17788    4689.8316
   17789    4883.0784
   17790    4635.3380
   17791    4792.0573
   17792    4782.1422
   17793    4806.9922
   17794    4899.2470
   17795    4870.8752
   17796    4771.6385
   17797    4872.6453
   17798    4907.8052
   17799    4895.7069
   17800    4834.8067
   17801    4767.7856
   17802    4781.0028
   17803    4887.1370
   17804    4848.6125
   17805    4755.7160
   17806    4750.0871
   17807    4793.5019
   17808    4774.2558
   17809    4756.5561
   17810    4832.3647
   17811    4864.1143
   17812    4818.4801
   17813    4810.3997
   17814    4874.1709
   17815    4932.6684
   17816    4762.2458
   17817    4778.3138
   17818    4810.1509
   17819    4969.7977
   17820    4909.6692
   17821    4981.4510
   17822    5017.7338
   17823    4929.4325
   17824    4760.7337
   17825    4888.4836
   17826    4896.1650
   17827    5006.8591
   17828    4841.3298
   17829    4997.5672
   17830    4960.2044
   17831    4934.6785
   17832    4968.7661
   17833    4843.0656
   17834    4872.7026
   17835    4918.7360
   17836    4834.8299
   17837    4924.9561
   17838    4902.8513
   17839    4896.3411
   17840    4824.0719
   17841    4851.5620
   17842    4866.3725
   17843    4710.8400
   17844    4766.2856
   17845    4916.8844
   17846    4878.8339
   17847    4698.9046
   17848    4727.8253
   17849    4717.0610
   17850    4863.7069
   17851    4768.4151
   17852    4671.7790
   17853    4653.6872
   17854    4703.6947
   17855    4875.6752
   17856    4813.5916
   17857    4733.6517
   17858    4791.7775
   17859    4774.0153
   17860    4767.0756
   17861    4764.6741
   17862    4901.5711
   17863    4745.6169
   17864    4852.0014
   17865    4736.8149
   17866    4852.2649
   17867    4811.5972
   17868    4762.9649
   17869    4745.6735
   17870    4737.6828
   17871    4762.7913
   17872    4746.6692
   17873    4851.9296
   17874    4801.8761
   17875    4804.6288
   17876    4700.1617
   17877    4628.6152
   17878    4725.7125
   17879    4814.7493
   17880    4804.5774
   17881    4765.2139
   17882    4828.3715
   17883    4757.5186
   17884    4892.9556
   17885    4686.5826
   17886    4745.2092
   17887    4804.9538
   17888    4769.0654
   17889    4881.5188
   17890    4868.8831
   17891    4865.1599
   17892    4804.6305
   17893    4719.6449
   17894    4807.1925
   17895    4649.9418
   17896    4705.8718
   17897    4611.1480
   17898    4690.8340
   17899    4781.3915
   17900    4704.2105
   17901    4687.2335
   17902    4733.6344
   17903    4739.0772
   17904    4711.8748
   17905    4611.4288
   17906    4716.0980
   17907    4678.0307
   17908    4642.7153
   17909    4595.3003
   17910    4542.4486
   17911    4573.5186
   17912    4418.1345
   17913    4505.0918
   17914    4599.3367
   17915    4571.0780
   17916    4563.3420
   17917    4533.0167
   17918    4620.1621
   17919    4488.4922
   17920    4647.1827
   17921    4606.8427
   17922    4502.7032
   17923    4668.7791
   17924    4658.2593
   17925    4517.7732
   17926    4532.2220
   17927    4622.5913
   17928    4617.0939
   17929    4617.8765
   17930    4609.7900
   17931    4695.3869
   17932    4602.4339
   17933    4615.1271
   17934    4671.0138
   17935    4835.9513
   17936    4914.4765
   17937    4858.3468
   17938    4848.4068
   17939    4783.1348
   17940    4829.3360
   17941    4748.5979
   17942    4852.6220
   17943    4678.2372
   17944    4814.4589
   17945    4909.6946
   17946    4860.7711
   17947    4999.2664
   17948    4932.1401
   17949    4965.2570
   17950    4876.7272
   17951    4841.3823
   17952    4779.4582
   17953    4733.4677
   17954    4757.9673
   17955    4788.6954
   17956    4689.6903
   17957    4735.1287
   17958    4688.1606
   17959    4575.0201
   17960    4869.3575
   17961    4792.2183
   17962    4595.3378
   17963    4694.4027
   17964    4680.8656
   17965    4677.2708
   17966    4508.3706
   17967    4606.5813
   17968    4673.3451
   17969    4688.1485
   17970    4757.8818
   17971    4702.9821
   17972    4751.3146
   17973    4718.2841
   17974    4710.3141
   17975    4727.8709
   17976    4719.1564
   17977    4848.2010
   17978    4776.2934
   17979    4846.5974
   17980    4761.8640
   17981    4827.9645
   17982    4742.9085
   17983    4731.5343
   17984    4614.8707
   17985    4774.2523
   17986    4781.2886
   17987    4749.9224
   17988    4643.5965
   17989    4556.5515
   17990    4790.4914
   17991    4792.8179
   17992    4655.9131
   17993    4607.1912
   17994    4857.5677
   17995    4597.8872
   17996    4663.6150
   17997    4676.5047
   17998    4764.8131
   17999    4652.5151
   18000    4554.2536
   18001    4593.0286
   18002    4705.2533
   18003    4702.1238
   18004    4545.4719
   18005    4619.6292
   18006    4629.7943
   18007    4648.8954
   18008    4597.3522
   18009    4574.0882
   18010    4616.8034
   18011    4575.2116
   18012    4759.5417
   18013    4717.4251
   18014    4643.4454
   18015    4710.3454
   18016    4834.2078
   18017    4733.5952
   18018    4745.6313
   18019    4602.3146
   18020    4878.7542
   18021    4734.3431
   18022    4728.5042
   18023    4749.9126
   18024    4679.5238
   18025    4571.0537
   18026    4796.5125
   18027    4598.9304
   18028    4691.9309
   18029    4610.7014
   18030    4688.2426
   18031    4723.0122
   18032    4666.0576
   18033    4713.9258
   18034    4675.5436
   18035    4553.7567
   18036    4758.3720
   18037    4776.1757
   18038    4670.4287
   18039    4689.5602
   18040    4548.4527
   18041    4606.0551
   18042    4599.3644
   18043    4579.5212
   18044    4751.4841
   18045    4579.0027
   18046    4737.0101
   18047    4698.6999
   18048    4650.8013
   18049    4609.6907
   18050    4659.7658
   18051    4707.2087
   18052    4574.0874
   18053    4685.4687
   18054    4670.8956
   18055    4665.4445
   18056    4578.4862
   18057    4769.3482
   18058    4691.2067
   18059    4627.5365
   18060    4635.0926
   18061    4685.5636
   18062    4699.6364
   18063    4776.4110
   18064    4722.5919
   18065    4779.1758
   18066    4791.1481
   18067    4666.6705
   18068    4770.8462
   18069    4621.8349
   18070    4755.0803
   18071    4644.4396
   18072    4671.2031
   18073    4677.9676
   18074    4718.9463
   18075    4681.2924
   18076    4636.5691
   18077    4644.1514
   18078    4582.9563
   18079    4596.4916
   18080    4645.2303
   18081    4547.0150
   18082    4666.0998
   18083    4753.6808
   18084    4645.4981
   18085    4759.9866
   18086    4761.9597
   18087    4644.2616
   18088    4676.9605
   18089    4716.1896
   18090    4707.0881
   18091    4690.5527
   18092    4557.3216
   18093    4680.1183
   18094    4603.0052
   18095    4631.2435
   18096    4636.4134
   18097    4672.9007
   18098    4680.4672
   18099    4722.9417
   18100    4697.0587
   18101    4508.5136
   18102    4412.6497
   18103    4693.2463
   18104    4717.6716
   18105    4569.3283
   18106    4758.7304
   18107    4622.5055
   18108    4717.8231
   18109    4593.3137
   18110    4689.4792
   18111    4689.1619
   18112    4748.1608
   18113    4679.4517
   18114    4697.8931
   18115    4889.4171
   18116    4769.7300
   18117    4824.5707
   18118    4793.3954
   18119    4772.0800
   18120    4744.2206
   18121    4624.1961
   18122    4609.6848
   18123    4811.8300
   18124    4729.8782
   18125    4781.5985
   18126    4638.5893
   18127    4634.1769
   18128    4675.0852
   18129    4714.1861
   18130    4618.9316
   18131    4657.1553
   18132    4727.4440
   18133    4554.2992
   18134    4608.2389
   18135    4821.3384
   18136    4650.3201
   18137    4691.9811
   18138    4746.5406
   18139    4795.7751
   18140    4598.6606
   18141    4593.8130
   18142    4593.3664
   18143    4807.5755
   18144    4595.5836
   18145    4502.1400
   18146    4753.0122
   18147    4630.9158
   18148    4608.1478
   18149    4715.9028
   18150    4699.9874
   18151    4681.9270
   18152    4621.2705
   18153    4606.8779
   18154    4618.9856
   18155    4666.0307
   18156    4573.7284
   18157    4704.4565
   18158    4675.4757
   18159    4723.4668
   18160    4733.4176
   18161    4700.7143
   18162    4742.4530
   18163    4672.4611
   18164    4610.3392
   18165    4704.3689
   18166    4629.8897
   18167    4691.9772
   18168    4836.2440
   18169    4823.9264
   18170    4593.3091
   18171    4602.1130
   18172    4543.7610
   18173    4622.5538
   18174    4621.3769
   18175    4638.2993
   18176    4517.7931
   18177    4518.7905
   18178    4428.4902
   18179    4598.9706
   18180    4621.3493
[truncated: 6,640,041 more chars]
