# Supplementary material for: Non-degradative Ubiquitination of Protein Kinases
Source: PLoS Comput Biol. 2016 Jun 2;12(6):e1004898. doi: 10.1371/journal.pcbi.1004898 (PMC4890936; doi:10.1371/journal.pcbi.1004898)
Supplement: S57 Dataset — The solvent accessible surface area of the entire ubiquitinated ZAP-70 at each picosecond in the simulations is printed. Data from each of the 32 10-ns simulations is combined into one file. (BZ2) [file pcbi.1004898.s067.bz2 › pcbi.1004898.s067]

#Frame        surfall
       1   19167.2137
       2   19072.6636
       3   19594.6237
       4   19320.9510
       5   19395.8810
       6   19120.8322
       7   19317.0947
       8   19309.5439
       9   19310.7717
      10   19291.1917
      11   19219.0640
      12   19145.2006
      13   19049.7618
      14   19260.2830
      15   19055.6509
      16   19125.3829
      17   19138.9935
      18   19042.7679
      19   19454.6086
      20   19457.8930
      21   19322.3430
      22   19322.9931
      23   19262.2242
      24   19211.0440
      25   19402.4179
      26   19203.0728
      27   19395.3104
      28   19314.5846
      29   19146.6841
      30   19278.0281
      31   19186.6573
      32   19284.3156
      33   19475.1317
      34   19518.2623
      35   19203.4868
      36   19242.6026
      37   19206.6184
      38   19174.6217
      39   19158.0865
      40   19089.0649
      41   19457.1843
      42   19036.2999
      43   19330.0898
      44   19219.1003
      45   19255.7760
      46   19055.0731
      47   18946.3046
      48   19100.6700
      49   19003.4807
      50   19120.8730
      51   19197.7922
      52   19404.7037
      53   19478.5013
      54   19250.0037
      55   19423.3077
      56   19359.9949
      57   19304.2807
      58   19295.6370
      59   19427.0182
      60   19283.2336
      61   19170.5753
      62   19089.9805
      63   18985.8370
      64   19260.4345
      65   19260.5091
      66   19356.8604
      67   19285.6600
      68   19310.3084
      69   19025.4372
      70   19302.0543
      71   19067.5388
      72   19326.8859
      73   19005.6840
      74   19369.6327
      75   19424.6709
      76   19346.9756
      77   19135.6857
      78   19646.3912
      79   19323.2950
      80   19573.4780
      81   19193.2686
      82   19292.5819
      83   19538.9585
      84   19302.2634
      85   19151.7115
      86   19306.1784
      87   19129.6629
      88   19283.2477
      89   19479.3950
      90   19282.5930
      91   19504.4869
      92   19396.1610
      93   19557.5013
      94   19344.5038
      95   19574.8281
      96   19169.3547
      97   19343.1950
      98   19226.5371
      99   19103.3241
     100   19251.6613
     101   19390.8995
     102   19352.9590
     103   19282.3462
     104   19423.4379
     105   19005.4960
     106   19243.2930
     107   19007.5150
     108   19129.2555
     109   19066.7979
     110   19376.5553
     111   19188.6764
     112   19187.0354
     113   19069.5369
     114   19341.1584
     115   19381.7571
     116   19283.1798
     117   19532.5235
     118   19271.6727
     119   19225.2248
     120   19285.1061
     121   19660.7993
     122   19518.1454
     123   19503.5549
     124   19438.7569
     125   19409.2954
     126   19563.5411
     127   19501.2358
     128   19523.3561
     129   19654.2026
     130   19174.0999
     131   19422.9974
     132   19329.1704
     133   19531.3054
     134   19563.5322
     135   19486.7245
     136   19708.6234
     137   19456.4778
     138   19510.5980
     139   19322.7593
     140   19440.3750
     141   19584.9974
     142   19445.2368
     143   19385.3748
     144   19390.5793
     145   19102.2863
     146   19095.6390
     147   19250.3338
     148   19436.6526
     149   19295.2335
     150   19323.3190
     151   19378.3560
     152   19358.9578
     153   19463.7387
     154   19521.1858
     155   19706.6600
     156   19603.6210
     157   19561.3403
     158   19479.9572
     159   19761.4985
     160   19414.7277
     161   19526.5707
     162   19215.9787
     163   19230.8929
     164   19295.0429
     165   19171.2046
     166   19045.8260
     167   18959.2262
     168   19186.0999
     169   19133.6541
     170   19178.1884
     171   19105.0277
     172   19016.7885
     173   19260.8073
     174   19022.9092
     175   19180.5209
     176   19097.0876
     177   19493.3032
     178   19527.6969
     179   19510.5693
     180   19266.9259
     181   19474.8527
     182   19365.5814
     183   19215.5603
     184   19449.4584
     185   19368.7662
     186   19708.4909
     187   19614.8186
     188   19734.7944
     189   19297.7184
     190   19567.4177
     191   19602.1819
     192   19630.7512
     193   19457.2919
     194   19434.1438
     195   19429.2116
     196   19361.4901
     197   19372.0178
     198   19007.8535
     199   19073.6508
     200   19048.2508
     201   19205.5489
     202   19332.5522
     203   18958.8869
     204   19146.6386
     205   19381.4219
     206   19108.3556
     207   19351.2970
     208   19549.4068
     209   19322.4068
     210   19145.3970
     211   19310.5204
     212   19382.6919
     213   19567.4217
     214   19067.9538
     215   18964.8752
     216   19075.7445
     217   19000.7855
     218   19309.4864
     219   18933.3308
     220   19040.8773
     221   18746.9795
     222   19123.8084
     223   19059.1123
     224   18828.8327
     225   18897.4826
     226   18832.6520
     227   19089.5926
     228   19124.1295
     229   18971.9276
     230   18738.6205
     231   18855.7115
     232   18728.9587
     233   19032.1893
     234   18889.9512
     235   18960.3941
     236   19035.4687
     237   19056.9109
     238   19388.5735
     239   19501.3083
     240   19153.2107
     241   18968.3626
     242   19170.9540
     243   18933.8444
     244   18957.2812
     245   19215.3870
     246   19015.4111
     247   19328.7397
     248   19116.8560
     249   18733.5431
     250   18843.2175
     251   18826.2176
     252   18860.1988
     253   19025.4062
     254   18887.8573
     255   19153.2993
     256   19175.9259
     257   18800.2091
     258   19021.7613
     259   19132.3996
     260   19102.1926
     261   18758.2418
     262   18997.6887
     263   18846.0920
     264   18938.8612
     265   18714.8188
     266   19063.0738
     267   18931.3458
     268   18862.4678
     269   18775.2448
     270   18797.9692
     271   18790.0860
     272   19002.2973
     273   18677.1842
     274   18780.6323
     275   18967.8543
     276   19292.9971
     277   18821.2432
     278   19385.0250
     279   19008.4895
     280   19116.3998
     281   18890.7661
     282   18893.3385
     283   18987.0194
     284   19321.5558
     285   18943.0422
     286   18802.4250
     287   19073.3444
     288   19126.2491
     289   19320.5402
     290   18850.6425
     291   19115.4164
     292   18807.9689
     293   19002.9849
     294   19388.7673
     295   18814.0324
     296   18923.7615
     297   18986.5913
     298   19020.4004
     299   19224.0011
     300   19047.1660
     301   19284.3835
     302   19251.4868
     303   19125.1032
     304   18900.5639
     305   18923.6692
     306   19067.3600
     307   18848.3544
     308   19189.8440
     309   19184.9241
     310   18812.2971
     311   19090.3686
     312   19014.2072
     313   19292.0158
     314   19033.2590
     315   19294.2640
     316   19228.2018
     317   18999.6582
     318   19010.9675
     319   18869.3325
     320   18988.7255
     321   18896.4249
     322   18837.1278
     323   19001.9405
     324   18980.0663
     325   19284.6428
     326   19068.0882
     327   19057.2585
     328   19067.9054
     329   18898.1103
     330   18936.6025
     331   18861.3286
     332   18944.4931
     333   19225.0259
     334   19134.5799
     335   19012.7734
     336   19236.7844
     337   18983.8180
     338   19177.3319
     339   19384.4640
     340   19238.1119
     341   19007.5297
     342   19459.7835
     343   19379.9821
     344   19016.8346
     345   19141.2952
     346   19119.6814
     347   19431.1051
     348   19264.7276
     349   19097.2195
     350   18875.8781
     351   18946.3890
     352   19058.0567
     353   18919.7999
     354   19024.5199
     355   19044.2449
     356   19218.0320
     357   18928.9421
     358   18997.7281
     359   18993.5186
     360   18810.0712
     361   19083.3946
     362   19264.9169
     363   19190.1705
     364   18945.3422
     365   18587.5683
     366   18552.5100
     367   18842.4014
     368   18988.0074
     369   18949.3370
     370   18816.1685
     371   18906.2352
     372   19295.4728
     373   19081.6742
     374   19143.3548
     375   18844.2326
     376   18886.8214
     377   19057.9459
     378   18910.8712
     379   18864.0148
     380   18817.5663
     381   18940.4808
     382   18827.4269
     383   18352.9093
     384   18615.3739
     385   18816.2116
     386   19016.3354
     387   18483.2667
     388   18827.7572
     389   18798.0204
     390   18590.7888
     391   18813.0491
     392   18768.7016
     393   18781.0421
     394   18995.1947
     395   18876.0285
     396   18712.7795
     397   18809.3785
     398   18811.4257
     399   18746.4270
     400   18442.3903
     401   18748.5889
     402   18504.8090
     403   18817.1033
     404   18812.7870
     405   18898.2962
     406   18952.6463
     407   18689.5257
     408   18750.9200
     409   18611.6218
     410   18693.1068
     411   18515.9810
     412   18857.4737
     413   18802.2198
     414   18630.5338
     415   18978.5975
     416   19089.3075
     417   18808.1779
     418   18943.9235
     419   18848.5486
     420   18689.7678
     421   18775.2577
     422   18799.6227
     423   18577.9810
     424   18518.9827
     425   18670.3226
     426   18520.7949
     427   18711.6962
     428   18796.6398
     429   18952.1951
     430   18639.4195
     431   18839.9776
     432   18652.3960
     433   18781.2005
     434   18668.7863
     435   18746.1288
     436   18632.9438
     437   18717.2432
     438   18845.3618
     439   18746.3610
     440   18604.6473
     441   18928.8660
     442   18903.2534
     443   18795.0099
     444   18582.2305
     445   18641.9552
     446   18794.6344
     447   19025.7306
     448   18932.9311
     449   18749.6959
     450   18884.7908
     451   18806.6144
     452   18598.6082
     453   18620.0729
     454   18689.0507
     455   18908.5932
     456   18810.4921
     457   18949.2408
     458   18893.0868
     459   18854.3054
     460   18732.6053
     461   18626.3407
     462   18825.5736
     463   18997.1335
     464   18824.0181
     465   18951.8818
     466   18821.5002
     467   18940.0650
     468   18839.1656
     469   18756.5338
     470   18735.3810
     471   18864.5259
     472   19001.5914
     473   18983.6334
     474   19056.1646
     475   18968.4271
     476   18891.0373
     477   18912.8282
     478   19051.3585
     479   18868.5227
     480   18879.7237
     481   18736.7025
     482   19105.0962
     483   18659.5051
     484   18718.3744
     485   18986.9191
     486   18637.5644
     487   19021.7884
     488   18881.8683
     489   18962.3504
     490   18634.7772
     491   18673.2876
     492   18872.4534
     493   18842.3150
     494   18781.4960
     495   18520.0238
     496   18848.7056
     497   18769.6751
     498   18547.1805
     499   18972.7668
     500   18816.3023
     501   18921.9582
     502   18939.9298
     503   18791.6010
     504   18984.0633
     505   18932.0015
     506   18893.8169
     507   18997.8310
     508   18693.6628
     509   18950.2713
     510   18773.2584
     511   18962.4488
     512   18934.4443
     513   18527.5798
     514   18859.8223
     515   18740.4061
     516   18922.2084
     517   18778.0190
     518   18943.6520
     519   18899.1508
     520   18841.8407
     521   18659.0072
     522   18804.1129
     523   18736.8491
     524   18698.4489
     525   18503.6367
     526   18837.5902
     527   18733.0661
     528   18891.1597
     529   18608.2886
     530   18893.4537
     531   18434.9171
     532   18625.7614
     533   18600.7045
     534   18396.6199
     535   18730.4312
     536   18459.2954
     537   18561.2398
     538   18567.7028
     539   18617.2439
     540   18252.3174
     541   18881.1652
     542   18834.9722
     543   18656.3263
     544   18883.7702
     545   18739.7246
     546   18625.7958
     547   18776.7068
     548   19120.3890
     549   18865.0260
     550   18930.5166
     551   18722.0124
     552   18873.4406
     553   18460.0837
     554   18674.3527
     555   18485.2055
     556   18635.8832
     557   18514.3317
     558   18707.8847
     559   18590.0800
     560   18488.3494
     561   18452.2089
     562   18777.1080
     563   18473.6996
     564   18552.9086
     565   18531.4770
     566   18444.3815
     567   18340.9613
     568   18470.0296
     569   18639.3741
     570   18823.5771
     571   18701.1466
     572   18753.9883
     573   18557.6959
     574   18701.5266
     575   18578.4846
     576   18755.2504
     577   18658.9548
     578   18689.8933
     579   18602.2800
     580   18864.3381
     581   18746.9354
     582   18712.0448
     583   18255.8321
     584   18396.8127
     585   18836.4156
     586   18661.1673
     587   19002.7512
     588   18910.3071
     589   19154.5755
     590   19195.5407
     591   19124.6412
     592   18840.8613
     593   18832.4826
     594   18800.3444
     595   18716.0986
     596   18710.1494
     597   18689.5570
     598   18703.6101
     599   18797.9599
     600   19094.2354
     601   18630.1134
     602   19081.7783
     603   18995.9063
     604   19095.0548
     605   19058.6599
     606   19180.2221
     607   19165.8821
     608   19098.2728
     609   18967.8479
     610   18860.8406
     611   18918.0671
     612   18853.0942
     613   18724.3678
     614   18810.3336
     615   18867.9151
     616   18848.4445
     617   18903.3097
     618   18894.9365
     619   19117.4032
     620   18918.9506
     621   18939.3909
     622   19266.9805
     623   18708.7014
     624   19083.9065
     625   18679.6386
     626   18743.0969
     627   19103.7041
     628   18837.8167
     629   19139.0247
     630   18973.5575
     631   19067.5947
     632   19313.7968
     633   19193.6444
     634   18898.4998
     635   18781.3347
     636   18939.1595
     637   18898.9135
     638   18823.4624
     639   18760.8930
     640   18742.2587
     641   18658.0568
     642   18952.8729
     643   18974.8332
     644   18845.2660
     645   18582.7391
     646   18741.4964
     647   18892.8382
     648   18974.6593
     649   18666.5631
     650   18853.7079
     651   18869.1932
     652   19066.8255
     653   18750.8574
     654   18690.0694
     655   19045.6196
     656   18977.2429
     657   18900.7947
     658   18917.6831
     659   19150.2824
     660   18800.4108
     661   18957.0059
     662   19241.9684
     663   18717.2633
     664   19144.8963
     665   18799.6932
     666   18651.8122
     667   18752.8549
     668   18906.7970
     669   19233.3236
     670   18962.3458
     671   18753.6896
     672   18961.7941
     673   18898.5473
     674   18869.3798
     675   18692.2477
     676   18869.4621
     677   18873.4215
     678   18989.4370
     679   19072.1187
     680   19089.3665
     681   19014.6519
     682   18977.2187
     683   18915.3889
     684   18957.6355
     685   19097.9964
     686   18668.1532
     687   18987.4033
     688   18886.3113
     689   18584.5376
     690   18768.3298
     691   18941.1268
     692   18946.3143
     693   18882.2062
     694   19033.9153
     695   18878.5209
     696   18699.0128
     697   18473.0600
     698   18407.4233
     699   18971.2322
     700   18753.6941
     701   18829.1449
     702   18715.4809
     703   18648.6700
     704   18772.8450
     705   18531.7972
     706   18774.8707
     707   18644.6443
     708   19009.6756
     709   18730.6199
     710   18432.3526
     711   18286.1403
     712   18647.3707
     713   18601.6069
     714   18331.7883
     715   18378.6140
     716   18835.6252
     717   18581.7147
     718   18643.9021
     719   18602.2003
     720   18823.2635
     721   18792.6370
     722   19032.9617
     723   18785.2836
     724   18653.3363
     725   18524.9827
     726   18504.8267
     727   18624.8762
     728   18450.9610
     729   18568.5588
     730   18634.6792
     731   18595.4844
     732   18560.7363
     733   18538.4143
     734   18587.4686
     735   18453.8104
     736   18511.8918
     737   18476.8832
     738   18906.7481
     739   18431.5341
     740   18633.3781
     741   18791.0525
     742   18345.5519
     743   18239.9454
     744   18315.1571
     745   18675.5917
     746   18977.1253
     747   18899.7349
     748   18754.1174
     749   18844.0202
     750   18819.4156
     751   19048.2796
     752   18793.8890
     753   19165.3518
     754   18986.0035
     755   18935.9406
     756   18672.7313
     757   18771.4619
     758   19070.7882
     759   18679.1574
     760   18793.4545
     761   18660.6171
     762   18689.2475
     763   18782.1066
     764   19106.2491
     765   18757.1843
     766   18783.7791
     767   18807.0836
     768   18554.3773
     769   18513.5433
     770   18733.4296
     771   18652.1414
     772   18694.0210
     773   18741.4839
     774   18523.4546
     775   18429.4234
     776   18833.5060
     777   18595.1372
     778   18755.1084
     779   19011.2924
     780   18652.0378
     781   18863.4919
     782   18764.1972
     783   18943.1896
     784   19053.0675
     785   19204.9917
     786   18975.2931
     787   18974.3327
     788   19080.3314
     789   19048.9540
     790   18623.1427
     791   18899.8591
     792   19000.3855
     793   18995.8622
     794   19189.0252
     795   18965.2313
     796   18983.8142
     797   18880.2069
     798   18879.4572
     799   18668.1569
     800   18940.2515
     801   18612.0434
     802   18801.0577
     803   18867.5504
     804   18740.4912
     805   18562.0425
     806   18795.2219
     807   18549.6958
     808   18632.4340
     809   18660.9177
     810   18559.4075
     811   18661.8941
     812   18761.5838
     813   18433.9991
     814   18615.1597
     815   18861.7128
     816   18737.4433
     817   18650.7542
     818   18479.0499
     819   18630.0714
     820   18597.3019
     821   18711.4901
     822   18792.2373
     823   18803.6046
     824   18839.7092
     825   19152.4676
     826   18770.3418
     827   19039.6694
     828   18802.1452
     829   19107.4335
     830   18813.7360
     831   18557.1874
     832   18583.8191
     833   18652.3310
     834   18853.4455
     835   18790.1831
     836   18798.9630
     837   18662.1099
     838   18953.6826
     839   18972.9856
     840   18724.0163
     841   19216.8993
     842   19053.3461
     843   19101.7486
     844   19014.0217
     845   18924.0484
     846   18547.0849
     847   19021.4199
     848   18911.1400
     849   18823.0042
     850   18598.8703
     851   18923.7381
     852   18804.1611
     853   19029.5070
     854   18795.2512
     855   18815.4429
     856   18618.1227
     857   18828.9688
     858   19065.3494
     859   18767.7809
     860   18805.7690
     861   18856.0876
     862   18986.8311
     863   18920.3385
     864   18379.7346
     865   18608.0777
     866   18570.9187
     867   18699.9946
     868   18771.3493
     869   18572.8531
     870   18567.6380
     871   18632.4633
     872   18542.2368
     873   18846.1441
     874   18881.8473
     875   18647.6986
     876   18784.1695
     877   18607.0415
     878   18471.4494
     879   18971.9157
     880   18697.5865
     881   18704.4413
     882   18646.9379
     883   18948.4134
     884   18670.7395
     885   18888.0678
     886   19013.0886
     887   18618.2764
     888   19169.1896
     889   18972.9560
     890   18902.4771
     891   18668.0694
     892   19275.2733
     893   18911.1067
     894   19103.1557
     895   18771.0341
     896   18939.5540
     897   18724.2879
     898   18595.0507
     899   18801.0549
     900   18825.6993
     901   18812.7429
     902   18856.8733
     903   19019.7987
     904   18675.7585
     905   19116.6364
     906   18999.7478
     907   18867.6569
     908   18935.2184
     909   19078.4613
     910   19131.0771
     911   18883.7801
     912   19097.6418
     913   18980.6484
     914   18592.9924
     915   18931.4623
     916   19015.8148
     917   18684.5281
     918   19122.0409
     919   18925.7175
     920   18936.1600
     921   18797.9751
     922   18831.1956
     923   18767.8417
     924   18875.9370
     925   18901.4407
     926   19029.5430
     927   19072.9360
     928   19000.4719
     929   18931.0630
     930   18870.7120
     931   18764.7680
     932   18944.7458
     933   19036.7087
     934   19299.6311
     935   18832.9600
     936   18893.5668
     937   19032.9764
     938   19155.3974
     939   19051.4658
     940   19091.6533
     941   18743.3839
     942   18989.0976
     943   18808.3627
     944   18578.9927
     945   19412.3989
     946   19157.6027
     947   19186.3126
     948   18922.6731
     949   18866.2156
     950   18995.0672
     951   18879.9866
     952   19047.7084
     953   18784.3927
     954   19059.4869
     955   18970.9382
     956   19052.9144
     957   18834.3714
     958   18914.0255
     959   18811.1554
     960   18712.6572
     961   18912.5177
     962   19411.5716
     963   18816.1218
     964   18853.1517
     965   18973.4519
     966   19171.1013
     967   19202.8251
     968   19090.5014
     969   19178.6479
     970   19085.7760
     971   19257.2374
     972   19086.7725
     973   19124.4911
     974   19113.8872
     975   19037.2565
     976   18993.4984
     977   18986.0072
     978   18964.8485
     979   18992.4055
     980   19013.2577
     981   18852.7021
     982   18993.3183
     983   18662.2084
     984   18884.1326
     985   18807.3314
     986   18795.5789
     987   18856.6257
     988   18956.0231
     989   18594.7087
     990   18858.0448
     991   18974.5980
     992   18951.8495
     993   18694.4269
     994   18631.8398
     995   18901.6230
     996   18650.2769
     997   18900.1666
     998   18552.6156
     999   18643.8077
    1000   18607.1692
    1001   18796.9348
    1002   18834.1162
    1003   18756.5285
    1004   18899.9951
    1005   18886.2806
    1006   18925.0742
    1007   19123.8808
    1008   18915.2385
    1009   19115.3753
    1010   19038.8592
    1011   18940.0713
    1012   18979.6327
    1013   19131.9934
    1014   18840.0185
    1015   19090.9076
    1016   19300.0118
    1017   19200.4188
    1018   19010.4924
    1019   19083.5892
    1020   19265.3790
    1021   19184.0329
    1022   19161.5926
    1023   19139.9229
    1024   18747.0409
    1025   19202.9646
    1026   19034.1953
    1027   19227.2660
    1028   19030.4226
    1029   18864.6529
    1030   19180.3635
    1031   18896.3778
    1032   19206.2826
    1033   19016.5677
    1034   19131.4108
    1035   19139.5034
    1036   19041.5747
    1037   19013.9951
    1038   19524.8699
    1039   19214.9075
    1040   19159.7820
    1041   19465.5829
    1042   19051.1366
    1043   19020.2890
    1044   18829.7541
    1045   18678.1189
    1046   18765.6137
    1047   19043.0508
    1048   19226.0336
    1049   18983.4099
    1050   18932.4222
    1051   19113.5764
    1052   18777.7471
    1053   19327.5360
    1054   19018.7557
    1055   19022.4039
    1056   19175.2129
    1057   19117.2622
    1058   18816.7531
    1059   18860.6354
    1060   19348.5737
    1061   19285.5115
    1062   19178.7585
    1063   18996.4387
    1064   19202.6101
    1065   18821.7573
    1066   18933.6693
    1067   19127.7037
    1068   19198.5868
    1069   19304.1789
    1070   19142.9676
    1071   19133.1302
    1072   19175.0373
    1073   19361.5529
    1074   19086.9610
    1075   19104.5606
    1076   19658.0352
    1077   19496.6501
    1078   19571.6083
    1079   19353.4831
    1080   19367.1979
    1081   19382.5647
    1082   19308.7406
    1083   19292.0376
    1084   19165.4073
    1085   19445.0565
    1086   19343.5603
    1087   19402.1192
    1088   19136.1318
    1089   19386.9905
    1090   19581.5738
    1091   19435.2689
    1092   19679.1410
    1093   19342.2695
    1094   19401.0292
    1095   19493.3101
    1096   19399.9548
    1097   19289.3562
    1098   19332.9915
    1099   19238.1842
    1100   19198.6355
    1101   19246.8550
    1102   19130.2997
    1103   19267.4129
    1104   19378.6148
    1105   19202.7581
    1106   19358.9904
    1107   19364.0577
    1108   18892.5312
    1109   18932.9763
    1110   19155.6589
    1111   18900.6733
    1112   19222.4745
    1113   19114.7137
    1114   18841.5583
    1115   19272.0470
    1116   19296.3749
    1117   19256.3877
    1118   18990.6759
    1119   18978.2549
    1120   19474.1949
    1121   19275.0786
    1122   19129.0802
    1123   19209.1584
    1124   18903.7227
    1125   19071.2279
    1126   19040.8496
    1127   19098.7654
    1128   19249.2065
    1129   19431.1500
    1130   18972.8864
    1131   19233.1568
    1132   19033.0956
    1133   19068.4584
    1134   19034.0362
    1135   18827.7690
    1136   19042.5221
    1137   19495.0093
    1138   19205.3453
    1139   19159.8449
    1140   19198.6764
    1141   18981.2629
    1142   19082.1694
    1143   19194.4821
    1144   19200.1857
    1145   19084.0140
    1146   19048.0304
    1147   19114.9951
    1148   18957.6886
    1149   19054.5581
    1150   18957.2588
    1151   18765.0964
    1152   19082.5575
    1153   18989.6489
    1154   19097.3463
    1155   19212.5176
    1156   18826.3598
    1157   19155.9041
    1158   18934.5004
    1159   18909.6496
    1160   19062.3084
    1161   18709.4322
    1162   18729.8331
    1163   18855.9140
    1164   19046.6303
    1165   19017.5502
    1166   18709.2782
    1167   18921.8698
    1168   18809.1856
    1169   18764.8598
    1170   18890.5816
    1171   19043.3453
    1172   18863.9137
    1173   19087.1250
    1174   19104.7699
    1175   18587.8406
    1176   18858.6917
    1177   18793.4498
    1178   18639.7797
    1179   18617.0147
    1180   18637.7413
    1181   18624.9013
    1182   18633.8016
    1183   18638.5068
    1184   18598.4293
    1185   18588.5729
    1186   18986.0395
    1187   18633.2707
    1188   18361.1369
    1189   18982.8546
    1190   18753.0635
    1191   18742.4456
    1192   18723.2879
    1193   18657.9011
    1194   18686.9108
    1195   18513.3458
    1196   18608.8431
    1197   18397.4192
    1198   18693.8012
    1199   18733.6462
    1200   18839.0901
    1201   18793.6523
    1202   18855.9032
    1203   18737.1110
    1204   18732.0545
    1205   18698.2771
    1206   18652.9667
    1207   18831.0414
    1208   18546.8745
    1209   18779.8418
    1210   18843.8674
    1211   18705.1890
    1212   18551.2711
    1213   18528.2131
    1214   18873.7540
    1215   18769.2254
    1216   19137.6812
    1217   18791.4446
    1218   18672.1723
    1219   19014.6320
    1220   18751.9786
    1221   18613.6047
    1222   18681.7638
    1223   18925.3325
    1224   18707.6882
    1225   18878.3037
    1226   18738.6269
    1227   18542.5094
    1228   18828.3352
    1229   18884.4632
    1230   18937.2099
    1231   18879.7642
    1232   18906.3334
    1233   18745.0657
    1234   18886.2926
    1235   18937.5085
    1236   18501.4350
    1237   18854.2065
    1238   19176.9719
    1239   18786.8911
    1240   18885.6473
    1241   18697.2909
    1242   18727.8256
    1243   18622.1557
    1244   18597.8643
    1245   18865.7028
    1246   18536.5443
    1247   18821.1848
    1248   18638.7426
    1249   18495.3174
    1250   18477.7603
    1251   18601.9343
    1252   18354.9956
    1253   18853.9228
    1254   18636.8807
    1255   18611.4165
    1256   18678.3045
    1257   18618.0871
    1258   18655.6344
    1259   18702.4949
    1260   18596.1487
    1261   18585.4496
    1262   18543.4648
    1263   18552.8791
    1264   18916.8763
    1265   18345.5738
    1266   18675.6307
    1267   18644.0388
    1268   18781.8533
    1269   18674.7766
    1270   18608.4279
    1271   18706.9270
    1272   18697.8255
    1273   18693.3192
    1274   18985.8905
    1275   18734.8011
    1276   18765.8917
    1277   18806.5617
    1278   18806.5279
    1279   18805.1448
    1280   19074.6731
    1281   19214.2927
    1282   19172.1753
    1283   19124.7609
    1284   19203.1324
    1285   18755.8912
    1286   18918.4427
    1287   18992.2125
    1288   18681.3342
    1289   18771.4953
    1290   18735.9529
    1291   19045.3809
    1292   19087.2280
    1293   18900.0221
    1294   18652.6620
    1295   19051.6960
    1296   18942.2236
    1297   19216.0091
    1298   18891.6289
    1299   19245.0667
    1300   18870.2867
    1301   19060.9839
    1302   19012.1318
    1303   18935.3126
    1304   18917.0251
    1305   18767.4708
    1306   19014.7838
    1307   19014.1288
    1308   18620.6165
    1309   18903.2719
    1310   18928.3003
    1311   19264.2838
    1312   18827.6045
    1313   18802.6326
    1314   19009.2664
    1315   19265.8174
    1316   19138.5237
    1317   19290.2574
    1318   19099.2581
    1319   18917.7782
    1320   19365.5789
    1321   19111.2178
    1322   19081.6163
    1323   18978.0322
    1324   19320.6699
    1325   19323.9896
    1326   19166.2562
    1327   19167.8588
    1328   18996.2996
    1329   19154.5370
    1330   19353.3969
    1331   18865.9693
    1332   19228.4253
    1333   19056.8030
    1334   19028.3553
    1335   19224.5147
    1336   19267.4906
    1337   18984.0647
    1338   19015.4517
    1339   18889.6769
    1340   18706.0227
    1341   19127.3129
    1342   19147.9095
    1343   18803.9626
    1344   18712.8509
    1345   18896.6825
    1346   18747.8088
    1347   18716.4454
    1348   18695.3321
    1349   18793.9466
    1350   18852.6391
    1351   18864.0904
    1352   18903.9922
    1353   18967.4107
    1354   18977.8148
    1355   18761.3570
    1356   19102.8376
    1357   18893.5677
    1358   19138.9521
    1359   18854.6071
    1360   19024.8683
    1361   18849.8919
    1362   18803.2121
    1363   18787.3110
    1364   18949.2397
    1365   18859.7359
    1366   18596.1215
    1367   18744.2321
    1368   18795.3400
    1369   18558.6146
    1370   19135.6622
    1371   19001.8699
    1372   18911.5616
    1373   19060.2297
    1374   18687.8021
    1375   18781.7080
    1376   18478.9917
    1377   18565.0686
    1378   18685.3640
    1379   18660.8419
    1380   18745.5111
    1381   19236.3461
    1382   18924.6149
    1383   18864.2639
    1384   18722.4899
    1385   18942.4409
    1386   18751.7725
    1387   18712.8275
    1388   18926.3740
    1389   18820.6005
    1390   18851.0179
    1391   18716.0824
    1392   18836.9682
    1393   18611.5273
    1394   18409.5931
    1395   18665.8406
    1396   18594.4061
    1397   18593.8393
    1398   18895.8940
    1399   18840.7841
    1400   18863.8329
    1401   18698.8098
    1402   18838.6924
    1403   18943.7662
    1404   18717.4793
    1405   18777.4238
    1406   18758.1047
    1407   18662.2473
    1408   18980.1607
    1409   18884.1350
    1410   18964.2629
    1411   18824.0718
    1412   19181.5248
    1413   18771.3418
    1414   19148.1340
    1415   18784.4594
    1416   18890.9289
    1417   18942.1204
    1418   18973.1796
    1419   18726.8122
    1420   19385.6148
    1421   19007.1427
    1422   18951.4209
    1423   19002.6967
    1424   19231.2487
    1425   18959.6224
    1426   18890.0526
    1427   19017.8132
    1428   18675.0726
    1429   18845.5711
    1430   18630.1391
    1431   18498.0936
    1432   18776.8594
    1433   18920.3532
    1434   18782.1387
    1435   18663.2110
    1436   18846.3079
    1437   18824.3795
    1438   18931.7085
    1439   18680.1448
    1440   18645.7676
    1441   18741.7189
    1442   19148.4698
    1443   18911.5495
    1444   18824.8713
    1445   19126.5914
    1446   18996.4262
    1447   18765.9719
    1448   18644.4356
    1449   18731.4628
    1450   18633.6454
    1451   18866.3903
    1452   18643.6842
    1453   18726.0186
    1454   18656.6236
    1455   18928.5980
    1456   18917.0954
    1457   18897.6438
    1458   18839.2395
    1459   18979.4249
    1460   18608.8749
    1461   19095.5051
    1462   18681.2142
    1463   19000.7244
    1464   18926.6185
    1465   18900.3388
    1466   19193.8421
    1467   18970.8289
    1468   18982.6180
    1469   18984.4437
    1470   18863.8064
    1471   18921.8174
    1472   19042.1167
    1473   18689.9388
    1474   18837.2787
    1475   18814.6104
    1476   18648.8295
    1477   18558.6153
    1478   18607.1244
    1479   18443.7941
    1480   18616.7513
    1481   18919.1944
    1482   18609.0110
    1483   18681.4163
    1484   18882.3739
    1485   18919.9113
    1486   18988.0136
    1487   18933.9604
    1488   19124.1501
    1489   18720.5898
    1490   18718.6040
    1491   18886.2258
    1492   18578.2484
    1493   18762.0051
    1494   19005.8010
    1495   18669.4046
    1496   18615.7803
    1497   18630.1366
    1498   18466.3497
    1499   18990.3468
    1500   18680.4422
    1501   18891.7863
    1502   18761.0013
    1503   18507.0724
    1504   18949.3594
    1505   18699.0537
    1506   18643.4620
    1507   18793.6536
    1508   18440.5314
    1509   18683.7306
    1510   18581.6955
    1511   18645.8122
    1512   18581.9211
    1513   18859.0969
    1514   18608.9128
    1515   18794.7291
    1516   18503.9685
    1517   18874.3762
    1518   18891.0811
    1519   18996.2991
    1520   18985.9311
    1521   18805.2047
    1522   18679.6252
    1523   18691.9778
    1524   18796.5287
    1525   18809.8768
    1526   18644.6194
    1527   18774.5182
    1528   18794.3458
    1529   18659.7601
    1530   18478.5371
    1531   18602.7373
    1532   18521.6814
    1533   18361.1880
    1534   18960.5650
    1535   18810.3895
    1536   18547.6118
    1537   18883.3450
    1538   18555.7720
    1539   18873.1166
    1540   18549.8442
    1541   18982.0864
    1542   18976.8100
    1543   18743.4699
    1544   18551.5415
    1545   18584.7261
    1546   18926.0755
    1547   18942.7653
    1548   18806.9281
    1549   18855.8837
    1550   18525.7182
    1551   18626.5502
    1552   18624.8576
    1553   18847.1014
    1554   18825.9226
    1555   18526.8366
    1556   18528.9805
    1557   18756.7285
    1558   18810.5320
    1559   18618.9499
    1560   18768.0619
    1561   18610.8467
    1562   18563.3831
    1563   18506.2319
    1564   18623.5597
    1565   18758.8166
    1566   18979.2046
    1567   18630.3782
    1568   18701.8285
    1569   19033.3079
    1570   18532.7232
    1571   18482.6396
    1572   18854.9748
    1573   18704.1807
    1574   18891.4270
    1575   18752.1621
    1576   19165.3671
    1577   18927.2042
    1578   18703.3945
    1579   18856.2964
    1580   19049.1607
    1581   18930.8590
    1582   19075.2232
    1583   19034.3245
    1584   19179.3131
    1585   18601.9351
    1586   18827.2835
    1587   18994.5216
    1588   19035.9592
    1589   18891.0285
    1590   18825.4892
    1591   18832.5239
    1592   18897.3669
    1593   18857.9300
    1594   18995.9362
    1595   18778.5304
    1596   18652.8964
    1597   18891.2627
    1598   18694.6581
    1599   18748.4450
    1600   18870.2317
    1601   18615.3906
    1602   18833.2336
    1603   18603.3170
    1604   18945.2959
    1605   18605.0624
    1606   18733.6614
    1607   19016.6159
    1608   18680.1301
    1609   18789.4914
    1610   18926.1602
    1611   18872.1193
    1612   18763.2940
    1613   18655.4048
    1614   18670.5970
    1615   18629.7881
    1616   18749.0746
    1617   18842.5182
    1618   18865.4675
    1619   18873.5452
    1620   18756.8062
    1621   18938.6815
    1622   18812.1144
    1623   19001.3969
    1624   18975.2900
    1625   18644.9960
    1626   18812.0987
    1627   18654.8531
    1628   18908.8332
    1629   19068.1162
    1630   18815.1445
    1631   18850.2043
    1632   18694.7508
    1633   19033.3654
    1634   18861.8417
    1635   18720.2325
    1636   18615.7580
    1637   18715.9085
    1638   18951.8742
    1639   18815.2303
    1640   18872.6476
    1641   19058.8181
    1642   18901.7052
    1643   19284.9813
    1644   18539.3019
    1645   18838.2328
    1646   18845.1697
    1647   18923.5852
    1648   18555.8566
    1649   19108.0498
    1650   18943.8914
    1651   19103.3369
    1652   19110.1151
    1653   18864.3709
    1654   18700.5258
    1655   19099.7763
    1656   19070.1733
    1657   18815.0354
    1658   18708.8944
    1659   19015.7867
    1660   18923.3713
    1661   18559.8164
    1662   18745.0858
    1663   18776.4383
    1664   18580.1511
    1665   18584.3840
    1666   18520.8374
    1667   18563.9789
    1668   18531.5741
    1669   18912.7903
    1670   18485.8834
    1671   18828.8410
    1672   18753.4772
    1673   18677.9576
    1674   18610.4278
    1675   18854.6015
    1676   18573.9229
    1677   18374.7386
    1678   18266.1853
    1679   18749.3434
    1680   18508.2153
    1681   18463.2002
    1682   18763.7663
    1683   18828.9447
    1684   18753.4004
    1685   18795.1830
    1686   18613.6962
    1687   18761.4130
    1688   18798.5678
    1689   18463.8651
    1690   18714.0507
    1691   18892.4381
    1692   18822.2318
    1693   18687.1159
    1694   19019.0117
    1695   19274.1380
    1696   19026.4508
    1697   19001.1389
    1698   18703.8821
    1699   19056.1410
    1700   18798.6860
    1701   18760.9490
    1702   18782.0044
    1703   18932.0660
    1704   18644.1352
    1705   18928.0728
    1706   18764.9618
    1707   18729.0927
    1708   18911.5915
    1709   18975.7958
    1710   18982.9163
    1711   18899.6442
    1712   18835.4223
    1713   19012.1281
    1714   18813.3773
    1715   18770.4498
    1716   19135.4132
    1717   18776.9040
    1718   18650.5043
    1719   19037.1520
    1720   19261.3553
    1721   18877.0024
    1722   18761.8909
    1723   18822.5882
    1724   18600.2017
    1725   18383.7604
    1726   18229.4324
    1727   18691.4270
    1728   18428.3401
    1729   18602.8061
    1730   18636.8987
    1731   18854.6752
    1732   18844.7722
    1733   19008.2531
    1734   18844.8910
    1735   19008.1702
    1736   18692.0730
    1737   18570.7296
    1738   18690.6447
    1739   18723.8189
    1740   18954.8750
    1741   18802.7341
    1742   18976.8903
    1743   18668.8946
    1744   18894.8576
    1745   18878.8214
    1746   18859.2646
    1747   18816.0180
    1748   18547.3017
    1749   18813.5539
    1750   18521.9801
    1751   18620.2312
    1752   18553.1681
    1753   18903.0227
    1754   18828.3960
    1755   18792.8138
    1756   19147.7851
    1757   18922.9946
    1758   18976.6691
    1759   18646.8385
    1760   18702.6788
    1761   18899.7315
    1762   19137.3216
    1763   18934.3779
    1764   19035.8088
    1765   18752.6910
    1766   18995.8400
    1767   18969.7152
    1768   18654.5453
    1769   18952.9233
    1770   18857.5690
    1771   18617.0011
    1772   18954.7626
    1773   19120.0139
    1774   18976.5853
    1775   18780.7470
    1776   18693.6102
    1777   18857.4365
    1778   18491.7194
    1779   18750.8217
    1780   18786.0859
    1781   18640.0267
    1782   18835.3171
    1783   18949.3373
    1784   18734.8495
    1785   18892.4469
    1786   19159.0622
    1787   19175.0072
    1788   19080.7870
    1789   18950.7980
    1790   18792.2534
    1791   18787.0727
    1792   18509.0992
    1793   18761.8327
    1794   18561.5147
    1795   18881.7301
    1796   18779.7698
    1797   18664.3065
    1798   18708.3595
    1799   18825.6918
    1800   18733.8865
    1801   18836.4825
    1802   18478.6057
    1803   18744.5825
    1804   18243.9226
    1805   19170.9677
    1806   18733.8529
    1807   18937.2798
    1808   18500.4575
    1809   18518.7235
    1810   18451.4407
    1811   18643.5113
    1812   18612.4641
    1813   18655.4217
    1814   18558.5486
    1815   18541.3471
    1816   18774.9566
    1817   18669.9734
    1818   18499.0054
    1819   18986.8279
    1820   19064.3355
    1821   18737.0826
    1822   18545.9263
    1823   18670.4460
    1824   18575.0200
    1825   19012.9973
    1826   18798.3098
    1827   18666.7088
    1828   18727.7100
    1829   18587.4009
    1830   18656.0285
    1831   18776.0872
    1832   18758.1305
    1833   18706.8750
    1834   18460.8071
    1835   19019.6299
    1836   19001.5122
    1837   19037.7447
    1838   18670.0323
    1839   18852.7879
    1840   18813.3843
    1841   18712.4698
    1842   18774.9621
    1843   18817.6053
    1844   19179.3216
    1845   19031.8516
    1846   18709.5907
    1847   18832.3682
    1848   19097.4546
    1849   18937.7513
    1850   18700.5294
    1851   18697.3059
    1852   18414.9811
    1853   18653.2321
    1854   18772.3851
    1855   18667.0053
    1856   18689.7747
    1857   18713.3076
    1858   18622.5589
    1859   18675.4090
    1860   18334.7080
    1861   18257.5343
    1862   18623.9989
    1863   18681.0118
    1864   18518.9506
    1865   18940.0964
    1866   18519.7349
    1867   18495.6278
    1868   18511.6895
    1869   18785.1717
    1870   18466.1539
    1871   18681.7741
    1872   18860.1392
    1873   18753.2165
    1874   18385.5515
    1875   18866.4614
    1876   18834.6365
    1877   18919.9199
    1878   18688.3510
    1879   18836.7292
    1880   18553.7055
    1881   18831.8662
    1882   18825.3818
    1883   18807.5171
    1884   18707.5083
    1885   18592.6676
    1886   18918.1310
    1887   18564.2966
    1888   18541.8350
    1889   18505.5724
    1890   18941.9062
    1891   18795.7923
    1892   18678.5122
    1893   18622.0587
    1894   18978.4884
    1895   19041.2504
    1896   18983.0263
    1897   19142.5759
    1898   19134.8586
    1899   19148.0795
    1900   19283.1646
    1901   18731.2257
    1902   19119.5009
    1903   19045.8515
    1904   18761.0432
    1905   18868.4117
    1906   18796.6189
    1907   18677.1464
    1908   18657.5918
    1909   18667.8271
    1910   18997.6294
    1911   18959.2992
    1912   19119.1784
    1913   18915.9981
    1914   18458.8916
    1915   18910.8522
    1916   18765.7798
    1917   18834.9651
    1918   19118.1692
    1919   18484.9102
    1920   18718.7804
    1921   18888.0086
    1922   18696.4306
    1923   18772.0002
    1924   18486.6361
    1925   18574.0990
    1926   18676.0354
    1927   18548.7599
    1928   18992.8706
    1929   18702.3263
    1930   18819.3520
    1931   18533.2275
    1932   18872.6806
    1933   18822.2075
    1934   19004.4062
    1935   18739.3601
    1936   18795.6084
    1937   19055.4239
    1938   18866.3913
    1939   18805.9924
    1940   18547.1994
    1941   18537.2182
    1942   18754.4857
    1943   18751.9571
    1944   18849.0414
    1945   18865.9968
    1946   19065.5372
    1947   18911.1156
    1948   18811.3552
    1949   18620.9170
    1950   18821.6577
    1951   18723.6435
    1952   18909.1626
    1953   18711.7115
    1954   18825.1250
    1955   18451.7912
    1956   18668.8958
    1957   18843.1801
    1958   18908.3510
    1959   18727.9040
    1960   19041.2680
    1961   18803.3289
    1962   18682.4987
    1963   18956.7579
    1964   19066.0208
    1965   18544.0219
    1966   18881.8165
    1967   18699.5759
    1968   18721.6927
    1969   19123.9488
    1970   18767.1677
    1971   19006.7701
    1972   19106.0609
    1973   18970.2476
    1974   19144.5151
    1975   18892.0830
    1976   19129.3246
    1977   18790.8734
    1978   18731.8848
    1979   18918.6824
    1980   18763.5340
    1981   18760.2322
    1982   18641.6385
    1983   18810.4653
    1984   18661.2575
    1985   18634.1210
    1986   18938.3134
    1987   18681.7191
    1988   18421.2416
    1989   18916.5420
    1990   18822.0367
    1991   18908.8837
    1992   18696.4629
    1993   18672.9798
    1994   18864.2796
    1995   18807.5532
    1996   19046.8420
    1997   18908.9574
    1998   18523.3824
    1999   18993.5605
    2000   18702.4386
    2001   18905.4605
    2002   18713.5565
    2003   18678.1982
    2004   18799.1427
    2005   18816.7621
    2006   18911.5962
    2007   18838.0876
    2008   18574.4007
    2009   18328.1976
    2010   18926.4529
    2011   18634.3681
    2012   18189.4679
    2013   18621.0332
    2014   18480.7270
    2015   18620.9074
    2016   18898.7026
    2017   18949.5782
    2018   18629.0222
    2019   18973.9891
    2020   19102.4734
    2021   18536.3019
    2022   18854.3511
    2023   18728.0366
    2024   18809.8026
    2025   18866.3369
    2026   18603.1571
    2027   18803.3660
    2028   18238.4053
    2029   18753.6908
    2030   18568.4177
    2031   18917.0081
    2032   18749.6656
    2033   18906.0435
    2034   18792.5551
    2035   18823.8338
    2036   19053.7447
    2037   18818.7590
    2038   18944.1912
    2039   18706.1513
    2040   18947.5339
    2041   18745.1359
    2042   18850.7199
    2043   18483.8699
    2044   18645.7412
    2045   18854.7433
    2046   18741.8212
    2047   18772.5020
    2048   18887.1968
    2049   18812.9372
    2050   18835.5041
    2051   18979.4281
    2052   19043.6027
    2053   18764.2148
    2054   18983.7824
    2055   19150.1071
    2056   19045.8897
    2057   19426.4539
    2058   18913.2389
    2059   19006.5793
    2060   18814.0271
    2061   18672.1952
    2062   18713.5252
    2063   18945.6249
    2064   19080.0731
    2065   18766.3057
    2066   18877.6447
    2067   18543.2230
    2068   18625.6880
    2069   18672.2615
    2070   18494.1542
    2071   18494.9467
    2072   18710.2257
    2073   18653.3210
    2074   18439.8564
    2075   18686.3396
    2076   18667.6051
    2077   18869.3287
    2078   18718.9224
    2079   18500.5320
    2080   18970.2735
    2081   18898.6693
    2082   18965.5059
    2083   18969.4063
    2084   18990.2713
    2085   18722.4037
    2086   19215.6381
    2087   19004.0659
    2088   19225.5646
    2089   19046.6938
    2090   19113.8738
    2091   18890.6185
    2092   19119.7672
    2093   18919.3018
    2094   18924.0890
    2095   19308.8485
    2096   19031.8775
    2097   19098.0838
    2098   19095.8886
    2099   18732.8003
    2100   19158.7037
    2101   19018.3090
    2102   18890.5972
    2103   19214.4301
    2104   18828.9218
    2105   19037.9369
    2106   19499.6821
    2107   18924.2369
    2108   19238.5189
    2109   19180.3814
    2110   19066.8625
    2111   18775.3668
    2112   19120.9071
    2113   19028.6664
    2114   19205.2482
    2115   19008.3475
    2116   19222.0565
    2117   19103.5515
    2118   19121.7637
    2119   18876.6902
    2120   18966.7910
    2121   18803.7510
    2122   19168.4733
    2123   19076.3345
    2124   19062.2951
    2125   19049.0656
    2126   18828.2295
    2127   18871.6749
    2128   18808.6836
    2129   18742.5085
    2130   19021.4093
    2131   19023.3422
    2132   18934.6115
    2133   19256.2467
    2134   19214.1404
    2135   19416.6027
    2136   19046.9331
    2137   19432.3482
    2138   19252.4908
    2139   18726.2829
    2140   18564.5809
    2141   18851.9839
    2142   18987.1051
    2143   18792.2615
    2144   18897.3883
    2145   18751.7644
    2146   18768.3128
    2147   18912.6701
    2148   19052.9434
    2149   18567.4351
    2150   18805.3353
    2151   18816.4065
    2152   19010.4120
    2153   18924.9600
    2154   19128.2660
    2155   19066.4061
    2156   19036.3132
    2157   19017.3525
    2158   19041.2743
    2159   19331.7546
    2160   19229.6526
    2161   19294.4644
    2162   19257.6950
    2163   18992.8447
    2164   18884.1544
    2165   18746.4556
    2166   19041.6692
    2167   19146.0154
    2168   19184.9545
    2169   18859.7013
    2170   19210.4517
    2171   19021.5854
    2172   18935.9756
    2173   19136.8448
    2174   19013.8971
    2175   19014.4548
    2176   19036.9361
    2177   19235.3347
    2178   18926.8138
    2179   18807.8401
    2180   19084.2568
    2181   18803.4144
    2182   19334.6195
    2183   18725.1083
    2184   18965.6053
    2185   19170.9831
    2186   19200.6184
    2187   19266.3630
    2188   19130.1500
    2189   19256.5446
    2190   19005.3617
    2191   19139.1356
    2192   19191.8763
    2193   19113.3581
    2194   19248.8467
    2195   18768.5670
    2196   19355.4358
    2197   19070.1224
    2198   19022.1511
    2199   19305.6635
    2200   19165.3809
    2201   19343.9388
    2202   19053.4574
    2203   19078.6482
    2204   19321.2586
    2205   19167.1154
    2206   19084.3497
    2207   18878.4130
    2208   18967.4195
    2209   19193.2302
    2210   19041.9366
    2211   18933.3533
    2212   19065.8313
    2213   19012.4860
    2214   19296.9390
    2215   19214.0664
    2216   19157.9208
    2217   19173.1281
    2218   19109.2531
    2219   19241.9067
    2220   19484.2871
    2221   19392.4202
    2222   18987.8526
    2223   19179.8002
    2224   18953.6568
    2225   19303.2120
    2226   19148.0397
    2227   19499.1720
    2228   19180.6999
    2229   19395.6866
    2230   19099.9155
    2231   19453.5398
    2232   19304.8683
    2233   19605.7853
    2234   19770.2115
    2235   19297.9720
    2236   19384.8030
    2237   19195.4664
    2238   19485.4899
    2239   19309.2523
    2240   19351.4674
    2241   19440.4043
    2242   19321.4707
    2243   19329.1583
    2244   19386.6713
    2245   19807.1399
    2246   19731.0922
    2247   19631.0532
    2248   19489.8140
    2249   19574.4084
    2250   19842.3720
    2251   19344.1916
    2252   19590.1011
    2253   19668.0382
    2254   19843.2668
    2255   19565.8286
    2256   19252.4549
    2257   19044.6836
    2258   19217.0823
    2259   19158.4108
    2260   19480.6821
    2261   19061.0068
    2262   19463.8736
    2263   19206.2771
    2264   19270.6778
    2265   19340.2031
    2266   19332.8905
    2267   19206.8906
    2268   19270.5035
    2269   19164.2151
    2270   19348.3146
    2271   19390.1369
    2272   19124.2853
    2273   19229.1278
    2274   19307.4970
    2275   19361.0659
    2276   19384.6982
    2277   19149.5578
    2278   19179.9238
    2279   19227.6087
    2280   19350.7984
    2281   19435.8486
    2282   19130.0016
    2283   19247.4340
    2284   19352.1890
    2285   19199.9369
    2286   19309.8455
    2287   18991.5675
    2288   19318.0266
    2289   19486.4226
    2290   19240.1603
    2291   19341.0074
    2292   19526.9689
    2293   19371.9432
    2294   19284.1726
    2295   19366.4002
    2296   18908.7227
    2297   18920.5696
    2298   19076.3930
    2299   19049.7072
    2300   18818.1091
    2301   18985.0961
    2302   18825.5455
    2303   19082.5622
    2304   19204.8867
    2305   19360.8879
    2306   18907.8237
    2307   19090.3713
    2308   19123.7418
    2309   19330.9406
    2310   19160.7797
    2311   19142.5178
    2312   19183.3199
    2313   19321.4249
    2314   19080.8833
    2315   19017.7620
    2316   19139.5916
    2317   19044.8891
    2318   19217.9329
    2319   19426.0724
    2320   19331.3027
    2321   19527.8541
    2322   19269.7801
    2323   19373.0052
    2324   19324.2681
    2325   19681.5715
    2326   19473.6142
    2327   19736.9102
    2328   19456.1119
    2329   19420.4970
    2330   19285.4180
    2331   19438.4444
    2332   19282.8671
    2333   19133.2951
    2334   19088.5170
    2335   19220.8739
    2336   19503.7050
    2337   19382.1485
    2338   19411.4128
    2339   19038.2573
    2340   19113.4449
    2341   19521.6058
    2342   19409.1701
    2343   19590.1777
    2344   19430.3157
    2345   18960.1150
    2346   19385.8450
    2347   19234.5012
    2348   19500.2242
    2349   19461.7745
    2350   19176.8994
    2351   18982.2339
    2352   19161.8730
    2353   18986.0662
    2354   19226.1028
    2355   19002.6156
    2356   19389.2417
    2357   19315.0974
    2358   19417.2670
    2359   19187.3709
    2360   19158.2817
    2361   19323.0952
    2362   19028.0965
    2363   19168.7194
    2364   19525.8172
    2365   19246.8739
    2366   19422.3688
    2367   19290.5310
    2368   19414.5273
    2369   19247.9018
    2370   19444.5541
    2371   19462.5813
    2372   19463.8249
    2373   19621.7092
    2374   19318.5946
    2375   19455.0675
    2376   19371.7018
    2377   19316.3270
    2378   19328.7714
    2379   19220.1160
    2380   19445.9240
    2381   19211.4241
    2382   19646.6862
    2383   19520.2436
    2384   19310.7368
    2385   19323.8190
    2386   19596.5782
    2387   19290.2442
    2388   19257.9953
    2389   19389.3234
    2390   19705.2797
    2391   19730.2328
    2392   19676.9835
    2393   19882.0948
    2394   19308.4878
    2395   19411.1653
    2396   19672.9312
    2397   19424.8597
    2398   19599.3046
    2399   19274.9519
    2400   19344.5666
    2401   19509.6206
    2402   19460.8407
    2403   19269.0571
    2404   19607.4371
    2405   19521.4659
    2406   19449.1713
    2407   19357.9247
    2408   19367.4202
    2409   19529.7197
    2410   19407.6152
    2411   19272.7855
    2412   19489.9699
    2413   19319.9933
    2414   19665.6251
    2415   19314.5100
    2416   19405.2959
    2417   19117.6278
    2418   19250.1301
    2419   19325.4731
    2420   19006.5921
    2421   19372.1824
    2422   19506.8302
    2423   19458.7376
    2424   19414.2026
    2425   19425.7632
    2426   19255.8102
    2427   19345.0303
    2428   19521.7231
    2429   19544.9314
    2430   18894.4326
    2431   19362.8562
    2432   19226.1470
    2433   19555.2891
    2434   19187.8167
    2435   19466.7151
    2436   19305.9814
    2437   19294.3124
    2438   19261.3859
    2439   19361.1499
    2440   19324.5249
    2441   19379.8427
    2442   19505.5871
    2443   19457.3741
    2444   18908.1086
    2445   19146.8693
    2446   19430.7488
    2447   19180.3437
    2448   19282.7975
    2449   19511.9534
    2450   19092.1720
    2451   19505.1874
    2452   19461.7845
    2453   19311.6175
    2454   19276.1060
    2455   19351.1508
    2456   19330.2790
    2457   19514.5861
    2458   19336.0961
    2459   19108.3042
    2460   19429.5683
    2461   19028.7904
    2462   19093.7225
    2463   19002.8485
    2464   18982.4950
    2465   19000.5709
    2466   18950.2110
    2467   18733.6165
    2468   19092.7080
    2469   19055.3189
    2470   19003.0499
    2471   18970.1061
    2472   19074.8630
    2473   19205.1900
    2474   19206.7444
    2475   19099.8698
    2476   19181.4166
    2477   19417.6039
    2478   19041.5567
    2479   19078.1823
    2480   19320.9033
    2481   18974.5384
    2482   19082.4429
    2483   19292.4927
    2484   19242.8613
    2485   19050.9249
    2486   19192.3259
    2487   18943.3845
    2488   19277.7629
    2489   18895.5522
    2490   19525.4833
    2491   19364.9012
    2492   19388.9548
    2493   19323.5747
    2494   19163.4534
    2495   18827.8881
    2496   18873.9833
    2497   18725.1925
    2498   18694.9037
    2499   19021.9170
    2500   18760.1695
    2501   18880.7849
    2502   18956.7360
    2503   19147.5393
    2504   18985.6193
    2505   18794.9501
    2506   18826.2936
    2507   18714.4178
    2508   18830.7777
    2509   18906.6113
    2510   18689.8692
    2511   18890.5372
    2512   18476.0608
    2513   18889.0577
    2514   18939.8482
    2515   19150.1840
    2516   18842.9392
    2517   18794.3498
    2518   18817.8536
    2519   18960.7913
    2520   18695.5415
    2521   18934.7006
    2522   18849.8318
    2523   18817.7090
    2524   18718.5248
    2525   18964.4927
    2526   18776.7144
    2527   19039.6704
    2528   18906.1866
    2529   19076.5156
    2530   18827.1600
    2531   18782.0103
    2532   18806.2096
    2533   18634.0081
    2534   18532.7993
    2535   18674.6497
    2536   18500.8544
    2537   19018.9556
    2538   18591.8822
    2539   18660.1050
    2540   18393.5010
    2541   18814.7721
    2542   18654.9875
    2543   19266.4321
    2544   18988.2660
    2545   18990.8687
    2546   18698.4327
    2547   19080.8516
    2548   19033.8423
    2549   18923.6799
    2550   19006.9773
    2551   19187.4307
    2552   18943.6871
    2553   19051.8635
    2554   19042.1899
    2555   19318.0279
    2556   19433.8138
    2557   19338.8993
    2558   19074.3336
    2559   19515.6965
    2560   19461.4368
    2561   19210.6210
    2562   19135.5950
    2563   19337.6553
    2564   19584.5792
    2565   19133.2117
    2566   19488.3583
    2567   19151.6081
    2568   19154.3310
    2569   19391.5565
    2570   19343.1680
    2571   19233.3291
    2572   19315.5972
    2573   19498.3342
    2574   19126.5525
    2575   19139.5015
    2576   19363.2715
    2577   19123.3064
    2578   19287.1746
    2579   19219.9851
    2580   19171.7975
    2581   19305.6836
    2582   19417.6210
    2583   19385.7448
    2584   19240.2368
    2585   19592.3838
    2586   19426.7614
    2587   19164.5431
    2588   19233.4726
    2589   19437.3130
    2590   19177.2544
    2591   19169.1475
    2592   19321.4626
    2593   19417.3395
    2594   19300.4606
    2595   19391.3328
    2596   19645.9630
    2597   19403.8930
    2598   19247.8563
    2599   19632.7486
    2600   18976.4754
    2601   19328.1603
    2602   19170.8372
    2603   19154.7181
    2604   18875.8694
    2605   19065.3777
    2606   19179.3348
    2607   19056.9499
    2608   19170.3009
    2609   18833.6492
    2610   19192.3980
    2611   18904.5276
    2612   19076.3627
    2613   18951.9479
    2614   19090.9747
    2615   19309.1252
    2616   19189.1834
    2617   19214.8224
    2618   18971.0495
    2619   18861.7507
    2620   19087.7577
    2621   19051.1359
    2622   18909.7897
    2623   19018.6471
    2624   19346.2684
    2625   19042.9669
    2626   19292.7784
    2627   19269.0476
    2628   19017.2817
    2629   19228.6913
    2630   18904.9181
    2631   19092.9464
    2632   19007.3939
    2633   19200.1271
    2634   18904.3253
    2635   19202.6113
    2636   19191.9179
    2637   18937.0564
    2638   19008.9966
    2639   18988.3167
    2640   19335.6741
    2641   19031.3607
    2642   18874.8807
    2643   19163.8691
    2644   19332.5678
    2645   19577.1143
    2646   19790.2914
    2647   19494.6427
    2648   19234.0387
    2649   19308.0663
    2650   19140.8878
    2651   19032.7637
    2652   19586.0989
    2653   19348.6510
    2654   19147.9445
    2655   19161.3211
    2656   19362.8634
    2657   19131.9692
    2658   19434.2602
    2659   19370.1132
    2660   19562.3538
    2661   19500.8480
    2662   18839.0081
    2663   19097.0654
    2664   19015.9652
    2665   19308.5226
    2666   19045.5261
    2667   19322.7845
    2668   19344.2212
    2669   19277.8412
    2670   19555.6537
    2671   19059.8882
    2672   18954.0167
    2673   19220.3504
    2674   19188.8592
    2675   19252.4892
    2676   18902.2379
    2677   19291.8338
    2678   18969.6732
    2679   19206.0158
    2680   19504.5858
    2681   19366.4425
    2682   19330.8479
    2683   19235.3203
    2684   19248.2967
    2685   19503.0247
    2686   19338.6888
    2687   19240.5193
    2688   19315.0967
    2689   19399.7338
    2690   19404.0283
    2691   19065.7978
    2692   19504.6338
    2693   19624.5261
    2694   19432.9880
    2695   19341.8972
    2696   19371.7839
    2697   19518.6424
    2698   19330.4772
    2699   19728.4260
    2700   19232.6937
    2701   19424.6985
    2702   19778.0039
    2703   19661.0928
    2704   19461.0615
    2705   19163.1144
    2706   19515.1539
    2707   19494.8138
    2708   19349.8987
    2709   19446.8230
    2710   19173.0214
    2711   19336.5569
    2712   19332.3140
    2713   19279.2110
    2714   19366.6228
    2715   19439.2773
    2716   19549.4210
    2717   19554.7073
    2718   19794.0860
    2719   19560.1669
    2720   19641.8518
    2721   19661.6392
    2722   19613.1251
    2723   19452.1926
    2724   19698.6389
    2725   19524.0392
    2726   19612.6947
    2727   19536.4347
    2728   19549.6313
    2729   19582.4901
    2730   19640.7171
    2731   19339.3048
    2732   19365.3515
    2733   19106.5325
    2734   19266.2907
    2735   19635.8460
    2736   19394.2854
    2737   19545.9377
    2738   19348.4997
    2739   19489.2552
    2740   19428.7674
    2741   19118.9484
    2742   19253.3887
    2743   19300.5521
    2744   19317.2547
    2745   19113.0901
    2746   19233.3104
    2747   19459.6762
    2748   19403.4356
    2749   19572.4367
    2750   19395.4093
    2751   19430.3212
    2752   18922.4479
    2753   19266.1841
    2754   19291.2963
    2755   18988.9358
    2756   19111.1083
    2757   18766.1315
    2758   19275.2809
    2759   18866.4536
    2760   19232.1874
    2761   19079.9857
    2762   19205.6147
    2763   19172.8939
    2764   19303.6591
    2765   19536.0428
    2766   19334.0362
    2767   19308.4534
    2768   19402.2044
    2769   19322.7614
    2770   19624.9382
    2771   18994.6861
    2772   19330.7868
    2773   19250.6396
    2774   19189.6751
    2775   19250.6039
    2776   19591.9339
    2777   19297.6344
    2778   19025.8926
    2779   19422.7671
    2780   19550.6577
    2781   19365.5260
    2782   19242.9194
    2783   19102.0474
    2784   19282.6419
    2785   19223.8165
    2786   18739.5055
    2787   18699.9692
    2788   18955.0345
    2789   19390.3989
    2790   19296.2163
    2791   19359.2947
    2792   19318.1658
    2793   19538.0008
    2794   19481.3674
    2795   19148.7941
    2796   19323.4996
    2797   18955.7662
    2798   19248.4024
    2799   19309.8533
    2800   19435.6098
    2801   19505.2986
    2802   19506.9979
    2803   19441.1771
    2804   19511.1433
    2805   19501.1370
    2806   19579.1779
    2807   19184.5643
    2808   19197.2388
    2809   19107.9671
    2810   19036.9349
    2811   19390.5280
    2812   19443.6104
    2813   19330.0702
    2814   19359.0831
    2815   19290.4112
    2816   19299.7158
    2817   19321.5330
    2818   19468.4893
    2819   19387.5567
    2820   19540.1373
    2821   19173.6293
    2822   19344.9562
    2823   19174.8499
    2824   19153.6638
    2825   19493.5557
    2826   19372.1829
    2827   19220.1547
    2828   19436.8124
    2829   19458.2238
    2830   19515.7735
    2831   19523.8964
    2832   19382.4739
    2833   19669.6532
    2834   19585.2803
    2835   19526.3921
    2836   19608.3819
    2837   19682.1819
    2838   19559.5812
    2839   19521.8050
    2840   19447.8390
    2841   19720.8496
    2842   19391.6046
    2843   19660.4355
    2844   19656.2452
    2845   19511.9957
    2846   19439.2856
    2847   19315.6332
    2848   19718.7770
    2849   19305.6672
    2850   19445.3427
    2851   19497.2993
    2852   19369.0140
    2853   19353.7184
    2854   19322.0278
    2855   19665.1492
    2856   19620.0650
    2857   19570.3488
    2858   19493.9460
    2859   19385.1737
    2860   19605.8601
    2861   19503.3426
    2862   19697.1470
    2863   19432.2948
    2864   19647.3170
    2865   19751.4879
    2866   19524.3437
    2867   19583.0197
    2868   19910.6203
    2869   19804.7778
    2870   19720.2028
    2871   19542.6089
    2872   19731.9177
    2873   19495.7262
    2874   19392.8318
    2875   19753.4248
    2876   19592.4836
    2877   19611.3512
    2878   19488.5356
    2879   19590.7875
    2880   19016.7551
    2881   19624.1491
    2882   19526.6463
    2883   19484.2118
    2884   19520.9154
    2885   19459.6343
    2886   19360.4730
    2887   19461.2079
    2888   19593.7911
    2889   19620.0835
    2890   19386.5072
    2891   19382.1570
    2892   19135.4841
    2893   19559.6451
    2894   19408.4738
    2895   19652.8393
    2896   19431.5553
    2897   19656.8158
    2898   19635.0322
    2899   19574.6029
    2900   19618.7680
    2901   19471.9247
    2902   19505.1869
    2903   19617.4305
    2904   19649.0080
    2905   19441.9708
    2906   19525.0277
    2907   19608.2881
    2908   19467.4987
    2909   19845.8367
    2910   19872.6800
    2911   19850.6686
    2912   19560.2122
    2913   19787.9708
    2914   19554.5206
    2915   19611.8518
    2916   19251.0747
    2917   19543.3995
    2918   19734.2199
    2919   19208.0477
    2920   19597.3663
    2921   19668.9007
    2922   19337.2638
    2923   19509.7889
    2924   19199.7955
    2925   19335.5833
    2926   19042.5120
    2927   19435.3877
    2928   19391.7805
    2929   19420.7971
    2930   19111.7190
    2931   19483.4465
    2932   19576.2179
    2933   19404.8292
    2934   19424.6043
    2935   19563.0342
    2936   19571.0915
    2937   19567.4852
    2938   19478.7877
    2939   19344.1985
    2940   19312.4965
    2941   19055.5864
    2942   19379.1571
    2943   19075.8432
    2944   18949.3978
    2945   19370.1836
    2946   19232.8931
    2947   19133.4666
    2948   19572.9600
    2949   19204.2911
    2950   19137.9322
    2951   19423.0238
    2952   19322.9776
    2953   19573.7158
    2954   19568.6903
    2955   19612.6020
    2956   19536.7370
    2957   19398.6025
    2958   19377.6123
    2959   19481.8037
    2960   19352.6463
    2961   19192.5075
    2962   19291.4672
    2963   19271.2654
    2964   19558.4836
    2965   19426.2064
    2966   19357.9105
    2967   19883.7495
    2968   19364.3780
    2969   19595.3963
    2970   19579.9272
    2971   19249.9703
    2972   19421.2632
    2973   19471.7053
    2974   19402.8221
    2975   19304.2404
    2976   19420.8608
    2977   19622.7993
    2978   19500.6201
    2979   19420.5999
    2980   19439.8163
    2981   19447.0033
    2982   19748.6442
    2983   19220.8826
    2984   19361.4992
    2985   19254.6410
    2986   19336.0211
    2987   19399.2742
    2988   19381.5251
    2989   19351.9599
    2990   19404.7821
    2991   19434.4985
    2992   19068.7305
    2993   19290.6559
    2994   19427.1589
    2995   19445.9998
    2996   19306.2678
    2997   19380.5509
    2998   19462.0771
    2999   19378.5479
    3000   19240.2943
    3001   18876.5922
    3002   19024.2442
    3003   19395.5899
    3004   19502.9106
    3005   19306.9365
    3006   19357.5027
    3007   19705.7590
    3008   19645.1712
    3009   19442.2532
    3010   19396.4757
    3011   19532.7204
    3012   19586.6302
    3013   19411.2560
    3014   19198.7947
    3015   19266.1437
    3016   19199.9739
    3017   19362.8472
    3018   19364.6993
    3019   19104.4945
    3020   19473.8631
    3021   19104.5840
    3022   19254.9267
    3023   19230.6525
    3024   19612.7976
    3025   19192.9488
    3026   19357.1430
    3027   19032.7013
    3028   19278.1285
    3029   19430.6038
    3030   19217.9406
    3031   18989.5405
    3032   19068.6827
    3033   19315.4643
    3034   19359.1734
    3035   19343.7279
    3036   19368.2604
    3037   19431.7856
    3038   19267.6380
    3039   19541.9472
    3040   19694.3742
    3041   19673.5547
    3042   19855.6087
    3043   19536.9755
    3044   19866.4218
    3045   19510.9903
    3046   19508.2975
    3047   19514.5150
    3048   19785.2362
    3049   19385.4269
    3050   19304.9321
    3051   19351.7947
    3052   19389.7435
    3053   19589.1321
    3054   19174.3825
    3055   19340.4998
    3056   19443.0848
    3057   19163.9927
    3058   19726.5844
    3059   19261.0579
    3060   19569.4174
    3061   19436.1579
    3062   19402.8241
    3063   19468.3350
    3064   19086.0884
    3065   19129.4884
    3066   19174.8895
    3067   19141.0081
    3068   19277.5220
    3069   19537.7976
    3070   19377.2771
    3071   19171.1935
    3072   19113.9211
    3073   19085.0359
    3074   19335.3840
    3075   19129.5971
    3076   19317.4714
    3077   19429.5639
    3078   19223.8341
    3079   19122.2846
    3080   19216.4001
    3081   19415.6283
    3082   19211.5189
    3083   19280.8421
    3084   19315.6378
    3085   19314.8530
    3086   19476.3946
    3087   19424.6906
    3088   19216.5188
    3089   19529.0428
    3090   19560.7008
    3091   19290.7300
    3092   19507.5049
    3093   19530.6912
    3094   19590.4564
    3095   19467.3203
    3096   19583.4972
    3097   19754.7168
    3098   19746.0607
    3099   19548.8871
    3100   19534.0396
    3101   19648.7081
    3102   19201.1299
    3103   19194.7441
    3104   19377.0544
    3105   19043.7570
    3106   19356.3760
    3107   19331.7130
    3108   19393.0944
    3109   19459.1688
    3110   18979.8238
    3111   19249.7857
    3112   19235.3212
    3113   19029.9712
    3114   19241.4256
    3115   18951.3922
    3116   19272.2608
    3117   19064.6502
    3118   19016.7978
    3119   19134.8041
    3120   19149.8706
    3121   19010.4086
    3122   18823.9971
    3123   19159.3314
    3124   19144.4517
    3125   19116.3095
    3126   19334.8387
    3127   19362.3349
    3128   19013.2010
    3129   19620.3180
    3130   19254.2182
    3131   19344.5386
    3132   19492.0928
    3133   19417.3703
    3134   19317.6234
    3135   19128.7069
    3136   19193.2318
    3137   19213.1582
    3138   19457.2456
    3139   18986.1393
    3140   19614.6375
    3141   19140.3615
    3142   19318.0616
    3143   19331.4441
    3144   19278.0091
    3145   19152.7739
    3146   19354.3391
    3147   19334.7158
    3148   19274.6094
    3149   19508.3586
    3150   19292.8737
    3151   19230.0495
    3152   19386.1986
    3153   19058.1220
    3154   19245.7951
    3155   19020.0101
    3156   19031.4158
    3157   18840.2985
    3158   19220.6813
    3159   19205.2626
    3160   19008.5486
    3161   19346.6943
    3162   19388.0608
    3163   19356.6198
    3164   19429.7710
    3165   19491.6003
    3166   19164.7102
    3167   19400.2499
    3168   19406.4547
    3169   19307.9519
    3170   19320.0144
    3171   19734.3585
    3172   19444.7902
    3173   19421.1266
    3174   19386.5749
    3175   19140.8427
    3176   19328.7618
    3177   19242.8316
    3178   19530.3300
    3179   19251.1848
    3180   19324.6509
    3181   19130.6563
    3182   19498.6001
    3183   19368.0090
    3184   19602.2956
    3185   19633.0252
    3186   19280.7155
    3187   19598.3855
    3188   19189.8836
    3189   19498.9897
    3190   19331.0714
    3191   19630.9164
    3192   19284.8073
    3193   19284.0813
    3194   19645.7285
    3195   19102.8091
    3196   19356.9782
    3197   19620.2895
    3198   19323.5151
    3199   19198.9706
    3200   19188.8379
    3201   19326.6309
    3202   19590.1676
    3203   19645.7310
    3204   19288.4321
    3205   19286.7036
    3206   19378.5348
    3207   19339.1495
    3208   19252.0607
    3209   19158.7003
    3210   19387.4855
    3211   19269.1756
    3212   19271.9119
    3213   19416.7776
    3214   19558.9880
    3215   19452.8571
    3216   19761.0376
    3217   19446.2053
    3218   19389.7193
    3219   19443.8185
    3220   19409.3093
    3221   19335.3353
    3222   19274.5109
    3223   19243.0762
    3224   19168.6435
    3225   19358.0694
    3226   19459.6520
    3227   19719.4041
    3228   19553.7838
    3229   19484.4504
    3230   19506.3255
    3231   19430.8297
    3232   19593.7515
    3233   19450.5582
    3234   19237.9023
    3235   19567.4516
    3236   19239.6557
    3237   19258.8018
    3238   19469.0690
    3239   19492.2474
    3240   19226.2227
    3241   19545.8044
    3242   19352.6674
    3243   19445.9565
    3244   19338.7786
    3245   19310.6829
    3246   19294.3199
    3247   19233.0900
    3248   19324.2698
    3249   19417.3366
    3250   19385.8017
    3251   19089.4216
    3252   19244.8356
    3253   18959.7018
    3254   19222.2188
    3255   19077.6659
    3256   19422.9784
    3257   19234.6941
    3258   18960.2670
    3259   19012.9368
    3260   19299.4502
    3261   18913.7184
    3262   19120.1213
    3263   19083.4704
    3264   18861.2130
    3265   19273.2081
    3266   19353.3343
    3267   19438.9250
    3268   19369.0026
    3269   19324.5427
    3270   19272.5581
    3271   19203.0966
    3272   19365.0050
    3273   19201.3710
    3274   19297.9161
    3275   19297.7573
    3276   19525.2792
    3277   19441.1954
    3278   19437.3474
    3279   19669.2487
    3280   19190.1709
    3281   19415.3471
    3282   19655.2019
    3283   19538.3812
    3284   19608.4850
    3285   19501.1901
    3286   19889.9847
    3287   19452.4924
    3288   19244.8463
    3289   19541.5561
    3290   18896.9530
    3291   19257.0654
    3292   19060.3802
    3293   18979.9608
    3294   19390.6987
    3295   19054.3867
    3296   18849.4154
    3297   19148.3850
    3298   18888.3198
    3299   19231.0951
    3300   19136.7675
    3301   19547.5173
    3302   19232.5261
    3303   19156.9490
    3304   19209.3015
    3305   19090.6346
    3306   19199.9775
    3307   19599.5071
    3308   19339.0709
    3309   19119.5241
    3310   19308.7777
    3311   19173.0587
    3312   19065.9197
    3313   19214.9064
    3314   19066.7878
    3315   19475.6954
    3316   19061.6669
    3317   19191.0840
    3318   19183.4280
    3319   18993.1459
    3320   19025.4157
    3321   18841.9494
    3322   19129.7629
    3323   18898.6595
    3324   19243.7361
    3325   19099.3571
    3326   19047.6635
    3327   19034.9753
    3328   19025.8936
    3329   19051.3553
    3330   19108.3028
    3331   19281.5917
    3332   18856.1364
    3333   18801.6220
    3334   18800.4447
    3335   19045.5171
    3336   18861.1182
    3337   19121.9555
    3338   19332.8687
    3339   19179.3061
    3340   19144.8951
    3341   19287.4822
    3342   19282.8203
    3343   19165.2096
    3344   19173.9368
    3345   19202.8021
    3346   19356.9394
    3347   19427.3572
    3348   19288.4968
    3349   19375.5042
    3350   19131.6834
    3351   19243.8712
    3352   19118.3657
    3353   19501.3226
    3354   19697.1250
    3355   19249.9873
    3356   18938.4460
    3357   19244.2302
    3358   19193.0681
    3359   18873.0314
    3360   19175.6538
    3361   18793.2244
    3362   19069.1692
    3363   18845.9821
    3364   18687.0221
    3365   18914.3696
    3366   18873.1346
    3367   18957.8804
    3368   18763.0936
    3369   18936.3545
    3370   19191.2285
    3371   18726.1614
    3372   18705.9136
    3373   18995.7166
    3374   19020.7409
    3375   18886.1576
    3376   18769.0007
    3377   18701.1550
    3378   18787.2335
    3379   19187.8836
    3380   18737.7249
    3381   18733.8913
    3382   18908.1895
    3383   18954.5243
    3384   18894.3841
    3385   18811.3761
    3386   18761.2308
    3387   18749.8481
    3388   18771.2992
    3389   18668.5940
    3390   18849.4896
    3391   18689.0968
    3392   18805.9874
    3393   18797.8779
    3394   18638.0716
    3395   18586.3448
    3396   18625.7652
    3397   18538.4923
    3398   18630.4311
    3399   18454.5812
    3400   18531.3297
    3401   18687.4974
    3402   18817.7208
    3403   18885.4655
    3404   18948.8340
    3405   18916.8718
    3406   18843.1481
    3407   18672.0131
    3408   19218.8752
    3409   18911.7879
    3410   18812.0996
    3411   18651.8672
    3412   18825.4280
    3413   18845.7445
    3414   18697.9875
    3415   18969.9703
    3416   18787.0798
    3417   18928.0843
    3418   19046.8626
    3419   19084.7689
    3420   18736.9999
    3421   19343.0515
    3422   18820.9145
    3423   19309.9899
    3424   19067.0060
    3425   19058.4391
    3426   18830.4620
    3427   18972.7551
    3428   19077.9230
    3429   18840.9411
    3430   19133.5485
    3431   18964.9016
    3432   18863.2913
    3433   19101.6308
    3434   18812.3150
    3435   18863.3428
    3436   19008.2633
    3437   18989.9787
    3438   19013.7592
    3439   19063.9943
    3440   18897.8684
    3441   19071.7790
    3442   19344.4842
    3443   19047.1334
    3444   19017.9542
    3445   18822.8586
    3446   19204.6619
    3447   19290.2599
    3448   19107.9614
    3449   19269.4247
    3450   19462.5750
    3451   19345.5742
    3452   19608.3288
    3453   19307.9488
    3454   19213.8489
    3455   19300.6858
    3456   19273.4953
    3457   19276.9053
    3458   19201.9366
    3459   19089.8807
    3460   19481.1630
    3461   19034.7571
    3462   18957.5090
    3463   19120.5823
    3464   19243.8348
    3465   19803.8237
    3466   19304.3472
    3467   19082.9869
    3468   19091.4556
    3469   19060.0796
    3470   19096.5108
    3471   18926.0905
    3472   19133.7146
    3473   19109.0361
    3474   19085.1201
    3475   18969.8342
    3476   19291.5633
    3477   18658.5838
    3478   18889.5962
    3479   18859.4778
    3480   19102.0633
    3481   18930.4477
    3482   18898.4888
    3483   19023.7094
    3484   19318.3020
    3485   19089.9043
    3486   19234.0233
    3487   19023.9630
    3488   19203.7476
    3489   19428.5397
    3490   19067.9583
    3491   19129.0503
    3492   18876.3405
    3493   19360.3027
    3494   19322.3057
    3495   19209.5069
    3496   18934.0140
    3497   19268.5824
    3498   19211.7264
    3499   19688.2948
    3500   19562.2028
    3501   19624.3321
    3502   19719.0084
    3503   19759.7516
    3504   19615.6104
    3505   19958.6727
    3506   19691.4588
    3507   19558.2040
    3508   19665.4972
    3509   19531.7001
    3510   19705.9106
    3511   19218.0275
    3512   19353.6395
    3513   19475.3156
    3514   19239.5555
    3515   19485.0773
    3516   19380.4440
    3517   19629.7394
    3518   19565.8191
    3519   19461.6502
    3520   19643.6090
    3521   19519.6099
    3522   19282.7288
    3523   19409.9324
    3524   19472.5041
    3525   19286.3822
    3526   19239.2439
    3527   19063.8831
    3528   19423.1023
    3529   19353.3095
    3530   19463.8248
    3531   19323.8861
    3532   19331.9569
    3533   19399.9716
    3534   19538.4968
    3535   19326.0347
    3536   19576.6940
    3537   19344.4157
    3538   19310.0417
    3539   19305.1843
    3540   19335.3351
    3541   19310.6645
    3542   19537.7734
    3543   19351.3498
    3544   19455.5209
    3545   19389.3406
    3546   19552.7117
    3547   19322.7467
    3548   19480.6716
    3549   19486.7587
    3550   19540.2519
    3551   19301.7066
    3552   19195.4350
    3553   19334.7485
    3554   19365.4953
    3555   19539.7169
    3556   19492.6586
    3557   19408.3586
    3558   19666.1270
    3559   19611.4434
    3560   19259.8148
    3561   19309.0263
    3562   19443.9349
    3563   19443.8783
    3564   19710.3734
    3565   19434.5240
    3566   19223.4873
    3567   19426.2512
    3568   19381.3864
    3569   19505.8121
    3570   19988.6938
    3571   19748.3212
    3572   19168.0294
    3573   19485.6458
    3574   19369.1073
    3575   19248.0881
    3576   19453.2104
    3577   19138.7737
    3578   19354.1080
    3579   18948.0808
    3580   18927.2898
    3581   19210.0718
    3582   18927.9393
    3583   19164.2132
    3584   18732.9539
    3585   18869.4517
    3586   18949.3435
    3587   19290.4653
    3588   19141.6485
    3589   19082.2522
    3590   19230.9843
    3591   19080.7324
    3592   18914.7324
    3593   19107.5889
    3594   19105.0918
    3595   18975.5545
    3596   18808.7238
    3597   19170.3507
    3598   19019.0761
    3599   19040.5972
    3600   18961.6086
    3601   19030.7901
    3602   18904.3810
    3603   19137.6969
    3604   19083.8414
    3605   19180.8598
    3606   18841.3546
    3607   19027.2307
    3608   18968.0184
    3609   18916.8201
    3610   19317.2525
    3611   18755.3834
    3612   19048.6310
    3613   18772.3146
    3614   18924.0396
    3615   18871.3628
    3616   19120.4519
    3617   19017.6854
    3618   18810.5167
    3619   18949.4290
    3620   18940.0792
    3621   18886.3828
    3622   19139.1660
    3623   19316.0232
    3624   19072.8987
    3625   19053.7754
    3626   18810.3450
    3627   19308.3517
    3628   18953.4068
    3629   18987.3118
    3630   19168.9926
    3631   19389.2374
    3632   19079.5497
    3633   19129.2687
    3634   19256.8056
    3635   19155.3215
    3636   18854.3078
    3637   18822.8067
    3638   19116.9162
    3639   19057.7153
    3640   19237.0933
    3641   19224.3969
    3642   18604.5574
    3643   19155.4829
    3644   19032.7711
    3645   18900.5952
    3646   18546.2322
    3647   19030.4161
    3648   18878.1698
    3649   18747.3223
    3650   19038.0790
    3651   18755.4522
    3652   19046.9263
    3653   18963.5288
    3654   18995.0290
    3655   19019.3816
    3656   18828.1685
    3657   18994.8777
    3658   18963.4885
    3659   19089.2149
    3660   19085.4745
    3661   18944.1899
    3662   18896.3231
    3663   18970.0088
    3664   19014.6481
    3665   19022.2959
    3666   18974.0495
    3667   18995.9758
    3668   18903.6106
    3669   18859.4228
    3670   18806.0895
    3671   19069.5518
    3672   18983.1479
    3673   19157.3135
    3674   18769.5756
    3675   19319.2151
    3676   18846.5057
    3677   18978.7914
    3678   18762.5137
    3679   18989.1107
    3680   19210.1957
    3681   18916.7395
    3682   18793.1050
    3683   19053.1724
    3684   18958.7995
    3685   19053.3453
    3686   19207.4735
    3687   19071.2717
    3688   19310.1633
    3689   19130.5344
    3690   19295.0221
    3691   18983.0560
    3692   19055.1674
    3693   18864.4846
    3694   18904.4467
    3695   19167.3507
    3696   18952.9320
    3697   18908.8753
    3698   19376.3036
    3699   18954.0037
    3700   19183.1308
    3701   19352.6215
    3702   19076.2116
    3703   18799.5994
    3704   19087.9985
    3705   19049.1001
    3706   19182.5197
    3707   19189.1864
    3708   19054.9235
    3709   18976.9317
    3710   18964.5667
    3711   19023.8051
    3712   19072.6401
    3713   19245.9098
    3714   19045.2814
    3715   18903.8451
    3716   18830.8623
    3717   18998.8547
    3718   19052.4802
    3719   19049.2297
    3720   19241.8597
    3721   19059.3651
    3722   19124.9438
    3723   19204.9847
    3724   19151.2922
    3725   19013.9126
    3726   19359.1545
    3727   18973.9414
    3728   19223.6060
    3729   19079.6446
    3730   19297.9723
    3731   19379.0806
    3732   19495.9619
    3733   19241.2321
    3734   19082.6493
    3735   18904.1137
    3736   19115.8251
    3737   18825.3892
    3738   19030.8285
    3739   18555.3367
    3740   19387.6603
    3741   18932.8151
    3742   19266.5572
    3743   18887.5979
    3744   19093.1025
    3745   18975.2658
    3746   18988.9920
    3747   19009.4758
    3748   19220.8376
    3749   19087.7134
    3750   19079.4146
    3751   18983.2993
    3752   19201.7786
    3753   19080.4118
    3754   18999.0661
    3755   19067.3319
    3756   19232.7704
    3757   18964.1243
    3758   19035.2638
    3759   19191.6674
    3760   19112.0818
    3761   18772.5193
    3762   19084.9142
    3763   19101.0690
    3764   18956.4421
    3765   19266.4972
    3766   19045.4935
    3767   19428.5318
    3768   19200.7612
    3769   19161.1008
    3770   19107.5130
    3771   19199.6624
    3772   19454.2864
    3773   19114.2187
    3774   19167.4778
    3775   19268.1769
    3776   19005.8421
    3777   19254.9942
    3778   19302.7258
    3779   19540.9534
    3780   19684.7406
    3781   19449.3238
    3782   19475.1999
    3783   19341.0506
    3784   19318.6396
    3785   19603.4001
    3786   19088.2465
    3787   19549.9744
    3788   19210.0607
    3789   19293.2833
    3790   19614.9023
    3791   19207.5030
    3792   19222.0357
    3793   19229.5247
    3794   19378.2456
    3795   19263.4604
    3796   19193.9527
    3797   19023.5644
    3798   19306.5630
    3799   19063.5003
    3800   19247.0002
    3801   19334.1499
    3802   19048.9368
    3803   19425.3997
    3804   19085.1831
    3805   19371.4448
    3806   19334.5582
    3807   19159.0417
    3808   19212.9279
    3809   19358.6693
    3810   19137.1884
    3811   19300.7103
    3812   19308.4822
    3813   19548.7970
    3814   19336.3613
    3815   19578.9719
    3816   19641.8498
    3817   19247.1833
    3818   19114.7399
    3819   19343.3776
    3820   19472.4054
    3821   19511.0885
    3822   19530.3288
    3823   19676.6812
    3824   19288.5428
    3825   19308.4815
    3826   19616.0876
    3827   19445.3816
    3828   19365.4957
    3829   19587.1926
    3830   19455.2393
    3831   19212.8033
    3832   19341.2864
    3833   19452.0785
    3834   19408.3972
    3835   19582.5584
    3836   19357.5162
    3837   19651.3152
    3838   19215.7127
    3839   19479.5965
    3840   19527.7965
    3841   19300.2451
    3842   19453.3795
    3843   19201.2749
    3844   19033.5292
    3845   19175.4446
    3846   19704.9130
    3847   19187.3260
    3848   19092.9589
    3849   19380.7672
    3850   19530.2280
    3851   19104.7966
    3852   19235.5599
    3853   19366.5499
    3854   19372.7179
    3855   19556.5133
    3856   19180.6934
    3857   19217.5792
    3858   19201.6609
    3859   19148.5769
    3860   19205.2815
    3861   18840.3402
    3862   19223.1995
    3863   19196.8382
    3864   19199.7217
    3865   19211.8370
    3866   19163.0707
    3867   19054.2163
    3868   19242.4254
    3869   19252.0900
    3870   19477.3617
    3871   19226.9221
    3872   19149.2192
    3873   19488.0686
    3874   19042.4626
    3875   19070.7286
    3876   19152.5759
    3877   18891.5917
    3878   18924.2922
    3879   19150.9008
    3880   19379.8983
    3881   19267.3954
    3882   19176.1380
    3883   19261.5179
    3884   19212.6608
    3885   19167.2944
    3886   19323.1608
    3887   18986.7627
    3888   19291.9080
    3889   19125.2165
    3890   19398.3213
    3891   19168.2063
    3892   19222.4245
    3893   19283.3946
    3894   19446.8522
    3895   19509.5989
    3896   19286.0865
    3897   19210.0712
    3898   19601.4372
    3899   19369.2295
    3900   19164.6604
    3901   19434.0750
    3902   19402.1513
    3903   19481.2137
    3904   19584.4191
    3905   19372.7496
    3906   19309.7792
    3907   19104.7479
    3908   19095.3491
    3909   19405.7492
    3910   19282.3135
    3911   19231.6753
    3912   19122.4881
    3913   19438.9545
    3914   19080.0740
    3915   19428.3274
    3916   18985.6287
    3917   19122.9358
    3918   19114.3167
    3919   19290.6370
    3920   19033.0922
    3921   19015.8531
    3922   18955.4611
    3923   19083.4569
    3924   19184.6561
    3925   19264.8540
    3926   18935.6268
    3927   18973.4282
    3928   18785.5737
    3929   18976.8869
    3930   19168.7451
    3931   18978.4552
    3932   19066.7855
    3933   18879.7944
    3934   18673.6884
    3935   19014.2420
    3936   18747.2952
    3937   18969.8271
    3938   18661.3405
    3939   19035.6091
    3940   19103.6010
    3941   18827.9435
    3942   19131.0397
    3943   19157.4381
    3944   19141.6609
    3945   19052.7563
    3946   18979.5608
    3947   18952.8057
    3948   19018.1612
    3949   18920.4363
    3950   18697.5355
    3951   18834.7703
    3952   19264.5802
    3953   18881.1252
    3954   18769.8109
    3955   18965.2764
    3956   18801.6358
    3957   19203.5184
    3958   19100.6405
    3959   19012.0910
    3960   19188.2406
    3961   19059.6275
    3962   19168.5241
    3963   19151.4911
    3964   18967.7445
    3965   19298.0034
    3966   19233.1254
    3967   18965.6169
    3968   19565.9121
    3969   18877.7111
    3970   18964.4758
    3971   18852.1666
    3972   18896.7473
    3973   18788.7599
    3974   18506.1151
    3975   18639.4820
    3976   18798.8064
    3977   18583.1998
    3978   18828.2140
    3979   18775.6345
    3980   18776.8985
    3981   18603.9483
    3982   18724.0056
    3983   18678.8595
    3984   18788.6159
    3985   19077.7187
    3986   18718.0614
    3987   18540.4845
    3988   18759.3946
    3989   18770.6702
    3990   18876.4971
    3991   18670.8582
    3992   18589.3014
    3993   18543.0641
    3994   18612.2958
    3995   18602.3902
    3996   18689.7599
    3997   18708.2697
    3998   18853.2703
    3999   18699.7842
    4000   18454.7422
    4001   18791.3918
    4002   18323.7046
    4003   18996.1837
    4004   18490.7745
    4005   18934.7949
    4006   18437.2579
    4007   18696.4090
    4008   18510.0452
    4009   18594.6559
    4010   18824.3784
    4011   18621.8297
    4012   18685.7175
    4013   18917.0012
    4014   19025.8005
    4015   18770.2689
    4016   18724.8757
    4017   18610.0816
    4018   18768.8570
    4019   18546.1650
    4020   18645.3688
    4021   18482.1682
    4022   18630.8527
    4023   18560.8255
    4024   18677.5835
    4025   18685.0058
    4026   18710.1580
    4027   18454.8047
    4028   18863.0333
    4029   18941.1688
    4030   19437.2844
    4031   19032.0466
    4032   19173.0615
    4033   18848.2819
    4034   18931.4165
    4035   19197.9427
    4036   18870.9708
    4037   18976.2721
    4038   18778.3102
    4039   18923.9394
    4040   19211.2195
    4041   19023.5059
    4042   18787.0039
    4043   19325.7382
    4044   19098.4318
    4045   19075.6806
    4046   18938.9856
    4047   18725.7930
    4048   19006.1853
    4049   18898.1241
    4050   19005.5668
    4051   18792.7615
    4052   18956.5967
    4053   18983.3168
    4054   18984.2063
    4055   18843.5575
    4056   18886.6623
    4057   18846.3559
    4058   18698.5029
    4059   18907.7692
    4060   18926.6169
    4061   18848.3494
    4062   19316.4549
    4063   19065.1556
    4064   19006.3181
    4065   19161.4679
    4066   19075.4114
    4067   18886.7997
    4068   19070.7618
    4069   19276.4736
    4070   18919.0429
    4071   19064.5929
    4072   19096.6533
    4073   19271.2525
    4074   19249.4181
    4075   19076.8799
    4076   19292.1321
    4077   19173.9205
    4078   19127.2913
    4079   18963.3433
    4080   18780.4671
    4081   19032.0266
    4082   18926.6934
    4083   19036.7065
    4084   18932.3616
    4085   18956.0155
    4086   18741.2974
    4087   19187.6075
    4088   19115.8391
    4089   19458.6209
    4090   19125.3178
    4091   19049.1639
    4092   19176.2248
    4093   19230.8447
    4094   19057.1686
    4095   19052.2282
    4096   18997.5866
    4097   18941.2406
    4098   18790.1002
    4099   19124.2869
    4100   19079.9294
    4101   19126.5037
    4102   18960.5122
    4103   18833.2258
    4104   18895.7738
    4105   19075.0826
    4106   18965.2481
    4107   18724.9277
    4108   19028.0799
    4109   19048.0677
    4110   19111.5384
    4111   18711.5658
    4112   19106.9671
    4113   18706.8332
    4114   19109.8634
    4115   19058.5729
    4116   19102.1356
    4117   18712.4520
    4118   18789.2750
    4119   18520.8117
    4120   19032.1313
    4121   18810.5072
    4122   18748.8538
    4123   19002.0131
    4124   18887.4313
    4125   18900.3983
    4126   19357.8667
    4127   19061.7684
    4128   18943.2436
    4129   19031.3872
    4130   19056.0705
    4131   18817.4413
    4132   18967.2768
    4133   18639.8092
    4134   18744.7798
    4135   19133.1910
    4136   19134.8876
    4137   19010.6551
    4138   19205.6832
    4139   18779.9259
    4140   19138.0030
    4141   19016.5465
    4142   18983.4046
    4143   19151.2647
    4144   18889.7724
    4145   19200.0931
    4146   19217.0175
    4147   18970.1860
    4148   19440.5282
    4149   19149.1190
    4150   18942.2205
    4151   19368.9426
    4152   19124.6043
    4153   18957.3644
    4154   19093.4278
    4155   18677.6121
    4156   18813.2544
    4157   18618.3834
    4158   18946.2042
    4159   18835.3468
    4160   18846.5581
    4161   18903.4212
    4162   18798.0337
    4163   18658.3741
    4164   18812.9749
    4165   18597.3640
    4166   19208.2045
    4167   18726.3496
    4168   19279.4882
    4169   18655.8536
    4170   19069.1418
    4171   18837.5697
    4172   18761.3644
    4173   18855.7306
    4174   18967.4806
    4175   18799.6437
    4176   18995.2418
    4177   19300.9237
    4178   18812.3734
    4179   18862.2511
    4180   19000.2267
    4181   19205.9340
    4182   19227.1521
    4183   19073.9065
    4184   19318.6966
    4185   19225.7288
    4186   19493.6007
    4187   19243.5743
    4188   19211.3670
    4189   19577.2712
    4190   19026.3875
    4191   19565.6746
    4192   19124.9838
    4193   19484.1988
    4194   19380.4949
    4195   19183.4359
    4196   19039.3096
    4197   19030.7013
    4198   19048.9767
    4199   18985.8002
    4200   19093.2762
    4201   19351.8384
    4202   18977.8573
    4203   19013.4874
    4204   19003.1050
    4205   19084.7081
    4206   19365.0576
    4207   19321.2152
    4208   19090.3467
    4209   19247.5195
    4210   19248.0300
    4211   19207.5462
    4212   19271.9597
    4213   19428.7421
    4214   19287.2742
    4215   19306.6375
    4216   18809.4414
    4217   19253.6374
    4218   19216.7274
    4219   19162.6739
    4220   19514.6069
    4221   19401.9565
    4222   19225.7730
    4223   19579.7564
    4224   19608.4054
    4225   19262.6393
    4226   19311.8325
    4227   19113.1010
    4228   19105.6719
    4229   19115.3764
    4230   19091.9491
    4231   19523.2850
    4232   19297.8162
    4233   19079.1358
    4234   19518.7624
    4235   19564.8691
    4236   19416.5515
    4237   19178.0349
    4238   19587.9554
    4239   19196.5016
    4240   19329.4388
    4241   19552.3931
    4242   19258.6165
    4243   19218.2820
    4244   18843.6510
    4245   19128.4793
    4246   19322.2506
    4247   19326.4457
    4248   19226.3123
    4249   19262.5105
    4250   19295.4009
    4251   19633.4759
    4252   19527.5510
    4253   19435.5722
    4254   19240.1577
    4255   19183.5032
    4256   19526.1962
    4257   19411.9598
    4258   19469.5806
    4259   19589.0115
    4260   19675.9165
    4261   19578.5952
    4262   19627.4254
    4263   19676.9992
    4264   19594.6865
    4265   19769.1322
    4266   20071.5403
    4267   19624.3117
    4268   19631.5370
    4269   19507.4486
    4270   19371.8653
    4271   19723.1666
    4272   19423.7930
    4273   19634.0577
    4274   19550.2960
    4275   19481.4890
    4276   19529.9584
    4277   19188.3643
    4278   18953.6516
    4279   19211.6832
    4280   19392.0514
    4281   19502.9042
    4282   19457.7088
    4283   19312.6715
    4284   19227.6082
    4285   19344.2225
    4286   19057.3977
    4287   19384.6712
    4288   19323.1385
    4289   19540.6805
    4290   19246.5260
    4291   19521.2199
    4292   19379.0896
    4293   19403.6032
    4294   19129.6142
    4295   19341.9377
    4296   19638.5838
    4297   19708.6708
    4298   19442.8128
    4299   19648.3131
    4300   19817.8770
    4301   19524.2574
    4302   19655.2693
    4303   19757.3583
    4304   19272.8341
    4305   19493.2705
    4306   19238.3987
    4307   19347.1304
    4308   19711.3186
    4309   19502.0494
    4310   19681.6944
    4311   19254.1046
    4312   19255.0456
    4313   19401.0168
    4314   19578.7325
    4315   19245.2592
    4316   19336.1984
    4317   19008.0926
    4318   19294.1660
    4319   19283.6431
    4320   19264.1614
    4321   19171.1688
    4322   19188.3991
    4323   19660.9970
    4324   19448.1597
    4325   19322.1869
    4326   19059.3529
    4327   19171.6574
    4328   19161.1863
    4329   19253.6848
    4330   19116.9830
    4331   19058.6753
    4332   19125.6055
    4333   19241.6933
    4334   19144.5113
    4335   19216.3297
    4336   19153.7194
    4337   19141.7513
    4338   18929.9622
    4339   19141.9579
    4340   18955.9771
    4341   19190.9593
    4342   18919.7352
    4343   19119.2507
    4344   19295.9350
    4345   19219.5816
    4346   19335.5823
    4347   19106.1814
    4348   19172.2610
    4349   18987.2978
    4350   19337.9446
    4351   18869.0689
    4352   19636.1954
    4353   19367.9314
    4354   19420.3047
    4355   19283.2121
    4356   19159.4527
    4357   19339.1593
    4358   19112.9735
    4359   19059.0886
    4360   18925.8620
    4361   19082.8842
    4362   19321.7023
    4363   19200.4585
    4364   19318.9021
    4365   19079.0334
    4366   19167.9424
    4367   19351.1037
    4368   19497.4447
    4369   19438.2240
    4370   19298.1723
    4371   19339.2087
    4372   19349.3891
    4373   19216.3665
    4374   19436.7595
    4375   19244.6536
    4376   19410.3462
    4377   19357.4756
    4378   19470.0950
    4379   19287.7139
    4380   19838.7029
    4381   19463.6107
    4382   19248.4954
    4383   19193.5152
    4384   19263.0526
    4385   19321.0367
    4386   19062.1964
    4387   19234.5820
    4388   19344.5539
    4389   19384.1823
    4390   19391.7367
    4391   19402.4200
    4392   19249.2023
    4393   19284.1857
    4394   19409.3857
    4395   19569.7686
    4396   19455.8713
    4397   19346.3356
    4398   19482.8514
    4399   19535.9206
    4400   19455.3003
    4401   19491.6132
    4402   19486.6590
    4403   19710.7426
    4404   19389.4421
    4405   19656.7799
    4406   19583.9166
    4407   19717.9261
    4408   19418.9729
    4409   19318.3257
    4410   19488.8035
    4411   19605.5835
    4412   19721.2317
    4413   19556.2422
    4414   19325.2111
    4415   19171.8564
    4416   19328.7856
    4417   19239.5747
    4418   19317.4665
    4419   19401.9080
    4420   19031.0589
    4421   19052.0129
    4422   19160.9018
    4423   18661.0157
    4424   19120.5670
    4425   19148.7028
    4426   19056.0737
    4427   18963.4581
    4428   19171.2424
    4429   19018.6936
    4430   19128.8029
    4431   18903.9114
    4432   18907.6005
    4433   19020.9862
    4434   18952.0128
    4435   19140.0263
    4436   19303.9974
    4437   18892.4301
    4438   18966.7545
    4439   19213.4586
    4440   18968.0036
    4441   18895.7571
    4442   18805.8716
    4443   18929.7999
    4444   19237.0613
    4445   18930.2305
    4446   18982.1429
    4447   19007.0187
    4448   19104.6554
    4449   18980.0772
    4450   19080.6670
    4451   18960.7586
    4452   18717.0920
    4453   18796.7838
    4454   18922.6156
    4455   18688.9962
    4456   18908.6901
    4457   18645.1038
    4458   19089.5500
    4459   19039.3109
    4460   18695.1568
    4461   19145.4139
    4462   18770.5650
    4463   19094.6991
    4464   18931.6440
    4465   18731.9542
    4466   19129.0333
    4467   18493.2225
    4468   18848.9663
    4469   18824.6574
    4470   18808.8886
    4471   18740.6885
    4472   18587.5854
    4473   18821.7214
    4474   18756.2546
    4475   18624.6396
    4476   19017.3737
    4477   18714.7067
    4478   18731.5330
    4479   18846.6084
    4480   18623.2255
    4481   18757.8334
    4482   18984.8666
    4483   18877.9688
    4484   18880.1807
    4485   19201.7139
    4486   18906.1762
    4487   18755.2417
    4488   18837.3884
    4489   18709.2183
    4490   19266.8295
    4491   18594.6575
    4492   18904.7037
    4493   18892.9469
    4494   19082.3183
    4495   18767.9899
    4496   18644.8425
    4497   18812.8985
    4498   19128.4474
    4499   19095.7653
    4500   18482.3196
    4501   18938.9062
    4502   18736.4200
    4503   18848.2400
    4504   18695.5618
    4505   19015.7398
    4506   18726.3984
    4507   19154.0228
    4508   18937.3309
    4509   18822.8965
    4510   18697.1591
    4511   18696.3238
    4512   19160.6367
    4513   18782.5604
    4514   18727.2730
    4515   19075.6577
    4516   19015.5123
    4517   18759.6527
    4518   18652.2329
    4519   18718.5071
    4520   18548.0891
    4521   18718.9315
    4522   18973.1725
    4523   19078.9407
    4524   18811.1141
    4525   19174.3054
    4526   18859.3229
    4527   19199.0687
    4528   19319.0282
    4529   19127.7332
    4530   18838.6976
    4531   19129.3329
    4532   19135.3527
    4533   18982.3112
    4534   19107.1227
    4535   19368.0838
    4536   19176.3958
    4537   19148.4018
    4538   18944.0097
    4539   19340.6776
    4540   19139.3505
    4541   18962.1766
    4542   19071.3487
    4543   18790.0918
    4544   19331.4356
    4545   18794.3695
    4546   19244.8812
    4547   19280.8243
    4548   18988.6464
    4549   19130.5556
    4550   19082.4159
    4551   19363.6671
    4552   19208.0495
    4553   18958.8929
    4554   19078.0492
    4555   19177.9412
    4556   19175.5286
    4557   19015.1482
    4558   18749.5579
    4559   18930.1827
    4560   19026.5397
    4561   18737.0872
    4562   18844.5640
    4563   19028.1120
    4564   18903.1032
    4565   18902.9953
    4566   19133.8961
    4567   19029.6745
    4568   19486.7645
    4569   18970.6928
    4570   19012.2659
    4571   19041.7690
    4572   18972.4324
    4573   19020.1888
    4574   18963.6074
    4575   18756.0402
    4576   19010.5656
    4577   18838.4540
    4578   19316.8012
    4579   19124.9405
    4580   19362.2825
    4581   19278.6043
    4582   19128.7387
    4583   19361.7228
    4584   19231.2691
    4585   19230.8284
    4586   19274.6438
    4587   19108.4670
    4588   19002.1153
    4589   18831.8821
    4590   18763.6060
    4591   18933.0190
    4592   18939.7889
    4593   18783.4489
    4594   18859.7444
    4595   19145.6814
    4596   19123.4654
    4597   18684.8598
    4598   18912.7211
    4599   18783.4159
    4600   18969.0825
    4601   18925.6318
    4602   18658.0512
    4603   18691.3658
    4604   18954.3274
    4605   18935.0902
    4606   18735.8223
    4607   18831.2113
    4608   18762.4502
    4609   18599.2776
    4610   18938.3953
    4611   18799.9555
    4612   18841.2892
    4613   18871.5827
    4614   18920.8949
    4615   18684.0039
    4616   18987.4111
    4617   18886.1572
    4618   18778.9379
    4619   18736.5400
    4620   19012.6951
    4621   18673.6676
    4622   18608.4735
    4623   18639.6405
    4624   18674.2305
    4625   18628.3515
    4626   18879.1263
    4627   18815.1905
    4628   18779.5999
    4629   18893.1458
    4630   18823.6707
    4631   19117.5472
    4632   18938.2069
    4633   19084.8277
    4634   18935.3369
    4635   18967.1992
    4636   18700.1008
    4637   18923.1312
    4638   18918.7235
    4639   18631.1809
    4640   18808.2890
    4641   19003.8277
    4642   18541.7111
    4643   18807.7302
    4644   18836.1494
    4645   18880.8998
    4646   18990.9671
    4647   18848.2434
    4648   18498.8000
    4649   18544.1402
    4650   18520.9372
    4651   18651.5980
    4652   18727.0630
    4653   18703.6808
    4654   18777.5647
    4655   18764.1581
    4656   18574.3395
    4657   18536.0679
    4658   18925.1786
    4659   18750.1913
    4660   18548.1803
    4661   18594.2844
    4662   18863.5257
    4663   18666.0515
    4664   18971.7305
    4665   18947.1722
    4666   18844.0706
    4667   18829.4141
    4668   18871.6557
    4669   18980.6637
    4670   18854.0369
    4671   18867.0152
    4672   18825.4620
    4673   18723.4873
    4674   18684.9349
    4675   18929.3529
    4676   18865.0533
    4677   18724.4991
    4678   18608.0815
    4679   18905.8986
    4680   18735.4767
    4681   18525.6838
    4682   18735.5437
    4683   18506.0047
    4684   18957.3355
    4685   18636.9953
    4686   18693.2298
    4687   18730.5861
    4688   18610.3874
    4689   18275.1966
    4690   18735.5689
    4691   18357.6904
    4692   18588.0212
    4693   18460.5548
    4694   18479.9814
    4695   18443.9762
    4696   18453.0756
    4697   18208.7204
    4698   18918.4368
    4699   18287.4388
    4700   18150.0750
    4701   18557.0556
    4702   18823.5347
    4703   18394.1218
    4704   18714.9935
    4705   18377.2113
    4706   18319.9313
    4707   18375.7244
    4708   18609.1818
    4709   18482.1535
    4710   18514.3330
    4711   18630.8172
    4712   18889.9571
    4713   18858.8340
    4714   18576.9627
    4715   18361.7834
    4716   18854.6323
    4717   18779.3519
    4718   18787.5708
    4719   18635.4485
    4720   18673.9554
    4721   19049.0268
    4722   19183.7693
    4723   19029.9528
    4724   18932.0733
    4725   18866.9986
    4726   19020.9371
    4727   18958.9152
    4728   19031.5870
    4729   18886.8206
    4730   18761.6134
    4731   18946.5196
    4732   18715.4010
    4733   18706.8392
    4734   18708.4913
    4735   18731.7490
    4736   18708.7683
    4737   18689.5447
    4738   18482.8158
    4739   18726.0923
    4740   18704.5724
    4741   18653.0465
    4742   19170.7527
    4743   18739.7014
    4744   18976.8901
    4745   18745.5904
    4746   19038.2978
    4747   18774.5670
    4748   18594.3802
    4749   18634.4087
    4750   18462.5788
    4751   18512.4904
    4752   18375.4661
    4753   18663.9095
    4754   18759.6482
    4755   18602.1930
    4756   18778.4740
    4757   18418.0162
    4758   18607.6812
    4759   18409.1001
    4760   18787.6726
    4761   18517.9268
    4762   18721.5167
    4763   18924.9776
    4764   19023.3661
    4765   18697.4000
    4766   18974.2731
    4767   18738.9570
    4768   18913.6009
    4769   18668.9048
    4770   18595.4691
    4771   18502.5849
    4772   19113.1279
    4773   18477.8452
    4774   18523.1535
    4775   18673.9834
    4776   18554.9095
    4777   18618.2923
    4778   18475.9112
    4779   18439.7979
    4780   18346.5714
    4781   18140.9492
    4782   18313.1842
    4783   18642.8695
    4784   18604.1118
    4785   18461.3084
    4786   18650.7347
    4787   18252.0122
    4788   18109.5147
    4789   18590.2322
    4790   18654.2591
    4791   18364.6352
    4792   18203.7308
    4793   18344.6325
    4794   18224.5076
    4795   18294.9030
    4796   18446.3539
    4797   18197.1847
    4798   18131.7418
    4799   18129.7644
    4800   18407.8430
    4801   18342.7909
    4802   18892.6804
    4803   18441.5665
    4804   18266.1480
    4805   18574.6518
    4806   18568.9854
    4807   18677.6303
    4808   18331.5346
    4809   18612.4092
    4810   18530.2862
    4811   18843.7040
    4812   18290.8249
    4813   18320.9071
    4814   18450.3130
    4815   18482.4833
    4816   18556.0873
    4817   18625.1205
    4818   18480.0023
    4819   18885.4771
    4820   18851.8764
    4821   18542.8189
    4822   18496.9264
    4823   18641.6466
    4824   18770.1611
    4825   18508.6677
    4826   18283.6630
    4827   18446.6442
    4828   18402.8221
    4829   18127.0177
    4830   18507.7357
    4831   17986.8427
    4832   18428.6257
    4833   18423.6476
    4834   18369.6780
    4835   18273.6726
    4836   18337.2260
    4837   18599.1359
    4838   18543.1676
    4839   18345.3184
    4840   18557.2311
    4841   18760.1560
    4842   18688.3689
    4843   18629.2121
    4844   18681.9657
    4845   18881.8043
    4846   18806.3614
    4847   18909.5847
    4848   18969.8548
    4849   18586.8432
    4850   18730.3514
    4851   18847.5310
    4852   18681.7697
    4853   18769.6712
    4854   18520.0361
    4855   18808.7651
    4856   18434.3963
    4857   18194.2191
    4858   18603.6159
    4859   18552.8690
    4860   18668.0325
    4861   18685.0915
    4862   18453.4633
    4863   18344.8903
    4864   18216.8171
    4865   18425.3985
    4866   18442.5355
    4867   18340.9586
    4868   18487.7293
    4869   18548.0912
    4870   18402.7271
    4871   18638.1701
    4872   18503.7163
    4873   18626.0034
    4874   18329.8353
    4875   18496.3911
    4876   18771.3899
    4877   18615.5339
    4878   18618.6098
    4879   18613.8189
    4880   18777.6778
    4881   18602.5869
    4882   18499.4062
    4883   18360.5044
    4884   18660.0799
    4885   18559.0421
    4886   18580.0399
    4887   18345.5758
    4888   17869.6034
    4889   18400.5237
    4890   18266.0028
    4891   18383.9885
    4892   18279.3424
    4893   18549.9917
    4894   18359.3216
    4895   18496.4784
    4896   18119.6603
    4897   18209.9267
    4898   18374.0223
    4899   18320.7996
    4900   18348.0859
    4901   18415.7844
    4902   18346.6913
    4903   18544.9578
    4904   18315.6858
    4905   18469.3223
    4906   18104.0730
    4907   18028.2019
    4908   18164.7232
    4909   18348.9843
    4910   18444.0593
    4911   18741.5158
    4912   18340.6434
    4913   18415.9377
    4914   18411.5599
    4915   18354.6101
    4916   18408.9157
    4917   18176.8006
    4918   18698.8538
    4919   18504.9475
    4920   18456.7664
    4921   18962.3093
    4922   18395.2682
    4923   18655.2861
    4924   18636.6870
    4925   18621.2846
    4926   18622.7810
    4927   18531.8593
    4928   18634.7957
    4929   18389.7684
    4930   18352.5386
    4931   18487.6849
    4932   18403.9083
    4933   18208.3334
    4934   18664.8191
    4935   18280.4122
    4936   18186.0567
    4937   18530.3201
    4938   18711.7814
    4939   18098.1917
    4940   18510.7473
    4941   18320.4728
    4942   18406.7698
    4943   18287.1477
    4944   18397.8242
    4945   18321.3257
    4946   18527.8807
    4947   18594.7905
    4948   18457.4122
    4949   18625.4225
    4950   18763.1005
    4951   18612.7099
    4952   18593.7549
    4953   18447.9952
    4954   18730.2195
    4955   18409.4565
    4956   18151.1768
    4957   18578.4736
    4958   18318.7416
    4959   18398.6238
    4960   18311.0532
    4961   18336.7432
    4962   18500.4433
    4963   18198.8447
    4964   18465.0127
    4965   18200.7955
    4966   18356.3096
    4967   18265.3941
    4968   18102.9819
    4969   18394.8401
    4970   18327.8197
    4971   18402.1749
    4972   18375.3925
    4973   18324.5379
    4974   18394.4693
    4975   18312.7301
    4976   18355.3000
    4977   18038.1951
    4978   18322.3428
    4979   18218.2193
    4980   18429.1506
    4981   18527.4870
    4982   18364.4200
    4983   18170.1445
    4984   18124.5976
    4985   18456.6463
    4986   18516.9851
    4987   18402.4667
    4988   18340.6547
    4989   18474.3032
    4990   18350.3043
    4991   18445.4098
    4992   18053.1537
    4993   18382.8401
    4994   18406.2960
    4995   18492.9410
    4996   18457.2392
    4997   18533.6072
    4998   18233.5553
    4999   18771.8307
    5000   18189.1503
    5001   18545.0904
    5002   18303.0033
    5003   18585.6595
    5004   18666.7828
    5005   18263.2361
    5006   18322.3233
    5007   18525.0468
    5008   18297.7860
    5009   18325.5625
    5010   18389.7439
    5011   18710.0869
    5012   18309.8532
    5013   18239.8533
    5014   18570.0255
    5015   18160.9973
    5016   18221.6933
    5017   18423.8833
    5018   18194.7043
    5019   18317.1282
    5020   18352.6693
    5021   18061.1005
    5022   18538.5887
    5023   18197.4030
    5024   18253.0945
    5025   17996.0120
    5026   18251.1206
    5027   18284.8101
    5028   18192.5939
    5029   18447.8545
    5030   18248.7802
    5031   18207.5372
    5032   17999.3933
    5033   18365.4527
    5034   18253.3268
    5035   18350.5960
    5036   18494.1568
    5037   18389.9651
    5038   18346.9751
    5039   18485.3493
    5040   18651.0633
    5041   18433.8856
    5042   18813.0911
    5043   18605.5596
    5044   18695.4802
    5045   18531.7075
    5046   18416.9204
    5047   18412.2682
    5048   18608.5631
    5049   18269.6373
    5050   18271.0705
    5051   18301.9965
    5052   18414.0559
    5053   18399.2250
    5054   18565.5712
    5055   18686.8065
    5056   18441.1857
    5057   18429.1144
    5058   18371.8263
    5059   18501.1382
    5060   18477.7460
    5061   18886.9958
    5062   18607.3187
    5063   18583.1961
    5064   18707.6380
    5065   18287.1837
    5066   18731.8451
    5067   18135.9022
    5068   18529.4746
    5069   18241.6272
    5070   18444.9004
    5071   18382.5415
    5072   18794.4079
    5073   18602.8764
    5074   18407.7204
    5075   18699.9015
    5076   18405.5252
    5077   18491.4359
    5078   18804.9837
    5079   18751.1169
    5080   18652.1960
    5081   18566.6450
    5082   18656.0942
    5083   18647.6282
    5084   18702.1629
    5085   18530.4200
    5086   18442.6793
    5087   18687.7189
    5088   18674.4996
    5089   18536.8376
    5090   18545.1812
    5091   18568.8177
    5092   18442.7334
    5093   18565.1157
    5094   18647.9215
    5095   18519.8967
    5096   18668.0934
    5097   18670.3963
    5098   18709.0045
    5099   18613.1082
    5100   18788.3359
    5101   18521.9651
    5102   18517.7721
    5103   18340.5127
    5104   18208.6113
    5105   18569.0796
    5106   18589.4928
    5107   18445.0750
    5108   18438.0146
    5109   18383.3315
    5110   18631.4506
    5111   18324.6284
    5112   18646.3104
    5113   18554.0174
    5114   18691.8847
    5115   18942.1738
    5116   18457.0996
    5117   18793.6210
    5118   18809.2139
    5119   19000.2933
    5120   18706.9434
    5121   18711.5614
    5122   18763.8805
    5123   18856.4418
    5124   18565.9171
    5125   18431.2988
    5126   18642.2690
    5127   18656.8322
    5128   18570.8630
    5129   18596.9845
    5130   18889.1125
    5131   18387.5600
    5132   18758.2320
    5133   18703.1424
    5134   18983.2948
    5135   18729.5224
    5136   19037.2832
    5137   18707.1775
    5138   18622.4087
    5139   18732.6970
    5140   18594.3440
    5141   18424.9278
    5142   18435.3862
    5143   18678.5670
    5144   18783.0498
    5145   18423.6519
    5146   18449.5601
    5147   18618.8596
    5148   18379.9189
    5149   18608.2374
    5150   18599.2741
    5151   18638.2586
    5152   18405.0738
    5153   18350.5306
    5154   18484.3339
    5155   18295.1547
    5156   18631.9942
    5157   19080.8214
    5158   18338.7068
    5159   18424.1085
    5160   18652.3157
    5161   18500.7064
    5162   18553.6893
    5163   18338.3820
    5164   18378.4280
    5165   18320.1220
    5166   18609.3412
    5167   18715.9758
    5168   18423.5327
    5169   19000.6826
    5170   18377.4311
    5171   18666.8062
    5172   18494.6218
    5173   18387.2961
    5174   18310.6970
    5175   18735.8510
    5176   18584.1616
    5177   18253.4370
    5178   18666.5761
    5179   18509.1038
    5180   18660.6240
    5181   18715.8787
    5182   18745.0861
    5183   18567.3424
    5184   18335.6037
    5185   18602.1871
    5186   18818.9089
    5187   18624.1904
    5188   18392.6595
    5189   18636.4381
    5190   18330.8594
    5191   18668.4684
    5192   18552.8998
    5193   18579.1818
    5194   18712.6169
    5195   18537.0017
    5196   18800.7811
    5197   18734.9534
    5198   18611.7788
    5199   18648.4342
    5200   18402.1157
    5201   18426.8422
    5202   18459.7466
    5203   18740.2547
    5204   18446.3991
    5205   18359.0522
    5206   18403.2927
    5207   18521.5864
    5208   18235.2412
    5209   18318.7390
    5210   18367.9328
    5211   18159.4880
    5212   18012.9188
    5213   18268.3004
    5214   18334.0879
    5215   17966.1594
    5216   18297.0892
    5217   18455.3794
    5218   18335.3432
    5219   18385.2541
    5220   18260.9654
    5221   18035.5203
    5222   18117.9959
    5223   18423.7809
    5224   18188.5440
    5225   18167.3778
    5226   18412.4638
    5227   18599.0966
    5228   18634.1592
    5229   18563.2140
    5230   18518.9896
    5231   18385.9470
    5232   18479.7477
    5233   18733.9751
    5234   18269.2341
    5235   18489.1288
    5236   18498.5397
    5237   18471.4030
    5238   18301.8949
    5239   18449.6847
    5240   18539.7863
    5241   18274.1318
    5242   18459.5352
    5243   18439.7843
    5244   18223.5880
    5245   18179.9920
    5246   18427.3842
    5247   18465.8581
    5248   18398.4837
    5249   18368.5483
    5250   18480.5578
    5251   18406.3438
    5252   18670.6570
    5253   18480.6098
    5254   18149.3617
    5255   18498.5588
    5256   18344.9999
    5257   18574.9353
    5258   18548.8570
    5259   18558.8572
    5260   18821.8029
    5261   18757.0081
    5262   18350.0606
    5263   18458.9148
    5264   18703.9647
    5265   18407.5153
    5266   18139.3746
    5267   18501.9131
    5268   18298.1440
    5269   18779.4619
    5270   18474.2691
    5271   18623.5900
    5272   18918.0222
    5273   18465.6257
    5274   18530.4365
    5275   18727.9168
    5276   18717.9476
    5277   18600.1187
    5278   18448.1976
    5279   18425.8312
    5280   18641.6506
    5281   18695.7000
    5282   18578.1408
    5283   18553.8652
    5284   18361.0636
    5285   19023.0802
    5286   18669.5063
    5287   18735.5579
    5288   18592.4047
    5289   18883.8461
    5290   18903.8211
    5291   18708.9601
    5292   18393.1130
    5293   18901.8214
    5294   18700.5665
    5295   19084.2798
    5296   18819.5622
    5297   18832.3400
    5298   18586.6762
    5299   18604.0503
    5300   18912.2767
    5301   18676.2125
    5302   18671.6569
    5303   18988.3633
    5304   18946.3149
    5305   19006.0849
    5306   18928.8249
    5307   18724.0333
    5308   18680.8173
    5309   18880.0788
    5310   18769.0856
    5311   18569.0588
    5312   18913.3491
    5313   18872.4338
    5314   19181.4729
    5315   18922.6758
    5316   19078.2414
    5317   19295.4552
    5318   19056.3082
    5319   19180.0444
    5320   18985.8867
    5321   18807.3932
    5322   19086.9076
    5323   18478.7545
    5324   19242.1439
    5325   18810.1374
    5326   18661.6514
    5327   18789.8127
    5328   18497.5736
    5329   18442.5890
    5330   18613.9884
    5331   18573.6188
    5332   18821.2902
    5333   18775.7816
    5334   18875.2527
    5335   18854.3221
    5336   18996.3944
    5337   18698.0863
    5338   18670.0765
    5339   18688.3983
    5340   18795.0941
    5341   18618.7448
    5342   18827.2320
    5343   18425.8004
    5344   18934.8993
    5345   19043.8574
    5346   18827.1378
    5347   18703.3549
    5348   18660.6159
    5349   18776.9348
    5350   18824.3035
    5351   18910.9306
    5352   18845.1645
    5353   19019.9939
    5354   18669.2213
    5355   18743.2234
    5356   18662.0034
    5357   18887.4364
    5358   18705.2128
    5359   18795.1026
    5360   18598.4583
    5361   18747.4649
    5362   18609.1557
    5363   18357.5281
    5364   18586.0203
    5365   18493.3243
    5366   18576.0627
    5367   18825.3374
    5368   18350.3183
    5369   18880.3561
    5370   18429.8933
    5371   18880.8314
    5372   18568.1897
    5373   19072.9818
    5374   18638.2566
    5375   18839.0342
    5376   18781.5223
    5377   18797.9927
    5378   18918.3671
    5379   18621.4017
    5380   18715.1560
    5381   18677.6177
    5382   18608.9905
    5383   18640.8800
    5384   18666.0874
    5385   18332.5799
    5386   18396.2750
    5387   18513.5984
    5388   18845.1179
    5389   18600.0558
    5390   19022.0194
    5391   18699.8445
    5392   18704.8882
    5393   18773.5087
    5394   18802.7503
    5395   18800.3272
    5396   18912.9678
    5397   19025.5051
    5398   19386.9398
    5399   18863.7653
    5400   18882.3064
    5401   18934.5010
    5402   18649.3779
    5403   18795.6148
    5404   19030.4854
    5405   18815.1618
    5406   19170.1242
    5407   18859.2570
    5408   19062.7259
    5409   18698.4219
    5410   18776.2991
    5411   18754.1818
    5412   18919.6890
    5413   18776.4040
    5414   18827.7348
    5415   18907.0400
    5416   18847.5200
    5417   18598.2875
    5418   18574.5400
    5419   18903.7528
    5420   18773.6152
    5421   19086.9833
    5422   18621.5187
    5423   18852.2781
    5424   18542.9954
    5425   18605.5087
    5426   18871.3320
    5427   18750.7288
    5428   18754.4248
    5429   18787.9558
    5430   19188.3088
    5431   18796.1297
    5432   19008.6213
    5433   18885.6794
    5434   18983.8080
    5435   18792.9678
    5436   18689.0056
    5437   18965.3433
    5438   18817.6212
    5439   18831.0052
    5440   18963.2223
    5441   18835.7953
    5442   18759.7957
    5443   18580.7368
    5444   18847.7108
    5445   18673.9617
    5446   18840.7489
    5447   18956.5369
    5448   19079.9286
    5449   18836.5315
    5450   18826.0352
    5451   18998.9379
    5452   18939.4333
    5453   18835.8172
    5454   19107.5103
    5455   19161.1540
    5456   18959.3229
    5457   19268.3130
    5458   19417.0375
    5459   19039.7026
    5460   19057.4564
    5461   19104.5143
    5462   19186.9253
    5463   19062.1832
    5464   19046.9417
    5465   19049.4753
    5466   19021.6618
    5467   19308.4019
    5468   19111.9285
    5469   19278.0471
    5470   19087.9828
    5471   19289.6923
    5472   19304.0436
    5473   18891.7843
    5474   18974.2682
    5475   18613.6782
    5476   18797.6474
    5477   18770.4538
    5478   19191.0293
    5479   18887.4531
    5480   18994.8410
    5481   19037.2941
    5482   19131.3296
    5483   19186.8596
    5484   18765.6230
    5485   18993.0722
    5486   19056.2259
    5487   18747.4425
    5488   18672.6626
    5489   18898.6804
    5490   18881.8535
    5491   18719.8459
    5492   18527.4045
    5493   18755.5044
    5494   18664.8913
    5495   18714.3952
    5496   18511.2753
    5497   18623.7550
    5498   18921.5867
    5499   18523.3062
    5500   18609.1541
    5501   18745.8554
    5502   18552.2003
    5503   18460.3456
    5504   18521.3638
    5505   18539.1547
    5506   18373.7648
    5507   18657.3831
    5508   18485.8918
    5509   18715.6039
    5510   18351.4688
    5511   18575.7976
    5512   18458.4819
    5513   18714.1222
    5514   18402.0669
    5515   18605.6393
    5516   18494.4362
    5517   18675.5424
    5518   18842.2684
    5519   18750.4922
    5520   18985.6608
    5521   18834.4669
    5522   18570.9630
    5523   18312.1426
    5524   18416.6686
    5525   18422.4774
    5526   18569.6050
    5527   18491.2968
    5528   18192.6060
    5529   18582.5388
    5530   18351.6354
    5531   18621.4502
    5532   18522.4292
    5533   18435.7870
    5534   18510.8848
    5535   17892.8855
    5536   18294.1347
    5537   18289.6511
    5538   18268.0700
    5539   18463.0193
    5540   18565.4290
    5541   18444.7245
    5542   18440.9615
    5543   18534.9468
    5544   18781.4138
    5545   18746.3587
    5546   18502.7811
    5547   18636.8193
    5548   18826.2023
    5549   18570.7495
    5550   18847.7278
    5551   18759.2255
    5552   18820.7720
    5553   18883.4433
    5554   18803.6128
    5555   18695.5838
    5556   18957.6246
    5557   18934.7922
    5558   18832.1096
    5559   18533.8596
    5560   18644.2469
    5561   18536.4860
    5562   18824.4768
    5563   18910.8191
    5564   18757.6758
    5565   18911.2245
    5566   18543.7489
    5567   18773.1058
    5568   18742.6806
    5569   18662.6529
    5570   18778.1826
    5571   18556.4002
    5572   18953.0852
    5573   18661.2001
    5574   18386.9617
    5575   18419.2567
    5576   18561.0798
    5577   18529.8449
    5578   18592.5585
    5579   18897.2888
    5580   18749.5038
    5581   18771.8672
    5582   18664.7503
    5583   18474.0359
    5584   18862.8691
    5585   18552.2514
    5586   18871.9612
    5587   18671.1668
    5588   18605.0609
    5589   18896.0197
    5590   18634.8590
    5591   18747.6629
    5592   18652.0523
    5593   18541.3567
    5594   18658.0057
    5595   18494.0619
    5596   18566.4448
    5597   18775.6074
    5598   18416.3405
    5599   18881.8336
    5600   18675.2774
    5601   18855.1122
    5602   18523.3947
    5603   18634.6728
    5604   18904.1715
    5605   18266.2113
    5606   18420.5118
    5607   18767.1947
    5608   18884.9834
    5609   19097.4985
    5610   18817.3938
    5611   18863.3794
    5612   18560.1733
    5613   18505.3027
    5614   18406.4374
    5615   18655.6293
    5616   18423.2993
    5617   18451.5329
    5618   18756.2601
    5619   18536.7782
    5620   18414.1238
    5621   18377.6550
    5622   18472.6363
    5623   18770.8637
    5624   18753.9163
    5625   18709.5054
    5626   18483.7542
    5627   18578.4110
    5628   18692.0585
    5629   18456.0506
    5630   18566.0796
    5631   18572.1297
    5632   18902.7497
    5633   18798.1508
    5634   18770.6826
    5635   18725.3516
    5636   18665.6748
    5637   18737.1119
    5638   18517.9315
    5639   18795.1271
    5640   18595.1688
    5641   18595.2646
    5642   18406.4292
    5643   18638.3973
    5644   18554.6236
    5645   18697.3312
    5646   18757.0966
    5647   18490.3882
    5648   18550.6575
    5649   18555.2967
    5650   18304.7017
    5651   18310.0814
    5652   18700.3233
    5653   18508.3748
    5654   18684.7972
    5655   18682.8657
    5656   18532.1709
    5657   18502.0106
    5658   18588.1318
    5659   18616.4159
    5660   18681.9167
    5661   18559.6347
    5662   19043.5226
    5663   18554.1096
    5664   18832.2712
    5665   18623.4357
    5666   18820.8663
    5667   18655.7826
    5668   18803.0031
    5669   18786.3875
    5670   18699.5709
    5671   18341.9354
    5672   18754.5920
    5673   18558.1085
    5674   18878.7171
    5675   18611.8809
    5676   18779.2287
    5677   18479.7316
    5678   18736.4328
    5679   18488.1148
    5680   18393.8821
    5681   18338.9668
    5682   18485.8229
    5683   18610.6441
    5684   18810.8784
    5685   18303.7597
    5686   18607.1354
    5687   18327.4944
    5688   18508.7269
    5689   18204.7481
    5690   18537.5283
    5691   19017.1562
    5692   18784.6740
    5693   18852.9253
    5694   18670.0829
    5695   19139.4458
    5696   18685.8126
    5697   18735.4630
    5698   18811.9129
    5699   18746.6722
    5700   18867.6733
    5701   18804.7568
    5702   18601.8053
    5703   18688.8697
    5704   18707.9062
    5705   18567.0239
    5706   18878.4127
    5707   18424.9946
    5708   18578.5891
    5709   18583.6697
    5710   18302.2004
    5711   18575.2763
    5712   18325.5286
    5713   18622.1560
    5714   18728.2389
    5715   18553.4658
    5716   18842.4897
    5717   18632.8948
    5718   18326.3173
    5719   18524.4103
    5720   18521.5809
    5721   18492.0363
    5722   18631.9934
    5723   18563.0071
    5724   18512.0813
    5725   18613.4304
    5726   18413.9094
    5727   18580.1299
    5728   18424.7901
    5729   18530.4275
    5730   18387.5268
    5731   18513.9235
    5732   18716.9404
    5733   18579.7160
    5734   18480.9839
    5735   18724.3568
    5736   18440.9390
    5737   18539.5727
    5738   18441.8260
    5739   18866.8245
    5740   18673.8061
    5741   18460.2609
    5742   18552.3435
    5743   18560.4761
    5744   18898.1705
    5745   18842.3281
    5746   18697.5762
    5747   18571.3339
    5748   18719.6883
    5749   18610.4901
    5750   19019.5073
    5751   18648.7373
    5752   18995.0832
    5753   18837.8683
    5754   18676.4260
    5755   18638.8777
    5756   18757.5055
    5757   18901.6639
    5758   18814.8017
    5759   18602.3019
    5760   18786.4292
    5761   18699.8950
    5762   18765.4817
    5763   18817.4424
    5764   18869.7576
    5765   18794.2685
    5766   18681.7833
    5767   18786.7060
    5768   18747.4896
    5769   18724.4158
    5770   18917.2353
    5771   18864.0553
    5772   19068.0993
    5773   18743.3751
    5774   18700.1547
    5775   18878.7947
    5776   18872.0055
    5777   18746.6403
    5778   18822.0458
    5779   19036.7487
    5780   18882.0738
    5781   18880.4069
    5782   18837.5907
    5783   18918.4394
    5784   19044.8380
    5785   18661.4593
    5786   18818.4564
    5787   18795.8422
    5788   18620.6428
    5789   18862.5418
    5790   18843.3492
    5791   18975.9102
    5792   18740.4709
    5793   18905.9952
    5794   18461.8948
    5795   18389.5444
    5796   18751.3889
    5797   18715.0076
    5798   18677.6812
    5799   18641.3303
    5800   18576.8575
    5801   18751.3366
    5802   18725.0883
    5803   18612.4150
    5804   18558.6263
    5805   18609.7993
    5806   18852.4589
    5807   18391.7290
    5808   18415.4960
    5809   18556.7585
    5810   18787.2680
    5811   18818.7736
    5812   18825.9782
    5813   19115.0844
    5814   18508.2849
    5815   18598.9566
    5816   18829.2318
    5817   18480.1443
    5818   18651.7212
    5819   18210.5382
    5820   18861.3180
    5821   18706.0407
    5822   18694.2993
    5823   18832.5099
    5824   18622.0519
    5825   18899.4181
    5826   18463.9463
    5827   18639.7663
    5828   18838.9523
    5829   18862.6566
    5830   18862.2952
    5831   18768.6700
    5832   18565.9082
    5833   18502.0973
    5834   18675.2365
    5835   18698.9497
    5836   18640.2515
    5837   18709.3276
    5838   18441.0344
    5839   18851.6381
    5840   18626.3517
    5841   18562.3802
    5842   18552.0071
    5843   18502.9740
    5844   18635.3181
    5845   18785.1716
    5846   18577.3107
    5847   18624.9505
    5848   18664.6644
    5849   18418.7077
    5850   18473.8659
    5851   18607.8202
    5852   18654.5607
    5853   18971.0669
    5854   18786.6226
    5855   18912.6484
    5856   18483.5347
    5857   18399.0517
    5858   18923.5534
    5859   18665.0944
    5860   18774.0451
    5861   18865.3392
    5862   19141.5876
    5863   18876.2467
    5864   18404.2521
    5865   18622.0415
    5866   19081.0272
    5867   18915.4644
    5868   18724.3356
    5869   18768.6975
    5870   18386.3415
    5871   18807.7526
    5872   18790.0307
    5873   18647.5808
    5874   18587.9287
    5875   19112.9048
    5876   18821.2207
    5877   18766.0009
    5878   18891.1914
    5879   19007.0424
    5880   18663.4364
    5881   18894.8164
    5882   18722.7060
    5883   18850.6854
    5884   18837.5731
    5885   18866.8417
    5886   19025.5661
    5887   18832.6763
    5888   18681.7254
    5889   19001.1114
    5890   19181.9277
    5891   18823.7082
    5892   18911.2450
    5893   19073.5504
    5894   19168.0896
    5895   18560.3841
    5896   18872.3987
    5897   18734.0666
    5898   18734.9217
    5899   18883.0292
    5900   18926.9877
    5901   18776.3177
    5902   18821.8385
    5903   18848.9500
    5904   18888.6935
    5905   18707.7681
    5906   18658.0134
    5907   18953.5325
    5908   18869.3180
    5909   18864.1289
    5910   19016.0913
    5911   18994.6725
    5912   18824.7585
    5913   18745.1481
    5914   18751.1862
    5915   18728.1460
    5916   18845.3747
    5917   18844.4010
    5918   18725.2375
    5919   18882.2628
    5920   18954.2393
    5921   18754.8360
    5922   19111.4843
    5923   18968.7645
    5924   18820.4422
    5925   19026.6512
    5926   18862.1536
    5927   19090.0721
    5928   19029.2089
    5929   18991.4008
    5930   18895.4042
    5931   18810.4260
    5932   19246.9649
    5933   18814.6863
    5934   18923.3538
    5935   18713.1490
    5936   18896.7309
    5937   18830.0507
    5938   18776.3027
    5939   18941.8872
    5940   18934.4823
    5941   18948.6055
    5942   18639.8003
    5943   18663.1994
    5944   18757.5967
    5945   18503.3612
    5946   18570.3986
    5947   18539.4487
    5948   18725.4327
    5949   18718.5670
    5950   18655.6681
    5951   18919.8290
    5952   19039.6358
    5953   18733.4680
    5954   18850.6272
    5955   19148.9783
    5956   18688.7232
    5957   19186.6810
    5958   18816.0834
    5959   19015.4853
    5960   18726.1690
    5961   18853.1967
    5962   18807.6738
    5963   18762.4012
    5964   18950.8642
    5965   18795.2204
    5966   18693.4593
    5967   18709.4462
    5968   18510.4762
    5969   18751.7843
    5970   19007.8814
    5971   18709.8557
    5972   18577.0747
    5973   18474.4976
    5974   18973.9357
    5975   18683.4462
    5976   18789.6678
    5977   18578.5970
    5978   18691.6513
    5979   18655.9236
    5980   18942.6552
    5981   18746.1171
    5982   18708.5908
    5983   18754.6699
    5984   19053.7081
    5985   18667.0576
    5986   18989.6146
    5987   19138.9653
    5988   18876.3101
    5989   19090.3220
    5990   19191.7302
    5991   18801.3085
    5992   18765.4056
    5993   18974.9891
    5994   18716.2049
    5995   19143.6762
    5996   18915.7058
    5997   19060.8863
    5998   18838.4539
    5999   18639.4993
    6000   18927.5369
    6001   18707.2193
    6002   18674.8216
    6003   18449.3635
    6004   18521.6919
    6005   18680.7052
    6006   18861.6591
    6007   18979.2631
    6008   18731.8523
    6009   18546.8942
    6010   18601.7418
    6011   18763.7233
    6012   18785.4651
    6013   18511.3537
    6014   18718.2061
    6015   18589.2310
    6016   18719.4915
    6017   18667.9088
    6018   18750.6973
    6019   18803.3139
    6020   19003.4765
    6021   18680.2048
    6022   18585.6133
    6023   18757.1003
    6024   18519.2013
    6025   18968.3914
    6026   18751.9976
    6027   18466.4216
    6028   18705.9055
    6029   18582.7487
    6030   19100.9197
    6031   18941.3352
    6032   18823.2666
    6033   19028.5341
    6034   18981.1726
    6035   18739.3715
    6036   19053.3325
    6037   18991.3078
    6038   18860.9489
    6039   18872.8582
    6040   18543.2443
    6041   18521.5149
    6042   18361.8079
    6043   18696.9102
    6044   18618.9662
    6045   18593.8044
    6046   18561.3056
    6047   18769.9486
    6048   18602.2805
    6049   18920.0443
    6050   19105.4813
    6051   18821.1131
    6052   18856.9912
    6053   18756.0691
    6054   19110.0677
    6055   18858.0556
    6056   19253.0030
    6057   18869.5845
    6058   18781.3141
    6059   18572.0378
    6060   19000.3257
    6061   18683.7469
    6062   18838.5719
    6063   18689.1923
    6064   18862.0451
    6065   18720.9949
    6066   18695.8102
    6067   18895.3797
    6068   19174.5867
    6069   18755.7195
    6070   18865.6159
    6071   18688.1444
    6072   19089.0240
    6073   19105.0516
    6074   19191.7776
    6075   19019.9944
    6076   18796.1905
    6077   18701.9355
    6078   18734.2830
    6079   18471.2648
    6080   18653.5703
    6081   18665.0346
    6082   18783.6851
    6083   18732.7149
    6084   18970.5358
    6085   18888.8977
    6086   18721.0894
    6087   18898.1039
    6088   18623.4014
    6089   18786.0942
    6090   18764.9909
    6091   18703.5149
    6092   18422.1092
    6093   18384.4167
    6094   18819.3611
    6095   18684.1776
    6096   18386.5336
    6097   18587.0371
    6098   18447.9144
    6099   18655.1974
    6100   18594.2929
    6101   18764.0525
    6102   18593.3757
    6103   18508.8627
    6104   18768.9697
    6105   18280.8668
    6106   18623.2834
    6107   18640.8973
    6108   18833.2017
    6109   18689.4917
    6110   18704.1987
    6111   18610.9911
    6112   18578.6656
    6113   18495.8684
    6114   18413.4213
    6115   19124.0145
    6116   18788.6100
    6117   18570.8371
    6118   18443.6393
    6119   18465.4619
    6120   18558.7182
    6121   18380.0419
    6122   18527.8731
    6123   18601.0210
    6124   18723.5777
    6125   18794.4085
    6126   18814.9911
    6127   18559.1808
    6128   18527.7478
    6129   18884.1884
    6130   18464.5278
    6131   18872.6759
    6132   18599.5208
    6133   18830.1081
    6134   19103.5970
    6135   18420.9720
    6136   19117.5740
    6137   18682.6722
    6138   18720.6916
    6139   18774.9441
    6140   18856.6217
    6141   18673.3632
    6142   18845.1149
    6143   18699.3384
    6144   18972.3545
    6145   18715.0144
    6146   18893.8185
    6147   18992.0975
    6148   18896.4152
    6149   18706.6807
    6150   18719.9642
    6151   18914.5781
    6152   18686.7607
    6153   19068.7245
    6154   18474.8077
    6155   19045.2886
    6156   18963.1467
    6157   18864.8226
    6158   18776.4028
    6159   18854.4151
    6160   18928.7194
    6161   18794.2438
    6162   18887.4747
    6163   18950.7280
    6164   18730.1944
    6165   18851.6018
    6166   19249.1907
    6167   18764.0476
    6168   18960.9197
    6169   18892.8737
    6170   19043.4351
    6171   18978.0131
    6172   18892.7143
    6173   19026.8442
    6174   19109.6496
    6175   19145.6507
    6176   19107.9417
    6177   19065.5424
    6178   19130.7613
    6179   19512.8346
    6180   18759.1328
    6181   18707.8189
    6182   18881.7656
    6183   18911.9783
    6184   19038.5770
    6185   18985.1444
    6186   19060.9389
    6187   18953.1434
    6188   19330.0459
    6189   19195.5043
    6190   19165.0313
    6191   19118.1574
    6192   19318.7343
    6193   19175.8686
    6194   19417.8069
    6195   19351.4055
    6196   19306.5374
    6197   19113.9878
    6198   19195.4870
    6199   18906.4769
    6200   18923.7016
    6201   18966.7846
    6202   18913.8108
    6203   18940.0968
    6204   19058.9275
    6205   19010.4212
    6206   18853.0290
    6207   18895.7621
    6208   19090.4515
    6209   19213.3850
    6210   19169.8138
    6211   18673.1398
    6212   18945.7762
    6213   18718.0318
    6214   18814.8910
    6215   18745.2766
    6216   18654.9679
    6217   18703.6288
    6218   18885.2012
    6219   18828.1319
    6220   18603.6209
    6221   18788.7308
    6222   18830.7873
    6223   18702.3049
    6224   18831.3484
    6225   19099.7901
    6226   19106.7041
    6227   19114.0829
    6228   19008.5620
    6229   18991.9913
    6230   19172.8477
    6231   18865.5723
    6232   19015.6876
    6233   18938.2026
    6234   18778.9835
    6235   18933.5501
    6236   19072.2692
    6237   18794.4598
    6238   18659.7751
    6239   18920.6406
    6240   18984.3513
    6241   18803.2392
    6242   18768.5780
    6243   18723.5001
    6244   18939.6972
    6245   18882.2646
    6246   18677.7763
    6247   18745.1437
    6248   18554.7906
    6249   19032.2862
    6250   18776.2568
    6251   18566.4768
    6252   18636.7437
    6253   18696.3605
    6254   18529.8982
    6255   18528.8418
    6256   18239.0100
    6257   18437.2475
    6258   18547.4427
    6259   18537.9056
    6260   18417.1388
    6261   18244.0863
    6262   18157.2905
    6263   18267.0350
    6264   18529.0561
    6265   18454.1805
    6266   18324.7641
    6267   18480.7270
    6268   18478.5767
    6269   18743.9162
    6270   18847.9145
    6271   18493.0731
    6272   18409.8892
    6273   18605.0012
    6274   18740.9328
    6275   18663.6063
    6276   18787.7465
    6277   18374.9541
    6278   18343.8378
    6279   18589.8256
    6280   18375.2194
    6281   18560.6032
    6282   18778.8634
    6283   18456.7090
    6284   18706.1331
    6285   18527.7861
    6286   18579.6321
    6287   18536.7477
    6288   18721.2230
    6289   18532.3799
    6290   18435.9942
    6291   18742.6775
    6292   18737.0574
    6293   18542.7403
    6294   18621.8928
    6295   18550.7310
    6296   18651.9051
    6297   18848.9316
    6298   18641.6685
    6299   18670.9403
    6300   18444.2030
    6301   18569.0719
    6302   18493.4519
    6303   18436.9606
    6304   18403.2248
    6305   18732.3440
    6306   18583.1416
    6307   18482.7432
    6308   18737.1469
    6309   18626.5991
    6310   18858.0029
    6311   18625.7317
    6312   18468.8637
    6313   18616.9533
    6314   18663.4940
    6315   18767.1958
    6316   18560.9986
    6317   18390.9164
    6318   18686.3879
    6319   18644.3906
    6320   18540.4676
    6321   18455.9449
    6322   18673.3052
    6323   18608.1472
    6324   18527.5297
    6325   18656.0916
    6326   18366.5472
    6327   18397.4285
    6328   18381.4078
    6329   18712.0202
    6330   18545.2682
    6331   18735.2877
    6332   18528.5596
    6333   18618.1696
    6334   18839.8191
    6335   18591.9232
    6336   18666.0385
    6337   18475.5023
    6338   18480.3712
    6339   18401.3065
    6340   18563.8526
    6341   18598.6754
    6342   18257.8219
    6343   18771.1262
    6344   18673.4769
    6345   18475.6592
    6346   18831.5575
    6347   18681.5114
    6348   18418.4170
    6349   18512.4078
    6350   18542.4159
    6351   18537.7950
    6352   18849.9177
    6353   18751.9382
    6354   18511.2806
    6355   18918.3711
    6356   18506.6449
    6357   18633.5363
    6358   18534.0183
    6359   18751.3331
    6360   18636.9505
    6361   18581.7619
    6362   18392.2856
    6363   18673.6756
    6364   18443.3981
    6365   18742.2838
    6366   18562.7078
    6367   18348.5205
    6368   18321.9621
    6369   18592.7190
    6370   18441.6425
    6371   18753.7297
    6372   18788.8689
    6373   19015.8339
    6374   18997.3108
    6375   18848.7969
    6376   18709.3702
    6377   19061.1926
    6378   19132.1196
    6379   19064.5030
    6380   18756.9204
    6381   19075.0251
    6382   18822.0836
    6383   19096.2022
    6384   19031.5803
    6385   18910.8892
    6386   18836.1124
    6387   19003.1519
    6388   18812.3905
    6389   19001.5964
    6390   18829.8227
    6391   18983.2182
    6392   18478.5219
    6393   18942.6223
    6394   18544.7525
    6395   18665.0600
    6396   18760.8218
    6397   18888.7853
    6398   18622.2864
    6399   18686.4156
    6400   18651.0842
    6401   18795.1163
    6402   18968.7518
    6403   18697.9016
    6404   19019.6258
    6405   18620.7707
    6406   18742.9295
    6407   18658.0476
    6408   18827.8217
    6409   18881.1565
    6410   18692.9350
    6411   18903.1945
    6412   18689.3002
    6413   18835.5522
    6414   18914.9606
    6415   18738.2677
    6416   18710.7124
    6417   18810.3966
    6418   18905.3813
    6419   18808.7240
    6420   18892.3209
    6421   18858.5088
    6422   19032.7785
    6423   18726.2452
    6424   18873.8647
    6425   18578.9930
    6426   19049.4711
    6427   18976.6791
    6428   18752.3374
    6429   18784.2624
    6430   18841.1244
    6431   18858.4514
    6432   19027.6673
    6433   19043.3730
    6434   19099.5375
    6435   18864.4867
    6436   18951.5340
    6437   18976.1591
    6438   18793.3451
    6439   18875.5723
    6440   18893.8026
    6441   19120.0471
    6442   19262.1320
    6443   19175.4526
    6444   19161.1440
    6445   19069.6253
    6446   19095.4581
    6447   19242.3515
    6448   19071.0420
    6449   18798.9847
    6450   19158.5058
    6451   19272.7384
    6452   18842.3779
    6453   19161.0107
    6454   19290.6353
    6455   19042.9541
    6456   18873.8886
    6457   18988.4298
    6458   18730.7459
    6459   18986.4194
    6460   18859.1732
    6461   18967.9624
    6462   18695.0123
    6463   18708.7909
    6464   19188.8996
    6465   19345.5270
    6466   18944.3471
    6467   19211.4441
    6468   19285.1011
    6469   19385.1363
    6470   19466.3912
    6471   19324.2493
    6472   19402.3451
    6473   18989.5945
    6474   19564.9466
    6475   18866.3634
    6476   19098.7460
    6477   19338.7888
    6478   19019.8815
    6479   18876.5830
    6480   18721.8610
    6481   18794.2555
    6482   18989.6357
    6483   19007.4801
    6484   18832.9960
    6485   18836.7511
    6486   18725.8599
    6487   19097.6985
    6488   18885.7862
    6489   19124.3083
    6490   19047.3339
    6491   19125.8222
    6492   19138.5493
    6493   18895.2393
    6494   19096.6762
    6495   19114.8899
    6496   19029.1327
    6497   19144.7460
    6498   19058.0983
    6499   19136.9389
    6500   18890.8629
    6501   19097.2852
    6502   18929.6709
    6503   18902.0807
    6504   18910.6777
    6505   19177.6761
    6506   18830.8543
    6507   19239.6449
    6508   18549.0123
    6509   18863.8696
    6510   19005.4748
    6511   18860.1932
    6512   19096.4491
    6513   18716.7568
    6514   19208.0318
    6515   18958.1147
    6516   19021.9470
    6517   18878.6690
    6518   18933.9786
    6519   19287.1956
    6520   19091.7509
    6521   18989.9882
    6522   19003.8021
    6523   18960.1461
    6524   18981.4076
    6525   18886.3996
    6526   19004.1283
    6527   19063.6077
    6528   19019.2816
    6529   19141.7568
    6530   19356.2412
    6531   19098.5330
    6532   18936.2607
    6533   19038.1454
    6534   19021.1237
    6535   19272.9815
    6536   19304.5957
    6537   19021.6858
    6538   18915.1787
    6539   19030.0794
    6540   18978.2668
    6541   19071.4728
    6542   18801.2007
    6543   19031.5401
    6544   18572.8064
    6545   18921.7153
    6546   18967.6632
    6547   18981.1271
    6548   18898.8395
    6549   19157.1435
    6550   18963.4646
    6551   18885.1543
    6552   18891.7065
    6553   19171.1481
    6554   18853.9792
    6555   19081.0661
    6556   19173.5619
    6557   19335.2291
    6558   19146.0832
    6559   19148.1092
    6560   19132.0228
    6561   18888.0141
    6562   18974.9409
    6563   19103.1215
    6564   19028.4508
    6565   19017.1309
    6566   19370.8561
    6567   19351.0984
    6568   19002.8416
    6569   18971.0458
    6570   18809.2959
    6571   19105.0505
    6572   18839.7041
    6573   18952.3185
    6574   19163.5788
    6575   19104.6390
    6576   19268.2696
    6577   18818.4909
    6578   19029.2532
    6579   19130.3719
    6580   19068.5505
    6581   19230.4497
    6582   19300.0455
    6583   19354.6157
    6584   19092.7388
    6585   19113.9170
    6586   19144.7769
    6587   19358.7663
    6588   19196.5297
    6589   19219.7215
    6590   19077.2348
    6591   18882.5156
    6592   18867.6854
    6593   19281.1086
    6594   18985.2760
    6595   18949.7361
    6596   18951.3428
    6597   18766.5876
    6598   18634.0125
    6599   18725.7406
    6600   19162.7268
    6601   18942.8823
    6602   18619.0096
    6603   18495.4604
    6604   18470.9887
    6605   18554.1594
    6606   18663.5063
    6607   18606.5776
    6608   19037.2415
    6609   18805.8819
    6610   18487.7220
    6611   18632.8104
    6612   18629.8467
    6613   18665.1804
    6614   18855.2889
    6615   18899.4346
    6616   18816.9847
    6617   19010.6921
    6618   18816.0443
    6619   18953.4358
    6620   18970.4695
    6621   18674.9134
    6622   18874.2152
    6623   18851.9411
    6624   18640.5155
    6625   18810.4476
    6626   18836.7559
    6627   18877.9642
    6628   18603.8733
    6629   18612.2172
    6630   18788.9688
    6631   18780.3690
    6632   18935.2235
    6633   18672.0869
    6634   18897.4375
    6635   18685.2120
    6636   19084.0910
    6637   18899.3968
    6638   18554.2035
    6639   18777.0953
    6640   18995.3685
    6641   18591.7846
    6642   19045.6728
    6643   18944.4092
    6644   19233.5928
    6645   18885.9140
    6646   19128.4797
    6647   19272.4319
    6648   18674.6387
    6649   19015.3143
    6650   18904.0626
    6651   19041.6723
    6652   18767.2734
    6653   18951.3923
    6654   18944.9785
    6655   19140.2190
    6656   18924.6475
    6657   18941.6695
    6658   19020.6152
    6659   18981.2484
    6660   19009.0556
    6661   18861.5113
    6662   18748.9078
    6663   18862.7211
    6664   19075.2756
    6665   19158.9871
    6666   18977.7044
    6667   18959.5934
    6668   18836.0872
    6669   18836.6191
    6670   18905.4396
    6671   19016.0060
    6672   18862.4784
    6673   18970.2651
    6674   18841.2376
    6675   19071.6508
    6676   18639.9670
    6677   19011.5379
    6678   19218.6406
    6679   19004.9369
    6680   18961.6681
    6681   19127.7810
    6682   19324.1029
    6683   19253.0649
    6684   19015.0934
    6685   18924.9585
    6686   19163.3167
    6687   18964.9286
    6688   18895.3888
    6689   18974.7289
    6690   18961.3437
    6691   19100.0322
    6692   19249.0450
    6693   19169.8249
    6694   19204.2147
    6695   18968.3278
    6696   19262.1978
    6697   19149.4108
    6698   19152.3092
    6699   19031.7488
    6700   19377.1975
    6701   19058.3839
    6702   19304.4900
    6703   19153.1752
    6704   19159.6057
    6705   19103.1232
    6706   18988.0720
    6707   19306.0970
    6708   19155.1852
    6709   19112.3578
    6710   19184.4422
    6711   19136.3274
    6712   19233.5533
    6713   18907.1168
    6714   18841.6135
    6715   18917.1595
    6716   18648.8033
    6717   18958.3099
    6718   19021.5472
    6719   18796.7422
    6720   18640.1466
    6721   18771.4250
    6722   19337.1490
    6723   18671.7987
    6724   19066.6125
    6725   19181.9667
    6726   19037.2821
    6727   19210.5702
    6728   19028.4714
    6729   19180.4718
    6730   19556.3747
    6731   19564.6611
    6732   19075.6834
    6733   19069.0049
    6734   19237.1966
    6735   18981.1823
    6736   18872.5394
    6737   19042.4824
    6738   19030.0215
    6739   19007.6832
    6740   19134.2769
    6741   19090.9966
    6742   19136.3472
    6743   18868.5414
    6744   18734.1964
    6745   19241.4503
    6746   18864.7986
    6747   19025.3494
    6748   19106.4480
    6749   19081.3487
    6750   18965.4296
    6751   19127.0141
    6752   19147.8536
    6753   19196.5101
    6754   18990.4878
    6755   18816.2694
    6756   19297.9556
    6757   19178.4374
    6758   18837.8026
    6759   19154.9787
    6760   18960.1916
    6761   18755.3002
    6762   18710.6568
    6763   18665.2933
    6764   18834.8097
    6765   18630.5770
    6766   18674.6824
    6767   19000.8525
    6768   18793.3539
    6769   18726.1423
    6770   18808.1336
    6771   18608.4065
    6772   18771.4233
    6773   18849.6861
    6774   18633.3922
    6775   18768.7551
    6776   18848.6332
    6777   18582.4110
    6778   18377.2175
    6779   18840.8187
    6780   18780.0733
    6781   18881.9230
    6782   18740.8816
    6783   18735.1593
    6784   18856.0841
    6785   18753.9434
    6786   18848.5441
    6787   18810.6859
    6788   18731.2622
    6789   18720.6106
    6790   18677.8277
    6791   18297.8372
    6792   18701.4674
    6793   18946.3678
    6794   18615.4527
    6795   18743.3597
    6796   18662.3670
    6797   18549.8032
    6798   18710.4681
    6799   18747.9727
    6800   18762.5003
    6801   18786.6730
    6802   18752.6875
    6803   18963.5085
    6804   18717.7205
    6805   18700.7667
    6806   19220.9592
    6807   18934.4408
    6808   18838.4032
    6809   18831.7156
    6810   18718.4294
    6811   18785.7978
    6812   18927.0037
    6813   18564.8275
    6814   18747.0812
    6815   18870.4034
    6816   18895.9177
    6817   18785.6526
    6818   18901.5017
    6819   19010.1135
    6820   18795.4910
    6821   18872.6798
    6822   18620.1084
    6823   18793.7108
    6824   18997.1159
    6825   19026.0094
    6826   18866.4425
    6827   18938.1939
    6828   19193.0923
    6829   19053.6538
    6830   19140.6154
    6831   19355.7323
    6832   19499.3442
    6833   19057.6577
    6834   19126.7761
    6835   19187.3812
    6836   19048.0025
    6837   19166.7263
    6838   19118.6017
    6839   18932.5232
    6840   18989.1401
    6841   19049.2882
    6842   19093.2634
    6843   18932.8733
    6844   18786.9166
    6845   18877.0233
    6846   18961.0242
    6847   19156.7461
    6848   19349.4767
    6849   19112.6777
    6850   19056.2956
    6851   19374.9863
    6852   19051.9370
    6853   19284.6147
    6854   19249.6927
    6855   19117.2557
    6856   19039.1761
    6857   19380.1677
    6858   19467.2511
    6859   19074.1457
    6860   19223.3669
    6861   19118.0053
    6862   19459.9179
    6863   19205.4184
    6864   19239.6863
    6865   19311.9449
    6866   19057.2992
    6867   19470.2608
    6868   19167.7771
    6869   19285.2577
    6870   19145.1310
    6871   19060.5399
    6872   18844.7867
    6873   18855.5801
    6874   19041.6344
    6875   18796.3741
    6876   18873.3998
    6877   18799.3876
    6878   18887.6829
    6879   18636.7425
    6880   18934.4303
    6881   18629.4039
    6882   18989.3601
    6883   18716.3114
    6884   18833.2041
    6885   18724.1682
    6886   18867.6510
    6887   19003.7772
    6888   19045.5593
    6889   18999.0818
    6890   18744.8690
    6891   19069.2432
    6892   18691.4059
    6893   18949.6749
    6894   18970.1395
    6895   18560.1035
    6896   18701.2942
    6897   18910.0935
    6898   18556.8073
    6899   18797.8544
    6900   18279.6951
    6901   18680.6423
    6902   18593.9724
    6903   18573.4433
    6904   18913.5498
    6905   19107.5617
    6906   18791.5885
    6907   18583.7734
    6908   18756.1803
    6909   18800.5817
    6910   18901.3560
    6911   19080.8643
    6912   19071.5843
    6913   19239.5195
    6914   19113.3007
    6915   19247.2766
    6916   19336.7899
    6917   19070.8718
    6918   18902.1316
    6919   18773.5196
    6920   18733.5621
    6921   19190.7601
    6922   18752.8057
    6923   18898.1491
    6924   18923.7137
    6925   18941.5648
    6926   18976.6584
    6927   18814.2103
    6928   19152.3014
    6929   18802.8256
    6930   18801.0957
    6931   19080.3493
    6932   18953.8091
    6933   18828.6797
    6934   18710.9250
    6935   18834.0842
    6936   19015.4493
    6937   18664.2312
    6938   18866.4278
    6939   18857.6573
    6940   18813.2651
    6941   18673.6580
    6942   18765.1721
    6943   18781.1938
    6944   18718.0156
    6945   19165.2492
    6946   19117.9010
    6947   18814.8275
    6948   19068.6278
    6949   18757.7419
    6950   18903.4142
    6951   18699.4127
    6952   18978.2749
    6953   19124.3750
    6954   19053.3915
    6955   18756.3390
    6956   18878.7105
    6957   18640.6018
    6958   19056.5453
    6959   18879.1911
    6960   18944.1799
    6961   18923.9276
    6962   18775.8645
    6963   18943.7781
    6964   18928.0357
    6965   18993.7135
    6966   18998.8056
    6967   18978.5185
    6968   18952.3309
    6969   18947.4123
    6970   18979.3603
    6971   18975.9288
    6972   18996.4410
    6973   18967.4751
    6974   18761.4109
    6975   18774.7832
    6976   18938.5242
    6977   19029.7107
    6978   18726.1630
    6979   18940.7048
    6980   19040.4651
    6981   19101.1585
    6982   18929.7868
    6983   19145.8026
    6984   18890.9983
    6985   18991.1411
    6986   18938.7546
    6987   18955.7531
    6988   18959.3064
    6989   19139.1695
    6990   18866.6382
    6991   18924.2827
    6992   18947.3160
    6993   18689.7221
    6994   18680.5118
    6995   18498.8155
    6996   18634.6511
    6997   18845.3257
    6998   18668.4223
    6999   18745.5432
    7000   18985.6023
    7001   18871.6248
    7002   18912.0512
    7003   18769.2099
    7004   18878.0151
    7005   18442.6137
    7006   18832.8451
    7007   18295.0376
    7008   18920.9950
    7009   18548.0561
    7010   18727.6252
    7011   18436.4257
    7012   18706.6727
    7013   18694.9787
    7014   18926.3302
    7015   18673.9602
    7016   18911.1292
    7017   18764.0361
    7018   18682.1888
    7019   18640.3741
    7020   18615.3744
    7021   18628.9999
    7022   18759.7665
    7023   18886.6561
    7024   18518.6275
    7025   18801.1756
    7026   18707.9402
    7027   19049.4148
    7028   19040.1872
    7029   18928.2641
    7030   18999.9164
    7031   19022.2779
    7032   18753.4925
    7033   19037.7533
    7034   18818.1998
    7035   18831.6557
    7036   18931.6582
    7037   18725.9465
    7038   18767.9996
    7039   18919.9556
    7040   18353.0767
    7041   18552.6625
    7042   18645.1432
    7043   18613.3345
    7044   18638.7891
    7045   19093.8569
    7046   19179.2855
    7047   18955.3359
    7048   19089.1827
    7049   18710.5437
    7050   18791.6850
    7051   18908.8944
    7052   18955.8826
    7053   18860.2334
    7054   19175.4720
    7055   19117.0133
    7056   18901.5508
    7057   18887.5494
    7058   18866.1070
    7059   19038.4772
    7060   18891.1058
    7061   19001.1898
    7062   19102.0010
    7063   18733.9227
    7064   18894.9196
    7065   19037.6757
    7066   18907.1198
    7067   18938.0897
    7068   19176.8608
    7069   19063.5866
    7070   19133.7876
    7071   19153.4025
    7072   18795.4302
    7073   19199.7285
    7074   18843.6529
    7075   18989.2520
    7076   18849.6622
    7077   18944.5952
    7078   19030.5929
    7079   18983.1858
    7080   19107.2650
    7081   18770.6571
    7082   18803.2733
    7083   19222.5736
    7084   19001.9363
    7085   18977.5344
    7086   19078.1979
    7087   19213.9428
    7088   18986.2555
    7089   19462.2563
    7090   19033.9747
    7091   19297.7739
    7092   18843.4830
    7093   19149.9337
    7094   19056.6135
    7095   19038.1768
    7096   19057.8478
    7097   19025.8965
    7098   18694.3324
    7099   18729.0645
    7100   18562.3264
    7101   18894.9871
    7102   19036.7194
    7103   18649.3827
    7104   18696.6434
    7105   18652.5240
    7106   18594.0352
    7107   18754.5188
    7108   18812.6343
    7109   18818.8571
    7110   18810.0620
    7111   18647.3177
    7112   18564.4060
    7113   18608.5925
    7114   18788.0545
    7115   18938.9885
    7116   18742.8622
    7117   18709.1109
    7118   18604.3970
    7119   19044.9481
    7120   19077.9972
    7121   18717.0511
    7122   18921.2937
    7123   18822.1584
    7124   19164.4547
    7125   18750.5191
    7126   18629.2371
    7127   18692.5208
    7128   18554.0346
    7129   18773.1664
    7130   18657.2640
    7131   18626.6612
    7132   18481.2902
    7133   18364.7421
    7134   18787.8495
    7135   18578.6848
    7136   18453.9305
    7137   18606.1779
    7138   18578.5348
    7139   18473.4694
    7140   18791.7895
    7141   18742.5344
    7142   18837.8770
    7143   18497.5413
    7144   18832.5292
    7145   18613.6865
    7146   18745.0802
    7147   18760.7622
    7148   19021.3153
    7149   19012.6071
    7150   18823.7310
    7151   18890.9147
    7152   18882.5841
    7153   19104.3108
    7154   19114.8627
    7155   18817.6892
    7156   18770.2434
    7157   18458.7943
    7158   18556.7285
    7159   18783.9593
    7160   18791.7134
    7161   19048.6372
    7162   18871.7956
    7163   18824.1746
    7164   18682.2413
    7165   18799.9641
    7166   18811.4119
    7167   18790.7107
    7168   18640.0629
    7169   18674.9452
    7170   18689.9361
    7171   18827.0808
    7172   18740.1763
    7173   18936.4526
    7174   18555.0797
    7175   18741.3646
    7176   18404.4714
    7177   18768.9234
    7178   18447.2110
    7179   18704.1037
    7180   18624.4379
    7181   18642.3129
    7182   18900.0541
    7183   19015.3253
    7184   18791.3781
    7185   18891.7646
    7186   18679.5730
    7187   18989.0947
    7188   19208.1998
    7189   19187.7166
    7190   18925.4699
    7191   19014.9905
    7192   18837.4223
    7193   18870.0224
    7194   18958.4707
    7195   19023.7136
    7196   18945.4257
    7197   18971.1316
    7198   19079.6115
    7199   19348.4826
    7200   19165.6732
    7201   18980.2056
    7202   19190.9870
    7203   19325.7805
    7204   19117.9225
    7205   19157.0310
    7206   18973.2365
    7207   19034.4423
    7208   19069.0109
    7209   18824.4348
    7210   19009.0464
    7211   18997.0603
    7212   18969.2841
    7213   18850.8586
    7214   18875.3607
    7215   18830.3746
    7216   18829.8856
    7217   18741.9450
    7218   19365.6874
    7219   18830.7051
    7220   19145.7585
    7221   19048.4588
    7222   19234.4992
    7223   19170.6672
    7224   19002.4570
    7225   19123.8648
    7226   18990.9102
    7227   19118.7924
    7228   18935.6939
    7229   19116.5595
    7230   19083.0861
    7231   19348.6551
    7232   18883.4436
    7233   19003.6946
    7234   18855.6978
    7235   18965.5304
    7236   19166.1290
    7237   19060.7075
    7238   19079.2436
    7239   19020.4961
    7240   19339.7920
    7241   19135.8892
    7242   19208.6317
    7243   19114.9653
    7244   19344.5021
    7245   19366.1073
    7246   19383.5412
    7247   19514.8507
    7248   19419.5552
    7249   19284.4637
    7250   19714.4095
    7251   19319.5122
    7252   19331.4703
    7253   19311.1233
    7254   19347.0982
    7255   19304.9027
    7256   18944.5685
    7257   19266.9472
    7258   18947.3363
    7259   19055.6003
    7260   19049.0358
    7261   19197.6807
    7262   19046.4271
    7263   19472.7663
    7264   19592.8148
    7265   19342.5279
    7266   19154.1427
    7267   19017.9829
    7268   19031.3168
    7269   19472.5773
    7270   19232.5717
    7271   19086.1830
    7272   19104.4801
    7273   19014.0104
    7274   19419.1706
    7275   19431.4631
    7276   19300.2739
    7277   19213.0411
    7278   19257.6614
    7279   18866.0978
    7280   19316.3329
    7281   18799.4527
    7282   19261.6059
    7283   19014.3489
    7284   19179.1341
    7285   19256.4316
    7286   19092.9726
    7287   19254.8033
    7288   19215.2112
    7289   19292.3989
    7290   18934.1624
    7291   19039.8999
    7292   18916.9879
    7293   19202.8221
    7294   19047.4738
    7295   19089.0875
    7296   19116.3688
    7297   19017.7705
    7298   19198.7825
    7299   18955.5374
    7300   18876.1162
    7301   18633.4366
    7302   18874.8850
    7303   18969.7204
    7304   18934.8977
    7305   19000.8702
    7306   19037.1611
    7307   19172.0011
    7308   18843.2016
    7309   18786.0776
    7310   19030.8127
    7311   18867.4368
    7312   19046.2172
    7313   19093.4741
    7314   19187.3532
    7315   18836.2259
    7316   19137.7066
    7317   18770.7534
    7318   18972.4868
    7319   18744.4096
    7320   18909.7443
    7321   19272.7719
    7322   19180.0615
    7323   19080.2089
    7324   19271.6981
    7325   18978.0242
    7326   18963.5824
    7327   19095.7166
    7328   19113.9398
    7329   19180.1576
    7330   19278.5032
    7331   19291.5347
    7332   19319.3323
    7333   19051.9081
    7334   18923.5031
    7335   19232.9435
    7336   19074.1717
    7337   19116.7345
    7338   18896.3363
    7339   19010.9856
    7340   19136.7095
    7341   19214.3124
    7342   19191.5428
    7343   19025.7769
    7344   19569.8364
    7345   19056.4330
    7346   19387.1438
    7347   19266.6505
    7348   19169.4721
    7349   19166.0822
    7350   19151.6023
    7351   18912.7942
    7352   19247.7145
    7353   19017.2478
    7354   19148.8808
    7355   19054.0693
    7356   18957.0944
    7357   18927.7593
    7358   19117.1175
    7359   18843.5842
    7360   19092.6795
    7361   18976.6424
    7362   18978.6212
    7363   19109.4412
    7364   18898.4760
    7365   19099.8549
    7366   19036.9395
    7367   19112.0344
    7368   18938.8744
    7369   19127.7895
    7370   19131.5495
    7371   19023.6373
    7372   18942.7817
    7373   19024.7427
    7374   19193.2339
    7375   19161.8968
    7376   19194.7174
    7377   19234.7944
    7378   19440.8041
    7379   19284.4402
    7380   19147.5525
    7381   19203.3233
    7382   19386.8806
    7383   19289.3311
    7384   19219.8689
    7385   19127.4300
    7386   19322.4280
    7387   19132.2048
    7388   19361.3020
    7389   19318.3777
    7390   19197.5755
    7391   19139.6486
    7392   19231.8104
    7393   19016.2729
    7394   19211.8458
    7395   19135.4655
    7396   19135.0901
    7397   19111.1977
    7398   19113.1353
    7399   19008.3362
    7400   19185.0079
    7401   19091.4509
    7402   19219.5052
    7403   19335.2275
    7404   19400.5391
    7405   19427.6853
    7406   19276.4035
    7407   19307.4794
    7408   19158.7512
    7409   19261.9394
    7410   19188.2490
    7411   19110.9911
    7412   19008.6447
    7413   19424.3768
    7414   19427.5005
    7415   19005.1200
    7416   19209.6006
    7417   19228.3474
    7418   19328.6931
    7419   19231.1196
    7420   19462.2877
    7421   19104.8234
    7422   19228.8078
    7423   19244.6677
    7424   19434.1607
    7425   19103.6820
    7426   19092.7392
    7427   19093.5262
    7428   19418.6811
    7429   19131.4115
    7430   19255.7329
    7431   19309.6149
    7432   19160.8306
    7433   19370.0816
    7434   19117.0292
    7435   19077.9134
    7436   19150.6810
    7437   19131.2744
    7438   19004.5130
    7439   18935.1890
    7440   18805.5160
    7441   18770.1262
    7442   18462.8012
    7443   19090.4457
    7444   19203.7189
    7445   19187.6029
    7446   18982.8745
    7447   19008.7242
    7448   19111.7970
    7449   18973.8038
    7450   18811.5791
    7451   19140.7949
    7452   19126.2231
    7453   19173.9099
    7454   19183.1193
    7455   18857.0103
    7456   19073.5093
    7457   18983.2203
    7458   19207.2702
    7459   19373.6754
    7460   19122.2074
    7461   18910.1208
    7462   19117.3035
    7463   18747.9094
    7464   18849.0250
    7465   18947.7432
    7466   18976.1452
    7467   19133.4434
    7468   19200.4561
    7469   19206.9124
    7470   18951.5583
    7471   18887.1385
    7472   18965.5473
    7473   19415.6666
    7474   18960.4802
    7475   19082.3748
    7476   19170.7287
    7477   19069.0336
    7478   19062.0867
    7479   19258.4681
    7480   19020.7286
    7481   18959.8853
    7482   18999.7397
    7483   19234.7565
    7484   19162.0153
    7485   19200.3085
    7486   19336.2556
    7487   19434.7074
    7488   19262.8009
    7489   19291.1841
    7490   18943.0343
    7491   18780.8124
    7492   19236.1726
    7493   18716.7390
    7494   18882.1605
    7495   18887.3292
    7496   18910.8711
    7497   18654.3890
    7498   19111.7482
    7499   18832.6264
    7500   18708.8715
    7501   18858.3417
    7502   18698.0167
    7503   18742.9753
    7504   18872.6855
    7505   18906.4264
    7506   18710.6457
    7507   18508.8767
    7508   18643.8023
    7509   18842.4728
    7510   18908.9048
    7511   18797.4995
    7512   18913.9940
    7513   19116.8120
    7514   18949.4990
    7515   18871.7455
    7516   18785.4961
    7517   18774.0357
    7518   19320.3203
    7519   19018.6063
    7520   19328.5446
    7521   18946.6834
    7522   19221.6247
    7523   19044.9389
    7524   18824.9406
    7525   19019.8583
    7526   19361.8673
    7527   19076.5296
    7528   19024.0802
    7529   19182.8942
    7530   18923.1840
    7531   19212.5530
    7532   19087.9788
    7533   19111.8157
    7534   19482.5254
    7535   19312.5602
    7536   19159.4960
    7537   18923.9419
    7538   18932.4653
    7539   19003.2074
    7540   18892.9055
    7541   19332.6982
    7542   19033.8691
    7543   18932.5184
    7544   19199.2638
    7545   18934.9320
    7546   18926.0221
    7547   19335.5186
    7548   18876.8011
    7549   19297.3954
    7550   18839.1725
    7551   19015.0108
    7552   19025.5718
    7553   18901.7652
    7554   19158.8600
    7555   18958.6891
    7556   18770.6007
    7557   18817.0881
    7558   19205.1456
    7559   18976.8915
    7560   19298.5929
    7561   19118.4852
    7562   19190.1582
    7563   18914.9325
    7564   19084.0476
    7565   19033.3613
    7566   19010.8425
    7567   18957.1704
    7568   18994.2817
    7569   19335.4839
    7570   18925.9464
    7571   19193.2494
    7572   19126.9208
    7573   19202.1620
    7574   19118.4861
    7575   18894.4817
    7576   19031.8841
    7577   19261.4382
    7578   19141.0391
    7579   19322.8937
    7580   19314.1472
    7581   19179.2780
    7582   19253.4870
    7583   19166.8494
    7584   19365.7344
    7585   19496.1696
    7586   19308.5003
    7587   19079.1423
    7588   19261.6403
    7589   19410.1742
    7590   19187.4153
    7591   19395.7490
    7592   19405.3679
    7593   19503.7455
    7594   19317.1549
    7595   19306.3464
    7596   19106.6403
    7597   18971.4036
    7598   19221.3744
    7599   19063.4895
    7600   19103.2162
    7601   19024.6477
    7602   18959.0212
    7603   19018.2033
    7604   19134.7121
    7605   19299.9726
    7606   19450.3927
    7607   19222.8461
    7608   19153.5473
    7609   19277.2787
    7610   19320.9777
    7611   19255.7059
    7612   19484.2337
    7613   19063.6112
    7614   19469.9142
    7615   19575.5267
    7616   19397.9579
    7617   19483.4987
    7618   19207.2738
    7619   19464.8749
    7620   19303.0444
    7621   19590.0669
    7622   19394.1125
    7623   19304.9272
    7624   19289.3469
    7625   19227.6175
    7626   19388.3043
    7627   19150.8025
    7628   19264.4861
    7629   19555.7223
    7630   19322.8947
    7631   19495.2296
    7632   19233.5184
    7633   19123.6787
    7634   19432.5060
    7635   19416.0209
    7636   19152.7916
    7637   19425.3329
    7638   19570.3200
    7639   19351.8387
    7640   19343.8642
    7641   19545.1081
    7642   19603.0821
    7643   19205.3150
    7644   19476.9546
    7645   19427.1398
    7646   19383.3377
    7647   19050.1156
    7648   19379.0774
    7649   19276.1475
    7650   19529.1208
    7651   19259.8272
    7652   19248.9157
    7653   19487.5783
    7654   19315.8177
    7655   19415.8560
    7656   19114.3004
    7657   19205.0640
    7658   19300.0406
    7659   19183.8818
    7660   19239.9144
    7661   19186.1446
    7662   19422.4461
    7663   19275.1963
    7664   19113.0512
    7665   18954.8610
    7666   18874.6470
    7667   19252.2329
    7668   19069.8220
    7669   18991.9682
    7670   19102.6194
    7671   18799.7232
    7672   19319.7078
    7673   18978.1981
    7674   18868.2850
    7675   19284.8456
    7676   18995.2407
    7677   19155.5891
    7678   18783.6951
    7679   18999.9009
    7680   19296.3243
    7681   19081.9838
    7682   18933.9215
    7683   19047.7543
    7684   19220.9347
    7685   18982.8807
    7686   18908.5515
    7687   19022.6393
    7688   18863.8345
    7689   18742.7305
    7690   19042.7248
    7691   19182.1225
    7692   19062.6832
    7693   18927.7229
    7694   19084.6163
    7695   18775.1065
    7696   18934.9909
    7697   19045.2504
    7698   19002.6151
    7699   18749.1359
    7700   18691.8189
    7701   18880.4454
    7702   19032.6603
    7703   18711.6197
    7704   18799.6976
    7705   18603.4932
    7706   18987.4129
    7707   18765.8798
    7708   19114.5144
    7709   18976.5031
    7710   18884.4858
    7711   18810.9725
    7712   18924.3862
    7713   18991.4277
    7714   18956.4171
    7715   18914.6861
    7716   19119.3070
    7717   18737.9084
    7718   18970.3975
    7719   18655.1345
    7720   18997.2312
    7721   19025.3153
    7722   18811.8693
    7723   18956.8615
    7724   18892.0799
    7725   19083.0002
    7726   19175.6734
    7727   18977.3921
    7728   19043.7591
    7729   19027.4527
    7730   18812.3976
    7731   18786.3279
    7732   18754.6557
    7733   19160.7873
    7734   18850.6402
    7735   19020.8351
    7736   18573.5053
    7737   18980.2194
    7738   18703.8277
    7739   18780.5715
    7740   18736.9540
    7741   18736.9360
    7742   18895.5250
    7743   18890.4523
    7744   18703.5543
    7745   18719.2234
    7746   18694.7276
    7747   18616.9278
    7748   18771.6857
    7749   18812.3058
    7750   18502.0499
    7751   18767.8834
    7752   18670.6214
    7753   18995.3061
    7754   18684.5218
    7755   19045.5952
    7756   18712.5307
    7757   18902.1594
    7758   18642.3937
    7759   18636.8675
    7760   18380.0146
    7761   18703.9063
    7762   18422.6753
    7763   18431.7612
    7764   18377.0485
    7765   18656.4545
    7766   18724.5924
    7767   19008.5163
    7768   18785.3642
    7769   18380.6278
    7770   18875.0129
    7771   18335.7879
    7772   18804.1910
    7773   18503.1367
    7774   18871.3343
    7775   18380.1090
    7776   18691.5934
    7777   18781.0204
    7778   18788.3100
    7779   18735.0990
    7780   18855.5094
    7781   18879.5179
    7782   19048.9052
    7783   18961.4279
    7784   18695.6419
    7785   18597.9173
    7786   18702.2507
    7787   18601.9326
    7788   18763.2008
    7789   18607.0202
    7790   18737.6173
    7791   18772.3176
    7792   18677.9001
    7793   18707.0206
    7794   18697.2507
    7795   19016.7934
    7796   18880.3819
    7797   19035.7143
    7798   18900.4731
    7799   19082.9649
    7800   19102.5294
    7801   18746.4958
    7802   18729.3195
    7803   18761.6399
    7804   18857.7907
    7805   18764.9643
    7806   18620.5422
    7807   18915.4111
    7808   19056.3588
    7809   18494.6252
    7810   18697.1262
    7811   19086.6657
    7812   18925.9548
    7813   18933.8578
    7814   19042.8893
    7815   19118.9941
    7816   19409.0111
    7817   18982.8279
    7818   19113.5818
    7819   18979.4634
    7820   18943.9396
    7821   18921.4010
    7822   19168.2344
    7823   18977.3628
    7824   19164.9755
    7825   19074.2073
    7826   19054.1825
    7827   18903.8156
    7828   19032.0630
    7829   19140.9890
    7830   18961.1106
    7831   18880.6863
    7832   18853.6306
    7833   18963.3928
    7834   19207.5157
    7835   18986.9275
    7836   19158.9329
    7837   19205.0298
    7838   19171.3256
    7839   19132.1981
    7840   18966.8134
    7841   19109.6371
    7842   18991.6642
    7843   18986.1157
    7844   18789.3120
    7845   18979.2734
    7846   18935.5060
    7847   19033.9859
    7848   18984.7724
    7849   19095.1517
    7850   19010.7403
    7851   19024.1613
    7852   19127.9491
    7853   19024.3718
    7854   19226.1091
    7855   19141.5346
    7856   19233.0767
    7857   19244.7070
    7858   19220.6409
    7859   19132.1066
    7860   18947.7253
    7861   19189.3075
    7862   18933.6965
    7863   19304.6558
    7864   19172.8274
    7865   18895.3670
    7866   19171.4379
    7867   19330.8335
    7868   19362.0551
    7869   19273.3860
    7870   19304.4629
    7871   19387.9949
    7872   19722.8029
    7873   19274.6434
    7874   19196.4147
    7875   19130.4878
    7876   19206.4683
    7877   19255.6501
    7878   19374.9306
    7879   19228.8221
    7880   19068.9053
    7881   19363.5146
    7882   19288.5938
    7883   19131.5764
    7884   19284.9948
    7885   19086.0991
    7886   19362.3441
    7887   19407.7799
    7888   19497.7193
    7889   19323.6439
    7890   19402.0900
    7891   19225.1456
    7892   19552.4008
    7893   19387.0363
    7894   19514.4946
    7895   19384.8562
    7896   19390.9375
    7897   19663.5587
    7898   19562.3837
    7899   19653.0810
    7900   19589.0726
    7901   19249.5749
    7902   19140.0834
    7903   19313.3498
    7904   19482.3465
    7905   19163.9074
    7906   19447.2771
    7907   19479.5689
    7908   19306.6582
    7909   19404.6310
    7910   19397.2273
    7911   19507.9170
    7912   19485.1512
    7913   19437.3411
    7914   19615.1316
    7915   19796.4884
    7916   19728.9923
    7917   19595.7393
    7918   19650.9112
    7919   19555.1755
    7920   19591.8402
    7921   19621.2391
    7922   19665.1808
    7923   19613.9811
    7924   19893.8880
    7925   19720.8819
    7926   19736.8428
    7927   19707.8223
    7928   19933.3996
    7929   19632.4571
    7930   19635.8286
    7931   19711.6310
    7932   19417.6795
    7933   19524.2791
    7934   19597.6312
    7935   19660.2143
    7936   19528.5698
    7937   19484.9729
    7938   19327.7250
    7939   19620.8367
    7940   19400.9699
    7941   19673.8754
    7942   19410.3288
    7943   19543.1516
    7944   19414.8791
    7945   19217.2147
    7946   19164.7958
    7947   19290.0259
    7948   19512.8447
    7949   19395.0540
    7950   19538.0196
    7951   19284.8454
    7952   19471.2497
    7953   19583.1023
    7954   19375.0366
    7955   19479.7166
    7956   19476.1482
    7957   19519.0403
    7958   19532.0981
    7959   19357.4189
    7960   19754.9446
    7961   19511.8154
    7962   19556.3458
    7963   19402.3573
    7964   19404.6295
    7965   19685.0377
    7966   19183.8049
    7967   19223.5772
    7968   19282.4768
    7969   19173.4223
    7970   19115.4105
    7971   19351.5633
    7972   19272.0954
    7973   19344.2091
    7974   19298.8405
    7975   19585.4990
    7976   19228.5392
    7977   19535.9336
    7978   19471.4964
    7979   19588.2376
    7980   19392.9523
    7981   19367.1835
    7982   19404.2978
    7983   19322.8157
    7984   19675.8743
    7985   19286.4727
    7986   19450.7227
    7987   19214.4572
    7988   19350.4051
    7989   19279.3557
    7990   19269.6965
    7991   19395.1211
    7992   19111.7603
    7993   19018.0625
    7994   19211.7495
    7995   19187.2218
    7996   18941.5009
    7997   18978.2120
    7998   19332.9711
    7999   19621.4195
    8000   19229.8159
    8001   19173.4405
    8002   19226.2449
    8003   19297.5470
    8004   19261.1436
    8005   19117.6899
    8006   19110.4273
    8007   19084.7905
    8008   19436.5458
    8009   19274.8177
    8010   19247.2353
    8011   18854.4141
    8012   18947.7654
    8013   18987.7363
    8014   18878.7559
    8015   18793.0442
    8016   18645.2476
    8017   19001.8265
    8018   18794.0950
    8019   19033.2992
    8020   18896.7314
    8021   18674.3292
    8022   18794.4734
    8023   18750.8238
    8024   18855.6182
    8025   18661.2537
    8026   18692.1033
    8027   19044.1613
    8028   18948.8718
    8029   19081.7199
    8030   18746.2198
    8031   19055.3994
    8032   18950.0227
    8033   18785.9601
    8034   18990.0948
    8035   18745.8882
    8036   19057.1307
    8037   18788.6102
    8038   19126.8745
    8039   18913.8962
    8040   18889.9239
    8041   19043.3434
    8042   18800.8278
    8043   19084.0384
    8044   18835.1569
    8045   19050.6337
    8046   18833.9948
    8047   18984.9397
    8048   19039.1047
    8049   18905.2003
    8050   18895.8204
    8051   18884.9173
    8052   18768.9586
    8053   19077.1624
    8054   19393.7206
    8055   19193.1614
    8056   18773.7916
    8057   18817.9203
    8058   18953.8406
    8059   18914.7908
    8060   18827.9444
    8061   19045.8205
    8062   19087.6463
    8063   19060.0106
    8064   19279.1235
    8065   19003.8537
    8066   19162.1090
    8067   19071.0972
    8068   18980.0888
    8069   18883.9713
    8070   19144.1152
    8071   19245.3563
    8072   19319.5306
    8073   19312.9258
    8074   18896.8257
    8075   19487.6263
    8076   19280.8770
    8077   19335.1704
    8078   19240.5453
    8079   19166.8170
    8080   19145.6120
    8081   19332.8634
    8082   18992.1354
    8083   19529.7393
    8084   19145.8534
    8085   19161.1627
    8086   18930.8606
    8087   18754.6850
    8088   19051.3976
    8089   19077.1609
    8090   19120.1184
    8091   19204.2512
    8092   19336.6913
    8093   18963.2741
    8094   18787.5107
    8095   18601.4343
    8096   19080.4245
    8097   18930.7567
    8098   19332.9673
    8099   19036.1232
    8100   19275.7861
    8101   19213.7128
    8102   19212.0331
    8103   19064.0750
    8104   19075.3200
    8105   19296.9752
    8106   19070.4440
    8107   19188.2197
    8108   19313.8217
    8109   19256.3256
    8110   19140.9332
    8111   19069.2636
    8112   18859.8728
    8113   18805.3871
    8114   18819.6030
    8115   18699.0976
    8116   18939.4346
    8117   19037.7576
    8118   19054.9910
    8119   18978.9326
    8120   18918.6363
    8121   18924.6315
    8122   18964.6806
    8123   19100.9509
    8124   19013.2012
    8125   19349.7575
    8126   19084.5151
    8127   19085.7537
    8128   19176.3232
    8129   19288.7323
    8130   18933.7514
    8131   19346.0275
    8132   19316.0469
    8133   19085.5508
    8134   19189.7885
    8135   19074.9898
    8136   19050.6740
    8137   19145.9975
    8138   19159.8625
    8139   19210.4066
    8140   19183.7730
    8141   18851.3435
    8142   19225.5025
    8143   18851.1409
    8144   19143.4597
    8145   19128.4747
    8146   19324.5239
    8147   19244.3476
    8148   19411.1418
    8149   18993.0655
    8150   19074.4788
    8151   19268.2829
    8152   19108.2873
    8153   18824.3358
    8154   18989.2073
    8155   19072.2215
    8156   18857.9895
    8157   19033.6887
    8158   18952.1673
    8159   19105.0963
    8160   18860.3872
    8161   18832.5082
    8162   19197.9013
    8163   19186.0519
    8164   19091.7405
    8165   18858.2156
    8166   19146.9583
    8167   19019.4463
    8168   19007.2567
    8169   19184.2184
    8170   19065.4000
    8171   19297.0260
    8172   19234.0852
    8173   19247.9319
    8174   19218.5126
    8175   19380.3219
    8176   18932.5447
    8177   19098.9941
    8178   19164.0102
    8179   19167.0229
    8180   18960.7289
    8181   18945.0555
    8182   18689.4223
    8183   19100.4023
    8184   19107.0555
    8185   18971.4128
    8186   19354.9905
    8187   19305.2846
    8188   19253.9994
    8189   19414.9776
    8190   19433.5981
    8191   19160.1855
    8192   19297.6253
    8193   19390.5207
    8194   19225.3112
    8195   19380.6852
    8196   19102.3464
    8197   19234.2617
    8198   19109.7982
    8199   19476.7931
    8200   19090.2514
    8201   19141.1143
    8202   18759.2976
    8203   18852.4778
    8204   18970.0342
    8205   18915.9516
    8206   19129.3824
    8207   19132.7607
    8208   19228.5986
    8209   19231.2001
    8210   19185.7423
    8211   19298.0406
    8212   19138.1317
    8213   19030.1972
    8214   18845.2833
    8215   18710.6358
    8216   19095.0582
    8217   19149.6028
    8218   18992.9678
    8219   19109.9462
    8220   19400.5625
    8221   19297.4194
    8222   19044.4912
    8223   19042.2636
    8224   19128.3807
    8225   18879.4256
    8226   18784.3107
    8227   19163.3096
    8228   18986.8787
    8229   18986.0468
    8230   18830.0573
    8231   19255.3674
    8232   19148.9191
    8233   19234.6777
    8234   19104.0149
    8235   19279.6918
    8236   19166.9579
    8237   19166.2029
    8238   19028.5422
    8239   19172.2355
    8240   19129.0372
    8241   19102.3191
    8242   19237.0650
    8243   19357.2634
    8244   19024.2256
    8245   19067.8836
    8246   19132.6176
    8247   19083.6574
    8248   18778.2753
    8249   18979.8068
    8250   19121.1697
    8251   19131.7283
    8252   19122.4170
    8253   19268.9578
    8254   19200.6861
    8255   19410.2214
    8256   19331.1127
    8257   19299.3405
    8258   19088.9799
    8259   19170.8692
    8260   19399.2804
    8261   19233.5755
    8262   19096.0705
    8263   18943.3932
    8264   19104.0273
    8265   19133.4414
    8266   19253.6602
    8267   18941.8554
    8268   19075.0618
    8269   19168.2730
    8270   19172.3814
    8271   18931.5065
    8272   18927.4574
    8273   19077.7550
    8274   19427.6985
    8275   19215.4642
    8276   19364.9933
    8277   19233.4672
    8278   19276.7541
    8279   19188.9109
    8280   19171.6703
    8281   19049.0217
    8282   19092.6501
    8283   19357.3888
    8284   19189.7665
    8285   19047.6394
    8286   18863.8846
    8287   19416.2364
    8288   19025.2355
    8289   19236.3064
    8290   19163.4652
    8291   19076.5277
    8292   19188.3518
    8293   19151.8944
    8294   19183.3241
    8295   19427.0421
    8296   19091.8415
    8297   18861.9131
    8298   18964.1030
    8299   18745.3263
    8300   18825.1391
    8301   18601.0461
    8302   18990.7685
    8303   18612.8213
    8304   18567.1531
    8305   18659.9236
    8306   18972.9354
    8307   18855.6144
    8308   18834.3164
    8309   18816.3852
    8310   18990.4414
    8311   19102.3329
    8312   19331.8172
    8313   19107.3980
    8314   19164.1325
    8315   19188.5136
    8316   18895.0058
    8317   19103.1496
    8318   19180.4740
    8319   19406.0049
    8320   19364.5085
    8321   19091.1623
    8322   19212.0677
    8323   19036.0146
    8324   19012.9855
    8325   19314.0391
    8326   18999.8956
    8327   18666.0711
    8328   18715.1460
    8329   19116.9840
    8330   19090.0768
    8331   18986.7139
    8332   18656.9855
    8333   18741.9646
    8334   19131.3087
    8335   19006.9275
    8336   18782.2622
    8337   18527.3043
    8338   19092.6612
    8339   18673.3341
    8340   18835.4170
    8341   18814.5599
    8342   18945.9317
    8343   19044.6464
    8344   18892.0589
    8345   18769.9856
    8346   18953.5945
    8347   18674.8773
    8348   18905.8660
    8349   18789.0041
    8350   18788.0854
    8351   18743.1260
    8352   18906.7538
    8353   18850.8533
    8354   18992.7984
    8355   18752.2950
    8356   18703.8966
    8357   18846.6852
    8358   18559.7891
    8359   18799.0466
    8360   18731.4796
    8361   18537.5554
    8362   18631.6900
    8363   18996.2583
    8364   18870.5563
    8365   18978.3254
    8366   18900.5920
    8367   19265.8641
    8368   18887.4295
    8369   19062.6874
    8370   19139.8663
    8371   19414.2574
    8372   19128.8023
    8373   19102.1403
    8374   18985.4320
    8375   18575.6841
    8376   18839.6246
    8377   18816.3976
    8378   19248.9469
    8379   18932.3428
    8380   18874.1946
    8381   19007.8495
    8382   18991.2468
    8383   19191.2231
    8384   18854.9299
    8385   19114.8890
    8386   18947.8235
    8387   18936.4916
    8388   18914.1096
    8389   19018.2729
    8390   18812.9063
    8391   18767.1251
    8392   18976.6475
    8393   19115.3160
    8394   18934.9902
    8395   19070.7531
    8396   18812.9153
    8397   18875.5228
    8398   19127.0236
    8399   18874.3667
    8400   19054.2431
    8401   18895.2431
    8402   18949.4085
    8403   18650.8427
    8404   18935.4078
    8405   18688.9945
    8406   18871.3420
    8407   18951.8455
    8408   18757.7686
    8409   18904.5433
    8410   19291.0033
    8411   18862.4564
    8412   18809.0350
    8413   18752.5640
    8414   18585.7130
    8415   18357.2528
    8416   18781.6678
    8417   18669.5777
    8418   18554.7886
    8419   18539.0876
    8420   18605.4745
    8421   18737.2878
    8422   18520.2260
    8423   19080.4492
    8424   18643.7325
    8425   19215.0584
    8426   19343.7988
    8427   19170.0443
    8428   19115.3517
    8429   18997.2111
    8430   18982.2084
    8431   18804.2750
    8432   19370.5371
    8433   18904.7746
    8434   19154.5238
    8435   18842.2508
    8436   18795.1426
    8437   19000.2484
    8438   18933.0206
    8439   19022.1972
    8440   19309.2634
    8441   19279.1871
    8442   19267.6184
    8443   19045.8277
    8444   19174.1600
    8445   18804.0033
    8446   19258.2538
    8447   19013.8849
    8448   18951.5310
    8449   19271.8387
    8450   19233.3894
    8451   19279.0359
    8452   18933.1754
    8453   19315.7072
    8454   19057.0080
    8455   19047.7252
    8456   19095.7799
    8457   19347.1066
    8458   19106.5032
    8459   19016.8527
    8460   18900.0973
    8461   19065.4786
    8462   18991.8164
    8463   18959.1783
    8464   18983.2903
    8465   19269.0317
    8466   18641.2574
    8467   18904.2707
    8468   18653.3659
    8469   18550.9006
    8470   18695.0679
    8471   18610.8686
    8472   18783.7097
    8473   18876.1751
    8474   18899.6716
    8475   18730.5083
    8476   18702.8286
    8477   18685.9939
    8478   19035.6984
    8479   18965.2256
    8480   19030.1369
    8481   19289.8755
    8482   19227.1952
    8483   18926.0230
    8484   19034.8793
    8485   18757.4195
    8486   19155.4627
    8487   19012.5118
    8488   18926.7621
    8489   18958.4964
    8490   19121.9274
    8491   19172.3518
    8492   19067.3490
    8493   19290.3637
    8494   19036.6109
    8495   19023.2340
    8496   18959.6259
    8497   19058.7312
    8498   19118.3341
    8499   19121.6107
    8500   19466.3739
    8501   19023.5881
    8502   19151.7679
    8503   18965.3480
    8504   19424.6645
    8505   19152.5549
    8506   19467.9405
    8507   19295.3331
    8508   19258.9506
    8509   19106.9811
    8510   19362.3113
    8511   19534.0401
    8512   19411.6029
    8513   19379.7726
    8514   19708.0008
    8515   19551.8302
    8516   19662.9738
    8517   19497.5497
    8518   19476.1305
    8519   19445.7266
    8520   19177.0865
    8521   19138.3868
    8522   18942.9807
    8523   19273.7809
    8524   19170.4496
    8525   19041.7454
    8526   19273.5338
    8527   19332.5235
    8528   19437.1527
    8529   19430.4228
    8530   19202.2236
    8531   19201.2327
    8532   19285.4771
    8533   19260.6897
    8534   19369.8492
    8535   19181.5639
    8536   18996.6703
    8537   19236.4124
    8538   18971.3472
    8539   19071.6457
    8540   19218.5677
    8541   19178.5234
    8542   19131.9923
    8543   19230.5391
    8544   19349.8605
    8545   19331.5184
    8546   19190.9262
    8547   19207.3111
    8548   19133.9752
    8549   18979.2256
    8550   19379.1737
    8551   19351.8589
    8552   19271.7581
    8553   19406.5077
    8554   19290.7259
    8555   19237.6924
    8556   19223.2562
    8557   19287.6374
    8558   19262.8271
    8559   19055.9136
    8560   19001.0132
    8561   19073.1682
    8562   19147.0731
    8563   18886.6883
    8564   18870.7893
    8565   19372.5022
    8566   19239.3260
    8567   19186.8419
    8568   19399.7518
    8569   19158.8079
    8570   19094.9036
    8571   18878.5058
    8572   18982.5973
    8573   18581.2251
    8574   19072.2451
    8575   19030.5972
    8576   18940.0218
    8577   19010.2740
    8578   19140.5320
    8579   19112.5617
    8580   19249.3736
    8581   19020.6140
    8582   19097.8130
    8583   19147.2826
    8584   19159.7961
    8585   19308.8491
    8586   19293.7254
    8587   19109.0570
    8588   19131.4346
    8589   19303.7499
    8590   18755.2241
    8591   18845.7722
    8592   18984.4740
    8593   19085.6875
    8594   19306.3014
    8595   19354.0238
    8596   19395.7197
    8597   19197.7297
    8598   19291.8049
    8599   19287.3627
    8600   19283.0809
    8601   19215.2475
    8602   18916.3577
    8603   19089.5735
    8604   19186.6363
    8605   18938.3186
    8606   19037.8177
    8607   18817.8238
    8608   18884.5227
    8609   18895.4471
    8610   18940.8312
    8611   19006.2138
    8612   18834.3656
    8613   19210.2718
    8614   19010.7702
    8615   19111.4290
    8616   19108.3646
    8617   19079.9367
    8618   18805.8342
    8619   18977.9831
    8620   19040.8987
    8621   18896.2835
    8622   18903.2653
    8623   19132.2097
    8624   19167.2445
    8625   19038.4562
    8626   18745.1181
    8627   18754.3411
    8628   19003.1981
    8629   19037.3785
    8630   18709.6317
    8631   18822.2358
    8632   18918.4916
    8633   18796.5135
    8634   18902.8092
    8635   18620.3230
    8636   18816.4397
    8637   18875.7083
    8638   19011.8863
    8639   18952.2489
    8640   18949.6173
    8641   18726.1509
    8642   19122.8376
    8643   19057.6968
    8644   18830.5430
    8645   18793.5987
    8646   18730.2657
    8647   18894.7910
    8648   18817.9293
    8649   18677.8289
    8650   18784.4522
    8651   18916.3250
    8652   18942.2445
    8653   19017.6202
    8654   18942.0824
    8655   18568.5675
    8656   18830.6987
    8657   18690.2152
    8658   19001.9183
    8659   18761.5964
    8660   18824.3394
    8661   18612.6158
    8662   18897.3294
    8663   18860.0211
    8664   18913.9164
    8665   18880.9787
    8666   18871.3326
    8667   19038.4968
    8668   18766.3680
    8669   19039.4104
    8670   18836.4194
    8671   18315.6527
    8672   18756.8741
    8673   18447.2995
    8674   18720.9572
    8675   19022.7363
    8676   18798.4843
    8677   19157.6403
    8678   18867.2516
    8679   18858.3037
    8680   18776.2055
    8681   18785.1834
    8682   18899.3198
    8683   19058.0094
    8684   18854.5171
    8685   19006.0069
    8686   18884.8071
    8687   18786.5279
    8688   18613.8379
    8689   18814.3382
    8690   18737.5661
    8691   18801.2050
    8692   18520.5415
    8693   18754.7059
    8694   18722.2944
    8695   19206.1276
    8696   19328.2912
    8697   19013.0599
    8698   19196.1987
    8699   18882.2209
    8700   19117.8608
    8701   18849.3519
    8702   19112.6315
    8703   19133.7668
    8704   19121.2124
    8705   19346.3820
    8706   19119.5571
    8707   18852.9280
    8708   19008.2873
    8709   18438.4615
    8710   18608.7087
    8711   18603.7181
    8712   18635.3437
    8713   18905.0007
    8714   18765.9940
    8715   18758.3601
    8716   18626.1349
    8717   18861.0960
    8718   18882.3750
    8719   18761.2296
    8720   18775.8811
    8721   18933.6069
    8722   18975.1332
    8723   18937.4363
    8724   18812.3246
    8725   18947.8561
    8726   18847.2834
    8727   19317.5746
    8728   18726.1692
    8729   18987.2123
    8730   18823.0252
    8731   19177.4783
    8732   19154.5031
    8733   18987.4543
    8734   19047.2281
    8735   19214.7576
    8736   18986.9016
    8737   19213.5746
    8738   19266.1839
    8739   19260.4620
    8740   19201.8418
    8741   19290.9963
    8742   19400.9011
    8743   19301.1698
    8744   19341.4205
    8745   19143.2061
    8746   19720.3917
    8747   19199.0760
    8748   19445.7171
    8749   19308.9852
    8750   19171.3897
    8751   19275.1866
    8752   19159.7389
    8753   19263.3274
    8754   19101.9040
    8755   19267.5070
    8756   19226.7843
    8757   18758.6759
    8758   19059.8903
    8759   18994.6405
    8760   19142.0398
    8761   18748.7097
    8762   18860.3713
    8763   18891.2628
    8764   18792.1436
    8765   18930.7667
    8766   19191.5705
    8767   18830.1985
    8768   19221.9483
    8769   19147.1606
    8770   19093.3399
    8771   19127.3540
    8772   18933.4505
    8773   19016.6694
    8774   18970.7920
    8775   19064.1905
    8776   18920.8914
    8777   19153.1134
    8778   19041.6317
    8779   19422.3300
    8780   19109.6996
    8781   19016.5569
    8782   18868.1997
    8783   18819.3828
    8784   18914.5061
    8785   19126.4370
    8786   19105.6555
    8787   18939.5065
    8788   19041.6178
    8789   18703.4752
    8790   19208.0896
    8791   19123.0647
    8792   19264.1175
    8793   19324.1546
    8794   19132.4036
    8795   19001.6498
    8796   19046.2876
    8797   19099.7524
    8798   18977.6778
    8799   18964.2377
    8800   19410.2552
    8801   19157.5379
    8802   19051.5267
    8803   19133.0684
    8804   18925.8674
    8805   18827.2893
    8806   19002.0880
    8807   18871.6462
    8808   18967.9458
    8809   19024.5077
    8810   19009.5718
    8811   19009.0710
    8812   18813.4959
    8813   19061.9575
    8814   18838.6484
    8815   18857.5699
    8816   19131.7472
    8817   18875.9407
    8818   18859.5884
    8819   19086.1048
    8820   18825.2474
    8821   19063.6680
    8822   19022.7919
    8823   18611.4550
    8824   18677.7453
    8825   18929.5306
    8826   18795.4592
    8827   18388.0806
    8828   18279.5165
    8829   18675.2356
    8830   19036.8915
    8831   18730.8544
    8832   18627.5825
    8833   18844.6993
    8834   19168.1401
    8835   18536.9215
    8836   18824.1100
    8837   18759.8496
    8838   18803.7062
    8839   18835.6856
    8840   18789.1103
    8841   18695.4859
    8842   18606.3044
    8843   18816.5472
    8844   18795.2756
    8845   18833.6802
    8846   18897.1019
    8847   18431.2843
    8848   18849.4957
    8849   18775.1097
    8850   18895.2920
    8851   18820.5348
    8852   18950.4656
    8853   18887.8791
    8854   18930.6619
    8855   19103.0965
    8856   19042.8269
    8857   19183.8709
    8858   18977.8099
    8859   19361.5408
    8860   19158.5110
    8861   19099.1254
    8862   19329.2914
    8863   19063.4565
    8864   18673.1879
    8865   18815.8122
    8866   18876.4482
    8867   18857.9826
    8868   19146.4980
    8869   19248.2006
    8870   18949.1046
    8871   19251.3294
    8872   19127.4203
    8873   19351.1085
    8874   19111.7288
    8875   19497.4595
    8876   19204.5746
    8877   19054.5774
    8878   19151.5434
    8879   19143.4980
    8880   19254.0949
    8881   19318.3714
    8882   19013.3576
    8883   19472.4301
    8884   19101.2167
    8885   19431.6504
    8886   19243.6039
    8887   19098.1802
    8888   19111.4661
    8889   19135.5378
    8890   19254.6282
    8891   19187.4405
    8892   19145.8886
    8893   19416.7364
    8894   19572.2363
    8895   19476.0712
    8896   19942.8395
    8897   19586.4233
    8898   19393.3597
    8899   19363.0533
    8900   19452.5294
    8901   19377.8391
    8902   19366.2709
    8903   19771.4964
    8904   19602.8727
    8905   19611.1279
    8906   19528.2260
    8907   19528.0950
    8908   19742.5017
    8909   19952.1737
    8910   19905.0285
    8911   19993.4323
    8912   19757.5907
    8913   19617.3533
    8914   19364.1553
    8915   19903.9632
    8916   19456.2042
    8917   19984.3143
    8918   19636.1752
    8919   19548.1717
    8920   19485.2709
    8921   19930.8749
    8922   20016.2327
    8923   19830.5744
    8924   19647.3643
    8925   19419.4910
    8926   19736.4951
    8927   19276.8100
    8928   19416.8438
    8929   19510.8382
    8930   19653.0065
    8931   19512.5328
    8932   19551.5574
    8933   19513.1614
    8934   19591.3941
    8935   19433.6667
    8936   19377.0139
    8937   19600.9001
    8938   19593.0383
    8939   19708.1305
    8940   19831.5380
    8941   19610.7050
    8942   19869.6863
    8943   19390.7394
    8944   19614.6562
    8945   19637.0083
    8946   19547.2449
    8947   19401.2288
    8948   19686.6545
    8949   19627.8944
    8950   19671.6394
    8951   19767.1106
    8952   19714.2954
    8953   19726.2507
    8954   19501.2522
    8955   19413.0857
    8956   19272.0630
    8957   19716.2141
    8958   19297.8827
    8959   20006.5321
    8960   19612.4182
    8961   19893.8248
    8962   19576.5160
    8963   19485.1454
    8964   19465.8172
    8965   19276.7671
    8966   19573.5148
    8967   19688.0114
    8968   19545.9610
    8969   19376.5246
    8970   19418.3440
    8971   19327.4258
    8972   19813.5694
    8973   19622.9981
    8974   19613.2270
    8975   19780.2870
    8976   19682.8839
    8977   19250.7726
    8978   19313.6333
    8979   19613.1891
    8980   19449.2500
    8981   19566.6780
    8982   19195.0798
    8983   19535.9614
    8984   19340.8508
    8985   19375.4500
    8986   19125.2168
    8987   19170.5436
    8988   19213.4377
    8989   19217.9480
    8990   19015.9156
    8991   19492.8360
    8992   19064.5658
    8993   19270.5635
    8994   19397.6918
    8995   19287.8304
    8996   19485.7310
    8997   19352.8325
    8998   19240.3807
    8999   19163.1001
    9000   19334.1696
    9001   19469.3227
    9002   19304.4316
    9003   19428.9229
    9004   19480.5035
    9005   19492.7422
    9006   19533.2937
    9007   19269.0828
    9008   19596.6827
    9009   19286.6004
    9010   19582.7522
    9011   19449.2599
    9012   19650.3886
    9013   19613.6600
    9014   19340.1928
    9015   19510.7820
    9016   19599.3167
    9017   19608.6759
    9018   19324.7005
    9019   19269.2348
    9020   19275.4416
    9021   19425.0776
    9022   19589.9178
    9023   19286.1634
    9024   19205.2582
    9025   19300.0587
    9026   19148.8554
    9027   19163.4299
    9028   19546.9178
    9029   19267.7946
    9030   19191.8604
    9031   19411.9430
    9032   19614.5344
    9033   19417.7739
    9034   19356.2027
    9035   19425.8418
    9036   19455.9264
    9037   19234.8458
    9038   19471.3860
    9039   19586.7784
    9040   19190.3315
    9041   19612.0601
    9042   19312.8023
    9043   19370.2995
    9044   19323.9829
    9045   19129.6083
    9046   19372.4606
    9047   19052.4356
    9048   19199.9467
    9049   19139.8572
    9050   19352.3096
    9051   19479.4370
    9052   19148.2520
    9053   19116.8037
    9054   19167.2204
    9055   19103.9947
    9056   18989.2244
    9057   19135.5856
    9058   19327.5921
    9059   19224.6651
    9060   19202.3615
    9061   19112.6270
    9062   19614.4593
    9063   19308.8071
    9064   19142.7574
    9065   19129.6524
    9066   19134.7983
    9067   19160.6088
    9068   19243.9553
    9069   19560.8794
    9070   19541.8456
    9071   19299.0378
    9072   19470.9648
    9073   19207.7118
    9074   19558.6279
    9075   19417.7916
    9076   19253.7410
    9077   19415.1405
    9078   19301.7745
    9079   19433.6924
    9080   19722.2691
    9081   19243.3088
    9082   19135.6699
    9083   18915.1287
    9084   19145.7787
    9085   19142.9804
    9086   19066.0068
    9087   18929.6847
    9088   19278.5498
    9089   18970.0169
    9090   19325.4886
    9091   19046.5371
    9092   18817.5788
    9093   18957.8328
    9094   19237.0236
    9095   19252.9147
    9096   18774.0563
    9097   19080.2241
    9098   19207.8640
    9099   19355.2894
    9100   19364.2292
    9101   19146.2351
    9102   19114.4744
    9103   19077.5176
    9104   19171.1518
    9105   19405.3628
    9106   19057.7039
    9107   18992.1563
    9108   19131.6371
    9109   19204.8322
    9110   19184.5932
    9111   19009.0743
    9112   19103.4833
    9113   19228.1276
    9114   19281.0087
    9115   19055.9246
    9116   19536.1868
    9117   19021.5520
    9118   18933.8541
    9119   18722.4195
    9120   19156.3835
    9121   19024.0632
    9122   19224.8961
    9123   18944.3738
    9124   18998.9455
    9125   18957.1691
    9126   18819.2114
    9127   18818.9488
    9128   18963.6353
    9129   18924.8253
    9130   19023.1510
    9131   19163.1081
    9132   19364.3363
    9133   19098.6092
    9134   19008.0740
    9135   19124.3747
    9136   18958.3991
    9137   19330.2860
    9138   18887.8241
    9139   18857.8514
    9140   19386.0921
    9141   18745.0791
    9142   19062.0308
    9143   19026.3723
    9144   18941.6608
    9145   18897.0883
    9146   19148.7167
    9147   18931.9258
    9148   18909.1225
    9149   19137.5028
    9150   18993.6532
    9151   18814.8254
    9152   19035.5685
    9153   19288.2927
    9154   19455.8613
    9155   18981.7328
    9156   19258.5966
    9157   18858.8252
    9158   19290.8639
    9159   19386.1460
    9160   19147.5572
    9161   19278.1413
    9162   19187.5791
    9163   19128.7711
    9164   18850.9912
    9165   18945.6186
    9166   18932.0624
    9167   19146.6679
    9168   18899.4553
    9169   19056.6421
    9170   18907.1791
    9171   19079.8963
    9172   18940.1279
    9173   18887.2100
    9174   19015.2555
    9175   18772.1138
    9176   19163.5801
    9177   18977.6382
    9178   18914.6099
    9179   19281.0118
    9180   19420.2009
    9181   18958.2307
    9182   19166.0881
    9183   19067.3754
    9184   18520.7402
    9185   18796.5741
    9186   18463.6194
    9187   18866.4963
    9188   18580.6437
    9189   18796.8781
    9190   19021.9461
    9191   18679.3597
    9192   18799.7656
    9193   18957.5887
    9194   18869.8858
    9195   18999.8131
    9196   18912.9166
    9197   19083.9239
    9198   19231.8332
    9199   19325.7038
    9200   18961.9519
    9201   18883.5460
    9202   19020.0955
    9203   19039.6077
    9204   19076.6017
    9205   18966.6284
    9206   19156.5520
    9207   19151.5910
    9208   19215.7164
    9209   18988.7497
    9210   19106.6480
    9211   19194.9327
    9212   18937.1182
    9213   19276.0332
    9214   19058.1157
    9215   19021.6664
    9216   19167.2209
    9217   18751.9362
    9218   18922.9819
    9219   19139.0199
    9220   19090.7448
    9221   19064.7383
    9222   18936.6106
    9223   18857.2840
    9224   18764.4940
    9225   18991.0664
    9226   19186.8425
    9227   18999.2897
    9228   19070.2379
    9229   18804.8583
    9230   19311.0047
    9231   18913.0407
    9232   18880.8048
    9233   19151.6120
    9234   18792.7762
    9235   19113.4458
    9236   18867.2449
    9237   19249.6576
    9238   18841.0801
    9239   19085.0710
    9240   19137.9427
    9241   18817.2440
    9242   18912.0524
    9243   18915.0151
    9244   18947.5243
    9245   19008.1567
    9246   18792.9249
    9247   19220.1155
    9248   19357.2760
    9249   19141.4798
    9250   19091.9500
    9251   19008.0930
    9252   19113.1923
    9253   19005.4171
    9254   19077.4908
    9255   19047.4363
    9256   19210.3160
    9257   18930.3423
    9258   19169.9478
    9259   19286.4808
    9260   19360.1595
    9261   19226.0569
    9262   19446.2592
    9263   19494.6358
    9264   19172.2166
    9265   19377.3320
    9266   19384.4721
    9267   19284.1915
    9268   19406.9520
    9269   19210.6516
    9270   19420.4352
    9271   19126.9347
    9272   19118.2265
    9273   19054.9616
    9274   19386.8805
    9275   19338.7973
    9276   19112.2074
    9277   19336.3599
    9278   19373.2493
    9279   19453.5279
    9280   18926.9196
    9281   19229.6854
    9282   19076.0279
    9283   19711.6256
    9284   19419.8843
    9285   19471.5654
    9286   19182.0420
    9287   19034.5194
    9288   19282.5095
    9289   19333.8006
    9290   19240.9342
    9291   19118.0533
    9292   19102.2282
    9293   18994.4931
    9294   19081.8021
    9295   19153.9367
    9296   19266.8566
    9297   19220.9285
    9298   18972.1250
    9299   19104.4305
    9300   19219.3336
    9301   19196.2583
    9302   19211.2400
    9303   19264.5533
    9304   19500.3358
    9305   19778.5390
    9306   19502.5983
    9307   19276.5623
    9308   19374.0878
    9309   19134.8476
    9310   19239.1344
    9311   19165.0486
    9312   19193.9872
    9313   18955.7904
    9314   19292.2556
    9315   18842.4987
    9316   19188.0790
    9317   18992.3779
    9318   19129.8326
    9319   19200.7928
    9320   19225.2836
    9321   19219.1913
    9322   19341.4652
    9323   19528.5793
    9324   19273.5228
    9325   19063.8406
    9326   19264.5840
    9327   19004.6646
    9328   19328.9980
    9329   19252.9332
    9330   19210.9261
    9331   19239.6790
    9332   19145.4841
    9333   19231.7980
    9334   19212.6817
    9335   19619.2502
    9336   19304.6926
    9337   19509.4560
    9338   19273.7756
    9339   19710.9964
    9340   19396.4374
    9341   19219.4798
    9342   19388.0371
    9343   19283.0477
    9344   19411.9732
    9345   19288.9765
    9346   19436.7988
    9347   19239.1421
    9348   19231.3000
    9349   19324.7941
    9350   19278.2928
    9351   19433.9773
    9352   19340.1575
    9353   19213.8706
    9354   19144.6353
    9355   18961.5517
    9356   19149.6850
    9357   19035.9449
    9358   19124.0143
    9359   19722.9988
    9360   19262.4864
    9361   19134.8871
    9362   19198.4610
    9363   19031.9941
    9364   19337.1450
    9365   18860.6085
    9366   19244.0898
    9367   19051.3498
    9368   19143.0568
    9369   19031.8974
    9370   19061.9117
    9371   19427.4474
    9372   19058.8128
    9373   19236.4844
    9374   18876.6589
    9375   19326.6010
    9376   19072.6072
    9377   19189.4473
    9378   19247.0639
    9379   19334.8709
    9380   19491.4685
    9381   19233.3343
    9382   19398.2329
    9383   18930.7204
    9384   19093.6923
    9385   18669.5453
    9386   18956.9771
    9387   19071.2975
    9388   19321.4888
    9389   19028.7421
    9390   18949.9558
    9391   19023.4871
    9392   19104.2982
    9393   19117.5864
    9394   19257.0089
    9395   19329.0731
    9396   19042.2160
    9397   19356.4759
    9398   19228.1678
    9399   19178.7232
    9400   19194.2260
    9401   19394.6258
    9402   19529.9468
    9403   19301.2320
    9404   19365.5446
    9405   18971.8850
    9406   19503.1282
    9407   19516.1123
    9408   19060.5794
    9409   18981.3391
    9410   19259.6635
    9411   19338.2538
    9412   19570.0125
    9413   19188.8307
    9414   19262.5516
    9415   19189.3982
    9416   19271.2295
    9417   19658.1072
    9418   19215.8272
    9419   19161.6955
    9420   19167.4362
    9421   19133.1788
    9422   19272.1366
    9423   19520.7262
    9424   19332.3030
    9425   19585.6188
    9426   19382.4521
    9427   18934.7750
    9428   19156.4386
    9429   19253.4737
    9430   19528.8460
    9431   19495.3497
    9432   19483.2211
    9433   19358.9897
    9434   19542.8141
    9435   19371.8443
    9436   19076.7701
    9437   19330.0732
    9438   19393.4219
    9439   19150.7477
    9440   19460.1748
    9441   19198.8901
    9442   19471.0502
    9443   19245.3780
    9444   19307.1829
    9445   18969.2906
    9446   19142.0461
    9447   19051.9121
    9448   19363.0403
    9449   19142.7083
    9450   19107.8042
    9451   19278.0500
    9452   19434.5676
    9453   19247.4803
    9454   19465.2273
    9455   19430.6835
    9456   18971.1495
    9457   19447.7755
    9458   19399.4860
    9459   18884.5922
    9460   19471.1592
    9461   19504.5727
    9462   19126.9093
    9463   19257.4771
    9464   19519.5668
    9465   19190.1683
    9466   19133.6607
    9467   19461.5525
    9468   19087.7276
    9469   19334.2686
    9470   19102.1801
    9471   19340.2132
    9472   19011.5670
    9473   19341.3920
    9474   19232.5149
    9475   19481.3359
    9476   19306.6129
    9477   19319.2091
    9478   19273.0792
    9479   19263.4022
    9480   19336.1590
    9481   19524.4164
    9482   19489.3928
    9483   19660.2002
    9484   19371.4375
    9485   19149.0106
    9486   19491.7652
    9487   19210.5506
    9488   19514.1944
    9489   19279.3408
    9490   19379.5744
    9491   19343.3499
    9492   19621.0881
    9493   19553.9998
    9494   19739.1078
    9495   19413.8633
    9496   19314.4876
    9497   19471.7046
    9498   19339.8554
    9499   19261.5916
    9500   19400.4196
    9501   19465.8441
    9502   19374.4280
    9503   19360.5296
    9504   19475.3203
    9505   19500.9172
    9506   19276.8271
    9507   19511.3049
    9508   19331.0571
    9509   19348.2082
    9510   19313.3394
    9511   19479.6232
    9512   19299.0140
    9513   19322.0290
    9514   19384.1563
    9515   19515.4798
    9516   19242.8633
    9517   19094.4684
    9518   19233.6913
    9519   19688.3993
    9520   19473.1838
    9521   19573.1473
    9522   19162.6383
    9523   19583.2932
    9524   19454.3250
    9525   19640.7563
    9526   19506.2815
    9527   19230.9305
    9528   19369.3646
    9529   19175.8527
    9530   19311.6676
    9531   19222.8549
    9532   18904.1833
    9533   19405.2291
    9534   19222.2090
    9535   18956.8772
    9536   19400.2644
    9537   19118.9950
    9538   19119.2137
    9539   19276.5938
    9540   19233.4926
    9541   19106.3960
    9542   18937.4992
    9543   19091.8996
    9544   18849.9605
    9545   19396.1007
    9546   19021.4713
    9547   19161.9023
    9548   19087.9237
    9549   19343.4153
    9550   19363.3681
    9551   19163.4991
    9552   19132.4812
    9553   19170.5327
    9554   19171.3523
    9555   19002.8634
    9556   18937.8994
    9557   18968.0191
    9558   19122.9273
    9559   19052.0207
    9560   18841.3930
    9561   18896.1416
    9562   19103.1351
    9563   19003.0273
    9564   18904.5535
    9565   18863.3298
    9566   18999.2854
    9567   19132.0148
    9568   19346.9457
    9569   19079.2523
    9570   19096.6240
    9571   18737.0864
    9572   19126.8206
    9573   18922.8155
    9574   19141.4996
    9575   19097.3887
    9576   19026.6553
    9577   19142.2084
    9578   19024.4834
    9579   18948.9479
    9580   18956.7435
    9581   18698.2908
    9582   18981.9271
    9583   18810.8438
    9584   19003.0444
    9585   18709.2406
    9586   18754.3604
    9587   18958.5222
    9588   18714.9207
    9589   18856.2482
    9590   18873.4848
    9591   19071.9567
    9592   19017.9795
    9593   19204.9631
    9594   18927.3149
    9595   19413.1056
    9596   18588.1854
    9597   19073.8836
    9598   18943.8760
    9599   18774.8471
    9600   19004.1572
    9601   18944.8339
    9602   18693.0550
    9603   18882.2634
    9604   18901.3727
    9605   19113.6188
    9606   19108.9312
    9607   18851.2910
    9608   19043.1057
    9609   19018.0519
    9610   19126.0285
    9611   19081.9406
    9612   18803.4693
    9613   18963.0453
    9614   18951.1550
    9615   18875.8894
    9616   19129.3592
    9617   18935.3225
    9618   18960.5846
    9619   18845.6954
    9620   18815.3594
    9621   18964.2729
    9622   18705.7218
    9623   18971.2549
    9624   19033.8913
    9625   18991.0120
    9626   18720.9259
    9627   19079.1023
    9628   19031.3034
    9629   19302.6479
    9630   19049.9926
    9631   19006.0191
    9632   18652.7578
    9633   19160.8121
    9634   19054.8248
    9635   19104.5876
    9636   19182.4845
    9637   18900.1396
    9638   19233.1561
    9639   18909.0062
    9640   19243.4021
    9641   19126.6450
    9642   19006.8878
    9643   18985.0778
    9644   18974.3133
    9645   18877.8627
    9646   18911.7359
    9647   18699.3266
    9648   19356.2640
    9649   19111.6649
    9650   18607.2242
    9651   18902.2421
    9652   19157.1448
    9653   19068.4808
    9654   19193.2042
    9655   19051.8150
    9656   18959.6071
    9657   19065.7433
    9658   18961.1453
    9659   19299.0274
    9660   18857.9847
    9661   18958.0944
    9662   19039.0567
    9663   18925.9028
    9664   19503.0151
    9665   19130.9815
    9666   18957.4310
    9667   19230.6632
    9668   19157.0683
    9669   18962.3061
    9670   19240.2974
    9671   19011.0817
    9672   19160.2407
    9673   18772.5248
    9674   18977.8147
    9675   19164.8455
    9676   19143.4335
    9677   19306.5525
    9678   19010.2630
    9679   19277.5990
    9680   19396.2341
    9681   19048.4120
    9682   19197.4195
    9683   19018.7687
    9684   19270.2494
    9685   19080.5764
    9686   19022.0845
    9687   19262.6744
    9688   18790.2727
    9689   19203.3113
    9690   19234.5793
    9691   19294.0118
    9692   19268.9923
    9693   19083.9694
    9694   19076.2206
    9695   19244.9458
    9696   19392.3660
    9697   19562.9532
    9698   19152.9862
    9699   19430.1924
    9700   19471.4036
    9701   19330.7152
    9702   19360.0771
    9703   19495.6746
    9704   19011.3593
    9705   19177.5798
    9706   19013.8806
    9707   19465.4445
    9708   19374.7300
    9709   19314.6736
    9710   19232.0151
    9711   19270.7232
    9712   19152.6400
    9713   19042.6013
    9714   19322.7063
    9715   19145.2041
    9716   19168.4424
    9717   19316.7070
    9718   19259.9669
    9719   19267.8407
    9720   19472.8082
    9721   19294.6304
    9722   19148.8034
    9723   19296.6086
    9724   19725.7910
    9725   19670.1644
    9726   19661.9928
    9727   19450.4503
    9728   19255.8646
    9729   19203.3717
    9730   19078.0910
    9731   19552.3188
    9732   19483.2191
    9733   19267.9761
    9734   19333.6476
    9735   19266.4755
    9736   19343.9387
    9737   18947.6972
    9738   19733.4428
    9739   19331.0861
    9740   19554.0514
    9741   19388.2579
    9742   19678.9899
    9743   19603.7230
    9744   19264.4780
    9745   19625.2533
    9746   19236.3704
    9747   19484.3298
    9748   19380.5000
    9749   19060.7871
    9750   19196.0808
    9751   19259.5132
    9752   19236.4171
    9753   19375.8043
    9754   19399.0319
    9755   19023.4005
    9756   19116.5567
    9757   18899.0101
    9758   18980.0133
    9759   19402.3036
    9760   19110.1649
    9761   19286.0979
    9762   19093.5787
    9763   19174.5980
    9764   19376.4124
    9765   19456.9585
    9766   19179.1457
    9767   19240.0648
    9768   19285.8174
    9769   19236.4323
    9770   19650.4808
    9771   19393.7959
    9772   19358.8973
    9773   19595.8466
    9774   19313.7145
    9775   19022.1339
    9776   19152.4118
    9777   19558.0708
    9778   19445.5632
    9779   19692.1260
    9780   19302.1800
    9781   19695.6867
    9782   19538.5816
    9783   19452.1537
    9784   19154.2862
    9785   19249.1637
    9786   19155.3342
    9787   19435.0228
    9788   19264.2312
    9789   19267.1313
    9790   19316.3560
    9791   19666.9427
    9792   19346.5705
    9793   19295.8004
    9794   19292.5927
    9795   19513.2883
    9796   19446.1679
    9797   19229.9080
    9798   19398.6053
    9799   19108.6320
    9800   19209.0153
    9801   19350.9286
    9802   19120.3155
    9803   19213.9619
    9804   19415.9024
    9805   19136.6471
    9806   19217.0136
    9807   19130.0880
    9808   19058.3746
    9809   19041.9634
    9810   18763.1660
    9811   19144.7798
    9812   18887.5897
    9813   18924.5636
    9814   19095.2865
    9815   19263.4666
    9816   19215.4206
    9817   19060.3068
    9818   19019.8671
    9819   19069.6531
    9820   19204.1162
    9821   19357.5447
    9822   18991.1661
    9823   19259.9737
    9824   19218.1109
    9825   19294.5277
    9826   19132.2860
    9827   19178.0087
    9828   19063.8204
    9829   19262.4431
    9830   19394.3192
    9831   19472.7485
    9832   19363.4713
    9833   19348.9682
    9834   19444.1782
    9835   19331.1100
    9836   19275.9174
    9837   19322.9478
    9838   19347.0098
    9839   19256.6940
    9840   19339.1520
    9841   19169.0177
    9842   19118.5156
    9843   19505.9530
    9844   19169.0638
    9845   19069.1012
    9846   18802.4759
    9847   18843.9109
    9848   18982.6104
    9849   19187.1563
    9850   18782.4635
    9851   19156.3711
    9852   19168.1769
    9853   19179.2096
    9854   19112.5915
    9855   19196.3501
    9856   18950.2922
    9857   19015.5967
    9858   19164.9181
    9859   19322.1591
    9860   19098.8721
    9861   19103.0273
    9862   19123.5605
    9863   19240.2619
    9864   18884.7194
    9865   19029.5441
    9866   19064.2225
    9867   19396.1304
    9868   19327.2080
    9869   19051.3444
    9870   19052.2703
    9871   19069.3383
    9872   19016.6516
    9873   19013.9514
    9874   18873.7123
    9875   19087.7933
    9876   18976.0677
    9877   19083.7883
    9878   18929.0336
    9879   19186.2682
    9880   18953.3944
    9881   19232.0628
    9882   19094.0430
    9883   19166.5394
    9884   19217.8812
    9885   19284.7679
    9886   19197.3639
    9887   18884.2990
    9888   18884.0487
    9889   19122.1888
    9890   19433.0902
    9891   18869.7198
    9892   19324.4188
    9893   18933.4040
    9894   18930.0363
    9895   18819.7954
    9896   19138.2887
    9897   18951.3640
    9898   19467.6239
    9899   19256.0642
    9900   19514.3536
    9901   19265.7232
    9902   19404.8341
    9903   19501.2718
    9904   19571.2086
    9905   19439.5877
    9906   19310.1673
    9907   19194.3488
    9908   19409.5109
    9909   19408.6285
    9910   19372.2285
    9911   19385.7475
    9912   19400.3774
    9913   19196.9123
    9914   19140.4266
    9915   19218.4123
    9916   19059.9022
    9917   19036.5941
    9918   19258.8627
    9919   19540.1757
    9920   19166.3965
    9921   19442.0265
    9922   19373.6639
    9923   19434.7981
    9924   19283.6907
    9925   19178.5556
    9926   19259.5573
    9927   19516.3272
    9928   19314.3287
    9929   19087.8620
    9930   19303.1675
    9931   19115.1821
    9932   19375.0064
    9933   19128.2008
    9934   19252.4557
    9935   19527.6314
    9936   19364.7427
    9937   19331.3308
    9938   19385.6638
    9939   19373.7264
    9940   19486.8569
    9941   19384.0834
    9942   19175.2639
    9943   19253.5965
    9944   19463.4978
    9945   19420.0831
    9946   19426.2818
    9947   19212.0844
    9948   19393.6510
    9949   19298.6378
    9950   19307.2761
    9951   19220.9409
    9952   19131.0196
    9953   19037.6552
    9954   19274.6502
    9955   19111.5205
    9956   18982.8733
    9957   19153.4902
    9958   19001.9269
    9959   19165.8937
    9960   18927.4638
    9961   18992.2919
    9962   18692.7338
    9963   19136.4596
    9964   19162.7942
    9965   18867.6656
    9966   19123.8573
    9967   19023.7507
    9968   19038.3712
    9969   18950.6879
    9970   19044.1306
    9971   19234.8531
    9972   19061.4802
    9973   19236.7478
    9974   19304.7639
    9975   18850.5037
    9976   19143.7612
    9977   18762.1161
    9978   19100.1343
    9979   18896.6215
    9980   19266.1491
    9981   18830.4597
    9982   19034.6104
    9983   18919.7022
    9984   18980.7532
    9985   18860.6813
    9986   18882.9052
    9987   18943.2186
    9988   18899.7923
    9989   19012.3570
    9990   18922.3501
    9991   18937.5222
    9992   18908.1654
    9993   18848.5515
    9994   18996.5915
    9995   18747.0268
    9996   19067.3930
    9997   19039.4562
    9998   18935.2611
    9999   19104.2802
   10000   19088.3325
   10001   18552.6453
   10002   18598.3839
   10003   18601.2245
   10004   18658.7147
   10005   18534.3372
   10006   18622.8100
   10007   18471.5032
   10008   18345.6503
   10009   18649.5140
   10010   18299.3744
   10011   18516.3130
   10012   18430.8515
   10013   18275.1641
   10014   18221.9640
   10015   18264.2550
   10016   18366.9013
   10017   18540.7622
   10018   18476.2581
   10019   18720.9583
   10020   18489.9822
   10021   18564.0039
   10022   18309.7707
   10023   18453.3066
   10024   18157.3282
   10025   18301.6347
   10026   18513.8669
   10027   18663.4660
   10028   18088.3990
   10029   18477.9330
   10030   18605.2443
   10031   18179.0487
   10032   18412.1422
   10033   18340.0049
   10034   18453.5846
   10035   18515.1394
   10036   18463.2344
   10037   18425.1149
   10038   18413.2123
   10039   18377.7322
   10040   18215.5887
   10041   18277.8097
   10042   18542.4952
   10043   18385.9753
   10044   18512.6976
   10045   18335.3096
   10046   18756.7735
   10047   18689.0129
   10048   18303.8018
   10049   18092.0483
   10050   18511.9972
   10051   18356.0438
   10052   18418.9200
   10053   18809.4685
   10054   18546.0282
   10055   18572.6265
   10056   18393.5993
   10057   18712.3548
   10058   18371.1961
   10059   18347.8620
   10060   18184.2732
   10061   18492.7047
   10062   18285.6409
   10063   18285.8381
   10064   18463.6019
   10065   18241.4485
   10066   18543.5969
   10067   18677.3496
   10068   18519.5028
   10069   18556.4513
   10070   18724.6687
   10071   18534.3674
   10072   18273.2700
   10073   18650.8027
   10074   18731.0046
   10075   18835.8550
   10076   18603.0139
   10077   18421.0886
   10078   18509.0547
   10079   18501.2576
   10080   18793.2492
   10081   18506.5496
   10082   18732.1614
   10083   18623.9153
   10084   18785.7149
   10085   18868.9411
   10086   18596.0325
   10087   18825.6038
   10088   18708.2274
   10089   18432.6824
   10090   18684.1830
   10091   18652.3249
   10092   18966.2105
   10093   19017.9499
   10094   18535.2340
   10095   18565.8481
   10096   18475.1541
   10097   18582.7586
   10098   18607.4635
   10099   18487.5326
   10100   18561.9588
   10101   18726.7495
   10102   18594.1815
   10103   18388.2275
   10104   18268.9944
   10105   18246.3361
   10106   18056.7357
   10107   18114.3779
   10108   18108.9029
   10109   18401.7681
   10110   18618.4239
   10111   18379.5467
   10112   18455.4599
   10113   18579.9310
   10114   18372.9452
   10115   18282.0726
   10116   18419.7405
   10117   18322.0463
   10118   18549.7098
   10119   18400.1449
   10120   18350.8013
   10121   18417.6265
   10122   18137.9007
   10123   18256.2194
   10124   18407.0714
   10125   18266.4921
   10126   18363.0152
   10127   18589.3412
   10128   18544.6443
   10129   18158.0015
   10130   18194.0032
   10131   18427.6579
   10132   18439.1056
   10133   18185.1132
   10134   18081.3102
   10135   18392.2225
   10136   18256.7777
   10137   18422.8212
   10138   18279.9809
   10139   18309.0441
   10140   18372.1790
   10141   18541.5847
   10142   18776.0806
   10143   18684.6835
   10144   18549.3420
   10145   18662.7595
   10146   18371.2697
   10147   18596.5595
   10148   18387.5517
   10149   18574.2194
   10150   18325.4727
   10151   18405.4471
   10152   18685.0755
   10153   18544.1846
   10154   18503.3378
   10155   18543.1063
   10156   18702.1498
   10157   18693.2602
   10158   18489.7342
   10159   18775.8481
   10160   18514.9551
   10161   18436.5720
   10162   18352.8860
   10163   18386.6355
   10164   18145.5504
   10165   18384.9105
   10166   18283.0166
   10167   18371.0494
   10168   18609.1837
   10169   18358.7146
   10170   18377.0600
   10171   18334.1430
   10172   18385.1018
   10173   18497.7512
   10174   18504.3966
   10175   18311.3064
   10176   18699.5323
   10177   18314.3772
   10178   18386.9654
   10179   18300.4577
   10180   18391.5356
   10181   18361.1074
   10182   18558.3102
   10183   18577.0811
   10184   18339.6889
   10185   18480.7176
   10186   18441.0548
   10187   18474.2208
   10188   18430.8816
   10189   18326.3766
   10190   18630.8558
   10191   18431.6840
   10192   18453.7110
   10193   18730.6650
   10194   18662.0034
   10195   18186.6260
   10196   18616.4760
   10197   18484.2247
   10198   18611.2735
   10199   18507.9194
   10200   18567.5768
   10201   18561.2443
   10202   18591.9775
   10203   18326.7596
   10204   18465.5244
   10205   18501.4157
   10206   18574.4674
   10207   18479.0617
   10208   18748.3456
   10209   18415.1303
   10210   19056.5721
   10211   18677.0176
   10212   18568.4380
   10213   18446.3978
   10214   18291.7157
   10215   18599.4460
   10216   18826.0440
   10217   18568.5219
   10218   18662.1506
   10219   18454.1222
   10220   18732.5308
   10221   18661.1046
   10222   18596.1530
   10223   18538.6169
   10224   18327.3437
   10225   18609.9937
   10226   18372.7616
   10227   18159.6690
   10228   18642.6886
   10229   18563.9514
   10230   18608.8460
   10231   18405.7149
   10232   18476.5257
   10233   18370.4300
   10234   18352.3079
   10235   18476.7289
   10236   18290.1590
   10237   18481.5306
   10238   18210.2743
   10239   18647.0081
   10240   18522.8707
   10241   18367.7104
   10242   18476.4370
   10243   18579.7540
   10244   18635.1731
   10245   18492.8667
   10246   18860.6874
   10247   18450.0373
   10248   18576.3828
   10249   18827.1759
   10250   18852.6596
   10251   18744.2941
   10252   18778.0215
   10253   18751.4358
   10254   18314.7948
   10255   18756.2881
   10256   18414.2010
   10257   18702.2601
   10258   18469.2913
   10259   18511.8324
   10260   18655.2708
   10261   18921.2543
   10262   18558.8467
   10263   18627.0654
   10264   18822.5670
   10265   18691.1027
   10266   18990.7383
   10267   18619.9045
   10268   18725.0344
   10269   18897.1223
   10270   18661.9749
   10271   18860.2883
   10272   18834.3291
   10273   18772.5776
   10274   18631.8725
   10275   18792.6910
   10276   18588.4176
   10277   18627.0442
   10278   18714.7748
   10279   18931.9936
   10280   18666.2828
   10281   18613.8176
   10282   18498.9975
   10283   18771.2851
   10284   18685.2761
   10285   18531.0343
   10286   18574.6810
   10287   18747.8240
   10288   18582.9523
   10289   18675.6084
   10290   18490.3677
   10291   18786.7292
   10292   18666.7058
   10293   18593.3241
   10294   18494.6703
   10295   18771.2766
   10296   18490.0922
   10297   18695.0566
   10298   18795.9965
   10299   18985.8792
   10300   18840.8253
   10301   18904.8528
   10302   18671.1224
   10303   18744.4218
   10304   18786.2897
   10305   19000.4865
   10306   18872.6871
   10307   18963.2220
   10308   18667.0822
   10309   18778.0781
   10310   18734.9538
   10311   18657.7899
   10312   18673.3241
   10313   18601.5628
   10314   18664.3487
   10315   18749.1581
   10316   18789.9634
   10317   18536.2934
   10318   18616.5861
   10319   18679.5169
   10320   18830.2768
   10321   18629.8888
   10322   18859.7888
   10323   18577.5198
   10324   18574.5816
   10325   18714.3404
   10326   19038.3169
   10327   18792.3071
   10328   18940.4272
   10329   18745.0754
   10330   19022.8656
   10331   18772.4258
   10332   18608.3316
   10333   19028.3868
   10334   18817.4481
   10335   18847.2562
   10336   18811.4161
   10337   19021.2435
   10338   18670.7342
   10339   18782.0208
   10340   18823.9534
   10341   18989.8888
   10342   18964.0868
   10343   18932.2443
   10344   19090.9317
   10345   18561.8740
   10346   18756.0448
   10347   19064.9914
   10348   19014.1383
   10349   18879.2444
   10350   18776.5501
   10351   18903.5297
   10352   18711.6810
   10353   18969.2513
   10354   18962.6743
   10355   18930.0856
   10356   18636.3937
   10357   18829.1837
   10358   18577.7216
   10359   18890.2469
   10360   19170.0144
   10361   19067.4433
   10362   18798.3068
   10363   18746.0293
   10364   18778.2084
   10365   18673.6166
   10366   18468.9733
   10367   18839.7495
   10368   18624.2749
   10369   18804.8187
   10370   18589.1640
   10371   19032.9938
   10372   18885.3586
   10373   18846.7000
   10374   18847.4278
   10375   18696.1099
   10376   18889.9839
   10377   18920.8302
   10378   18835.6521
   10379   18559.2464
   10380   18474.5365
   10381   18725.6693
   10382   18580.1017
   10383   18696.4110
   10384   18667.8972
   10385   18625.1798
   10386   18593.3110
   10387   18678.6363
   10388   18839.5736
   10389   18672.6395
   10390   18393.6690
   10391   18586.5266
   10392   19071.8217
   10393   18769.0683
   10394   18789.5200
   10395   18664.0455
   10396   18707.6118
   10397   18802.5074
   10398   18581.2967
   10399   18611.4506
   10400   18760.9732
   10401   18847.3572
   10402   19007.1973
   10403   18768.9788
   10404   18743.4828
   10405   18651.9270
   10406   18743.7669
   10407   18744.4298
   10408   18764.9564
   10409   18529.3579
   10410   18382.1796
   10411   18417.5316
   10412   18626.2468
   10413   18649.3928
   10414   18470.9808
   10415   18547.5886
   10416   18748.5075
   10417   18530.7430
   10418   18614.5478
   10419   18687.2408
   10420   18596.6503
   10421   18580.1847
   10422   18636.1594
   10423   18587.2857
   10424   18756.8492
   10425   18689.9535
   10426   18760.2259
   10427   18616.8298
   10428   18995.9727
   10429   18425.5270
   10430   19024.9068
   10431   18433.0279
   10432   18700.4373
   10433   18740.6245
   10434   18430.6095
   10435   18677.8937
   10436   18402.4916
   10437   18592.3015
   10438   18771.3379
   10439   19059.7684
   10440   18564.1445
   10441   18543.0695
   10442   18551.3443
   10443   18852.1329
   10444   18600.9715
   10445   18545.9186
   10446   18522.7163
   10447   18721.2678
   10448   18906.5728
   10449   18586.7334
   10450   18664.2570
   10451   18686.8254
   10452   18505.6821
   10453   18699.7954
   10454   18506.1837
   10455   19100.6445
   10456   18688.6211
   10457   18750.4274
   10458   18899.0630
   10459   18271.5381
   10460   18522.6972
   10461   18706.4398
   10462   18896.2709
   10463   18947.7332
   10464   18616.6171
   10465   18706.7839
   10466   18708.2295
   10467   18615.8477
   10468   18730.4547
   10469   18642.3027
   10470   18516.8437
   10471   18771.7123
   10472   18989.3090
   10473   18754.2789
   10474   18417.6024
   10475   18640.4283
   10476   18714.4804
   10477   18657.4527
   10478   18880.7784
   10479   18604.6978
   10480   18897.7813
   10481   18776.4497
   10482   18549.1434
   10483   18852.0922
   10484   18987.7509
   10485   18899.6268
   10486   18657.9951
   10487   18891.8390
   10488   18651.2973
   10489   19085.2488
   10490   18647.0343
   10491   18653.6815
   10492   18603.4680
   10493   18791.1754
   10494   19047.8508
   10495   18663.9224
   10496   18746.0310
   10497   18487.9947
   10498   18550.7101
   10499   18569.4707
   10500   18773.6784
   10501   18618.4758
   10502   18542.5869
   10503   18637.7402
   10504   18675.8254
   10505   18822.2732
   10506   18827.4324
   10507   18763.1147
   10508   18773.5766
   10509   19166.0330
   10510   18883.0051
   10511   18827.8878
   10512   18899.5073
   10513   18929.5807
   10514   18879.1361
   10515   19326.7422
   10516   18938.4061
   10517   18862.7337
   10518   18718.3573
   10519   19167.6046
   10520   19051.6004
   10521   19117.8371
   10522   18897.7877
   10523   19129.9854
   10524   19051.6638
   10525   19192.0204
   10526   19243.2745
   10527   19050.5079
   10528   19414.0320
   10529   19250.7142
   10530   19324.1912
   10531   19224.8307
   10532   19109.7562
   10533   19013.3428
   10534   19084.7444
   10535   18751.6366
   10536   18971.1245
   10537   18925.0014
   10538   18802.6103
   10539   18981.3659
   10540   19178.8104
   10541   18794.1670
   10542   19013.6895
   10543   18956.7450
   10544   19337.9190
   10545   19110.6311
   10546   19155.7222
   10547   19119.6498
   10548   19263.9575
   10549   19151.9751
   10550   19265.2286
   10551   19379.5429
   10552   18794.6162
   10553   19161.7418
   10554   18844.7768
   10555   19140.9435
   10556   19338.5830
   10557   19372.6839
   10558   19262.0643
   10559   19189.8598
   10560   19211.0124
   10561   19150.9359
   10562   18905.3521
   10563   19185.1449
   10564   19232.8468
   10565   19008.6192
   10566   19014.6691
   10567   18810.0533
   10568   18859.3663
   10569   18741.8665
   10570   18989.2496
   10571   19239.6863
   10572   18846.4029
   10573   19013.6206
   10574   19123.2246
   10575   18821.4350
   10576   18746.0444
   10577   18724.7758
   10578   18917.3447
   10579   18819.5621
   10580   18778.9658
   10581   18876.1514
   10582   18988.7084
   10583   18865.3733
   10584   19136.8315
   10585   18946.1083
   10586   19098.9409
   10587   18835.2998
   10588   18788.4909
   10589   19181.4021
   10590   18790.4494
   10591   18868.0662
   10592   19006.5398
   10593   18826.1849
   10594   19104.5633
   10595   18813.7022
   10596   19079.7474
   10597   18838.1400
   10598   18930.0153
   10599   18451.9307
   10600   18657.3990
   10601   18794.7453
   10602   18892.2667
   10603   19001.9984
   10604   18789.5214
   10605   18900.2558
   10606   18960.4285
   10607   18793.5202
   10608   18718.8384
   10609   18758.8461
   10610   18918.4980
   10611   19159.8156
   10612   18983.4161
   10613   18858.2942
   10614   18920.0680
   10615   19022.1298
   10616   19211.0188
   10617   18765.0350
   10618   18798.5839
   10619   18910.2428
   10620   18810.5416
   10621   19188.2444
   10622   19119.1592
   10623   18776.5036
   10624   18823.2564
   10625   18707.6130
   10626   18716.6911
   10627   18534.3345
   10628   18611.9934
   10629   18735.6665
   10630   19004.8709
   10631   18805.8703
   10632   18724.5829
   10633   18939.9410
   10634   18834.9492
   10635   18540.1925
   10636   18857.8891
   10637   18762.1262
   10638   18784.0155
   10639   18724.6993
   10640   18732.5268
   10641   18723.0777
   10642   18322.9924
   10643   18813.9894
   10644   18447.5971
   10645   18794.7051
   10646   18998.6795
   10647   18650.0506
   10648   18839.9146
   10649   18789.9925
   10650   18821.4642
   10651   18695.0567
   10652   18623.1501
   10653   18777.9483
   10654   18957.4745
   10655   18802.0088
   10656   18639.7903
   10657   18852.1309
   10658   18820.2109
   10659   19108.2308
   10660   18709.2074
   10661   18794.7231
   10662   18701.1191
   10663   18596.7296
   10664   18423.8894
   10665   18585.6000
   10666   18539.6517
   10667   18743.1959
   10668   18809.2975
   10669   18576.9221
   10670   18809.0077
   10671   18675.0816
   10672   18978.1927
   10673   18830.6694
   10674   18646.3468
   10675   18629.6288
   10676   18697.7100
   10677   18930.3081
   10678   18971.9795
   10679   18694.3928
   10680   18687.3694
   10681   18733.9858
   10682   18678.8934
   10683   18269.2469
   10684   18514.2719
   10685   18604.9308
   10686   18537.9747
   10687   18499.3181
   10688   18664.7880
   10689   18531.2166
   10690   18509.3130
   10691   18423.9507
   10692   18582.0025
   10693   18397.9367
   10694   18816.3520
   10695   18801.2618
   10696   18457.4712
   10697   18772.7179
   10698   18654.5046
   10699   18882.2854
   10700   18804.9036
   10701   18817.6261
   10702   18603.8545
   10703   18671.1603
   10704   18620.5267
   10705   18794.2551
   10706   18439.7031
   10707   18672.7204
   10708   18407.4751
   10709   18505.4750
   10710   18698.4506
   10711   18231.5710
   10712   18745.1569
   10713   18437.6505
   10714   18553.2676
   10715   18533.6553
   10716   18921.5847
   10717   18802.2565
   10718   18781.5086
   10719   18632.2954
   10720   18855.4262
   10721   18908.3363
   10722   18345.5661
   10723   18651.0342
   10724   19101.4079
   10725   18627.9410
   10726   19048.5934
   10727   18736.3297
   10728   18901.0855
   10729   18767.7904
   10730   18920.9759
   10731   18791.9689
   10732   18455.9371
   10733   18842.8502
   10734   18772.1975
   10735   18813.2705
   10736   18979.8663
   10737   18722.2755
   10738   18525.6743
   10739   18385.3495
   10740   19021.0191
   10741   18483.1955
   10742   18824.3498
   10743   18644.8445
   10744   18646.8349
   10745   18922.0256
   10746   18826.5517
   10747   18802.3712
   10748   18787.1609
   10749   19011.2593
   10750   18967.2598
   10751   18723.5849
   10752   18913.5972
   10753   18840.6139
   10754   19011.9746
   10755   18775.9357
   10756   18763.1818
   10757   18518.6674
   10758   18847.4754
   10759   19143.2952
   10760   18736.4049
   10761   18878.2705
   10762   19026.5149
   10763   18841.9177
   10764   18803.8107
   10765   18932.6741
   10766   18705.2470
   10767   18832.4700
   10768   19031.9505
   10769   19181.0439
   10770   19176.2253
   10771   19000.6712
   10772   18976.9040
   10773   19282.5532
   10774   19167.5453
   10775   19013.7220
   10776   19086.8849
   10777   19202.7691
   10778   18934.4583
   10779   18911.4365
   10780   18698.1738
   10781   18885.4982
   10782   18972.5887
   10783   18606.5079
   10784   18530.2112
   10785   18628.0753
   10786   18818.7732
   10787   19041.4672
   10788   18882.2661
   10789   18876.7942
   10790   18833.9493
   10791   18849.0390
   10792   18807.3900
   10793   18802.5709
   10794   18892.1884
   10795   18904.8464
   10796   18901.5952
   10797   19125.8628
   10798   18739.8093
   10799   19012.4700
   10800   18672.4415
   10801   18968.9165
   10802   18772.2242
   10803   18714.5853
   10804   18732.0182
   10805   18674.4242
   10806   18463.0455
   10807   18652.1979
   10808   18580.3851
   10809   18762.8184
   10810   18604.4609
   10811   18885.4248
   10812   18849.6736
   10813   19045.1977
   10814   18869.6024
   10815   18736.0876
   10816   18796.8890
   10817   18790.4877
   10818   19052.0443
   10819   18934.3736
   10820   19299.1201
   10821   19144.7335
   10822   18885.4265
   10823   19022.9243
   10824   18672.9768
   10825   18630.2676
   10826   18929.0328
   10827   19183.5258
   10828   19064.9715
   10829   18945.2134
   10830   18718.9030
   10831   18948.9520
   10832   19126.4653
   10833   18855.4766
   10834   19046.2382
   10835   18813.4974
   10836   18674.0789
   10837   18925.8962
   10838   18809.8562
   10839   18803.8577
   10840   18947.2388
   10841   18884.9222
   10842   19000.6143
   10843   18874.4661
   10844   18969.9288
   10845   19238.5739
   10846   18689.0329
   10847   19006.5170
   10848   18971.1660
   10849   18873.1201
   10850   18863.8182
   10851   18870.5881
   10852   19023.6817
   10853   19024.9207
   10854   18966.3602
   10855   18854.5223
   10856   18687.1052
   10857   18725.5262
   10858   18666.1427
   10859   19051.8153
   10860   18989.3113
   10861   19112.0339
   10862   18888.4771
   10863   19001.5247
   10864   18847.8726
   10865   18721.7899
   10866   18606.0940
   10867   18836.8776
   10868   18986.8899
   10869   18771.3974
   10870   18872.2922
   10871   19006.1116
   10872   18759.1569
   10873   18854.8835
   10874   19000.4482
   10875   18786.4802
   10876   18827.2376
   10877   18895.5172
   10878   18887.0942
   10879   18999.6057
   10880   18842.6766
   10881   18810.7664
   10882   18916.5540
   10883   18789.8911
   10884   18639.9923
   10885   18856.8020
   10886   18831.8821
   10887   19031.6713
   10888   18807.4356
   10889   19152.7335
   10890   18830.9509
   10891   19198.9726
   10892   19040.4759
   10893   19098.5000
   10894   18994.0750
   10895   18858.0103
   10896   18592.0067
   10897   19070.8021
   10898   19000.2962
   10899   18860.5615
   10900   19011.7647
   10901   19019.4022
   10902   19070.4472
   10903   19015.4037
   10904   18784.8807
   10905   19051.9186
   10906   18591.1006
   10907   19146.6068
   10908   19098.7102
   10909   18948.1279
   10910   18921.5694
   10911   18843.5818
   10912   18949.8974
   10913   19088.7307
   10914   18826.4725
   10915   19081.2481
   10916   18776.2928
   10917   18883.2819
   10918   18986.2698
   10919   19037.3645
   10920   18794.3381
   10921   18877.6832
   10922   19005.4953
   10923   18952.7630
   10924   19032.1697
   10925   18805.2842
   10926   18992.8903
   10927   18579.3479
   10928   18983.2175
   10929   18706.4288
   10930   18928.6019
   10931   18666.7549
   10932   19070.5442
   10933   18749.6689
   10934   19039.2099
   10935   19093.5298
   10936   18751.0047
   10937   18608.7492
   10938   18796.4515
   10939   18791.5780
   10940   19041.4119
   10941   18692.1431
   10942   18789.5519
   10943   18547.1962
   10944   18997.9144
   10945   19086.3688
   10946   18546.7472
   10947   18674.3378
   10948   18592.7656
   10949   18769.8272
   10950   18752.4680
   10951   18937.6900
   10952   18684.4216
   10953   19062.2431
   10954   18935.5532
   10955   19041.7353
   10956   18747.6593
   10957   18630.8513
   10958   18439.7974
   10959   18700.8092
   10960   18668.1273
   10961   18420.2215
   10962   18512.5854
   10963   18682.0657
   10964   18620.9622
   10965   18436.0179
   10966   18379.5710
   10967   18896.3991
   10968   18636.3047
   10969   18671.3794
   10970   18737.5923
   10971   18528.9067
   10972   18599.9025
   10973   19027.9062
   10974   18531.3871
   10975   18367.6633
   10976   18547.2643
   10977   18552.7333
   10978   18387.0544
   10979   18372.1500
   10980   18543.8395
   10981   18636.9657
   10982   17859.3448
   10983   18351.7917
   10984   18470.5118
   10985   18469.3764
   10986   18373.5930
   10987   18089.2585
   10988   18048.9393
   10989   18369.6962
   10990   18141.4609
   10991   18157.1024
   10992   18181.9619
   10993   18326.3961
   10994   18480.4495
   10995   18264.7441
   10996   18349.7896
   10997   18413.2194
   10998   18673.6033
   10999   18295.8652
   11000   18380.3230
   11001   18367.8519
   11002   18621.4504
   11003   18304.4952
   11004   18573.5844
   11005   18535.9874
   11006   18578.1161
   11007   18408.7507
   11008   18356.2546
   11009   18453.3623
   11010   18380.0956
   11011   18213.6892
   11012   18532.1524
   11013   18300.9416
   11014   18253.7580
   11015   18428.6785
   11016   18530.1659
   11017   18193.0271
   11018   18499.2825
   11019   18142.8596
   11020   18222.9883
   11021   18563.2826
   11022   18207.9017
   11023   18351.8754
   11024   18506.4490
   11025   18490.6834
   11026   18184.5912
   11027   18386.2926
   11028   18379.9231
   11029   18477.4668
   11030   18474.4212
   11031   18392.0234
   11032   18319.1361
   11033   18443.8777
   11034   18497.8421
   11035   18291.4909
   11036   18457.0839
   11037   18348.9856
   11038   18476.5952
   11039   18087.3823
   11040   18433.0840
   11041   18382.8783
   11042   18389.5109
   11043   18335.3692
   11044   18394.5438
   11045   18286.3554
   11046   18373.5794
   11047   18476.4473
   11048   18775.3628
   11049   18845.2998
   11050   18818.2963
   11051   18748.4873
   11052   18869.7580
   11053   18735.7676
   11054   18508.8538
   11055   18870.5229
   11056   18847.2653
   11057   18662.9859
   11058   18765.1236
   11059   18422.0856
   11060   18696.3372
   11061   18804.4964
   11062   18561.6527
   11063   18778.5282
   11064   18773.7600
   11065   18828.0194
   11066   18790.0997
   11067   18794.5466
   11068   18673.9759
   11069   18808.1011
   11070   18705.3387
   11071   18757.8862
   11072   18709.3001
   11073   18890.7363
   11074   18520.0876
   11075   18549.1808
   11076   18569.8304
   11077   18731.9506
   11078   18490.3935
   11079   18907.4418
   11080   18597.5927
   11081   18472.1190
   11082   18772.0826
   11083   18615.9988
   11084   18430.9577
   11085   18230.4591
   11086   18392.8520
   11087   18411.7138
   11088   18458.6534
   11089   18153.4823
   11090   18459.2240
   11091   18566.8983
   11092   18324.4486
   11093   18267.7992
   11094   18395.1039
   11095   18259.6825
   11096   18468.8146
   11097   18760.2225
   11098   18281.0813
   11099   18672.9594
   11100   18468.3016
   11101   18208.5766
   11102   18136.2183
   11103   18194.6898
   11104   18229.1409
   11105   18286.7668
   11106   18561.3345
   11107   18259.1601
   11108   18123.1183
   11109   18334.7225
   11110   18410.2073
   11111   18299.2136
   11112   18209.2101
   11113   18075.7206
   11114   18306.7118
   11115   17978.5579
   11116   18338.3512
   11117   18297.4259
   11118   18369.2556
   11119   18349.4176
   11120   18139.2730
   11121   18012.2440
   11122   18352.9314
   11123   18367.4406
   11124   18460.2530
   11125   18184.4013
   11126   18297.5342
   11127   18111.3184
   11128   18465.5537
   11129   18270.2437
   11130   18312.4363
   11131   18436.1777
   11132   18322.7186
   11133   18302.9503
   11134   18493.9708
   11135   18440.8177
   11136   18039.1972
   11137   18313.8325
   11138   18541.1808
   11139   18393.4717
   11140   18556.7267
   11141   18429.8999
   11142   18525.4033
   11143   18374.8348
   11144   18676.6541
   11145   18453.2244
   11146   18502.9995
   11147   18540.2875
   11148   18700.5720
   11149   18177.6119
   11150   18534.5664
   11151   18279.1267
   11152   18466.3312
   11153   18563.1892
   11154   18180.6722
   11155   18615.5226
   11156   18458.7990
   11157   18301.5921
   11158   18268.2694
   11159   18419.9891
   11160   18144.1650
   11161   18234.2951
   11162   18224.4162
   11163   18398.3330
   11164   18256.1382
   11165   18545.8508
   11166   18561.0239
   11167   18745.3300
   11168   18450.6605
   11169   18775.8284
   11170   18408.6881
   11171   18527.1856
   11172   17913.0059
   11173   18484.0627
   11174   18275.4020
   11175   18217.4396
   11176   18110.1185
   11177   18001.4272
   11178   18163.0871
   11179   18648.6030
   11180   18385.2512
   11181   18032.4240
   11182   18242.9117
   11183   18079.3143
   11184   17988.4146
   11185   18011.8756
   11186   18273.3893
   11187   18329.6537
   11188   18095.3243
   11189   18276.2874
   11190   18275.6168
   11191   18130.2320
   11192   18287.5259
   11193   18278.2079
   11194   18172.2159
   11195   18339.8340
   11196   18138.6563
   11197   18328.0529
   11198   18411.1628
   11199   18587.5920
   11200   18372.3718
   11201   18317.8115
   11202   18365.2990
   11203   18486.9699
   11204   18224.8091
   11205   18207.3901
   11206   18112.8029
   11207   18404.5708
   11208   18125.4591
   11209   18071.5734
   11210   18217.3337
   11211   18329.9759
   11212   18061.1478
   11213   18270.5104
   11214   18310.1977
   11215   18469.9636
   11216   18634.7530
   11217   18482.6635
   11218   18728.8507
   11219   18664.9058
   11220   18615.6378
   11221   18556.6435
   11222   18435.9824
   11223   18507.4710
   11224   18541.1677
   11225   18611.4636
   11226   18255.6822
   11227   18513.9052
   11228   18385.9590
   11229   18113.5999
   11230   18668.7720
   11231   17975.4860
   11232   18425.8836
   11233   18492.1406
   11234   18353.0288
   11235   18278.7214
   11236   18028.2833
   11237   18324.7011
   11238   18176.1811
   11239   18160.3133
   11240   18607.6136
   11241   18107.2081
   11242   18205.5620
   11243   18145.9790
   11244   18306.1982
   11245   18672.2540
   11246   18563.0330
   11247   18658.9766
   11248   18869.1712
   11249   18461.9430
   11250   18658.5460
   11251   18519.6315
   11252   18447.2356
   11253   18890.2321
   11254   18251.7324
   11255   18584.7522
   11256   18678.4990
   11257   18223.7458
   11258   18520.4888
   11259   18196.3664
   11260   18577.3100
   11261   18280.5509
   11262   18428.6700
   11263   17918.3894
   11264   18203.1175
   11265   17994.2102
   11266   18154.7355
   11267   18149.2350
   11268   18257.1976
   11269   18622.0833
   11270   18163.4983
   11271   18371.3668
   11272   18326.4886
   11273   18748.3604
   11274   18241.0324
   11275   18544.1706
   11276   18414.3059
   11277   18635.3978
   11278   18680.1897
   11279   18469.5851
   11280   18634.8670
   11281   18655.0368
   11282   18474.6597
   11283   18569.5262
   11284   18852.5528
   11285   18544.7420
   11286   18647.2155
   11287   18455.5931
   11288   18319.2295
   11289   18550.3567
   11290   18752.7330
   11291   18491.7343
   11292   18599.2305
   11293   18678.5284
   11294   18511.7245
   11295   18166.6241
   11296   18555.2401
   11297   18489.9506
   11298   18324.7788
   11299   18646.3344
   11300   18542.4403
   11301   18574.1293
   11302   18535.3563
   11303   18677.3660
   11304   18717.2939
   11305   18419.0339
   11306   18251.3403
   11307   18238.6160
   11308   18346.9031
   11309   18613.9477
   11310   18576.7077
   11311   18278.1195
   11312   18445.7973
   11313   18302.6973
   11314   18204.3835
   11315   18594.1054
   11316   18482.0535
   11317   18562.1243
   11318   18306.3067
   11319   18340.3140
   11320   18294.7275
   11321   18417.1341
   11322   18672.1837
   11323   18676.9589
   11324   18818.7317
   11325   18615.5113
   11326   18343.0400
   11327   18588.6350
   11328   18534.0481
   11329   18593.0481
   11330   18643.3646
   11331   18645.9792
   11332   18477.5835
   11333   18189.8713
   11334   18389.6330
   11335   18203.0185
   11336   18322.2425
   11337   18397.5729
   11338   18325.2037
   11339   18579.2786
   11340   18404.6752
   11341   18323.1904
   11342   18318.0801
   11343   18431.5792
   11344   18323.3371
   11345   18148.7168
   11346   18159.5205
   11347   18169.3880
   11348   18539.9871
   11349   18440.5261
   11350   18468.5564
   11351   18290.6083
   11352   18185.5069
   11353   17941.4093
   11354   18473.1012
   11355   18401.5810
   11356   18579.9747
   11357   18476.3368
   11358   18432.1527
   11359   18338.8115
   11360   18286.8806
   11361   18609.4693
   11362   18484.5168
   11363   18619.2530
   11364   18559.6086
   11365   18588.9742
   11366   18807.6810
   11367   18507.4152
   11368   18878.7586
   11369   18181.3307
   11370   18582.9096
   11371   18509.4876
   11372   18482.8497
   11373   18547.2356
   11374   18730.7817
   11375   18470.0480
   11376   18844.8064
   11377   18704.0262
   11378   18527.0585
   11379   18732.2782
   11380   18785.3483
   11381   18418.7580
   11382   18318.5509
   11383   18487.6477
   11384   18327.8183
   11385   18276.0569
   11386   18189.1774
   11387   18591.7638
   11388   18587.7121
   11389   18760.7360
   11390   18544.5251
   11391   18390.3953
   11392   18419.3921
   11393   18457.5891
   11394   18272.3063
   11395   18550.5956
   11396   18476.6548
   11397   18337.9589
   11398   18291.6251
   11399   18397.6353
   11400   18274.3452
   11401   18232.7390
   11402   18731.6321
   11403   18378.8604
   11404   18237.2098
   11405   18501.2240
   11406   18176.6905
   11407   18155.2258
   11408   18117.3113
   11409   18486.3624
   11410   18450.4576
   11411   18582.6972
   11412   18540.9109
   11413   18371.4617
   11414   18383.3553
   11415   18351.8773
   11416   18439.0606
   11417   18360.8000
   11418   18638.6661
   11419   18445.9554
   11420   18474.8079
   11421   18248.7193
   11422   18330.5462
   11423   18410.9758
   11424   18581.1175
   11425   18580.2151
   11426   18522.1817
   11427   18509.4325
   11428   18693.2218
   11429   18636.7656
   11430   18528.1255
   11431   18586.2693
   11432   18187.3887
   11433   18423.3589
   11434   18651.5233
   11435   18604.6926
   11436   18548.9942
   11437   18736.3508
   11438   18659.1729
   11439   18651.3427
   11440   18848.3223
   11441   18448.1823
   11442   18616.0699
   11443   18597.9163
   11444   18588.9811
   11445   18682.0905
   11446   19111.9874
   11447   18580.9773
   11448   18664.9389
   11449   18460.3963
   11450   18730.7095
   11451   18504.1097
   11452   18321.2056
   11453   18652.4970
   11454   18627.4321
   11455   18530.0014
   11456   18244.0679
   11457   18549.1025
   11458   18268.7717
   11459   18426.2508
   11460   18427.5910
   11461   18235.3135
   11462   18434.0222
   11463   18366.9506
   11464   18306.9259
   11465   18213.5139
   11466   18362.8727
   11467   18526.9675
   11468   18181.8171
   11469   18463.7074
   11470   18585.8440
   11471   18641.7674
   11472   18745.3090
   11473   18637.1934
   11474   18708.6201
   11475   18567.6869
   11476   18920.1843
   11477   18732.6822
   11478   18809.9934
   11479   18836.3638
   11480   18783.0918
   11481   19046.1024
   11482   18633.2638
   11483   18596.7170
   11484   18516.6373
   11485   18825.1200
   11486   19003.9539
   11487   18556.1204
   11488   18759.1499
   11489   18539.1672
   11490   18666.8665
   11491   18752.0592
   11492   18953.0583
   11493   19090.8432
   11494   18588.8350
   11495   18898.1976
   11496   18561.7867
   11497   18974.1752
   11498   19029.9892
   11499   19048.9712
   11500   19046.7103
   11501   18662.4326
   11502   18894.2543
   11503   18675.6184
   11504   18909.2776
   11505   18899.6780
   11506   18931.5226
   11507   18760.3691
   11508   19027.2452
   11509   18733.8957
   11510   18896.3381
   11511   18678.3746
   11512   18782.5992
   11513   18703.6707
   11514   18775.3906
   11515   18567.0973
   11516   18546.3725
   11517   18756.6049
   11518   18584.2906
   11519   19161.9427
   11520   19197.2695
   11521   18506.0858
   11522   18872.8096
   11523   18952.0020
   11524   19207.3306
   11525   18928.5765
   11526   18673.6763
   11527   18665.9020
   11528   18721.5945
   11529   18543.4385
   11530   18342.7923
   11531   18910.2792
   11532   18498.2065
   11533   18327.2522
   11534   18627.3673
   11535   18713.3210
   11536   19020.9675
   11537   19033.7432
   11538   18728.5890
   11539   18774.7818
   11540   18607.9434
   11541   18851.0082
   11542   18747.6039
   11543   18839.6622
   11544   18914.2812
   11545   18587.0194
   11546   18731.1170
   11547   18556.4182
   11548   18712.5635
   11549   18787.5252
   11550   18848.9842
   11551   18793.2431
   11552   18861.2464
   11553   18822.6531
   11554   18771.9021
   11555   18963.8552
   11556   18840.9021
   11557   18816.4631
   11558   18701.8195
   11559   18872.0685
   11560   18930.4251
   11561   18924.5727
   11562   18527.9297
   11563   18977.1816
   11564   18599.8179
   11565   18704.3348
   11566   18848.9245
   11567   18469.3063
   11568   18241.8633
   11569   18573.4782
   11570   18602.3844
   11571   18443.5890
   11572   18730.4653
   11573   18651.5175
   11574   18488.1757
   11575   18618.9828
   11576   18696.4578
   11577   18760.3209
   11578   18542.4208
   11579   18611.5181
   11580   18621.8030
   11581   18519.1206
   11582   18444.6190
   11583   18509.0540
   11584   18375.7361
   11585   18521.6721
   11586   18645.4654
   11587   18688.3464
   11588   18696.7686
   11589   18343.6625
   11590   18435.8473
   11591   18603.2455
   11592   18606.3464
   11593   18675.4508
   11594   18439.6357
   11595   18939.7282
   11596   18884.8384
   11597   18823.4427
   11598   18580.4676
   11599   18525.3614
   11600   18804.0881
   11601   18641.7693
   11602   18850.4980
   11603   18693.5780
   11604   18605.4153
   11605   18703.1299
   11606   18798.1469
   11607   18667.3352
   11608   18765.0451
   11609   18329.5427
   11610   18629.7621
   11611   18900.5021
   11612   18670.0413
   11613   18612.1645
   11614   18590.8927
   11615   18830.1613
   11616   18663.6620
   11617   18618.9421
   11618   18366.7174
   11619   18598.9218
   11620   18361.4605
   11621   18626.0854
   11622   18422.9938
   11623   18622.1360
   11624   18486.0896
   11625   18052.9760
   11626   18681.9996
   11627   18430.3228
   11628   18612.0786
   11629   18513.5151
   11630   18666.9931
   11631   18461.5681
   11632   18542.8939
   11633   18527.4951
   11634   18530.8530
   11635   18531.1430
   11636   18924.0113
   11637   18900.5992
   11638   18503.8352
   11639   18932.9120
   11640   18830.6634
   11641   18648.6261
   11642   18617.9717
   11643   18740.1213
   11644   18592.8975
   11645   18753.8177
   11646   18766.1536
   11647   18538.7897
   11648   18824.4543
   11649   18543.2597
   11650   18624.7708
   11651   18568.0187
   11652   18735.2332
   11653   18511.8031
   11654   18724.6038
   11655   18454.5125
   11656   18781.4954
   11657   18861.4684
   11658   18497.4297
   11659   18674.0948
   11660   18630.6438
   11661   18553.9188
   11662   18541.4938
   11663   18512.0362
   11664   18745.7218
   11665   18393.6727
   11666   18609.8692
   11667   18283.5718
   11668   18332.3799
   11669   18237.9731
   11670   18449.6299
   11671   18343.1401
   11672   19080.8536
   11673   18971.1213
   11674   18893.0991
   11675   18971.6480
   11676   18881.1265
   11677   18756.7888
   11678   18696.1681
   11679   18902.7210
   11680   18933.4716
   11681   18891.9376
   11682   18610.2289
   11683   18736.3427
   11684   18688.0183
   11685   18765.0576
   11686   18749.8331
   11687   19216.5006
   11688   18633.7194
   11689   18703.0936
   11690   18888.9729
   11691   18561.7576
   11692   18690.9237
   11693   18885.3217
   11694   18804.6674
   11695   18817.5120
   11696   18693.1518
   11697   18846.0958
   11698   19190.9526
   11699   18905.9063
   11700   18757.1135
   11701   19031.1636
   11702   19084.6040
   11703   18791.1003
   11704   19111.7079
   11705   18940.7145
   11706   19043.7785
   11707   18790.0810
   11708   18625.0807
   11709   18840.5315
   11710   18784.4473
   11711   18391.3811
   11712   18732.6964
   11713   18538.5273
   11714   18899.1743
   11715   18995.9540
   11716   19097.4453
   11717   18833.5883
   11718   19136.2902
   11719   18911.8648
   11720   19324.6385
   11721   19131.3495
   11722   18893.4160
   11723   19058.1252
   11724   18648.3944
   11725   19068.0669
   11726   18894.9183
   11727   18854.5894
   11728   18931.7467
   11729   18870.8465
   11730   18887.8194
   11731   19166.2175
   11732   18990.3004
   11733   18937.9396
   11734   18764.5814
   11735   19107.5073
   11736   18863.8751
   11737   18915.1163
   11738   18816.6815
   11739   18922.8006
   11740   18956.6939
   11741   18843.9548
   11742   18916.3649
   11743   19201.2927
   11744   18945.1034
   11745   19201.9159
   11746   19025.6449
   11747   18713.5092
   11748   19031.1268
   11749   19146.6664
   11750   18916.6797
   11751   19092.9325
   11752   18804.2167
   11753   18589.5132
   11754   18968.9629
   11755   18997.3880
   11756   18675.0485
   11757   18804.7562
   11758   19058.9656
   11759   19074.8352
   11760   18755.0009
   11761   18876.5819
   11762   18731.6769
   11763   18881.9430
   11764   18722.1122
   11765   18691.0447
   11766   18842.1370
   11767   18859.1505
   11768   18828.4206
   11769   18659.2005
   11770   18644.4658
   11771   18784.1673
   11772   18771.3040
   11773   18885.6149
   11774   18766.2803
   11775   18831.7957
   11776   19050.4419
   11777   18909.7500
   11778   18864.1248
   11779   18828.7982
   11780   18846.6395
   11781   18599.5487
   11782   18757.6952
   11783   18631.8036
   11784   18674.9979
   11785   18734.5287
   11786   18655.6400
   11787   18708.4009
   11788   18784.2808
   11789   18627.3467
   11790   19049.0150
   11791   18718.7809
   11792   18732.3082
   11793   18711.8297
   11794   18879.7388
   11795   18539.6418
   11796   18728.0741
   11797   18758.4872
   11798   18762.0523
   11799   18638.9547
   11800   18394.8082
   11801   18574.4473
   11802   18662.0232
   11803   18578.2242
   11804   18757.9186
   11805   18441.6752
   11806   18822.7479
   11807   18633.7636
   11808   18933.3726
   11809   18478.3937
   11810   18790.9880
   11811   18806.7176
   11812   18594.8507
   11813   18696.5271
   11814   18590.4961
   11815   18851.2520
   11816   18529.3239
   11817   18865.4487
   11818   18698.7640
   11819   18696.6623
   11820   18874.5441
   11821   18805.5502
   11822   19185.2662
   11823   18935.1316
   11824   18871.2524
   11825   18320.3175
   11826   18901.9408
   11827   18851.5013
   11828   18751.3714
   11829   18920.5421
   11830   18690.8870
   11831   18853.4783
   11832   18864.9274
   11833   18684.8626
   11834   19108.7995
   11835   18746.5708
   11836   18485.8192
   11837   18786.6037
   11838   18866.6061
   11839   18883.2352
   11840   19041.1452
   11841   19021.0653
   11842   19087.3458
   11843   18902.2314
   11844   19121.8898
   11845   19333.4176
   11846   18761.8719
   11847   19277.9064
   11848   18986.5790
   11849   18876.3324
   11850   19079.1514
   11851   19212.5433
   11852   18951.7287
   11853   18690.2071
   11854   18637.6001
   11855   19161.5623
   11856   19037.1124
   11857   19137.7173
   11858   18922.4044
   11859   18692.4213
   11860   19098.6600
   11861   18923.5111
   11862   19044.0232
   11863   18830.6081
   11864   18726.5714
   11865   18767.1715
   11866   18824.3636
   11867   18778.9140
   11868   18889.1983
   11869   18872.9247
   11870   18665.5591
   11871   18867.9202
   11872   18894.6002
   11873   18852.9217
   11874   18688.5585
   11875   18753.6014
   11876   18936.8038
   11877   18529.0028
   11878   18641.2142
   11879   18803.1348
   11880   18461.8692
   11881   18988.2845
   11882   18889.7621
   11883   18687.1287
   11884   18913.9579
   11885   18828.6107
   11886   18957.3391
   11887   18472.4204
   11888   18727.2046
   11889   18532.9605
   11890   18923.9206
   11891   18643.6137
   11892   18935.6107
   11893   18595.0660
   11894   18807.5561
   11895   18883.5875
   11896   18791.6276
   11897   18838.0523
   11898   18642.1954
   11899   19021.7024
   11900   18533.2704
   11901   19018.7930
   11902   18874.9135
   11903   18830.4929
   11904   18792.3140
   11905   18677.2951
   11906   19014.4808
   11907   19018.6934
   11908   18901.6625
   11909   18883.2551
   11910   18965.1839
   11911   18690.4475
   11912   18990.3565
   11913   18695.6498
   11914   18549.5039
   11915   18661.2670
   11916   18902.7596
   11917   18700.6726
   11918   18610.3119
   11919   18860.9767
   11920   18621.0585
   11921   19146.1446
   11922   18921.8892
   11923   18874.6970
   11924   19037.6308
   11925   18891.0131
   11926   18855.9532
   11927   18867.9216
   11928   19105.2252
   11929   18667.5410
   11930   18889.9255
   11931   18562.0993
   11932   18644.9537
   11933   18659.7912
   11934   18756.0255
   11935   18727.7033
   11936   18813.5724
   11937   18634.7999
   11938   18918.8915
   11939   18778.1603
   11940   18746.5433
   11941   19164.8644
   11942   19217.8905
   11943   19098.8963
   11944   19057.5202
   11945   18771.1591
   11946   18992.5656
   11947   18865.2791
   11948   19031.1821
   11949   18839.8321
   11950   18816.3585
   11951   18646.3897
   11952   18872.7432
   11953   18856.1105
   11954   18797.0732
   11955   18823.4848
   11956   18767.1252
   11957   18849.6026
   11958   18744.6491
   11959   18862.9485
   11960   18701.8192
   11961   18839.1704
   11962   18682.2152
   11963   18715.0539
   11964   18743.2549
   11965   18823.7130
   11966   18561.7185
   11967   18811.7654
   11968   18969.0465
   11969   19068.5583
   11970   18831.4541
   11971   18741.0883
   11972   18833.5828
   11973   18751.2119
   11974   18732.9675
   11975   18624.3426
   11976   18479.4625
   11977   18661.8452
   11978   18741.4315
   11979   19055.7974
   11980   18890.5646
   11981   19021.3900
   11982   19050.2631
   11983   18748.4777
   11984   18868.4939
   11985   18828.7581
   11986   19019.9766
   11987   18668.3916
   11988   18904.6664
   11989   18981.6721
   11990   18881.7303
   11991   18765.3182
   11992   19402.2223
   11993   19016.2325
   11994   18958.6120
   11995   18852.0812
   11996   18871.0981
   11997   18745.0749
   11998   18573.4604
   11999   18631.7041
   12000   18725.0238
   12001   18961.8679
   12002   18713.6560
   12003   18822.3128
   12004   18898.9705
   12005   18858.9375
   12006   18826.7041
   12007   18564.5783
   12008   18366.1854
   12009   18820.4450
   12010   18683.6375
   12011   18727.8708
   12012   18602.9842
   12013   19097.3445
   12014   18869.7616
   12015   18888.8187
   12016   19106.0709
   12017   19004.0225
   12018   19041.4028
   12019   19108.6556
   12020   18742.9839
   12021   19257.0380
   12022   18766.2683
   12023   19070.6070
   12024   18986.5659
   12025   18964.6753
   12026   18917.9699
   12027   19050.1055
   12028   18868.4068
   12029   18969.7950
   12030   18607.5319
   12031   18826.7979
   12032   18909.6472
   12033   18696.8039
   12034   18963.3590
   12035   18670.7330
   12036   18909.6759
   12037   18916.6775
   12038   18735.4095
   12039   18782.2688
   12040   18864.7261
   12041   19017.4989
   12042   18662.9621
   12043   19033.7998
   12044   19101.7953
   12045   18950.8808
   12046   19053.5431
   12047   19001.4313
   12048   19201.6127
   12049   19050.4707
   12050   18782.7765
   12051   19107.4780
   12052   19227.9599
   12053   19204.1698
   12054   18888.8918
   12055   19362.8190
   12056   18694.6529
   12057   18727.4916
   12058   18806.4381
   12059   18864.6384
   12060   18886.4705
   12061   18966.2381
   12062   18865.0210
   12063   18683.6133
   12064   18916.6515
   12065   18827.2027
   12066   18767.1697
   12067   18872.0913
   12068   18722.0217
   12069   19034.9019
   12070   19140.8948
   12071   18836.8942
   12072   19198.5299
   12073   19147.5647
   12074   19016.3540
   12075   18997.1856
   12076   18688.4562
   12077   18834.1051
   12078   18977.5154
   12079   18904.0909
   12080   18620.9871
   12081   18594.3697
   12082   18862.4836
   12083   18872.8069
   12084   18781.2580
   12085   18937.1823
   12086   18814.6828
   12087   18791.9286
   12088   18824.4357
   12089   18985.8297
   12090   18849.4391
   12091   18826.0540
   12092   19042.5322
   12093   18825.4911
   12094   19054.1497
   12095   18795.3616
   12096   18697.5658
   12097   18504.8816
   12098   18500.2362
   12099   18768.8460
   12100   18467.9354
   12101   18632.8749
   12102   18671.9662
   12103   18480.6872
   12104   18567.1785
   12105   18514.3775
   12106   18539.7713
   12107   18505.3009
   12108   18527.0026
   12109   18865.1872
   12110   18639.8360
   12111   18494.6972
   12112   18737.4477
   12113   18435.4794
   12114   18711.7154
   12115   18759.4776
   12116   18891.7517
   12117   18789.2388
   12118   18723.8718
   12119   18589.2028
   12120   18726.3689
   12121   18540.1795
   12122   18634.1442
   12123   18572.9642
   12124   18830.5239
   12125   18633.0703
   12126   18825.9205
   12127   18986.7679
   12128   18616.4294
   12129   18663.2152
   12130   18726.1948
   12131   18919.8780
   12132   18680.9853
   12133   18755.9781
   12134   18668.1432
   12135   18496.6945
   12136   18962.8088
   12137   18716.9346
   12138   18549.9681
   12139   18864.5754
   12140   18613.9743
   12141   18591.3910
   12142   18750.1272
   12143   18602.9160
   12144   18675.2119
   12145   18491.5021
   12146   18526.6288
   12147   18340.8400
   12148   18765.0795
   12149   18356.0143
   12150   18698.4568
   12151   18491.9621
   12152   18617.6535
   12153   18779.6968
   12154   18691.9964
   12155   18510.4637
   12156   18462.2156
   12157   18472.3154
   12158   18262.4777
   12159   18245.4047
   12160   18354.6833
   12161   18515.2312
   12162   18492.9773
   12163   18411.6463
   12164   18391.9280
   12165   18556.6876
   12166   18580.8062
   12167   18792.6761
   12168   18309.2104
   12169   18463.3505
   12170   18361.1905
   12171   18179.5678
   12172   18410.3395
   12173   18468.9885
   12174   18576.1802
   12175   18499.4106
   12176   18595.5640
   12177   18314.8079
   12178   18393.9161
   12179   18586.0977
   12180   18417.4020
   12181   18577.0737
   12182   18612.0217
   12183   18474.3365
   12184   18358.6171
   12185   18447.8073
   12186   18520.9338
   12187   18334.9666
   12188   18761.7922
   12189   18736.4496
   12190   18472.8495
   12191   18408.3931
   12192   18667.9355
   12193   18574.2951
   12194   18617.4911
   12195   18902.5531
   12196   18510.9750
   12197   18560.1616
   12198   18729.2790
   12199   18421.1123
   12200   18559.8764
   12201   18580.7237
   12202   18091.3394
   12203   18339.4139
   12204   18250.2858
   12205   18584.0009
   12206   18351.8555
   12207   18663.0485
   12208   18611.2415
   12209   18500.1091
   12210   18400.5575
   12211   18764.3030
   12212   18775.6534
   12213   18723.4164
   12214   18611.1177
   12215   18199.2726
   12216   18376.5248
   12217   18654.0724
   12218   18375.0393
   12219   18594.6143
   12220   18471.4830
   12221   18623.2550
   12222   18716.2063
   12223   18861.5680
   12224   18756.6070
   12225   19045.6555
   12226   18587.2619
   12227   18599.9697
   12228   18704.0917
   12229   18565.9464
   12230   18752.6108
   12231   18754.2732
   12232   18640.3853
   12233   18821.1471
   12234   18656.1714
   12235   18594.4868
   12236   18566.5172
   12237   18501.9885
   12238   18303.5703
   12239   18768.7033
   12240   18663.4736
   12241   18810.4281
   12242   18891.1772
   12243   18517.7683
   12244   18480.8479
   12245   18588.1766
   12246   18525.3182
   12247   18689.5949
   12248   18688.2077
   12249   18959.2645
   12250   18598.9334
   12251   18762.6384
   12252   18377.6780
   12253   18392.7069
   12254   18227.6734
   12255   18392.4276
   12256   18216.9461
   12257   18123.7333
   12258   18404.4422
   12259   18626.0202
   12260   18273.6518
   12261   18318.3023
   12262   18509.4559
   12263   18357.0088
   12264   18349.6484
   12265   18564.3607
   12266   18410.6348
   12267   18183.5781
   12268   18208.3775
   12269   18547.0128
   12270   18663.0902
   12271   18576.3370
   12272   18227.6731
   12273   18336.4799
   12274   18625.9929
   12275   18675.3038
   12276   18505.3886
   12277   18483.3699
   12278   18917.2565
   12279   18565.1689
   12280   18786.0333
   12281   18579.1033
   12282   18749.8164
   12283   18467.6021
   12284   18526.3597
   12285   18340.1550
   12286   18373.6955
   12287   18402.2131
   12288   18447.4157
   12289   18477.6473
   12290   18486.6166
   12291   18373.1773
   12292   18612.6859
   12293   18417.9319
   12294   18429.8372
   12295   18557.0332
   12296   18307.1110
   12297   18296.0629
   12298   18475.1158
   12299   18541.2099
   12300   18742.0074
   12301   18387.9357
   12302   18379.4084
   12303   18744.0983
   12304   18806.7223
   12305   18937.1656
   12306   18624.7915
   12307   18940.2729
   12308   18634.7222
   12309   18591.6768
   12310   18311.4062
   12311   18645.4209
   12312   18416.0255
   12313   18419.0003
   12314   18327.7992
   12315   18527.2274
   12316   18667.8406
   12317   18336.8100
   12318   18645.6920
   12319   18203.5860
   12320   18531.6061
   12321   18403.3183
   12322   18521.4612
   12323   18341.7841
   12324   18631.4325
   12325   18408.7564
   12326   18511.6383
   12327   18336.1651
   12328   18609.6241
   12329   18473.6197
   12330   18428.8962
   12331   18543.8017
   12332   18385.0381
   12333   18655.9433
   12334   18103.9730
   12335   18392.3137
   12336   18438.9765
   12337   17945.8037
   12338   18097.5245
   12339   18253.1115
   12340   18161.0746
   12341   18149.0705
   12342   18374.4153
   12343   18430.4800
   12344   18455.1071
   12345   18383.9977
   12346   18381.2469
   12347   18369.1261
   12348   18263.8025
   12349   18130.3237
   12350   18183.3137
   12351   18362.8502
   12352   18422.7737
   12353   18367.2598
   12354   18297.1617
   12355   18481.5660
   12356   18493.9506
   12357   18271.8940
   12358   18251.7259
   12359   18537.4879
   12360   18589.6339
   12361   18332.2000
   12362   18304.6283
   12363   18274.9456
   12364   18610.8486
   12365   18357.2489
   12366   18545.0243
   12367   18568.7532
   12368   18605.7063
   12369   18428.3580
   12370   18567.6381
   12371   18551.5519
   12372   18252.8595
   12373   18503.2196
   12374   18542.4869
   12375   18418.6235
   12376   18255.5227
   12377   18461.5250
   12378   18472.6194
   12379   18318.8945
   12380   18228.3301
   12381   18342.5833
   12382   18477.5346
   12383   18307.9775
   12384   18630.5792
   12385   18450.6738
   12386   18333.8672
   12387   18335.7652
   12388   18723.6593
   12389   18685.5695
   12390   18385.2168
   12391   18771.0848
   12392   18351.2589
   12393   18608.0269
   12394   18491.7596
   12395   18764.1184
   12396   18361.8355
   12397   18275.4909
   12398   18299.5841
   12399   18394.8060
   12400   18389.7826
   12401   18421.9413
   12402   18293.1287
   12403   18191.4796
   12404   18402.8861
   12405   18110.9968
   12406   18272.0187
   12407   18231.4998
   12408   18264.2250
   12409   18071.1008
   12410   18368.1680
   12411   18408.2352
   12412   18542.1589
   12413   18450.5766
   12414   18443.3843
   12415   18665.0932
   12416   18740.8315
   12417   18442.2204
   12418   18559.9968
   12419   18314.0525
   12420   18193.8785
   12421   18101.9212
   12422   18500.3018
   12423   18477.5357
   12424   18483.3839
   12425   18544.8344
   12426   18496.2583
   12427   18304.6976
   12428   18265.6282
   12429   18405.6886
   12430   18036.0410
   12431   18427.5533
   12432   18456.8684
   12433   18299.4357
   12434   18446.0085
   12435   18391.2469
   12436   18005.0885
   12437   18125.5776
   12438   18157.1986
   12439   18199.1851
   12440   18372.8157
   12441   18522.1301
   12442   18506.8762
   12443   18330.3491
   12444   18382.0262
   12445   18502.4240
   12446   18503.3111
   12447   18748.0309
   12448   18721.3116
   12449   18750.8066
   12450   18472.7819
   12451   18597.7699
   12452   18391.5720
   12453   18390.4578
   12454   18540.8837
   12455   18529.2611
   12456   18257.5676
   12457   18318.3972
   12458   18819.8174
   12459   18608.4545
   12460   18825.5200
   12461   18924.0744
   12462   18592.3755
   12463   18925.8008
   12464   18926.3407
   12465   18881.7631
   12466   18873.9713
   12467   19016.7936
   12468   19016.0909
   12469   18689.5282
   12470   18830.1662
   12471   18866.5263
   12472   18429.7294
   12473   18896.2407
   12474   18574.4577
   12475   18689.6051
   12476   18809.2475
   12477   18581.4801
   12478   18804.9123
   12479   18786.0368
   12480   18413.2993
   12481   18575.0527
   12482   18605.0785
   12483   18572.4590
   12484   18732.7564
   12485   18842.1043
   12486   18824.1161
   12487   18733.1039
   12488   18269.2870
   12489   18520.6654
   12490   18513.7770
   12491   18514.2637
   12492   18186.8543
   12493   18400.1606
   12494   18406.6681
   12495   18458.6294
   12496   18301.2418
   12497   18362.9446
   12498   18422.9442
   12499   18546.0199
   12500   18391.0997
   12501   18352.1595
   12502   18306.3991
   12503   18530.5224
   12504   18453.6831
   12505   18436.8770
   12506   18346.2797
   12507   18200.3460
   12508   18290.2989
   12509   18087.1539
   12510   18225.4214
   12511   18348.1596
   12512   18302.8180
   12513   18308.7418
   12514   18803.5376
   12515   18361.6702
   12516   18332.1171
   12517   18385.2613
   12518   18639.5707
   12519   18610.8479
   12520   18686.4853
   12521   18514.0343
   12522   18454.7333
   12523   18197.3276
   12524   18416.5925
   12525   18296.7573
   12526   18280.0389
   12527   18072.8787
   12528   18307.4470
   12529   18135.9203
   12530   18362.7446
   12531   18310.2457
   12532   18381.3329
   12533   18312.9118
   12534   18549.9829
   12535   18634.0236
   12536   18137.4302
   12537   18368.2533
   12538   18375.1794
   12539   18329.8910
   12540   18519.5208
   12541   18208.1030
   12542   17999.3624
   12543   18385.3110
   12544   18344.6878
   12545   18360.2847
   12546   18268.9866
   12547   18192.6899
   12548   18128.2038
   12549   18446.4418
   12550   18377.8138
   12551   18280.9012
   12552   18348.4635
   12553   18332.5751
   12554   18164.0421
   12555   18150.1193
   12556   18245.0796
   12557   18102.0830
   12558   18007.6158
   12559   17901.0926
   12560   18190.2114
   12561   17996.8971
   12562   18174.8598
   12563   18287.9845
   12564   18189.7483
   12565   18238.9019
   12566   18085.6476
   12567   18178.2338
   12568   18365.8303
   12569   18284.8741
   12570   18173.2571
   12571   18429.5856
   12572   18261.6555
   12573   18341.6748
   12574   18770.7895
   12575   18170.0753
   12576   18556.2294
   12577   18248.2099
   12578   18073.8336
   12579   18315.5375
   12580   18180.0077
   12581   18281.1640
   12582   18325.8258
   12583   18276.4252
   12584   18126.9430
   12585   18421.5643
   12586   18352.7321
   12587   18021.3117
   12588   17978.7856
   12589   18148.6024
   12590   18091.3307
   12591   18243.2680
   12592   18354.4521
   12593   18134.9075
   12594   18052.2781
   12595   18539.2936
   12596   18281.2099
   12597   18452.1744
   12598   18385.4071
   12599   18486.6288
   12600   18383.9239
   12601   18542.9882
   12602   18472.3876
   12603   18275.3268
   12604   18167.1265
   12605   18203.1939
   12606   18361.4373
   12607   18130.7860
   12608   18435.9944
   12609   18376.9580
   12610   18584.6289
   12611   18370.1393
   12612   18495.9152
   12613   18167.8359
   12614   18387.5347
   12615   18540.4753
   12616   18457.6615
   12617   18306.3168
   12618   18287.4221
   12619   18628.8284
   12620   18653.1283
   12621   18279.8439
   12622   18145.2945
   12623   18412.3284
   12624   18314.7856
   12625   18472.9324
   12626   18595.9702
   12627   18900.4169
   12628   18255.3801
   12629   18624.6821
   12630   18420.1581
   12631   18432.9684
   12632   18662.3713
   12633   18238.8353
   12634   18571.0868
   12635   18252.5636
   12636   18402.7976
   12637   18363.9656
   12638   18309.1171
   12639   18329.3114
   12640   18450.9759
   12641   18321.7839
   12642   18503.9965
   12643   18197.6504
   12644   18222.4821
   12645   18208.5669
   12646   17812.8978
   12647   17992.4879
   12648   18293.2481
   12649   18331.5528
   12650   18324.8003
   12651   18304.5786
   12652   18169.7156
   12653   18290.0680
   12654   18455.5567
   12655   17984.8229
   12656   18049.8765
   12657   18476.9102
   12658   18277.1609
   12659   18495.7449
   12660   18467.3516
   12661   18219.3037
   12662   18451.4614
   12663   18613.4571
   12664   18432.2507
   12665   18233.6627
   12666   18038.4859
   12667   18196.8147
   12668   18170.5425
   12669   17925.0436
   12670   18251.3492
   12671   18199.7100
   12672   18108.1633
   12673   18470.9336
   12674   18196.6217
   12675   17865.2779
   12676   18014.1524
   12677   17937.4846
   12678   17988.3723
   12679   18118.7871
   12680   18083.6414
   12681   17841.8744
   12682   17963.5547
   12683   17743.2400
   12684   17900.3228
   12685   17724.5621
   12686   17725.6236
   12687   17593.8308
   12688   17730.0845
   12689   17928.2517
   12690   17903.6879
   12691   17699.2056
   12692   17769.1047
   12693   17440.2890
   12694   17700.7234
   12695   17520.1300
   12696   17897.9665
   12697   18041.5873
   12698   18074.5863
   12699   17979.2408
   12700   18152.5992
   12701   17912.9819
   12702   18013.1455
   12703   18151.0242
   12704   17758.9800
   12705   17963.0870
   12706   17742.6146
   12707   17930.9429
   12708   17953.7921
   12709   17927.1571
   12710   18122.7149
   12711   17978.1976
   12712   17963.1160
   12713   18067.1854
   12714   17825.1556
   12715   17679.1357
   12716   17740.8344
   12717   17918.8135
   12718   18166.0529
   12719   18167.1966
   12720   17823.9886
   12721   18166.2130
   12722   18035.7507
   12723   18099.9942
   12724   17801.1220
   12725   17785.3800
   12726   17902.8574
   12727   17884.6254
   12728   18088.6516
   12729   18181.0536
   12730   18050.9346
   12731   18189.9520
   12732   18138.8412
   12733   18417.4778
   12734   18171.8829
   12735   17977.6976
   12736   17911.7460
   12737   17833.5205
   12738   17888.2756
   12739   17873.7441
   12740   18055.6852
   12741   18140.1312
   12742   17894.8109
   12743   17994.1584
   12744   17680.9800
   12745   17806.4571
   12746   17761.8725
   12747   17892.0923
   12748   18063.5156
   12749   17817.5272
   12750   17746.9064
   12751   17864.6270
   12752   17710.6992
   12753   17925.0765
   12754   17876.9974
   12755   17733.8732
   12756   17573.3596
   12757   17936.9697
   12758   17512.6456
   12759   17725.6701
   12760   17942.8120
   12761   17857.7091
   12762   17784.2412
   12763   17845.8837
   12764   17847.7330
   12765   18218.1760
   12766   17851.4778
   12767   18166.5654
   12768   17794.3467
   12769   17976.2665
   12770   17542.7208
   12771   17762.7858
   12772   17806.1591
   12773   17768.3774
   12774   17829.8434
   12775   17882.9492
   12776   18033.6349
   12777   17940.9156
   12778   17423.6033
   12779   17501.0503
   12780   17691.8486
   12781   17821.7073
   12782   17669.8733
   12783   17883.6419
   12784   17716.1049
   12785   17794.1868
   12786   17517.9187
   12787   17662.1191
   12788   17788.0979
   12789   17833.8693
   12790   17682.8170
   12791   17982.8099
   12792   18194.9042
   12793   17813.8306
   12794   18071.2274
   12795   18204.4039
   12796   17990.9311
   12797   18018.8148
   12798   17818.6657
   12799   18186.6801
   12800   17701.2458
   12801   17908.9695
   12802   17846.2606
   12803   17698.1718
   12804   18023.3742
   12805   17734.3300
   12806   17876.2791
   12807   17963.2476
   12808   18153.9140
   12809   18262.3978
   12810   17701.1286
   12811   18015.1050
   12812   18104.8871
   12813   17659.5846
   12814   18220.6571
   12815   17932.4219
   12816   17873.4640
   12817   17946.0349
   12818   18063.1767
   12819   17919.4377
   12820   17829.8266
   12821   17843.2335
   12822   17776.0604
   12823   17595.7996
   12824   17940.4200
   12825   17670.3051
   12826   17693.9888
   12827   17726.6995
   12828   18011.2588
   12829   18216.9629
   12830   17690.2109
   12831   17944.0392
   12832   17712.0246
   12833   18122.2651
   12834   17812.3275
   12835   17672.0192
   12836   17922.5741
   12837   17652.8137
   12838   17877.6237
   12839   17850.0139
   12840   17871.6406
   12841   17866.8943
   12842   17925.4943
   12843   17933.7689
   12844   17771.1379
   12845   17643.0435
   12846   17785.9873
   12847   17686.8878
   12848   17852.3374
   12849   18049.7599
   12850   17825.1405
   12851   18288.4146
   12852   18044.8617
   12853   18054.3111
   12854   18187.3968
   12855   17768.6775
   12856   18257.3603
   12857   18310.0183
   12858   17858.1267
   12859   17776.1606
   12860   17887.7845
   12861   17705.7340
   12862   18109.0496
   12863   17715.0972
   12864   17921.1127
   12865   18280.4786
   12866   18161.3035
   12867   18139.7708
   12868   18131.3390
   12869   18194.7730
   12870   17894.9913
   12871   18111.7033
   12872   18159.4293
   12873   17985.5274
   12874   17883.9345
   12875   18248.8552
   12876   17925.6425
   12877   17805.0239
   12878   17872.0508
   12879   17959.1940
   12880   18084.3152
   12881   18121.9142
   12882   17869.6914
   12883   17921.4446
   12884   18017.8915
   12885   18215.6875
   12886   17900.5308
   12887   17869.8215
   12888   17889.2753
   12889   17840.6959
   12890   18065.1420
   12891   18074.9930
   12892   17973.3463
   12893   17905.8690
   12894   17807.3120
   12895   18002.5848
   12896   17832.0892
   12897   17783.4402
   12898   18026.2097
   12899   18034.0595
   12900   17827.8258
   12901   17812.0288
   12902   18085.0613
   12903   17802.4524
   12904   17524.1616
   12905   17808.6125
   12906   17800.6033
   12907   17666.8720
   12908   17816.2094
   12909   17776.4530
   12910   17625.0288
   12911   17875.4793
   12912   17830.6010
   12913   17845.5736
   12914   17977.2116
   12915   17683.6065
   12916   17695.6732
   12917   17883.5688
   12918   17855.0490
   12919   17845.5494
   12920   18148.9180
   12921   17893.4730
   12922   18089.8587
   12923   17651.6937
   12924   17907.6476
   12925   17743.8275
   12926   18104.9466
   12927   17901.9306
   12928   17942.3849
   12929   17961.6034
   12930   18144.0235
   12931   17954.5766
   12932   18078.7358
   12933   17838.1147
   12934   18208.5079
   12935   18182.2835
   12936   18114.1859
   12937   17951.7091
   12938   18292.0815
   12939   18113.0671
   12940   18262.2445
   12941   18372.4664
   12942   18243.0272
   12943   18752.7340
   12944   18104.9277
   12945   18079.9828
   12946   18476.9138
   12947   17879.3719
   12948   18055.0903
   12949   18225.6271
   12950   18213.4362
   12951   17895.3759
   12952   17941.4970
   12953   17789.3790
   12954   17771.0604
   12955   17976.7510
   12956   17990.7326
   12957   18000.7040
   12958   17939.6148
   12959   17751.6593
   12960   17662.9167
   12961   17903.7640
   12962   17898.8720
   12963   17700.1015
   12964   18027.1039
   12965   18083.5538
   12966   17623.9226
   12967   17851.8455
   12968   17789.4501
   12969   17800.3745
   12970   17741.3647
   12971   17726.4946
   12972   17434.3254
   12973   17664.2493
   12974   18078.8255
   12975   17740.3739
   12976   17937.7532
   12977   18126.1964
   12978   18074.1519
   12979   17847.2166
   12980   17797.2109
   12981   18145.8917
   12982   18014.4643
   12983   18082.2045
   12984   18122.7343
   12985   18277.4412
   12986   18029.4828
   12987   17953.5883
   12988   18148.8946
   12989   18013.7744
   12990   18213.0357
   12991   18045.6437
   12992   17907.0184
   12993   17878.7391
   12994   18093.3221
   12995   17913.4203
   12996   17906.0639
   12997   17892.2281
   12998   17610.2968
   12999   17982.5759
   13000   17918.6525
   13001   17910.7013
   13002   17882.6025
   13003   18176.3280
   13004   17793.2719
   13005   18086.2064
   13006   18102.7999
   13007   18056.1264
   13008   17840.9159
   13009   17978.1136
   13010   18127.9531
   13011   18257.7595
   13012   18050.0665
   13013   17993.3048
   13014   17832.9657
   13015   18164.0679
   13016   17890.9446
   13017   17662.3198
   13018   18056.4154
   13019   17648.1222
   13020   18175.9614
   13021   18008.6431
   13022   17903.8343
   13023   17923.6470
   13024   17795.1846
   13025   17932.7528
   13026   17852.9920
   13027   17981.0085
   13028   17951.9104
   13029   18103.0702
   13030   18170.7607
   13031   18017.0101
   13032   18119.3136
   13033   17990.4106
   13034   17842.5731
   13035   18034.2134
   13036   17809.4852
   13037   17958.2978
   13038   17797.7356
   13039   18171.4348
   13040   17675.1500
   13041   18031.8729
   13042   18262.9001
   13043   18296.1013
   13044   18319.2607
   13045   18241.4070
   13046   18401.6172
   13047   18360.5885
   13048   18041.3758
   13049   18091.1206
   13050   17836.9990
   13051   17738.0606
   13052   18201.8114
   13053   18168.8376
   13054   17774.5904
   13055   17958.9515
   13056   18264.5390
   13057   17925.7524
   13058   18037.3895
   13059   17943.6496
   13060   17933.5152
   13061   17971.8511
   13062   18013.8165
   13063   18079.8842
   13064   17922.1287
   13065   17785.8255
   13066   17432.8867
   13067   18051.6526
   13068   18096.5458
   13069   17753.7059
   13070   17824.9316
   13071   17771.8948
   13072   18218.1375
   13073   17819.8369
   13074   17776.5539
   13075   17910.8016
   13076   17921.0269
   13077   18115.9208
   13078   17989.5430
   13079   18065.0379
   13080   17650.8051
   13081   17797.3298
   13082   17727.4853
   13083   17912.4160
   13084   17963.3962
   13085   17723.4983
   13086   17704.7746
   13087   17547.4689
   13088   17855.8092
   13089   17906.4992
   13090   18028.5772
   13091   17722.8639
   13092   17876.2160
   13093   17837.7487
   13094   17698.5628
   13095   17879.3773
   13096   18014.6616
   13097   17604.6233
   13098   17517.9178
   13099   17869.0281
   13100   17919.2819
   13101   17743.1689
   13102   17894.2621
   13103   17889.8672
   13104   17835.8778
   13105   18068.3901
   13106   18056.0276
   13107   18180.4451
   13108   18102.9106
   13109   17879.0282
   13110   18268.7433
   13111   18047.0640
   13112   18213.5769
   13113   18161.7286
   13114   18227.6579
   13115   18239.4312
   13116   18117.5024
   13117   18178.0181
   13118   18412.1442
   13119   18193.6647
   13120   17769.8321
   13121   18025.8869
   13122   18063.4305
   13123   17970.2140
   13124   17825.7953
   13125   18232.3116
   13126   18295.8759
   13127   18053.1618
   13128   18046.5352
   13129   17888.0458
   13130   17976.0913
   13131   17963.2485
   13132   18238.7870
   13133   18127.5569
   13134   17861.2205
   13135   18045.5546
   13136   18081.9595
   13137   18026.8174
   13138   17792.5286
   13139   18006.7641
   13140   17988.6440
   13141   18158.2586
   13142   17897.6834
   13143   18104.6324
   13144   18224.4192
   13145   18074.2472
   13146   18278.6047
   13147   17985.5673
   13148   18071.8136
   13149   18003.9500
   13150   17757.6559
   13151   17984.1604
   13152   17904.7450
   13153   17921.0078
   13154   17859.9166
   13155   18066.5029
   13156   18170.8864
   13157   18004.3812
   13158   18144.1440
   13159   18139.2189
   13160   18084.9658
   13161   17971.8036
   13162   18212.5304
   13163   18137.5843
   13164   18067.0338
   13165   18450.8164
   13166   18030.4428
   13167   17927.3863
   13168   17695.9137
   13169   18079.8822
   13170   17704.7825
   13171   17926.4223
   13172   18095.2726
   13173   18246.2687
   13174   18121.8174
   13175   17985.3833
   13176   17889.6045
   13177   17847.0585
   13178   18038.3621
   13179   18170.8249
   13180   18083.3057
   13181   18190.8640
   13182   18111.4408
   13183   17844.4381
   13184   17994.5009
   13185   18126.4020
   13186   18130.9246
   13187   17776.5466
   13188   17814.0842
   13189   18006.8960
   13190   17787.5935
   13191   17690.6305
   13192   17785.5107
   13193   17891.4397
   13194   17927.6333
   13195   17995.6601
   13196   17817.1128
   13197   17714.7006
   13198   18117.2148
   13199   17804.0706
   13200   17929.9955
   13201   17995.9103
   13202   18151.1740
   13203   18064.0544
   13204   17808.9172
   13205   18001.2802
   13206   17857.9537
   13207   17887.3681
   13208   17678.9684
   13209   17918.6859
   13210   17820.2886
   13211   17850.2424
   13212   17905.6372
   13213   17884.6527
   13214   17899.7448
   13215   18073.1158
   13216   17573.0256
   13217   18148.5561
   13218   18178.6093
   13219   17811.6213
   13220   17693.1067
   13221   17905.5114
   13222   17727.5542
   13223   17781.1514
   13224   17805.8701
   13225   18093.3186
   13226   17811.8330
   13227   17687.9274
   13228   17900.2850
   13229   17915.7299
   13230   17850.6365
   13231   17825.1636
   13232   18074.5594
   13233   18060.5963
   13234   18170.7521
   13235   17976.2407
   13236   18149.7114
   13237   18186.8459
   13238   18037.6150
   13239   17902.6781
   13240   18127.7594
   13241   17954.8990
   13242   18299.6780
   13243   18336.7072
   13244   18197.2116
   13245   18092.6743
   13246   18408.6433
   13247   18203.7680
   13248   18483.0513
   13249   18469.0783
   13250   18171.2410
   13251   18372.5135
   13252   18347.6629
   13253   18142.6833
   13254   18282.1735
   13255   18039.7111
   13256   18207.8582
   13257   18046.1827
   13258   18264.1996
   13259   17988.2840
   13260   18276.1996
   13261   18113.8534
   13262   18521.3561
   13263   18039.9226
   13264   18374.5938
   13265   17863.8081
   13266   18341.7078
   13267   18117.8867
   13268   18259.2946
   13269   17977.5869
   13270   17907.5825
   13271   18029.7479
   13272   18131.8585
   13273   18383.5082
   13274   18270.5474
   13275   18067.3634
   13276   17892.0301
   13277   18032.9071
   13278   17867.0647
   13279   17880.3238
   13280   17827.7579
   13281   17803.2956
   13282   18145.8406
   13283   18285.4192
   13284   17903.2979
   13285   17897.3739
   13286   17969.1825
   13287   17867.9965
   13288   17916.0939
   13289   17888.7734
   13290   17666.4553
   13291   18036.3167
   13292   18134.1034
   13293   17837.8678
   13294   17926.8599
   13295   18020.5149
   13296   17608.0702
   13297   17786.8450
   13298   17826.5480
   13299   17959.5440
   13300   17868.2576
   13301   17858.0490
   13302   17954.6871
   13303   17922.0305
   13304   17803.2855
   13305   18111.1182
   13306   18040.2671
   13307   17523.2335
   13308   17823.6546
   13309   17791.6171
   13310   17960.1366
   13311   17734.2403
   13312   18032.8366
   13313   17839.4824
   13314   17773.6700
   13315   17649.0492
   13316   17880.9705
   13317   17821.9855
   13318   17679.2678
   13319   17798.8750
   13320   17665.7793
   13321   17963.8746
   13322   17758.3287
   13323   17722.1609
   13324   17942.5136
   13325   17649.6377
   13326   17697.7003
   13327   17825.8559
   13328   17701.5442
   13329   18062.2985
   13330   17795.6253
   13331   17952.5473
   13332   18112.1022
   13333   17753.4813
   13334   17801.8159
   13335   18185.5005
   13336   17841.7274
   13337   18149.4001
   13338   18047.1423
   13339   18084.8910
   13340   18047.7615
   13341   18097.0172
   13342   17899.5630
   13343   17894.3424
   13344   18117.6578
   13345   17938.6313
   13346   18213.1135
   13347   17812.9164
   13348   17968.9964
   13349   17797.1474
   13350   18108.7114
   13351   17909.7263
   13352   17912.1344
   13353   17963.6343
   13354   18040.3186
   13355   18083.0683
   13356   17969.8380
   13357   18054.6721
   13358   18252.0036
   13359   18063.2709
   13360   18251.3460
   13361   18528.6636
   13362   18304.5498
   13363   18128.3401
   13364   18068.9790
   13365   17943.5832
   13366   17627.7610
   13367   17984.1001
   13368   17997.4316
   13369   18092.6033
   13370   18154.3934
   13371   18232.8232
   13372   17862.8219
   13373   17806.8294
   13374   17977.4227
   13375   17925.2153
   13376   18135.6559
   13377   17637.7361
   13378   17965.1346
   13379   18009.4068
   13380   18133.2098
   13381   18015.8676
   13382   18174.7562
   13383   18172.1101
   13384   17953.9661
   13385   18018.9634
   13386   17896.0953
   13387   18070.3974
   13388   18221.9076
   13389   18179.8091
   13390   18372.0553
   13391   17944.9090
   13392   18303.2209
   13393   18017.8717
   13394   18273.5000
   13395   18105.1060
   13396   18093.8632
   13397   18466.0701
   13398   18221.2029
   13399   18175.0628
   13400   18143.6366
   13401   17941.4204
   13402   17923.8219
   13403   18348.8196
   13404   18095.1403
   13405   17997.4219
   13406   18257.8738
   13407   18097.8507
   13408   18296.2410
   13409   18259.6082
   13410   18360.8057
   13411   17910.8002
   13412   18054.4264
   13413   18256.0911
   13414   18060.1090
   13415   18041.1737
   13416   18021.1228
   13417   18125.9682
   13418   18158.9291
   13419   18013.4336
   13420   18216.5509
   13421   18086.2611
   13422   18106.5826
   13423   18085.1192
   13424   18246.3172
   13425   18297.8484
   13426   18165.2026
   13427   18234.3890
   13428   18047.1541
   13429   18093.7398
   13430   17860.8358
   13431   18058.8291
   13432   18200.4134
   13433   18247.8195
   13434   17966.0695
   13435   17873.4941
   13436   18166.2488
   13437   17846.2200
   13438   18075.8455
   13439   18023.4549
   13440   18272.4761
   13441   17955.6904
   13442   17681.7367
   13443   18127.0666
   13444   18085.1837
   13445   17776.9979
   13446   17945.9242
   13447   17730.3141
   13448   18016.1940
   13449   18194.6690
   13450   17952.8159
   13451   18097.6592
   13452   18060.7634
   13453   18339.8574
   13454   18199.8678
   13455   17904.7509
   13456   17978.5860
   13457   18137.9886
   13458   18067.8979
   13459   18078.2415
   13460   18005.7650
   13461   18030.3861
   13462   18196.3720
   13463   18195.4280
   13464   17993.7159
   13465   18036.0911
   13466   17802.3586
   13467   17918.6646
   13468   18351.4831
   13469   17668.0670
   13470   18134.1359
   13471   18228.5790
   13472   18247.4131
   13473   18318.1054
   13474   17947.8413
   13475   17809.6571
   13476   17742.2998
   13477   17648.8727
   13478   17845.2520
   13479   18214.1090
   13480   17916.9258
   13481   17906.6371
   13482   17814.3358
   13483   18130.2833
   13484   17953.9860
   13485   18140.0529
   13486   17874.5991
   13487   18046.0154
   13488   18147.8992
   13489   17988.6959
   13490   17724.7621
   13491   17914.7186
   13492   18049.1342
   13493   18227.6412
   13494   18265.7152
   13495   17829.4162
   13496   17869.0575
   13497   17913.9042
   13498   18326.0392
   13499   18126.3115
   13500   17959.4811
   13501   18250.8981
   13502   17842.6536
   13503   17995.5426
   13504   17992.8211
   13505   17995.4297
   13506   18183.2117
   13507   17883.6698
   13508   17940.8328
   13509   18032.0715
   13510   18063.2363
   13511   18187.9919
   13512   17786.6982
   13513   18199.2285
   13514   18089.8900
   13515   18125.1875
   13516   18092.7640
   13517   18215.9412
   13518   18016.2562
   13519   18113.8863
   13520   18077.4254
   13521   17934.8129
   13522   18306.0755
   13523   18137.1157
   13524   17939.2107
   13525   17991.6986
   13526   18305.6806
   13527   17962.2809
   13528   17868.8605
   13529   17937.9461
   13530   17820.9510
   13531   17957.6005
   13532   17827.9944
   13533   17889.3616
   13534   17739.5723
   13535   17930.9711
   13536   17734.6309
   13537   17853.2635
   13538   17666.4729
   13539   17826.1468
   13540   17602.0932
   13541   17829.9977
   13542   17851.9035
   13543   17827.2612
   13544   17611.8687
   13545   17973.5784
   13546   17828.6355
   13547   17683.3144
   13548   18136.0639
   13549   18196.5493
   13550   17862.7421
   13551   17987.9955
   13552   17944.4449
   13553   17842.9180
   13554   17946.0632
   13555   17881.7701
   13556   18031.5280
   13557   17958.3198
   13558   18063.8186
   13559   17864.7465
   13560   17949.6752
   13561   17845.0910
   13562   17976.2042
   13563   18029.3251
   13564   18075.7985
   13565   17755.9433
   13566   17999.5947
   13567   17710.2359
   13568   17903.2524
   13569   17650.9137
   13570   18088.3076
   13571   17823.8303
   13572   18070.9461
   13573   17598.0414
   13574   17838.3866
   13575   18084.1431
   13576   18008.8023
   13577   17895.0102
   13578   17884.1937
   13579   18277.5318
   13580   18263.8605
   13581   18139.6550
   13582   17980.2463
   13583   18049.9523
   13584   17997.1468
   13585   18035.2698
   13586   18120.9059
   13587   18186.4486
   13588   18091.8497
   13589   17998.0854
   13590   17816.9077
   13591   17744.0256
   13592   17839.9764
   13593   17520.6250
   13594   17791.9376
   13595   17585.9564
   13596   17588.4166
   13597   17655.7443
   13598   17718.1811
   13599   17797.4867
   13600   17503.7949
   13601   17724.9350
   13602   17586.2597
   13603   17727.4817
   13604   17780.9235
   13605   17618.8782
   13606   17333.3093
   13607   17836.6205
   13608   17409.8359
   13609   17623.8592
   13610   17400.8706
   13611   17434.2170
   13612   17185.5395
   13613   17580.1569
   13614   17636.2226
   13615   17782.0163
   13616   17797.0533
   13617   17535.7922
   13618   17669.6640
   13619   17609.6731
   13620   17548.6298
   13621   17663.4473
   13622   17388.0654
   13623   17480.5533
   13624   17533.6961
   13625   17524.1196
   13626   17649.8533
   13627   17579.3205
   13628   17471.9032
   13629   17507.9848
   13630   17511.6412
   13631   17352.8931
   13632   17788.1338
   13633   17788.4962
   13634   17610.6829
   13635   17732.1681
   13636   17761.3974
   13637   17652.2962
   13638   18031.2247
   13639   17716.9939
   13640   17886.9578
   13641   17716.1693
   13642   17632.9882
   13643   17963.9193
   13644   17695.9286
   13645   18024.5642
   13646   17907.9208
   13647   18004.1819
   13648   17574.0321
   13649   18001.7084
   13650   18007.8992
   13651   17934.9335
   13652   17895.3332
   13653   17958.1335
   13654   17788.6555
   13655   17985.1447
   13656   17873.0461
   13657   17835.3951
   13658   18213.8287
   13659   18063.0167
   13660   17911.4584
   13661   17960.5187
   13662   18108.3899
   13663   17767.7976
   13664   17716.0360
   13665   17879.1359
   13666   17728.6610
   13667   17875.9447
   13668   17661.3864
   13669   18134.5507
   13670   17562.7561
   13671   17761.5057
   13672   17829.4497
   13673   17890.7833
   13674   17904.5025
   13675   18069.2694
   13676   18047.0646
   13677   17871.0738
   13678   18069.4458
   13679   17819.2984
   13680   18127.5843
   13681   17949.8498
   13682   17793.1092
   13683   17813.4594
   13684   17872.5622
   13685   17702.0224
   13686   17872.5501
   13687   17585.6693
   13688   17336.6984
   13689   17612.5788
   13690   17508.5242
   13691   17744.8640
   13692   17766.3229
   13693   17592.8531
   13694   17631.2609
   13695   17931.8169
   13696   18004.0359
   13697   17796.2405
   13698   17600.2316
   13699   17764.6725
   13700   17716.0239
   13701   17719.0640
   13702   18070.3796
   13703   17476.0881
   13704   17594.0824
   13705   17320.8801
   13706   17553.6185
   13707   17669.2499
   13708   17539.3193
   13709   17649.3541
   13710   17740.8434
   13711   17527.4884
   13712   17986.6501
   13713   17849.1407
   13714   17886.8199
   13715   17779.5492
   13716   17611.7441
   13717   17718.7760
   13718   17438.2890
   13719   17916.0857
   13720   17908.7747
   13721   17645.7978
   13722   17622.2057
   13723   18026.5260
   13724   17612.4551
   13725   17694.3147
   13726   17793.7011
   13727   17856.7177
   13728   17923.4380
   13729   17800.9680
   13730   17810.6657
   13731   17746.4710
   13732   17858.7379
   13733   17845.8629
   13734   18045.6042
   13735   17981.3424
   13736   17922.1896
   13737   17840.6795
   13738   18049.9367
   13739   17805.5585
   13740   17725.9613
   13741   17707.0901
   13742   18172.0540
   13743   17827.4666
   13744   18001.3651
   13745   17673.0620
   13746   18028.9661
   13747   18115.3449
   13748   18406.3763
   13749   18302.5132
   13750   17596.5450
   13751   17770.5048
   13752   17918.8710
   13753   18002.8761
   13754   18066.9524
   13755   17876.9857
   13756   18254.2622
   13757   17878.4053
   13758   18016.9616
   13759   17656.8522
   13760   18027.8741
   13761   17831.4874
   13762   17967.0753
   13763   17961.4785
   13764   17919.1907
   13765   17997.8521
   13766   18337.8169
   13767   18391.5475
   13768   18375.9570
   13769   18309.4608
   13770   18670.1227
   13771   18256.7060
   13772   18032.7327
   13773   18272.1553
   13774   17975.9132
   13775   18377.8942
   13776   18177.4426
   13777   17900.8305
   13778   17930.5923
   13779   18268.2626
   13780   18005.7493
   13781   18033.3638
   13782   18117.3087
   13783   18274.8187
   13784   18368.0421
   13785   18294.9579
   13786   18254.6600
   13787   17939.1664
   13788   17884.2757
   13789   18064.8350
   13790   18246.9684
   13791   18279.8434
   13792   18466.6124
   13793   18183.6881
   13794   18211.6728
   13795   18094.1664
   13796   18006.0021
   13797   18121.2751
   13798   17679.4569
   13799   18034.9264
   13800   17783.8617
   13801   17877.5586
   13802   18198.1725
   13803   17925.7013
   13804   18144.2942
   13805   17867.0375
   13806   17982.0096
   13807   17835.8885
   13808   17731.8473
   13809   18061.2088
   13810   18075.2658
   13811   17984.1093
   13812   18091.3711
   13813   17882.1238
   13814   17765.4573
   13815   17917.7154
   13816   17717.9217
   13817   17893.4975
   13818   18063.3266
   13819   18001.2779
   13820   18076.9333
   13821   18135.8393
   13822   18153.8826
   13823   18484.0477
   13824   18139.2657
   13825   18144.6531
   13826   17829.7217
   13827   18195.6323
   13828   17855.8681
   13829   17804.3202
   13830   17889.2458
   13831   17818.0490
   13832   17749.7730
   13833   18063.2643
   13834   17994.7461
   13835   17910.2803
   13836   17762.8604
   13837   17698.7958
   13838   17759.8641
   13839   17985.9484
   13840   17866.0036
   13841   17952.6473
   13842   17603.6598
   13843   17882.2305
   13844   17731.3555
   13845   17648.9957
   13846   17746.7816
   13847   17509.0792
   13848   17892.3898
   13849   17849.5981
   13850   17864.0218
   13851   17811.9095
   13852   17679.0499
   13853   17610.3828
   13854   17862.9484
   13855   17711.5321
   13856   17830.0171
   13857   18174.9758
   13858   17730.7182
   13859   17631.0379
   13860   17762.7158
   13861   17598.3741
   13862   17760.0657
   13863   17695.5146
   13864   17431.0422
   13865   17692.6591
   13866   17629.8528
   13867   17819.4380
   13868   17760.6632
   13869   17991.8519
   13870   17759.4105
   13871   17932.3085
   13872   17988.1067
   13873   17806.9113
   13874   17848.8322
   13875   18097.2869
   13876   18110.6701
   13877   17959.2750
   13878   18030.9093
   13879   18041.7072
   13880   17629.4941
   13881   17786.5220
   13882   18001.4468
   13883   17916.8121
   13884   17789.3751
   13885   17905.5214
   13886   18122.8796
   13887   17748.4573
   13888   17838.1059
   13889   18066.6185
   13890   17964.7962
   13891   18152.2250
   13892   18078.8215
   13893   18145.9911
   13894   18118.8859
   13895   18341.7508
   13896   18161.9169
   13897   18213.4314
   13898   18144.5196
   13899   18108.7568
   13900   18057.9627
   13901   18196.9513
   13902   18258.0834
   13903   18167.7097
   13904   17869.3269
   13905   18532.7235
   13906   17978.0268
   13907   18241.2234
   13908   17945.4775
   13909   17894.4405
   13910   18416.6113
   13911   18034.0593
   13912   18358.6698
   13913   18210.2125
   13914   18036.2434
   13915   18077.3989
   13916   17868.0458
   13917   17946.7943
   13918   17977.7233
   13919   18231.4547
   13920   17948.3345
   13921   18042.4446
   13922   18256.8571
   13923   17836.5937
   13924   18299.9815
   13925   17906.1750
   13926   18414.8426
   13927   18281.5850
   13928   18199.8449
   13929   18178.1220
   13930   18450.3093
   13931   18282.3333
   13932   18242.3149
   13933   17957.2665
   13934   17982.3245
   13935   18304.1214
   13936   18110.5523
   13937   18402.3351
   13938   18189.6215
   13939   18190.9952
   13940   18251.8810
   13941   18275.5747
   13942   18499.8964
   13943   18290.6339
   13944   18015.0545
   13945   18050.2369
   13946   18279.4916
   13947   18239.3052
   13948   18487.3073
   13949   18356.7671
   13950   18508.9972
   13951   18158.4683
   13952   18244.6392
   13953   17971.7908
   13954   18527.1008
   13955   18347.1899
   13956   18199.1769
   13957   18534.2304
   13958   18141.4315
   13959   18285.8070
   13960   17896.1072
   13961   18017.5588
   13962   18319.2087
   13963   18353.6940
   13964   18165.9710
   13965   18557.5822
   13966   18049.4462
   13967   18393.5064
   13968   18121.8652
   13969   18211.7710
   13970   18228.3148
   13971   18290.7533
   13972   18364.4651
   13973   18463.9346
   13974   18160.6907
   13975   18135.3378
   13976   18354.9096
   13977   18123.8185
   13978   18477.9925
   13979   18425.1345
   13980   18440.6951
   13981   18306.3481
   13982   18283.6694
   13983   18373.6842
   13984   18202.5209
   13985   18212.6260
   13986   18421.9648
   13987   18148.3059
   13988   18173.4787
   13989   18394.3915
   13990   18567.2132
   13991   18347.8023
   13992   18117.1305
   13993   18459.1254
   13994   17756.4107
   13995   18316.7489
   13996   18082.3421
   13997   18338.8711
   13998   18034.0860
   13999   18390.6200
   14000   18435.9650
   14001   18247.3646
   14002   18139.6661
   14003   18543.4794
   14004   18041.5713
   14005   18438.2755
   14006   18275.6128
   14007   18692.6182
   14008   18492.3528
   14009   18302.7468
   14010   18389.2189
   14011   18493.9273
   14012   18353.7322
   14013   18389.5756
   14014   18556.1715
   14015   18256.2855
   14016   18370.5048
   14017   18413.5102
   14018   18244.4617
   14019   18217.9113
   14020   18454.3974
   14021   18235.4313
   14022   18650.7270
   14023   18080.0849
   14024   18171.7202
   14025   18296.8733
   14026   18417.1473
   14027   18006.4341
   14028   18457.4658
   14029   18465.7682
   14030   18524.6797
   14031   18559.5547
   14032   18605.7522
   14033   18219.8648
   14034   18565.4531
   14035   18759.8637
   14036   18585.3624
   14037   18377.1602
   14038   18129.8042
   14039   18192.1151
   14040   18345.9212
   14041   18233.1892
   14042   18244.9465
   14043   18393.8366
   14044   18164.2939
   14045   18277.7548
   14046   18124.7981
   14047   18296.4402
   14048   18249.5486
   14049   18286.5949
   14050   18159.1127
   14051   18249.7466
   14052   18113.0293
   14053   18424.9029
   14054   18289.9328
   14055   18176.8620
   14056   18409.3322
   14057   18405.4772
   14058   18312.9747
   14059   18089.9882
   14060   18032.0404
   14061   18300.8776
   14062   18327.6673
   14063   18415.1794
   14064   18147.6477
   14065   18093.2509
   14066   18330.5734
   14067   18198.7374
   14068   18336.9715
   14069   18364.3339
   14070   18232.5472
   14071   18064.5936
   14072   18177.1109
   14073   18101.0378
   14074   18143.9200
   14075   17970.3338
   14076   18186.8389
   14077   18312.6775
   14078   18048.1094
   14079   18174.0784
   14080   17989.6116
   14081   18278.0138
   14082   17924.8942
   14083   18418.0498
   14084   18486.3180
   14085   18267.7629
   14086   18428.0853
   14087   18564.4709
   14088   18228.6807
   14089   18299.8913
   14090   18126.2805
   14091   18363.9275
   14092   18225.2416
   14093   18215.0448
   14094   18121.0357
   14095   17754.6338
   14096   17891.7897
   14097   18061.9622
   14098   17928.8826
   14099   18248.4135
   14100   18013.8592
   14101   17901.8922
   14102   18006.7457
   14103   17878.8970
   14104   18138.1567
   14105   17925.0524
   14106   18098.3836
   14107   18104.1986
   14108   18038.7951
   14109   17777.0839
   14110   17676.4802
   14111   17765.5653
   14112   18141.7017
   14113   18289.2822
   14114   18127.8915
   14115   18065.8641
   14116   18520.5258
   14117   18341.9711
   14118   18157.7736
   14119   18186.0010
   14120   18165.0803
   14121   18192.5720
   14122   18103.6747
   14123   18306.2035
   14124   18050.6484
   14125   18253.2747
   14126   18452.1767
   14127   18323.7685
   14128   18351.0739
   14129   18453.8719
   14130   18477.8462
   14131   18348.9855
   14132   18066.8340
   14133   18113.9437
   14134   18280.1166
   14135   18374.4204
   14136   18617.6715
   14137   18409.7713
   14138   18393.2486
   14139   18157.0355
   14140   18236.2392
   14141   17983.4609
   14142   18393.8336
   14143   18112.3636
   14144   18459.5977
   14145   18149.9958
   14146   18118.1596
   14147   18249.9406
   14148   18153.1897
   14149   18239.0136
   14150   18153.7150
   14151   18095.9903
   14152   18132.7541
   14153   18330.7979
   14154   18483.3794
   14155   18269.8237
   14156   18352.4034
   14157   18220.4475
   14158   18355.9053
   14159   18631.6186
   14160   17988.1710
   14161   18131.8060
   14162   18075.1676
   14163   17905.7828
   14164   18274.6033
   14165   18017.2187
   14166   18164.7695
   14167   18060.0521
   14168   18318.8704
   14169   18141.2410
   14170   18174.8997
   14171   18341.6789
   14172   18199.8879
   14173   18246.9042
   14174   18232.4953
   14175   18183.1222
   14176   18304.8128
   14177   18234.9989
   14178   18546.9542
   14179   18111.1583
   14180   17819.5667
   14181   18191.4729
   14182   18148.6482
   14183   18255.3296
   14184   18006.1688
   14185   18290.8685
   14186   18299.4390
   14187   18277.8661
   14188   18140.1576
   14189   18225.1027
   14190   18131.9151
   14191   18022.7195
   14192   18335.0400
   14193   18245.9914
   14194   18316.0807
   14195   18177.8522
   14196   18177.5443
   14197   18348.9539
   14198   18374.0443
   14199   18015.1633
   14200   18129.6452
   14201   18338.5113
   14202   18073.6079
   14203   18186.4422
   14204   17997.1613
   14205   18244.9899
   14206   18377.3870
   14207   18348.5226
   14208   18140.9112
   14209   18197.2156
   14210   18355.5618
   14211   18270.5369
   14212   18206.4026
   14213   18345.1056
   14214   18258.7490
   14215   18235.4494
   14216   18038.6213
   14217   17902.7913
   14218   17899.5073
   14219   17788.3843
   14220   17857.3737
   14221   17991.3841
   14222   17904.4761
   14223   18104.9771
   14224   17854.8339
   14225   18064.2596
   14226   18171.6598
   14227   17719.1263
   14228   17730.5901
   14229   17936.4955
   14230   17944.0512
   14231   18069.5556
   14232   17620.7564
   14233   17692.3351
   14234   18119.4666
   14235   17813.7147
   14236   17791.6954
   14237   17744.4457
   14238   17530.2918
   14239   17677.8822
   14240   17736.7788
   14241   17340.2583
   14242   17474.7663
   14243   17480.5546
   14244   17482.8617
   14245   17564.8175
   14246   17549.5667
   14247   17479.1173
   14248   17754.7793
   14249   17634.7670
   14250   17833.8560
   14251   17809.4896
   14252   17570.9571
   14253   17753.4035
   14254   17803.8685
   14255   17799.9815
   14256   18004.4129
   14257   17607.6974
   14258   17495.2070
   14259   17784.0423
   14260   17598.7950
   14261   17848.4562
   14262   17613.7491
   14263   17453.3284
   14264   17634.6248
   14265   17454.8006
   14266   17516.1894
   14267   17737.4910
   14268   17505.3698
   14269   17937.9011
   14270   17611.1741
   14271   17841.1156
   14272   17988.3757
   14273   17845.1075
   14274   17908.8241
   14275   17808.2017
   14276   17925.4228
   14277   17696.0592
   14278   18032.4775
   14279   17768.3698
   14280   18214.9447
   14281   17636.4262
   14282   17807.1256
   14283   17939.7753
   14284   17888.8273
   14285   17695.4062
   14286   17778.5362
   14287   17808.5263
   14288   17725.4850
   14289   17715.8405
   14290   17761.9656
   14291   17846.4560
   14292   17894.3274
   14293   17779.1777
   14294   17588.3702
   14295   17855.9646
   14296   18157.1143
   14297   18117.1518
   14298   17850.4873
   14299   17931.3316
   14300   17894.5534
   14301   17795.6173
   14302   18015.8355
   14303   17800.3793
   14304   18132.9981
   14305   17768.5047
   14306   18081.8534
   14307   17917.9748
   14308   17874.3335
   14309   18274.4607
   14310   18253.4889
   14311   17893.7830
   14312   18050.8156
   14313   17695.9517
   14314   18007.8362
   14315   17729.1590
   14316   17773.4432
   14317   17889.7836
   14318   18216.4613
   14319   18105.9176
   14320   17959.6303
   14321   18015.2089
   14322   17706.3191
   14323   17661.4043
   14324   17917.3328
   14325   18131.2600
   14326   17945.5083
   14327   18135.5562
   14328   17815.4116
   14329   18173.8454
   14330   17867.3506
   14331   17933.7186
   14332   17880.0668
   14333   17803.4835
   14334   17890.7083
   14335   17749.2682
   14336   17857.3000
   14337   17689.3241
   14338   17996.5710
   14339   17772.0083
   14340   17934.8667
   14341   17950.0072
   14342   18090.3174
   14343   18079.4373
   14344   17808.7809
   14345   18072.3312
   14346   17976.8730
   14347   18142.8115
   14348   17733.7001
   14349   17705.0531
   14350   17999.4793
   14351   17813.6464
   14352   17710.9892
   14353   17841.8497
   14354   17927.5988
   14355   17861.9451
   14356   17931.6294
   14357   17935.0159
   14358   17877.3386
   14359   17795.0703
   14360   17789.7157
   14361   17963.0541
   14362   17839.3139
   14363   18307.8270
   14364   18050.5936
   14365   18326.3878
   14366   18151.1222
   14367   18280.1375
   14368   17821.6132
   14369   17938.9473
   14370   18079.0466
   14371   17617.3408
   14372   18031.2727
   14373   17889.8645
   14374   17879.9450
   14375   17871.0959
   14376   18379.6236
   14377   17837.6577
   14378   18179.8332
   14379   17836.9202
   14380   18009.0130
   14381   17770.4401
   14382   18181.5821
   14383   17669.8535
   14384   17878.8369
   14385   17705.4666
   14386   17803.3732
   14387   17691.4203
   14388   17633.7252
   14389   17633.0457
   14390   17601.1098
   14391   17918.0425
   14392   17844.7176
   14393   17641.0940
   14394   17709.8499
   14395   17896.4383
   14396   17506.4385
   14397   17637.7815
   14398   17919.6288
   14399   17828.9498
   14400   17864.0732
   14401   17920.0661
   14402   17685.6733
   14403   17598.4359
   14404   17852.1064
   14405   17848.6814
   14406   17961.0155
   14407   17672.1854
   14408   17648.5239
   14409   17743.3079
   14410   17785.6173
   14411   17651.6359
   14412   17778.9488
   14413   17788.0725
   14414   17778.9255
   14415   17859.4038
   14416   17861.0530
   14417   17666.2567
   14418   17611.4580
   14419   17545.5578
   14420   17796.3528
   14421   17694.1377
   14422   17844.1408
   14423   17811.5079
   14424   17570.8343
   14425   17483.7109
   14426   17134.7507
   14427   17620.5826
   14428   17432.6095
   14429   17607.4412
   14430   17790.5989
   14431   17735.7588
   14432   17753.2988
   14433   17886.0590
   14434   17800.2480
   14435   17666.2807
   14436   17776.6709
   14437   17431.6221
   14438   17682.5296
   14439   17703.2928
   14440   17427.5615
   14441   17826.7651
   14442   17369.9392
   14443   17590.3626
   14444   17748.8599
   14445   17332.5563
   14446   17692.8871
   14447   17597.8894
   14448   17804.3626
   14449   17928.9957
   14450   17760.8587
   14451   17659.4254
   14452   17864.5314
   14453   17859.2392
   14454   17837.8024
   14455   17732.8930
   14456   17848.9546
   14457   17537.7460
   14458   17948.9050
   14459   18054.5193
   14460   18048.1669
   14461   17826.5692
   14462   18068.9612
   14463   17699.4459
   14464   18146.8414
   14465   17947.6907
   14466   17712.4658
   14467   18020.2932
   14468   17663.2110
   14469   17890.0358
   14470   18140.4377
   14471   17906.3224
   14472   17938.8971
   14473   17967.5845
   14474   18016.4650
   14475   18009.7929
   14476   17881.9544
   14477   17870.2774
   14478   18019.3342
   14479   17844.0284
   14480   17774.5995
   14481   17756.8281
   14482   17678.0161
   14483   17811.1948
   14484   17704.1219
   14485   17781.9364
   14486   17630.7087
   14487   17927.2423
   14488   17916.1015
   14489   17615.1747
   14490   17560.8985
   14491   17640.9828
   14492   17567.7089
   14493   17683.0864
   14494   17802.3405
   14495   17661.0442
   14496   18021.3195
   14497   18088.6863
   14498   18066.8277
   14499   18117.3742
   14500   17987.6858
   14501   18074.0333
   14502   18042.3998
   14503   18096.8635
   14504   18288.3862
   14505   18009.9059
   14506   17953.1068
   14507   17993.2319
   14508   18295.8873
   14509   17870.1149
   14510   18282.5366
   14511   18093.7543
   14512   17813.9208
   14513   18089.7047
   14514   17929.3811
   14515   18312.3242
   14516   18184.5282
   14517   17764.9038
   14518   18260.5585
   14519   17636.9932
   14520   17922.3386
   14521   17914.7316
   14522   17992.6581
   14523   17779.8389
   14524   17833.5948
   14525   17857.2623
   14526   17794.0626
   14527   17754.7838
   14528   17996.6833
   14529   17880.1970
   14530   17650.8881
   14531   17883.4895
   14532   17959.0074
   14533   17680.6441
   14534   18000.3874
   14535   18216.5114
   14536   18330.3093
   14537   18053.0833
   14538   17863.2154
   14539   18107.5351
   14540   17875.6872
   14541   18115.6759
   14542   17905.8322
   14543   18076.0756
   14544   18064.4521
   14545   18417.3881
   14546   18328.7902
   14547   18003.9830
   14548   18190.3773
   14549   18093.8782
   14550   17985.3392
   14551   17995.8187
   14552   17875.8550
   14553   17455.8224
   14554   17783.5356
   14555   17804.8384
   14556   17931.1760
   14557   18036.7242
   14558   17762.5307
   14559   17768.0657
   14560   17881.8957
   14561   17795.4046
   14562   17776.8625
   14563   17868.1075
   14564   17837.4667
   14565   17795.7345
   14566   17689.1467
   14567   17728.7166
   14568   17975.0663
   14569   17795.0914
   14570   17814.6086
   14571   17923.6564
   14572   17640.9193
   14573   18038.8260
   14574   18028.6895
   14575   17978.4293
   14576   18321.9366
   14577   18013.7353
   14578   17927.4687
   14579   17984.7435
   14580   17877.9845
   14581   17941.2032
   14582   18163.8244
   14583   17942.7564
   14584   18011.4873
   14585   17985.6595
   14586   18384.0535
   14587   18069.5548
   14588   18022.9881
   14589   17991.7527
   14590   18368.7018
   14591   18103.9900
   14592   18020.6729
   14593   17979.0627
   14594   18042.2960
   14595   17834.7066
   14596   17695.4947
   14597   17869.8337
   14598   17755.3958
   14599   18066.4037
   14600   17896.8726
   14601   17897.6233
   14602   18222.4273
   14603   17669.7869
   14604   18039.9042
   14605   17864.9288
   14606   18336.5909
   14607   17900.1639
   14608   17886.9202
   14609   18189.6474
   14610   18322.7487
   14611   18040.6149
   14612   18021.0280
   14613   17794.4451
   14614   18081.5102
   14615   18240.7927
   14616   18300.9147
   14617   18253.4253
   14618   18324.7148
   14619   18109.9520
   14620   18077.1020
   14621   18064.0583
   14622   18070.2491
   14623   18279.1958
   14624   18170.8117
   14625   18085.5315
   14626   17733.8411
   14627   17918.3448
   14628   18143.3393
   14629   18087.9602
   14630   17818.7306
   14631   18026.4391
   14632   18030.7026
   14633   17708.8000
   14634   17910.0556
   14635   17828.1737
   14636   17906.9014
   14637   17950.5616
   14638   17749.7395
   14639   18098.0018
   14640   17732.9123
   14641   18129.6953
   14642   18266.0538
   14643   18122.9250
   14644   18281.6652
   14645   18196.6879
   14646   17936.5572
   14647   18022.1369
   14648   17778.6842
   14649   18123.1545
   14650   17878.2746
   14651   18023.3272
   14652   17805.2653
   14653   17990.3436
   14654   17855.1232
   14655   17686.8586
   14656   17881.1069
   14657   17808.9088
   14658   17655.9901
   14659   17688.3474
   14660   17421.8760
   14661   17560.5271
   14662   17714.1052
   14663   17771.7438
   14664   17799.6936
   14665   17650.4739
   14666   17543.8573
   14667   17763.9561
   14668   17835.4194
   14669   17541.6475
   14670   17808.1549
   14671   17781.6131
   14672   17551.6094
   14673   17592.2502
   14674   17679.7067
   14675   17665.8151
   14676   17865.7427
   14677   17708.9859
   14678   17595.2840
   14679   17568.3565
   14680   17679.1281
   14681   17719.9564
   14682   17658.5390
   14683   17299.5688
   14684   17436.8033
   14685   17460.9704
   14686   17725.7843
   14687   17462.3140
   14688   17535.7418
   14689   17574.5840
   14690   17450.8325
   14691   17349.7118
   14692   17242.9172
   14693   17207.5155
   14694   17655.6674
   14695   17528.3330
   14696   17498.0954
   14697   17828.9376
   14698   17405.5070
   14699   17386.5765
   14700   17618.0770
   14701   17542.6849
   14702   17504.3764
   14703   17590.9326
   14704   17619.2635
   14705   17671.2171
   14706   17797.8947
   14707   17804.9931
   14708   17678.4686
   14709   17763.6281
   14710   17982.6068
   14711   17772.9654
   14712   17826.2904
   14713   17891.1468
   14714   17896.4417
   14715   17756.1733
   14716   17996.2846
   14717   18093.2726
   14718   17894.7831
   14719   17331.1412
   14720   17866.0627
   14721   17821.8387
   14722   17605.1156
   14723   17524.9933
   14724   17463.5288
   14725   17607.8235
   14726   17658.1824
   14727   17664.6109
   14728   17534.4529
   14729   17472.7319
   14730   17900.3978
   14731   17857.4040
   14732   17874.8026
   14733   17971.7475
   14734   17769.8259
   14735   17737.2829
   14736   17993.2978
   14737   17907.3580
   14738   17782.9154
   14739   17769.1489
   14740   17680.2945
   14741   18025.3085
   14742   17621.4149
   14743   17834.1799
   14744   17817.7843
   14745   17903.2125
   14746   17497.2379
   14747   17930.5975
   14748   17890.8169
   14749   17768.8753
   14750   17501.4971
   14751   17616.0596
   14752   17785.0538
   14753   17913.9579
   14754   17521.3927
   14755   17731.4942
   14756   17783.9754
   14757   17945.4722
   14758   17698.3103
   14759   17682.2611
   14760   17760.5904
   14761   17635.9267
   14762   17682.7926
   14763   17929.2454
   14764   17874.5132
   14765   17936.7195
   14766   17833.7389
   14767   18070.7454
   14768   17800.2962
   14769   17903.2444
   14770   18158.4478
   14771   18101.6785
   14772   18131.9116
   14773   18085.1884
   14774   18136.6108
   14775   17772.2627
   14776   17884.0694
   14777   18460.2630
   14778   17990.6017
   14779   17978.0715
   14780   18134.2343
   14781   18375.2410
   14782   18088.8941
   14783   18253.2887
   14784   18192.8180
   14785   18224.1300
   14786   17912.8092
   14787   18232.0965
   14788   18329.8697
   14789   18365.8877
   14790   18246.4272
   14791   18045.3954
   14792   18105.4130
   14793   18261.3523
   14794   18241.7556
   14795   18038.4484
   14796   17898.3827
   14797   18248.5468
   14798   18134.1666
   14799   17903.3631
   14800   18149.9431
   14801   18060.2701
   14802   17872.3822
   14803   17764.5755
   14804   17841.3518
   14805   17904.8653
   14806   17976.6424
   14807   17858.5660
   14808   17631.7741
   14809   17861.7015
   14810   17686.6077
   14811   17929.0463
   14812   17628.0761
   14813   17914.5097
   14814   17618.8080
   14815   17357.6575
   14816   17649.4862
   14817   17711.9873
   14818   17571.8847
   14819   17827.5314
   14820   17750.1290
   14821   18025.7779
   14822   17611.5093
   14823   17842.2801
   14824   18094.8869
   14825   17907.4150
   14826   17724.0023
   14827   17908.0922
   14828   17941.8594
   14829   18016.2112
   14830   17984.6018
   14831   18040.9424
   14832   17770.0897
   14833   17807.3578
   14834   17807.8583
   14835   17857.6216
   14836   17674.6938
   14837   17838.5685
   14838   17826.8519
   14839   18087.2237
   14840   17819.1407
   14841   17814.6336
   14842   17991.2421
   14843   17992.1720
   14844   18059.5206
   14845   17854.1429
   14846   17616.0019
   14847   18086.6313
   14848   17773.6113
   14849   17880.5450
   14850   17912.3796
   14851   17955.2985
   14852   18122.9471
   14853   17660.6293
   14854   17836.7988
   14855   17797.3833
   14856   17704.0220
   14857   17819.0383
   14858   17863.3314
   14859   17593.5003
   14860   17958.1661
   14861   17834.0615
   14862   17620.2032
   14863   17628.9698
   14864   17633.9308
   14865   17478.3244
   14866   17745.4166
   14867   17761.5740
   14868   17563.4454
   14869   17904.3759
   14870   17832.5840
   14871   17656.5677
   14872   17994.6873
   14873   17957.0132
   14874   17925.3167
   14875   17802.2155
   14876   17873.6650
   14877   17684.0755
   14878   17747.9005
   14879   17649.7220
   14880   17809.3123
   14881   17921.7667
   14882   17864.3802
   14883   17780.7246
   14884   17592.9662
   14885   17629.1088
   14886   17810.5115
   14887   17815.3800
   14888   17761.6132
   14889   17551.1355
   14890   17700.3594
   14891   17975.5404
   14892   17797.2916
   14893   17989.3834
   14894   18288.9212
   14895   18004.4721
   14896   17957.9885
   14897   17996.5472
   14898   17950.9049
   14899   17924.9645
   14900   18118.7044
   14901   18246.9963
   14902   18002.2216
   14903   18132.8127
   14904   18002.9126
   14905   18000.7880
   14906   18005.4348
   14907   18008.9826
   14908   18057.6660
   14909   17966.8408
   14910   17493.7639
   14911   17800.6994
   14912   18015.3123
   14913   17698.3030
   14914   17977.3691
   14915   17953.9049
   14916   17856.4608
   14917   17979.6891
   14918   18029.8270
   14919   17965.7653
   14920   17854.1763
   14921   17892.6847
   14922   18249.6866
   14923   17943.1271
   14924   17647.7350
   14925   17827.2620
   14926   18045.4565
   14927   18022.7611
   14928   17782.3531
   14929   18104.5267
   14930   17982.3186
   14931   18095.1366
   14932   18136.4981
   14933   17992.3229
   14934   18166.5266
   14935   18157.6685
   14936   18198.3060
   14937   18062.1143
   14938   17947.7128
   14939   18151.5543
   14940   18257.8661
   14941   18142.8613
   14942   18190.9744
   14943   18161.8851
   14944   18072.6328
   14945   18013.0360
   14946   18270.4831
   14947   18056.0767
   14948   17830.3479
   14949   17806.5576
   14950   17962.9342
   14951   17875.4329
   14952   17934.8337
   14953   17674.5140
   14954   17760.8401
   14955   17961.1694
   14956   17794.5240
   14957   17921.8941
   14958   17905.1063
   14959   17911.0036
   14960   17884.3732
   14961   17918.5178
   14962   17799.4555
   14963   18015.9504
   14964   18046.5600
   14965   18158.5753
   14966   17835.8476
   14967   18007.5956
   14968   17849.6954
   14969   18013.2993
   14970   18020.6261
   14971   17809.0554
   14972   17772.8507
   14973   17811.9653
   14974   18014.1631
   14975   17794.1686
   14976   17758.9370
   14977   17538.4359
   14978   17783.9657
   14979   17990.1933
   14980   17852.3254
   14981   17997.2442
   14982   18296.4895
   14983   17968.4816
   14984   18184.0930
   14985   17684.0918
   14986   17754.5125
   14987   17838.7635
   14988   17727.3585
   14989   17638.6713
   14990   17629.9594
   14991   18065.3752
   14992   17923.0290
   14993   18175.8764
   14994   18040.5510
   14995   17925.4015
   14996   17997.6370
   14997   18091.0704
   14998   17983.9195
   14999   17740.5810
   15000   17776.4420
   15001   17545.1123
   15002   17923.1072
   15003   18196.7156
   15004   18101.3908
   15005   17928.2589
   15006   18146.2874
   15007   17619.0639
   15008   17857.5609
   15009   17698.9474
   15010   17800.7789
   15011   17546.0432
   15012   17920.8422
   15013   17749.1955
   15014   18067.1179
   15015   18040.0746
   15016   18048.6191
   15017   18067.7985
   15018   18223.5966
   15019   18023.8521
   15020   17879.8659
   15021   17915.1965
   15022   17947.8427
   15023   17882.6852
   15024   18017.8867
   15025   17910.4228
   15026   17907.4181
   15027   17936.9042
   15028   17993.2918
   15029   18137.9792
   15030   17754.2849
   15031   17794.9897
   15032   17718.4133
   15033   17968.6267
   15034   17977.1678
   15035   17819.9184
   15036   18036.2420
   15037   17940.3412
   15038   17859.4200
   15039   17653.6396
   15040   17962.5039
   15041   17952.8876
   15042   18119.4246
   15043   18237.7240
   15044   17955.4739
   15045   17813.3554
   15046   17983.2943
   15047   17874.0635
   15048   17784.9982
   15049   17651.1190
   15050   17799.5667
   15051   18055.8255
   15052   17924.3804
   15053   18303.1693
   15054   18391.8917
   15055   18275.4060
   15056   18134.5379
   15057   18050.6095
   15058   18246.6107
   15059   17778.0266
   15060   17856.7237
   15061   17727.2421
   15062   17800.0302
   15063   17859.8484
   15064   17867.0945
   15065   17929.5025
   15066   17991.5201
   15067   18339.7751
   15068   18276.2935
   15069   17997.2819
   15070   18063.8238
   15071   18018.3393
   15072   18129.3952
   15073   18319.2946
   15074   18087.2793
   15075   18321.2400
   15076   18348.7435
   15077   18232.8590
   15078   18346.8585
   15079   18539.0347
   15080   18076.4390
   15081   18257.7628
   15082   18032.4802
   15083   18023.2199
   15084   18212.0368
   15085   18030.2873
   15086   17906.6309
   15087   18011.6087
   15088   18132.2699
   15089   18099.8859
   15090   18191.3578
   15091   18063.9598
   15092   18011.7357
   15093   17846.5530
   15094   17840.3838
   15095   18008.8099
   15096   18066.0658
   15097   18201.8924
   15098   17964.7119
   15099   17538.3561
   15100   17870.8057
   15101   17896.8539
   15102   17924.0290
   15103   17742.3609
   15104   17769.6787
   15105   17867.7366
   15106   17890.3331
   15107   17990.8691
   15108   17946.3139
   15109   17835.4217
   15110   18346.8536
   15111   18131.9396
   15112   18171.3464
   15113   18086.4775
   15114   17914.7744
   15115   17792.4804
   15116   17782.2542
   15117   17735.7199
   15118   17622.4531
   15119   17574.9080
   15120   18044.9995
   15121   17668.0154
   15122   17744.3729
   15123   17949.2518
   15124   17850.8554
   15125   17750.7760
   15126   17617.4728
   15127   18115.3357
   15128   18024.3702
   15129   17621.8584
   15130   17742.5387
   15131   17876.9515
   15132   17495.0925
   15133   17558.9321
   15134   17672.9584
   15135   17716.6891
   15136   17847.9600
   15137   17811.6585
   15138   17586.0682
   15139   17660.5526
   15140   17679.8371
   15141   17753.8347
   15142   18028.7254
   15143   17876.4659
   15144   17751.0552
   15145   17601.6458
   15146   17776.8231
   15147   17741.2639
   15148   17918.9784
   15149   17598.0289
   15150   17753.5158
   15151   17583.4561
   15152   17516.7152
   15153   17765.1242
   15154   18066.5197
   15155   17874.9349
   15156   18030.7561
   15157   17633.3377
   15158   17918.1612
   15159   17921.9212
   15160   17760.4506
   15161   18024.6092
   15162   17944.2380
   15163   18055.7335
   15164   18118.8716
   15165   18169.1866
   15166   18267.7259
   15167   17471.0004
   15168   18272.6991
   15169   18043.5617
   15170   18116.9951
   15171   18101.0319
   15172   18087.0709
   15173   17889.9145
   15174   17993.3026
   15175   17969.5643
   15176   18003.8730
   15177   18310.6326
   15178   18191.5213
   15179   18071.9534
   15180   18391.8257
   15181   18099.9799
   15182   18076.8949
   15183   18000.5312
   15184   17921.3138
   15185   17704.1716
   15186   17921.4304
   15187   17722.1979
   15188   18042.3653
   15189   17947.6351
   15190   17685.0677
   15191   18295.8287
   15192   18311.9931
   15193   17953.6893
   15194   18076.3123
   15195   17981.7721
   15196   18358.1798
   15197   17797.1280
   15198   18014.5159
   15199   18018.2312
   15200   17688.5904
   15201   17968.7262
   15202   17760.9574
   15203   18011.0359
   15204   18228.3861
   15205   18169.2829
   15206   18025.2211
   15207   18222.0112
   15208   18193.2642
   15209   17972.8583
   15210   17936.8035
   15211   18006.3870
   15212   17831.5265
   15213   17936.5101
   15214   18042.4086
   15215   17755.7531
   15216   17941.8548
   15217   17618.4353
   15218   17950.7948
   15219   17765.6315
   15220   18161.2246
   15221   18132.5520
   15222   17807.5363
   15223   17919.3971
   15224   18033.3667
   15225   17807.5374
   15226   18004.3708
   15227   17612.8643
   15228   17854.5039
   15229   17602.0529
   15230   18003.6270
   15231   18147.5881
   15232   18083.4645
   15233   17889.7918
   15234   17689.8696
   15235   17695.2844
   15236   17477.7849
   15237   17727.3954
   15238   17725.8381
   15239   17838.9203
   15240   17757.1788
   15241   17890.3996
   15242   17948.3925
   15243   17917.0108
   15244   17795.9955
   15245   17878.9289
   15246   17903.0789
   15247   17706.5354
   15248   17838.6416
   15249   17755.6189
   15250   17979.1396
   15251   17865.0053
   15252   17717.2163
   15253   17728.8842
   15254   17745.4575
   15255   17892.7820
   15256   17719.1726
   15257   17614.9759
   15258   17910.1032
   15259   18088.2923
   15260   18002.3128
   15261   17705.5892
   15262   17745.0573
   15263   18078.7931
   15264   17628.3536
   15265   17887.1071
   15266   18017.0815
   15267   17605.2444
   15268   17882.6444
   15269   17471.7577
   15270   17890.0576
   15271   17951.5807
   15272   17688.2703
   15273   17611.3711
   15274   17999.9015
   15275   17565.6694
   15276   17704.8336
   15277   17614.7943
   15278   17816.2390
   15279   17606.9916
   15280   17697.3510
   15281   17639.4491
   15282   17930.6508
   15283   17895.7849
   15284   17826.7423
   15285   18219.9556
   15286   17915.4831
   15287   17975.7221
   15288   18098.7328
   15289   18014.9055
   15290   17748.4403
   15291   17951.2207
   15292   18344.0767
   15293   17856.9540
   15294   17779.3034
   15295   18319.5923
   15296   17965.9614
   15297   17840.5032
   15298   18167.1696
   15299   18083.3884
   15300   18074.2653
   15301   17646.5182
   15302   18088.6951
   15303   17859.3093
   15304   17640.5669
   15305   18036.3143
   15306   17860.1798
   15307   17813.6040
   15308   18003.8842
   15309   17863.1734
   15310   17724.1865
   15311   17425.2122
   15312   17511.3394
   15313   17428.6546
   15314   17356.9462
   15315   17630.5563
   15316   17438.4051
   15317   17485.5310
   15318   17470.0682
   15319   17606.3926
   15320   17399.2018
   15321   17516.5360
   15322   17623.1682
   15323   17433.6509
   15324   17419.5131
   15325   17496.0483
   15326   17344.5612
   15327   17463.9287
   15328   17598.0687
   15329   17301.5662
   15330   17456.1538
   15331   17387.0699
   15332   17357.9757
   15333   17196.7680
   15334   17553.3089
   15335   17399.8077
   15336   17529.1483
   15337   17718.6699
   15338   17347.9259
   15339   17408.0224
   15340   17307.1311
   15341   17417.7279
   15342   17201.1900
   15343   17641.8512
   15344   17648.6235
   15345   17381.4818
   15346   17450.3450
   15347   17631.1361
   15348   17356.4117
   15349   17846.1234
   15350   17701.0852
   15351   17505.4666
   15352   17613.6225
   15353   17708.0936
   15354   17464.3610
   15355   17673.9690
   15356   17460.5527
   15357   17618.9540
   15358   17635.4055
   15359   17688.5994
   15360   17717.4839
   15361   17710.7230
   15362   18011.5659
   15363   17862.5974
   15364   18009.3434
   15365   18183.6193
   15366   18123.4659
   15367   18149.0159
   15368   18042.3385
   15369   18122.5894
   15370   17739.3573
   15371   17640.8377
   15372   18030.1689
   15373   17905.0917
   15374   17991.4126
   15375   18102.7927
   15376   18117.1487
   15377   17861.7235
   15378   17642.0776
   15379   17884.7572
   15380   18079.9149
   15381   17838.9692
   15382   17546.8508
   15383   17835.1841
   15384   17641.9854
   15385   17657.4318
   15386   17899.1308
   15387   17475.0273
   15388   17633.7242
   15389   17818.7962
   15390   17744.6434
   15391   17706.8993
   15392   17855.7952
   15393   17884.3470
   15394   18098.0433
   15395   17637.1967
   15396   17767.9073
   15397   17813.6676
   15398   17832.7215
   15399   17794.5433
   15400   17648.9229
   15401   17736.1749
   15402   17946.2034
   15403   17737.4917
   15404   18046.3292
   15405   17504.7581
   15406   17903.3638
   15407   17754.4760
   15408   18181.6492
   15409   17929.5677
   15410   17866.4298
   15411   17996.4255
   15412   17703.1230
   15413   17893.1671
   15414   18133.1345
   15415   17875.4296
   15416   17804.0044
   15417   17759.9454
   15418   17942.5264
   15419   18264.0817
   15420   18014.8164
   15421   17841.8827
   15422   17764.7917
   15423   17775.0216
   15424   17759.2592
   15425   17597.9483
   15426   17741.7648
   15427   17699.9204
   15428   17757.9693
   15429   18008.7305
   15430   17646.9157
   15431   17766.9344
   15432   17390.5297
   15433   17813.2490
   15434   17692.2024
   15435   17769.3786
   15436   17763.7617
   15437   17701.4732
   15438   17550.1053
   15439   17765.3673
   15440   17565.7555
   15441   17510.9615
   15442   17601.5607
   15443   17745.7246
   15444   17631.2334
   15445   17805.9066
   15446   17838.9925
   15447   17800.0302
   15448   18067.3334
   15449   17930.8611
   15450   17727.4140
   15451   18325.6772
   15452   17726.2719
   15453   18088.7555
   15454   17929.9433
   15455   17919.6821
   15456   18006.4179
   15457   18028.0019
   15458   17674.5714
   15459   17746.1721
   15460   17724.0737
   15461   17632.6682
   15462   17987.3530
   15463   17445.9247
   15464   17933.5871
   15465   17537.6067
   15466   17791.9199
   15467   17262.1504
   15468   17291.8737
   15469   17692.9584
   15470   17857.0190
   15471   17565.4104
   15472   17192.5390
   15473   17487.1823
   15474   17227.5866
   15475   17359.0617
   15476   17388.4454
   15477   17455.6844
   15478   17755.9753
   15479   17626.6874
   15480   17770.0917
   15481   17922.2893
   15482   17601.2054
   15483   17477.2747
   15484   17356.9800
   15485   17219.6239
   15486   17604.5745
   15487   17318.7104
   15488   17401.3377
   15489   17519.6085
   15490   17413.5672
   15491   17390.4385
   15492   17550.9098
   15493   17412.2993
   15494   17206.0226
   15495   17556.1339
   15496   17691.9053
   15497   17090.9501
   15498   17768.5391
   15499   17293.6881
   15500   17564.6910
   15501   17790.3620
   15502   17590.1547
   15503   17774.3760
   15504   17612.4262
   15505   17646.0592
   15506   17660.8543
   15507   17748.6660
   15508   17982.8088
   15509   17786.3652
   15510   17863.5720
   15511   17826.7378
   15512   17803.3835
   15513   17677.4450
   15514   17777.4435
   15515   18046.3894
   15516   17892.7391
   15517   17826.1186
   15518   17642.9640
   15519   17814.3547
   15520   17665.4237
   15521   17659.8440
   15522   17463.3268
   15523   17590.9826
   15524   17746.3023
   15525   17502.5686
   15526   17628.9611
   15527   17648.6202
   15528   17549.4014
   15529   17507.7960
   15530   17321.1874
   15531   17617.7178
   15532   17745.4581
   15533   17668.4250
   15534   17532.4027
   15535   17468.5841
   15536   17776.7379
   15537   17457.8917
   15538   17522.2552
   15539   17808.2365
   15540   17177.8897
   15541   17346.3977
   15542   17656.2917
   15543   17507.5719
   15544   17481.4169
   15545   17412.5291
   15546   17576.7893
   15547   17738.7216
   15548   17737.9717
   15549   17946.9787
   15550   17746.0779
   15551   17579.9016
   15552   17485.9711
   15553   17820.6039
   15554   17712.6985
   15555   17838.3310
   15556   17818.5535
   15557   17600.4235
   15558   17619.6678
   15559   17555.7770
   15560   17762.7699
   15561   17653.2197
   15562   17618.1092
   15563   17623.5942
   15564   18059.1459
   15565   17868.0538
   15566   17881.4834
   15567   17795.1314
   15568   17685.9807
   15569   17909.3085
   15570   17618.5237
   15571   17855.1912
   15572   17834.1449
   15573   17719.4739
   15574   17832.4256
   15575   17984.2614
   15576   17796.3625
   15577   17499.5759
   15578   18064.5328
   15579   17377.7683
   15580   17539.1146
   15581   17477.6729
   15582   17477.2175
   15583   17623.0374
   15584   17629.0952
   15585   17806.0092
   15586   17453.1251
   15587   17547.0948
   15588   17596.0301
   15589   17526.1446
   15590   17506.6626
   15591   17599.7328
   15592   17726.6708
   15593   17483.3269
   15594   17605.1299
   15595   17793.8255
   15596   17713.2982
   15597   17660.4332
   15598   17525.9365
   15599   18032.6217
   15600   17626.4545
   15601   17861.7686
   15602   17676.7836
   15603   17580.2633
   15604   17803.9963
   15605   17695.4264
   15606   17642.4445
   15607   17707.2221
   15608   18056.2878
   15609   17897.2557
   15610   17842.7816
   15611   17653.5903
   15612   17691.1637
   15613   17520.6843
   15614   17656.0371
   15615   17678.2246
   15616   17859.8367
   15617   17735.1949
   15618   17700.0998
   15619   17503.1498
   15620   17646.0411
   15621   17576.5623
   15622   17519.4963
   15623   17350.5649
   15624   17734.1843
   15625   17373.7623
   15626   17786.4729
   15627   17744.5586
   15628   17696.1715
   15629   17495.4834
   15630   17660.0538
   15631   17655.2396
   15632   17878.4162
   15633   17780.1492
   15634   17666.0608
   15635   17949.1115
   15636   17644.7193
   15637   17964.7363
   15638   17621.3122
   15639   17839.7064
   15640   17886.7900
   15641   17920.2862
   15642   17790.3580
   15643   17651.1779
   15644   17648.9967
   15645   17694.5401
   15646   17781.6975
   15647   17860.8305
   15648   17603.2442
   15649   17906.4477
   15650   17857.7127
   15651   17627.2146
   15652   17772.0458
   15653   17487.9218
   15654   17427.3961
   15655   17733.8589
   15656   17921.7461
   15657   17675.0242
   15658   17500.7987
   15659   17815.5119
   15660   17584.5530
   15661   17730.8466
   15662   17466.2759
   15663   17653.4392
   15664   17704.5521
   15665   17505.3308
   15666   17474.9015
   15667   17542.1061
   15668   17525.3596
   15669   17831.3277
   15670   17949.4072
   15671   17643.3119
   15672   17586.2517
   15673   17659.8950
   15674   17830.4616
   15675   17673.2522
   15676   17832.1677
   15677   17554.4752
   15678   17771.4958
   15679   17841.3054
   15680   17851.9735
   15681   17836.7155
   15682   17929.8867
   15683   18174.9364
   15684   17816.7166
   15685   17864.3561
   15686   17801.1480
   15687   17815.6464
   15688   17648.0225
   15689   17662.1325
   15690   17943.4886
   15691   17884.7832
   15692   18147.4485
   15693   18063.9138
   15694   18183.7486
   15695   17989.4805
   15696   18201.5641
   15697   18029.7332
   15698   17906.2223
   15699   17826.9705
   15700   17835.1898
   15701   18056.9795
   15702   17763.7700
   15703   17611.3864
   15704   17553.5481
   15705   17719.8474
   15706   17559.6033
   15707   17485.2840
   15708   17466.9255
   15709   17536.6815
   15710   17572.0631
   15711   17720.3196
   15712   17582.1093
   15713   17628.8376
   15714   17576.6838
   15715   17768.5224
   15716   17786.3623
   15717   17596.3475
   15718   17621.7044
   15719   17605.4075
   15720   17710.7794
   15721   17426.0267
   15722   17367.5612
   15723   17325.6285
   15724   17886.4248
   15725   17519.5137
   15726   17543.3024
   15727   17571.6017
   15728   17577.2717
   15729   17645.9295
   15730   17901.6050
   15731   17689.4981
   15732   17629.1118
   15733   17790.5779
   15734   18019.7045
   15735   18006.2614
   15736   18021.5962
   15737   17832.0459
   15738   17876.5660
   15739   17967.1662
   15740   17829.3002
   15741   17736.8822
   15742   17782.0784
   15743   17689.1395
   15744   17701.4128
   15745   17671.8470
   15746   17963.8651
   15747   17773.2108
   15748   17524.5292
   15749   18045.7921
   15750   17730.1137
   15751   18135.0955
   15752   17857.3734
   15753   17687.9465
   15754   17701.9899
   15755   17913.2293
   15756   17689.9595
   15757   17749.2765
   15758   17810.7688
   15759   17360.7168
   15760   17711.7336
   15761   17528.9849
   15762   17895.6373
   15763   17796.9323
   15764   17706.3175
   15765   17661.2112
   15766   17568.5267
   15767   17330.8518
   15768   17692.7672
   15769   17611.6982
   15770   18033.6643
   15771   17739.7606
   15772   17969.9620
   15773   17751.6034
   15774   17777.8179
   15775   17568.1023
   15776   17783.9175
   15777   17683.8001
   15778   17765.5205
   15779   17971.6700
   15780   17743.6729
   15781   17681.9424
   15782   17846.5937
   15783   17842.5470
   15784   17950.6326
   15785   17604.1253
   15786   17473.2062
   15787   17966.3258
   15788   17559.8700
   15789   17905.8062
   15790   17682.3677
   15791   18197.2518
   15792   17871.9065
   15793   18121.6991
   15794   17875.5053
   15795   17730.7676
   15796   17763.0075
   15797   17621.4641
   15798   17601.5986
   15799   17895.9626
   15800   17872.7190
   15801   17742.9993
   15802   17379.3765
   15803   17536.3080
   15804   17795.1387
   15805   17594.0203
   15806   17606.2815
   15807   17889.9375
   15808   17771.0869
   15809   17708.6374
   15810   17496.6465
   15811   17829.4333
   15812   17427.4122
   15813   17626.7469
   15814   17604.8792
   15815   18079.4791
   15816   17719.8464
   15817   17883.7774
   15818   17769.9657
   15819   17705.9471
   15820   17806.2428
   15821   18045.0384
   15822   18023.5461
   15823   17728.9387
   15824   17792.4833
   15825   17902.7375
   15826   17725.0263
   15827   17954.3395
   15828   18045.3773
   15829   17747.3678
   15830   17792.1782
   15831   17667.7825
   15832   17787.2604
   15833   17657.0454
   15834   17808.5265
   15835   17894.0026
   15836   17605.7352
   15837   17818.6095
   15838   18003.0572
   15839   17814.9438
   15840   18154.3087
   15841   17732.9055
   15842   17707.1903
   15843   17945.7597
   15844   17809.7936
   15845   17794.5072
   15846   17560.7965
   15847   18144.6210
   15848   17873.1570
   15849   18007.8546
   15850   17603.6959
   15851   17467.8058
   15852   17967.9813
   15853   17861.9759
   15854   17877.8183
   15855   17923.7646
   15856   17880.1262
   15857   18341.2703
   15858   17772.3038
   15859   18108.2640
   15860   17788.2419
   15861   17721.3841
   15862   17797.6962
   15863   17916.0428
   15864   17900.9019
   15865   17985.9717
   15866   18019.0941
   15867   17949.4297
   15868   18014.6700
   15869   17796.1518
   15870   17640.2013
   15871   17871.5648
   15872   18257.7240
   15873   18047.4280
   15874   17970.0287
   15875   17880.8066
   15876   18270.0910
   15877   18215.3085
   15878   18129.9248
   15879   18537.1112
   15880   18234.3731
   15881   18229.6511
   15882   18165.2749
   15883   17816.6309
   15884   17936.9972
   15885   18247.6302
   15886   18147.5081
   15887   18363.9792
   15888   18238.9531
   15889   18310.5359
   15890   18143.9871
   15891   18293.0252
   15892   18118.6471
   15893   18226.6152
   15894   17719.8199
   15895   17917.8174
   15896   17802.8606
   15897   18055.6726
   15898   18059.5671
   15899   18080.1253
   15900   18036.7596
   15901   18233.6398
   15902   17964.8596
   15903   18052.7449
   15904   18049.6861
   15905   18250.9379
   15906   18238.8439
   15907   18049.6112
   15908   18045.3540
   15909   17984.6149
   15910   18084.6052
   15911   18206.4889
   15912   18065.4308
   15913   18461.0911
   15914   18276.8899
   15915   17915.0026
   15916   18311.1911
   15917   18179.8738
   15918   18346.6908
   15919   18101.0202
   15920   18050.4123
   15921   18064.1056
   15922   18239.5318
   15923   18387.7708
   15924   18077.8331
   15925   17996.5706
   15926   17927.1164
   15927   17956.9506
   15928   17853.5282
   15929   17576.0553
   15930   17879.2689
   15931   17841.5147
   15932   17906.4382
   15933   17845.6080
   15934   17878.7442
   15935   18006.3134
   15936   17749.8436
   15937   17870.4723
   15938   17803.8383
   15939   17899.5125
   15940   18104.3101
   15941   17841.6907
   15942   18058.4629
   15943   17941.0999
   15944   17857.0869
   15945   17930.4694
   15946   18167.8999
   15947   18321.4800
   15948   18443.5914
   15949   17936.6532
   15950   18165.8001
   15951   17927.4184
   15952   18026.6557
   15953   18136.9219
   15954   18351.0732
   15955   17955.0696
   15956   18071.3373
   15957   17770.2175
   15958   18318.7364
   15959   18089.8838
   15960   18137.3497
   15961   18074.1267
   15962   17936.3886
   15963   18105.7566
   15964   18106.8015
   15965   18194.1625
   15966   18003.2501
   15967   18209.4659
   15968   18194.6327
   15969   18315.4466
   15970   18311.2087
   15971   17967.5633
   15972   18085.8066
   15973   18040.1828
   15974   18253.3867
   15975   17980.1924
   15976   18086.2390
   15977   18264.4162
   15978   18323.7979
   15979   18182.5640
   15980   17925.1539
   15981   18140.1788
   15982   17749.8374
   15983   18001.9420
   15984   18088.5102
   15985   18184.6377
   15986   18437.8742
   15987   17958.4867
   15988   17712.9891
   15989   18077.0426
   15990   17765.8458
   15991   17963.0418
   15992   17871.8359
   15993   17966.1758
   15994   18008.0745
   15995   17873.9493
   15996   17946.2154
   15997   18062.9731
   15998   17877.8193
   15999   18306.6667
   16000   17963.7765
   16001   18459.5127
   16002   17959.3810
   16003   17923.7898
   16004   17940.7284
   16005   17677.0243
   16006   17944.7381
   16007   18133.3659
   16008   18228.0189
   16009   17845.8940
   16010   18373.0940
   16011   18247.6221
   16012   18064.1864
   16013   17991.5721
   16014   18158.1174
   16015   17843.6723
   16016   17865.0608
   16017   18047.9096
   16018   17942.9575
   16019   17752.2756
   16020   18207.2136
   16021   17777.4238
   16022   17871.8208
   16023   17597.9118
   16024   17890.1014
   16025   17921.0096
   16026   17843.5624
   16027   17967.3367
   16028   17893.0360
   16029   17784.8428
   16030   17860.6969
   16031   18020.7313
   16032   17830.8517
   16033   17463.1410
   16034   17642.4320
   16035   17628.9523
   16036   17759.3686
   16037   17714.1194
   16038   17468.9239
   16039   17720.2034
   16040   17735.0277
   16041   17853.5788
   16042   17645.9604
   16043   17814.2940
   16044   17905.8276
   16045   17911.7468
   16046   17842.7452
   16047   17580.2381
   16048   17666.6308
   16049   17465.2414
   16050   17441.8880
   16051   17461.1659
   16052   17506.0454
   16053   17475.2280
   16054   17348.7467
   16055   17417.5373
   16056   17757.2728
   16057   17452.0378
   16058   17841.8434
   16059   17862.2052
   16060   17646.9782
   16061   17668.4765
   16062   17581.2638
   16063   18105.7600
   16064   17746.7407
   16065   17776.2152
   16066   17576.8267
   16067   17494.9221
   16068   17431.9152
   16069   17684.7724
   16070   17733.2696
   16071   17569.7627
   16072   18032.4044
   16073   18014.4688
   16074   17929.9689
   16075   17633.6275
   16076   17872.6340
   16077   17831.9960
   16078   17488.9951
   16079   17640.2774
   16080   17770.4230
   16081   17734.6771
   16082   17596.4133
   16083   17578.4126
   16084   17720.2708
   16085   17691.4101
   16086   17707.5971
   16087   17530.3521
   16088   17509.3935
   16089   17832.6477
   16090   17509.2411
   16091   17523.0741
   16092   17592.2690
   16093   17489.7429
   16094   17893.9209
   16095   17497.1913
   16096   17964.7818
   16097   17612.8807
   16098   17948.7121
   16099   17561.2035
   16100   17765.9523
   16101   17604.2802
   16102   17602.1039
   16103   17904.7147
   16104   18087.3347
   16105   17849.4114
   16106   17796.2054
   16107   17808.8957
   16108   17842.0691
   16109   17695.9667
   16110   17697.1336
   16111   17708.7182
   16112   17928.5396
   16113   17803.0613
   16114   18231.7114
   16115   17899.5027
   16116   17855.2427
   16117   17825.8464
   16118   18033.3663
   16119   17935.0239
   16120   17932.1916
   16121   18074.5796
   16122   18028.7790
   16123   18015.6822
   16124   18180.6655
   16125   17950.0757
   16126   18175.5133
   16127   18050.3818
   16128   17896.7265
   16129   17801.9062
   16130   17881.8777
   16131   17736.1494
   16132   17886.4203
   16133   17824.0626
   16134   17748.1284
   16135   18041.4742
   16136   17751.2576
   16137   17957.2458
   16138   17886.4736
   16139   17619.3280
   16140   17994.7872
   16141   17861.1308
   16142   18171.6534
   16143   17827.9050
   16144   18203.2563
   16145   17712.2868
   16146   17920.1996
   16147   17808.7540
   16148   17791.6446
   16149   17663.3366
   16150   17899.9212
   16151   17633.9953
   16152   18152.7949
   16153   17669.0375
   16154   17774.7746
   16155   18004.2280
   16156   18070.5399
   16157   17951.8507
   16158   17858.9578
   16159   18059.1563
   16160   18008.1148
   16161   18110.6334
   16162   17666.8602
   16163   17801.4485
   16164   18103.7383
   16165   18008.1515
   16166   17838.8008
   16167   17939.6073
   16168   17853.1873
   16169   17918.4984
   16170   18000.9050
   16171   17781.5201
   16172   17732.3291
   16173   17956.9993
   16174   17637.5220
   16175   17654.2725
   16176   17856.9008
   16177   17748.9641
   16178   18016.7994
   16179   17947.9862
   16180   17725.8463
   16181   17949.6473
   16182   18178.5751
   16183   18356.0618
   16184   18311.4329
   16185   18139.8178
   16186   17953.4395
   16187   18189.1578
   16188   17826.6866
   16189   18200.2847
   16190   17940.5966
   16191   18010.5850
   16192   17845.3308
   16193   17825.7487
   16194   18178.3626
   16195   17931.0440
   16196   17860.7277
   16197   18156.6102
   16198   17877.7802
   16199   18147.2334
   16200   18021.4087
   16201   18048.3389
   16202   17929.6512
   16203   18330.6360
   16204   18047.2810
   16205   18064.3761
   16206   18078.3544
   16207   17822.3026
   16208   18221.5757
   16209   18125.8555
   16210   17971.0769
   16211   18099.8985
   16212   17897.7502
   16213   17848.0439
   16214   17865.5279
   16215   18117.6022
   16216   17986.8158
   16217   17871.2708
   16218   18110.7097
   16219   18056.2300
   16220   17651.6941
   16221   17952.4353
   16222   18270.7051
   16223   17866.5603
   16224   17836.9906
   16225   18260.7872
   16226   17932.3344
   16227   17839.5749
   16228   17956.0964
   16229   17771.4105
   16230   17818.3020
   16231   17803.5583
   16232   18095.9977
   16233   17816.4919
   16234   17518.6770
   16235   17795.1829
   16236   18021.2837
   16237   18039.2340
   16238   17976.4075
   16239   18198.7550
   16240   17915.6600
   16241   18207.6498
   16242   18091.1802
   16243   18012.7095
   16244   18062.0245
   16245   18337.6886
   16246   17601.9062
   16247   18156.5871
   16248   18047.9667
   16249   17503.9387
   16250   18067.7974
   16251   17906.6957
   16252   18026.4586
   16253   17850.4330
   16254   18192.3852
   16255   17733.3272
   16256   18137.2418
   16257   17878.9365
   16258   18051.9661
   16259   17912.0173
   16260   17914.7465
   16261   17775.8904
   16262   18068.8454
   16263   17939.0724
   16264   18151.4208
   16265   18269.4499
   16266   17969.4592
   16267   18083.5663
   16268   18006.3728
   16269   17879.1181
   16270   18137.9294
   16271   17969.0484
   16272   17877.0731
   16273   17988.3639
   16274   17921.6451
   16275   17822.7442
   16276   17702.8978
   16277   17968.8475
   16278   18044.0893
   16279   17776.0748
   16280   17738.7853
   16281   17825.5068
   16282   17804.9625
   16283   18304.3515
   16284   17807.0871
   16285   18128.4296
   16286   18012.6608
   16287   17964.8900
   16288   17838.7095
   16289   18197.2040
   16290   18335.1463
   16291   17988.7541
   16292   18148.7203
   16293   18249.1844
   16294   18011.2876
   16295   18075.9399
   16296   17792.4411
   16297   18133.7318
   16298   18027.6530
   16299   17808.7877
   16300   17998.0440
   16301   18139.8572
   16302   17956.8406
   16303   18269.8829
   16304   18173.3847
   16305   18214.6913
   16306   18332.8790
   16307   18217.5480
   16308   17774.0891
   16309   18200.6142
   16310   17954.6489
   16311   18070.6819
   16312   17915.4470
   16313   18065.7035
   16314   18006.7636
   16315   17966.5485
   16316   18012.7328
   16317   17972.4051
   16318   18024.1005
   16319   17922.3569
   16320   17835.9666
   16321   17892.0821
   16322   17867.0671
   16323   17775.2337
   16324   17817.5921
   16325   17623.3843
   16326   17828.5075
   16327   17958.8346
   16328   18012.0770
   16329   18088.6112
   16330   18100.1839
   16331   17846.6248
   16332   18111.7063
   16333   18089.2365
   16334   17986.9998
   16335   18202.4242
   16336   17887.0226
   16337   18130.2834
   16338   17995.1368
   16339   18034.9029
   16340   17840.7803
   16341   17591.9524
   16342   17892.3445
   16343   17727.5080
   16344   17811.0823
   16345   17763.6056
   16346   17909.3534
   16347   17928.4695
   16348   17948.8068
   16349   17863.9109
   16350   17847.3930
   16351   17546.3023
   16352   17914.0305
   16353   17696.1178
   16354   17965.2259
   16355   17868.9110
   16356   17792.1324
   16357   17852.9639
   16358   17694.2159
   16359   17775.4923
   16360   17580.7722
   16361   17776.1653
   16362   18019.1129
   16363   18051.2864
   16364   18102.2114
   16365   17659.1840
   16366   17777.1863
   16367   17650.2655
   16368   17678.9903
   16369   17530.9765
   16370   17751.3071
   16371   17352.1174
   16372   17518.7479
   16373   17648.5710
   16374   17424.4750
   16375   17478.9371
   16376   17449.8802
   16377   17511.0183
   16378   17709.2004
   16379   17807.7583
   16380   17610.7757
   16381   17438.7036
   16382   17693.7514
   16383   17832.0884
   16384   17602.1187
   16385   17720.2099
   16386   17598.1188
   16387   17624.2546
   16388   17557.3828
   16389   17828.3903
   16390   17851.8662
   16391   17940.4573
   16392   17831.0856
   16393   17891.2698
   16394   17978.0480
   16395   17716.3433
   16396   17451.2254
   16397   17734.5610
   16398   17831.4320
   16399   17674.1326
   16400   17629.8193
   16401   17594.2995
   16402   17407.8318
   16403   17301.3140
   16404   17522.5992
   16405   17678.0824
   16406   17123.8606
   16407   17394.5811
   16408   17583.6803
   16409   17487.1432
   16410   17471.4655
   16411   17492.1873
   16412   17736.8919
   16413   17549.5451
   16414   17520.8276
   16415   17703.1880
   16416   17360.6782
   16417   17448.3684
   16418   17371.1787
   16419   17435.2252
   16420   17482.4311
   16421   17335.4942
   16422   17727.5088
   16423   17338.9587
   16424   17693.1673
   16425   17557.7349
   16426   17318.6455
   16427   17414.1675
   16428   17436.9538
   16429   17463.9328
   16430   17597.3315
   16431   17307.9840
   16432   17635.4992
   16433   17063.3520
   16434   17379.5555
   16435   17394.9773
   16436   17575.5967
   16437   17253.9199
   16438   17587.9425
   16439   17653.5471
   16440   17749.4679
   16441   17958.8731
   16442   17593.2988
   16443   17619.1574
   16444   17554.1698
   16445   17438.9427
   16446   17676.1033
   16447   17619.6678
   16448   17325.6250
   16449   17669.7475
   16450   17622.9716
   16451   17202.2190
   16452   17253.0415
   16453   17356.8406
   16454   17458.2875
   16455   17487.1482
   16456   17536.1138
   16457   17981.5945
   16458   17650.5289
   16459   17725.9984
   16460   17449.9895
   16461   17432.2163
   16462   17623.9906
   16463   17630.3384
   16464   17737.5212
   16465   17623.0975
   16466   17652.0770
   16467   17779.0811
   16468   17600.5592
   16469   17612.2106
   16470   17648.0854
   16471   17689.7097
   16472   17720.8555
   16473   17635.5330
   16474   17814.7530
   16475   17953.8929
   16476   17959.6291
   16477   17813.3334
   16478   17941.8157
   16479   17844.3211
   16480   17544.9531
   16481   17892.3301
   16482   17748.3894
   16483   17705.6357
   16484   17643.1109
   16485   17636.2926
   16486   17649.5082
   16487   17665.3745
   16488   17579.3223
   16489   17678.8615
   16490   17750.2814
   16491   17561.4135
   16492   17797.3246
   16493   17590.2628
   16494   17859.5734
   16495   17640.7652
   16496   17478.7284
   16497   17810.3311
   16498   17706.8050
   16499   17897.7918
   16500   17695.3809
   16501   17675.2512
   16502   17412.9744
   16503   17500.4678
   16504   17417.2654
   16505   17412.7105
   16506   17182.2019
   16507   17645.5260
   16508   17436.4185
   16509   17705.3655
   16510   17729.5487
   16511   17804.8192
   16512   17625.6920
   16513   17586.2604
   16514   17519.7160
   16515   17560.6216
   16516   17440.6158
   16517   17575.8554
   16518   17838.0246
   16519   17349.2270
   16520   17573.8584
   16521   17599.4600
   16522   17239.6093
   16523   17600.4314
   16524   17500.2451
   16525   17251.0583
   16526   17197.4190
   16527   17485.6368
   16528   17304.3681
   16529   17731.0883
   16530   17473.6638
   16531   17478.7184
   16532   17515.6005
   16533   17694.7109
   16534   17543.2484
   16535   17478.9878
   16536   17496.5911
   16537   17545.2568
   16538   17285.5847
   16539   17631.4065
   16540   17521.4092
   16541   17983.3391
   16542   17850.7561
   16543   17706.1073
   16544   17627.4343
   16545   17876.8257
   16546   18044.9844
   16547   17690.2139
   16548   17817.6238
   16549   17810.4715
   16550   18017.1161
   16551   17928.0587
   16552   18052.0577
   16553   17831.5193
   16554   17845.6077
   16555   17724.9782
   16556   17874.9516
   16557   17768.9022
   16558   17998.1167
   16559   17657.2043
   16560   17834.9951
   16561   17787.4972
   16562   17715.0379
   16563   17601.4571
   16564   17676.5510
   16565   17847.0027
   16566   17798.5920
   16567   17924.8978
   16568   17717.2769
   16569   17643.9794
   16570   18063.2845
   16571   17803.5116
   16572   17685.3432
   16573   17678.6885
   16574   17793.1778
   16575   17875.4886
   16576   17509.7016
   16577   17635.8692
   16578   17798.0495
   16579   17939.6373
   16580   17682.2715
   16581   17698.1046
   16582   17842.5543
   16583   17583.9144
   16584   17954.8086
   16585   17864.5238
   16586   17804.1172
   16587   18226.0430
   16588   18052.0420
   16589   18065.2998
   16590   17851.4446
   16591   17844.5749
   16592   18014.3935
   16593   17828.7324
   16594   18003.9720
   16595   17856.1846
   16596   17911.3386
   16597   18090.7271
   16598   17872.0023
   16599   17779.4493
   16600   17895.2210
   16601   18016.8115
   16602   17781.2693
   16603   18164.6242
   16604   17616.0514
   16605   17945.4585
   16606   17775.8794
   16607   18004.0868
   16608   17671.4123
   16609   17811.4770
   16610   17756.5589
   16611   17794.1145
   16612   17517.1571
   16613   17814.1792
   16614   17854.7660
   16615   17643.4529
   16616   17820.2660
   16617   18122.5931
   16618   17914.4125
   16619   17717.2454
   16620   17945.9257
   16621   17839.5621
   16622   18117.4449
   16623   18020.1966
   16624   17969.5086
   16625   17890.4991
   16626   17879.6170
   16627   17840.9723
   16628   17721.6099
   16629   17870.4778
   16630   17970.6118
   16631   17823.1089
   16632   17883.6039
   16633   17785.7968
   16634   17848.7299
   16635   17555.4207
   16636   17700.0735
   16637   17911.9665
   16638   17832.1023
   16639   17881.7123
   16640   17737.3141
   16641   17926.0975
   16642   17771.0843
   16643   17759.2638
   16644   18028.8751
   16645   17794.8049
   16646   17794.4914
   16647   17771.9319
   16648   17720.9200
   16649   17799.5811
   16650   17749.8322
   16651   17981.1443
   16652   17816.1984
   16653   17762.4333
   16654   17832.7116
   16655   17835.9032
   16656   17728.9677
   16657   17841.5212
   16658   18010.4747
   16659   17824.3107
   16660   17953.7071
   16661   17874.3751
   16662   17813.4058
   16663   17786.9699
   16664   18029.2002
   16665   18097.7374
   16666   17873.4370
   16667   17758.4892
   16668   18294.3872
   16669   18038.1628
   16670   17966.5210
   16671   17969.3499
   16672   18042.7570
   16673   17954.9676
   16674   18080.8377
   16675   18176.4566
   16676   18166.2206
   16677   17886.8014
   16678   18092.8556
   16679   18035.5496
   16680   18367.5485
   16681   17946.0746
   16682   18277.4444
   16683   18042.4213
   16684   18122.3300
   16685   18420.9822
   16686   18025.1418
   16687   18456.4152
   16688   18138.3689
   16689   18256.9081
   16690   18399.1922
   16691   18561.5127
   16692   18246.9524
   16693   18284.9916
   16694   18501.0419
   16695   18505.7502
   16696   18576.6785
   16697   18327.3580
   16698   18608.9489
   16699   18308.6828
   16700   18430.0059
   16701   18431.4964
   16702   18274.5475
   16703   18273.6816
   16704   18085.9220
   16705   17983.2751
   16706   18330.8301
   16707   18150.5062
   16708   18000.1494
   16709   18190.8608
   16710   18444.7321
   16711   17867.4775
   16712   18069.5186
   16713   18178.5408
   16714   18163.5001
   16715   18151.6534
   16716   18099.2896
   16717   18384.2178
   16718   18172.4598
   16719   18478.1023
   16720   17948.5686
   16721   18160.5877
   16722   18237.0085
   16723   18145.2080
   16724   18344.8435
   16725   18095.5252
   16726   18032.7653
   16727   17975.7748
   16728   18397.0043
   16729   17969.5227
   16730   18270.4260
   16731   18324.5115
   16732   18366.0071
   16733   18368.6672
   16734   18282.0020
   16735   18288.4700
   16736   18392.9423
   16737   18299.4325
   16738   18591.8027
   16739   18189.6744
   16740   18571.2068
   16741   18163.8911
   16742   18606.3278
   16743   18520.0483
   16744   18715.6669
   16745   18756.9796
   16746   18694.5009
   16747   18552.1103
   16748   18438.5316
   16749   18234.3268
   16750   18386.8246
   16751   18390.4964
   16752   18706.7931
   16753   18568.9233
   16754   18537.1580
   16755   18392.4571
   16756   18177.5338
   16757   18169.0190
   16758   18499.9826
   16759   18201.0461
   16760   18188.6013
   16761   18201.0120
   16762   18455.5543
   16763   18384.8040
   16764   18290.0711
   16765   18351.6199
   16766   18171.2373
   16767   17969.1847
   16768   18283.7379
   16769   17991.4077
   16770   18085.6476
   16771   17883.0765
   16772   18008.9392
   16773   18003.3376
   16774   18384.5167
   16775   18057.3286
   16776   18283.6257
   16777   18300.5304
   16778   18441.2263
   16779   18388.0882
   16780   18496.8836
   16781   18121.4557
   16782   18405.5719
   16783   18594.3578
   16784   18568.1772
   16785   18426.1823
   16786   18580.5965
   16787   18315.9686
   16788   18547.5009
   16789   18313.9851
   16790   18299.0547
   16791   18141.5668
   16792   18507.5792
   16793   18416.3183
   16794   18301.8090
   16795   18332.6195
   16796   18475.1285
   16797   18389.0163
   16798   18495.4042
   16799   18529.8245
   16800   18284.7861
   16801   18387.8331
   16802   18091.5018
   16803   18074.4144
   16804   18276.0512
   16805   18131.2092
   16806   17890.1980
   16807   18395.0234
   16808   18212.5781
   16809   18227.9748
   16810   18329.2545
   16811   18391.4595
   16812   18304.3867
   16813   18342.8571
   16814   18170.6613
   16815   18026.9873
   16816   18307.0498
   16817   18093.1324
   16818   18026.0072
   16819   17799.2527
   16820   17973.7450
   16821   17945.6466
   16822   18105.4237
   16823   18234.2723
   16824   18237.9736
   16825   18114.4243
   16826   18165.3005
   16827   18177.0564
   16828   18235.1353
   16829   18451.1533
   16830   18399.8303
   16831   18265.8294
   16832   18194.8040
   16833   18357.2851
   16834   18341.5966
   16835   18615.5368
   16836   18460.9635
   16837   18242.7456
   16838   18008.4834
   16839   18186.6155
   16840   18312.9874
   16841   17998.5454
   16842   17936.5341
   16843   18060.9214
   16844   17744.5105
   16845   18143.6433
   16846   17846.8182
   16847   17893.1517
   16848   18320.1584
   16849   17994.7560
   16850   18219.0612
   16851   18046.0434
   16852   17717.3813
   16853   17842.0502
   16854   17919.2732
   16855   17970.6619
   16856   17965.7402
   16857   18036.4965
   16858   18272.2611
   16859   18062.5332
   16860   18004.6515
   16861   18204.6245
   16862   17961.9040
   16863   17988.9000
   16864   18048.5387
   16865   18125.2172
   16866   18362.8796
   16867   18099.5043
   16868   18271.7736
   16869   18204.3184
   16870   18142.8587
   16871   18382.8379
   16872   18300.2030
   16873   18383.8325
   16874   17853.1323
   16875   18257.7362
   16876   18253.9045
   16877   18208.8079
   16878   18193.7348
   16879   18263.4485
   16880   17938.4790
   16881   17920.0946
   16882   18112.5509
   16883   18034.2262
   16884   18135.3863
   16885   18117.5506
   16886   18112.2631
   16887   18112.9060
   16888   17978.5333
   16889   18269.6906
   16890   18217.1860
   16891   17962.1512
   16892   17994.0232
   16893   18141.0297
   16894   18111.4909
   16895   17997.9486
   16896   17990.9082
   16897   18143.7804
   16898   18162.8527
   16899   18068.1749
   16900   18349.1951
   16901   18039.9130
   16902   18450.8191
   16903   18152.7533
   16904   18523.3311
   16905   18254.1300
   16906   18332.6404
   16907   18080.8975
   16908   18140.3352
   16909   18088.8801
   16910   18287.0323
   16911   18360.4346
   16912   17893.2406
   16913   18447.6211
   16914   18066.8574
   16915   17842.7072
   16916   17988.1351
   16917   18061.8702
   16918   18093.1040
   16919   18068.6970
   16920   18410.3139
   16921   18380.9941
   16922   18014.0049
   16923   18267.3192
   16924   18159.0095
   16925   17844.1222
   16926   17967.4561
   16927   18185.5862
   16928   18137.3642
   16929   18365.5408
   16930   18268.8876
   16931   17707.3143
   16932   18074.2959
   16933   17778.9733
   16934   18077.1401
   16935   18147.8891
   16936   18104.6806
   16937   17865.5708
   16938   18089.1258
   16939   18182.1347
   16940   18142.9755
   16941   18344.3741
   16942   18328.5425
   16943   18185.9794
   16944   18469.6748
   16945   18163.3799
   16946   18156.6376
   16947   18302.8352
   16948   18254.3614
   16949   18243.8312
   16950   17792.2255
   16951   18026.0163
   16952   18095.0868
   16953   18390.3647
   16954   18000.3920
   16955   17976.6486
   16956   18127.9413
   16957   17806.5032
   16958   18080.7767
   16959   18081.9492
   16960   18361.8731
   16961   17861.2151
   16962   18390.2785
   16963   18024.4301
   16964   18127.3800
   16965   18139.2978
   16966   18146.8073
   16967   18024.9242
   16968   17934.2789
   16969   18077.3588
   16970   18452.3382
   16971   18184.2219
   16972   18409.5919
   16973   18689.8564
   16974   18443.5218
   16975   18273.5451
   16976   17958.2795
   16977   18208.5158
   16978   17997.8630
   16979   18080.0477
   16980   18376.8088
   16981   18162.1398
   16982   18196.9309
   16983   18119.1306
   16984   18457.4899
   16985   18396.7007
   16986   18435.5192
   16987   18526.4661
   16988   18479.9744
   16989   18546.0827
   16990   18802.2726
   16991   18502.4202
   16992   18246.2961
   16993   18576.4521
   16994   18464.7236
   16995   18311.8627
   16996   17790.1271
   16997   18315.2409
   16998   18286.5379
   16999   17884.1125
   17000   18298.5180
   17001   18361.3702
   17002   17974.2106
   17003   18481.0196
   17004   18201.4789
   17005   18434.1229
   17006   18504.4097
   17007   18238.1683
   17008   17967.8240
   17009   18228.3684
   17010   18169.3820
   17011   18317.8361
   17012   18208.0427
   17013   18562.7251
   17014   18347.3546
   17015   18336.8442
   17016   18314.1329
   17017   18333.1239
   17018   18489.9525
   17019   18560.8096
   17020   18483.9474
   17021   18223.1911
   17022   18167.4511
   17023   18221.9464
   17024   18248.9596
   17025   18146.5501
   17026   18149.8458
   17027   18078.8362
   17028   17898.4923
   17029   17881.1786
   17030   18120.4797
   17031   17561.7746
   17032   18021.9916
   17033   17827.4762
   17034   18108.3892
   17035   17957.3228
   17036   17800.5346
   17037   18040.7214
   17038   18135.0717
   17039   18372.6893
   17040   17902.4797
   17041   17982.1009
   17042   18133.6033
   17043   18343.5253
   17044   18511.2950
   17045   17819.0035
   17046   17984.8819
   17047   17896.6663
   17048   18014.6082
   17049   18136.5296
   17050   17922.9469
   17051   17819.6117
   17052   17893.2777
   17053   17690.6676
   17054   17920.7042
   17055   18109.3746
   17056   17807.2922
   17057   17791.6745
   17058   17986.3580
   17059   17968.3874
   17060   18041.9929
   17061   18055.9656
   17062   17828.4261
   17063   18048.9478
   17064   18117.5100
   17065   17955.1869
   17066   18035.8213
   17067   17744.9899
   17068   18030.1386
   17069   17894.0766
   17070   17978.3482
   17071   17947.8160
   17072   18144.1752
   17073   18137.7020
   17074   18006.4769
   17075   18186.3736
   17076   18055.5688
   17077   17935.8523
   17078   17811.7936
   17079   17830.2920
   17080   17977.3076
   17081   17750.6614
   17082   17902.6498
   17083   17906.5751
   17084   17919.1293
   17085   17905.6713
   17086   18136.8173
   17087   17830.4211
   17088   17966.8493
   17089   18278.8901
   17090   18368.6142
   17091   18341.8748
   17092   18305.0859
   17093   18137.1695
   17094   18247.1623
   17095   18156.4365
   17096   18124.5085
   17097   18071.7957
   17098   18004.5860
   17099   18372.7850
   17100   18057.0526
   17101   17975.4478
   17102   17663.0291
   17103   18000.1768
   17104   18052.1396
   17105   18023.2414
   17106   17767.2454
   17107   17926.4630
   17108   18128.7182
   17109   17853.3110
   17110   17931.6737
   17111   17634.9277
   17112   17702.4030
   17113   17534.7756
   17114   17767.2834
   17115   17840.6295
   17116   17614.0223
   17117   17856.3107
   17118   17820.1414
   17119   17814.6243
   17120   17758.6668
   17121   17659.3005
   17122   17803.8026
   17123   17665.6914
   17124   17699.9219
   17125   17843.4751
   17126   17726.3538
   17127   17788.5085
   17128   17726.5905
   17129   17543.5854
   17130   17674.2062
   17131   17650.9346
   17132   17705.7646
   17133   17641.4025
   17134   17864.6878
   17135   17734.9498
   17136   17978.5291
   17137   18339.6794
   17138   18121.1271
   17139   17920.9019
   17140   17997.5526
   17141   17810.6288
   17142   18193.9943
   17143   18005.8555
   17144   18027.5415
   17145   18068.7536
   17146   18109.0160
   17147   17752.9976
   17148   18412.4927
   17149   18003.2096
   17150   18337.5284
   17151   17990.4323
   17152   18145.5567
   17153   18002.2762
   17154   18101.1547
   17155   18323.1998
   17156   18403.1457
   17157   18162.1604
   17158   18225.7582
   17159   18126.8315
   17160   18119.4255
   17161   18283.7552
   17162   18266.7540
   17163   18032.1409
   17164   18083.8217
   17165   18300.6500
   17166   17848.5213
   17167   18281.1718
   17168   17987.6662
   17169   18092.3733
   17170   17659.4281
   17171   18110.6808
   17172   18101.0634
   17173   18077.2982
   17174   18199.5118
   17175   17870.6359
   17176   18388.1832
   17177   18213.5823
   17178   18148.0451
   17179   18119.4849
   17180   18071.0605
   17181   18309.3668
   17182   18013.4606
   17183   18247.0488
   17184   18227.2079
   17185   18370.4137
   17186   18248.7041
   17187   18389.3221
   17188   18389.4222
   17189   18466.8832
   17190   18165.4577
   17191   18366.6914
   17192   18307.4938
   17193   18357.0410
   17194   18376.0293
   17195   18501.4552
   17196   18196.7187
   17197   18528.0661
   17198   18382.2569
   17199   18469.4073
   17200   18336.2527
   17201   18215.8497
   17202   18301.1485
   17203   18253.6505
   17204   18335.8021
   17205   18178.7894
   17206   18259.1946
   17207   18044.3051
   17208   17874.2458
   17209   18150.5581
   17210   18150.2827
   17211   17920.1280
   17212   18439.0591
   17213   17861.8479
   17214   18050.1060
   17215   18233.2139
   17216   18285.4278
   17217   18012.3543
   17218   18344.5593
   17219   17847.4361
   17220   18176.7812
   17221   17918.4630
   17222   17980.4995
   17223   18021.8210
   17224   18011.3366
   17225   18332.3580
   17226   18063.6721
   17227   18302.0351
   17228   18564.8535
   17229   18305.1753
   17230   18400.9844
   17231   18193.6739
   17232   18005.9516
   17233   18360.3115
   17234   18341.9505
   17235   18221.2852
   17236   18242.4859
   17237   18467.2831
   17238   18424.5162
   17239   18205.8190
   17240   18456.8946
   17241   18292.4796
   17242   18338.1868
   17243   18661.6483
   17244   18547.7392
   17245   18759.0600
   17246   18360.8840
   17247   18274.6507
   17248   18316.2296
   17249   18359.2276
   17250   18103.1450
   17251   18203.5361
   17252   18191.3010
   17253   18520.5238
   17254   18174.5884
   17255   18299.4421
   17256   18215.7037
   17257   18261.0617
   17258   18016.7990
   17259   18442.1086
   17260   18256.9686
   17261   18382.9010
   17262   18174.0895
   17263   18416.8155
   17264   18317.2428
   17265   18280.3443
   17266   18389.8604
   17267   18563.2787
   17268   18276.5396
   17269   18683.5840
   17270   18271.1042
   17271   18386.5390
   17272   18428.8866
   17273   18240.8580
   17274   18380.7991
   17275   18263.7747
   17276   18500.5687
   17277   18480.4874
   17278   18282.2334
   17279   18209.3916
   17280   18413.6895
   17281   18568.2231
   17282   18552.8623
   17283   18289.4797
   17284   18424.1394
   17285   18283.9432
   17286   17956.7557
   17287   18207.7580
   17288   17917.7086
   17289   18013.7520
   17290   18064.5560
   17291   18152.4694
   17292   18369.3923
   17293   18096.3683
   17294   18173.4014
   17295   18029.8892
   17296   18133.0900
   17297   18170.8035
   17298   18297.6563
   17299   18234.3814
   17300   18273.1983
   17301   18168.7241
   17302   18013.2281
   17303   18334.3680
   17304   18310.5178
   17305   18377.8434
   17306   18277.2065
   17307   18285.0067
   17308   18061.4394
   17309   18121.1178
   17310   18084.0015
   17311   18252.4865
   17312   18365.0600
   17313   18165.8343
   17314   18688.7923
   17315   18438.1672
   17316   18372.6253
   17317   18322.4764
   17318   18633.4015
   17319   18450.3240
   17320   18212.9530
   17321   18240.3382
   17322   18010.2801
   17323   18181.6484
   17324   18375.1826
   17325   18645.3439
   17326   18508.6845
   17327   18525.9845
   17328   18584.0760
   17329   18436.5489
   17330   18578.6727
   17331   18195.8211
   17332   18525.2268
   17333   18099.8420
   17334   18480.6638
   17335   18722.3207
   17336   18172.9992
   17337   18503.8514
   17338   18364.4944
   17339   18313.3822
   17340   18457.9618
   17341   18261.6764
   17342   18293.1045
   17343   18272.7515
   17344   18513.3994
   17345   18095.5101
   17346   18450.9533
   17347   18212.7290
   17348   18005.9328
   17349   18219.3797
   17350   18631.6192
   17351   18359.3266
   17352   18148.5616
   17353   18194.3601
   17354   18180.5076
   17355   18019.1010
   17356   18216.6689
   17357   18097.6078
   17358   18016.6849
   17359   17880.7945
   17360   17880.9348
   17361   17936.3788
   17362   17969.0717
   17363   17893.9379
   17364   17798.3295
   17365   17609.5690
   17366   18080.8870
   17367   17772.5366
   17368   17955.0055
   17369   18121.3108
   17370   17945.7864
   17371   18108.3153
   17372   18120.0242
   17373   17983.5239
   17374   17993.0353
   17375   18015.2488
   17376   17737.3229
   17377   18278.6260
   17378   17759.3435
   17379   18022.0422
   17380   17958.6609
   17381   18296.2545
   17382   18374.8482
   17383   18242.9432
   17384   18152.0134
   17385   18083.5863
   17386   18282.3357
   17387   18189.9428
   17388   18604.1528
   17389   18175.8332
   17390   18119.7064
   17391   18186.4678
   17392   18247.7625
   17393   18260.3561
   17394   18206.7349
   17395   18155.5308
   17396   18086.6864
   17397   18224.0575
   17398   17932.0523
   17399   18216.4726
   17400   18123.8049
   17401   17872.1134
   17402   17800.8638
   17403   17886.5519
   17404   17599.9340
   17405   17935.4577
   17406   17634.6431
   17407   17822.4712
   17408   17685.7213
   17409   17817.4680
   17410   17732.7946
   17411   18027.4789
   17412   17863.1580
   17413   17806.3530
   17414   17950.1029
   17415   17871.7576
   17416   17857.5935
   17417   17836.3658
   17418   17855.8960
   17419   18029.3416
   17420   17932.3172
   17421   18357.3227
   17422   18085.8336
   17423   17967.1268
   17424   17841.1319
   17425   17969.4497
   17426   18284.4057
   17427   18264.2682
   17428   17896.5464
   17429   17997.2944
   17430   18284.9590
   17431   17892.7585
   17432   18063.0314
   17433   18040.7914
   17434   18100.4319
   17435   18214.4628
   17436   18160.1826
   17437   17984.5395
   17438   18081.2199
   17439   18089.9720
   17440   17986.2616
   17441   17861.1440
   17442   17726.0427
   17443   17949.1095
   17444   17832.2305
   17445   18008.5914
   17446   17453.9369
   17447   17867.7601
   17448   17595.3464
   17449   17710.4964
   17450   17913.7732
   17451   17834.0510
   17452   18100.5638
   17453   18003.4742
   17454   18141.9500
   17455   18053.6087
   17456   17907.6887
   17457   18398.1636
   17458   18214.3445
   17459   18183.8936
   17460   18075.6918
   17461   18112.7865
   17462   18118.8470
   17463   18302.6085
   17464   18173.6199
   17465   18475.2636
   17466   18183.3794
   17467   18150.2932
   17468   17968.4941
   17469   17770.8486
   17470   17772.5874
   17471   17886.9401
   17472   17890.8794
   17473   17948.2704
   17474   17764.0016
   17475   17850.0315
   17476   17947.8208
   17477   17824.2186
   17478   18045.9397
   17479   17942.6820
   17480   17954.6987
   17481   17635.6632
   17482   17852.9392
   17483   17597.8795
   17484   17930.4470
   17485   17728.0484
   17486   17885.9120
   17487   17699.4136
   17488   17858.1884
   17489   18155.0684
   17490   17872.4095
   17491   17758.2577
   17492   17700.2958
   17493   17557.6008
   17494   17822.0898
   17495   17939.4641
   17496   17677.6614
   17497   17677.8060
   17498   17889.7548
   17499   17693.6665
   17500   17855.8744
   17501   18021.6177
   17502   17828.8360
   17503   18016.4501
   17504   17875.7486
   17505   17653.7560
   17506   17811.8499
   17507   17966.2564
   17508   17922.0721
   17509   17959.0978
   17510   18144.1934
   17511   17818.5894
   17512   17767.3550
   17513   17875.3129
   17514   17692.6152
   17515   17900.4012
   17516   17635.1440
   17517   17768.1238
   17518   17826.3311
   17519   17809.6912
   17520   17718.6614
   17521   17803.6933
   17522   17806.4623
   17523   17580.1792
   17524   17916.6759
   17525   17714.2575
   17526   17687.2633
   17527   17590.2700
   17528   17796.9047
   17529   17823.3106
   17530   17580.3976
   17531   17710.1600
   17532   17861.1352
   17533   17922.1512
   17534   17928.8382
   17535   17988.3426
   17536   18120.7614
   17537   18100.6893
   17538   17943.0460
   17539   18201.5485
   17540   18289.4285
   17541   17965.8890
   17542   18140.0455
   17543   18111.2052
   17544   17918.3417
   17545   18313.3946
   17546   18218.5674
   17547   18195.1156
   17548   18311.2570
   17549   18154.4442
   17550   18154.6504
   17551   17940.4497
   17552   18400.8910
   17553   18116.8944
   17554   18194.6526
   17555   17968.0255
   17556   17844.6582
   17557   18058.0537
   17558   17813.7011
   17559   18254.1433
   17560   17721.2257
   17561   18052.5486
   17562   17881.3176
   17563   17919.5534
   17564   18066.1026
   17565   18052.6679
   17566   17918.0059
   17567   17996.5402
   17568   18097.4635
   17569   18126.6591
   17570   17802.3910
   17571   18080.9135
   17572   18150.7109
   17573   17530.1916
   17574   17820.8913
   17575   18083.3450
   17576   18036.6353
   17577   18357.8091
   17578   18227.3650
   17579   17947.2590
   17580   18025.0590
   17581   18177.4434
   17582   18165.6591
   17583   17923.4768
   17584   17804.2753
   17585   18087.1709
   17586   17968.1239
   17587   18164.4135
   17588   18199.6296
   17589   18281.8764
   17590   17772.0862
   17591   18183.2977
   17592   18199.8722
   17593   18255.5064
   17594   17915.2183
   17595   17941.8805
   17596   18149.9942
   17597   18112.4916
   17598   17894.1209
   17599   17764.6559
   17600   18005.0679
   17601   17899.8026
   17602   17778.2579
   17603   17655.3225
   17604   18185.7911
   17605   17692.6895
   17606   18046.2092
   17607   17712.9200
   17608   17976.1851
   17609   17620.2438
   17610   18049.5006
   17611   17823.8262
   17612   17910.0739
   17613   18026.5603
   17614   17853.2722
   17615   17974.3171
   17616   17643.2135
   17617   17952.0391
   17618   17860.4664
   17619   17776.7160
   17620   17403.9494
   17621   17933.5400
   17622   17462.4003
   17623   18221.5136
   17624   17739.4965
   17625   17820.5582
   17626   17661.3276
   17627   17871.3165
   17628   17396.6351
   17629   17714.2936
   17630   17438.0819
   17631   17384.7644
   17632   17715.4252
   17633   17673.6410
   17634   17748.4150
   17635   18077.1425
   17636   17601.1954
   17637   17911.3830
   17638   17524.0124
   17639   17807.1985
   17640   17826.0809
   17641   17590.1873
   17642   17819.0197
   17643   18004.4620
   17644   17677.7315
   17645   17997.0111
   17646   17835.0910
   17647   17804.0412
   17648   17798.9244
   17649   18033.4825
   17650   17793.0637
   17651   17785.0108
   17652   18265.7022
   17653   18036.1859
   17654   17729.5776
   17655   17666.1203
   17656   17767.8349
   17657   17881.1610
   17658   18109.3970
   17659   17882.9022
   17660   17602.2384
   17661   17841.3381
   17662   17770.2869
   17663   18080.4306
   17664   17862.1413
   17665   17927.8928
   17666   17891.7938
   17667   18132.1312
   17668   17757.9378
   17669   17908.6197
   17670   17811.1351
   17671   17795.0884
   17672   18038.0499
   17673   17915.3089
   17674   17917.0919
   17675   17596.2731
   17676   17608.0679
   17677   17651.8365
   17678   17640.9296
   17679   18033.6836
   17680   17629.1954
   17681   17938.6473
   17682   17666.6958
   17683   17611.6065
   17684   17905.9035
   17685   18015.2419
   17686   17894.1161
   17687   17821.7282
   17688   17912.0938
   17689   17861.5405
   17690   17719.8519
   17691   17751.3290
   17692   17568.8546
   17693   17773.4849
   17694   17502.1984
   17695   17805.8267
   17696   17649.3464
   17697   17823.2001
   17698   18040.2549
   17699   17861.7961
   17700   17809.1637
   17701   17713.6240
   17702   18006.2814
   17703   17875.6491
   17704   17950.1411
   17705   18042.0891
   17706   17957.7859
   17707   18206.4519
   17708   18017.9707
   17709   18266.5091
   17710   18052.2417
   17711   18369.1733
   17712   18143.7759
   17713   18364.8958
   17714   17880.4773
   17715   18427.7750
   17716   18016.1697
   17717   17827.1189
   17718   17924.5061
   17719   17929.2077
   17720   17953.7826
   17721   17979.2500
   17722   17865.8223
   17723   18407.0545
   17724   18212.7171
   17725   18168.1161
   17726   18150.2205
   17727   18212.1531
   17728   17761.3749
   17729   18127.7741
   17730   18078.4338
   17731   18069.6574
   17732   17945.4026
   17733   17834.2771
   17734   17927.3849
   17735   18185.2009
   17736   17931.5655
   17737   18010.0667
   17738   17945.5770
   17739   18129.0497
   17740   18087.6946
   17741   18145.3438
   17742   17907.9374
   17743   18331.2201
   17744   18180.3865
   17745   18029.3696
   17746   18205.3455
   17747   18001.9683
   17748   17995.3620
   17749   18334.0609
   17750   18106.5562
   17751   18105.3719
   17752   18070.4187
   17753   18330.7483
   17754   18177.9082
   17755   18154.0291
   17756   17919.1319
   17757   18176.4614
   17758   18024.8683
   17759   18162.3333
   17760   18164.4398
   17761   18033.9654
   17762   17761.1998
   17763   17888.4134
   17764   17878.9513
   17765   17943.5055
   17766   17860.1535
   17767   17757.1579
   17768   18023.6303
   17769   18049.9880
   17770   18109.9317
   17771   18056.8412
   17772   17833.3226
   17773   18088.1023
   17774   18282.5100
   17775   18201.8930
   17776   18076.6675
   17777   18067.6060
   17778   18170.7337
   17779   18168.5511
   17780   17929.9364
   17781   18302.6404
   17782   18108.7226
   17783   18255.2681
   17784   18164.3016
   17785   17823.3533
   17786   17829.4201
   17787   17804.2831
   17788   17760.9333
   17789   18204.2434
   17790   17788.5469
   17791   17949.5230
   17792   17965.7808
   17793   17919.7859
   17794   17917.5639
   17795   18224.4426
   17796   18043.1753
   17797   17964.1445
   17798   17899.7215
   17799   17782.3850
   17800   17783.3588
   17801   18080.0207
   17802   17807.1388
   17803   18201.4009
   17804   17948.5723
   17805   17978.8927
   17806   18100.7067
   17807   17756.4363
   17808   17876.1981
   17809   17808.3550
   17810   17947.3283
   17811   17862.3213
   17812   18204.3358
   17813   18042.1433
   17814   17841.5771
   17815   18232.0669
   17816   18115.1217
   17817   18046.2080
   17818   18257.4741
   17819   18364.4557
   17820   18167.3086
   17821   18612.8725
   17822   18607.8998
   17823   18422.1075
   17824   18091.4921
   17825   18264.2873
   17826   18290.2515
   17827   18393.5678
   17828   18013.1741
   17829   18560.7213
   17830   18355.4415
   17831   18273.6401
   17832   18258.4825
   17833   18004.3729
   17834   18053.2779
   17835   18200.1445
   17836   17995.4102
   17837   18162.6594
   17838   18362.3280
   17839   18402.3697
   17840   18484.0121
   17841   18373.3799
   17842   18445.4005
   17843   18050.2300
   17844   18203.4067
   17845   18157.0070
   17846   18335.5202
   17847   18061.9706
   17848   18342.7301
   17849   18308.2406
   17850   18588.0282
   17851   18712.8784
   17852   18290.5749
   17853   18283.5107
   17854   18321.7133
   17855   18444.8306
   17856   18505.6509
   17857   18376.2205
   17858   18298.6270
   17859   18537.0326
   17860   18355.6416
   17861   18285.0869
   17862   18427.1251
   17863   18333.2138
   17864   18379.8878
   17865   18241.4904
   17866   17986.6209
   17867   18010.7110
   17868   18170.6655
   17869   18273.3413
   17870   18273.6881
   17871   18517.4152
   17872   18356.9785
   17873   18506.1221
   17874   18473.4331
   17875   18503.5263
   17876   18362.0926
   17877   18127.5848
   17878   18339.5863
   17879   18361.3010
   17880   18462.8588
   17881   18263.5875
   17882   18322.0380
   17883   18027.5207
   17884   18170.5268
   17885   17782.7962
   17886   18034.9450
   17887   18173.7754
   17888   18509.2343
   17889   18227.0296
   17890   18645.9569
   17891   18322.5049
   17892   18533.0413
   17893   18060.6574
   17894   18098.5902
   17895   18071.2048
   17896   18060.4950
   17897   17902.6432
   17898   18015.3159
   17899   18015.0799
   17900   18279.0577
   17901   17869.5393
   17902   18390.4591
   17903   17839.6841
   17904   18168.7576
   17905   17986.4893
   17906   17927.9727
   17907   17917.7308
   17908   17845.3499
   17909   17858.6042
   17910   18027.4025
   17911   18180.0847
   17912   17792.2240
   17913   18020.5447
   17914   17963.4683
   17915   17946.9697
   17916   18013.0897
   17917   17883.8022
   17918   17908.3979
   17919   18160.5281
   17920   17941.1049
   17921   17777.4781
   17922   17755.6783
   17923   18289.0280
   17924   18245.3574
   17925   18109.2736
   17926   18045.6594
   17927   17938.8066
   17928   17958.4022
   17929   17972.8141
   17930   17826.8878
   17931   18026.3743
   17932   17868.1891
   17933   18165.6589
   17934   18018.0897
   17935   18422.5199
   17936   18321.1768
   17937   18121.4079
   17938   18320.8805
   17939   18367.6859
   17940   17946.1508
   17941   17903.7157
   17942   18207.9534
   17943   17733.0842
   17944   17891.1302
   17945   18025.1035
   17946   18138.0221
   17947   18203.3317
   17948   18310.1997
   17949   18335.0156
   17950   18176.4109
   17951   18178.3059
   17952   18112.3307
   17953   17930.5875
   17954   18045.5101
   17955   18097.2711
   17956   17891.6184
   17957   18040.3036
   17958   18086.1770
   17959   18052.4424
   17960   18076.2448
   17961   17825.4015
   17962   17931.3532
   17963   17868.4021
   17964   18091.1865
   17965   17853.2104
   17966   17581.9078
   17967   17878.4625
   17968   18186.0097
   17969   18011.3482
   17970   18162.8282
   17971   17875.4731
   17972   17749.1862
   17973   18170.7293
   17974   17956.5591
   17975   17977.7897
   17976   17848.2123
   17977   17914.1111
   17978   17875.6455
   17979   18179.5509
   17980   17898.9673
   17981   18048.3091
   17982   18092.7246
   17983   17977.0161
   17984   17613.5701
   17985   17901.2050
   17986   18187.7387
   17987   18118.6491
   17988   17935.0544
   17989   17509.0494
   17990   18068.1050
   17991   18137.3839
   17992   17558.2749
   17993   17858.5660
   17994   18189.5755
   17995   17878.0223
   17996   17961.3762
   17997   18090.4312
   17998   17899.7252
   17999   18087.3605
   18000   17880.1697
   18001   18079.6082
   18002   17641.4239
   18003   18070.0771
   18004   17850.4318
   18005   17934.3573
   18006   17672.6715
   18007   17766.4651
   18008   17945.0149
   18009   17548.3799
   18010   17876.9658
   18011   17596.3849
   18012   18048.5267
   18013   17814.0875
   18014   17771.6927
   18015   17798.8772
   18016   17931.3806
   18017   17839.3862
   18018   17725.1663
   18019   17768.3342
   18020   17990.9335
   18021   17619.0786
   18022   17764.3555
   18023   17869.9069
   18024   17816.5290
   18025   17857.2576
   18026   18221.2898
   18027   17829.3189
   18028   17621.8573
   18029   17802.4209
   18030   17785.4752
   18031   17738.1236
   18032   17656.5158
   18033   17801.7144
   18034   17791.5916
   18035   17638.2037
   18036   17841.1514
   18037   17778.6336
   18038   17926.8872
   18039   17710.6936
   18040   17649.9603
   18041   17750.5360
   18042   17600.8658
   18043   18012.3307
   18044   18078.7778
   18045   17909.1987
   18046   17964.0833
   18047   18034.4705
   18048   17936.9094
   18049   17601.5106
   18050   17879.6183
   18051   17865.9557
   18052   17919.3276
   18053   17943.2942
   18054   18164.0193
   18055   17728.7282
   18056   17744.0378
   18057   18128.3348
   18058   17939.1701
   18059   17906.7686
   18060   17903.5491
   18061   17778.9853
   18062   17802.8904
   18063   17774.9737
   18064   18044.4554
   18065   17823.9313
   18066   17989.8766
   18067   17734.3273
   18068   17849.9653
   18069   17921.8420
   18070   18175.9935
   18071   18170.0641
   18072   18051.7511
   18073   18214.0739
   18074   18205.2719
   18075   18109.4310
   18076   17988.6422
   18077   18026.4952
   18078   17944.8973
   18079   17986.0873
   18080   17835.2231
   18081   17791.8451
   18082   17944.9817
   18083   17787.7452
   18084   17996.5864
   18085   17993.2854
   18086   18201.0510
   18087   17824.1884
   18088   18054.5501
   18089   17891.4397
   18090   17700.5841
   18091   17977.0665
   18092   17653.2658
   18093   17895.7402
   18094   18005.2013
   18095   18093.2875
   18096   18113.9080
   18097   17628.3859
   18098   17567.5765
   18099   17839.9977
   18100   17546.6192
   18101   17597.7935
   18102   17459.3882
   18103   17688.6827
   18104   18006.5497
   18105   17694.0782
   18106   17707.8448
   18107   17772.4588
   18108   17775.4198
   18109   17862.2758
   18110   17898.8744
   18111   17925.5930
   18112   18082.1078
   18113   17777.1104
   18114   18158.9644
   18115   17986.7706
   18116   18093.7711
   18117   18083.2819
   18118   18011.0522
   18119   17984.6689
   18120   17879.6606
   18121   17753.8656
   18122   17711.1128
   18123   17964.9085
   18124   18120.4226
   18125   17861.0216
   18126   17917.2202
   18127   17879.0850
   18128   17678.4649
   18129   17830.1920
   18130   17674.6075
   18131   17732.8291
   18132   17977.6147
   18133   17571.9423
   18134   17983.7558
   18135   18042.3797
   18136   17968.8398
   18137   17971.8308
   18138   17777.0277
   18139   17910.0682
   18140   17662.8309
   18141   17662.4744
   18142   17839.5627
   18143   17914.6373
   18144   17637.3008
   18145   17612.4588
   18146   17804.3551
   18147   17757.3601
   18148   17646.2068
   18149   17643.6143
   18150   17585.1350
   18151   17827.8918
   18152   17627.9982
   18153   17908.4725
   18154   17707.8182
   18155   17813.4394
   18156   17394.5714
   18157   17500.1222
   18158   17764.0324
   18159   17892.3323
   18160   17727.4959
   18161   17908.6028
   18162   18040.9968
   18163   18017.5662
   18164   18115.0103
   18165   17979.5541
   18166   17944.2090
   18167   18047.7116
   18168   18213.6079
   18169   17953.2230
   18170   17869.2760
   18171   17829.6760
   18172   17699.3778
   18173   17755.1366
   18174   17813.0821
   18175   17656.6468
   18176   17561.4548
   18177   17652.7086
   18178   17641.5399
   18179   17648.7096
   18180   17827.8164
[truncated: 6,640,041 more chars]
