# Supplementary material for: Non-degradative Ubiquitination of Protein Kinases
Source: PLoS Comput Biol. 2016 Jun 2;12(6):e1004898. doi: 10.1371/journal.pcbi.1004898 (PMC4890936; doi:10.1371/journal.pcbi.1004898)
Supplement: S58 Dataset — The solvent accessible surface area of the ZAP-70 kinase domain at each picosecond in the simulations is printed. Data from each of the 32 10-ns simulations is combined into one file. (BZ2) [file pcbi.1004898.s068.bz2 › pcbi.1004898.s068]

#Frame        surfkin
       1   14577.2497
       2   14493.5807
       3   14689.1743
       4   14586.2383
       5   14642.4871
       6   14537.6575
       7   14451.7212
       8   14534.6683
       9   14676.8667
      10   14539.4440
      11   14525.3325
      12   14482.9674
      13   14476.3088
      14   14378.1559
      15   14519.3277
      16   14364.1246
      17   14443.7026
      18   14227.1440
      19   14370.0897
      20   14433.7989
      21   14525.6030
      22   14606.2539
      23   14363.7637
      24   14712.8331
      25   14286.8060
      26   14487.1871
      27   14531.8443
      28   14562.1479
      29   14528.5580
      30   14495.4767
      31   14525.1108
      32   14586.0152
      33   14554.3343
      34   14321.6091
      35   14549.8833
      36   14423.2821
      37   14672.6457
      38   14394.1535
      39   14578.0966
      40   14755.0522
      41   14774.8348
      42   14234.9226
      43   14562.2991
      44   14609.2866
      45   14362.2472
      46   14410.2116
      47   14326.7714
      48   14378.4968
      49   14387.0364
      50   14301.3019
      51   14427.9507
      52   14427.4124
      53   14166.3941
      54   14102.8130
      55   14298.9662
      56   14277.3294
      57   14305.1771
      58   14551.4151
      59   14404.7419
      60   14441.6467
      61   14483.5304
      62   14435.8105
      63   14471.4779
      64   14430.1434
      65   14376.9702
      66   14336.1419
      67   14457.6094
      68   14693.1623
      69   14565.3928
      70   14734.6956
      71   14411.9711
      72   14235.2534
      73   14492.9901
      74   14404.2627
      75   14527.8747
      76   14462.5487
      77   14322.7749
      78   14307.7281
      79   14900.8595
      80   14521.7271
      81   14601.1739
      82   14488.9600
      83   14460.3831
      84   14175.1232
      85   14303.0112
      86   14440.0320
      87   14522.9231
      88   14352.0328
      89   14424.2910
      90   14357.6624
      91   14415.5983
      92   14685.0575
      93   14511.1492
      94   14638.1817
      95   14339.2853
      96   14651.5799
      97   14306.8225
      98   14460.4423
      99   14458.9781
     100   14263.7729
     101   14575.0328
     102   14414.4120
     103   14481.9931
     104   14292.6630
     105   14266.5182
     106   14527.3703
     107   14607.4482
     108   14321.0204
     109   14402.2093
     110   14454.4609
     111   14441.8578
     112   14577.9842
     113   14302.5840
     114   14358.5800
     115   14447.5355
     116   14330.2892
     117   14204.1649
     118   14162.7028
     119   14266.4244
     120   14299.0189
     121   14301.2739
     122   13968.5498
     123   14375.6505
     124   14577.1294
     125   14210.5957
     126   14139.1804
     127   14141.9268
     128   14545.5249
     129   14311.8229
     130   14370.8403
     131   14617.7016
     132   14169.1247
     133   14532.2514
     134   14307.2433
     135   14582.9989
     136   14303.6112
     137   14461.1410
     138   14433.2294
     139   14460.5578
     140   14516.2999
     141   14448.1936
     142   14425.7632
     143   14567.6839
     144   14446.7251
     145   14472.0164
     146   14531.7427
     147   14241.9017
     148   14141.4535
     149   14615.1772
     150   14438.3342
     151   14555.9258
     152   14553.6952
     153   14559.4060
     154   14604.2760
     155   14450.1806
     156   14619.9448
     157   14658.7647
     158   14155.7465
     159   14693.9795
     160   14530.9337
     161   14564.3437
     162   14392.6297
     163   14455.8132
     164   14297.3313
     165   14302.1057
     166   14485.0672
     167   14479.2363
     168   14529.3924
     169   14413.3300
     170   14530.7289
     171   14375.6367
     172   14462.0812
     173   14546.5315
     174   14739.4546
     175   14574.0569
     176   14407.8625
     177   14760.8138
     178   14534.6682
     179   14508.0701
     180   14483.3006
     181   14294.2067
     182   14548.5145
     183   14331.6312
     184   14442.6198
     185   14417.0728
     186   14609.3848
     187   14331.2717
     188   14326.0505
     189   14379.3805
     190   14334.0800
     191   14265.4157
     192   14280.7385
     193   14137.2815
     194   14396.4132
     195   14619.3038
     196   14547.4659
     197   14635.9833
     198   14412.7525
     199   14532.4296
     200   14543.7243
     201   14451.6740
     202   14262.5222
     203   14360.0582
     204   14174.2621
     205   14359.8807
     206   14408.4112
     207   14407.3448
     208   14283.3922
     209   14272.8367
     210   14299.4838
     211   14450.7237
     212   14516.2086
     213   14335.6505
     214   14282.8435
     215   14416.6920
     216   14338.6321
     217   14290.2564
     218   14336.4760
     219   14383.2565
     220   14188.4174
     221   14318.8620
     222   14289.1492
     223   14363.2843
     224   14606.5556
     225   14406.0055
     226   14279.3183
     227   14425.5581
     228   14508.0837
     229   14647.5976
     230   14324.7941
     231   14577.7183
     232   14354.7207
     233   14389.8271
     234   14498.3047
     235   14332.5300
     236   14237.3560
     237   14473.8015
     238   14374.0454
     239   14655.6281
     240   14477.0651
     241   14460.7237
     242   14535.2809
     243   14549.6232
     244   14376.6475
     245   14488.4624
     246   14510.6052
     247   14574.4105
     248   14428.5353
     249   14609.3893
     250   14397.8919
     251   14541.0806
     252   14447.7417
     253   14650.3262
     254   14357.9275
     255   14429.6150
     256   14301.9667
     257   14554.0230
     258   14579.2341
     259   14177.4915
     260   14376.6831
     261   14599.7207
     262   14244.0594
     263   14443.1412
     264   14401.9169
     265   14822.6854
     266   14502.8493
     267   14417.5795
     268   14241.3028
     269   14430.8169
     270   14574.7686
     271   14379.5766
     272   14535.3098
     273   14562.9860
     274   14504.1268
     275   14396.8403
     276   14614.3962
     277   14510.8694
     278   14429.0735
     279   14461.8957
     280   14340.2331
     281   14434.0272
     282   14257.6623
     283   14289.9821
     284   14575.9709
     285   14674.2954
     286   14315.0982
     287   14529.9539
     288   14343.5350
     289   14740.9490
     290   14569.9259
     291   14559.5764
     292   14462.3575
     293   14492.5789
     294   14650.0754
     295   14486.9474
     296   14777.5593
     297   14503.3152
     298   14801.3472
     299   14709.9033
     300   14453.8275
     301   14644.1212
     302   14828.7872
     303   14666.4949
     304   14478.1745
     305   14602.4906
     306   14392.3216
     307   14554.5731
     308   14691.2382
     309   15028.4323
     310   14658.7522
     311   14352.4087
     312   14596.6068
     313   14551.4196
     314   14293.5309
     315   14375.5525
     316   14258.5035
     317   14519.0105
     318   14503.4137
     319   14289.1074
     320   14657.2057
     321   14512.1577
     322   14310.5345
     323   14327.6914
     324   14604.1946
     325   14641.9860
     326   14494.3457
     327   14581.5290
     328   14531.0105
     329   14428.3937
     330   14725.2423
     331   14313.0042
     332   14612.4073
     333   14525.8976
     334   14684.2137
     335   14738.3162
     336   14525.2325
     337   14713.1476
     338   14912.4933
     339   14707.3412
     340   14590.2984
     341   14363.5429
     342   14763.9113
     343   14415.5182
     344   14479.8776
     345   14409.3507
     346   14424.1690
     347   14348.2681
     348   14688.9177
     349   14716.9051
     350   14716.7605
     351   14771.1106
     352   14723.8468
     353   14696.6491
     354   14681.1078
     355   14465.8637
     356   14619.8884
     357   14627.4865
     358   15075.1413
     359   14831.6629
     360   14578.7257
     361   14869.2936
     362   14800.8130
     363   14786.1242
     364   14708.7416
     365   14764.8528
     366   14547.4194
     367   14762.9391
     368   14801.7551
     369   14568.6743
     370   14596.4487
     371   14712.0210
     372   14564.9279
     373   14721.8420
     374   14814.3183
     375   14843.3941
     376   14508.4370
     377   14795.9834
     378   14603.7945
     379   14809.3518
     380   14533.8054
     381   14615.7550
     382   14576.9669
     383   14726.1060
     384   14421.7066
     385   14674.6942
     386   14415.3128
     387   14494.9555
     388   14643.8546
     389   14426.1970
     390   14534.8240
     391   14248.8691
     392   14370.2729
     393   14402.7846
     394   14661.9531
     395   14690.5808
     396   14685.4413
     397   14906.1333
     398   14862.2936
     399   14537.4834
     400   14700.1656
     401   14644.2049
     402   14841.0810
     403   14794.1341
     404   14613.1938
     405   14719.2497
     406   14676.5381
     407   14426.9681
     408   14710.3777
     409   14472.6308
     410   14629.6601
     411   14421.8141
     412   14369.2754
     413   14453.4835
     414   14450.5879
     415   14647.7353
     416   14671.1899
     417   14389.4689
     418   14568.5042
     419   14566.3542
     420   14519.8681
     421   14684.2763
     422   14541.4863
     423   14382.3307
     424   14468.9472
     425   14339.2133
     426   14309.6956
     427   14518.7853
     428   14584.4685
     429   14758.3504
     430   14868.1647
     431   14602.3505
     432   14620.9166
     433   14765.8930
     434   14631.1790
     435   14779.8832
     436   14557.7136
     437   14670.7337
     438   14520.6838
     439   14803.1154
     440   14469.1115
     441   14391.5640
     442   14859.2044
     443   14701.2301
     444   14842.9850
     445   14681.7014
     446   14683.6682
     447   14743.3812
     448   14664.4615
     449   14655.7708
     450   14507.0978
     451   14560.2621
     452   14267.0734
     453   14564.9188
     454   14501.8150
     455   14695.0697
     456   14344.1536
     457   14753.8709
     458   14777.4533
     459   14466.1339
     460   14755.7452
     461   14709.6695
     462   14916.8298
     463   14695.6195
     464   14909.1523
     465   14720.4567
     466   14587.7072
     467   14536.7263
     468   14372.9222
     469   14308.4533
     470   14594.5789
     471   14472.8797
     472   14695.2615
     473   14648.8407
     474   14577.0685
     475   14702.3760
     476   14686.6699
     477   14639.6238
     478   14461.0009
     479   14605.8723
     480   14416.0148
     481   14508.2974
     482   14369.9454
     483   14631.1641
     484   14439.5087
     485   14351.4845
     486   14343.0102
     487   14800.6969
     488   14405.5074
     489   14486.3986
     490   14431.9216
     491   14429.9518
     492   14211.0199
     493   14179.5138
     494   14255.9639
     495   14206.1899
     496   14136.8941
     497   13940.4742
     498   14651.2561
     499   14095.4857
     500   14405.5313
     501   14327.2324
     502   14326.3038
     503   14673.3563
     504   14435.4216
     505   14357.9111
     506   14386.3305
     507   14572.3128
     508   14404.5572
     509   14254.8557
     510   14457.3084
     511   14371.5373
     512   14484.2265
     513   14283.1599
     514   14256.4875
     515   14283.3546
     516   14568.5141
     517   14514.3546
     518   14293.7086
     519   14173.7193
     520   14270.6687
     521   14411.3948
     522   14290.6096
     523   14304.9526
     524   14216.9612
     525   14070.4090
     526   14302.7691
     527   14338.9397
     528   14353.7745
     529   14354.9081
     530   14546.4843
     531   14368.6255
     532   14424.5348
     533   14327.6553
     534   14615.0568
     535   14371.1967
     536   14280.1009
     537   14587.6423
     538   14430.9025
     539   14475.1136
     540   14650.8936
     541   14404.6180
     542   14252.8174
     543   14787.1708
     544   14502.2532
     545   14809.9051
     546   14473.3630
     547   14357.5031
     548   14235.3008
     549   14646.8838
     550   14567.4097
     551   14532.8333
     552   14679.3060
     553   14548.5768
     554   14510.1139
     555   14522.7803
     556   14401.0491
     557   14309.4324
     558   14370.1682
     559   14582.8448
     560   14166.3845
     561   14289.0163
     562   14336.6277
     563   14429.3134
     564   14125.6587
     565   14247.7589
     566   14298.5187
     567   14114.4898
     568   13979.4361
     569   14317.5566
     570   14600.5114
     571   14239.4184
     572   14334.8554
     573   14413.7692
     574   14087.1758
     575   14045.3141
     576   14224.1111
     577   14349.3535
     578   14196.8702
     579   14463.1643
     580   14233.7223
     581   14513.2732
     582   14468.3240
     583   14706.9982
     584   14295.4656
     585   14452.7013
     586   14455.6346
     587   14367.8688
     588   14124.1281
     589   14410.6791
     590   14177.8294
     591   14564.7633
     592   14260.0884
     593   14464.0887
     594   14177.0081
     595   14126.2472
     596   14033.8454
     597   14159.0869
     598   14369.6281
     599   14484.9127
     600   14130.8978
     601   14553.5578
     602   14533.5392
     603   14261.6786
     604   14256.3368
     605   14114.7839
     606   14383.3559
     607   14580.8968
     608   14205.7529
     609   14394.0760
     610   14360.7261
     611   14275.3096
     612   14369.7897
     613   14530.4651
     614   14635.1825
     615   14449.7094
     616   14152.2590
     617   14353.2996
     618   14213.2763
     619   14210.6021
     620   14182.7070
     621   14680.3948
     622   14610.6986
     623   14602.3526
     624   14709.6652
     625   14619.7475
     626   14414.6110
     627   14514.7632
     628   14346.0294
     629   14730.1127
     630   14677.7245
     631   14841.8576
     632   14821.5541
     633   14603.7308
     634   14664.1533
     635   14873.3624
     636   14497.3287
     637   14592.0231
     638   14652.8244
     639   14390.1037
     640   14337.3306
     641   14200.8068
     642   14458.3542
     643   14402.5740
     644   14512.0098
     645   14255.5639
     646   14428.0584
     647   14014.9784
     648   14520.7351
     649   14410.8238
     650   14355.3364
     651   14419.0218
     652   14494.5758
     653   14577.6643
     654   14461.5184
     655   14725.1484
     656   14560.6654
     657   14485.4002
     658   14577.0891
     659   14318.3635
     660   14345.6232
     661   14370.1273
     662   14731.5110
     663   14626.5878
     664   14877.9613
     665   14370.1458
     666   14857.3004
     667   14430.1767
     668   14374.8351
     669   14504.0141
     670   14325.2389
     671   14488.2115
     672   14522.0430
     673   14529.4104
     674   14639.6657
     675   14529.8390
     676   14312.7654
     677   14487.6677
     678   14485.9638
     679   14158.4012
     680   14548.4163
     681   14506.6364
     682   14483.7791
     683   14518.8020
     684   14228.2884
     685   14644.6182
     686   14270.5851
     687   14339.0688
     688   14332.5486
     689   14489.3872
     690   14053.7802
     691   14493.1806
     692   14506.8554
     693   14533.9949
     694   14267.2102
     695   14562.6301
     696   14273.8891
     697   14372.4380
     698   14726.3323
     699   14307.1300
     700   14636.4793
     701   14314.6981
     702   14397.0952
     703   14458.3526
     704   14471.9890
     705   14489.7155
     706   14368.4961
     707   14435.4458
     708   14523.1763
     709   14599.8320
     710   14694.1818
     711   14544.6019
     712   14644.5998
     713   14224.5543
     714   14479.9725
     715   14487.6366
     716   14852.7326
     717   14529.8502
     718   14666.6752
     719   14571.3346
     720   14545.5056
     721   14331.5147
     722   14475.7136
     723   14383.6278
     724   14385.0550
     725   14615.2667
     726   14417.0950
     727   14409.6420
     728   14544.8987
     729   14465.4373
     730   14436.0503
     731   14265.1327
     732   14430.3644
     733   14438.1484
     734   14059.7998
     735   14174.4280
     736   14315.7721
     737   14348.3705
     738   14388.4563
     739   14320.1596
     740   14341.2846
     741   14565.5337
     742   14414.3253
     743   14594.3908
     744   14301.6984
     745   14383.5649
     746   14418.8419
     747   14455.6570
     748   14219.1748
     749   14389.1633
     750   14293.5320
     751   14805.5127
     752   14256.8553
     753   14704.2587
     754   14454.0633
     755   14646.8712
     756   14655.9573
     757   14503.5493
     758   14224.6588
     759   14776.0388
     760   14557.3266
     761   14642.4820
     762   14447.7612
     763   14579.2207
     764   14514.8179
     765   14789.3405
     766   14558.8748
     767   14834.4660
     768   14683.4485
     769   14671.3994
     770   14694.7141
     771   14532.2329
     772   14510.5118
     773   14501.7721
     774   14641.4781
     775   14438.4737
     776   14388.0123
     777   14224.8390
     778   14109.6849
     779   14317.6471
     780   14279.4226
     781   14425.4749
     782   14594.7623
     783   14580.8198
     784   14785.7461
     785   14721.8779
     786   14623.9644
     787   14526.5257
     788   14814.7653
     789   14533.7290
     790   14808.1854
     791   14692.9433
     792   14535.7940
     793   14766.7080
     794   14698.6081
     795   14565.5851
     796   14615.7251
     797   14776.7840
     798   14688.0647
     799   14531.0433
     800   14733.9061
     801   14778.8710
     802   14673.3163
     803   14869.3257
     804   14714.4845
     805   14526.3014
     806   14611.5420
     807   14671.0840
     808   14762.6295
     809   14611.7690
     810   14508.4384
     811   14626.2582
     812   14519.0204
     813   14636.4263
     814   14267.9941
     815   14420.8673
     816   14464.1467
     817   14441.2747
     818   14446.0585
     819   14338.7971
     820   14518.3758
     821   14465.7196
     822   14350.2797
     823   14534.7860
     824   14165.9176
     825   14544.4264
     826   14533.9057
     827   14175.0055
     828   14522.9832
     829   14126.6100
     830   14339.5103
     831   14127.0209
     832   14549.8816
     833   14390.8040
     834   14321.5722
     835   14393.2330
     836   14537.5832
     837   14707.2109
     838   14518.4938
     839   14266.7991
     840   14275.0262
     841   14112.4648
     842   14373.2273
     843   13973.4168
     844   14390.8393
     845   14198.2688
     846   14352.2285
     847   14309.3654
     848   14103.2054
     849   14552.3645
     850   14224.9535
     851   14507.2109
     852   14507.2185
     853   14337.9573
     854   14221.4008
     855   14196.6416
     856   14156.3337
     857   14152.0534
     858   14303.9796
     859   14034.2079
     860   14263.3023
     861   14033.0966
     862   14255.4891
     863   14367.1939
     864   14296.5464
     865   14091.6626
     866   14255.0119
     867   14195.8107
     868   14566.9390
     869   14254.9346
     870   14763.8973
     871   14400.9241
     872   14461.9897
     873   14260.1923
     874   14506.5072
     875   14230.3624
     876   14609.6402
     877   14489.3636
     878   14652.0804
     879   14578.4262
     880   14609.4657
     881   14204.4215
     882   14280.3474
     883   14152.9847
     884   14363.0811
     885   14173.0824
     886   14507.2444
     887   14048.3882
     888   14177.7608
     889   14479.5536
     890   14587.1440
     891   14405.9226
     892   14376.6105
     893   14355.3383
     894   14356.9081
     895   14461.2568
     896   14444.3071
     897   14624.0073
     898   14663.5190
     899   14631.5682
     900   14268.1630
     901   14312.8795
     902   14564.5833
     903   14347.4938
     904   14502.8940
     905   14387.6163
     906   14551.7341
     907   14802.5152
     908   14622.6743
     909   14650.5119
     910   14553.1592
     911   14664.7565
     912   14698.3880
     913   14825.9730
     914   14576.1796
     915   14661.7490
     916   14689.2056
     917   14722.7471
     918   14370.4804
     919   14676.3099
     920   14647.6870
     921   14645.3770
     922   14684.8193
     923   14639.1809
     924   14758.1886
     925   14460.9428
     926   14512.2801
     927   14860.3203
     928   14807.2486
     929   14610.5643
     930   14430.3290
     931   14332.0216
     932   14600.8002
     933   14691.7169
     934   14652.0619
     935   14641.5582
     936   14549.1779
     937   14617.5236
     938   14638.5979
     939   14593.2452
     940   14538.9559
     941   14724.0101
     942   14700.0354
     943   14745.6215
     944   15058.9364
     945   14941.5984
     946   15022.3329
     947   14596.4127
     948   14731.7235
     949   14852.7941
     950   14769.8296
     951   14654.5863
     952   14917.3918
     953   14814.6484
     954   14915.0708
     955   14888.1577
     956   14905.8482
     957   15107.4984
     958   14680.4660
     959   14768.5794
     960   14919.8700
     961   14736.5068
     962   14713.9806
     963   14806.1259
     964   14831.9006
     965   14735.3323
     966   14559.4799
     967   14624.4633
     968   14681.0299
     969   14651.6823
     970   14571.4003
     971   14686.9092
     972   14557.1111
     973   14554.8927
     974   14389.2378
     975   14416.7225
     976   14733.3388
     977   14645.2517
     978   14627.2474
     979   14195.6726
     980   14504.8698
     981   14333.4559
     982   14363.4894
     983   14405.6392
     984   14498.7541
     985   14691.0803
     986   14671.0115
     987   14511.6221
     988   14833.5351
     989   14535.8672
     990   14590.5703
     991   14520.1982
     992   14402.3556
     993   14616.8555
     994   14578.3640
     995   14297.3218
     996   14593.1773
     997   14684.7868
     998   14796.6967
     999   14662.3951
    1000   14747.9446
    1001   14875.7430
    1002   14679.5362
    1003   14644.0662
    1004   14572.7910
    1005   14513.8093
    1006   14530.1392
    1007   14474.3164
    1008   14724.3656
    1009   14504.2402
    1010   14790.6548
    1011   14658.7360
    1012   14508.0656
    1013   14846.5579
    1014   14752.9859
    1015   14466.9447
    1016   14805.8043
    1017   14420.2587
    1018   14619.9603
    1019   14549.3546
    1020   14488.5853
    1021   14403.0326
    1022   14570.3101
    1023   14432.3302
    1024   14672.2020
    1025   14637.5826
    1026   14827.3330
    1027   14824.9643
    1028   14702.6187
    1029   14693.0208
    1030   14766.3113
    1031   14655.0079
    1032   14416.9912
    1033   14591.3746
    1034   14340.6077
    1035   14382.0516
    1036   14522.5338
    1037   14675.0742
    1038   14912.8767
    1039   14697.5177
    1040   14806.2173
    1041   14589.0833
    1042   14844.9017
    1043   14766.1153
    1044   14726.6685
    1045   14804.7498
    1046   14679.5602
    1047   14707.1572
    1048   14635.6323
    1049   14564.7238
    1050   14492.4033
    1051   14441.5488
    1052   14295.9774
    1053   14281.8332
    1054   14722.5314
    1055   14506.0977
    1056   14568.1304
    1057   14366.6614
    1058   14582.7941
    1059   14277.7438
    1060   14592.6347
    1061   14423.6191
    1062   14708.2660
    1063   14626.2678
    1064   14588.3725
    1065   14550.2592
    1066   14422.6625
    1067   14538.0989
    1068   14595.3029
    1069   14374.1660
    1070   14609.2096
    1071   14439.5108
    1072   14852.7993
    1073   14412.1287
    1074   14626.7363
    1075   14410.0398
    1076   14272.4779
    1077   14408.9368
    1078   14304.2302
    1079   14409.8149
    1080   14308.2402
    1081   14371.8572
    1082   14399.0072
    1083   14227.8623
    1084   14249.8150
    1085   14395.0182
    1086   14379.5333
    1087   14459.0988
    1088   14302.0747
    1089   14656.2059
    1090   14515.9518
    1091   14555.8351
    1092   14722.3476
    1093   14689.3211
    1094   14648.3058
    1095   14743.2632
    1096   14601.8870
    1097   14500.7357
    1098   14835.7526
    1099   14587.6545
    1100   14576.3780
    1101   14566.7844
    1102   14637.5854
    1103   14767.3946
    1104   14636.0816
    1105   14319.5466
    1106   14501.4414
    1107   14136.4405
    1108   14504.3969
    1109   14466.9688
    1110   14547.6129
    1111   14395.3322
    1112   14546.0703
    1113   14363.0349
    1114   14433.6769
    1115   14182.3014
    1116   14297.5305
    1117   14216.4338
    1118   14550.0110
    1119   14375.6275
    1120   14287.6727
    1121   14463.6588
    1122   14418.6890
    1123   14581.2243
    1124   14401.4098
    1125   14336.8698
    1126   14564.7698
    1127   14296.3552
    1128   14352.2601
    1129   14079.0504
    1130   14307.6027
    1131   14436.6592
    1132   14157.3506
    1133   14163.4556
    1134   14236.6645
    1135   14159.1664
    1136   14328.2984
    1137   14150.2389
    1138   14393.1135
    1139   13908.5002
    1140   14056.1789
    1141   14134.3436
    1142   14076.9038
    1143   13954.4169
    1144   14117.8745
    1145   14129.3976
    1146   14069.1888
    1147   13961.7937
    1148   14109.2985
    1149   14083.1318
    1150   14375.2396
    1151   14182.2227
    1152   14297.2928
    1153   14372.3709
    1154   14293.2760
    1155   14259.6672
    1156   14386.5751
    1157   14356.0637
    1158   14378.6634
    1159   14181.7781
    1160   14400.6608
    1161   14429.6859
    1162   14482.8223
    1163   14414.7298
    1164   14409.8878
    1165   14325.5643
    1166   14618.9760
    1167   14276.2308
    1168   14422.3964
    1169   14626.9929
    1170   14150.2018
    1171   14202.9342
    1172   14503.3275
    1173   14345.2498
    1174   14188.2248
    1175   14190.2033
    1176   14135.1369
    1177   14210.9396
    1178   13998.6594
    1179   14183.3592
    1180   14156.5483
    1181   14055.5082
    1182   13991.8389
    1183   14068.3901
    1184   13978.4013
    1185   14115.1887
    1186   13905.0263
    1187   13820.2994
    1188   13863.5974
    1189   13926.1814
    1190   14136.3986
    1191   13800.3124
    1192   13840.6930
    1193   13664.0527
    1194   13946.6034
    1195   13955.8654
    1196   14009.3358
    1197   13962.6916
    1198   13955.9443
    1199   13893.5833
    1200   14060.4913
    1201   13920.5977
    1202   14187.0464
    1203   14246.1151
    1204   14051.4138
    1205   14285.4125
    1206   14232.2975
    1207   14249.7802
    1208   14449.5695
    1209   14136.1871
    1210   14417.4550
    1211   14238.0858
    1212   14353.8648
    1213   14315.2198
    1214   14112.2792
    1215   14402.5257
    1216   14238.8169
    1217   14190.0085
    1218   14177.8849
    1219   14344.2737
    1220   14312.9307
    1221   14420.7381
    1222   14168.2963
    1223   14170.4695
    1224   14020.2856
    1225   14314.6495
    1226   14007.5874
    1227   14226.8626
    1228   13998.7084
    1229   14275.8670
    1230   14204.0460
    1231   14152.1868
    1232   13811.4768
    1233   14330.8709
    1234   14174.1006
    1235   14453.9164
    1236   14097.9898
    1237   14395.3908
    1238   14247.7650
    1239   14194.5183
    1240   13804.6046
    1241   14189.1791
    1242   14000.3254
    1243   14330.4459
    1244   14100.1140
    1245   14207.9695
    1246   14278.0105
    1247   14134.5604
    1248   14007.4208
    1249   14235.4171
    1250   14256.7024
    1251   14426.8572
    1252   14084.3227
    1253   14077.3993
    1254   14386.3207
    1255   14253.5496
    1256   14039.4497
    1257   14240.1003
    1258   14208.8146
    1259   14306.1510
    1260   14376.9033
    1261   14189.3121
    1262   14306.3122
    1263   14242.3607
    1264   14105.4133
    1265   14208.3967
    1266   14311.1900
    1267   14280.1369
    1268   14512.5308
    1269   14507.6153
    1270   14072.4455
    1271   14271.7302
    1272   14126.3986
    1273   14254.8637
    1274   14414.4545
    1275   14087.4502
    1276   14104.9702
    1277   14258.5462
    1278   14483.4991
    1279   14153.4480
    1280   14209.1662
    1281   14404.6815
    1282   14274.6400
    1283   14486.6126
    1284   14242.0472
    1285   14373.6136
    1286   14161.6199
    1287   14259.0649
    1288   14338.7410
    1289   14130.4840
    1290   14381.9787
    1291   14433.2969
    1292   14028.8964
    1293   14200.8297
    1294   14364.9291
    1295   14118.2239
    1296   13910.7254
    1297   14096.4683
    1298   14315.7706
    1299   14397.1659
    1300   14156.3953
    1301   14334.3254
    1302   14338.4175
    1303   14205.8621
    1304   14101.5396
    1305   14094.2463
    1306   14240.0888
    1307   14075.6867
    1308   13911.8675
    1309   14265.0559
    1310   13955.2597
    1311   14239.9188
    1312   14215.5694
    1313   14261.9590
    1314   14377.4254
    1315   14235.2897
    1316   14219.1665
    1317   14247.9496
    1318   14406.0748
    1319   14177.4366
    1320   14173.2841
    1321   14277.8090
    1322   14495.5389
    1323   14486.7949
    1324   14377.1389
    1325   14603.0304
    1326   14628.8643
    1327   14771.9695
    1328   14554.9849
    1329   14587.4127
    1330   14584.0778
    1331   14570.8847
    1332   14282.4159
    1333   14423.9126
    1334   14551.8857
    1335   14356.9856
    1336   14506.4211
    1337   14431.6257
    1338   14388.0752
    1339   14420.1319
    1340   14477.7721
    1341   14345.6382
    1342   14406.3066
    1343   14301.2454
    1344   14248.8429
    1345   14243.1174
    1346   14441.4442
    1347   14403.5424
    1348   14530.0766
    1349   14218.2913
    1350   14337.2406
    1351   14494.2719
    1352   14495.8463
    1353   14693.4959
    1354   14489.9250
    1355   14612.5305
    1356   14526.1772
    1357   14598.6538
    1358   13985.6746
    1359   14394.8099
    1360   14285.1281
    1361   14092.8486
    1362   14192.9082
    1363   14193.3038
    1364   14269.6015
    1365   14389.3717
    1366   14471.7770
    1367   14394.6357
    1368   14352.5998
    1369   14356.8905
    1370   14310.2604
    1371   14444.8832
    1372   14308.3091
    1373   14488.3018
    1374   14373.9293
    1375   14436.4753
    1376   14181.3688
    1377   14423.8170
    1378   14315.1562
    1379   14222.3514
    1380   14012.3711
    1381   14057.0335
    1382   14291.0626
    1383   14261.8816
    1384   14233.2143
    1385   14210.9534
    1386   14045.7351
    1387   14191.2199
    1388   14240.7836
    1389   14257.4827
    1390   13992.5196
    1391   14053.8519
    1392   14266.2204
    1393   14231.5288
    1394   14356.8336
    1395   14272.5319
    1396   14443.8577
    1397   14230.0781
    1398   14477.5439
    1399   14289.4637
    1400   14517.3175
    1401   14426.5607
    1402   14445.1050
    1403   14438.3945
    1404   14217.7659
    1405   14534.5662
    1406   14403.6755
    1407   14490.0516
    1408   14291.6825
    1409   14534.1577
    1410   14315.5048
    1411   14299.5726
    1412   14091.5944
    1413   14300.8972
    1414   13979.7011
    1415   14196.6121
    1416   14089.1031
    1417   14223.7606
    1418   14019.7687
    1419   13994.8675
    1420   14111.8849
    1421   14015.1552
    1422   14330.7139
    1423   14263.0326
    1424   14163.4171
    1425   14166.6728
    1426   14049.9224
    1427   14370.4679
    1428   14292.0741
    1429   14369.4562
    1430   14222.9401
    1431   14031.4850
    1432   14120.9406
    1433   14073.3671
    1434   14120.6278
    1435   14219.9179
    1436   14266.4794
    1437   14248.4666
    1438   14096.7304
    1439   14130.3230
    1440   14009.9683
    1441   14209.0378
    1442   14020.6815
    1443   13871.0062
    1444   14018.9295
    1445   13926.0464
    1446   13989.8740
    1447   13943.5366
    1448   13872.1212
    1449   14062.9672
    1450   14004.9686
    1451   14297.0507
    1452   14467.7765
    1453   14046.7824
    1454   14380.6084
    1455   13910.0806
    1456   14154.4423
    1457   14004.7235
    1458   14189.9788
    1459   14038.1360
    1460   14086.2562
    1461   14125.7795
    1462   14051.4353
    1463   14350.8898
    1464   14414.6099
    1465   14287.2417
    1466   14574.1184
    1467   14175.7705
    1468   14374.4383
    1469   14145.6135
    1470   14255.9521
    1471   14569.3460
    1472   14390.6960
    1473   14005.9750
    1474   14093.9692
    1475   14230.0165
    1476   14162.2322
    1477   14071.9303
    1478   14283.9853
    1479   14263.8856
    1480   14392.4347
    1481   14199.5347
    1482   14422.5164
    1483   14314.9926
    1484   14276.2609
    1485   14164.8354
    1486   14736.9587
    1487   14781.7012
    1488   14415.4737
    1489   14419.0519
    1490   14208.4367
    1491   14277.4045
    1492   14506.2562
    1493   14156.6865
    1494   14160.2728
    1495   14161.3212
    1496   14431.5689
    1497   14322.3288
    1498   14124.2437
    1499   14230.2196
    1500   14732.5143
    1501   14538.4799
    1502   14321.4418
    1503   14500.7772
    1504   14342.6515
    1505   14483.0168
    1506   14571.1969
    1507   14502.4362
    1508   14296.5493
    1509   14337.5405
    1510   14468.4480
    1511   14418.4839
    1512   14561.2625
    1513   14589.5613
    1514   14545.3990
    1515   14714.7054
    1516   14564.7605
    1517   14586.7873
    1518   14511.6630
    1519   14406.2701
    1520   14350.1081
    1521   14225.7640
    1522   14539.7387
    1523   14265.0322
    1524   14396.3983
    1525   14105.5133
    1526   14074.8266
    1527   14399.7720
    1528   14397.6506
    1529   14436.5764
    1530   13941.7693
    1531   14472.4752
    1532   14262.5168
    1533   14577.6285
    1534   14517.9356
    1535   14379.3829
    1536   14513.5545
    1537   14348.4371
    1538   14422.8781
    1539   14508.5094
    1540   14514.8254
    1541   14358.5182
    1542   14701.5425
    1543   14703.7126
    1544   14457.3099
    1545   14511.8087
    1546   14665.5953
    1547   14509.6364
    1548   14283.5780
    1549   14600.4017
    1550   14589.4466
    1551   14658.5519
    1552   14542.3090
    1553   14605.9321
    1554   14489.6759
    1555   14782.8091
    1556   14509.6301
    1557   14533.4699
    1558   14779.1909
    1559   14585.7487
    1560   14453.6694
    1561   14675.5946
    1562   14490.9473
    1563   14694.0684
    1564   14313.5324
    1565   14396.8392
    1566   14549.7427
    1567   14561.8440
    1568   14535.3702
    1569   14553.0643
    1570   14900.4520
    1571   14761.4439
    1572   14451.3620
    1573   14653.2405
    1574   14649.7929
    1575   14521.6279
    1576   14619.5141
    1577   14362.3590
    1578   14365.4107
    1579   14312.1425
    1580   14214.9598
    1581   14176.2093
    1582   14208.2490
    1583   14359.5276
    1584   14018.1895
    1585   14161.9746
    1586   14176.0297
    1587   14100.7053
    1588   14193.1165
    1589   13910.0803
    1590   14042.5607
    1591   14069.0149
    1592   14084.5912
    1593   14214.8706
    1594   14428.2370
    1595   14305.7349
    1596   14217.0389
    1597   14127.3429
    1598   14326.1070
    1599   14342.2602
    1600   14342.4331
    1601   14276.6635
    1602   14491.8559
    1603   14107.6541
    1604   14141.2754
    1605   14277.9299
    1606   14167.1504
    1607   14226.7662
    1608   14264.7630
    1609   14280.2610
    1610   14023.6422
    1611   14285.3881
    1612   14275.7817
    1613   14279.9027
    1614   14811.2653
    1615   14556.4975
    1616   14500.6307
    1617   14656.7216
    1618   14527.6566
    1619   14406.5127
    1620   14364.0955
    1621   14406.2661
    1622   14557.9133
    1623   14581.7148
    1624   14398.0616
    1625   14415.2110
    1626   14532.7701
    1627   14587.6202
    1628   14404.1760
    1629   14703.9167
    1630   14401.1905
    1631   14309.8503
    1632   14376.9217
    1633   14552.4449
    1634   14414.6016
    1635   14404.2736
    1636   14491.9768
    1637   14242.1036
    1638   14495.2929
    1639   14521.8007
    1640   14630.9014
    1641   14581.9092
    1642   14421.6235
    1643   14416.8962
    1644   14333.9041
    1645   14463.1480
    1646   14509.3694
    1647   14651.3079
    1648   14473.5126
    1649   14225.6929
    1650   14309.6854
    1651   14304.3006
    1652   14464.3791
    1653   14128.8501
    1654   14383.9796
    1655   14143.5913
    1656   14647.3529
    1657   14370.5526
    1658   14482.4003
    1659   14387.4209
    1660   14647.8295
    1661   14552.1109
    1662   14560.1319
    1663   14731.7633
    1664   14666.3649
    1665   14594.7519
    1666   14648.9915
    1667   14593.6218
    1668   14787.5730
    1669   14913.5182
    1670   14675.6524
    1671   14799.1053
    1672   14815.6784
    1673   14814.4303
    1674   14798.4153
    1675   14740.1842
    1676   14921.5605
    1677   14688.3728
    1678   14740.7066
    1679   14875.4488
    1680   14878.4282
    1681   14749.2540
    1682   14844.4215
    1683   14957.1103
    1684   14701.8729
    1685   14953.1393
    1686   14750.1743
    1687   14655.5694
    1688   14665.2242
    1689   14858.0263
    1690   14738.7870
    1691   14892.3395
    1692   14740.5488
    1693   14805.3415
    1694   14695.1639
    1695   14893.0811
    1696   14764.9899
    1697   14607.3432
    1698   14671.7381
    1699   14872.8133
    1700   14629.2575
    1701   15028.4432
    1702   14687.7868
    1703   14687.9423
    1704   14806.8117
    1705   14819.5107
    1706   14649.1676
    1707   15140.8983
    1708   14781.6865
    1709   15033.6718
    1710   14992.4285
    1711   14870.3387
    1712   15154.3880
    1713   14949.4618
    1714   14874.7123
    1715   15045.9429
    1716   15029.6100
    1717   14940.9343
    1718   15195.9808
    1719   15010.0353
    1720   14555.2504
    1721   14888.4758
    1722   14674.8886
    1723   14878.6816
    1724   14848.8136
    1725   14907.9918
    1726   14964.5999
    1727   14929.1549
    1728   14678.1870
    1729   14856.5235
    1730   14804.4410
    1731   14757.5717
    1732   14946.9842
    1733   14756.0708
    1734   15066.6268
    1735   14923.4952
    1736   14999.8942
    1737   15019.9298
    1738   14934.9706
    1739   15065.3796
    1740   14795.7913
    1741   14753.8039
    1742   14713.1422
    1743   14612.8510
    1744   14778.9192
    1745   14790.7101
    1746   14921.8880
    1747   14920.8388
    1748   14937.4991
    1749   14942.6078
    1750   14777.8688
    1751   14969.3615
    1752   14855.6294
    1753   14959.1937
    1754   14797.9039
    1755   15105.4512
    1756   14900.4494
    1757   14914.6358
    1758   14864.6962
    1759   14923.6647
    1760   15132.6612
    1761   15036.1250
    1762   15086.4231
    1763   14852.0097
    1764   14844.5961
    1765   14823.6285
    1766   14933.7175
    1767   14616.2825
    1768   14592.5942
    1769   14897.9639
    1770   14748.3802
    1771   14794.5307
    1772   14860.0454
    1773   14806.8143
    1774   14786.4135
    1775   14619.3408
    1776   14908.8641
    1777   14868.4955
    1778   14997.1999
    1779   14889.6461
    1780   15056.1732
    1781   15132.7919
    1782   15094.7184
    1783   15094.2645
    1784   15097.2715
    1785   15077.2969
    1786   14706.5037
    1787   14886.7028
    1788   15127.4143
    1789   14894.9321
    1790   14809.9167
    1791   15131.6688
    1792   14885.4408
    1793   15068.2857
    1794   14982.0442
    1795   15230.7325
    1796   14886.4858
    1797   14848.4940
    1798   14770.4326
    1799   14965.3168
    1800   14774.9703
    1801   14941.5101
    1802   14748.2576
    1803   14603.9532
    1804   14446.3532
    1805   14588.7238
    1806   14416.9299
    1807   14793.1634
    1808   14537.7379
    1809   14845.1015
    1810   14473.8818
    1811   14796.5431
    1812   14939.4640
    1813   15024.0533
    1814   15023.4635
    1815   14698.3467
    1816   14704.2174
    1817   14874.2446
    1818   14942.8299
    1819   14813.9933
    1820   14780.7964
    1821   14904.4475
    1822   14959.8072
    1823   14832.5867
    1824   14786.1610
    1825   14806.0407
    1826   14985.3281
    1827   14873.0467
    1828   14873.3311
    1829   15015.4208
    1830   15168.0381
    1831   14943.7108
    1832   15077.7060
    1833   15169.8734
    1834   14939.5647
    1835   14955.0188
    1836   15035.6212
    1837   14977.4367
    1838   15005.7857
    1839   15066.2329
    1840   15168.3309
    1841   15162.3245
    1842   15034.4831
    1843   14960.1670
    1844   15094.0436
    1845   15128.7844
    1846   15019.3914
    1847   14929.7900
    1848   15175.4182
    1849   15166.7847
    1850   15025.8914
    1851   14966.5917
    1852   14969.9878
    1853   15026.8309
    1854   14911.4169
    1855   14951.1809
    1856   15062.4988
    1857   14942.6418
    1858   14813.5738
    1859   15189.4365
    1860   14995.1863
    1861   15145.5990
    1862   14754.7070
    1863   14857.4382
    1864   14568.3079
    1865   14762.6433
    1866   14837.7376
    1867   14827.6914
    1868   15039.8019
    1869   15111.2470
    1870   15057.2550
    1871   14904.7598
    1872   15159.8881
    1873   15183.5833
    1874   15025.0315
    1875   14998.5401
    1876   14950.1179
    1877   14826.5604
    1878   14898.7515
    1879   14890.9012
    1880   15011.9643
    1881   14867.6775
    1882   14978.6542
    1883   15101.4338
    1884   15113.1788
    1885   14816.2078
    1886   14857.1182
    1887   14899.3687
    1888   14860.8223
    1889   14733.5571
    1890   15010.4532
    1891   14795.4356
    1892   14874.5830
    1893   14942.3487
    1894   14880.7155
    1895   14886.8226
    1896   14791.2840
    1897   14847.7796
    1898   15014.9786
    1899   14576.7586
    1900   14697.4464
    1901   14900.4831
    1902   15036.2971
    1903   15033.0833
    1904   14653.1252
    1905   14821.3891
    1906   14874.2738
    1907   14923.2047
    1908   14942.1030
    1909   14806.3196
    1910   14863.8531
    1911   14934.9291
    1912   15048.2683
    1913   14970.8357
    1914   15072.0529
    1915   14829.2455
    1916   15103.4816
    1917   14691.9301
    1918   14786.1112
    1919   14737.7264
    1920   14823.2100
    1921   14944.1333
    1922   14746.2449
    1923   14903.5761
    1924   14711.5519
    1925   14779.6183
    1926   15086.7696
    1927   14959.0834
    1928   15012.4881
    1929   14720.9838
    1930   14782.6256
    1931   14537.7390
    1932   14781.0374
    1933   14703.3006
    1934   14728.8137
    1935   14629.1192
    1936   14522.6722
    1937   14500.4938
    1938   14499.5096
    1939   14511.6089
    1940   14734.2845
    1941   14792.5840
    1942   14511.8329
    1943   14473.9720
    1944   14613.3414
    1945   14657.2605
    1946   14592.0211
    1947   14730.7959
    1948   14671.9208
    1949   14763.1187
    1950   14667.7688
    1951   14671.2977
    1952   14848.0985
    1953   14450.1257
    1954   14774.9986
    1955   14651.6423
    1956   14528.7536
    1957   14479.1068
    1958   14547.1656
    1959   14570.4916
    1960   14639.7938
    1961   14763.5419
    1962   14609.4950
    1963   14888.6255
    1964   15098.8980
    1965   14971.6460
    1966   14865.2327
    1967   14748.1221
    1968   14699.8616
    1969   14892.7365
    1970   14557.2835
    1971   14640.8932
    1972   14745.7161
    1973   14355.3226
    1974   14551.8352
    1975   14269.6912
    1976   14452.5207
    1977   14686.0218
    1978   14563.5944
    1979   14594.9983
    1980   14454.6909
    1981   14788.6466
    1982   14528.4188
    1983   14703.8066
    1984   14430.0439
    1985   14561.0972
    1986   14383.0525
    1987   14657.3797
    1988   14606.2145
    1989   14732.8623
    1990   14751.5431
    1991   14664.3103
    1992   14683.6168
    1993   14728.0260
    1994   14591.8254
    1995   14782.8010
    1996   14668.8496
    1997   14715.9312
    1998   14457.0718
    1999   14522.5626
    2000   14808.6114
    2001   14453.8253
    2002   14646.7160
    2003   14711.9088
    2004   14581.7318
    2005   14705.8531
    2006   14510.6656
    2007   14726.9780
    2008   14629.2125
    2009   14462.6307
    2010   14643.6079
    2011   14546.0976
    2012   14732.2426
    2013   14523.4229
    2014   14778.7412
    2015   14603.5044
    2016   14682.1878
    2017   14662.9486
    2018   14797.8680
    2019   14574.1536
    2020   14753.6996
    2021   14788.4675
    2022   14914.3639
    2023   14643.6526
    2024   14737.4269
    2025   14617.7094
    2026   14730.8828
    2027   14475.1720
    2028   14762.0458
    2029   14529.3272
    2030   14524.7484
    2031   14633.5002
    2032   14664.1668
    2033   14611.6106
    2034   14701.0223
    2035   14707.6842
    2036   14856.2827
    2037   14794.8035
    2038   14715.9727
    2039   14511.1720
    2040   14486.6602
    2041   14417.2407
    2042   14596.8602
    2043   14680.6951
    2044   14711.7745
    2045   14434.1718
    2046   14714.4371
    2047   14839.3442
    2048   15063.6426
    2049   14830.0287
    2050   15045.8881
    2051   14636.0385
    2052   14826.4859
    2053   14783.5744
    2054   14840.2499
    2055   14754.6555
    2056   14731.9002
    2057   14755.3766
    2058   14515.9903
    2059   14615.4653
    2060   14714.9442
    2061   14662.8955
    2062   14890.4099
    2063   15157.6247
    2064   15185.9606
    2065   15022.7644
    2066   15060.6814
    2067   14805.2134
    2068   14959.2954
    2069   14930.2212
    2070   14902.5031
    2071   14930.9966
    2072   14704.1830
    2073   14602.0697
    2074   15018.3783
    2075   14641.1714
    2076   14974.2288
    2077   14800.8124
    2078   15123.4117
    2079   14945.1765
    2080   15041.8603
    2081   15044.7122
    2082   14879.8650
    2083   15207.4495
    2084   14926.2711
    2085   15021.0236
    2086   14854.3652
    2087   15028.4359
    2088   14764.9613
    2089   14972.6207
    2090   14718.9660
    2091   14900.8042
    2092   14830.5553
    2093   14962.9666
    2094   14903.9455
    2095   14804.1021
    2096   14987.9660
    2097   15022.9143
    2098   15033.5646
    2099   14880.5715
    2100   15024.0526
    2101   14552.0505
    2102   14888.4836
    2103   14880.2279
    2104   14532.8365
    2105   14854.4947
    2106   14797.2142
    2107   14944.3985
    2108   14754.5868
    2109   14849.4910
    2110   14756.3788
    2111   14930.4246
    2112   14668.5688
    2113   14767.7505
    2114   14749.9537
    2115   14560.3601
    2116   14920.1481
    2117   14767.4937
    2118   14869.2809
    2119   14955.6931
    2120   14797.9947
    2121   14970.2283
    2122   15093.4614
    2123   14681.1934
    2124   15148.4622
    2125   14852.0146
    2126   14991.8602
    2127   14829.6301
    2128   15006.8698
    2129   15021.5299
    2130   15057.5719
    2131   14755.5726
    2132   15027.8157
    2133   14874.9121
    2134   14662.2253
    2135   14784.4942
    2136   14800.9562
    2137   14687.1117
    2138   15245.3831
    2139   14869.0971
    2140   15165.6363
    2141   15111.9015
    2142   14877.3507
    2143   14778.8517
    2144   14823.0043
    2145   14650.0098
    2146   14743.6767
    2147   14632.8518
    2148   14830.9363
    2149   14565.8696
    2150   14753.6499
    2151   14643.8466
    2152   14618.7664
    2153   14703.1915
    2154   14941.9269
    2155   14635.2799
    2156   14947.6736
    2157   14680.2094
    2158   14634.8141
    2159   14847.3747
    2160   14814.1008
    2161   14857.6716
    2162   14927.7147
    2163   14853.0034
    2164   14831.1240
    2165   14776.5378
    2166   14801.9295
    2167   14821.6377
    2168   14698.8501
    2169   14676.8313
    2170   14776.4296
    2171   14839.7354
    2172   14716.2853
    2173   14914.3038
    2174   15043.2455
    2175   14750.6304
    2176   15016.2181
    2177   14684.4085
    2178   14737.5788
    2179   14989.0617
    2180   14834.0622
    2181   14819.8736
    2182   15208.6984
    2183   14874.0105
    2184   15183.9213
    2185   15284.5121
    2186   14923.4149
    2187   15250.5971
    2188   15354.9829
    2189   15114.5448
    2190   15326.8464
    2191   15024.6783
    2192   15122.3777
    2193   14911.1798
    2194   15178.9911
    2195   14706.4641
    2196   14797.8200
    2197   14967.1543
    2198   15145.5522
    2199   15100.2889
    2200   15080.6864
    2201   14985.2517
    2202   14908.9471
    2203   15102.6240
    2204   14852.5095
    2205   14942.7535
    2206   15059.9134
    2207   15135.0311
    2208   15199.3070
    2209   14967.2447
    2210   15317.6124
    2211   15008.9999
    2212   14897.4346
    2213   14868.2031
    2214   15164.5494
    2215   14977.7224
    2216   15157.9894
    2217   15110.5846
    2218   15074.7630
    2219   15106.4593
    2220   14850.4784
    2221   15014.1904
    2222   14941.3964
    2223   15267.6025
    2224   15087.0612
    2225   14757.9808
    2226   14972.1211
    2227   14861.4904
    2228   14829.6384
    2229   14710.1833
    2230   14829.6594
    2231   14685.2070
    2232   14974.6715
    2233   15035.4914
    2234   15099.4384
    2235   15003.6573
    2236   15072.9221
    2237   15034.5356
    2238   14999.1316
    2239   15059.6327
    2240   15046.3207
    2241   15112.4937
    2242   14993.8828
    2243   14625.1742
    2244   14877.2224
    2245   15054.8434
    2246   14701.6405
    2247   14968.6265
    2248   14838.4174
    2249   14625.3766
    2250   14587.3997
    2251   14398.0789
    2252   14950.2446
    2253   14690.5587
    2254   14738.7095
    2255   14808.6358
    2256   14972.9676
    2257   15002.0206
    2258   14915.8851
    2259   14835.3979
    2260   15058.8576
    2261   14925.7609
    2262   14971.5581
    2263   15008.1245
    2264   14771.3334
    2265   15139.2011
    2266   15133.8797
    2267   14883.8931
    2268   14906.6786
    2269   14914.7552
    2270   14769.1089
    2271   14814.2725
    2272   15222.1964
    2273   14922.5369
    2274   14759.5677
    2275   15097.8227
    2276   14753.7293
    2277   14998.0679
    2278   14800.6270
    2279   14815.1084
    2280   14964.4774
    2281   14762.3048
    2282   14947.1008
    2283   15234.8470
    2284   15078.7475
    2285   15050.7434
    2286   14849.0580
    2287   14800.3746
    2288   14718.1580
    2289   15001.8345
    2290   15081.4702
    2291   15052.9403
    2292   15231.4775
    2293   15114.9411
    2294   15050.4032
    2295   14979.0119
    2296   15021.7028
    2297   15075.8120
    2298   14944.2400
    2299   15194.0194
    2300   14936.3100
    2301   15267.6553
    2302   14916.2001
    2303   15203.6056
    2304   14988.3612
    2305   15244.4452
    2306   15017.3226
    2307   15374.2654
    2308   14971.7724
    2309   15016.3206
    2310   14950.2407
    2311   15135.0722
    2312   14944.9360
    2313   15212.6527
    2314   14826.7242
    2315   14856.5522
    2316   14955.6395
    2317   14521.2412
    2318   14684.7140
    2319   14708.8776
    2320   14928.9572
    2321   14733.3403
    2322   15077.5982
    2323   14905.4697
    2324   14734.9767
    2325   15118.3193
    2326   15086.6656
    2327   14915.6525
    2328   14861.4854
    2329   14715.3051
    2330   14893.3665
    2331   14908.2447
    2332   14991.8454
    2333   14762.0249
    2334   14913.7941
    2335   14946.5085
    2336   14985.4050
    2337   14815.9940
    2338   14960.0410
    2339   15005.9059
    2340   14946.7587
    2341   14959.7461
    2342   14885.2939
    2343   14848.9134
    2344   14797.6839
    2345   15017.5172
    2346   14945.2944
    2347   15154.3058
    2348   15115.0268
    2349   15128.7394
    2350   14862.3939
    2351   14942.5002
    2352   14971.8739
    2353   14964.1690
    2354   14990.9715
    2355   15045.7173
    2356   14905.2164
    2357   15632.6596
    2358   15534.9746
    2359   15131.5480
    2360   15259.4742
    2361   15318.2973
    2362   15130.7930
    2363   15047.7681
    2364   14953.2869
    2365   15238.4818
    2366   14642.0244
    2367   14977.2935
    2368   14665.6037
    2369   14940.4932
    2370   14836.7316
    2371   14819.1258
    2372   14838.8975
    2373   14731.8178
    2374   14630.3476
    2375   14751.0308
    2376   14872.8796
    2377   14656.2119
    2378   14818.9467
    2379   14782.5814
    2380   14703.9949
    2381   14829.6493
    2382   14793.8491
    2383   14932.5581
    2384   14710.6430
    2385   14609.4153
    2386   14791.6152
    2387   14815.1726
    2388   14600.9389
    2389   14845.6298
    2390   14923.2731
    2391   14709.6791
    2392   14721.7920
    2393   14781.0739
    2394   14892.6918
    2395   14931.5471
    2396   14910.4543
    2397   14980.6231
    2398   15114.1605
    2399   15110.4413
    2400   14824.7622
    2401   15107.0402
    2402   14738.6391
    2403   14889.1092
    2404   14982.9039
    2405   15008.8421
    2406   15096.9635
    2407   15078.2081
    2408   15068.9656
    2409   15070.4804
    2410   14851.8002
    2411   14925.1110
    2412   14716.3096
    2413   14801.3831
    2414   14882.7949
    2415   14869.5780
    2416   14790.0860
    2417   14678.6178
    2418   14761.3351
    2419   14494.1733
    2420   14606.7216
    2421   14759.6204
    2422   14645.9881
    2423   14791.2822
    2424   14864.8451
    2425   14902.3363
    2426   14796.1779
    2427   15010.9193
    2428   14811.8110
    2429   15011.1729
    2430   15036.9267
    2431   15069.3824
    2432   14800.5025
    2433   14888.2222
    2434   14962.1116
    2435   14730.4720
    2436   14797.5440
    2437   14623.8096
    2438   14531.7201
    2439   14834.2050
    2440   14729.7249
    2441   14729.2240
    2442   14601.9644
    2443   14589.8420
    2444   14605.6778
    2445   14798.1545
    2446   14615.2721
    2447   14806.8550
    2448   14967.6655
    2449   14793.6133
    2450   14818.9888
    2451   14992.5634
    2452   14955.0240
    2453   15000.9431
    2454   14798.6530
    2455   15000.8329
    2456   14977.2183
    2457   14854.2642
    2458   15044.0437
    2459   14832.3041
    2460   15169.7864
    2461   14890.7801
    2462   14778.7310
    2463   14965.9228
    2464   14687.2073
    2465   14912.9286
    2466   14709.8422
    2467   14859.1863
    2468   14926.8238
    2469   14684.8438
    2470   14572.4240
    2471   14659.7913
    2472   14466.9985
    2473   14819.3790
    2474   14411.8929
    2475   14735.6603
    2476   14774.1836
    2477   14817.1753
    2478   14791.3679
    2479   14633.4888
    2480   14661.2945
    2481   14921.1704
    2482   14849.4245
    2483   15064.4650
    2484   14779.2532
    2485   14848.2116
    2486   14894.7531
    2487   15052.5715
    2488   14771.4214
    2489   14971.3904
    2490   14922.8170
    2491   14566.0593
    2492   14800.7246
    2493   14779.1301
    2494   14861.3392
    2495   14754.1645
    2496   14905.2379
    2497   14890.0738
    2498   15101.5600
    2499   15174.6812
    2500   14988.5364
    2501   15105.6308
    2502   14935.1613
    2503   14753.9587
    2504   14818.0262
    2505   14776.1911
    2506   15083.8384
    2507   14959.2542
    2508   14776.4567
    2509   15028.7180
    2510   14778.7582
    2511   14758.8166
    2512   14982.2976
    2513   14833.5217
    2514   14912.7527
    2515   14997.7953
    2516   14946.4185
    2517   15077.9791
    2518   14812.6104
    2519   14886.2160
    2520   14923.3590
    2521   14925.3734
    2522   14876.0553
    2523   14663.1459
    2524   15115.2841
    2525   14937.5405
    2526   14959.6106
    2527   15014.5616
    2528   14817.0292
    2529   14921.0341
    2530   14985.2526
    2531   14937.3277
    2532   14963.8667
    2533   14922.9044
    2534   15120.2319
    2535   14849.5027
    2536   15063.9444
    2537   14790.5271
    2538   14787.2471
    2539   14905.7879
    2540   14935.0009
    2541   14915.2904
    2542   15107.8868
    2543   14908.4863
    2544   15021.1601
    2545   14801.9862
    2546   15045.9393
    2547   14957.5504
    2548   14935.7231
    2549   14799.5342
    2550   14933.5434
    2551   14780.6000
    2552   14695.4816
    2553   14893.2426
    2554   14792.0784
    2555   14754.7041
    2556   14763.4442
    2557   14836.9573
    2558   14770.5275
    2559   14686.3050
    2560   14830.3287
    2561   14671.6561
    2562   14542.7302
    2563   14644.9626
    2564   14807.7460
    2565   14489.8132
    2566   14644.9829
    2567   14852.1991
    2568   14801.6939
    2569   14657.6098
    2570   14694.3353
    2571   14781.5372
    2572   14601.9347
    2573   14912.0364
    2574   14469.2987
    2575   14803.9229
    2576   14958.3448
    2577   14886.4414
    2578   15030.4888
    2579   14990.8764
    2580   15133.4673
    2581   15023.2358
    2582   14653.7709
    2583   14831.2331
    2584   14734.1191
    2585   14922.7434
    2586   14823.6451
    2587   14538.9307
    2588   14949.1563
    2589   14933.1979
    2590   14833.0931
    2591   14714.2006
    2592   14669.4218
    2593   15053.5064
    2594   15149.9285
    2595   14958.2370
    2596   15252.3740
    2597   14911.6912
    2598   14763.8649
    2599   15139.5293
    2600   14784.8288
    2601   14875.6420
    2602   14763.6351
    2603   14639.4505
    2604   14798.9715
    2605   14953.3604
    2606   14780.7258
    2607   14883.2862
    2608   14459.1850
    2609   14777.1059
    2610   15082.8486
    2611   15070.7744
    2612   14753.9644
    2613   14666.1259
    2614   14595.3409
    2615   14880.5059
    2616   14973.4728
    2617   14914.3311
    2618   14853.2007
    2619   14722.4871
    2620   14931.8205
    2621   14785.1145
    2622   14533.6717
    2623   14884.7181
    2624   15119.4152
    2625   14938.4946
    2626   15055.1389
    2627   15172.3756
    2628   15029.9876
    2629   14930.6383
    2630   15143.3648
    2631   15268.0976
    2632   15120.6868
    2633   15022.8067
    2634   14974.5329
    2635   15121.4520
    2636   14971.9055
    2637   15066.7892
    2638   15208.0505
    2639   14845.3973
    2640   15032.8751
    2641   14846.5570
    2642   15030.7796
    2643   14819.5264
    2644   15017.5551
    2645   15009.3443
    2646   15014.9498
    2647   14598.5111
    2648   14980.2342
    2649   14859.0821
    2650   14875.3320
    2651   14801.8205
    2652   14877.4271
    2653   14676.1127
    2654   15133.4511
    2655   14885.2456
    2656   14712.7525
    2657   15000.9841
    2658   14774.7999
    2659   14716.1263
    2660   15027.8066
    2661   15006.2216
    2662   15051.6506
    2663   14991.9357
    2664   15008.1580
    2665   15068.0420
    2666   15228.5883
    2667   14955.1901
    2668   14932.6533
    2669   15035.0367
    2670   15007.9274
    2671   14788.9932
    2672   15114.3393
    2673   15195.4460
    2674   15409.5750
    2675   14974.9703
    2676   15324.5939
    2677   15212.6311
    2678   15476.1445
    2679   15026.3441
    2680   15168.6572
    2681   15146.7219
    2682   15095.4828
    2683   14740.5466
    2684   15012.4716
    2685   15019.0143
    2686   14998.4195
    2687   14967.2099
    2688   14888.4390
    2689   14835.0968
    2690   14567.4962
    2691   14886.4993
    2692   15063.3241
    2693   14612.5039
    2694   14878.2366
    2695   14658.4862
    2696   14886.5952
    2697   15122.5801
    2698   15026.0384
    2699   15106.3426
    2700   15219.0849
    2701   15290.6796
    2702   15097.3226
    2703   15061.3945
    2704   14766.6904
    2705   14722.6564
    2706   14975.2196
    2707   15064.0402
    2708   15200.8945
    2709   15173.1012
    2710   14935.4160
    2711   14975.1552
    2712   15090.3589
    2713   14858.9020
    2714   14975.8273
    2715   15074.7802
    2716   14985.2099
    2717   14914.7839
    2718   14821.5600
    2719   14801.5947
    2720   14645.7245
    2721   14832.2029
    2722   14909.5124
    2723   15068.7597
    2724   14904.3004
    2725   14789.6847
    2726   14888.0702
    2727   15047.0127
    2728   15128.6274
    2729   14791.6696
    2730   14882.4046
    2731   15089.2421
    2732   15096.9002
    2733   15154.0911
    2734   15120.0173
    2735   15081.9780
    2736   14849.3780
    2737   15014.6590
    2738   15080.8676
    2739   14920.2395
    2740   15088.1875
    2741   15016.4651
    2742   15174.1145
    2743   15098.3871
    2744   15065.6418
    2745   14955.8665
    2746   15135.8911
    2747   14958.7453
    2748   15164.2245
    2749   14929.6873
    2750   15415.4748
    2751   15094.2330
    2752   14968.2539
    2753   14969.3825
    2754   14926.6512
    2755   14909.1445
    2756   14934.3097
    2757   14952.5171
    2758   14820.0051
    2759   14746.8706
    2760   14903.8357
    2761   14868.5318
    2762   14921.0693
    2763   15022.1411
    2764   14922.7596
    2765   15159.7783
    2766   15007.3858
    2767   14882.4530
    2768   14926.6999
    2769   14586.6141
    2770   14959.1827
    2771   14642.9019
    2772   14706.7389
    2773   14901.1653
    2774   14940.0059
    2775   14874.3501
    2776   14803.1663
    2777   15009.3436
    2778   14718.5199
    2779   15086.1083
    2780   14808.7116
    2781   14941.7557
    2782   14726.1724
    2783   14774.8755
    2784   14956.7714
    2785   14693.1144
    2786   14744.1181
    2787   14756.8024
    2788   14769.4469
    2789   14756.5394
    2790   14752.0826
    2791   14925.0982
    2792   14798.5726
    2793   14501.9436
    2794   14975.6475
    2795   14651.6036
    2796   14650.2700
    2797   14633.6134
    2798   14777.5357
    2799   14702.1742
    2800   14832.2047
    2801   14785.9046
    2802   14852.9947
    2803   14679.0460
    2804   14732.8535
    2805   14861.3928
    2806   14747.7823
    2807   14738.3378
    2808   14791.3625
    2809   14684.6825
    2810   14748.4490
    2811   14582.9425
    2812   14413.3174
    2813   14469.3798
    2814   14489.5665
    2815   14481.7867
    2816   14527.1576
    2817   14418.2437
    2818   14373.0505
    2819   14430.9704
    2820   14288.7038
    2821   14177.7347
    2822   14248.1412
    2823   14590.2624
    2824   14372.4710
    2825   14405.5327
    2826   14418.8750
    2827   14393.8259
    2828   14449.7423
    2829   14432.3353
    2830   14220.2958
    2831   14193.3177
    2832   14457.2905
    2833   14352.5653
    2834   14484.6975
    2835   14312.3309
    2836   14619.9783
    2837   14724.0997
    2838   14518.1076
    2839   14502.2716
    2840   14375.5663
    2841   14242.3024
    2842   14255.8975
    2843   14260.5854
    2844   14443.8262
    2845   14440.3617
    2846   14560.3690
    2847   14291.1018
    2848   14301.7990
    2849   14384.9354
    2850   14447.3394
    2851   14483.5586
    2852   14381.4060
    2853   14419.4917
    2854   14493.3397
    2855   14516.9673
    2856   14688.0293
    2857   14484.1437
    2858   14591.8555
    2859   14753.4776
    2860   14713.6500
    2861   14683.5486
    2862   14580.2332
    2863   14508.0778
    2864   14868.8521
    2865   14758.8473
    2866   14745.0735
    2867   14824.1301
    2868   14531.8256
    2869   14379.0867
    2870   14352.8253
    2871   14549.7933
    2872   14523.0375
    2873   14578.1147
    2874   14697.7411
    2875   14564.6767
    2876   14910.4902
    2877   14820.5037
    2878   14669.1920
    2879   14682.5402
    2880   14585.9237
    2881   14421.9889
    2882   14190.5053
    2883   14603.2546
    2884   14772.5581
    2885   14728.6200
    2886   14434.8647
    2887   14455.8925
    2888   14494.4749
    2889   14620.1513
    2890   14785.2409
    2891   14551.3200
    2892   14783.6995
    2893   15014.4656
    2894   14455.3547
    2895   14823.3448
    2896   14830.3176
    2897   15081.1428
    2898   14660.2290
    2899   14813.0318
    2900   14936.1767
    2901   14858.8793
    2902   14862.4360
    2903   14800.2264
    2904   14900.4160
    2905   14757.7206
    2906   14655.0508
    2907   14356.8417
    2908   14721.9371
    2909   14724.6585
    2910   14453.4487
    2911   14839.7509
    2912   14838.4626
    2913   14939.4811
    2914   15143.2036
    2915   14628.4951
    2916   14568.6145
    2917   14586.5698
    2918   14746.3920
    2919   14620.0677
    2920   14578.2583
    2921   14881.4045
    2922   14835.3515
    2923   14866.6874
    2924   14556.2427
    2925   14844.5337
    2926   14600.1667
    2927   14659.1913
    2928   14785.0858
    2929   14878.3011
    2930   14570.0059
    2931   14914.1211
    2932   14611.3429
    2933   14934.9525
    2934   14886.6224
    2935   14884.7377
    2936   15038.3021
    2937   14882.6160
    2938   14990.9452
    2939   14607.3029
    2940   15137.9056
    2941   14579.2292
    2942   14845.6334
    2943   14812.8783
    2944   14976.5388
    2945   14926.5236
    2946   15187.0307
    2947   14918.4594
    2948   15035.5131
    2949   15045.8696
    2950   14831.2323
    2951   15029.9230
    2952   14919.7395
    2953   15023.9823
    2954   14606.7343
    2955   15090.4275
    2956   14863.4751
    2957   15114.0041
    2958   14692.8872
    2959   14818.0903
    2960   15028.5940
    2961   14757.5187
    2962   14727.8297
    2963   14820.2782
    2964   15044.9076
    2965   14967.2005
    2966   14748.7747
    2967   15077.2218
    2968   14905.4239
    2969   14993.4868
    2970   14848.4990
    2971   15014.9899
    2972   14789.1759
    2973   14877.5464
    2974   14914.5513
    2975   14797.6717
    2976   14830.3591
    2977   14606.3529
    2978   14884.9713
    2979   14824.2351
    2980   14778.0837
    2981   14378.7725
    2982   15154.6079
    2983   14818.7129
    2984   14895.8274
    2985   14854.3814
    2986   14931.0703
    2987   14942.2575
    2988   14978.5166
    2989   14939.1714
    2990   14771.5740
    2991   14715.7785
    2992   14645.6881
    2993   14929.6807
    2994   14826.8352
    2995   14781.1559
    2996   14653.1604
    2997   14931.9758
    2998   14878.9501
    2999   14792.5669
    3000   14842.0273
    3001   14946.5238
    3002   14926.1278
    3003   15056.9196
    3004   14855.5339
    3005   14844.6264
    3006   14864.5753
    3007   14870.4276
    3008   14611.1376
    3009   14804.9910
    3010   14825.9109
    3011   14813.5326
    3012   14659.8894
    3013   15033.3325
    3014   14738.5393
    3015   14477.6287
    3016   14496.4197
    3017   14708.9775
    3018   14699.1010
    3019   14826.2778
    3020   14802.6843
    3021   14769.1119
    3022   14866.9330
    3023   14914.6482
    3024   14671.2298
    3025   14739.5735
    3026   14665.8710
    3027   15007.8255
    3028   14780.4140
    3029   14736.8414
    3030   15140.5878
    3031   14741.3350
    3032   14920.2188
    3033   15180.4326
    3034   15147.5607
    3035   15186.0060
    3036   15145.4151
    3037   14858.4793
    3038   14973.3388
    3039   15072.3512
    3040   15004.3401
    3041   14930.2865
    3042   14910.2660
    3043   14970.3092
    3044   14704.4729
    3045   14793.2045
    3046   14551.4269
    3047   14708.4207
    3048   14976.7682
    3049   14530.9706
    3050   14725.4800
    3051   14451.3906
    3052   14688.9797
    3053   14705.1240
    3054   14904.7588
    3055   14825.0902
    3056   14656.2569
    3057   14975.2262
    3058   14838.1062
    3059   14874.2988
    3060   14826.0690
    3061   14957.5822
    3062   14878.5129
    3063   14765.0809
    3064   15008.3643
    3065   14784.4283
    3066   14909.8050
    3067   14819.8468
    3068   14806.3687
    3069   14839.4123
    3070   14787.8385
    3071   14830.1414
    3072   14828.5850
    3073   14817.5942
    3074   14598.1018
    3075   14763.4505
    3076   15109.0795
    3077   15032.0848
    3078   14965.6656
    3079   14658.2173
    3080   14873.3943
    3081   15059.6731
    3082   14852.5670
    3083   14877.1434
    3084   14788.5114
    3085   14706.0960
    3086   14919.1848
    3087   14887.5006
    3088   14848.7076
    3089   14887.2143
    3090   14987.7204
    3091   14860.6194
    3092   14883.9055
    3093   14733.9014
    3094   14897.0424
    3095   14925.7189
    3096   15064.2739
    3097   14552.2250
    3098   14698.8738
    3099   14715.1680
    3100   14801.2572
    3101   14375.0935
    3102   14582.3297
    3103   14638.5140
    3104   14490.3835
    3105   14381.5361
    3106   14436.7533
    3107   14546.4626
    3108   14762.3902
    3109   14876.9980
    3110   15048.5055
    3111   14873.8896
    3112   14747.0497
    3113   14922.4115
    3114   14987.2959
    3115   14850.8085
    3116   15115.1030
    3117   15055.4351
    3118   14737.6212
    3119   15026.7833
    3120   15128.0186
    3121   15012.7367
    3122   15014.2445
    3123   15206.8886
    3124   15277.0662
    3125   15254.8100
    3126   14998.6627
    3127   15249.6991
    3128   15168.0686
    3129   15293.8776
    3130   15233.6973
    3131   15133.5539
    3132   15109.8083
    3133   14992.6171
    3134   15315.4796
    3135   15215.2988
    3136   15112.3206
    3137   15314.6280
    3138   15286.3879
    3139   15467.1303
    3140   15066.0264
    3141   15173.2729
    3142   15217.2948
    3143   15214.5441
    3144   15176.4402
    3145   15115.4278
    3146   15268.3694
    3147   15203.1673
    3148   15139.6200
    3149   14982.5285
    3150   15124.6147
    3151   15016.3673
    3152   14867.8326
    3153   15249.4308
    3154   15290.6311
    3155   14907.5455
    3156   15281.2436
    3157   15207.6508
    3158   15265.2757
    3159   14869.6238
    3160   15032.2829
    3161   14692.6827
    3162   14907.3780
    3163   15129.6619
    3164   15210.6507
    3165   15194.0593
    3166   15027.6007
    3167   15014.9221
    3168   15271.2143
    3169   14736.1084
    3170   14987.1819
    3171   14815.0496
    3172   14867.0465
    3173   14789.8819
    3174   14925.6799
    3175   14950.3817
    3176   14960.2565
    3177   14944.5153
    3178   14998.0340
    3179   14808.4239
    3180   14976.8671
    3181   14955.2143
    3182   14912.5663
    3183   14738.3847
    3184   14832.0417
    3185   14644.5910
    3186   14577.8733
    3187   14873.6559
    3188   14954.4064
    3189   14748.5239
    3190   14834.4772
    3191   14590.3171
    3192   14691.5754
    3193   14614.2109
    3194   14779.5931
    3195   14890.7037
    3196   14726.6986
    3197   14664.7970
    3198   14410.0885
    3199   14762.5204
    3200   14644.6934
    3201   14764.2962
    3202   14659.5743
    3203   14810.1415
    3204   14531.4991
    3205   14553.4056
    3206   14454.6548
    3207   14668.1154
    3208   14679.7691
    3209   14725.6427
    3210   14703.5220
    3211   14432.4432
    3212   14649.7618
    3213   14454.6475
    3214   14781.1987
    3215   14500.0067
    3216   14526.5697
    3217   14481.6837
    3218   14407.7547
    3219   14563.9787
    3220   14506.5978
    3221   14302.9258
    3222   14352.9967
    3223   14375.0751
    3224   14435.2803
    3225   14550.2601
    3226   14491.7161
    3227   14557.6159
    3228   14564.8874
    3229   14485.2129
    3230   14459.6941
    3231   14536.1502
    3232   14388.9803
    3233   14407.3377
    3234   14323.1562
    3235   14510.1964
    3236   14665.2155
    3237   14678.1805
    3238   14621.3399
    3239   14629.5774
    3240   14452.2357
    3241   14506.2119
    3242   14312.4096
    3243   14477.0514
    3244   14410.4342
    3245   14395.6978
    3246   14424.0115
    3247   14592.4038
    3248   14404.1503
    3249   14548.1125
    3250   14663.4613
    3251   14524.7736
    3252   14222.7716
    3253   14325.8139
    3254   14392.9999
    3255   14130.6811
    3256   14502.0824
    3257   14395.2063
    3258   14264.2146
    3259   14551.8655
    3260   14568.1484
    3261   14411.3856
    3262   14501.1837
    3263   14502.6724
    3264   14337.9077
    3265   14727.0763
    3266   14528.1532
    3267   14588.2871
    3268   14240.8030
    3269   14411.1875
    3270   14390.2645
    3271   14434.4026
    3272   14699.0222
    3273   14619.0401
    3274   14439.0910
    3275   14583.4871
    3276   14331.5074
    3277   14439.2595
    3278   14644.6694
    3279   14770.9292
    3280   14539.3164
    3281   14893.3543
    3282   14693.3679
    3283   14696.6370
    3284   14412.8328
    3285   14377.9752
    3286   14734.2380
    3287   14233.1994
    3288   14455.3217
    3289   14303.8947
    3290   14804.8060
    3291   14571.7786
    3292   14541.6033
    3293   14469.8970
    3294   14612.7353
    3295   14498.8990
    3296   14549.7233
    3297   14546.7593
    3298   14586.5798
    3299   14449.1858
    3300   14670.8834
    3301   14834.5568
    3302   14657.7187
    3303   14581.8715
    3304   14837.2295
    3305   14525.7860
    3306   14610.5099
    3307   14581.4959
    3308   14731.9811
    3309   14755.9128
    3310   14795.3916
    3311   14583.9145
    3312   14601.5785
    3313   14657.9178
    3314   14568.9531
    3315   14881.6353
    3316   14814.8647
    3317   14781.9494
    3318   14760.9853
    3319   14666.6585
    3320   14604.6446
    3321   14806.6264
    3322   14804.4896
    3323   14920.0904
    3324   14751.1916
    3325   14667.0080
    3326   14951.3391
    3327   14808.6374
    3328   14621.9293
    3329   14778.3212
    3330   14542.7036
    3331   14718.0083
    3332   14585.6249
    3333   14744.1087
    3334   14443.2249
    3335   14486.8103
    3336   14704.6436
    3337   14307.5368
    3338   14637.8232
    3339   14585.8456
    3340   14219.2751
    3341   14653.4026
    3342   14374.5888
    3343   14704.0662
    3344   14397.1295
    3345   14847.6678
    3346   14650.3536
    3347   14449.7104
    3348   14639.4960
    3349   14443.0263
    3350   14675.8552
    3351   14663.4683
    3352   14599.4559
    3353   14812.4948
    3354   14756.4795
    3355   14961.8640
    3356   14782.6179
    3357   14760.7683
    3358   14816.6895
    3359   14580.8996
    3360   14614.8767
    3361   14483.7693
    3362   14525.7638
    3363   14732.7982
    3364   14552.1208
    3365   14768.3965
    3366   14935.9514
    3367   14752.2771
    3368   14889.0433
    3369   14885.8806
    3370   15035.7498
    3371   15109.8163
    3372   15006.9770
    3373   14774.5136
    3374   14790.3848
    3375   14715.5407
    3376   14772.0855
    3377   14834.9725
    3378   14624.1356
    3379   14794.7105
    3380   14465.2954
    3381   14796.9589
    3382   14498.3060
    3383   14578.5563
    3384   14708.7713
    3385   14593.8086
    3386   14596.6837
    3387   14355.9267
    3388   14257.2477
    3389   14546.7374
    3390   14527.0276
    3391   14700.7773
    3392   14668.4386
    3393   14726.3551
    3394   14449.4580
    3395   14326.1730
    3396   14389.0511
    3397   14374.9994
    3398   14679.9673
    3399   14509.5762
    3400   14486.2111
    3401   14428.8465
    3402   14471.3013
    3403   14381.1284
    3404   14556.9977
    3405   14609.8031
    3406   14696.1640
    3407   14564.7043
    3408   14577.3731
    3409   14399.0380
    3410   14869.4501
    3411   14720.8470
    3412   14661.8567
    3413   14412.7667
    3414   14694.5847
    3415   14578.1017
    3416   14642.0615
    3417   14630.4552
    3418   14653.3065
    3419   14760.1270
    3420   14639.7215
    3421   14842.9194
    3422   14789.1515
    3423   14723.7992
    3424   14704.0050
    3425   14767.2781
    3426   14877.9449
    3427   14962.4951
    3428   14860.5873
    3429   15059.9271
    3430   14962.5887
    3431   14577.0550
    3432   14475.9669
    3433   14777.6754
    3434   14550.9291
    3435   14852.3833
    3436   14496.5986
    3437   14550.8672
    3438   14660.4924
    3439   14712.7546
    3440   14572.2646
    3441   14531.1648
    3442   14565.6284
    3443   14595.0500
    3444   14745.1511
    3445   14793.9687
    3446   14995.0528
    3447   14893.9809
    3448   14454.0617
    3449   14756.0823
    3450   14748.6981
    3451   14816.0323
    3452   14690.6083
    3453   14861.7859
    3454   14945.8261
    3455   15118.8560
    3456   15048.9472
    3457   15060.2507
    3458   14570.6463
    3459   14787.3776
    3460   14902.8192
    3461   14618.6501
    3462   14669.1225
    3463   14724.7931
    3464   14615.4960
    3465   14641.9650
    3466   14769.4133
    3467   15080.4015
    3468   14943.1489
    3469   15059.2503
    3470   14743.0023
    3471   14779.0868
    3472   14590.7384
    3473   14851.0504
    3474   14922.2109
    3475   14541.4436
    3476   14924.6083
    3477   14652.0794
    3478   14648.5052
    3479   14434.0346
    3480   14616.6187
    3481   14436.8712
    3482   14788.5250
    3483   14895.4641
    3484   14854.3077
    3485   14551.3699
    3486   14766.2347
    3487   14403.2461
    3488   14584.5113
    3489   14505.4919
    3490   14731.1111
    3491   14781.7404
    3492   14814.7827
    3493   14702.7877
    3494   14908.9987
    3495   14844.2875
    3496   15042.8684
    3497   14697.0509
    3498   14695.9239
    3499   14700.0981
    3500   14400.5299
    3501   14342.9509
    3502   14619.5485
    3503   14618.7230
    3504   14518.8234
    3505   14677.2341
    3506   14886.9125
    3507   14877.1579
    3508   14794.5373
    3509   14811.1572
    3510   14707.5688
    3511   14856.0336
    3512   14590.2341
    3513   14530.7108
    3514   14359.4783
    3515   14400.4496
    3516   14643.7823
    3517   14664.7607
    3518   14708.9668
    3519   14495.4860
    3520   14692.1472
    3521   14793.5158
    3522   14831.5629
    3523   14953.9506
    3524   14913.7217
    3525   14775.9738
    3526   14573.2215
    3527   14919.6388
    3528   14819.9874
    3529   14681.1889
    3530   14729.6702
    3531   14680.5349
    3532   14651.1187
    3533   14440.6491
    3534   14468.0140
    3535   14551.1131
    3536   14596.3102
    3537   14180.2168
    3538   14521.9068
    3539   14243.9193
    3540   14665.9936
    3541   14431.0279
    3542   14479.9792
    3543   14273.3010
    3544   14481.5417
    3545   14547.0469
    3546   14416.8675
    3547   14708.6757
    3548   14703.9393
    3549   14541.7042
    3550   14671.4796
    3551   14335.2363
    3552   14635.9734
    3553   14545.1542
    3554   14806.6609
    3555   14837.6432
    3556   14699.6199
    3557   14733.4154
    3558   14661.0469
    3559   14716.6940
    3560   14682.5230
    3561   14399.8544
    3562   14643.1536
    3563   14484.6655
    3564   14844.9883
    3565   14589.5395
    3566   14778.5077
    3567   14298.0052
    3568   14660.4377
    3569   14660.7742
    3570   14810.7687
    3571   14697.1129
    3572   14640.2424
    3573   14848.8516
    3574   14681.1352
    3575   14799.6814
    3576   14786.4162
    3577   14720.2296
    3578   14808.9543
    3579   14719.8269
    3580   14639.4239
    3581   14811.4947
    3582   14915.7887
    3583   14782.1119
    3584   14768.9027
    3585   14754.1009
    3586   15001.8521
    3587   14688.9248
    3588   15045.1639
    3589   14760.4037
    3590   14836.5541
    3591   14585.9124
    3592   14922.6020
    3593   14712.7773
    3594   14797.1161
    3595   14720.6269
    3596   14801.5354
    3597   14952.4809
    3598   14791.3195
    3599   14815.7649
    3600   14661.0263
    3601   14682.8275
    3602   14920.2402
    3603   14594.5553
    3604   14807.5725
    3605   14935.9256
    3606   14778.6786
    3607   14976.4155
    3608   14902.3536
    3609   14728.1468
    3610   14480.6807
    3611   14951.4701
    3612   14687.0581
    3613   14876.3996
    3614   14886.8626
    3615   14979.7108
    3616   14785.5044
    3617   14785.3701
    3618   14841.9185
    3619   14771.7598
    3620   14888.9912
    3621   14767.6400
    3622   14718.6955
    3623   14924.6452
    3624   14841.9381
    3625   14640.7874
    3626   14721.8199
    3627   14655.5588
    3628   14794.1510
    3629   14787.2877
    3630   14751.9397
    3631   14787.7271
    3632   14672.1711
    3633   14725.0728
    3634   14621.9621
    3635   14708.2319
    3636   14822.6523
    3637   14710.9987
    3638   14705.5525
    3639   14749.1105
    3640   14769.9849
    3641   14696.2586
    3642   14492.8117
    3643   14558.6962
    3644   15223.1138
    3645   15004.7912
    3646   14879.5331
    3647   14754.0621
    3648   15062.9928
    3649   14759.8052
    3650   14954.2881
    3651   14729.4296
    3652   14597.9098
    3653   14831.6541
    3654   14816.8395
    3655   14890.5484
    3656   14737.8099
    3657   15062.1493
    3658   14643.3441
    3659   14749.0810
    3660   14808.2225
    3661   14624.2882
    3662   14594.4095
    3663   14532.2298
    3664   14415.3155
    3665   14693.9871
    3666   14510.9727
    3667   14724.5473
    3668   14421.1819
    3669   14864.2079
    3670   14713.9316
    3671   14715.3131
    3672   14801.6352
    3673   14509.9326
    3674   14706.6004
    3675   14747.6226
    3676   14639.4778
    3677   14763.8538
    3678   14984.6688
    3679   14986.6423
    3680   14817.1980
    3681   14865.2756
    3682   14866.7702
    3683   14827.5045
    3684   14782.1087
    3685   14942.4539
    3686   14750.9582
    3687   14473.6812
    3688   15009.8948
    3689   14945.2092
    3690   14767.9607
    3691   14618.1627
    3692   14684.3867
    3693   14835.5824
    3694   14783.2909
    3695   14596.0805
    3696   15002.1143
    3697   14846.7090
    3698   14974.4387
    3699   14803.5452
    3700   14733.1525
    3701   14428.2414
    3702   14791.9335
    3703   14603.5103
    3704   14743.2621
    3705   14648.2545
    3706   14623.2846
    3707   14577.0744
    3708   14922.5200
    3709   14391.2368
    3710   14533.2548
    3711   14795.7002
    3712   14969.5406
    3713   14580.4641
    3714   14683.4011
    3715   15109.7070
    3716   14611.9546
    3717   14980.0373
    3718   14666.2340
    3719   14911.8217
    3720   14774.7087
    3721   14524.9151
    3722   14521.4331
    3723   14678.8926
    3724   14584.2733
    3725   14707.2512
    3726   14361.4623
    3727   14473.1387
    3728   14609.0640
    3729   14596.9147
    3730   14668.6942
    3731   14392.0890
    3732   14427.7427
    3733   14438.2821
    3734   14335.5875
    3735   14543.2686
    3736   14574.2985
    3737   14337.4390
    3738   14637.1593
    3739   14407.3048
    3740   14471.8796
    3741   14479.5907
    3742   14636.1481
    3743   14383.3456
    3744   14402.6244
    3745   14263.8951
    3746   14875.8157
    3747   14693.8636
    3748   14915.3682
    3749   14936.7854
    3750   14516.0816
    3751   14904.2490
    3752   14494.2984
    3753   14594.0640
    3754   15034.3587
    3755   14686.1170
    3756   14672.4428
    3757   14443.0198
    3758   14821.1921
    3759   14619.7996
    3760   14668.7453
    3761   14506.4503
    3762   14820.5588
    3763   14696.9467
    3764   14396.9614
    3765   14522.7248
    3766   14163.4129
    3767   14489.0535
    3768   14659.6790
    3769   14512.5670
    3770   14761.8540
    3771   14690.3310
    3772   14851.5725
    3773   14822.3365
    3774   14764.4322
    3775   14556.9544
    3776   14722.7406
    3777   14241.0908
    3778   14614.9948
    3779   14659.9160
    3780   14629.4223
    3781   14808.9841
    3782   14861.9686
    3783   14633.1167
    3784   14780.4606
    3785   14629.8612
    3786   14878.7876
    3787   14633.2284
    3788   14580.8189
    3789   14575.0066
    3790   14810.4662
    3791   14846.8723
    3792   14501.8687
    3793   14733.1560
    3794   14545.3829
    3795   14784.8441
    3796   14450.1209
    3797   14457.2605
    3798   14338.0395
    3799   14636.9871
    3800   14714.4785
    3801   14473.8848
    3802   14601.9654
    3803   14418.9377
    3804   14392.6259
    3805   14655.0242
    3806   14351.2748
    3807   14320.5569
    3808   14539.4624
    3809   14827.4403
    3810   14493.4789
    3811   14488.1950
    3812   14557.0595
    3813   14684.0620
    3814   14648.5224
    3815   14385.2483
    3816   14498.7288
    3817   14530.4799
    3818   14475.6730
    3819   14494.7521
    3820   14560.6549
    3821   14630.9399
    3822   14691.0268
    3823   14751.6691
    3824   14803.1993
    3825   14568.7449
    3826   14457.2912
    3827   14725.8004
    3828   14501.4201
    3829   14464.4402
    3830   14684.5958
    3831   14474.1700
    3832   14708.7155
    3833   14872.6506
    3834   14505.3554
    3835   14526.5560
    3836   14776.3933
    3837   14649.5475
    3838   14709.3681
    3839   14725.9759
    3840   14471.1946
    3841   14703.9849
    3842   14563.2122
    3843   14443.0020
    3844   14456.0405
    3845   14413.8288
    3846   14465.5977
    3847   14459.7084
    3848   14802.6625
    3849   14804.7242
    3850   14535.0133
    3851   14532.9668
    3852   14329.7528
    3853   14406.3448
    3854   14451.0379
    3855   14325.5118
    3856   14345.2874
    3857   14417.0768
    3858   14358.1075
    3859   14501.0195
    3860   14521.2953
    3861   14576.4730
    3862   14770.5519
    3863   14876.8681
    3864   14781.5580
    3865   14439.4452
    3866   14839.0509
    3867   14671.7266
    3868   14640.7001
    3869   14555.1554
    3870   14442.8964
    3871   14525.1949
    3872   14394.1006
    3873   14620.3577
    3874   14584.2328
    3875   14552.6409
    3876   14477.2437
    3877   14715.7626
    3878   14622.1567
    3879   14777.1445
    3880   14642.7848
    3881   14646.6008
    3882   14542.3952
    3883   14877.1921
    3884   14627.3132
    3885   14556.2880
    3886   14697.9699
    3887   14753.5515
    3888   14583.3090
    3889   14583.6412
    3890   14770.7320
    3891   14993.7397
    3892   14780.1154
    3893   14888.7280
    3894   14769.4900
    3895   15034.6817
    3896   14732.7612
    3897   14895.4078
    3898   14758.8470
    3899   14794.1727
    3900   15026.6743
    3901   14791.9988
    3902   14942.6069
    3903   14820.2403
    3904   15124.4660
    3905   15060.3499
    3906   14749.5920
    3907   15168.3702
    3908   14921.3866
    3909   14993.2171
    3910   15168.8270
    3911   14978.1061
    3912   14781.7808
    3913   15044.8777
    3914   15088.0620
    3915   15000.8941
    3916   15129.6978
    3917   15353.0155
    3918   15217.4013
    3919   15547.7036
    3920   15055.8707
    3921   15206.4678
    3922   15087.7705
    3923   15025.5784
    3924   14641.2989
    3925   14984.8252
    3926   14970.1739
    3927   15007.8192
    3928   14956.7719
    3929   14916.9086
    3930   15049.9743
    3931   14994.2467
    3932   14994.5263
    3933   14753.9824
    3934   15199.1592
    3935   15098.2128
    3936   14743.0719
    3937   14857.6942
    3938   15050.6469
    3939   14935.8697
    3940   15168.2962
    3941   14833.9523
    3942   15122.4694
    3943   15016.8123
    3944   14939.6183
    3945   15134.7410
    3946   14990.5541
    3947   15023.7800
    3948   15145.1359
    3949   15262.6709
    3950   14887.7408
    3951   15265.5877
    3952   15112.4071
    3953   15051.5268
    3954   15219.5743
    3955   15291.1254
    3956   15177.8987
    3957   15022.3982
    3958   15243.3707
    3959   15246.8296
    3960   14939.4901
    3961   15070.9182
    3962   14898.9707
    3963   15205.7551
    3964   14988.7652
    3965   15127.0631
    3966   14833.7212
    3967   15367.4432
    3968   14828.3922
    3969   15106.1529
    3970   14813.4221
    3971   15029.7777
    3972   14957.4278
    3973   14899.9788
    3974   15072.9953
    3975   14815.9090
    3976   15057.0431
    3977   15044.8703
    3978   15144.9466
    3979   14838.0289
    3980   14947.1743
    3981   14924.1186
    3982   14948.4654
    3983   14500.5586
    3984   15017.7768
    3985   14964.9449
    3986   14979.3540
    3987   14969.1027
    3988   15152.0110
    3989   14890.3775
    3990   14868.1543
    3991   14943.7019
    3992   15143.8587
    3993   15101.9115
    3994   14930.0160
    3995   14957.0356
    3996   15090.0863
    3997   15109.8017
    3998   15060.6447
    3999   15045.3269
    4000   15193.2753
    4001   15225.9112
    4002   15061.6147
    4003   14973.1852
    4004   15085.5967
    4005   14899.6411
    4006   15154.8094
    4007   15196.7347
    4008   14880.2389
    4009   15190.4936
    4010   14927.7014
    4011   14945.6687
    4012   14637.0376
    4013   15224.4994
    4014   15105.1142
    4015   14890.3095
    4016   14847.1221
    4017   14798.9983
    4018   15150.3309
    4019   15094.7475
    4020   14867.9250
    4021   15146.9459
    4022   15094.8210
    4023   14963.6405
    4024   14810.5934
    4025   14980.6155
    4026   15007.9220
    4027   14826.1996
    4028   14949.2728
    4029   14905.9276
    4030   14814.9153
    4031   15029.1706
    4032   14664.6707
    4033   14984.8130
    4034   15105.9926
    4035   15095.1190
    4036   14964.2281
    4037   14946.0524
    4038   14850.6207
    4039   14883.4736
    4040   14806.7083
    4041   14996.6808
    4042   14861.3084
    4043   14865.0767
    4044   14826.7910
    4045   14669.7521
    4046   15046.4835
    4047   14666.4095
    4048   14916.2736
    4049   14967.3910
    4050   14964.4655
    4051   14819.5893
    4052   15096.8352
    4053   14879.4035
    4054   14846.8045
    4055   14871.6320
    4056   15055.8116
    4057   14830.4238
    4058   14569.7125
    4059   15011.3113
    4060   15075.5860
    4061   15040.1097
    4062   14709.1514
    4063   15114.7247
    4064   14832.3722
    4065   15021.1394
    4066   14888.5646
    4067   14994.6226
    4068   14834.9251
    4069   15055.9045
    4070   14653.7878
    4071   15066.5068
    4072   15265.8180
    4073   14829.8890
    4074   14756.6523
    4075   14661.7412
    4076   14955.1850
    4077   14991.3545
    4078   14781.1306
    4079   14874.2316
    4080   14665.7970
    4081   14817.3575
    4082   14990.9032
    4083   14657.1779
    4084   14678.7072
    4085   14742.2716
    4086   14827.2952
    4087   14585.3381
    4088   15108.8298
    4089   14617.6307
    4090   15010.9249
    4091   15022.9018
    4092   14935.7319
    4093   14914.0863
    4094   14768.7728
    4095   14966.9604
    4096   14772.8709
    4097   14484.5494
    4098   14669.6142
    4099   14615.2292
    4100   14739.9752
    4101   14435.2901
    4102   14659.3896
    4103   14428.4100
    4104   14517.1456
    4105   14559.4131
    4106   14750.7841
    4107   14700.4270
    4108   14616.6241
    4109   14919.5738
    4110   14632.8457
    4111   14917.8461
    4112   14629.3741
    4113   14924.7045
    4114   14771.8947
    4115   14908.5777
    4116   14669.9219
    4117   14687.6944
    4118   14705.8799
    4119   14767.8487
    4120   14825.4487
    4121   14691.7554
    4122   14570.5517
    4123   14758.4532
    4124   14951.1087
    4125   14862.7669
    4126   14658.4858
    4127   14747.2202
    4128   14677.1282
    4129   14898.7222
    4130   15000.5585
    4131   14773.0167
    4132   14805.0246
    4133   14894.3091
    4134   14740.9418
    4135   14782.2714
    4136   14981.1598
    4137   14811.2046
    4138   14608.2537
    4139   14890.4805
    4140   14855.4952
    4141   14744.4220
    4142   14888.7411
    4143   14629.8190
    4144   14803.5075
    4145   14750.0295
    4146   14718.0911
    4147   14328.6677
    4148   14620.3437
    4149   14494.8695
    4150   14701.8380
    4151   14307.6472
    4152   14741.8594
    4153   14575.5612
    4154   14497.3029
    4155   14845.4549
    4156   14734.6643
    4157   14613.0118
    4158   14600.5316
    4159   14412.6691
    4160   14703.5251
    4161   14624.0352
    4162   14760.2405
    4163   14700.6058
    4164   14606.4168
    4165   14603.8209
    4166   14738.9395
    4167   14770.8440
    4168   14802.0957
    4169   14735.3814
    4170   14538.7545
    4171   14766.1187
    4172   14701.7541
    4173   14931.4666
    4174   15094.4824
    4175   15077.0402
    4176   14742.5248
    4177   14826.9458
    4178   14871.6833
    4179   14750.3466
    4180   14900.3967
    4181   14721.3534
    4182   15121.9152
    4183   14484.8459
    4184   14717.6382
    4185   14504.1985
    4186   14798.8786
    4187   14501.6231
    4188   14821.3250
    4189   14582.9758
    4190   14981.9008
    4191   15111.9574
    4192   15165.2215
    4193   15050.7464
    4194   14753.8101
    4195   14534.9453
    4196   14756.5014
    4197   14719.3293
    4198   14892.1172
    4199   14895.6336
    4200   15027.2018
    4201   14805.6658
    4202   14766.4951
    4203   14858.7983
    4204   14686.3991
    4205   14792.1508
    4206   14662.0862
    4207   14961.0266
    4208   14843.9249
    4209   14616.8972
    4210   14662.0441
    4211   14601.7851
    4212   14568.6379
    4213   14560.1710
    4214   14827.1069
    4215   14740.7503
    4216   14889.5379
    4217   14873.8015
    4218   14730.6894
    4219   14771.9878
    4220   14844.4609
    4221   14812.5602
    4222   14578.5966
    4223   14752.4272
    4224   14902.7768
    4225   15010.1869
    4226   14868.4433
    4227   14787.5659
    4228   15165.8927
    4229   14718.2461
    4230   15080.1537
    4231   14975.0373
    4232   14565.7526
    4233   14868.1024
    4234   14883.1643
    4235   14609.9382
    4236   14904.7447
    4237   14758.3572
    4238   14637.1806
    4239   15017.2177
    4240   14752.8587
    4241   14822.6295
    4242   14791.6764
    4243   14861.9262
    4244   14859.7482
    4245   14761.2242
    4246   14754.2811
    4247   14796.9931
    4248   14913.7283
    4249   15022.1993
    4250   14574.0470
    4251   14902.0062
    4252   14850.6228
    4253   14980.9608
    4254   14524.5483
    4255   14868.6640
    4256   14721.2834
    4257   14660.7756
    4258   14368.0814
    4259   14868.0961
    4260   14698.7704
    4261   14811.1838
    4262   14637.9978
    4263   14567.7008
    4264   14816.5021
    4265   14686.9689
    4266   14756.7078
    4267   14656.5666
    4268   14566.4752
    4269   14677.0164
    4270   14686.6183
    4271   14517.0088
    4272   14690.8849
    4273   14541.3337
    4274   14534.2023
    4275   14443.8047
    4276   14639.6724
    4277   14237.6947
    4278   14496.6168
    4279   14435.2724
    4280   14498.1074
    4281   14539.1413
    4282   14464.7743
    4283   14424.1655
    4284   14443.1726
    4285   14380.2608
    4286   14255.6281
    4287   14506.6429
    4288   14561.7666
    4289   14533.9144
    4290   14475.7303
    4291   14185.7993
    4292   14461.4636
    4293   14093.9745
    4294   14424.0367
    4295   14564.1688
    4296   14428.3074
    4297   14397.5142
    4298   14513.0896
    4299   14582.1323
    4300   14400.0979
    4301   14564.0504
    4302   14386.5577
    4303   14522.0258
    4304   14338.9036
    4305   14477.5374
    4306   14388.6826
    4307   14642.5872
    4308   14422.4455
    4309   14486.3194
    4310   14459.2253
    4311   14546.2283
    4312   14517.4981
    4313   14494.9393
    4314   14325.2470
    4315   14583.4990
    4316   14270.1437
    4317   14306.4399
    4318   14382.3688
    4319   14433.4566
    4320   14540.1987
    4321   14380.5900
    4322   14673.1176
    4323   14430.6509
    4324   14252.8923
    4325   14302.3744
    4326   14528.4779
    4327   14472.7581
    4328   14478.0335
    4329   14414.6883
    4330   14275.9156
    4331   14153.4188
    4332   14247.1025
    4333   14369.7492
    4334   14529.6010
    4335   14187.4643
    4336   14297.3485
    4337   14142.4430
    4338   14366.4718
    4339   14654.6215
    4340   14768.0698
    4341   14682.0680
    4342   14384.7305
    4343   14563.3167
    4344   14344.4680
    4345   14571.6949
    4346   14334.4918
    4347   14753.2225
    4348   14972.8989
    4349   14840.7718
    4350   14934.3760
    4351   14860.6894
    4352   15008.3286
    4353   14765.1388
    4354   14603.4984
    4355   14515.8585
    4356   14538.0727
    4357   14497.1248
    4358   14341.4612
    4359   14364.8471
    4360   14239.9952
    4361   14370.6475
    4362   14488.7136
    4363   14635.8382
    4364   14923.4874
    4365   14851.9775
    4366   14838.9335
    4367   14544.1613
    4368   14480.4736
    4369   14677.9055
    4370   14562.9802
    4371   14288.9718
    4372   14305.7033
    4373   14629.8017
    4374   14523.1394
    4375   14640.8271
    4376   14641.8546
    4377   14859.2305
    4378   14703.2287
    4379   14742.0817
    4380   14805.1880
    4381   14844.5197
    4382   14943.3553
    4383   14542.8278
    4384   14929.5892
    4385   14625.3539
    4386   14785.0228
    4387   14837.4567
    4388   14745.2106
    4389   14561.8013
    4390   14793.4008
    4391   14616.0873
    4392   14776.9358
    4393   14635.0250
    4394   14582.4469
    4395   14483.8864
    4396   14813.7004
    4397   14671.5755
    4398   14744.8385
    4399   14754.8255
    4400   14665.9802
    4401   14831.2001
    4402   15025.7494
    4403   14897.4661
    4404   14988.4130
    4405   14738.5337
    4406   14635.2553
    4407   14808.9977
    4408   14790.9944
    4409   14421.3671
    4410   14552.6483
    4411   14403.0389
    4412   14533.4901
    4413   14294.6327
    4414   14660.5641
    4415   14431.5337
    4416   14564.3742
    4417   14499.3259
    4418   14372.6703
    4419   14709.1685
    4420   14863.2002
    4421   14799.0841
    4422   14751.0195
    4423   14739.7253
    4424   14769.3928
    4425   14758.8820
    4426   14648.1214
    4427   14564.2461
    4428   15077.0336
    4429   14791.9845
    4430   14855.4739
    4431   15051.9327
    4432   14931.4501
    4433   14723.8561
    4434   15006.6932
    4435   14793.1787
    4436   14889.9459
    4437   14961.2545
    4438   14838.5561
    4439   14871.0950
    4440   14864.9389
    4441   14807.0936
    4442   14697.3998
    4443   15057.3592
    4444   14891.2932
    4445   14903.5228
    4446   15023.9019
    4447   14910.0370
    4448   15193.4068
    4449   14906.3129
    4450   14787.6407
    4451   15185.9361
    4452   14999.2115
    4453   15201.0143
    4454   15076.6723
    4455   14988.7638
    4456   15080.8793
    4457   15278.5746
    4458   14950.1485
    4459   14947.7363
    4460   15017.2676
    4461   15118.8674
    4462   15279.1045
    4463   14925.9591
    4464   15083.4783
    4465   14814.3308
    4466   14693.2112
    4467   14915.8200
    4468   14763.7346
    4469   15099.1115
    4470   15060.9385
    4471   14740.6075
    4472   14835.1034
    4473   14710.3612
    4474   14736.6512
    4475   14736.7557
    4476   14679.2011
    4477   14917.8437
    4478   14743.1756
    4479   15056.9658
    4480   15018.2171
    4481   14924.9311
    4482   14825.7047
    4483   14903.8348
    4484   14747.8256
    4485   14639.5234
    4486   14499.8686
    4487   14719.4182
    4488   14853.1717
    4489   14809.6215
    4490   14791.6881
    4491   14804.4346
    4492   14693.3114
    4493   14709.8413
    4494   14818.9285
    4495   14668.3771
    4496   14802.1504
    4497   14690.8156
    4498   14628.7374
    4499   14904.1352
    4500   14782.0760
    4501   14827.3107
    4502   14747.9990
    4503   14960.9868
    4504   14898.6829
    4505   15118.3009
    4506   14898.7332
    4507   14881.5187
    4508   15265.0763
    4509   15066.9423
    4510   14990.1714
    4511   14893.4280
    4512   14884.0475
    4513   14959.4937
    4514   14909.4517
    4515   14804.0586
    4516   14800.3868
    4517   14814.3760
    4518   14926.8798
    4519   14746.4108
    4520   14718.4220
    4521   15096.4389
    4522   14956.3538
    4523   14966.6806
    4524   14895.6688
    4525   15026.0997
    4526   14792.2433
    4527   14990.6845
    4528   15099.0568
    4529   15146.4202
    4530   15158.3320
    4531   14948.1004
    4532   14966.3975
    4533   14835.0685
    4534   14867.9343
    4535   15103.6649
    4536   14888.0791
    4537   15072.3732
    4538   15153.9823
    4539   14938.9654
    4540   15026.7087
    4541   15074.9518
    4542   15349.1096
    4543   15090.2358
    4544   15103.3879
    4545   15107.3083
    4546   15014.8260
    4547   14966.8675
    4548   15017.1837
    4549   14888.8243
    4550   15039.3842
    4551   14817.7246
    4552   14686.4665
    4553   15445.6473
    4554   15047.2951
    4555   15001.2343
    4556   15254.3466
    4557   15053.3417
    4558   15301.4113
    4559   14971.8760
    4560   15159.4994
    4561   15219.1811
    4562   14973.6286
    4563   15117.5262
    4564   15052.4678
    4565   15199.5948
    4566   15081.5877
    4567   14989.0950
    4568   15032.1516
    4569   14690.7898
    4570   14823.6340
    4571   14813.3679
    4572   14795.9131
    4573   14664.6603
    4574   15042.7279
    4575   14801.4672
    4576   14763.1352
    4577   14990.4865
    4578   14765.0691
    4579   14887.6717
    4580   14546.8322
    4581   15038.4367
    4582   14434.2987
    4583   14680.4871
    4584   14803.1599
    4585   14487.7307
    4586   14757.5082
    4587   14826.5285
    4588   14606.0471
    4589   14409.0414
    4590   14722.6584
    4591   14655.0698
    4592   14543.7779
    4593   14725.8652
    4594   14802.8562
    4595   14652.4594
    4596   14476.0836
    4597   14604.6382
    4598   14493.2068
    4599   14592.3896
    4600   14747.0229
    4601   14849.0800
    4602   14901.6247
    4603   14672.9639
    4604   14820.0878
    4605   14561.9154
    4606   14909.6726
    4607   14759.4625
    4608   14726.2530
    4609   14905.1603
    4610   14963.6569
    4611   14854.6287
    4612   14896.4329
    4613   14667.6604
    4614   14661.6115
    4615   14917.9214
    4616   14817.7456
    4617   14788.3237
    4618   14742.6027
    4619   15128.3457
    4620   14898.5106
    4621   14988.3512
    4622   15047.8922
    4623   14849.6424
    4624   15028.9602
    4625   15063.6230
    4626   14953.0870
    4627   15003.7873
    4628   15126.5997
    4629   15196.9928
    4630   15316.5970
    4631   15192.3058
    4632   15265.1803
    4633   15016.0940
    4634   15140.2786
    4635   15103.7003
    4636   15037.2363
    4637   14983.7859
    4638   15132.1962
    4639   15130.2437
    4640   15100.4887
    4641   14864.6660
    4642   14972.5563
    4643   15174.9801
    4644   14841.8798
    4645   15074.5122
    4646   14847.2702
    4647   15177.9805
    4648   14957.8230
    4649   14724.3718
    4650   14893.2532
    4651   14909.3199
    4652   14815.6437
    4653   15164.4315
    4654   15157.0983
    4655   15138.7985
    4656   15114.9036
    4657   14904.0110
    4658   15086.1366
    4659   14936.9982
    4660   14831.3085
    4661   15099.1863
    4662   14872.4922
    4663   15078.9115
    4664   14933.4426
    4665   15116.8513
    4666   15016.4068
    4667   14713.2470
    4668   15031.5873
    4669   14859.3197
    4670   14963.3565
    4671   15010.8903
    4672   14738.4139
    4673   15049.0419
    4674   15089.0374
    4675   14891.0243
    4676   15148.8012
    4677   15118.3916
    4678   15129.8548
    4679   15083.8786
    4680   15082.1609
    4681   15041.7831
    4682   15291.9625
    4683   15289.6128
    4684   15021.0739
    4685   15049.5578
    4686   14936.9360
    4687   14982.0569
    4688   15045.5674
    4689   14926.7093
    4690   15168.9641
    4691   14975.4166
    4692   15174.4351
    4693   15175.2833
    4694   14964.8742
    4695   14820.8894
    4696   15111.1078
    4697   15023.6498
    4698   15210.2271
    4699   15025.2413
    4700   14777.1601
    4701   15114.7839
    4702   15135.3442
    4703   14970.7305
    4704   15100.0201
    4705   15107.2982
    4706   14882.1290
    4707   15242.2940
    4708   15632.4787
    4709   15314.5350
    4710   15598.8206
    4711   15576.0899
    4712   15243.6758
    4713   15191.2039
    4714   15055.9740
    4715   15225.0132
    4716   15465.6035
    4717   15358.5877
    4718   15306.3515
    4719   15340.2441
    4720   15227.0450
    4721   15453.4372
    4722   15187.1540
    4723   15352.6047
    4724   15303.9825
    4725   15597.1527
    4726   15454.3199
    4727   15384.0394
    4728   15214.6820
    4729   15595.9350
    4730   15379.8386
    4731   15602.4297
    4732   15183.6432
    4733   15282.6061
    4734   15190.3425
    4735   15083.7036
    4736   15433.0157
    4737   15358.0051
    4738   15342.9650
    4739   15363.0788
    4740   15502.7714
    4741   15363.4237
    4742   15436.2548
    4743   15237.4202
    4744   15218.7036
    4745   15338.2939
    4746   15495.1132
    4747   15355.9525
    4748   15419.1362
    4749   15347.7502
    4750   15322.9718
    4751   15438.4128
    4752   15521.8294
    4753   15456.4987
    4754   15503.7206
    4755   15489.3218
    4756   15479.2136
    4757   15343.6944
    4758   15426.3725
    4759   15208.1382
    4760   15583.2896
    4761   15502.2574
    4762   15350.1425
    4763   15432.3708
    4764   15240.2202
    4765   15827.7422
    4766   15505.6348
    4767   15423.9645
    4768   15637.3859
    4769   15554.7347
    4770   15633.3435
    4771   15542.8974
    4772   15445.8357
    4773   15636.9971
    4774   15644.5830
    4775   15463.4143
    4776   15335.9046
    4777   15287.1034
    4778   15542.4455
    4779   15493.6369
    4780   15621.7938
    4781   15382.0310
    4782   15385.5978
    4783   15399.7662
    4784   15243.8278
    4785   15451.4395
    4786   15200.9772
    4787   15400.2808
    4788   15489.8230
    4789   15384.2663
    4790   15375.0532
    4791   15473.4613
    4792   15360.8955
    4793   15314.3019
    4794   15471.0999
    4795   15381.7592
    4796   15253.9280
    4797   15437.7410
    4798   15451.3772
    4799   15374.7234
    4800   15298.6763
    4801   15200.2296
    4802   15139.1221
    4803   15223.6962
    4804   15367.6622
    4805   15319.2383
    4806   15244.1011
    4807   15481.4059
    4808   15422.6063
    4809   15452.5683
    4810   15087.4795
    4811   15190.3179
    4812   15413.1332
    4813   15390.1027
    4814   15151.0236
    4815   15463.6485
    4816   14966.7051
    4817   15218.0060
    4818   15237.7633
    4819   15165.1336
    4820   15076.4329
    4821   15159.9288
    4822   15240.5279
    4823   14929.7909
    4824   15022.7683
    4825   14907.7588
    4826   15063.1631
    4827   14885.1359
    4828   15068.2818
    4829   15323.8801
    4830   15145.9792
    4831   15248.0839
    4832   15114.6616
    4833   14978.8458
    4834   15135.9891
    4835   14786.0436
    4836   14862.0045
    4837   15352.7966
    4838   15092.6493
    4839   15153.8662
    4840   15001.6083
    4841   15114.9254
    4842   15330.2066
    4843   15019.2956
    4844   15130.4259
    4845   15190.0102
    4846   15325.1072
    4847   15114.8631
    4848   15273.4484
    4849   14936.4101
    4850   15320.0730
    4851   15493.2186
    4852   15521.4437
    4853   15548.4515
    4854   15326.9684
    4855   15216.6600
    4856   15082.4430
    4857   15252.2734
    4858   15165.9638
    4859   15424.2734
    4860   15064.3033
    4861   15252.3111
    4862   15059.4383
    4863   15067.5889
    4864   15366.9938
    4865   15137.5616
    4866   15203.7531
    4867   15150.7035
    4868   15156.1899
    4869   15132.1419
    4870   15144.7602
    4871   15308.4127
    4872   15191.5319
    4873   15378.1756
    4874   15035.8720
    4875   15286.1335
    4876   15069.8741
    4877   15178.3551
    4878   15362.3978
    4879   15184.1637
    4880   15175.1906
    4881   15575.6826
    4882   15197.2973
    4883   15329.0838
    4884   15171.9324
    4885   15217.8462
    4886   15252.2546
    4887   15288.3478
    4888   15099.7833
    4889   15318.7567
    4890   15242.5955
    4891   15623.3183
    4892   15254.0451
    4893   15342.1300
    4894   15274.3344
    4895   15415.0184
    4896   15103.3109
    4897   15330.0923
    4898   15486.7018
    4899   15511.3923
    4900   15403.8626
    4901   15514.6976
    4902   15546.8915
    4903   15542.4565
    4904   15451.0976
    4905   15445.9545
    4906   15424.2395
    4907   15465.7533
    4908   15352.5677
    4909   15475.2505
    4910   15521.4247
    4911   15486.1125
    4912   15456.3316
    4913   15622.9958
    4914   15485.6598
    4915   15565.2781
    4916   15503.0475
    4917   15373.9124
    4918   15555.9367
    4919   15497.2221
    4920   15342.9884
    4921   15396.5839
    4922   15552.6182
    4923   15403.1297
    4924   15437.9724
    4925   15407.4513
    4926   15139.6856
    4927   15474.1317
    4928   15247.5100
    4929   15524.8989
    4930   15484.8561
    4931   15458.7116
    4932   15540.1760
    4933   15649.1768
    4934   15701.9299
    4935   15368.8208
    4936   15470.3253
    4937   15569.6287
    4938   15356.5419
    4939   15549.2224
    4940   15544.3682
    4941   15277.6374
    4942   15394.7730
    4943   15281.7930
    4944   15421.9874
    4945   15384.3598
    4946   15363.2703
    4947   15109.5372
    4948   15424.0304
    4949   15501.7550
    4950   15580.0538
    4951   15760.6773
    4952   15426.0535
    4953   15295.9949
    4954   15628.1296
    4955   15423.0380
    4956   15289.1756
    4957   15470.0622
    4958   15302.1697
    4959   15406.6118
    4960   15472.1269
    4961   15450.3057
    4962   15347.0715
    4963   15283.3300
    4964   15372.4692
    4965   15257.0574
    4966   15337.7255
    4967   15263.5368
    4968   15477.2276
    4969   15237.6490
    4970   15456.7746
    4971   15379.1972
    4972   15162.0717
    4973   15319.6659
    4974   15249.1356
    4975   15491.7017
    4976   15143.7098
    4977   15371.5282
    4978   15251.6163
    4979   15505.2819
    4980   15391.2458
    4981   15446.6256
    4982   15283.0297
    4983   15462.5986
    4984   15126.1015
    4985   15342.9894
    4986   15462.8057
    4987   15345.7341
    4988   15310.3696
    4989   15302.8934
    4990   15385.5092
    4991   15495.8883
    4992   15294.0768
    4993   15227.6982
    4994   14991.8566
    4995   14904.3843
    4996   14946.1695
    4997   15092.7131
    4998   15510.0629
    4999   15219.1548
    5000   15491.6181
    5001   15360.1694
    5002   15178.6584
    5003   15143.1641
    5004   15155.0204
    5005   15287.5138
    5006   15224.3161
    5007   15299.6561
    5008   15316.9316
    5009   15160.0381
    5010   15051.5247
    5011   14967.7236
    5012   15127.3317
    5013   14768.8004
    5014   14939.6159
    5015   14707.0559
    5016   14971.9608
    5017   14910.4670
    5018   15322.6717
    5019   15096.9985
    5020   15089.7264
    5021   15215.9966
    5022   15124.0524
    5023   15027.4966
    5024   14804.3917
    5025   14834.6687
    5026   14887.0938
    5027   15202.9577
    5028   15163.8513
    5029   15065.8174
    5030   15363.2464
    5031   15217.5190
    5032   15274.1516
    5033   15333.1877
    5034   15188.7700
    5035   15207.5468
    5036   15306.5120
    5037   15088.9193
    5038   15274.1137
    5039   15355.1773
    5040   15241.0034
    5041   14975.9733
    5042   15189.6279
    5043   15136.8292
    5044   15234.3573
    5045   15279.3040
    5046   14884.3695
    5047   15164.4027
    5048   15314.6366
    5049   15180.1699
    5050   14890.7117
    5051   15045.2005
    5052   15217.2663
    5053   14923.7365
    5054   14991.4014
    5055   15006.0401
    5056   15363.3129
    5057   15215.7985
    5058   15275.7105
    5059   15019.5718
    5060   15017.6198
    5061   15073.7309
    5062   15307.0404
    5063   15164.8471
    5064   15028.7323
    5065   15366.1146
    5066   15555.7180
    5067   15402.5902
    5068   15272.0985
    5069   15169.3675
    5070   15474.8469
    5071   15379.6044
    5072   15530.9708
    5073   15358.9690
    5074   15578.8283
    5075   15222.2744
    5076   15358.9023
    5077   15374.6305
    5078   15618.4264
    5079   15404.2239
    5080   15321.7865
    5081   15489.5869
    5082   15361.8115
    5083   15622.7523
    5084   15395.7449
    5085   15369.4542
    5086   15151.6756
    5087   15309.4065
    5088   14994.1718
    5089   15004.1913
    5090   15101.2721
    5091   15047.0964
    5092   15491.1913
    5093   15198.3780
    5094   15043.2115
    5095   15193.0716
    5096   15100.9259
    5097   15119.0275
    5098   14970.3894
    5099   14957.6050
    5100   15145.6813
    5101   15099.2124
    5102   15199.6606
    5103   15101.2337
    5104   15154.0492
    5105   15207.7264
    5106   15070.1036
    5107   15020.7944
    5108   15181.5604
    5109   15070.6961
    5110   15036.3224
    5111   14947.3508
    5112   15067.6702
    5113   15102.2366
    5114   15295.1845
    5115   14988.3114
    5116   15174.7556
    5117   15081.6284
    5118   15233.3965
    5119   14996.7493
    5120   14986.3977
    5121   14899.6876
    5122   15005.9475
    5123   14774.3168
    5124   15051.5007
    5125   15028.6468
    5126   15019.1699
    5127   15163.4997
    5128   15139.3234
    5129   15267.9472
    5130   15281.3510
    5131   15277.7325
    5132   15123.2959
    5133   15267.2782
    5134   15128.6421
    5135   14896.3449
    5136   14797.7305
    5137   14923.4268
    5138   14974.1012
    5139   14979.7433
    5140   14964.6833
    5141   14944.3172
    5142   14982.0506
    5143   15191.7064
    5144   15276.2560
    5145   15290.0014
    5146   15259.8163
    5147   15301.1212
    5148   15350.5586
    5149   15369.9141
    5150   15101.5672
    5151   15189.3083
    5152   15311.8471
    5153   15068.0179
    5154   15482.1469
    5155   15423.4194
    5156   15145.3119
    5157   15284.2407
    5158   15743.7669
    5159   15637.9496
    5160   15377.1297
    5161   15344.6431
    5162   15307.2396
    5163   15284.7083
    5164   15203.5136
    5165   15278.8960
    5166   15291.1141
    5167   15007.9444
    5168   15061.9768
    5169   15202.6022
    5170   14985.0873
    5171   15100.5602
    5172   14941.9468
    5173   14871.0846
    5174   15308.8178
    5175   15162.8302
    5176   15006.3356
    5177   15021.6084
    5178   14834.9877
    5179   15407.4246
    5180   15120.6867
    5181   14962.4801
    5182   15040.4509
    5183   14935.3105
    5184   15160.3472
    5185   15153.8678
    5186   14907.3260
    5187   15381.4524
    5188   15024.6532
    5189   15467.1443
    5190   15178.6946
    5191   15244.9588
    5192   15269.1453
    5193   15415.2466
    5194   15251.1830
    5195   15162.1368
    5196   15485.3463
    5197   14942.6661
    5198   15266.7721
    5199   15109.2865
    5200   15452.7888
    5201   15476.9520
    5202   15420.1664
    5203   15169.3964
    5204   15283.7489
    5205   15244.9006
    5206   15066.4256
    5207   15197.1101
    5208   15338.9621
    5209   15173.8172
    5210   15212.7439
    5211   15379.3223
    5212   15547.0700
    5213   15417.8458
    5214   15228.3150
    5215   15392.6315
    5216   15515.4537
    5217   15255.3717
    5218   15278.7923
    5219   15030.8490
    5220   15101.8053
    5221   14930.3162
    5222   15115.7337
    5223   15063.8034
    5224   15287.8854
    5225   15480.4971
    5226   15050.2117
    5227   15077.2730
    5228   14846.2976
    5229   14581.2985
    5230   15099.2761
    5231   15036.8737
    5232   15331.9002
    5233   14947.0898
    5234   15071.6810
    5235   15089.5520
    5236   14907.3917
    5237   15195.3825
    5238   15149.0027
    5239   15176.2213
    5240   15271.3998
    5241   15449.3889
    5242   15421.8283
    5243   15155.8235
    5244   15085.9976
    5245   15073.8887
    5246   15357.2264
    5247   15404.2036
    5248   15376.4149
    5249   15176.7049
    5250   15236.9036
    5251   15144.1278
    5252   15236.9614
    5253   15252.3343
    5254   15116.7112
    5255   15407.9056
    5256   15417.5521
    5257   15289.8159
    5258   15150.8013
    5259   15458.7056
    5260   15456.5968
    5261   15420.9781
    5262   15242.7738
    5263   15150.3357
    5264   15299.0109
    5265   15180.7367
    5266   15407.0884
    5267   15087.6737
    5268   15362.4281
    5269   15077.0100
    5270   15275.7764
    5271   15318.2978
    5272   15153.8498
    5273   15297.1510
    5274   15195.9164
    5275   15521.9793
    5276   15147.8806
    5277   15384.8545
    5278   15258.0731
    5279   15404.4315
    5280   15334.1356
    5281   15213.8764
    5282   15511.4232
    5283   15151.5663
    5284   15292.5909
    5285   15270.5609
    5286   15035.0980
    5287   15141.0805
    5288   14921.1892
    5289   15116.1790
    5290   15342.5688
    5291   15166.3315
    5292   15042.9172
    5293   15179.1440
    5294   15029.3946
    5295   15142.3586
    5296   15267.6656
    5297   15321.5493
    5298   15281.4065
    5299   15082.8988
    5300   15100.2650
    5301   15081.4639
    5302   15165.1783
    5303   15279.8987
    5304   15216.7285
    5305   15074.9320
    5306   15295.9125
    5307   15298.2369
    5308   15423.7067
    5309   15412.1607
    5310   15391.6049
    5311   15021.8359
    5312   15368.5142
    5313   14920.3639
    5314   15247.8477
    5315   15366.3487
    5316   15245.4759
    5317   15387.8965
    5318   15488.4624
    5319   15408.9851
    5320   15486.5728
    5321   15387.9642
    5322   15373.9445
    5323   15656.7874
    5324   15533.9264
    5325   15431.4199
    5326   15476.5578
    5327   15581.5572
    5328   15561.3237
    5329   15539.2264
    5330   15571.2364
    5331   15611.1926
    5332   15416.6301
    5333   15611.5560
    5334   15647.7495
    5335   15373.3626
    5336   15675.0110
    5337   15542.1775
    5338   15353.8348
    5339   15399.6461
    5340   15098.5901
    5341   15461.5805
    5342   15250.7395
    5343   15450.2130
    5344   15281.1277
    5345   15557.6403
    5346   15197.2283
    5347   15162.1491
    5348   15402.8778
    5349   15178.7534
    5350   15164.8220
    5351   15199.8126
    5352   15194.6740
    5353   15099.7918
    5354   15340.9790
    5355   15390.5881
    5356   15429.8038
    5357   15294.6367
    5358   15272.8989
    5359   15187.5005
    5360   15323.2111
    5361   15059.0619
    5362   15105.6618
    5363   15096.7359
    5364   15006.3867
    5365   15299.1496
    5366   15365.9629
    5367   15491.7151
    5368   15392.4058
    5369   15316.9064
    5370   15409.9084
    5371   15240.8286
    5372   15385.1895
    5373   15284.5928
    5374   15335.1258
    5375   15406.8953
    5376   15591.2549
    5377   15233.9933
    5378   15657.1474
    5379   15347.1282
    5380   15383.2450
    5381   15405.6892
    5382   15578.7195
    5383   15372.5414
    5384   15417.5391
    5385   15365.7979
    5386   15313.4077
    5387   15476.3326
    5388   15533.4066
    5389   15108.3282
    5390   15276.7848
    5391   15325.2254
    5392   15242.5838
    5393   15296.9263
    5394   15536.2600
    5395   15589.1122
    5396   15288.8250
    5397   15464.6478
    5398   15290.2855
    5399   15488.1708
    5400   15225.2102
    5401   15252.8307
    5402   15178.2122
    5403   15239.8598
    5404   15136.6365
    5405   15643.1554
    5406   15375.0416
    5407   15232.0383
    5408   15337.7136
    5409   15187.5147
    5410   15435.8954
    5411   15326.5031
    5412   15424.8137
    5413   15215.5720
    5414   15295.4606
    5415   15218.7722
    5416   15026.9532
    5417   15256.7066
    5418   15200.9373
    5419   15020.0343
    5420   15043.6029
    5421   14955.8054
    5422   15044.4046
    5423   15027.0625
    5424   15372.2197
    5425   15383.1645
    5426   15111.4655
    5427   15189.4350
    5428   15174.8150
    5429   15165.0811
    5430   15122.8021
    5431   14998.0260
    5432   15193.5248
    5433   15309.1489
    5434   15192.3718
    5435   15504.5150
    5436   15333.3715
    5437   15274.4881
    5438   15120.1428
    5439   15256.8298
    5440   15007.1805
    5441   15325.6930
    5442   15240.9620
    5443   15082.5878
    5444   15373.2408
    5445   15274.2672
    5446   14809.5225
    5447   15265.2723
    5448   15109.9823
    5449   15156.9616
    5450   15556.4266
    5451   14901.5090
    5452   14927.8868
    5453   15231.6599
    5454   15063.0406
    5455   14938.5440
    5456   14987.0195
    5457   14794.8378
    5458   15084.4991
    5459   14973.8841
    5460   14914.6010
    5461   15036.6871
    5462   15202.0949
    5463   15072.6303
    5464   14958.9692
    5465   15030.3833
    5466   14950.1512
    5467   15133.6779
    5468   15242.1620
    5469   15220.5096
    5470   15199.7601
    5471   15362.7440
    5472   14806.2978
    5473   15022.9791
    5474   14848.8860
    5475   14902.3686
    5476   14903.1720
    5477   14835.9213
    5478   15027.3402
    5479   14942.0822
    5480   15023.8585
    5481   14832.4461
    5482   15151.2143
    5483   15116.7372
    5484   15098.5852
    5485   15116.5112
    5486   15264.0508
    5487   15169.8872
    5488   15184.6203
    5489   15047.7872
    5490   15208.8463
    5491   14968.5156
    5492   14869.4109
    5493   15283.8640
    5494   15134.9522
    5495   15176.4017
    5496   15224.5537
    5497   15289.5635
    5498   15376.4506
    5499   14872.5238
    5500   14896.4776
    5501   14774.3965
    5502   15162.1417
    5503   14936.7336
    5504   14932.3548
    5505   14719.5076
    5506   14792.3057
    5507   14949.9354
    5508   14864.9150
    5509   14980.9200
    5510   15121.4240
    5511   14972.7917
    5512   14792.7083
    5513   15166.7836
    5514   14943.7274
    5515   14841.5173
    5516   14917.9161
    5517   15212.0356
    5518   14810.2836
    5519   15183.1842
    5520   14735.5880
    5521   14891.8662
    5522   14995.2249
    5523   14978.1312
    5524   14874.2093
    5525   15116.6654
    5526   14716.5466
    5527   14775.9336
    5528   14883.7215
    5529   14718.9463
    5530   14927.6325
    5531   14774.8707
    5532   14774.8811
    5533   14700.3358
    5534   14931.3754
    5535   14904.4803
    5536   14899.5990
    5537   15026.8295
    5538   14832.8465
    5539   15102.5635
    5540   14960.3930
    5541   15015.7058
    5542   14749.4958
    5543   14890.2697
    5544   15047.8231
    5545   15105.5560
    5546   15088.2412
    5547   15080.3891
    5548   14721.5596
    5549   15195.3549
    5550   14856.6376
    5551   15068.6670
    5552   15118.7598
    5553   15061.7333
    5554   14737.0245
    5555   15049.1699
    5556   15128.1495
    5557   15002.1587
    5558   15091.4354
    5559   14823.2983
    5560   14950.5212
    5561   15089.9008
    5562   14945.9395
    5563   14626.3422
    5564   14695.6658
    5565   14740.6071
    5566   14934.4512
    5567   15215.7036
    5568   14570.5501
    5569   14755.3661
    5570   14814.1819
    5571   14688.1268
    5572   14839.1519
    5573   14742.8484
    5574   14437.5577
    5575   14607.6113
    5576   14846.8655
    5577   14608.4867
    5578   14813.6730
    5579   14819.5705
    5580   14865.4625
    5581   14575.2247
    5582   14950.5376
    5583   15163.8671
    5584   15094.3413
    5585   14747.7452
    5586   14560.7497
    5587   14857.9729
    5588   14812.9448
    5589   14917.4437
    5590   14714.3654
    5591   14868.0681
    5592   14918.5694
    5593   14863.6561
    5594   14994.8747
    5595   14758.9034
    5596   14603.2886
    5597   14790.5468
    5598   14848.0690
    5599   14764.2477
    5600   14781.9023
    5601   14321.9419
    5602   14639.5817
    5603   14687.7113
    5604   14527.6623
    5605   14741.6842
    5606   14519.0129
    5607   14787.2855
    5608   14757.5813
    5609   14803.5017
    5610   14832.8796
    5611   14751.1317
    5612   14569.5980
    5613   14396.8583
    5614   14789.1641
    5615   14434.5941
    5616   14482.3870
    5617   14512.1446
    5618   14817.3774
    5619   14540.4676
    5620   14559.5564
    5621   14876.1173
    5622   14788.0370
    5623   14864.7376
    5624   14906.3591
    5625   14831.7677
    5626   14812.5167
    5627   14939.6843
    5628   14863.4172
    5629   14705.0153
    5630   14472.6376
    5631   14675.7019
    5632   14867.4077
    5633   14721.7758
    5634   15083.5818
    5635   14919.3750
    5636   14862.2672
    5637   14747.2111
    5638   14543.0274
    5639   14865.8158
    5640   14577.2479
    5641   14631.3600
    5642   14786.8300
    5643   14387.8122
    5644   14710.7643
    5645   14495.5293
    5646   14478.9920
    5647   14577.5652
    5648   14254.9223
    5649   14444.2246
    5650   14256.6344
    5651   14533.1904
    5652   14257.7708
    5653   14689.7120
    5654   14850.9786
    5655   14331.1163
    5656   14679.0031
    5657   14567.3209
    5658   14692.7443
    5659   14567.5253
    5660   14426.9249
    5661   14453.8623
    5662   14601.3754
    5663   14529.2119
    5664   14628.5665
    5665   14234.8498
    5666   14660.8092
    5667   14678.6674
    5668   14573.7328
    5669   14761.0287
    5670   14782.1079
    5671   14849.2186
    5672   14506.3975
    5673   14427.2107
    5674   14579.9440
    5675   14616.6822
    5676   14687.2450
    5677   14672.4449
    5678   14607.2165
    5679   14545.6193
    5680   14371.7038
    5681   14407.8278
    5682   14622.9896
    5683   14745.6648
    5684   14985.0239
    5685   14827.7214
    5686   14618.9789
    5687   14567.6358
    5688   14534.2472
    5689   14584.4894
    5690   14375.0833
    5691   14638.4469
    5692   14731.8480
    5693   14823.4995
    5694   14643.5318
    5695   14521.1545
    5696   14414.8324
    5697   14627.6051
    5698   14564.8083
    5699   14838.8922
    5700   14592.9194
    5701   14665.1583
    5702   14676.3463
    5703   14607.0328
    5704   14848.6137
    5705   14785.2486
    5706   14945.5736
    5707   14587.4040
    5708   14563.5517
    5709   14649.9086
    5710   14756.1283
    5711   14793.8384
    5712   14621.3515
    5713   14744.5821
    5714   14747.6159
    5715   15117.1888
    5716   14859.7763
    5717   14882.5382
    5718   14857.8688
    5719   14739.7237
    5720   14889.2894
    5721   14744.7496
    5722   14818.3032
    5723   14760.8371
    5724   14742.4243
    5725   14858.9204
    5726   14702.7585
    5727   14737.5863
    5728   14887.0978
    5729   14687.3347
    5730   14886.9353
    5731   14796.0568
    5732   15016.5934
    5733   14898.3293
    5734   15009.6421
    5735   15092.2062
    5736   15033.3103
    5737   14961.4334
    5738   14766.2757
    5739   14867.3763
    5740   14713.3761
    5741   14829.8362
    5742   15000.3499
    5743   14958.9968
    5744   14795.4730
    5745   14827.4324
    5746   15152.1581
    5747   14798.2917
    5748   15192.7209
    5749   15008.5052
    5750   15138.8124
    5751   15105.1849
    5752   15053.0573
    5753   15241.0601
    5754   14977.8088
    5755   14953.3989
    5756   14925.8845
    5757   14919.0628
    5758   14955.7542
    5759   14897.1582
    5760   14858.1819
    5761   14742.6894
    5762   15064.2138
    5763   15161.7365
    5764   15337.7017
    5765   14946.3831
    5766   15245.4932
    5767   15029.9226
    5768   15137.3913
    5769   14908.4042
    5770   15327.5334
    5771   15054.9338
    5772   14955.2773
    5773   15000.6789
    5774   15015.1825
    5775   14823.0360
    5776   15213.7585
    5777   14938.6333
    5778   15172.9995
    5779   15179.6178
    5780   14989.1387
    5781   14941.0914
    5782   14834.5695
    5783   14835.1633
    5784   15066.6090
    5785   14672.8762
    5786   14736.7546
    5787   14765.2637
    5788   14768.1206
    5789   14926.1736
    5790   14805.2541
    5791   14823.7570
    5792   14625.6280
    5793   14859.9439
    5794   14882.1944
    5795   15299.9464
    5796   15075.7810
    5797   15194.8224
    5798   15020.7729
    5799   15159.6107
    5800   14732.2416
    5801   14917.2611
    5802   14855.2480
    5803   14961.4293
    5804   14754.2201
    5805   15107.8987
    5806   15035.1464
    5807   14799.8658
    5808   15068.0828
    5809   14697.0999
    5810   14913.7019
    5811   15010.5336
    5812   14686.2642
    5813   15020.7146
    5814   14876.0978
    5815   14763.6129
    5816   14853.4571
    5817   14820.1275
    5818   14731.8747
    5819   14753.7562
    5820   15052.9653
    5821   15133.2200
    5822   15099.6744
    5823   15029.2188
    5824   15138.1039
    5825   15176.4655
    5826   14827.2740
    5827   14894.9663
    5828   14959.8272
    5829   14910.1675
    5830   15098.5477
    5831   15252.5211
    5832   15117.4191
    5833   14983.4259
    5834   15186.0777
    5835   15049.1606
    5836   14990.4618
    5837   15028.9079
    5838   15192.3019
    5839   15182.9758
    5840   15344.1092
    5841   15225.2193
    5842   15066.0301
    5843   14942.3947
    5844   15161.0856
    5845   15232.4223
    5846   15119.3068
    5847   15195.9396
    5848   15068.7580
    5849   15017.0141
    5850   14947.0684
    5851   15245.8585
    5852   15276.7145
    5853   15213.5127
    5854   15173.5750
    5855   14963.7344
    5856   15067.6079
    5857   15279.3589
    5858   15030.9847
    5859   14990.2088
    5860   15164.3389
    5861   15149.6667
    5862   14876.2778
    5863   14993.6830
    5864   14950.7321
    5865   15324.0167
    5866   15174.4955
    5867   15346.6342
    5868   15443.1658
    5869   15114.7993
    5870   15057.1542
    5871   15272.3373
    5872   15238.2977
    5873   15443.6748
    5874   15102.2261
    5875   15324.8625
    5876   15132.5214
    5877   15221.8352
    5878   15235.7289
    5879   15364.5076
    5880   14728.6638
    5881   15050.6000
    5882   15168.5851
    5883   15301.2655
    5884   15307.7920
    5885   15341.7941
    5886   15165.7742
    5887   15304.4550
    5888   15091.7269
    5889   15316.0661
    5890   15103.5246
    5891   15426.0152
    5892   14953.4419
    5893   15057.8451
    5894   14964.2717
    5895   15041.2198
    5896   15339.4741
    5897   14872.7579
    5898   15174.7693
    5899   15183.5110
    5900   15282.0590
    5901   15135.0752
    5902   15145.4746
    5903   15167.2249
    5904   15037.4963
    5905   15229.3064
    5906   15026.7197
    5907   15080.7444
    5908   15304.5715
    5909   15191.2714
    5910   15240.0946
    5911   15085.7515
    5912   15268.4016
    5913   15236.8611
    5914   15086.8197
    5915   15151.7450
    5916   15061.6632
    5917   15303.0050
    5918   15154.9102
    5919   14991.7936
    5920   15325.6557
    5921   14984.0731
    5922   14924.8857
    5923   14846.8841
    5924   14836.0169
    5925   14858.6145
    5926   14985.9582
    5927   14995.9742
    5928   15158.5418
    5929   14883.7052
    5930   14993.4873
    5931   15197.0603
    5932   15133.9459
    5933   15314.3658
    5934   15310.2797
    5935   14943.1059
    5936   15074.8305
    5937   15151.2018
    5938   15043.4363
    5939   15057.3568
    5940   14976.4935
    5941   15032.2041
    5942   14899.2853
    5943   15167.8695
    5944   15166.5225
    5945   14939.1506
    5946   14882.9793
    5947   15080.5032
    5948   15208.4692
    5949   15075.1652
    5950   15380.5844
    5951   15057.0120
    5952   15318.1564
    5953   15246.8104
    5954   15378.4737
    5955   15199.0946
    5956   15355.9318
    5957   15285.3518
    5958   15235.5624
    5959   15405.7549
    5960   15202.6821
    5961   15059.6035
    5962   14830.6148
    5963   14929.4723
    5964   15076.9239
    5965   14862.8846
    5966   15143.8721
    5967   14777.9700
    5968   14788.4271
    5969   14901.2234
    5970   14951.1993
    5971   14924.8565
    5972   15163.0708
    5973   14978.9014
    5974   15243.0056
    5975   14991.7946
    5976   15191.6777
    5977   15120.3830
    5978   14852.7735
    5979   15039.1926
    5980   15192.4231
    5981   14709.3688
    5982   14932.5690
    5983   14822.1884
    5984   14809.2333
    5985   14966.9231
    5986   14702.3438
    5987   14899.1503
    5988   14927.0293
    5989   14956.1823
    5990   14911.0636
    5991   14824.4251
    5992   15120.7162
    5993   15038.2999
    5994   14875.3589
    5995   14772.4168
    5996   14836.2862
    5997   15025.0893
    5998   14884.3730
    5999   15096.4244
    6000   14970.1073
    6001   14861.8713
    6002   14945.5749
    6003   14960.7605
    6004   15066.1929
    6005   15006.2247
    6006   15029.4783
    6007   15175.0930
    6008   15139.3300
    6009   15085.9428
    6010   14833.4418
    6011   14993.7362
    6012   15129.2143
    6013   14994.4968
    6014   15004.4844
    6015   15079.2428
    6016   15047.4041
    6017   15168.4211
    6018   14914.6720
    6019   15028.3989
    6020   14821.5252
    6021   14889.3568
    6022   14742.4254
    6023   14995.6368
    6024   15030.3912
    6025   14862.6336
    6026   15009.6181
    6027   14987.8340
    6028   14608.9827
    6029   14913.8010
    6030   14920.6559
    6031   14871.9934
    6032   15064.3766
    6033   14848.1344
    6034   15098.0809
    6035   14923.0389
    6036   14936.8067
    6037   14934.1217
    6038   14948.8336
    6039   15012.3936
    6040   15082.0906
    6041   15184.3917
    6042   15172.8813
    6043   15081.0503
    6044   14909.0053
    6045   15132.2021
    6046   15263.5972
    6047   15244.7357
    6048   14819.6315
    6049   14995.6112
    6050   14930.4559
    6051   15043.7892
    6052   14772.6813
    6053   15096.7265
    6054   14972.5205
    6055   15038.0328
    6056   14766.7622
    6057   15068.4049
    6058   14982.8623
    6059   15024.4749
    6060   15128.1183
    6061   14820.3093
    6062   15176.1963
    6063   14887.6695
    6064   14567.5829
    6065   15064.0909
    6066   14946.9678
    6067   14745.4218
    6068   14699.9368
    6069   14813.3794
    6070   14908.1585
    6071   14834.9795
    6072   14781.4041
    6073   14851.7189
    6074   14828.2690
    6075   14817.8950
    6076   14948.0295
    6077   14922.3938
    6078   14657.5659
    6079   14805.3912
    6080   14826.6724
    6081   14810.8927
    6082   15073.1873
    6083   14913.2843
    6084   14837.3683
    6085   14645.4565
    6086   14827.5035
    6087   14558.6312
    6088   14581.9888
    6089   14795.4442
    6090   14766.1878
    6091   15059.6040
    6092   14704.8276
    6093   14874.7612
    6094   14679.3802
    6095   14736.0342
    6096   14839.4679
    6097   14784.7816
    6098   14800.6121
    6099   14717.2730
    6100   14715.3067
    6101   14729.6923
    6102   14822.4519
    6103   15026.6809
    6104   14884.6854
    6105   15026.0403
    6106   14774.5829
    6107   14975.7530
    6108   14906.8053
    6109   14912.6862
    6110   14933.8252
    6111   15124.7024
    6112   14823.7802
    6113   14743.1166
    6114   14843.0903
    6115   14609.5195
    6116   14841.8160
    6117   14808.6886
    6118   14902.9619
    6119   14776.9367
    6120   14657.3776
    6121   14967.5170
    6122   15044.5577
    6123   14721.5826
    6124   14953.9687
    6125   14673.0719
    6126   14945.2053
    6127   14768.2252
    6128   14543.0110
    6129   14715.2101
    6130   14889.2513
    6131   14875.8260
    6132   14653.3827
    6133   14714.6937
    6134   14820.2980
    6135   14687.0038
    6136   14694.9460
    6137   14683.8213
    6138   14891.3906
    6139   14692.9332
    6140   14762.7723
    6141   14716.9019
    6142   14503.7023
    6143   14895.8641
    6144   14656.5214
    6145   15145.2401
    6146   14647.8059
    6147   14949.9518
    6148   15020.5769
    6149   14946.3382
    6150   15094.4949
    6151   15200.0938
    6152   14978.6505
    6153   15323.9870
    6154   15089.6601
    6155   15002.3711
    6156   15017.7419
    6157   15123.2208
    6158   15279.1700
    6159   15146.4072
    6160   15230.7242
    6161   15106.6442
    6162   15237.2796
    6163   15211.4381
    6164   15072.8437
    6165   15464.8028
    6166   14891.5150
    6167   15005.5928
    6168   15110.7225
    6169   14955.8268
    6170   14926.3864
    6171   14936.2061
    6172   14708.9811
    6173   14774.4739
    6174   14785.8895
    6175   14925.1254
    6176   14956.9065
    6177   14732.9116
    6178   14486.6744
    6179   14752.4365
    6180   14697.8144
    6181   15006.3361
    6182   14710.5045
    6183   15054.4408
    6184   14998.9385
    6185   14743.5352
    6186   14830.4693
    6187   14943.2125
    6188   14894.5866
    6189   15124.1686
    6190   14840.0666
    6191   15140.8351
    6192   15015.9200
    6193   15060.3144
    6194   14849.1540
    6195   14993.9615
    6196   14871.6069
    6197   14918.4484
    6198   14979.8462
    6199   15053.0161
    6200   14949.4950
    6201   14910.7541
    6202   15024.2195
    6203   14833.9776
    6204   15241.5031
    6205   15060.4645
    6206   15270.5250
    6207   14744.9270
    6208   14963.6978
    6209   15210.2902
    6210   15023.8203
    6211   15022.9854
    6212   14970.2779
    6213   15309.3323
    6214   15260.3233
    6215   15353.4725
    6216   15052.6294
    6217   15293.3817
    6218   14914.7657
    6219   14937.0367
    6220   15148.1422
    6221   15091.4760
    6222   15300.5098
    6223   14931.8553
    6224   15070.2545
    6225   15040.3462
    6226   14791.8187
    6227   15131.4170
    6228   15084.8257
    6229   15166.5558
    6230   14704.0902
    6231   14855.3418
    6232   15183.1185
    6233   14988.1360
    6234   15215.6557
    6235   15263.2674
    6236   15118.2698
    6237   15319.1964
    6238   15288.3977
    6239   15169.0458
    6240   15036.1118
    6241   15067.2149
    6242   15159.6883
    6243   15304.5478
    6244   15205.3498
    6245   15113.3396
    6246   15004.2767
    6247   15162.7019
    6248   15252.3412
    6249   15067.7415
    6250   15101.3689
    6251   15058.2258
    6252   15211.4178
    6253   15115.5598
    6254   14953.3727
    6255   15144.0348
    6256   14901.1622
    6257   15007.7216
    6258   15079.4410
    6259   14843.5880
    6260   15191.8038
    6261   15312.7096
    6262   15208.1550
    6263   15064.7797
    6264   15140.5466
    6265   15045.5233
    6266   15326.7853
    6267   15024.3375
    6268   15257.2029
    6269   15346.9962
    6270   15320.1931
    6271   15527.3783
    6272   15548.6473
    6273   15420.6454
    6274   15498.8012
    6275   15435.4531
    6276   15303.9636
    6277   15098.4660
    6278   15246.4860
    6279   15000.4625
    6280   15288.1959
    6281   15451.6345
    6282   15341.5861
    6283   15157.6167
    6284   15147.2126
    6285   15239.5369
    6286   15321.0285
    6287   15294.4872
    6288   15452.2576
    6289   15382.9456
    6290   15464.4103
    6291   15258.3739
    6292   15488.4526
    6293   15433.3809
    6294   15382.6103
    6295   15332.0913
    6296   15299.0371
    6297   15549.6718
    6298   15121.2704
    6299   15235.3743
    6300   15171.5426
    6301   15086.4845
    6302   15181.7262
    6303   15111.7840
    6304   15073.3754
    6305   15113.9829
    6306   15043.8917
    6307   15090.0369
    6308   14850.8384
    6309   14935.9822
    6310   14612.8129
    6311   14909.3782
    6312   14947.3402
    6313   14783.9167
    6314   14788.2785
    6315   14853.3603
    6316   14677.8726
    6317   15142.7131
    6318   14839.4920
    6319   14956.2103
    6320   14826.0839
    6321   14967.4843
    6322   15055.3586
    6323   15016.5267
    6324   15162.8569
    6325   15233.9927
    6326   15007.3670
    6327   14937.4547
    6328   14827.0204
    6329   15075.5534
    6330   14926.4559
    6331   15034.6644
    6332   14982.6365
    6333   14883.0267
    6334   15106.1788
    6335   15352.4236
    6336   15257.2127
    6337   15654.5053
    6338   15338.7657
    6339   15533.4038
    6340   15025.9704
    6341   15297.1677
    6342   15351.1159
    6343   14918.6622
    6344   14758.3352
    6345   14834.1380
    6346   15112.4134
    6347   14895.1490
    6348   14944.2869
    6349   15047.4935
    6350   14948.3328
    6351   14892.4368
    6352   15015.0891
    6353   14944.2912
    6354   14732.9820
    6355   15066.7194
    6356   14941.1011
    6357   14966.1792
    6358   14948.7592
    6359   14929.1414
    6360   15026.3837
    6361   15019.8533
    6362   14569.2828
    6363   14753.2345
    6364   14574.5286
    6365   14903.3461
    6366   14791.4401
    6367   14851.0139
    6368   14551.2538
    6369   14687.6057
    6370   14611.9472
    6371   14754.7598
    6372   14825.9890
    6373   14617.5429
    6374   15075.7653
    6375   14847.9899
    6376   14997.1639
    6377   14737.5720
    6378   14811.2243
    6379   14647.2936
    6380   15119.1821
    6381   14914.4317
    6382   14738.7598
    6383   14837.9382
    6384   14582.7989
    6385   14563.0621
    6386   14920.7151
    6387   14663.6733
    6388   14823.1268
    6389   14627.8547
    6390   14692.3702
    6391   14884.2158
    6392   14982.1214
    6393   15120.2712
    6394   14722.3023
    6395   14938.8437
    6396   14956.5595
    6397   14854.9962
    6398   14900.2313
    6399   14902.8720
    6400   14889.7715
    6401   14945.9242
    6402   14857.0939
    6403   14880.7987
    6404   15016.2077
    6405   14790.1935
    6406   14839.7549
    6407   14794.2935
    6408   14769.1889
    6409   14906.2278
    6410   14989.7509
    6411   14693.6818
    6412   14894.8742
    6413   15152.5178
    6414   15000.0838
    6415   15112.3248
    6416   14895.9279
    6417   15031.2039
    6418   14890.2422
    6419   14869.1012
    6420   14933.8973
    6421   14960.4006
    6422   14801.5016
    6423   14550.4572
    6424   14744.6043
    6425   14950.7117
    6426   14950.5090
    6427   14788.7034
    6428   14764.8270
    6429   15018.0276
    6430   14853.1268
    6431   14861.0242
    6432   14799.8543
    6433   14868.9008
    6434   14856.0593
    6435   14982.2620
    6436   14873.2487
    6437   14942.0745
    6438   14828.2847
    6439   14690.3525
    6440   14968.7807
    6441   14849.3689
    6442   14840.2215
    6443   14964.8568
    6444   14883.4632
    6445   14971.9375
    6446   14975.8156
    6447   14874.5480
    6448   14992.8231
    6449   15066.7246
    6450   15034.5305
    6451   14878.1439
    6452   15131.9472
    6453   14897.1894
    6454   14978.1678
    6455   14927.6492
    6456   14888.7216
    6457   15070.4603
    6458   15098.3122
    6459   14956.2863
    6460   15062.9052
    6461   14816.0356
    6462   14821.8945
    6463   14614.2624
    6464   14756.0484
    6465   15160.0996
    6466   14830.7431
    6467   15072.6295
    6468   15077.4390
    6469   15054.0684
    6470   15032.1030
    6471   15039.6935
    6472   14842.5433
    6473   14829.8708
    6474   15127.3705
    6475   15095.3308
    6476   15245.8904
    6477   14831.5718
    6478   14874.3530
    6479   14885.3443
    6480   14731.5478
    6481   14883.5232
    6482   15082.2766
    6483   14856.8468
    6484   14917.2116
    6485   15114.4863
    6486   14737.9699
    6487   14897.4611
    6488   14841.7522
    6489   14899.9964
    6490   14835.0327
    6491   15244.1665
    6492   15059.8147
    6493   14836.0702
    6494   14855.2480
    6495   14886.6805
    6496   14899.1630
    6497   15084.0498
    6498   15394.3762
    6499   15152.2291
    6500   14981.4782
    6501   15105.1841
    6502   15090.2773
    6503   14977.7902
    6504   15111.1025
    6505   15205.0092
    6506   15287.7550
    6507   15244.0486
    6508   15043.8661
    6509   15233.5996
    6510   15352.3210
    6511   15214.3949
    6512   15022.1504
    6513   14757.1526
    6514   15207.8105
    6515   15007.3643
    6516   14977.8396
    6517   15112.9661
    6518   15295.6292
    6519   15335.1673
    6520   15455.4506
    6521   15107.8428
    6522   15245.9769
    6523   15319.9287
    6524   15231.5862
    6525   15130.5385
    6526   15248.5954
    6527   15416.0265
    6528   15283.9942
    6529   15094.2175
    6530   14979.1133
    6531   15257.7064
    6532   15148.7735
    6533   15010.4396
    6534   14956.7135
    6535   14968.9321
    6536   15021.5643
    6537   15255.5269
    6538   14763.8806
    6539   14791.6615
    6540   14812.5152
    6541   15003.3697
    6542   14900.6084
    6543   14919.5019
    6544   14696.7311
    6545   14568.6277
    6546   14981.7136
    6547   14734.7248
    6548   14700.6057
    6549   14878.3684
    6550   14904.8538
    6551   15055.3693
    6552   14905.7936
    6553   15056.1911
    6554   14985.6597
    6555   14832.9712
    6556   14823.5200
    6557   14866.3708
    6558   15087.5457
    6559   14939.3644
    6560   14802.3286
    6561   15014.7802
    6562   14739.0362
    6563   14910.8508
    6564   14828.6057
    6565   14806.3584
    6566   14933.8393
    6567   14823.4717
    6568   14746.5642
    6569   14741.1049
    6570   14610.1634
    6571   14693.3076
    6572   14669.3028
    6573   14862.4528
    6574   14663.8585
    6575   15105.9520
    6576   14993.5591
    6577   15058.6037
    6578   15125.4640
    6579   14706.2602
    6580   14837.0597
    6581   14665.5472
    6582   14985.1841
    6583   14613.7315
    6584   14582.6312
    6585   14880.4042
    6586   14771.7404
    6587   14887.4065
    6588   14464.5113
    6589   14495.7175
    6590   14811.8310
    6591   14687.4644
    6592   14676.2491
    6593   14753.0809
    6594   14810.6728
    6595   14813.6050
    6596   14834.7871
    6597   14943.5320
    6598   14868.1600
    6599   14480.1008
    6600   14883.1217
    6601   14911.0951
    6602   14632.0416
    6603   14594.7960
    6604   14772.2929
    6605   14654.4038
    6606   14666.4169
    6607   14769.8199
    6608   14853.9693
    6609   14820.5663
    6610   14584.8425
    6611   14788.3133
    6612   14764.6899
    6613   14729.1682
    6614   14681.5724
    6615   14916.7953
    6616   14921.4535
    6617   14886.5398
    6618   14702.6682
    6619   14640.5241
    6620   14795.4925
    6621   14795.3912
    6622   15076.2635
    6623   14677.7353
    6624   14597.2831
    6625   14909.2095
    6626   14825.4212
    6627   14699.1246
    6628   14855.3700
    6629   14949.7237
    6630   14924.5555
    6631   14922.0652
    6632   14911.6176
    6633   14885.1959
    6634   14757.3422
    6635   14910.7756
    6636   14935.5426
    6637   15019.8836
    6638   14862.9061
    6639   15031.7800
    6640   14981.7871
    6641   15028.6674
    6642   14770.9184
    6643   14650.1401
    6644   14968.0456
    6645   14834.3436
    6646   14993.8203
    6647   15008.0560
    6648   14857.4005
    6649   15070.5948
    6650   15286.6299
    6651   15093.4503
    6652   15028.7923
    6653   14980.1674
    6654   14908.2066
    6655   15094.5578
    6656   14791.9512
    6657   14763.3154
    6658   14932.1399
    6659   14982.8488
    6660   14960.5481
    6661   14998.9851
    6662   14960.1165
    6663   14929.2849
    6664   14769.0582
    6665   15014.1486
    6666   14613.7645
    6667   14900.3776
    6668   14584.5332
    6669   14361.9832
    6670   14816.0926
    6671   14579.4509
    6672   14614.8891
    6673   14546.1362
    6674   14571.5235
    6675   14506.0547
    6676   14245.7069
    6677   14575.8034
    6678   14797.6371
    6679   14473.2284
    6680   14255.9302
    6681   14364.1909
    6682   14365.7805
    6683   14699.3726
    6684   14696.5386
    6685   14362.1068
    6686   14550.3624
    6687   14454.0986
    6688   14354.7737
    6689   14367.1540
    6690   14440.7435
    6691   14442.3227
    6692   14380.4525
    6693   14294.2579
    6694   14472.3403
    6695   14599.9005
    6696   14619.9898
    6697   14779.2805
    6698   14616.0206
    6699   14755.6503
    6700   14807.3132
    6701   14601.1616
    6702   14664.8416
    6703   14637.9797
    6704   14509.4733
    6705   14501.8359
    6706   14533.1026
    6707   14635.9119
    6708   14513.6888
    6709   14613.0590
    6710   14557.9276
    6711   14688.3841
    6712   14441.0014
    6713   14740.8092
    6714   14513.7695
    6715   14910.8500
    6716   14631.5012
    6717   14879.2414
    6718   14859.0719
    6719   14837.8141
    6720   14609.5013
    6721   14732.0587
    6722   14452.5954
    6723   14594.1675
    6724   14722.7727
    6725   14790.5660
    6726   14443.4323
    6727   14591.1368
    6728   14442.5690
    6729   14554.1679
    6730   14516.2830
    6731   14674.6749
    6732   14977.2473
    6733   14579.6598
    6734   14571.2030
    6735   14621.7960
    6736   14616.7619
    6737   14849.5421
    6738   14654.2649
    6739   14622.8985
    6740   14447.4552
    6741   14692.3713
    6742   14995.7162
    6743   14568.4924
    6744   14748.1661
    6745   14695.7151
    6746   14845.7853
    6747   14828.7085
    6748   14654.2588
    6749   14804.4545
    6750   14812.1888
    6751   14550.6801
    6752   14772.6506
    6753   14698.5830
    6754   14863.9551
    6755   14956.8351
    6756   14997.7124
    6757   14773.5967
    6758   14874.9855
    6759   14875.1797
    6760   15038.3810
    6761   14788.9526
    6762   14954.8122
    6763   14979.1046
    6764   14941.4994
    6765   14857.4999
    6766   14978.1329
    6767   14811.0473
    6768   14742.7534
    6769   14833.0707
    6770   14974.8336
    6771   14879.4045
    6772   14595.3725
    6773   14870.8547
    6774   14700.2468
    6775   14846.1901
    6776   15025.5142
    6777   14830.2440
    6778   14921.9077
    6779   14632.0890
    6780   14744.3300
    6781   14909.4510
    6782   14863.7984
    6783   14833.6515
    6784   14758.7559
    6785   14804.5628
    6786   14886.7352
    6787   14860.6212
    6788   15148.5533
    6789   14947.2383
    6790   15059.7922
    6791   14983.3876
    6792   15089.4693
    6793   14888.0312
    6794   14996.5700
    6795   15174.0779
    6796   15108.9200
    6797   15066.1386
    6798   15133.8764
    6799   15052.2877
    6800   14802.7848
    6801   14864.4693
    6802   15107.9130
    6803   15065.4413
    6804   14904.1892
    6805   14846.2134
    6806   15142.5967
    6807   14792.8300
    6808   15173.5795
    6809   14786.0743
    6810   15060.6040
    6811   15049.9067
    6812   14953.7721
    6813   15108.7673
    6814   15035.0922
    6815   15154.7466
    6816   14937.4335
    6817   15025.4199
    6818   14915.0652
    6819   14925.4173
    6820   15218.0852
    6821   15114.1977
    6822   15188.9575
    6823   15161.5531
    6824   15298.1504
    6825   15193.2944
    6826   15264.8987
    6827   15057.9026
    6828   15141.2980
    6829   15354.4976
    6830   15123.8760
    6831   15183.7930
    6832   15314.9129
    6833   15186.1181
    6834   14952.4769
    6835   15017.9860
    6836   14969.3278
    6837   15045.4306
    6838   14568.0710
    6839   15135.2222
    6840   15209.5760
    6841   15138.4146
    6842   14739.4857
    6843   14697.6703
    6844   15002.8545
    6845   15155.0107
    6846   15136.1265
    6847   14893.1354
    6848   15388.4115
    6849   14848.4152
    6850   15295.8680
    6851   15172.6069
    6852   15301.2240
    6853   14990.9972
    6854   15455.3649
    6855   15161.8334
    6856   14943.8103
    6857   14950.4426
    6858   14936.4484
    6859   14862.9420
    6860   15130.2347
    6861   14878.1123
    6862   15216.8754
    6863   14989.0254
    6864   14881.9232
    6865   15112.2278
    6866   15113.6394
    6867   15072.8735
    6868   15019.6320
    6869   15286.3349
    6870   14913.6315
    6871   15195.2816
    6872   15008.3037
    6873   15152.2411
    6874   15232.2011
    6875   15363.2563
    6876   15213.7107
    6877   15201.4099
    6878   15136.9895
    6879   15250.5871
    6880   15300.4961
    6881   15334.0010
    6882   15150.2750
    6883   15134.0134
    6884   15154.2927
    6885   15239.7716
    6886   15077.9427
    6887   15186.8630
    6888   15114.2651
    6889   15145.2272
    6890   15062.0980
    6891   15217.4835
    6892   15152.7888
    6893   15171.5476
    6894   15018.1055
    6895   14976.6373
    6896   15090.3395
    6897   15069.0901
    6898   15009.7378
    6899   15191.0776
    6900   15291.1009
    6901   15380.8444
    6902   15087.8922
    6903   15073.6127
    6904   15112.7554
    6905   14985.8983
    6906   14974.2216
    6907   15028.8691
    6908   15004.6597
    6909   15201.6868
    6910   15017.5485
    6911   15068.0862
    6912   15200.2351
    6913   15114.9038
    6914   14889.2950
    6915   14958.4481
    6916   15072.1918
    6917   15123.6092
    6918   15081.5024
    6919   14988.7117
    6920   15143.8799
    6921   14811.1003
    6922   15118.1087
    6923   14938.7712
    6924   15024.3924
    6925   14901.1485
    6926   14997.5873
    6927   15318.0044
    6928   15260.2400
    6929   15282.4085
    6930   15055.9483
    6931   15150.2971
    6932   14999.7111
    6933   15369.6564
    6934   15181.7371
    6935   14913.5918
    6936   15298.9423
    6937   14856.6930
    6938   15013.3888
    6939   14858.5559
    6940   15002.9460
    6941   15075.3045
    6942   14886.8455
    6943   15102.4795
    6944   14983.4788
    6945   14899.8708
    6946   14915.1060
    6947   14869.3090
    6948   15023.8019
    6949   14845.5525
    6950   14791.2037
    6951   14715.7570
    6952   14961.2151
    6953   14636.2581
    6954   15083.2834
    6955   14710.1264
    6956   15039.6490
    6957   14828.3437
    6958   14927.4347
    6959   15122.5122
    6960   15072.8580
    6961   15065.9866
    6962   14833.5728
    6963   14753.6278
    6964   14956.2789
    6965   14825.2311
    6966   15093.1664
    6967   14700.7182
    6968   14992.5420
    6969   14980.1304
    6970   15054.7306
    6971   14991.4693
    6972   15043.5772
    6973   14996.9871
    6974   14943.2929
    6975   15148.1959
    6976   15282.7448
    6977   14827.4733
    6978   14989.3048
    6979   15063.3856
    6980   14985.3811
    6981   15066.2934
    6982   14933.5728
    6983   14662.8141
    6984   14972.4554
    6985   14998.8869
    6986   15002.4179
    6987   15014.8357
    6988   15243.9467
    6989   15287.7854
    6990   15077.2290
    6991   15042.6465
    6992   14908.5108
    6993   15096.9411
    6994   14909.3177
    6995   15127.1993
    6996   15055.9960
    6997   14839.1727
    6998   15034.4107
    6999   15064.0383
    7000   14951.5950
    7001   15091.8619
    7002   14900.5513
    7003   15473.8718
    7004   15274.5589
    7005   15323.5555
    7006   15224.6977
    7007   15268.1950
    7008   15248.3303
    7009   15608.8784
    7010   15350.7238
    7011   15290.6456
    7012   15085.9744
    7013   15119.2668
    7014   15234.0192
    7015   15236.9317
    7016   15124.6157
    7017   15063.2366
    7018   14891.9525
    7019   14679.1857
    7020   14944.7278
    7021   14900.6043
    7022   14868.6160
    7023   14885.7940
    7024   14781.3554
    7025   14921.5283
    7026   14879.7414
    7027   14975.5342
    7028   15227.6267
    7029   15114.0268
    7030   15071.0207
    7031   14973.6257
    7032   14891.7982
    7033   15036.2184
    7034   15078.0626
    7035   14928.2062
    7036   14922.1708
    7037   15049.3851
    7038   15022.7870
    7039   15277.7191
    7040   14765.9662
    7041   14999.8481
    7042   15041.5043
    7043   15396.3230
    7044   15280.5200
    7045   14924.2018
    7046   15035.3557
    7047   14979.6421
    7048   14977.1208
    7049   14883.8734
    7050   15010.4052
    7051   15020.0462
    7052   15094.8277
    7053   14945.2884
    7054   14744.8454
    7055   14909.4756
    7056   14699.5980
    7057   14759.3489
    7058   14823.6962
    7059   14629.6294
    7060   14905.5028
    7061   15003.1548
    7062   14674.3004
    7063   14658.9461
    7064   14994.2368
    7065   14973.6264
    7066   15198.7741
    7067   15143.2608
    7068   15109.4619
    7069   14982.6214
    7070   15419.7428
    7071   14966.6650
    7072   15339.2802
    7073   15326.7313
    7074   15285.8988
    7075   15141.9802
    7076   15364.4219
    7077   15259.7774
    7078   15139.3956
    7079   15153.8204
    7080   15225.4295
    7081   14891.9075
    7082   14843.7983
    7083   15014.9056
    7084   15041.7334
    7085   15134.3734
    7086   15361.2945
    7087   14986.8301
    7088   14947.9355
    7089   14918.9308
    7090   14874.2499
    7091   15078.3843
    7092   14949.4015
    7093   15167.4029
    7094   15084.6575
    7095   14851.6401
    7096   15071.5428
    7097   14994.2955
    7098   14878.8645
    7099   14856.3273
    7100   15209.5224
    7101   15071.5602
    7102   15026.9101
    7103   14967.9134
    7104   14880.5686
    7105   14836.9855
    7106   14728.3199
    7107   15100.6854
    7108   15035.4146
    7109   14854.6884
    7110   14832.8366
    7111   15022.0354
    7112   15028.1937
    7113   14984.8399
    7114   14905.9118
    7115   14863.4966
    7116   14783.4539
    7117   14800.6605
    7118   15051.7389
    7119   14790.6133
    7120   14832.5677
    7121   14769.6797
    7122   14977.3273
    7123   14873.5497
    7124   14917.7875
    7125   15012.3772
    7126   14930.6376
    7127   14845.7736
    7128   15149.8888
    7129   14834.4950
    7130   14780.5403
    7131   14759.8140
    7132   14898.7196
    7133   14832.6476
    7134   14951.6243
    7135   14903.3598
    7136   14894.3061
    7137   14908.3196
    7138   14717.3091
    7139   14960.9669
    7140   14994.6790
    7141   14932.0134
    7142   14690.1099
    7143   14830.6249
    7144   14673.7467
    7145   14528.7182
    7146   14760.9483
    7147   14877.2727
    7148   14953.1881
    7149   14913.1849
    7150   15158.4939
    7151   14916.1065
    7152   14813.5446
    7153   14758.0678
    7154   14758.6969
    7155   14685.1093
    7156   14555.6218
    7157   14832.6991
    7158   14581.5399
    7159   14798.2732
    7160   14742.4911
    7161   14821.1369
    7162   15087.2048
    7163   14806.1823
    7164   15190.5878
    7165   14586.2631
    7166   14830.2403
    7167   14689.9928
    7168   14992.5252
    7169   14911.0054
    7170   14892.9431
    7171   14925.1140
    7172   14804.8087
    7173   14778.7304
    7174   15059.7965
    7175   14782.1612
    7176   14870.5792
    7177   14993.2316
    7178   14817.3088
    7179   14968.3773
    7180   15169.8063
    7181   14997.1961
    7182   15034.7629
    7183   15002.4286
    7184   14959.8728
    7185   15025.6211
    7186   14964.9356
    7187   14844.9870
    7188   14946.1367
    7189   14926.3866
    7190   14930.2202
    7191   14878.2663
    7192   14938.6421
    7193   14901.4776
    7194   15105.8299
    7195   14936.4519
    7196   14823.9485
    7197   14931.6278
    7198   14986.5172
    7199   14959.9463
    7200   14858.3327
    7201   14940.5029
    7202   14865.0714
    7203   15114.0645
    7204   14658.3170
    7205   15072.0466
    7206   14986.2022
    7207   15122.7057
    7208   14995.9887
    7209   14711.8221
    7210   14762.5032
    7211   14733.1722
    7212   14621.9138
    7213   14651.1227
    7214   14699.1827
    7215   14760.5950
    7216   14867.9934
    7217   14801.8385
    7218   14354.2513
    7219   14689.9310
    7220   14783.4911
    7221   14478.2927
    7222   14701.4203
    7223   14668.8317
    7224   14895.0526
    7225   14957.7868
    7226   15055.7504
    7227   15166.7429
    7228   15033.8481
    7229   15191.7953
    7230   15063.4324
    7231   15178.3203
    7232   14841.8555
    7233   14989.5724
    7234   14915.1882
    7235   14890.5439
    7236   14757.9411
    7237   14720.4146
    7238   14800.5103
    7239   14885.9108
    7240   14992.7191
    7241   14905.0440
    7242   15296.3686
    7243   14794.3138
    7244   15200.2427
    7245   15004.2403
    7246   15270.5312
    7247   14732.4782
    7248   15067.1439
    7249   15080.5609
    7250   14878.4298
    7251   15009.4091
    7252   15031.9001
    7253   14786.0767
    7254   14919.4102
    7255   14737.8286
    7256   14897.6612
    7257   14645.5221
    7258   14841.3615
    7259   14691.7106
    7260   14682.4060
    7261   14890.3809
    7262   14194.7002
    7263   14860.2037
    7264   14554.9734
    7265   14671.5425
    7266   14507.8387
    7267   14572.2577
    7268   14836.6468
    7269   14878.1593
    7270   14719.5965
    7271   14948.3066
    7272   14781.5249
    7273   14684.8656
    7274   14394.9813
    7275   14661.7528
    7276   14718.7956
    7277   14631.4715
    7278   14678.1864
    7279   15101.5060
    7280   14743.0924
    7281   14862.8996
    7282   14712.1214
    7283   14725.3343
    7284   14784.2947
    7285   14639.2923
    7286   14815.5908
    7287   14915.9719
    7288   14759.3846
    7289   15038.9645
    7290   14972.9054
    7291   14806.0387
    7292   14670.8034
    7293   14882.1590
    7294   14655.6662
    7295   14662.0255
    7296   14617.6738
    7297   14657.1004
    7298   14874.2999
    7299   14928.3033
    7300   14790.9415
    7301   14870.3824
    7302   15341.9539
    7303   14499.0143
    7304   15047.8175
    7305   14850.5193
    7306   14885.5208
    7307   14902.2572
    7308   14732.0865
    7309   14870.3289
    7310   14682.0103
    7311   15025.2339
    7312   15044.5448
    7313   14681.1448
    7314   14799.8809
    7315   14634.3449
    7316   14662.3942
    7317   14808.8578
    7318   15089.1011
    7319   14862.1837
    7320   14833.0277
    7321   14852.6548
    7322   14713.1711
    7323   15093.4222
    7324   14740.5863
    7325   14755.5856
    7326   14706.7078
    7327   14697.0033
    7328   14839.1723
    7329   14951.2831
    7330   15098.0268
    7331   14598.9059
    7332   15115.8253
    7333   14984.6652
    7334   14891.2742
    7335   15067.6346
    7336   14561.0517
    7337   14712.6571
    7338   15016.3536
    7339   14940.3025
    7340   14951.0882
    7341   14889.2418
    7342   14937.2595
    7343   14868.8211
    7344   14848.2753
    7345   14664.4895
    7346   14449.1365
    7347   14677.2131
    7348   14848.1427
    7349   14716.2863
    7350   14881.3738
    7351   14746.1322
    7352   14898.8147
    7353   14793.5696
    7354   14566.1414
    7355   14670.9460
    7356   14985.9370
    7357   14963.2489
    7358   14690.9380
    7359   14865.0277
    7360   14763.9936
    7361   14853.1251
    7362   14952.3061
    7363   14815.8090
    7364   14753.9141
    7365   14759.4509
    7366   14766.2895
    7367   14567.0024
    7368   15174.3315
    7369   14911.3650
    7370   14505.3459
    7371   15044.3162
    7372   14718.6765
    7373   14896.4037
    7374   14974.6102
    7375   15016.1671
    7376   14928.3464
    7377   15063.1565
    7378   15172.4811
    7379   14902.0156
    7380   14882.9618
    7381   14999.2147
    7382   14849.6437
    7383   14738.9724
    7384   14666.9186
    7385   14768.9873
    7386   15046.8575
    7387   14791.7105
    7388   14762.6835
    7389   14867.7662
    7390   14923.1547
    7391   14649.0919
    7392   14718.1810
    7393   14509.9429
    7394   14860.7098
    7395   14531.1033
    7396   14861.8697
    7397   14567.6197
    7398   14468.7686
    7399   14994.2400
    7400   14820.2435
    7401   14631.8071
    7402   15029.5223
    7403   14925.2740
    7404   14848.9555
    7405   14975.2465
    7406   14795.2691
    7407   14824.5637
    7408   14947.1940
    7409   14936.6248
    7410   14824.1095
    7411   14852.3990
    7412   14746.4568
    7413   14752.5347
    7414   14863.0131
    7415   14930.2428
    7416   14758.6018
    7417   14807.1483
    7418   14973.2335
    7419   15132.7918
    7420   15136.0874
    7421   14965.8693
    7422   14885.9006
    7423   15296.9772
    7424   14809.2615
    7425   15225.6022
    7426   14936.6065
    7427   14976.0081
    7428   14896.8992
    7429   14851.7897
    7430   15137.5956
    7431   15177.5751
    7432   14997.7769
    7433   14957.4656
    7434   15003.7691
    7435   14818.5558
    7436   14755.5244
    7437   14632.1658
    7438   14925.7226
    7439   14813.8672
    7440   14574.1336
    7441   14878.8826
    7442   14943.4775
    7443   14695.4742
    7444   14575.7664
    7445   14587.6154
    7446   14445.0279
    7447   14313.3123
    7448   14615.8159
    7449   14275.1798
    7450   14567.7396
    7451   14594.1456
    7452   14576.5176
    7453   14532.7207
    7454   14770.1552
    7455   14575.5709
    7456   14701.9082
    7457   14396.8130
    7458   14650.7950
    7459   14692.4294
    7460   14824.1261
    7461   14684.3191
    7462   14823.7630
    7463   14861.4235
    7464   14626.8870
    7465   14864.7022
    7466   14839.7838
    7467   14397.6209
    7468   14570.9250
    7469   14615.4491
    7470   14625.3885
    7471   14631.8456
    7472   14927.0652
    7473   14781.7599
    7474   14745.2162
    7475   14696.5523
    7476   14690.1309
    7477   14633.5494
    7478   14906.7548
    7479   14492.6793
    7480   14548.8731
    7481   14671.7792
    7482   14645.6207
    7483   14916.5706
    7484   14558.9269
    7485   14598.0172
    7486   14725.7650
    7487   14444.1216
    7488   14520.9667
    7489   14513.8076
    7490   14675.1007
    7491   14504.3895
    7492   14785.9159
    7493   14579.6815
    7494   14660.6703
    7495   14609.0544
    7496   14628.4958
    7497   14602.5412
    7498   14629.3621
    7499   14722.3820
    7500   14795.0456
    7501   14722.4381
    7502   14837.9739
    7503   14637.8153
    7504   14616.7528
    7505   14537.1825
    7506   14683.6457
    7507   14539.3703
    7508   14382.4962
    7509   14740.4507
    7510   14745.8339
    7511   14583.7454
    7512   14752.7943
    7513   14927.3125
    7514   15069.1794
    7515   14972.8668
    7516   14983.7564
    7517   14778.1800
    7518   14803.9110
    7519   14640.7510
    7520   14723.0642
    7521   14773.4791
    7522   14986.7567
    7523   14661.8235
    7524   14844.2782
    7525   14741.4731
    7526   14578.6378
    7527   14678.9964
    7528   14723.6888
    7529   14565.5252
    7530   15133.7316
    7531   14706.3838
    7532   14504.9575
    7533   14728.1821
    7534   14697.0818
    7535   14731.6118
    7536   14555.0620
    7537   14689.6858
    7538   14556.7333
    7539   14670.5005
    7540   15012.9213
    7541   14593.1493
    7542   15179.1947
    7543   14786.1823
    7544   14776.3932
    7545   14747.3943
    7546   14781.6238
    7547   14569.3754
    7548   14410.9112
    7549   14611.6844
    7550   14690.6879
    7551   14531.4417
    7552   14626.4905
    7553   14947.3709
    7554   14473.5373
    7555   14639.1980
    7556   14702.2139
    7557   14693.1149
    7558   14505.2560
    7559   14882.7460
    7560   14612.0648
    7561   14898.7794
    7562   14537.5990
    7563   14668.2712
    7564   14655.5075
    7565   14959.6893
    7566   14621.0871
    7567   14988.2077
    7568   15063.9681
    7569   14808.0684
    7570   14644.2652
    7571   14740.7846
    7572   14800.2158
    7573   15028.6054
    7574   15006.4090
    7575   14885.9278
    7576   14758.1145
    7577   14672.3522
    7578   14855.2210
    7579   15179.8410
    7580   14910.4464
    7581   14795.5604
    7582   14969.0794
    7583   14872.1687
    7584   15092.0063
    7585   15168.9308
    7586   14939.6177
    7587   14915.9391
    7588   14576.2891
    7589   14870.8581
    7590   14827.1466
    7591   15069.8383
    7592   15123.8321
    7593   14753.8237
    7594   14952.3612
    7595   14834.5290
    7596   14751.2514
    7597   14925.1723
    7598   15145.9559
    7599   15026.8004
    7600   15010.9594
    7601   14741.5190
    7602   14850.4147
    7603   14679.0412
    7604   14859.2050
    7605   14660.5390
    7606   14767.2306
    7607   14540.3030
    7608   14606.6085
    7609   14524.9629
    7610   14494.6188
    7611   14695.1834
    7612   14646.8850
    7613   15041.3359
    7614   14556.8330
    7615   14781.9762
    7616   14644.1198
    7617   14565.2627
    7618   14701.6232
    7619   14718.9848
    7620   14997.8900
    7621   14747.1432
    7622   14926.8005
    7623   14881.8484
    7624   14598.1564
    7625   14737.7868
    7626   14991.5472
    7627   14757.4021
    7628   14788.5045
    7629   14701.4810
    7630   14740.8075
    7631   14669.5627
    7632   14579.1235
    7633   14563.3552
    7634   14356.4347
    7635   14590.7487
    7636   14725.9010
    7637   14697.0950
    7638   14643.5699
    7639   14560.5203
    7640   14847.7210
    7641   14499.7720
    7642   14938.8725
    7643   14488.6762
    7644   14585.7639
    7645   14797.3580
    7646   14822.0073
    7647   14870.9862
    7648   14819.3202
    7649   14833.1784
    7650   14614.6399
    7651   14622.2706
    7652   14812.7308
    7653   14771.3632
    7654   14666.9079
    7655   14854.5765
    7656   14887.4811
    7657   14920.3911
    7658   14976.3765
    7659   14678.8147
    7660   14945.0513
    7661   14559.9359
    7662   14770.4929
    7663   14723.2468
    7664   14725.1717
    7665   14723.6988
    7666   14951.4455
    7667   14768.3863
    7668   14766.5886
    7669   14308.5975
    7670   14653.5413
    7671   14393.2869
    7672   14634.1312
    7673   14361.9188
    7674   14439.2431
    7675   14365.0646
    7676   14326.4426
    7677   14584.7314
    7678   14520.1361
    7679   14527.6328
    7680   14638.1206
    7681   14711.7171
    7682   14772.6704
    7683   14753.0953
    7684   14766.6190
    7685   14654.3924
    7686   14704.7098
    7687   14884.8718
    7688   14848.5502
    7689   14850.2489
    7690   14970.4824
    7691   14924.1350
    7692   15070.8765
    7693   14942.2470
    7694   14787.4905
    7695   14803.2965
    7696   14677.3482
    7697   14757.8299
    7698   14986.1281
    7699   14653.6363
    7700   14915.1592
    7701   14629.5685
    7702   14945.8347
    7703   14809.7163
    7704   14828.2418
    7705   14753.1779
    7706   14717.5001
    7707   14534.3799
    7708   14904.4740
    7709   14383.1890
    7710   14899.5900
    7711   14856.7277
    7712   14585.7163
    7713   14761.9202
    7714   14967.6380
    7715   14743.9227
    7716   14617.0104
    7717   14637.7551
    7718   14724.9606
    7719   15102.8964
    7720   14718.9658
    7721   14716.9894
    7722   14815.0371
    7723   14812.8593
    7724   14876.9575
    7725   14545.6383
    7726   14967.0916
    7727   14709.9785
    7728   14879.6716
    7729   14758.0969
    7730   14828.8038
    7731   14867.0964
    7732   14749.6060
    7733   14794.0331
    7734   14598.6910
    7735   14686.0590
    7736   14626.7612
    7737   14765.0301
    7738   14335.4812
    7739   14575.5289
    7740   14905.9067
    7741   14907.3302
    7742   14989.8415
    7743   15054.7478
    7744   14690.8389
    7745   14880.2986
    7746   15079.6722
    7747   14767.0994
    7748   14858.7509
    7749   14858.4673
    7750   14768.1254
    7751   14920.0218
    7752   14737.7733
    7753   14708.3548
    7754   14857.1296
    7755   14604.0087
    7756   14891.9441
    7757   14883.0337
    7758   14776.6469
    7759   14878.0950
    7760   14935.2074
    7761   14739.0247
    7762   14879.1241
    7763   14903.0794
    7764   15112.7958
    7765   14992.0627
    7766   14785.3544
    7767   14951.1126
    7768   15000.4532
    7769   14972.6493
    7770   14969.2339
    7771   15244.8435
    7772   14998.4202
    7773   15244.5204
    7774   15101.2510
    7775   14890.9580
    7776   15001.2519
    7777   15050.1862
    7778   14915.9745
    7779   14926.7521
    7780   15092.3852
    7781   15200.4981
    7782   15284.3425
    7783   15059.6846
    7784   14958.6184
    7785   14949.7111
    7786   15195.8497
    7787   15085.8854
    7788   14974.4430
    7789   15172.0873
    7790   15075.1473
    7791   15299.8489
    7792   15088.7241
    7793   15182.3083
    7794   14650.6346
    7795   14934.9867
    7796   14742.2702
    7797   15167.6949
    7798   14970.0563
    7799   15000.0838
    7800   15150.7329
    7801   14875.6295
    7802   14975.0527
    7803   14997.4785
    7804   15201.2596
    7805   15093.8501
    7806   14774.5837
    7807   15016.0862
    7808   15077.2989
    7809   15050.7359
    7810   15098.3692
    7811   14960.3567
    7812   14956.5753
    7813   14824.8750
    7814   14960.3408
    7815   14837.9718
    7816   14930.5777
    7817   15045.4327
    7818   14933.2872
    7819   15065.2021
    7820   14835.1913
    7821   14956.3366
    7822   14943.8178
    7823   14956.3267
    7824   15295.3134
    7825   15224.1705
    7826   14979.3494
    7827   14958.3332
    7828   14909.7350
    7829   14744.6965
    7830   15185.7646
    7831   15144.8589
    7832   15204.7256
    7833   15130.5180
    7834   15254.9208
    7835   15139.0426
    7836   15255.1708
    7837   15203.8754
    7838   14883.2656
    7839   15050.3637
    7840   14963.4198
    7841   14877.3276
    7842   14841.4138
    7843   14855.8975
    7844   14821.4649
    7845   14787.5168
    7846   14717.5323
    7847   14680.7644
    7848   15017.4669
    7849   14637.3297
    7850   14773.2254
    7851   14752.9483
    7852   14856.4051
    7853   14753.5653
    7854   14956.2137
    7855   14821.8622
    7856   14849.4760
    7857   14965.9640
    7858   15076.4766
    7859   14998.5707
    7860   14748.8027
    7861   14620.6882
    7862   15031.6167
    7863   14938.9400
    7864   14920.6090
    7865   14972.8983
    7866   15095.6463
    7867   15020.5295
    7868   14857.5497
    7869   14864.6431
    7870   14963.2239
    7871   14787.4866
    7872   15003.8224
    7873   14888.6592
    7874   14822.1366
    7875   14646.7956
    7876   14998.4947
    7877   14757.2700
    7878   14792.5362
    7879   14809.2281
    7880   15025.6623
    7881   14950.2867
    7882   14846.9811
    7883   14664.9980
    7884   14838.3716
    7885   14946.5571
    7886   14968.8948
    7887   14883.6527
    7888   15051.7212
    7889   14967.7499
    7890   15169.5172
    7891   15218.9472
    7892   15205.6286
    7893   15324.6319
    7894   14932.6212
    7895   15030.6752
    7896   14937.2143
    7897   15030.2265
    7898   15132.3636
    7899   14901.7258
    7900   14942.2345
    7901   15068.0263
    7902   14969.6039
    7903   15104.9141
    7904   15084.2766
    7905   15049.2229
    7906   14941.4557
    7907   15051.5953
    7908   14917.5944
    7909   14971.5546
    7910   14847.8169
    7911   14753.2031
    7912   14904.7722
    7913   14854.6473
    7914   14837.2087
    7915   15102.7880
    7916   15033.8681
    7917   15274.6663
    7918   14796.3188
    7919   14905.5517
    7920   14910.9042
    7921   14879.6538
    7922   14811.8155
    7923   14805.3014
    7924   14685.4112
    7925   14684.1215
    7926   14555.6330
    7927   14888.2132
    7928   14921.1792
    7929   14775.6472
    7930   14833.5437
    7931   15077.9447
    7932   14933.8874
    7933   15226.2048
    7934   15047.1424
    7935   15040.7100
    7936   14994.1228
    7937   14996.5066
    7938   15023.8505
    7939   14990.3848
    7940   15072.7509
    7941   14793.5165
    7942   15172.0248
    7943   14688.1158
    7944   15005.3060
    7945   14765.3170
    7946   15064.1456
    7947   14767.7063
    7948   14612.0563
    7949   14637.7399
    7950   14895.5539
    7951   14462.6024
    7952   14658.0300
    7953   14495.6148
    7954   14565.2196
    7955   14691.3537
    7956   14518.6244
    7957   14415.7565
    7958   14793.3768
    7959   14695.8636
    7960   14955.6103
    7961   14902.5573
    7962   14807.5303
    7963   14901.3188
    7964   14818.6278
    7965   14940.7555
    7966   14957.0507
    7967   14828.6956
    7968   14776.7735
    7969   14683.6337
    7970   14900.1936
    7971   14711.2892
    7972   14746.4272
    7973   14931.2089
    7974   15263.2148
    7975   14895.5095
    7976   14890.7566
    7977   14942.7600
    7978   14745.5033
    7979   14614.4716
    7980   14982.2646
    7981   14961.6845
    7982   15037.3501
    7983   14943.0076
    7984   14834.3967
    7985   14844.3418
    7986   14902.5301
    7987   15144.4955
    7988   14969.8802
    7989   15026.6143
    7990   14855.2516
    7991   15113.1178
    7992   15110.5553
    7993   14978.1411
    7994   14736.5490
    7995   14826.8979
    7996   14614.5020
    7997   14893.3632
    7998   14807.5636
    7999   14725.7620
    8000   15064.1700
    8001   14788.6675
    8002   14871.2198
    8003   14818.1568
    8004   14813.0177
    8005   14852.0481
    8006   14936.3221
    8007   14990.7407
    8008   14937.6928
    8009   15095.3866
    8010   14877.8659
    8011   14852.1670
    8012   14781.1195
    8013   15087.7663
    8014   14812.7616
    8015   15199.9516
    8016   14930.2322
    8017   14785.5767
    8018   14765.8855
    8019   14903.6580
    8020   15056.5998
    8021   14759.5519
    8022   14771.1917
    8023   14819.9019
    8024   14821.8623
    8025   14777.4051
    8026   14682.1052
    8027   14766.5531
    8028   14634.8805
    8029   14874.6399
    8030   14884.4522
    8031   15101.2069
    8032   14920.2889
    8033   15026.2358
    8034   14898.4167
    8035   15019.8977
    8036   15278.9193
    8037   14712.7951
    8038   14939.6647
    8039   14904.6476
    8040   14556.9926
    8041   14490.3678
    8042   14907.5300
    8043   14543.6092
    8044   14682.1876
    8045   14633.6955
    8046   14541.7774
    8047   14780.3141
    8048   14809.5801
    8049   14996.3952
    8050   14820.0957
    8051   14766.9030
    8052   14824.3715
    8053   15104.7053
    8054   15296.8707
    8055   14929.0835
    8056   14826.4999
    8057   15213.0283
    8058   15031.7656
    8059   14906.7131
    8060   14845.6034
    8061   15074.9760
    8062   14904.8448
    8063   15093.2950
    8064   15138.4657
    8065   14913.3740
    8066   14898.8933
    8067   14982.2373
    8068   15035.2588
    8069   15018.0718
    8070   14870.7699
    8071   14923.8167
    8072   14985.5201
    8073   14919.9509
    8074   14898.5321
    8075   14851.8752
    8076   14688.3045
    8077   15050.7163
    8078   14915.0700
    8079   14870.3843
    8080   14770.9782
    8081   14889.6794
    8082   15206.5986
    8083   15038.5627
    8084   14951.5129
    8085   14820.4363
    8086   15051.2388
    8087   15278.5154
    8088   15175.1265
    8089   15069.1018
    8090   15198.8088
    8091   14591.4042
    8092   14844.2592
    8093   15062.9626
    8094   15386.3216
    8095   15219.9233
    8096   15305.0321
    8097   15264.4003
    8098   15104.2017
    8099   15194.6495
    8100   14868.8529
    8101   15268.9710
    8102   15109.3832
    8103   14927.9899
    8104   15289.2834
    8105   15183.8721
    8106   15091.8193
    8107   14933.0272
    8108   14846.9222
    8109   15176.1430
    8110   14902.1147
    8111   14794.6889
    8112   14927.0115
    8113   14784.2249
    8114   14823.3414
    8115   14744.6356
    8116   15015.4827
    8117   14846.0941
    8118   14828.3438
    8119   14886.4709
    8120   14920.9184
    8121   14883.6987
    8122   15207.7719
    8123   14843.3086
    8124   15099.4955
    8125   14808.6895
    8126   15282.4028
    8127   15073.7040
    8128   15018.6186
    8129   14991.7888
    8130   15370.1651
    8131   15009.6855
    8132   15057.8869
    8133   14915.6503
    8134   15140.6415
    8135   14949.4707
    8136   15000.1477
    8137   14696.9938
    8138   14746.2088
    8139   14814.9569
    8140   14814.1416
    8141   14930.8385
    8142   14945.1099
    8143   14813.1082
    8144   14989.2135
    8145   14752.6640
    8146   14837.7602
    8147   14731.7046
    8148   15013.3483
    8149   15125.1391
    8150   15037.2432
    8151   15152.2959
    8152   15250.7934
    8153   15188.3855
    8154   15449.3843
    8155   15210.5520
    8156   15075.7323
    8157   15000.6761
    8158   15092.8922
    8159   15087.2612
    8160   15240.7445
    8161   15248.9373
    8162   15189.5674
    8163   15219.4373
    8164   15220.2079
    8165   15163.7430
    8166   15039.8077
    8167   15109.7605
    8168   14948.0435
    8169   15161.2130
    8170   15154.6497
    8171   14986.6199
    8172   15194.1202
    8173   15368.9653
    8174   15306.2139
    8175   15447.9990
    8176   15228.6869
    8177   15405.9497
    8178   15044.9978
    8179   15247.2038
    8180   15182.2622
    8181   15081.3607
    8182   15283.6382
    8183   15136.1598
    8184   15056.1220
    8185   15199.8564
    8186   15255.3186
    8187   15251.1649
    8188   15323.0254
    8189   15367.4246
    8190   15238.5112
    8191   15232.0442
    8192   15303.6906
    8193   15520.4870
    8194   15114.4665
    8195   15214.5738
    8196   15262.1174
    8197   15052.2619
    8198   14948.2263
    8199   14893.0348
    8200   15460.6451
    8201   15002.1895
    8202   15215.7982
    8203   15069.1057
    8204   15129.2499
    8205   14935.9012
    8206   15274.2705
    8207   15227.5801
    8208   15428.9528
    8209   15348.0452
    8210   15380.2703
    8211   15400.5014
    8212   15273.9296
    8213   15459.5748
    8214   15242.9921
    8215   15242.0769
    8216   15260.7429
    8217   15395.0900
    8218   15451.3633
    8219   15409.8425
    8220   15258.0190
    8221   15480.2825
    8222   15226.4268
    8223   15253.6017
    8224   15340.8118
    8225   15174.2012
    8226   15289.7262
    8227   15376.2836
    8228   15233.0106
    8229   15332.6944
    8230   15377.6450
    8231   15108.0536
    8232   15369.3512
    8233   14999.4315
    8234   15215.9117
    8235   14997.2747
    8236   15199.0758
    8237   15059.0369
    8238   15040.3704
    8239   14984.2852
    8240   15185.9070
    8241   15064.9817
    8242   15280.0832
    8243   14799.0340
    8244   15148.7909
    8245   14996.1347
    8246   15105.0902
    8247   14971.9347
    8248   15332.3553
    8249   15324.4452
    8250   15303.7718
    8251   15375.2031
    8252   15174.1114
    8253   15387.2033
    8254   15430.7675
    8255   15249.1888
    8256   15283.3736
    8257   15473.1767
    8258   15041.6940
    8259   15520.6099
    8260   15089.7715
    8261   15082.1649
    8262   15087.8565
    8263   15116.6389
    8264   15133.4423
    8265   15081.8854
    8266   14991.2902
    8267   14920.1098
    8268   14684.8465
    8269   15052.8101
    8270   15152.5758
    8271   15082.6701
    8272   15336.0939
    8273   15431.5583
    8274   15083.9865
    8275   15370.9779
    8276   15174.6949
    8277   15104.8643
    8278   15325.7964
    8279   15232.8328
    8280   15354.1415
    8281   15410.0892
    8282   15036.5967
    8283   15297.5067
    8284   15334.2153
    8285   15321.0702
    8286   15753.2260
    8287   15370.2899
    8288   15534.2346
    8289   15434.1386
    8290   15320.2678
    8291   15200.2972
    8292   15276.2981
    8293   15350.5815
    8294   15237.0517
    8295   15113.2691
    8296   15172.7702
    8297   14965.7238
    8298   15298.9287
    8299   14819.7116
    8300   15145.9142
    8301   15228.2616
    8302   15070.7788
    8303   15456.8581
    8304   15391.9711
    8305   15593.5077
    8306   15349.2579
    8307   15309.2770
    8308   15312.3145
    8309   15222.7570
    8310   15515.0157
    8311   15231.7701
    8312   15496.1822
    8313   15491.4468
    8314   15517.0907
    8315   15226.8097
    8316   15253.3854
    8317   15242.5442
    8318   15324.9382
    8319   15257.2374
    8320   15525.7950
    8321   15284.5008
    8322   15434.2980
    8323   15569.1064
    8324   15787.8351
    8325   15677.1475
    8326   15454.5383
    8327   15471.0780
    8328   15304.6160
    8329   15595.4656
    8330   15437.2015
    8331   15218.0286
    8332   15261.0591
    8333   15316.2478
    8334   15179.6524
    8335   15214.5819
    8336   15072.7226
    8337   15343.7601
    8338   15406.9946
    8339   15279.2278
    8340   15246.0409
    8341   15362.6778
    8342   15232.9995
    8343   15475.9195
    8344   15314.4428
    8345   15331.7755
    8346   15608.7175
    8347   15319.2173
    8348   15381.6170
    8349   15445.2462
    8350   15497.3353
    8351   15538.1316
    8352   15560.8168
    8353   15474.8722
    8354   15047.5044
    8355   15201.0139
    8356   15432.4599
    8357   15490.5178
    8358   15518.7293
    8359   15275.9913
    8360   15723.1619
    8361   15438.5092
    8362   15469.8679
    8363   15253.7550
    8364   15425.8363
    8365   15123.5241
    8366   15163.0156
    8367   15127.6069
    8368   15188.4630
    8369   15070.0278
    8370   15270.1836
    8371   15154.0166
    8372   15213.9642
    8373   15153.0649
    8374   15095.7410
    8375   15320.5772
    8376   15307.2754
    8377   15206.4688
    8378   15245.5204
    8379   15437.3148
    8380   15243.4880
    8381   15517.1790
    8382   15300.3989
    8383   15364.0470
    8384   15211.3079
    8385   15282.8357
    8386   15264.5866
    8387   15007.0863
    8388   15132.1370
    8389   15319.2221
    8390   15239.3630
    8391   15058.3934
    8392   15172.0908
    8393   14791.7025
    8394   15061.6054
    8395   15183.8058
    8396   15115.9279
    8397   14851.5689
    8398   15410.9103
    8399   14862.6381
    8400   15179.8778
    8401   15067.8594
    8402   15180.2528
    8403   15135.5710
    8404   15285.0188
    8405   15157.7352
    8406   15328.6097
    8407   15592.8554
    8408   15439.5582
    8409   15573.0753
    8410   15123.6465
    8411   15405.1466
    8412   15151.8765
    8413   15482.9946
    8414   15401.7496
    8415   15392.9979
    8416   15313.2341
    8417   15363.7380
    8418   15369.8677
    8419   15424.6834
    8420   15151.2237
    8421   15354.0433
    8422   15147.2720
    8423   15236.8052
    8424   15315.4043
    8425   15280.3804
    8426   15449.3583
    8427   15306.8107
    8428   15246.8680
    8429   15536.5024
    8430   15530.7106
    8431   15403.1069
    8432   15408.2233
    8433   15460.0205
    8434   15315.8869
    8435   15464.6965
    8436   15431.1067
    8437   15341.3047
    8438   15033.5717
    8439   14998.7261
    8440   15274.2513
    8441   15203.1345
    8442   15520.7839
    8443   15383.1324
    8444   15397.9566
    8445   15196.7731
    8446   15311.8938
    8447   15416.3410
    8448   15345.8354
    8449   15530.7021
    8450   15265.6048
    8451   15336.6275
    8452   15084.8388
    8453   15342.7741
    8454   15124.6860
    8455   15359.1471
    8456   15283.0940
    8457   15384.7971
    8458   15314.5142
    8459   15214.3602
    8460   15235.7606
    8461   15228.3676
    8462   15086.9196
    8463   15200.1761
    8464   15194.6719
    8465   15127.8011
    8466   15316.4595
    8467   15021.8348
    8468   14972.4244
    8469   15208.9542
    8470   15317.4081
    8471   15003.2813
    8472   15213.3016
    8473   15281.0933
    8474   15194.5162
    8475   15274.6726
    8476   14972.0704
    8477   15103.5493
    8478   15108.1619
    8479   15316.1995
    8480   15168.1808
    8481   15322.2741
    8482   15153.9410
    8483   15089.4298
    8484   14939.5659
    8485   15209.5350
    8486   15264.2593
    8487   15376.0713
    8488   14887.9465
    8489   15235.6089
    8490   14964.8479
    8491   15086.8087
    8492   15283.6850
    8493   15127.8390
    8494   14954.7648
    8495   14932.0288
    8496   15003.0104
    8497   14882.7992
    8498   15226.3272
    8499   14888.1983
    8500   15000.1847
    8501   15200.9343
    8502   15174.7554
    8503   15050.0289
    8504   15143.2609
    8505   15249.6294
    8506   15343.7526
    8507   15433.5087
    8508   15405.3003
    8509   15203.1170
    8510   15455.1568
    8511   15388.1646
    8512   15347.7782
    8513   15429.0104
    8514   15279.3577
    8515   15154.8709
    8516   15023.7907
    8517   15390.9822
    8518   15226.8847
    8519   15134.7452
    8520   15281.9826
    8521   15369.2271
    8522   15622.3518
    8523   15263.9792
    8524   15328.9949
    8525   15505.6643
    8526   15383.1710
    8527   15196.9254
    8528   15264.8187
    8529   15303.4207
    8530   15284.7206
    8531   15312.3815
    8532   15510.9453
    8533   15537.2152
    8534   15337.3171
    8535   15355.0526
    8536   15396.1039
    8537   15312.9260
    8538   15563.0572
    8539   15468.8854
    8540   15424.2827
    8541   15418.0055
    8542   15119.2635
    8543   15428.2286
    8544   15149.1287
    8545   15327.6901
    8546   15152.5281
    8547   15508.3076
    8548   15107.9339
    8549   15549.6213
    8550   15692.3410
    8551   15584.9805
    8552   15615.6163
    8553   15630.2196
    8554   15345.0005
    8555   15387.9047
    8556   15605.0046
    8557   15606.2338
    8558   15367.4561
    8559   15217.1898
    8560   15546.6352
    8561   15335.0221
    8562   15673.5783
    8563   15353.3488
    8564   15580.2501
    8565   15436.6334
    8566   15524.7773
    8567   15408.5311
    8568   15149.3479
    8569   15273.5429
    8570   15537.6412
    8571   15451.5045
    8572   15387.7161
    8573   15298.1791
    8574   15461.5939
    8575   15442.0281
    8576   15399.2032
    8577   15430.3946
    8578   15550.9101
    8579   15303.4945
    8580   15434.4844
    8581   15435.2874
    8582   15204.4881
    8583   15355.7391
    8584   15547.2754
    8585   15243.0583
    8586   15549.7661
    8587   15388.6835
    8588   15472.9173
    8589   15366.3539
    8590   15228.5487
    8591   15247.0915
    8592   15129.6674
    8593   15181.4653
    8594   15309.2665
    8595   15296.5129
    8596   15193.5244
    8597   15224.4008
    8598   15187.6190
    8599   15323.7918
    8600   15405.3118
    8601   15300.2555
    8602   15177.7248
    8603   15585.5762
    8604   14997.6095
    8605   15081.5646
    8606   15313.0928
    8607   15387.6722
    8608   15286.5344
    8609   15123.2989
    8610   15063.5795
    8611   15265.1288
    8612   15049.7867
    8613   15115.1448
    8614   14995.3729
    8615   15122.9750
    8616   15327.0453
    8617   15439.6061
    8618   15430.4509
    8619   15271.1017
    8620   15108.1519
    8621   15390.4131
    8622   15428.3698
    8623   15700.3562
    8624   15476.2984
    8625   15450.3217
    8626   15365.2283
    8627   15482.4544
    8628   15285.3555
    8629   15139.7659
    8630   15430.1168
    8631   15483.4594
    8632   15578.8401
    8633   15389.8066
    8634   15221.7916
    8635   15403.3003
    8636   15351.5360
    8637   15257.1359
    8638   15202.9401
    8639   15259.6687
    8640   15036.3097
    8641   15080.4628
    8642   14990.2315
    8643   15079.9602
    8644   15061.6730
    8645   14830.4470
    8646   15119.6925
    8647   14679.3922
    8648   15275.6417
    8649   15032.3485
    8650   15237.0326
    8651   14967.1397
    8652   15107.9682
    8653   14900.4093
    8654   15063.7470
    8655   14840.3372
    8656   15039.9667
    8657   14957.8114
    8658   15141.6074
    8659   15038.1077
    8660   14927.7871
    8661   14855.6490
    8662   15170.4713
    8663   15121.7472
    8664   15111.1814
    8665   15076.4470
    8666   15039.3438
    8667   14983.6115
    8668   15072.5321
    8669   14826.9893
    8670   14974.5071
    8671   15176.6601
    8672   14885.7597
    8673   15217.0782
    8674   15071.0167
    8675   15157.6289
    8676   15071.0626
    8677   14983.1031
    8678   14887.5508
    8679   14751.3822
    8680   15084.8008
    8681   14950.7606
    8682   15214.7322
    8683   14912.7254
    8684   15283.3898
    8685   14985.9522
    8686   14965.2052
    8687   14912.3822
    8688   14968.5311
    8689   15146.6920
    8690   14870.0429
    8691   15238.7002
    8692   14998.9690
    8693   15040.0131
    8694   15139.4718
    8695   14924.0860
    8696   15136.6795
    8697   15084.2571
    8698   14880.4860
    8699   14937.0087
    8700   15109.9459
    8701   14805.3361
    8702   15040.6640
    8703   14939.1986
    8704   15127.3796
    8705   15217.7920
    8706   15366.7396
    8707   15585.7205
    8708   15403.3039
    8709   14981.7036
    8710   15452.9495
    8711   15279.7923
    8712   15060.5533
    8713   15295.6917
    8714   15108.3056
    8715   15443.7438
    8716   15194.8911
    8717   15191.5111
    8718   15338.2332
    8719   15145.9843
    8720   15253.1175
    8721   15163.1322
    8722   15333.9328
    8723   14971.8003
    8724   15381.8277
    8725   15258.6665
    8726   15004.8057
    8727   15354.5592
    8728   15550.5074
    8729   15209.9396
    8730   15530.4504
    8731   15383.5114
    8732   15520.1022
    8733   15445.1571
    8734   15537.2409
    8735   15384.7002
    8736   15262.1166
    8737   15243.5194
    8738   15216.8887
    8739   15294.3572
    8740   15142.2004
    8741   15396.8563
    8742   15292.2461
    8743   15547.9903
    8744   15130.9303
    8745   15082.0656
    8746   15291.9853
    8747   15217.6560
    8748   15519.8337
    8749   15185.5981
    8750   15360.7283
    8751   15405.9406
    8752   15090.8948
    8753   15197.9787
    8754   15247.8035
    8755   15228.7630
    8756   15124.7730
    8757   15016.6795
    8758   15053.7466
    8759   15060.8323
    8760   14994.1778
    8761   15404.3822
    8762   15111.9371
    8763   15215.5732
    8764   15178.6912
    8765   15196.5125
    8766   15108.9997
    8767   15142.7944
    8768   15333.3783
    8769   15169.7107
    8770   15182.3434
    8771   14990.8987
    8772   15206.0306
    8773   15194.8204
    8774   15269.5221
    8775   15109.1272
    8776   15238.3334
    8777   15168.8623
    8778   15264.2101
    8779   15212.9152
    8780   15140.0461
    8781   15002.4399
    8782   15062.7936
    8783   15216.8833
    8784   15331.4626
    8785   15441.2599
    8786   15238.2249
    8787   15348.8825
    8788   15160.9780
    8789   15361.1741
    8790   15285.6818
    8791   15435.0297
    8792   15394.2994
    8793   15500.6429
    8794   15476.6762
    8795   15091.2659
    8796   15300.8291
    8797   15166.3232
    8798   15110.0089
    8799   15134.6634
    8800   15045.8406
    8801   15240.1182
    8802   15264.6921
    8803   15165.4922
    8804   15325.6305
    8805   15363.7594
    8806   15416.8209
    8807   15284.2106
    8808   15255.5976
    8809   15378.7965
    8810   15462.7190
    8811   15170.9286
    8812   15235.2528
    8813   15192.3679
    8814   15101.6855
    8815   15483.4008
    8816   15207.8662
    8817   15337.9088
    8818   15201.2820
    8819   15223.0525
    8820   15177.0683
    8821   15391.9381
    8822   15185.6614
    8823   15340.2166
    8824   14978.2226
    8825   15186.8302
    8826   15372.7396
    8827   15392.0506
    8828   15412.1628
    8829   15215.8640
    8830   15251.1041
    8831   15394.9871
    8832   15622.0695
    8833   15468.8442
    8834   15371.1853
    8835   15613.0715
    8836   15499.0887
    8837   15541.9916
    8838   15483.1284
    8839   15680.4780
    8840   15734.8814
    8841   15431.3214
    8842   15491.8458
    8843   15557.5165
    8844   15338.7022
    8845   15435.9847
    8846   15390.8801
    8847   15356.9557
    8848   15294.3307
    8849   15329.0099
    8850   15407.8942
    8851   15312.9106
    8852   15656.9389
    8853   15598.7564
    8854   15410.5282
    8855   15582.2893
    8856   15292.1148
    8857   15613.7798
    8858   15529.7606
    8859   15398.9767
    8860   15555.8942
    8861   15287.5583
    8862   15330.3619
    8863   15422.5640
    8864   15197.1002
    8865   15462.8108
    8866   15367.9393
    8867   15094.8899
    8868   15251.9422
    8869   14958.3220
    8870   15156.5184
    8871   15076.4178
    8872   15423.9976
    8873   15096.9330
    8874   15171.3686
    8875   15276.7893
    8876   15251.0943
    8877   15374.8150
    8878   15264.1363
    8879   15230.5543
    8880   15511.8139
    8881   15543.3594
    8882   15586.1738
    8883   15536.6728
    8884   15229.5350
    8885   15021.4839
    8886   15372.6312
    8887   15228.3803
    8888   15176.5865
    8889   15247.2721
    8890   15456.1779
    8891   15205.1396
    8892   15202.6604
    8893   14903.0452
    8894   15093.1512
    8895   15267.6854
    8896   15271.0060
    8897   15342.1718
    8898   15188.9409
    8899   15246.3816
    8900   15151.1280
    8901   15195.3063
    8902   15246.8697
    8903   15045.7168
    8904   15261.8121
    8905   15563.7989
    8906   15381.9918
    8907   15382.0643
    8908   15441.2388
    8909   15443.5960
    8910   15109.2156
    8911   15254.4061
    8912   15253.3972
    8913   15554.6681
    8914   15266.5195
    8915   15345.2340
    8916   15180.4397
    8917   15465.3464
    8918   15134.0055
    8919   15278.1370
    8920   15274.8072
    8921   15337.1730
    8922   15439.6627
    8923   15166.7915
    8924   15185.7914
    8925   15335.5817
    8926   15062.8427
    8927   15233.4176
    8928   14931.3834
    8929   14917.6601
    8930   15103.7894
    8931   15203.8203
    8932   15355.6242
    8933   15085.6394
    8934   15391.2680
    8935   15334.6414
    8936   15197.2395
    8937   15309.9841
    8938   15406.3930
    8939   15281.5029
    8940   15719.4446
    8941   15509.8182
    8942   15500.9854
    8943   15190.0370
    8944   15147.0111
    8945   15187.5496
    8946   15291.7587
    8947   15349.1207
    8948   15419.5416
    8949   15290.5065
    8950   14984.3583
    8951   14987.6175
    8952   15130.4013
    8953   14980.8652
    8954   14896.1258
    8955   14843.4472
    8956   14851.9142
    8957   15128.0122
    8958   15093.1706
    8959   15336.7106
    8960   15294.1732
    8961   15124.7011
    8962   14989.6333
    8963   15440.7387
    8964   15306.3466
    8965   15405.1783
    8966   15239.2659
    8967   15472.4569
    8968   14847.4896
    8969   15064.4575
    8970   15044.7575
    8971   15330.9619
    8972   15213.1900
    8973   15338.2769
    8974   15163.1099
    8975   15296.4483
    8976   15237.4666
    8977   15159.2315
    8978   15283.6200
    8979   15087.8666
    8980   14923.3484
    8981   15294.2417
    8982   14998.9031
    8983   15252.0438
    8984   15277.0172
    8985   15194.4193
    8986   15332.8779
    8987   15106.2530
    8988   15172.5017
    8989   15377.1229
    8990   15071.4278
    8991   15199.8620
    8992   15326.3846
    8993   15103.5569
    8994   14983.1417
    8995   15200.8288
    8996   15338.9384
    8997   15500.7888
    8998   15454.1850
    8999   15548.9967
    9000   15426.5599
    9001   15353.8810
    9002   15441.3428
    9003   15277.3918
    9004   15354.0743
    9005   15248.8773
    9006   15372.2614
    9007   15119.5792
    9008   15018.0323
    9009   15349.1547
    9010   15199.7573
    9011   15242.4031
    9012   14972.1570
    9013   15189.3933
    9014   15176.5250
    9015   15043.8358
    9016   15236.5727
    9017   15256.6484
    9018   14987.3922
    9019   15442.2093
    9020   15253.0171
    9021   15127.5751
    9022   15154.4887
    9023   15161.0081
    9024   15331.8970
    9025   15215.6400
    9026   15384.2768
    9027   15307.7008
    9028   15238.6604
    9029   15458.7735
    9030   15271.9773
    9031   15133.3837
    9032   15387.6181
    9033   15082.6538
    9034   15121.3746
    9035   15102.6642
    9036   15663.7683
    9037   15298.1306
    9038   15245.5859
    9039   15334.1096
    9040   15194.5329
    9041   15415.9666
    9042   15019.8556
    9043   15328.1572
    9044   15187.6829
    9045   15253.9821
    9046   15254.8968
    9047   15263.5184
    9048   15332.8698
    9049   15214.4003
    9050   15070.6549
    9051   15314.2631
    9052   15226.9780
    9053   15342.1999
    9054   15279.1340
    9055   15386.8130
    9056   15355.8116
    9057   15254.8345
    9058   15272.6978
    9059   15330.7279
    9060   15456.7155
    9061   15329.4391
    9062   15062.2793
    9063   15228.7417
    9064   15335.8526
    9065   15180.3439
    9066   15394.9413
    9067   15463.7536
    9068   15476.7161
    9069   15234.3394
    9070   15605.5575
    9071   15501.0696
    9072   15253.2651
    9073   15060.0161
    9074   15165.9738
    9075   15412.2056
    9076   15390.5877
    9077   15376.1614
    9078   15203.0779
    9079   15320.5700
    9080   15372.6053
    9081   15018.9634
    9082   15374.4075
    9083   15139.7955
    9084   15222.8148
    9085   15310.1009
    9086   15413.7931
    9087   14997.7235
    9088   15063.5833
    9089   15008.9198
    9090   15010.4488
    9091   15073.0355
    9092   15087.8873
    9093   14894.4590
    9094   14889.0417
    9095   15163.1657
    9096   15253.0048
    9097   15111.9951
    9098   15172.1567
    9099   15247.8977
    9100   15180.1089
    9101   15307.3839
    9102   14907.1653
    9103   15228.4479
    9104   14953.4399
    9105   15022.3758
    9106   15457.9574
    9107   15258.6989
    9108   14968.0880
    9109   15193.7897
    9110   15060.1866
    9111   15311.0756
    9112   15285.2887
    9113   15068.7065
    9114   15397.7412
    9115   15142.2186
    9116   15161.7365
    9117   15416.1203
    9118   15162.6585
    9119   15539.7194
    9120   15400.2462
    9121   15415.0233
    9122   15485.6281
    9123   15517.3907
    9124   15628.9535
    9125   15427.0347
    9126   15242.5656
    9127   15287.4420
    9128   15205.1761
    9129   15464.3649
    9130   15379.4086
    9131   15547.9573
    9132   15554.0609
    9133   15795.8805
    9134   15490.9243
    9135   15556.7306
    9136   15645.9246
    9137   15539.1351
    9138   15503.7614
    9139   15563.5848
    9140   15572.7758
    9141   15731.9342
    9142   15556.4154
    9143   15476.5217
    9144   15660.5750
    9145   15592.6278
    9146   15264.3952
    9147   15777.9376
    9148   15619.5262
    9149   15485.5505
    9150   15594.1313
    9151   15549.7180
    9152   15475.3134
    9153   15406.3779
    9154   15853.0723
    9155   15519.4696
    9156   15643.6214
    9157   15566.4611
    9158   15555.5091
    9159   15372.7025
    9160   15463.7930
    9161   15462.7975
    9162   15351.5277
    9163   15406.1837
    9164   15214.8841
    9165   15419.7792
    9166   15520.5407
    9167   15337.3149
    9168   15246.5591
    9169   15571.8749
    9170   15473.8612
    9171   15590.3994
    9172   15498.1988
    9173   15634.0564
    9174   15040.4538
    9175   15593.4149
    9176   15358.0019
    9177   15431.6393
    9178   15492.6662
    9179   15401.3957
    9180   15311.3368
    9181   15729.6114
    9182   15530.3783
    9183   15590.7470
    9184   15368.9707
    9185   15288.8887
    9186   15401.4162
    9187   15568.2023
    9188   15409.5576
    9189   15374.6010
    9190   15415.9503
    9191   15375.6824
    9192   15400.6751
    9193   15426.9585
    9194   15272.7944
    9195   15574.2536
    9196   15577.0811
    9197   15287.2241
    9198   15123.4778
    9199   15330.2401
    9200   15242.9931
    9201   15435.8145
    9202   15271.5011
    9203   15431.4501
    9204   15395.5799
    9205   15511.7608
    9206   15227.1753
    9207   15196.9279
    9208   15436.1594
    9209   15767.8700
    9210   15500.2975
    9211   15694.1961
    9212   15340.8149
    9213   15677.0798
    9214   15476.8630
    9215   15556.8697
    9216   15520.7051
    9217   15439.4349
    9218   15296.5561
    9219   15309.1776
    9220   15396.3824
    9221   15214.7313
    9222   15262.4208
    9223   15209.6971
    9224   15507.9013
    9225   15601.6798
    9226   15615.8524
    9227   15587.8783
    9228   15420.6709
    9229   15469.2718
    9230   15183.4791
    9231   15716.3856
    9232   15777.3167
    9233   15702.5289
    9234   15310.0210
    9235   15446.7853
    9236   15112.1787
    9237   15314.0401
    9238   15549.9024
    9239   15271.0621
    9240   15163.7271
    9241   15219.5419
    9242   15246.9897
    9243   15170.5905
    9244   15176.3063
    9245   15299.1791
    9246   15050.3501
    9247   15538.7315
    9248   15034.2244
    9249   15148.2772
    9250   15055.8056
    9251   15105.2637
    9252   15257.8089
    9253   15060.6995
    9254   15321.8970
    9255   15182.4187
    9256   15552.7133
    9257   15317.8883
    9258   15267.0632
    9259   15200.9269
    9260   15201.4081
    9261   15193.1385
    9262   15390.2443
    9263   15559.3472
    9264   15420.7962
    9265   15446.1283
    9266   15159.0752
    9267   15310.0234
    9268   15250.1173
    9269   15163.2359
    9270   15405.6528
    9271   15496.7132
    9272   15643.3357
    9273   15712.5896
    9274   15263.8958
    9275   15582.1489
    9276   15289.2770
    9277   15421.1118
    9278   15356.6584
    9279   15185.8579
    9280   15272.2900
    9281   15424.0696
    9282   15470.7413
    9283   15215.9438
    9284   15519.0332
    9285   15359.2252
    9286   15652.9878
    9287   15151.9248
    9288   15204.1771
    9289   15260.7233
    9290   15213.3962
    9291   15174.4646
    9292   15243.8758
    9293   15289.6570
    9294   15577.1463
    9295   15562.7384
    9296   15442.8982
    9297   15301.0128
    9298   15497.6943
    9299   15375.7216
    9300   15061.5907
    9301   15470.8694
    9302   15065.1574
    9303   15413.1127
    9304   15302.1349
    9305   14914.8828
    9306   15301.8738
    9307   15128.5158
    9308   15197.9492
    9309   15151.8219
    9310   15230.7646
    9311   15243.7237
    9312   15313.1158
    9313   15077.0686
    9314   14960.9756
    9315   15413.0432
    9316   15367.5074
    9317   15122.2488
    9318   15455.7467
    9319   15503.8862
    9320   15293.5976
    9321   15621.2863
    9322   15639.1288
    9323   15581.5602
    9324   15430.4198
    9325   15552.6562
    9326   15441.1545
    9327   15349.4361
    9328   15493.6335
    9329   15636.5747
    9330   15445.5222
    9331   15394.2016
    9332   15522.9283
    9333   15404.3821
    9334   15526.2042
    9335   15404.1442
    9336   15324.8930
    9337   15458.2528
    9338   15372.5601
    9339   15394.6304
    9340   15162.4201
    9341   15370.3443
    9342   15504.9045
    9343   15301.4216
    9344   15334.4408
    9345   15334.3076
    9346   15092.3407
    9347   15113.5576
    9348   15180.1102
    9349   15305.3060
    9350   15193.7389
    9351   15407.6836
    9352   15480.6794
    9353   15502.6761
    9354   15307.5313
    9355   15568.4120
    9356   15075.1156
    9357   15212.2389
    9358   15587.2482
    9359   15507.9771
    9360   15288.6967
    9361   15274.4664
    9362   15330.1908
    9363   15250.6285
    9364   15241.4553
    9365   15414.2371
    9366   15400.5052
    9367   15166.5709
    9368   15451.2735
    9369   15191.5979
    9370   15420.7701
    9371   14994.9573
    9372   15303.0898
    9373   15293.7647
    9374   15218.8154
    9375   15430.3964
    9376   15124.0615
    9377   15268.3289
    9378   15292.5948
    9379   15197.8576
    9380   15319.4936
    9381   15268.2506
    9382   15674.2518
    9383   15536.8944
    9384   15392.5980
    9385   15422.1115
    9386   15483.9883
    9387   15428.2273
    9388   15252.9921
    9389   15437.8815
    9390   15543.1525
    9391   15563.5866
    9392   15353.8796
    9393   15338.0272
    9394   15394.8874
    9395   15140.4434
    9396   15299.5138
    9397   15193.6937
    9398   15150.1985
    9399   15112.1749
    9400   15324.2898
    9401   15602.1188
    9402   15502.8537
    9403   15442.6075
    9404   15461.0270
    9405   15131.1420
    9406   15066.0355
    9407   15469.6951
    9408   15399.5573
    9409   15456.7362
    9410   15396.5934
    9411   15438.8967
    9412   15478.8730
    9413   15626.8445
    9414   15383.8468
    9415   15247.6704
    9416   15393.7472
    9417   15101.8303
    9418   15258.9561
    9419   15122.0301
    9420   15364.5321
    9421   15315.2141
    9422   15007.9534
    9423   15301.4973
    9424   15260.9399
    9425   15231.6649
    9426   15011.7218
    9427   15126.8598
    9428   15011.0380
    9429   15153.9643
    9430   15054.4684
    9431   15097.1023
    9432   15455.3739
    9433   15079.2403
    9434   15111.0989
    9435   15074.9284
    9436   15271.8769
    9437   15208.5469
    9438   15052.7728
    9439   15233.0403
    9440   15365.6760
    9441   15217.1128
    9442   15492.0228
    9443   15446.3161
    9444   15324.3205
    9445   15289.7862
    9446   15248.8238
    9447   15209.9023
    9448   15352.7380
    9449   15229.7263
    9450   15083.3116
    9451   15044.3332
    9452   15289.9786
    9453   15044.0538
    9454   15094.0518
    9455   15204.8824
    9456   15211.1877
    9457   15114.1673
    9458   14984.0212
    9459   15188.8612
    9460   15168.9372
    9461   15155.4191
    9462   15092.0559
    9463   15025.0660
    9464   15057.6770
    9465   15193.2824
    9466   15248.4705
    9467   15197.5609
    9468   14842.1604
    9469   15761.6900
    9470   15311.5782
    9471   15498.9761
    9472   15360.6589
    9473   15278.4592
    9474   15002.8153
    9475   15284.7411
    9476   14837.8401
    9477   15093.2851
    9478   15260.9782
    9479   15222.5510
    9480   14911.4300
    9481   15196.5134
    9482   14884.0779
    9483   15080.4802
    9484   15220.1290
    9485   15076.1892
    9486   15386.4894
    9487   15153.0409
    9488   14997.7611
    9489   15244.6110
    9490   15298.1168
    9491   15050.7500
    9492   15257.8207
    9493   15120.6436
    9494   15246.0084
    9495   15295.5771
    9496   15267.9054
    9497   15225.0405
    9498   15253.7687
    9499   15176.7880
    9500   15320.1284
    9501   15366.4924
    9502   15164.9034
    9503   15290.2229
    9504   15149.7338
    9505   15336.5644
    9506   15167.4837
    9507   15061.5750
    9508   15444.3365
    9509   15225.3766
    9510   15088.5871
    9511   15095.9591
    9512   15305.6591
    9513   15242.7809
    9514   15487.7053
    9515   15185.4448
    9516   15270.2087
    9517   15106.2241
    9518   14966.5147
    9519   15368.8906
    9520   15318.1995
    9521   15005.5716
    9522   15204.7522
    9523   15475.5595
    9524   15201.6814
    9525   15675.4930
    9526   15533.7576
    9527   15233.2212
    9528   15096.6632
    9529   15527.1084
    9530   15433.4382
    9531   15427.9405
    9532   15107.1236
    9533   15111.9472
    9534   15243.3120
    9535   15133.9289
    9536   15522.8439
    9537   15385.9587
    9538   15408.5536
    9539   15625.2457
    9540   15467.4978
    9541   15423.9250
    9542   15191.4808
    9543   15290.4792
    9544   15201.1645
    9545   15352.8023
    9546   15546.2996
    9547   15436.4777
    9548   15284.7949
    9549   15114.1091
    9550   15325.1312
    9551   15237.6307
    9552   15320.0362
    9553   15430.6293
    9554   15218.3426
    9555   15433.5262
    9556   15102.6680
    9557   15207.2106
    9558   15392.3876
    9559   15352.8647
    9560   15245.5360
    9561   15419.1725
    9562   15037.7229
    9563   15171.3559
    9564   15344.2384
    9565   15066.8188
    9566   15230.7687
    9567   15143.5095
    9568   15014.7575
    9569   15078.3539
    9570   15413.0365
    9571   15432.5644
    9572   14989.7441
    9573   15275.8192
    9574   15018.7024
    9575   15074.5594
    9576   15258.7361
    9577   15270.7699
    9578   15097.7528
    9579   15191.5622
    9580   15283.5297
    9581   14978.3421
    9582   15183.5414
    9583   15391.8657
    9584   15405.5228
    9585   15077.3898
    9586   15342.0187
    9587   15270.6230
    9588   15041.8718
    9589   15205.7681
    9590   15071.9763
    9591   15231.5247
    9592   15177.2233
    9593   15080.4697
    9594   15261.8805
    9595   15071.6682
    9596   15409.6669
    9597   15198.2077
    9598   15610.8855
    9599   15032.8872
    9600   15193.6685
    9601   15240.5250
    9602   15326.0206
    9603   15235.0034
    9604   15210.7261
    9605   15576.6387
    9606   15318.9087
    9607   15365.1750
    9608   15091.7792
    9609   15165.0247
    9610   15188.5407
    9611   15143.2060
    9612   15217.6067
    9613   15138.6077
    9614   15162.0984
    9615   15013.5492
    9616   15048.9329
    9617   15014.2778
    9618   15140.9647
    9619   15080.2354
    9620   15281.4197
    9621   15272.5403
    9622   15158.4681
    9623   15083.1531
    9624   15130.7950
    9625   15050.4771
    9626   15326.0552
    9627   15145.4384
    9628   15101.4823
    9629   15252.0579
    9630   15303.7186
    9631   15197.1569
    9632   15225.4875
    9633   15490.2521
    9634   15526.3856
    9635   14990.0482
    9636   15235.8882
    9637   15456.1301
    9638   15075.1705
    9639   15125.8227
    9640   15202.6270
    9641   15176.6312
    9642   15313.4628
    9643   15422.5085
    9644   15027.7220
    9645   15187.4863
    9646   14989.7563
    9647   14813.0754
    9648   14717.4389
    9649   14821.5906
    9650   14877.8648
    9651   14903.0551
    9652   14884.9093
    9653   14871.3280
    9654   14891.7605
    9655   14987.2570
    9656   14972.5422
    9657   15013.8895
    9658   14778.9351
    9659   15119.1953
    9660   15054.1421
    9661   14910.7540
    9662   14973.2615
    9663   14793.5581
    9664   15020.4088
    9665   15153.0880
    9666   14868.9900
    9667   15042.1787
    9668   15005.8858
    9669   15121.0042
    9670   14825.3022
    9671   14893.3010
    9672   15000.1389
    9673   15280.1847
    9674   15111.6589
    9675   14918.4824
    9676   14738.0327
    9677   14850.1186
    9678   15262.5682
    9679   14923.4954
    9680   15187.2833
    9681   14696.5224
    9682   15007.8893
    9683   15090.5239
    9684   15029.0176
    9685   14838.9638
    9686   14906.8388
    9687   14999.0120
    9688   14945.6142
    9689   15024.4133
    9690   14943.0142
    9691   14760.1049
    9692   14896.7087
    9693   14717.8931
    9694   14895.1109
    9695   14903.9142
    9696   14850.8701
    9697   14941.7739
    9698   14897.2140
    9699   14752.6437
    9700   14886.5125
    9701   15126.4507
    9702   14961.0245
    9703   14788.9196
    9704   14708.1844
    9705   14763.3751
    9706   14855.6370
    9707   14784.8428
    9708   14812.8865
    9709   14817.8634
    9710   14872.6178
    9711   14666.1773
    9712   14647.3647
    9713   14528.5801
    9714   14677.7288
    9715   14757.0493
    9716   15024.3735
    9717   14943.3812
    9718   14887.5104
    9719   14788.8599
    9720   14778.0166
    9721   14638.7220
    9722   14949.1680
    9723   14862.6722
    9724   14861.0384
    9725   14887.9607
    9726   14722.6271
    9727   14760.2000
    9728   15062.1060
    9729   14690.9028
    9730   14821.2368
    9731   14700.6413
    9732   14797.9388
    9733   14746.3243
    9734   15017.8748
    9735   14860.7136
    9736   14931.1984
    9737   14683.8412
    9738   14808.8134
    9739   14892.5135
    9740   14728.4110
    9741   14867.6856
    9742   14917.3715
    9743   14773.8847
    9744   14737.0694
    9745   14725.3657
    9746   14766.7877
    9747   14870.2651
    9748   14690.7530
    9749   14799.5130
    9750   14647.5667
    9751   14722.0727
    9752   14725.2078
    9753   14722.1574
    9754   14545.4005
    9755   14503.7438
    9756   15007.1149
    9757   14621.2039
    9758   14729.2240
    9759   14765.3942
    9760   14935.3159
    9761   14609.2083
    9762   14712.4629
    9763   14753.8708
    9764   15013.2127
    9765   14951.5955
    9766   15139.9985
    9767   14828.2222
    9768   14830.0016
    9769   14536.0772
    9770   14720.8647
    9771   14579.9823
    9772   14847.6613
    9773   15017.8361
    9774   14757.3533
    9775   14563.3247
    9776   14789.0112
    9777   14759.3895
    9778   14974.7472
    9779   14970.8656
    9780   15022.1889
    9781   15194.1828
    9782   14929.9556
    9783   14950.5435
    9784   14792.2637
    9785   14702.2925
    9786   14757.1284
    9787   14980.3712
    9788   14942.2528
    9789   14824.4826
    9790   14779.1759
    9791   14899.4249
    9792   14977.9739
    9793   14947.2667
    9794   15001.6695
    9795   15069.5063
    9796   15014.9445
    9797   15058.2670
    9798   15025.6206
    9799   15271.0996
    9800   15108.7272
    9801   14791.1621
    9802   15049.5367
    9803   14782.2052
    9804   14917.4154
    9805   15007.0595
    9806   15004.9483
    9807   15065.5373
    9808   15118.7244
    9809   15052.9499
    9810   15052.5625
    9811   14722.5566
    9812   15120.6061
    9813   14875.2671
    9814   14842.7035
    9815   15110.5656
    9816   14795.3266
    9817   15203.3293
    9818   14999.5971
    9819   14872.9921
    9820   15022.6914
    9821   14902.3154
    9822   15054.8850
    9823   15164.1144
    9824   14951.7373
    9825   14937.7265
    9826   14757.4843
    9827   14699.9791
    9828   14623.9967
    9829   14801.3086
    9830   14880.8667
    9831   15100.6867
    9832   14896.7921
    9833   14996.8311
    9834   14734.9916
    9835   14797.9943
    9836   14840.2862
    9837   14941.4197
    9838   14935.5207
    9839   14724.0133
    9840   14777.3377
    9841   14840.1823
    9842   14676.6817
    9843   14994.6084
    9844   15032.3240
    9845   14909.1220
    9846   15080.9766
    9847   15210.1970
    9848   15531.4554
    9849   15046.5780
    9850   15242.5886
    9851   14922.4916
    9852   15587.5726
    9853   15272.3542
    9854   15192.8545
    9855   15180.3917
    9856   15113.6167
    9857   14969.1848
    9858   15483.1291
    9859   15222.8948
    9860   15521.4336
    9861   15490.6912
    9862   15080.7642
    9863   15313.6699
    9864   15042.5601
    9865   15124.8805
    9866   15041.7503
    9867   14862.9534
    9868   15184.8451
    9869   14916.5690
    9870   15132.5841
    9871   14630.1236
    9872   14939.9208
    9873   14994.5203
    9874   14762.2391
    9875   15000.0247
    9876   14837.5044
    9877   14999.3263
    9878   14876.3576
    9879   14771.2295
    9880   15053.9416
    9881   15014.1135
    9882   14913.0483
    9883   14778.0202
    9884   14847.8517
    9885   15039.1385
    9886   14855.2703
    9887   14955.3997
    9888   14900.5706
    9889   14821.1023
    9890   14752.5050
    9891   15035.3907
    9892   15125.9956
    9893   14862.6489
    9894   14960.8054
    9895   14929.5198
    9896   14683.6570
    9897   14935.6485
    9898   14916.4158
    9899   14834.9778
    9900   14975.4413
    9901   14945.5897
    9902   14826.7436
    9903   14955.9830
    9904   14831.4563
    9905   15105.9414
    9906   14715.8907
    9907   14925.0809
    9908   14919.7709
    9909   14987.2091
    9910   14863.5723
    9911   15148.6535
    9912   14966.3463
    9913   14939.4192
    9914   14846.6444
    9915   15055.2813
    9916   14924.4755
    9917   14999.8363
    9918   15149.9172
    9919   14993.6343
    9920   15023.3449
    9921   15110.8134
    9922   15228.4197
    9923   15054.0313
    9924   15086.6467
    9925   15164.0904
    9926   15143.8780
    9927   15167.3997
    9928   15067.8767
    9929   15131.2012
    9930   14946.1785
    9931   15175.7526
    9932   14983.0382
    9933   14873.7080
    9934   15276.3443
    9935   15243.2658
    9936   14951.1909
    9937   14969.1807
    9938   15317.4807
    9939   15258.9737
    9940   15018.6096
    9941   14930.4455
    9942   15208.5837
    9943   15042.6646
    9944   15159.9150
    9945   15086.6754
    9946   14639.0385
    9947   14913.1608
    9948   14720.0496
    9949   15174.9474
    9950   15150.5130
    9951   14977.8252
    9952   14986.9175
    9953   14841.8673
    9954   15009.4993
    9955   15080.5051
    9956   14789.3487
    9957   15132.3676
    9958   15109.7191
    9959   14869.9623
    9960   15232.5995
    9961   14906.0458
    9962   15087.1716
    9963   15044.9288
    9964   14984.8225
    9965   14967.3499
    9966   15076.6581
    9967   15103.8754
    9968   15004.7712
    9969   15212.2539
    9970   15278.8652
    9971   15104.9267
    9972   14837.0604
    9973   15264.8225
    9974   15302.5642
    9975   15185.3039
    9976   15056.8974
    9977   15196.5773
    9978   15053.5057
    9979   15290.0957
    9980   15095.5573
    9981   14969.8291
    9982   15141.5453
    9983   15118.5046
    9984   15051.1765
    9985   14740.9301
    9986   15049.0010
    9987   15217.6900
    9988   15412.7390
    9989   15066.3018
    9990   15115.8163
    9991   15166.4615
    9992   15152.8095
    9993   15457.9640
    9994   15173.2720
    9995   15219.4188
    9996   15159.8147
    9997   15453.9394
    9998   14937.6908
    9999   15089.4791
   10000   15080.8553
   10001   15200.2504
   10002   15144.0205
   10003   15349.0109
   10004   15313.7362
   10005   15183.9084
   10006   15162.6003
   10007   15524.6398
   10008   15353.5302
   10009   15345.9262
   10010   15267.7509
   10011   15248.9510
   10012   14999.9590
   10013   15243.0323
   10014   15305.7913
   10015   15119.8223
   10016   15400.6840
   10017   15392.9386
   10018   15285.6766
   10019   14993.3216
   10020   15581.0121
   10021   15387.1294
   10022   15571.2824
   10023   15385.7278
   10024   15467.5145
   10025   15463.6458
   10026   15455.1342
   10027   15468.2121
   10028   15331.8475
   10029   15555.8768
   10030   15224.2009
   10031   15093.6961
   10032   15635.6939
   10033   15167.8079
   10034   15165.5552
   10035   15334.8439
   10036   15215.5867
   10037   15444.6826
   10038   15237.2234
   10039   15388.2283
   10040   15295.8985
   10041   15278.2077
   10042   15520.2919
   10043   15470.5436
   10044   15405.5622
   10045   15575.0518
   10046   15379.0214
   10047   15553.0345
   10048   15591.1523
   10049   15521.1891
   10050   15385.0756
   10051   15419.3087
   10052   15464.0798
   10053   15452.3153
   10054   15478.1260
   10055   15427.2322
   10056   15449.1004
   10057   15419.2175
   10058   15359.0773
   10059   15267.9915
   10060   15386.8301
   10061   15304.9607
   10062   15278.2336
   10063   14964.1611
   10064   15313.8745
   10065   15214.6598
   10066   15294.1493
   10067   15428.5821
   10068   15224.7576
   10069   15346.4558
   10070   15250.3574
   10071   15462.2470
   10072   15507.8216
   10073   15224.2294
   10074   15191.0021
   10075   15183.8215
   10076   15431.9185
   10077   15551.6784
   10078   15467.9217
   10079   15343.9249
   10080   15588.0043
   10081   15238.5689
   10082   15451.4362
   10083   15383.4685
   10084   15242.5230
   10085   15367.5659
   10086   15232.9575
   10087   15236.0264
   10088   15170.7231
   10089   15257.2402
   10090   15267.1632
   10091   15330.5004
   10092   15157.2771
   10093   15172.6383
   10094   15129.5543
   10095   15120.7546
   10096   15134.5696
   10097   15301.9622
   10098   15324.5346
   10099   15350.5400
   10100   15272.5542
   10101   15085.2624
   10102   15404.8233
   10103   15151.9553
   10104   15137.0437
   10105   14956.1934
   10106   14982.0562
   10107   15092.4349
   10108   15075.7811
   10109   15436.0246
   10110   15064.4119
   10111   15390.2678
   10112   15090.4133
   10113   15362.6634
   10114   15217.1357
   10115   15192.0218
   10116   15489.9259
   10117   15179.8819
   10118   15059.2500
   10119   15183.1002
   10120   15192.5401
   10121   14956.4236
   10122   15058.9075
   10123   15133.4429
   10124   15201.0787
   10125   15338.8189
   10126   15331.1988
   10127   15236.3678
   10128   15156.5206
   10129   15486.1683
   10130   15422.2116
   10131   15154.5877
   10132   15238.8248
   10133   15245.9315
   10134   15301.0191
   10135   15111.4968
   10136   15303.7995
   10137   15257.9364
   10138   15322.3254
   10139   15146.9815
   10140   14837.2577
   10141   15126.3583
   10142   15168.8662
   10143   15201.4730
   10144   15199.2863
   10145   15532.7790
   10146   14992.9858
   10147   15092.7673
   10148   14966.9124
   10149   15241.6995
   10150   15280.2259
   10151   15102.4285
   10152   15236.1668
   10153   14968.4707
   10154   14893.2206
   10155   15134.4710
   10156   15224.9414
   10157   15137.9609
   10158   15244.6246
   10159   15142.0163
   10160   15091.8367
   10161   15114.3051
   10162   15287.6645
   10163   15168.3125
   10164   15064.7322
   10165   15024.1008
   10166   14928.8564
   10167   15031.9748
   10168   15249.9087
   10169   15193.0298
   10170   15129.4930
   10171   15244.9781
   10172   15126.9122
   10173   14939.1968
   10174   15076.4427
   10175   15215.3435
   10176   15172.3181
   10177   15397.5369
   10178   15146.2662
   10179   15012.6216
   10180   15167.8874
   10181   15007.7583
   10182   15214.9199
   10183   15344.6107
   10184   15396.4694
   10185   15447.5985
   10186   15048.2775
   10187   15252.4008
   10188   15420.1950
   10189   15210.0057
   10190   15256.3302
   10191   15228.1191
   10192   15070.1351
   10193   14873.3165
   10194   14982.0949
   10195   15014.9571
   10196   15080.5156
   10197   15305.9320
   10198   15035.7542
   10199   15182.2401
   10200   15059.7139
   10201   15294.2772
   10202   15054.7593
   10203   14969.7666
   10204   15203.5831
   10205   15303.2311
   10206   15267.0246
   10207   15274.4718
   10208   15130.2580
   10209   15150.7338
   10210   15283.9656
   10211   15198.0567
   10212   15197.3957
   10213   15283.2526
   10214   15053.3941
   10215   15219.3634
   10216   15175.1621
   10217   15127.5005
   10218   15265.8915
   10219   15130.2857
   10220   14996.5325
   10221   15311.1690
   10222   15131.5830
   10223   15061.8275
   10224   14950.4257
   10225   15008.1191
   10226   15209.2146
   10227   15177.5689
   10228   14932.7134
   10229   15203.2974
   10230   15340.3427
   10231   15223.7708
   10232   15281.3997
   10233   15104.4055
   10234   14989.4021
   10235   15168.6990
   10236   15030.1658
   10237   15053.7982
   10238   15095.4497
   10239   15213.0002
   10240   15123.5559
   10241   15179.0990
   10242   14950.4442
   10243   14741.2254
   10244   15027.9186
   10245   14720.4089
   10246   14986.2279
   10247   14724.0469
   10248   14900.0331
   10249   14937.9623
   10250   14719.0754
   10251   14955.2900
   10252   15083.1054
   10253   14852.9795
   10254   14845.9077
   10255   14929.9197
   10256   14939.2534
   10257   15009.6025
   10258   14838.0469
   10259   14615.6335
   10260   14898.7853
   10261   14829.0771
   10262   14790.5968
   10263   14940.1572
   10264   15083.4882
   10265   14773.3507
   10266   14807.7678
   10267   14943.7489
   10268   15132.1016
   10269   15017.1681
   10270   15082.6833
   10271   15160.7857
   10272   14966.9690
   10273   14822.1799
   10274   15173.6745
   10275   15147.1483
   10276   15081.8504
   10277   15184.0974
   10278   14899.8112
   10279   15103.7219
   10280   15039.6114
   10281   15136.1719
   10282   14910.6590
   10283   14985.0336
   10284   14939.3062
   10285   14893.5552
   10286   15209.4141
   10287   14970.0552
   10288   15069.3588
   10289   15025.9595
   10290   14816.3278
   10291   14944.4825
   10292   14745.7910
   10293   14700.5961
   10294   15182.6765
   10295   14991.2828
   10296   14852.6290
   10297   15068.3409
   10298   15310.1206
   10299   15172.5733
   10300   14643.8287
   10301   15074.6217
   10302   15289.6785
   10303   15091.9922
   10304   14692.1171
   10305   15373.3319
   10306   15220.6787
   10307   15016.6180
   10308   15015.7203
   10309   14842.6375
   10310   15119.0102
   10311   14770.2013
   10312   14940.5515
   10313   15069.6795
   10314   15050.0867
   10315   15073.8543
   10316   15035.0523
   10317   15108.8234
   10318   14882.5980
   10319   14815.9761
   10320   14878.3019
   10321   15133.4955
   10322   14757.6055
   10323   14892.7605
   10324   14937.0786
   10325   15024.5789
   10326   15111.9528
   10327   14756.8699
   10328   14957.1401
   10329   15130.4951
   10330   14901.3167
   10331   15019.0757
   10332   14895.3133
   10333   14756.4431
   10334   14988.2326
   10335   14861.0628
   10336   14943.9623
   10337   15064.8698
   10338   14884.7449
   10339   14767.4754
   10340   14940.0456
   10341   15029.9585
   10342   15302.1220
   10343   15031.9178
   10344   15235.0523
   10345   14787.4352
   10346   14972.3640
   10347   14895.8162
   10348   15262.2653
   10349   14957.6579
   10350   14702.9425
   10351   14743.0881
   10352   15116.4575
   10353   14918.1546
   10354   14936.9667
   10355   15094.3141
   10356   15210.5641
   10357   15097.8078
   10358   14928.7438
   10359   15004.2951
   10360   14990.1043
   10361   15138.2706
   10362   15163.5064
   10363   14876.5608
   10364   14838.1117
   10365   14754.9861
   10366   14926.8046
   10367   14964.6556
   10368   15001.0025
   10369   15084.7832
   10370   15002.6141
   10371   14917.6279
   10372   14922.5438
   10373   15028.2556
   10374   14968.7018
   10375   14840.4405
   10376   14833.9933
   10377   14789.4166
   10378   14805.3387
   10379   14958.1351
   10380   14763.1442
   10381   14890.5383
   10382   14930.1997
   10383   15195.3528
   10384   14922.4018
   10385   14900.0715
   10386   14844.4547
   10387   14818.4049
   10388   14891.2789
   10389   14878.6961
   10390   14878.4811
   10391   14869.6464
   10392   14915.5799
   10393   15020.0348
   10394   15055.8122
   10395   14809.6887
   10396   15126.2918
   10397   14726.4401
   10398   14974.2657
   10399   14965.2756
   10400   14965.9672
   10401   15406.1238
   10402   15151.8317
   10403   15117.5933
   10404   15166.9487
   10405   14781.5015
   10406   15104.7003
   10407   14997.8291
   10408   15122.3218
   10409   14872.8140
   10410   15159.3338
   10411   14985.4824
   10412   14720.9795
   10413   14947.8083
   10414   15029.0671
   10415   14809.4378
   10416   14989.1181
   10417   14830.2838
   10418   15011.0511
   10419   15119.8100
   10420   14982.5940
   10421   15251.4266
   10422   14950.1459
   10423   15178.1600
   10424   14895.5727
   10425   15197.9261
   10426   15424.3724
   10427   15342.3218
   10428   15154.6396
   10429   15255.9545
   10430   15187.6354
   10431   15468.6998
   10432   15222.0971
   10433   15152.1038
   10434   15280.5614
   10435   15548.8197
   10436   15519.4433
   10437   15400.9192
   10438   15444.2584
   10439   15082.4968
   10440   15497.2653
   10441   15328.5639
   10442   15299.3840
   10443   15392.7762
   10444   15597.6245
   10445   15270.3129
   10446   15556.1599
   10447   15213.6689
   10448   15102.3740
   10449   15234.9922
   10450   15424.3718
   10451   15339.5450
   10452   15192.7043
   10453   15062.9657
   10454   14987.4990
   10455   14972.5743
   10456   14931.6292
   10457   15041.4183
   10458   15057.8532
   10459   15016.3887
   10460   15112.0929
   10461   14937.3427
   10462   15082.8851
   10463   14816.1404
   10464   15220.0851
   10465   15070.7643
   10466   14989.3879
   10467   15129.7066
   10468   14988.6379
   10469   15197.9895
   10470   15060.3500
   10471   14993.5817
   10472   15117.2911
   10473   15072.7887
   10474   14882.9827
   10475   14899.6801
   10476   14965.0649
   10477   14921.9775
   10478   14935.9843
   10479   14765.0915
   10480   14928.6614
   10481   14764.4433
   10482   15260.1262
   10483   14958.4292
   10484   14783.1987
   10485   15173.3182
   10486   14826.2866
   10487   15157.0116
   10488   15034.7848
   10489   14895.9977
   10490   15153.6474
   10491   14878.8169
   10492   15001.9637
   10493   14996.3268
   10494   14953.3934
   10495   14607.5040
   10496   15085.7954
   10497   14921.8552
   10498   14981.4248
   10499   15343.4762
   10500   14826.0221
   10501   14765.2880
   10502   15038.5911
   10503   14894.8306
   10504   15197.6447
   10505   15021.6538
   10506   15126.3610
   10507   14917.1985
   10508   15190.1667
   10509   14878.9177
   10510   14942.7236
   10511   14888.0547
   10512   14796.8517
   10513   15084.0727
   10514   15181.5852
   10515   14784.1142
   10516   14861.2534
   10517   14755.9727
   10518   14982.9892
   10519   15039.8321
   10520   15175.9417
   10521   15191.1716
   10522   15192.4404
   10523   15002.0867
   10524   14875.4567
   10525   14936.1751
   10526   14783.5971
   10527   14972.7844
   10528   15052.1172
   10529   15158.9012
   10530   15118.5914
   10531   14949.0066
   10532   15102.9932
   10533   14770.6305
   10534   14870.9103
   10535   15184.9152
   10536   14948.7221
   10537   15041.7525
   10538   15301.2003
   10539   15177.1987
   10540   14921.8059
   10541   15050.2186
   10542   14996.5640
   10543   14868.6981
   10544   14947.8613
   10545   15030.7086
   10546   14906.0220
   10547   14989.0373
   10548   14774.3639
   10549   15171.3443
   10550   15029.7536
   10551   15063.3682
   10552   14834.3146
   10553   14865.3452
   10554   15226.2746
   10555   14888.5812
   10556   14734.7684
   10557   15305.1479
   10558   14933.9465
   10559   14999.9969
   10560   14903.1951
   10561   14817.9710
   10562   15107.8835
   10563   15201.8303
   10564   15041.6813
   10565   15159.3293
   10566   15530.0711
   10567   15075.8433
   10568   15306.9817
   10569   14945.8550
   10570   14777.7523
   10571   15239.6653
   10572   15058.0849
   10573   15115.9250
   10574   15020.1188
   10575   14850.9628
   10576   15133.6754
   10577   14876.8645
   10578   14899.6185
   10579   14806.9888
   10580   14909.6748
   10581   14801.5344
   10582   14754.5396
   10583   14862.8914
   10584   14930.7354
   10585   14924.5534
   10586   14788.3554
   10587   14620.8409
   10588   14647.1209
   10589   14572.5368
   10590   14530.8954
   10591   14381.8704
   10592   14906.6953
   10593   14643.8956
   10594   14887.4266
   10595   14815.2206
   10596   14701.7199
   10597   15069.5159
   10598   14908.7841
   10599   14682.3445
   10600   14884.1127
   10601   14701.9849
   10602   14835.5390
   10603   15073.9400
   10604   14943.7978
   10605   15132.5014
   10606   14966.9206
   10607   14903.0549
   10608   15147.8479
   10609   14879.8174
   10610   14964.0981
   10611   14930.7064
   10612   15006.4234
   10613   14902.0423
   10614   14874.8233
   10615   14957.1949
   10616   14744.6050
   10617   15008.1518
   10618   15071.5948
   10619   15055.9984
   10620   14911.2844
   10621   15068.3682
   10622   15000.3477
   10623   15051.2141
   10624   15045.1415
   10625   14894.7476
   10626   14788.5047
   10627   14779.4794
   10628   14901.9343
   10629   14714.0119
   10630   14957.1882
   10631   15079.6282
   10632   15032.3153
   10633   14910.3425
   10634   14826.5799
   10635   14934.1232
   10636   14919.1915
   10637   14728.0372
   10638   14957.0322
   10639   14938.2428
   10640   15047.7744
   10641   14889.2210
   10642   15029.7044
   10643   14635.9496
   10644   14765.7503
   10645   15008.4382
   10646   15046.6298
   10647   14807.9694
   10648   15005.4885
   10649   14838.2199
   10650   15030.0557
   10651   14694.7244
   10652   14764.5426
   10653   15108.0675
   10654   14582.3762
   10655   15028.2237
   10656   14703.6421
   10657   14575.2923
   10658   14647.5376
   10659   14582.3635
   10660   14818.4932
   10661   14900.5676
   10662   14771.7332
   10663   14642.3150
   10664   14871.8566
   10665   14830.2937
   10666   15019.1805
   10667   14786.3236
   10668   14725.9369
   10669   14804.3656
   10670   15105.4432
   10671   14995.9683
   10672   15167.2691
   10673   15122.3879
   10674   14979.6197
   10675   15057.5316
   10676   14626.2574
   10677   15010.5553
   10678   14827.4067
   10679   14746.2508
   10680   14944.3404
   10681   14541.0242
   10682   14825.7447
   10683   14686.8546
   10684   14748.6143
   10685   14828.1462
   10686   14987.6168
   10687   14917.2728
   10688   14860.5838
   10689   15002.4194
   10690   14769.4560
   10691   14992.2324
   10692   14496.2721
   10693   14827.9796
   10694   14830.1976
   10695   14913.8695
   10696   14914.8807
   10697   14874.3515
   10698   14995.7569
   10699   14974.7875
   10700   14947.4129
   10701   14599.5587
   10702   14752.7942
   10703   14940.3931
   10704   14727.2630
   10705   14870.0592
   10706   14785.2428
   10707   14871.7379
   10708   14672.2317
   10709   14743.4046
   10710   14606.7465
   10711   14760.4429
   10712   14616.5220
   10713   14333.9890
   10714   14745.1535
   10715   14558.6142
   10716   14432.7236
   10717   14608.1505
   10718   14653.0438
   10719   14705.5084
   10720   14587.7337
   10721   14650.2079
   10722   14992.9626
   10723   14552.4300
   10724   14858.7265
   10725   14710.1195
   10726   14702.9849
   10727   14896.8294
   10728   14745.4183
   10729   14824.5870
   10730   15126.8350
   10731   15135.6252
   10732   14952.9131
   10733   15007.9612
   10734   14734.7358
   10735   14860.1095
   10736   15077.1878
   10737   14535.5368
   10738   14763.4713
   10739   14979.7762
   10740   14637.4315
   10741   14719.8311
   10742   14683.2034
   10743   14676.2229
   10744   14799.7288
   10745   14917.1438
   10746   14984.8771
   10747   14590.5124
   10748   14763.7852
   10749   14501.7285
   10750   14865.3776
   10751   14697.3934
   10752   14571.9483
   10753   14409.1606
   10754   14796.1590
   10755   14584.9634
   10756   14962.5209
   10757   14487.5092
   10758   14747.7053
   10759   14662.8488
   10760   14889.1007
   10761   14771.8285
   10762   14559.7831
   10763   14721.5761
   10764   14717.6142
   10765   14282.4757
   10766   14484.6725
   10767   14536.7064
   10768   14671.0244
   10769   14682.4994
   10770   14614.4517
   10771   14856.9124
   10772   14607.0659
   10773   14693.9506
   10774   14518.8324
   10775   14737.7602
   10776   14610.3409
   10777   14782.5405
   10778   14977.2755
   10779   14807.9506
   10780   15230.0729
   10781   14884.0716
   10782   14750.1934
   10783   14773.0792
   10784   14860.9765
   10785   14754.3629
   10786   14808.4323
   10787   14892.4610
   10788   14543.7841
   10789   14711.6042
   10790   14626.8540
   10791   14699.6112
   10792   14837.2053
   10793   14699.8005
   10794   14893.2325
   10795   14775.3524
   10796   14704.4468
   10797   14764.6282
   10798   14667.9784
   10799   14927.0264
   10800   14715.0736
   10801   14897.2836
   10802   15062.7994
   10803   15024.8555
   10804   14602.0293
   10805   14833.4157
   10806   14735.9844
   10807   14641.6929
   10808   14954.1002
   10809   14739.4315
   10810   14900.0913
   10811   14937.4150
   10812   15124.5126
   10813   14723.9561
   10814   14833.5107
   10815   14653.7656
   10816   14847.8406
   10817   14715.3620
   10818   14884.2186
   10819   14779.7540
   10820   14857.7566
   10821   14666.7574
   10822   14742.0922
   10823   14593.8396
   10824   14727.5003
   10825   14652.9859
   10826   14652.4658
   10827   14635.6524
   10828   14736.9452
   10829   14813.2261
   10830   15049.7809
   10831   15110.7019
   10832   15176.8592
   10833   14913.5159
   10834   15052.8145
   10835   14908.0062
   10836   14709.9207
   10837   14699.3769
   10838   14484.8869
   10839   14667.5479
   10840   14616.5320
   10841   14755.4607
   10842   14602.5677
   10843   14563.2992
   10844   14977.5803
   10845   14814.8961
   10846   14934.5394
   10847   14634.7635
   10848   14655.4710
   10849   14758.9158
   10850   14637.6914
   10851   14755.6404
   10852   14866.3830
   10853   14718.6052
   10854   14838.8612
   10855   14978.7647
   10856   15179.0273
   10857   14680.0963
   10858   14968.6345
   10859   14991.3101
   10860   14769.8013
   10861   14728.5881
   10862   14936.6374
   10863   14856.4910
   10864   14783.1596
   10865   14739.8590
   10866   15057.2416
   10867   14746.3488
   10868   14792.4999
   10869   14936.6556
   10870   14770.0157
   10871   14560.5692
   10872   14500.4390
   10873   14688.1509
   10874   14433.6802
   10875   14770.2786
   10876   14714.4070
   10877   14692.1485
   10878   14500.0003
   10879   14651.3686
   10880   14618.5535
   10881   14775.8267
   10882   14589.5246
   10883   15064.6778
   10884   14738.1223
   10885   14683.0792
   10886   14901.4520
   10887   14788.4253
   10888   14647.3378
   10889   14787.5897
   10890   14675.7035
   10891   14769.0760
   10892   15134.6140
   10893   14831.8054
   10894   14711.4687
   10895   14885.3325
   10896   14905.8944
   10897   14870.1330
   10898   14999.1641
   10899   14916.2221
   10900   14980.8454
   10901   15103.8033
   10902   14859.1270
   10903   14921.3045
   10904   14524.4757
   10905   14677.5915
   10906   14918.7779
   10907   14848.8715
   10908   14857.2396
   10909   14711.2801
   10910   14623.3288
   10911   14784.0447
   10912   14891.7881
   10913   14643.7524
   10914   14858.0731
   10915   14844.1768
   10916   14573.2449
   10917   14735.6561
   10918   14568.5082
   10919   14644.2335
   10920   14623.4030
   10921   14669.9197
   10922   14695.7708
   10923   14678.3971
   10924   14797.0372
   10925   14571.7759
   10926   14735.2810
   10927   14644.8038
   10928   14907.8077
   10929   14703.1736
   10930   14830.5519
   10931   14592.3031
   10932   14737.5590
   10933   14735.9809
   10934   15052.2349
   10935   14672.2430
   10936   14660.0347
   10937   14631.5736
   10938   14723.9874
   10939   15176.7069
   10940   14865.1071
   10941   14946.1127
   10942   15135.1518
   10943   14826.0574
   10944   14959.2577
   10945   14567.6559
   10946   14645.9732
   10947   14711.8959
   10948   14728.7174
   10949   14484.4327
   10950   14688.9878
   10951   14732.3622
   10952   14798.9834
   10953   14674.7116
   10954   14816.3351
   10955   14669.2938
   10956   14774.9505
   10957   14840.7647
   10958   14894.1242
   10959   15058.5351
   10960   14909.2162
   10961   14922.9568
   10962   14912.9990
   10963   14923.7303
   10964   14772.7484
   10965   14986.2292
   10966   14939.9841
   10967   14668.7682
   10968   14717.5114
   10969   14530.1347
   10970   14922.6289
   10971   14827.2003
   10972   14960.5758
   10973   14740.7873
   10974   15059.6089
   10975   14624.3890
   10976   15157.7875
   10977   14514.0413
   10978   15074.2175
   10979   14611.0686
   10980   14930.4523
   10981   14703.7995
   10982   14415.3800
   10983   14617.3261
   10984   14595.0749
   10985   14820.8309
   10986   14877.6125
   10987   14635.7748
   10988   14654.3038
   10989   14721.9853
   10990   14444.8844
   10991   14806.5618
   10992   14598.6470
   10993   14675.6533
   10994   14787.8254
   10995   14837.8408
   10996   14707.1132
   10997   14522.2628
   10998   14641.6708
   10999   14568.6514
   11000   14816.3924
   11001   14349.8638
   11002   14500.7144
   11003   14870.3419
   11004   14776.6689
   11005   14585.4471
   11006   14568.3201
   11007   14460.6756
   11008   14520.3858
   11009   14703.1443
   11010   14575.3324
   11011   14512.9328
   11012   14551.2524
   11013   14639.5056
   11014   14938.3655
   11015   14978.4976
   11016   14756.7965
   11017   14745.1043
   11018   14977.9018
   11019   14810.2420
   11020   14960.9922
   11021   14903.1761
   11022   14715.8524
   11023   14816.4237
   11024   14776.1520
   11025   14772.3322
   11026   14785.8187
   11027   14721.8529
   11028   14731.4771
   11029   14702.7340
   11030   14537.1630
   11031   14740.7860
   11032   14887.9422
   11033   14672.8112
   11034   14511.3866
   11035   14655.2523
   11036   14569.7405
   11037   14656.8293
   11038   14607.5331
   11039   14462.1681
   11040   14698.9899
   11041   14601.5970
   11042   14698.0959
   11043   14442.8301
   11044   14732.8910
   11045   14633.3434
   11046   14600.9913
   11047   14447.2036
   11048   14556.2376
   11049   14464.1814
   11050   14786.8911
   11051   14600.4764
   11052   14877.5830
   11053   14755.2808
   11054   14833.6187
   11055   14707.6075
   11056   14422.8548
   11057   14873.5161
   11058   14681.3047
   11059   14835.0374
   11060   14580.8435
   11061   14660.1152
   11062   14606.5311
   11063   14569.7669
   11064   14648.9243
   11065   14907.4609
   11066   14503.1199
   11067   14453.4149
   11068   14498.0425
   11069   14538.7023
   11070   14749.2448
   11071   14361.0485
   11072   14516.9723
   11073   14503.9145
   11074   14384.0742
   11075   14254.5153
   11076   14520.9073
   11077   14618.2689
   11078   14627.9132
   11079   14511.3923
   11080   14393.0026
   11081   14538.5520
   11082   14718.6709
   11083   14595.4235
   11084   14614.2172
   11085   14710.0592
   11086   14595.1498
   11087   14859.5950
   11088   15017.4407
   11089   14820.2160
   11090   14747.7915
   11091   14934.2849
   11092   14923.6575
   11093   14710.3310
   11094   14832.7563
   11095   14856.3748
   11096   14937.5044
   11097   14832.8027
   11098   14799.8705
   11099   15065.0972
   11100   14753.0690
   11101   14752.2619
   11102   14841.4451
   11103   14723.2691
   11104   14588.9265
   11105   14845.4198
   11106   14554.1185
   11107   14632.2018
   11108   14517.3218
   11109   14571.8007
   11110   14762.4845
   11111   14690.7223
   11112   14462.2375
   11113   14476.6236
   11114   14529.3021
   11115   14447.5220
   11116   14440.5694
   11117   14437.8152
   11118   14468.1330
   11119   14379.5904
   11120   14458.4168
   11121   14589.4953
   11122   14684.0721
   11123   14602.7533
   11124   14523.9186
   11125   14601.7685
   11126   14804.3204
   11127   14509.8929
   11128   14779.9232
   11129   14616.3786
   11130   14601.1804
   11131   14429.6563
   11132   14704.4748
   11133   14778.4588
   11134   14548.8362
   11135   14766.5414
   11136   14508.4457
   11137   14860.2556
   11138   14757.9269
   11139   14715.1762
   11140   14755.4343
   11141   14522.0678
   11142   14727.9004
   11143   14540.6572
   11144   14734.4192
   11145   14724.3785
   11146   14698.8934
   11147   15035.6837
   11148   14913.9900
   11149   15023.8243
   11150   14688.2165
   11151   15024.2042
   11152   14876.0003
   11153   14818.0857
   11154   14911.3932
   11155   15020.4000
   11156   14833.1392
   11157   14886.1926
   11158   15003.2059
   11159   14759.9611
   11160   14644.2930
   11161   14651.2208
   11162   14819.6322
   11163   14621.4853
   11164   14739.3922
   11165   14917.8511
   11166   14566.5243
   11167   14593.5954
   11168   14430.1833
   11169   15021.6562
   11170   14669.4251
   11171   14862.2298
   11172   14872.5426
   11173   14782.9771
   11174   14719.3643
   11175   14971.8781
   11176   14830.5665
   11177   14620.7170
   11178   14802.0507
   11179   14606.8647
   11180   14803.8694
   11181   14566.9034
   11182   14845.6025
   11183   14755.7764
   11184   14396.2842
   11185   14361.8988
   11186   14610.3871
   11187   14736.4641
   11188   14711.6401
   11189   14810.8109
   11190   14982.2883
   11191   14749.9119
   11192   14737.1244
   11193   14891.7579
   11194   14995.7522
   11195   14514.5499
   11196   14696.1709
   11197   14958.7134
   11198   14960.3362
   11199   14932.8140
   11200   14835.2518
   11201   14842.7438
   11202   14744.9007
   11203   14726.6163
   11204   15119.7813
   11205   14649.6081
   11206   14666.7450
   11207   14461.3713
   11208   14948.6238
   11209   14485.2015
   11210   14729.0192
   11211   14881.9724
   11212   15028.8144
   11213   14919.5731
   11214   14846.6858
   11215   14540.9274
   11216   14687.2112
   11217   14795.7023
   11218   14790.2884
   11219   14746.1883
   11220   15011.6779
   11221   14756.0770
   11222   14630.7344
   11223   14627.1988
   11224   14933.3823
   11225   14748.5157
   11226   14723.1737
   11227   14912.6570
   11228   14761.4476
   11229   14857.7881
   11230   14934.6950
   11231   15039.6741
   11232   14832.1552
   11233   14687.3988
   11234   14562.9840
   11235   14827.5403
   11236   14681.8452
   11237   14610.8494
   11238   14558.9860
   11239   14575.4339
   11240   14575.5480
   11241   14617.4938
   11242   14707.4053
   11243   14813.5885
   11244   15136.9600
   11245   14930.9222
   11246   14950.4795
   11247   14734.1241
   11248   14648.8292
   11249   14514.5419
   11250   14733.4345
   11251   14660.3716
   11252   14617.0738
   11253   14694.9091
   11254   14806.5923
   11255   14778.6539
   11256   14891.5657
   11257   14717.1091
   11258   14729.8243
   11259   14736.9744
   11260   14687.5635
   11261   14827.7699
   11262   14548.7673
   11263   14793.4195
   11264   14589.7066
   11265   14785.4230
   11266   14732.8641
   11267   14923.2183
   11268   14505.2306
   11269   14714.2415
   11270   14735.8502
   11271   14979.4400
   11272   14515.8064
   11273   14898.3599
   11274   14801.5066
   11275   15025.3296
   11276   14656.2623
   11277   14763.5112
   11278   14933.8037
   11279   14817.5403
   11280   14981.1965
   11281   14817.3110
   11282   14936.9725
   11283   14972.9117
   11284   14847.9323
   11285   14861.4760
   11286   14673.2781
   11287   14887.4611
   11288   14786.8019
   11289   14555.3783
   11290   14687.7549
   11291   14532.7719
   11292   14847.6536
   11293   14548.1908
   11294   14498.3070
   11295   14481.6576
   11296   14628.2697
   11297   14416.7362
   11298   14510.9711
   11299   14690.2891
   11300   14596.6295
   11301   14660.6711
   11302   14679.1456
   11303   14877.7119
   11304   14889.7695
   11305   14682.3550
   11306   14702.3920
   11307   14800.8236
   11308   14755.3906
   11309   14889.1264
   11310   14613.4556
   11311   14759.0119
   11312   14836.4215
   11313   14802.2672
   11314   14651.3068
   11315   14909.9552
   11316   14985.6050
   11317   14674.8081
   11318   14633.3019
   11319   14781.2195
   11320   14547.7722
   11321   14754.9255
   11322   14770.5916
   11323   14630.9904
   11324   14791.7496
   11325   14577.9812
   11326   14603.0278
   11327   14711.9487
   11328   14259.3027
   11329   14504.6653
   11330   14724.0032
   11331   14348.7769
   11332   14448.4512
   11333   14435.5109
   11334   14460.2571
   11335   14431.4076
   11336   14605.5068
   11337   14604.9491
   11338   14531.5799
   11339   14519.2134
   11340   14639.4525
   11341   14424.0156
   11342   14694.4956
   11343   14531.8061
   11344   14554.7543
   11345   14490.9253
   11346   14267.4659
   11347   14520.7182
   11348   14559.8681
   11349   14802.9860
   11350   14584.3696
   11351   14638.5178
   11352   14558.8903
   11353   14473.0030
   11354   14672.1636
   11355   14391.2282
   11356   14353.2939
   11357   14384.1289
   11358   14408.5916
   11359   14505.8955
   11360   14422.4071
   11361   14585.1090
   11362   14659.9408
   11363   14587.6892
   11364   14521.0191
   11365   14504.9730
   11366   14760.2544
   11367   14810.7596
   11368   14478.4881
   11369   14525.5242
   11370   14492.0589
   11371   14577.0363
   11372   14606.4468
   11373   14475.9209
   11374   15022.1510
   11375   14843.5191
   11376   14667.8716
   11377   14630.9875
   11378   14655.3791
   11379   14622.5694
   11380   14299.7395
   11381   14366.1227
   11382   14438.0131
   11383   14494.1141
   11384   14624.2294
   11385   14611.4045
   11386   14763.1723
   11387   14969.9906
   11388   14868.3369
   11389   14873.2521
   11390   14788.7949
   11391   14683.4425
   11392   14760.5589
   11393   14515.8541
   11394   14638.4302
   11395   14650.8054
   11396   14887.7939
   11397   14889.0556
   11398   14910.7433
   11399   14563.8574
   11400   14613.3634
   11401   14676.5384
   11402   14659.2231
   11403   14698.8000
   11404   14366.9799
   11405   14635.5882
   11406   14882.8825
   11407   14760.5884
   11408   14636.6698
   11409   14701.7525
   11410   15024.0678
   11411   14906.9570
   11412   14962.2313
   11413   14932.0098
   11414   14959.3132
   11415   14817.9891
   11416   14624.1046
   11417   14712.0952
   11418   14811.8560
   11419   14901.6123
   11420   14805.9537
   11421   15061.2441
   11422   14942.2835
   11423   14568.3296
   11424   15078.1554
   11425   15053.5995
   11426   14801.6620
   11427   14802.6226
   11428   14891.4211
   11429   14947.7013
   11430   14878.7880
   11431   14989.0938
   11432   14806.9125
   11433   14990.3325
   11434   14729.6402
   11435   14680.8178
   11436   15221.6243
   11437   14709.5250
   11438   14748.0109
   11439   14537.0123
   11440   14704.4287
   11441   14727.6069
   11442   14938.3758
   11443   14787.0576
   11444   14663.9429
   11445   14741.0966
   11446   14791.2234
   11447   14704.8694
   11448   14840.4083
   11449   14969.4898
   11450   14788.0691
   11451   14974.3669
   11452   14936.2903
   11453   14842.7404
   11454   14812.0722
   11455   14866.0859
   11456   15051.2398
   11457   14848.2280
   11458   14851.4102
   11459   14665.0729
   11460   14879.4305
   11461   14977.4179
   11462   14867.7878
   11463   15031.6634
   11464   14993.7879
   11465   14803.3640
   11466   14713.8706
   11467   14714.9071
   11468   14985.4418
   11469   14836.4589
   11470   14895.7794
   11471   14897.9337
   11472   15020.9571
   11473   14910.6293
   11474   14811.1466
   11475   14769.6246
   11476   15029.0120
   11477   14700.0439
   11478   14935.2521
   11479   14999.7107
   11480   14899.2893
   11481   14882.8729
   11482   14778.8541
   11483   14876.4611
   11484   14917.3863
   11485   15024.1381
   11486   14891.3240
   11487   15098.1682
   11488   14869.2776
   11489   14985.1665
   11490   14876.4901
   11491   14899.6930
   11492   14806.2039
   11493   15142.0959
   11494   14804.5334
   11495   15188.2323
   11496   14870.9648
   11497   15186.8702
   11498   14850.6534
   11499   14827.6698
   11500   14890.6788
   11501   14885.6311
   11502   14658.7646
   11503   14996.5057
   11504   14823.9910
   11505   14770.0620
   11506   14843.7241
   11507   14909.3143
   11508   14942.1462
   11509   14826.9345
   11510   14771.1962
   11511   14858.7138
   11512   14741.0893
   11513   15060.0997
   11514   14731.1860
   11515   15015.9839
   11516   14896.2205
   11517   14897.1056
   11518   14776.4969
   11519   15073.5754
   11520   14607.7424
   11521   14897.4982
   11522   14710.9345
   11523   15073.7102
   11524   15042.4146
   11525   15050.2665
   11526   15212.8514
   11527   14907.8324
   11528   14859.3145
   11529   14827.3305
   11530   15113.7343
   11531   14836.3369
   11532   14878.3681
   11533   15020.2254
   11534   15012.3452
   11535   15008.2724
   11536   15000.7651
   11537   14944.3479
   11538   15013.2938
   11539   15078.4880
   11540   14915.6270
   11541   15035.6196
   11542   14948.4407
   11543   15088.6972
   11544   15132.3894
   11545   15034.0972
   11546   15220.0879
   11547   15346.7224
   11548   15084.1796
   11549   15143.1336
   11550   15150.1090
   11551   15000.2608
   11552   15063.8368
   11553   14976.6295
   11554   14925.5901
   11555   14970.9408
   11556   14966.0974
   11557   14782.4270
   11558   14785.5501
   11559   14846.0861
   11560   14697.3264
   11561   14877.7052
   11562   14838.1485
   11563   14779.3913
   11564   14709.8979
   11565   14911.9009
   11566   14853.4039
   11567   15087.0288
   11568   14863.6131
   11569   14846.9796
   11570   14700.6539
   11571   14893.1133
   11572   14955.5491
   11573   15020.2297
   11574   14965.4388
   11575   15062.1977
   11576   14859.6053
   11577   14927.6430
   11578   14781.2685
   11579   15033.9878
   11580   14933.2127
   11581   14938.0628
   11582   14930.3343
   11583   14951.4127
   11584   15125.8413
   11585   15001.6105
   11586   15069.5173
   11587   14889.4965
   11588   14805.7392
   11589   14753.5016
   11590   14702.2363
   11591   14916.5802
   11592   14894.6365
   11593   14863.5468
   11594   14851.0300
   11595   14944.5599
   11596   14932.2139
   11597   14792.5304
   11598   14825.5147
   11599   14581.7451
   11600   14790.9733
   11601   14662.0996
   11602   14610.3474
   11603   14631.8614
   11604   14546.1090
   11605   14704.1692
   11606   14652.4256
   11607   14917.7460
   11608   14806.1817
   11609   14796.0333
   11610   15145.1485
   11611   14881.9476
   11612   14913.1307
   11613   15116.5757
   11614   14893.1740
   11615   15176.1973
   11616   14806.9221
   11617   15226.1564
   11618   14899.1841
   11619   15060.6689
   11620   15141.7941
   11621   14718.0569
   11622   14723.2121
   11623   14600.3850
   11624   14938.2743
   11625   14906.9292
   11626   14861.3574
   11627   14946.1140
   11628   15125.7658
   11629   14803.0773
   11630   14698.5709
   11631   14675.0674
   11632   14618.8394
   11633   14927.6698
   11634   14800.2177
   11635   14905.8485
   11636   14875.4740
   11637   14785.9881
   11638   14632.0784
   11639   14766.3551
   11640   14606.7035
   11641   14794.0877
   11642   15041.3132
   11643   14895.2226
   11644   14932.4322
   11645   14778.7016
   11646   14968.8206
   11647   14877.2548
   11648   14884.7862
   11649   14842.3004
   11650   14949.9492
   11651   14775.3562
   11652   14791.3117
   11653   15187.1554
   11654   14575.2429
   11655   14928.0443
   11656   14696.3443
   11657   14772.9812
   11658   14789.0509
   11659   14946.6146
   11660   14798.3972
   11661   14862.9802
   11662   14886.4513
   11663   14648.6820
   11664   14757.1140
   11665   14863.1890
   11666   14870.1138
   11667   14739.1858
   11668   14740.3553
   11669   14863.9727
   11670   15030.6972
   11671   15047.1850
   11672   14779.8013
   11673   14939.4067
   11674   14670.3584
   11675   14797.5719
   11676   14871.5582
   11677   14688.0948
   11678   14723.7813
   11679   14801.9983
   11680   14523.7965
   11681   14707.6009
   11682   14660.6415
   11683   14655.5520
   11684   14813.3247
   11685   14627.5952
   11686   14958.1150
   11687   14504.1243
   11688   15103.4466
   11689   14721.8099
   11690   14654.4115
   11691   14897.1708
   11692   14736.4857
   11693   14765.4127
   11694   14613.6069
   11695   14836.0039
   11696   14878.9771
   11697   14508.0139
   11698   14752.4388
   11699   14686.7277
   11700   14743.9112
   11701   14821.5118
   11702   14620.9531
   11703   14532.2198
   11704   14784.5250
   11705   14669.0343
   11706   14416.9083
   11707   14676.4423
   11708   14780.9759
   11709   14756.0485
   11710   14740.8517
   11711   14694.2819
   11712   14299.3400
   11713   14442.2728
   11714   14673.8760
   11715   14642.1085
   11716   14312.2759
   11717   14635.2571
   11718   14662.6247
   11719   14563.1905
   11720   14756.0191
   11721   14743.0460
   11722   14875.2716
   11723   14658.1210
   11724   14579.5777
   11725   14655.0057
   11726   14564.7219
   11727   14641.0674
   11728   14722.9500
   11729   14838.7329
   11730   14736.3886
   11731   14714.1199
   11732   14611.9085
   11733   14977.4595
   11734   15005.5165
   11735   14888.6674
   11736   14911.6545
   11737   14756.7556
   11738   14873.9257
   11739   14790.1983
   11740   14774.1379
   11741   14527.7732
   11742   14845.4729
   11743   14554.6828
   11744   14846.5316
   11745   14884.2442
   11746   14609.4765
   11747   14536.8915
   11748   14697.6624
   11749   14846.1637
   11750   14763.7576
   11751   14803.5689
   11752   14991.4986
   11753   14759.9308
   11754   14977.8206
   11755   14983.2000
   11756   14740.9914
   11757   14890.9774
   11758   14546.3138
   11759   14779.9048
   11760   14441.0481
   11761   14628.7616
   11762   14634.5065
   11763   14687.1903
   11764   14949.5864
   11765   14433.1563
   11766   14628.9357
   11767   14552.9656
   11768   14704.0719
   11769   14716.7614
   11770   14711.5249
   11771   14462.4368
   11772   14501.2888
   11773   14513.9258
   11774   14450.8569
   11775   14523.4456
   11776   14436.0524
   11777   14351.5200
   11778   14553.5492
   11779   14786.2524
   11780   14720.8059
   11781   14701.5973
   11782   14445.7717
   11783   14752.3929
   11784   14649.4579
   11785   14528.3470
   11786   14545.7967
   11787   14555.0364
   11788   14461.5881
   11789   14628.0288
   11790   14579.8711
   11791   14707.0420
   11792   14642.5719
   11793   14421.4423
   11794   14818.9100
   11795   14383.8476
   11796   14397.9683
   11797   14389.8334
   11798   14451.1276
   11799   14493.9438
   11800   14827.6997
   11801   14898.7885
   11802   14841.0283
   11803   14895.3745
   11804   14732.5284
   11805   14826.7276
   11806   14488.3868
   11807   14729.3988
   11808   14593.0739
   11809   14572.9622
   11810   14801.0331
   11811   14528.9498
   11812   14593.9657
   11813   14505.3731
   11814   14720.8625
   11815   14720.7011
   11816   14718.7948
   11817   14634.7087
   11818   14453.0871
   11819   14745.3388
   11820   14372.1430
   11821   14426.9639
   11822   14477.5980
   11823   14585.5675
   11824   14619.9834
   11825   14835.4711
   11826   14579.2581
   11827   14936.4848
   11828   14676.9626
   11829   14745.5751
   11830   14722.7824
   11831   14822.9774
   11832   14620.6125
   11833   14767.1973
   11834   14737.0427
   11835   14639.0325
   11836   14789.1971
   11837   14959.2585
   11838   15039.2017
   11839   14768.6576
   11840   14940.2958
   11841   14758.9529
   11842   14816.2533
   11843   14810.6630
   11844   14468.9293
   11845   14683.3892
   11846   14653.0071
   11847   14840.9077
   11848   14455.1040
   11849   14740.3833
   11850   14443.7253
   11851   14848.0924
   11852   14572.7478
   11853   14951.7914
   11854   14753.6458
   11855   14698.5721
   11856   14645.3044
   11857   14638.3183
   11858   14629.4545
   11859   14722.1897
   11860   14799.3502
   11861   14610.9395
   11862   14800.6963
   11863   14755.5170
   11864   14734.9447
   11865   14555.7415
   11866   14645.1404
   11867   14785.1752
   11868   14670.8115
   11869   14679.4438
   11870   14691.8569
   11871   14555.0221
   11872   14922.1742
   11873   14581.8017
   11874   14700.5108
   11875   14832.0633
   11876   14741.2902
   11877   14935.5005
   11878   14705.9860
   11879   15162.7192
   11880   14798.6598
   11881   14914.8584
   11882   14818.5788
   11883   14456.3711
   11884   15127.2761
   11885   14903.9613
   11886   14762.7885
   11887   14843.3156
   11888   14550.0399
   11889   14738.7103
   11890   14568.5489
   11891   14783.9098
   11892   14859.3851
   11893   14571.7328
   11894   14560.9834
   11895   14687.4730
   11896   14664.8616
   11897   14989.9647
   11898   14747.2506
   11899   14695.0958
   11900   14729.4051
   11901   14863.1315
   11902   14571.6771
   11903   14770.3001
   11904   14784.9683
   11905   14743.2331
   11906   14627.4518
   11907   14891.0109
   11908   14632.0932
   11909   14624.2109
   11910   14543.9099
   11911   14580.9949
   11912   14698.9896
   11913   14870.5396
   11914   14827.5803
   11915   14804.4617
   11916   14787.2940
   11917   14952.7353
   11918   14910.4456
   11919   14789.6335
   11920   14696.2518
   11921   14795.7474
   11922   15060.8542
   11923   14892.4001
   11924   14643.0633
   11925   14700.5495
   11926   14859.4690
   11927   14705.7115
   11928   15000.3228
   11929   14891.5549
   11930   14896.6522
   11931   14841.2201
   11932   14748.9745
   11933   14828.5333
   11934   15033.9087
   11935   14749.6579
   11936   15099.1079
   11937   14897.6161
   11938   14903.0425
   11939   14668.5642
   11940   15027.2932
   11941   14821.1141
   11942   14983.9361
   11943   14662.6732
   11944   14741.6585
   11945   14867.4270
   11946   14878.6969
   11947   14973.4465
   11948   14814.0438
   11949   14944.4995
   11950   15055.2113
   11951   15143.0272
   11952   14906.6687
   11953   14976.2283
   11954   14769.7722
   11955   15082.4150
   11956   15296.4070
   11957   14865.3661
   11958   15021.2120
   11959   15264.9624
   11960   14891.7368
   11961   15086.6340
   11962   14882.3383
   11963   14853.9692
   11964   14875.9049
   11965   15012.7076
   11966   15323.2347
   11967   15128.5546
   11968   14899.5765
   11969   14936.3862
   11970   15230.8648
   11971   14950.8399
   11972   15204.8063
   11973   15069.1435
   11974   15017.5489
   11975   15103.6925
   11976   15099.6233
   11977   15107.5662
   11978   14992.5120
   11979   15150.5563
   11980   14973.2942
   11981   15212.1335
   11982   15124.5525
   11983   15065.1816
   11984   15226.3661
   11985   15277.3876
   11986   14788.6639
   11987   14898.7439
   11988   14939.0532
   11989   14818.0632
   11990   14874.6886
   11991   14789.7842
   11992   14849.3677
   11993   14717.5458
   11994   15066.5480
   11995   14868.7753
   11996   15108.4412
   11997   15056.9209
   11998   15039.0392
   11999   14763.8828
   12000   15152.2411
   12001   15027.8308
   12002   14910.4183
   12003   14786.2687
   12004   14953.1512
   12005   14899.8931
   12006   14997.8135
   12007   14741.1976
   12008   14945.4302
   12009   14855.0110
   12010   15191.8041
   12011   14845.3075
   12012   15173.3668
   12013   15042.3428
   12014   15073.8380
   12015   14964.4875
   12016   15161.8043
   12017   14734.5796
   12018   14994.5078
   12019   14775.9531
   12020   15032.4834
   12021   15011.8510
   12022   15017.8661
   12023   15046.9751
   12024   15188.3743
   12025   14991.4034
   12026   14918.1571
   12027   14987.4265
   12028   14987.9695
   12029   15059.5213
   12030   15009.8950
   12031   15185.6641
   12032   15115.4391
   12033   15058.3727
   12034   15082.0842
   12035   14832.4472
   12036   15267.3278
   12037   15142.6560
   12038   15405.3634
   12039   15119.3133
   12040   15288.6354
   12041   15132.5871
   12042   15365.1432
   12043   14949.6346
   12044   15024.3726
   12045   15190.5145
   12046   15274.3455
   12047   14960.7445
   12048   15070.4207
   12049   14909.7367
   12050   15026.5013
   12051   15094.9293
   12052   15204.7883
   12053   15105.0750
   12054   15241.0935
   12055   14860.7256
   12056   14948.3044
   12057   15071.3180
   12058   15004.6764
   12059   14922.4305
   12060   14942.4323
   12061   14868.7360
   12062   14720.2079
   12063   14749.8747
   12064   15016.3173
   12065   14769.2579
   12066   15000.1969
   12067   15131.2538
   12068   15121.7542
   12069   15200.0537
   12070   15022.1571
   12071   15108.7774
   12072   15143.8288
   12073   15365.3573
   12074   15148.9266
   12075   14952.9580
   12076   14959.3830
   12077   15089.4750
   12078   15052.4840
   12079   15042.6362
   12080   15415.6880
   12081   15045.8594
   12082   15300.6345
   12083   15043.5360
   12084   15204.1506
   12085   15101.7559
   12086   15321.8840
   12087   15029.7010
   12088   15229.1041
   12089   15414.9310
   12090   15209.5176
   12091   15211.1367
   12092   15155.0896
   12093   15134.2429
   12094   15114.0248
   12095   15259.6683
   12096   14934.2473
   12097   15161.0653
   12098   15121.8354
   12099   14987.1369
   12100   14941.8146
   12101   15124.9867
   12102   15002.0515
   12103   15061.1965
   12104   15148.8269
   12105   15082.8255
   12106   15286.6332
   12107   15053.8384
   12108   15295.0255
   12109   15069.8138
   12110   15074.4682
   12111   15192.5660
   12112   15085.3058
   12113   15111.6299
   12114   15214.6021
   12115   15114.2453
   12116   15222.4155
   12117   15124.7988
   12118   15063.7411
   12119   14966.7492
   12120   15374.6777
   12121   14969.9747
   12122   14910.3821
   12123   14919.7138
   12124   15327.6001
   12125   15225.0532
   12126   15141.1714
   12127   15001.3284
   12128   15271.9749
   12129   14893.7656
   12130   15094.9764
   12131   15108.0112
   12132   15370.9445
   12133   15121.1733
   12134   14917.2278
   12135   15003.7462
   12136   15032.8728
   12137   14875.2562
   12138   15006.5341
   12139   14889.7470
   12140   14950.7098
   12141   14942.8815
   12142   15081.8704
   12143   15016.8448
   12144   15137.0115
   12145   14862.7992
   12146   14884.2669
   12147   15159.1428
   12148   14912.7514
   12149   14926.7787
   12150   15065.4847
   12151   14918.0906
   12152   15310.3797
   12153   15010.5112
   12154   15106.7031
   12155   15008.4357
   12156   15259.2734
   12157   15494.7663
   12158   15164.4446
   12159   15279.4841
   12160   15536.7414
   12161   15178.4589
   12162   15376.7153
   12163   15422.3460
   12164   15367.7989
   12165   15254.3831
   12166   15548.9945
   12167   15323.2084
   12168   15226.0649
   12169   15336.8109
   12170   15197.7263
   12171   14985.4112
   12172   15227.2090
   12173   15360.8936
   12174   15409.7335
   12175   15190.6557
   12176   15161.6771
   12177   15276.6400
   12178   15186.2664
   12179   15218.5322
   12180   15454.8709
   12181   15449.1924
   12182   15208.3075
   12183   15265.2221
   12184   15417.1331
   12185   15305.7574
   12186   15239.9602
   12187   15308.6150
   12188   15347.1831
   12189   15095.9512
   12190   15140.8211
   12191   15224.7365
   12192   15330.8593
   12193   15216.8600
   12194   15464.2458
   12195   15308.2079
   12196   15163.8952
   12197   15259.5499
   12198   15141.6370
   12199   15304.2737
   12200   15290.8692
   12201   15311.7049
   12202   15497.9088
   12203   15309.5526
   12204   15625.7822
   12205   15323.5292
   12206   15394.7954
   12207   15372.6023
   12208   15355.1195
   12209   15281.9221
   12210   15193.1114
   12211   15270.6005
   12212   15476.4992
   12213   15429.2690
   12214   15171.2238
   12215   15407.7635
   12216   15339.7584
   12217   15443.7211
   12218   15077.3057
   12219   15394.3259
   12220   15111.8550
   12221   15205.0837
   12222   15247.5492
   12223   15228.0367
   12224   15465.7447
   12225   15367.9614
   12226   15589.6358
   12227   15275.2360
   12228   15235.6882
   12229   15014.2024
   12230   15141.7417
   12231   15240.8729
   12232   15327.1198
   12233   15160.6045
   12234   14972.8586
   12235   15020.1373
   12236   15007.3132
   12237   15121.2986
   12238   15103.5555
   12239   15270.0350
   12240   15314.0057
   12241   15214.0020
   12242   15243.0599
   12243   15303.3498
   12244   15180.3538
   12245   15180.7865
   12246   15246.1215
   12247   15129.0708
   12248   15118.8219
   12249   15284.3953
   12250   14887.2808
   12251   15335.8018
   12252   15146.9982
   12253   15136.0326
   12254   15186.1418
   12255   15189.3495
   12256   15017.5674
   12257   15438.7986
   12258   15477.6098
   12259   15404.8631
   12260   15182.5987
   12261   15490.1074
   12262   15228.8632
   12263   15488.7201
   12264   15381.8944
   12265   15570.8592
   12266   15396.9012
   12267   15524.2774
   12268   15478.5055
   12269   15569.9041
   12270   15291.4627
   12271   15279.1889
   12272   15356.3625
   12273   15431.9089
   12274   15572.8301
   12275   15460.6871
   12276   15451.0971
   12277   15432.1626
   12278   15570.5544
   12279   15548.3200
   12280   15534.8296
   12281   15459.8584
   12282   15333.2640
   12283   15398.1431
   12284   15527.7715
   12285   15471.5461
   12286   15463.4327
   12287   15436.6991
   12288   15421.5798
   12289   15466.6329
   12290   15460.4491
   12291   15353.1509
   12292   15216.1597
   12293   15223.3957
   12294   15219.7136
   12295   15379.1684
   12296   15418.3322
   12297   15419.2094
   12298   15464.2421
   12299   15536.5899
   12300   15383.2684
   12301   15540.0954
   12302   15447.8095
   12303   15177.4940
   12304   14840.5138
   12305   15011.1948
   12306   15110.6441
   12307   15030.3989
   12308   14935.2074
   12309   15091.1854
   12310   15034.7812
   12311   14941.7455
   12312   15087.6615
   12313   15131.7901
   12314   15089.1994
   12315   15190.7350
   12316   15149.5671
   12317   14967.6565
   12318   14999.3992
   12319   15205.8707
   12320   15401.4671
   12321   15341.3694
   12322   15144.4659
   12323   15327.1223
   12324   15061.6767
   12325   15284.3625
   12326   15211.9107
   12327   15418.0078
   12328   15278.9640
   12329   15405.4242
   12330   15265.0205
   12331   15499.3254
   12332   15476.3374
   12333   15284.0751
   12334   15209.7010
   12335   15033.9378
   12336   15158.3886
   12337   15228.2375
   12338   15325.6753
   12339   15393.3350
   12340   15659.6166
   12341   15026.9018
   12342   15216.6308
   12343   15003.8424
   12344   15158.7751
   12345   14856.1318
   12346   15349.6397
   12347   14992.8052
   12348   15285.9762
   12349   15252.7014
   12350   15499.2900
   12351   15446.4586
   12352   15264.2051
   12353   15435.7019
   12354   15351.9722
   12355   15236.1278
   12356   15176.0434
   12357   15200.6838
   12358   15485.9097
   12359   15039.0736
   12360   15369.7726
   12361   15154.1310
   12362   15332.6864
   12363   15234.4293
   12364   15199.9965
   12365   15443.5643
   12366   15508.9520
   12367   15369.8490
   12368   15463.2801
   12369   15096.8551
   12370   15258.4587
   12371   15057.5336
   12372   15198.6914
   12373   14999.6474
   12374   15418.8476
   12375   15308.0831
   12376   15269.3325
   12377   15138.4332
   12378   14981.9232
   12379   15126.8841
   12380   15185.8013
   12381   15084.6419
   12382   15226.2698
   12383   15162.0374
   12384   14995.7012
   12385   15369.3097
   12386   15034.9462
   12387   15282.4205
   12388   15041.7328
   12389   15323.7654
   12390   15030.2196
   12391   15145.1850
   12392   15274.6255
   12393   15123.5174
   12394   15147.7623
   12395   15254.4311
   12396   15277.7651
   12397   15193.7015
   12398   15525.7232
   12399   15555.7508
   12400   15376.8978
   12401   15478.1639
   12402   15182.9375
   12403   15251.6342
   12404   15482.9292
   12405   15436.7276
   12406   15157.6515
   12407   15168.2893
   12408   15272.4555
   12409   15357.4649
   12410   15403.6195
   12411   15109.1392
   12412   15356.4965
   12413   15028.8125
   12414   15346.4477
   12415   15180.4655
   12416   14925.2719
   12417   15126.8450
   12418   15044.5967
   12419   14976.7010
   12420   15166.4270
   12421   15295.4002
   12422   15019.7624
   12423   15185.4490
   12424   15169.2780
   12425   14998.3553
   12426   15172.6643
   12427   15188.7663
   12428   15194.7741
   12429   15028.2274
   12430   14845.8372
   12431   15028.1277
   12432   14973.9375
   12433   15141.1831
   12434   15072.7813
   12435   15275.9020
   12436   14948.6706
   12437   14932.5954
   12438   15201.7840
   12439   14991.4041
   12440   15326.8430
   12441   15257.3818
   12442   15203.4557
   12443   15025.2001
   12444   14897.7261
   12445   15087.5884
   12446   14889.6206
   12447   15017.1188
   12448   15220.7659
   12449   14870.1623
   12450   15050.1597
   12451   15011.4202
   12452   15220.6015
   12453   14872.6936
   12454   15267.5665
   12455   15011.3957
   12456   14933.1743
   12457   15100.9386
   12458   14924.8149
   12459   14828.5594
   12460   15176.7980
   12461   15410.1386
   12462   15325.0706
   12463   15096.8215
   12464   15190.1053
   12465   15045.9313
   12466   15353.6971
   12467   14936.1724
   12468   15152.0657
   12469   15146.4931
   12470   15236.2467
   12471   15291.7990
   12472   15359.4930
   12473   15232.0332
   12474   15387.1893
   12475   15116.6967
   12476   15080.6550
   12477   15083.3511
   12478   14991.0559
   12479   15222.4616
   12480   15059.6941
   12481   15282.9327
   12482   15087.6735
   12483   15419.4275
   12484   15292.9867
   12485   15118.2776
   12486   15211.3439
   12487   15164.3998
   12488   15068.5666
   12489   15122.4091
   12490   15259.3581
   12491   15176.9210
   12492   15230.2844
   12493   14990.9528
   12494   15137.6714
   12495   15201.8651
   12496   15002.1937
   12497   14848.4930
   12498   14997.4432
   12499   14910.5154
   12500   14981.8766
   12501   15010.4217
   12502   14802.6728
   12503   14857.2141
   12504   14930.9224
   12505   15036.1481
   12506   15323.7733
   12507   14719.7264
   12508   15140.4221
   12509   14817.3923
   12510   15026.6602
   12511   14956.0586
   12512   15098.8436
   12513   14944.0403
   12514   15074.9365
   12515   15145.8403
   12516   14996.8398
   12517   14939.1923
   12518   15023.0980
   12519   14789.9637
   12520   14955.9225
   12521   15269.7677
   12522   15232.7438
   12523   15215.5246
   12524   15336.6839
   12525   15194.8857
   12526   15227.3824
   12527   15193.9283
   12528   15096.0960
   12529   15244.1603
   12530   14963.4870
   12531   14979.8221
   12532   15092.2428
   12533   14963.1255
   12534   14923.5908
   12535   14939.3014
   12536   15180.8205
   12537   15079.0408
   12538   15112.4836
   12539   15172.5146
   12540   15241.6546
   12541   15249.3686
   12542   15291.0154
   12543   15013.9915
   12544   15119.8451
   12545   15077.9575
   12546   15141.2996
   12547   14758.9014
   12548   14877.1958
   12549   15039.4657
   12550   15017.6307
   12551   15102.8059
   12552   15084.2208
   12553   15529.7790
   12554   15154.1547
   12555   15192.1173
   12556   15191.0490
   12557   14966.9801
   12558   15299.9216
   12559   15338.4421
   12560   15236.6518
   12561   15354.1865
   12562   15353.9893
   12563   15336.9726
   12564   15246.7386
   12565   15321.7628
   12566   15253.9618
   12567   15185.0850
   12568   15091.0423
   12569   15065.9016
   12570   15149.3588
   12571   15366.8558
   12572   15185.8778
   12573   15485.6873
   12574   15345.9208
   12575   15314.2307
   12576   15377.2205
   12577   15523.8935
   12578   15395.4996
   12579   15356.3729
   12580   15151.1786
   12581   15477.8426
   12582   15610.3667
   12583   15186.3676
   12584   15352.1407
   12585   15133.3924
   12586   15305.7163
   12587   15118.9288
   12588   15159.4113
   12589   14952.1989
   12590   15317.1899
   12591   15127.6907
   12592   15048.0260
   12593   15289.5349
   12594   15117.6619
   12595   15141.8144
   12596   15044.6244
   12597   15259.3607
   12598   15292.4458
   12599   15406.9514
   12600   15386.5013
   12601   15502.7551
   12602   15313.2246
   12603   15237.7377
   12604   15346.8123
   12605   15602.6770
   12606   15334.1010
   12607   15503.4041
   12608   15415.2410
   12609   15003.5757
   12610   15251.8807
   12611   15140.1928
   12612   15140.8277
   12613   15089.9952
   12614   15049.7839
   12615   15180.5226
   12616   15350.6043
   12617   15058.9117
   12618   15235.8476
   12619   15223.2441
   12620   14960.7884
   12621   14965.5745
   12622   15071.5332
   12623   15036.2851
   12624   15189.6297
   12625   15334.6268
   12626   15179.4956
   12627   15244.0346
   12628   15531.9722
   12629   15173.8830
   12630   15283.7897
   12631   15333.8305
   12632   15359.0856
   12633   15509.7216
   12634   15072.6450
   12635   15200.2650
   12636   15249.1829
   12637   15300.9525
   12638   15160.9434
   12639   15212.4235
   12640   15302.3016
   12641   15228.5584
   12642   15131.2682
   12643   15340.4441
   12644   15425.3839
   12645   15406.9726
   12646   15429.2960
   12647   15237.8913
   12648   15188.6212
   12649   15292.5367
   12650   15498.3842
   12651   15612.8927
   12652   15394.2204
   12653   15568.9769
   12654   15224.3532
   12655   15310.6878
   12656   15601.2973
   12657   15201.4434
   12658   15129.6983
   12659   15333.7229
   12660   15268.1650
   12661   15380.2391
   12662   15293.0239
   12663   15090.0724
   12664   15076.8086
   12665   15125.4342
   12666   15245.8699
   12667   15414.1220
   12668   15412.9558
   12669   15229.0465
   12670   15403.1730
   12671   15219.5610
   12672   15188.7459
   12673   15178.1415
   12674   15496.3621
   12675   15289.0785
   12676   15526.4729
   12677   15580.3242
   12678   15307.2131
   12679   15441.1040
   12680   15605.1809
   12681   15475.5248
   12682   15508.0227
   12683   15468.6302
   12684   15261.9612
   12685   15351.1607
   12686   15298.8740
   12687   15601.7454
   12688   15679.3505
   12689   15658.8656
   12690   15479.4122
   12691   15812.8641
   12692   15524.9603
   12693   15865.1063
   12694   15557.1971
   12695   15435.8547
   12696   15506.1909
   12697   15531.8703
   12698   15990.0953
   12699   15793.5474
   12700   15812.4848
   12701   15747.9505
   12702   15736.7979
   12703   15607.5800
   12704   15736.2193
   12705   15699.8636
   12706   15511.2962
   12707   15602.2991
   12708   15702.7966
   12709   15965.5720
   12710   15601.4989
   12711   15543.0907
   12712   15890.9782
   12713   15902.3755
   12714   15796.7411
   12715   15464.8929
   12716   15556.4911
   12717   15403.4890
   12718   15521.8988
   12719   15634.8928
   12720   15447.9025
   12721   15813.8929
   12722   15727.0846
   12723   15710.0924
   12724   15418.0041
   12725   15658.2968
   12726   15721.5898
   12727   15917.5821
   12728   15853.0172
   12729   15838.4253
   12730   15586.2640
   12731   15700.9709
   12732   15575.8447
   12733   15671.4481
   12734   15583.3525
   12735   15453.9537
   12736   15515.8184
   12737   15591.9460
   12738   15712.3857
   12739   15769.1968
   12740   15768.1327
   12741   15769.0584
   12742   15925.1061
   12743   15787.2610
   12744   15661.4980
   12745   15657.3754
   12746   15649.6699
   12747   15517.2109
   12748   15758.1114
   12749   15581.7626
   12750   15456.2818
   12751   15519.3730
   12752   15590.8048
   12753   15720.9999
   12754   15539.9089
   12755   15412.5504
   12756   15873.1479
   12757   15386.5704
   12758   15613.1823
   12759   15537.6348
   12760   15615.4829
   12761   15716.5151
   12762   15623.4564
   12763   15750.2599
   12764   15808.8737
   12765   15683.8136
   12766   15628.4052
   12767   15760.2067
   12768   15543.0107
   12769   15522.9705
   12770   15741.2790
   12771   15471.1343
   12772   15562.2561
   12773   15567.4142
   12774   15267.6459
   12775   15653.8190
   12776   15630.9664
   12777   15833.9911
   12778   15559.8949
   12779   15445.6628
   12780   15556.2272
   12781   15611.7163
   12782   15693.3359
   12783   15806.7151
   12784   15324.8847
   12785   15580.7381
   12786   15875.6796
   12787   15743.8827
   12788   15599.5547
   12789   15462.2844
   12790   15584.4283
   12791   15581.2425
   12792   15540.9241
   12793   15400.4147
   12794   15657.3593
   12795   15431.0951
   12796   15633.9733
   12797   15723.7197
   12798   15706.1765
   12799   15587.2837
   12800   15726.8680
   12801   15957.0630
   12802   15605.2895
   12803   15778.8250
   12804   15899.8426
   12805   15654.9221
   12806   15636.3164
   12807   15734.2811
   12808   15859.2474
   12809   15595.0901
   12810   15894.3080
   12811   15818.1668
   12812   15798.0845
   12813   16110.3290
   12814   15729.4826
   12815   15952.8509
   12816   15932.4161
   12817   15891.4194
   12818   15635.8006
   12819   15601.4076
   12820   15757.1810
   12821   15695.6882
   12822   15881.4287
   12823   15775.6393
   12824   15600.2295
   12825   15793.4709
   12826   15896.9077
   12827   15514.0070
   12828   15890.4164
   12829   15761.2148
   12830   15882.5910
   12831   16104.1595
   12832   15991.2445
   12833   15882.7982
   12834   15650.0230
   12835   15577.1943
   12836   15772.9313
   12837   15571.9510
   12838   15583.0028
   12839   15341.7039
   12840   15415.4556
   12841   15690.6826
   12842   15561.7227
   12843   15484.6915
   12844   15768.1514
   12845   15842.5354
   12846   15524.0443
   12847   15683.7171
   12848   15853.2094
   12849   15585.1105
   12850   15492.1302
   12851   15684.0579
   12852   15485.3005
   12853   15512.0172
   12854   15397.2266
   12855   15430.5778
   12856   15625.7650
   12857   15337.1725
   12858   15645.8574
   12859   15561.5480
   12860   15578.2085
   12861   15584.9285
   12862   15544.3076
   12863   15506.2867
   12864   15440.3247
   12865   15504.5480
   12866   15442.8098
   12867   15638.7062
   12868   15554.4759
   12869   15432.7747
   12870   15475.8787
   12871   15362.6788
   12872   15732.3634
   12873   15346.6192
   12874   15663.1234
   12875   15532.9368
   12876   15621.1814
   12877   15683.0971
   12878   15552.8409
   12879   15559.8333
   12880   15518.9018
   12881   15520.3290
   12882   15510.2060
   12883   15324.8811
   12884   15730.5706
   12885   15639.9145
   12886   15403.3617
   12887   15709.2624
   12888   15697.1519
   12889   15902.2297
   12890   16030.5492
   12891   15800.4342
   12892   15456.1180
   12893   15654.4274
   12894   15586.1149
   12895   15277.6634
   12896   15483.0722
   12897   15521.3524
   12898   15671.6357
   12899   15995.9707
   12900   15552.5718
   12901   15431.6689
   12902   15608.1915
   12903   15546.5081
   12904   15449.2596
   12905   15231.0286
   12906   15631.2924
   12907   15450.8269
   12908   15615.8140
   12909   15527.4679
   12910   15509.5772
   12911   15325.8903
   12912   15203.8865
   12913   15382.4374
   12914   15357.4191
   12915   15578.7806
   12916   15281.8739
   12917   15435.1458
   12918   15526.8632
   12919   15424.3461
   12920   15552.3575
   12921   15459.1860
   12922   15284.5531
   12923   15188.9492
   12924   15518.2029
   12925   15338.4963
   12926   15578.2092
   12927   15060.1077
   12928   15252.9416
   12929   15354.4507
   12930   15230.2260
   12931   15229.7875
   12932   15428.9540
   12933   15355.9198
   12934   15299.4241
   12935   15273.1338
   12936   15176.9903
   12937   15304.5067
   12938   15286.0523
   12939   15133.1339
   12940   15177.6221
   12941   15477.6175
   12942   15272.3063
   12943   15555.7110
   12944   15276.2031
   12945   15255.3649
   12946   15080.2913
   12947   15331.0053
   12948   15032.8268
   12949   15222.2854
   12950   15244.2875
   12951   15344.9763
   12952   15302.6645
   12953   15400.7239
   12954   15431.0331
   12955   15521.6908
   12956   15435.8810
   12957   15221.9972
   12958   15398.2600
   12959   15236.5329
   12960   15457.5720
   12961   15180.8037
   12962   15424.4670
   12963   15345.7660
   12964   15223.0885
   12965   15234.7179
   12966   15376.2984
   12967   15491.1788
   12968   15286.0021
   12969   15459.4546
   12970   15278.9699
   12971   15226.5667
   12972   15185.9190
   12973   15345.3256
   12974   15228.4036
   12975   15343.2212
   12976   15554.7492
   12977   15339.1858
   12978   15096.0462
   12979   15426.8892
   12980   15144.8021
   12981   15268.5176
   12982   15191.5288
   12983   15062.5450
   12984   15094.0729
   12985   15182.7105
   12986   15191.7750
   12987   15363.2649
   12988   15022.8707
   12989   15315.2689
   12990   15392.2976
   12991   15542.1613
   12992   15384.6393
   12993   15305.0952
   12994   15206.1416
   12995   15254.2912
   12996   15220.7934
   12997   15256.8223
   12998   15605.8240
   12999   15179.9974
   13000   15307.6089
   13001   15267.9036
   13002   15449.2131
   13003   15356.2021
   13004   15131.0691
   13005   15242.3872
   13006   15205.9287
   13007   15187.2425
   13008   15237.4277
   13009   15141.3826
   13010   14974.8003
   13011   15198.1977
   13012   15217.5090
   13013   15249.6871
   13014   15225.3398
   13015   15012.3376
   13016   15176.7674
   13017   15038.8027
   13018   15038.1940
   13019   15232.5735
   13020   14933.7626
   13021   15154.6268
   13022   14794.5115
   13023   15137.8674
   13024   15096.8166
   13025   15174.5994
   13026   15194.5083
   13027   14953.5790
   13028   15025.5409
   13029   14978.5714
   13030   15198.4679
   13031   15071.7665
   13032   15309.6204
   13033   15253.4770
   13034   15285.3403
   13035   15522.6050
   13036   15259.5383
   13037   15157.9045
   13038   15195.6148
   13039   15147.9507
   13040   15221.4454
   13041   14923.6350
   13042   15153.9293
   13043   15200.1953
   13044   15166.4102
   13045   15537.7697
   13046   15251.3365
   13047   15077.8325
   13048   15142.9261
   13049   15409.2865
   13050   15372.4394
   13051   15521.8791
   13052   15836.8089
   13053   15258.5126
   13054   15351.0678
   13055   15493.7647
   13056   15396.8519
   13057   15395.1571
   13058   15240.3510
   13059   15266.5124
   13060   15050.3139
   13061   15040.9407
   13062   15020.1513
   13063   15285.4322
   13064   15198.0893
   13065   15151.8073
   13066   15251.8624
   13067   15337.6193
   13068   15234.2198
   13069   14957.0744
   13070   15265.1708
   13071   15146.3428
   13072   15319.0664
   13073   15148.3155
   13074   14995.7815
   13075   15022.2363
   13076   15368.2353
   13077   15083.4148
   13078   14966.3594
   13079   15097.7905
   13080   15254.1822
   13081   14833.8539
   13082   14895.9969
   13083   14856.7866
   13084   14904.9896
   13085   14910.2614
   13086   15077.1212
   13087   15371.0310
   13088   14745.4253
   13089   15160.0400
   13090   14871.1250
   13091   14990.2046
   13092   15018.2642
   13093   15210.8883
   13094   14954.4357
   13095   15277.0609
   13096   15118.1833
   13097   15211.1647
   13098   15248.3973
   13099   15507.9383
   13100   15150.5185
   13101   15139.8549
   13102   15413.2556
   13103   15225.0057
   13104   15227.6818
   13105   15160.7243
   13106   15314.9062
   13107   15460.5747
   13108   15375.4021
   13109   15439.1938
   13110   15290.3754
   13111   15288.1845
   13112   15016.7210
   13113   15299.5824
   13114   15306.0746
   13115   15557.1055
   13116   15704.5513
   13117   15441.7240
   13118   15317.1881
   13119   15261.9897
   13120   15084.0945
   13121   15107.0930
   13122   15057.6843
   13123   15422.5489
   13124   15227.2540
   13125   15213.5448
   13126   14960.6270
   13127   14978.7111
   13128   15288.8841
   13129   15199.8065
   13130   15020.3545
   13131   15279.2424
   13132   15160.6316
   13133   14937.6563
   13134   15132.1776
   13135   14952.8279
   13136   15191.0089
   13137   15090.8144
   13138   15314.8915
   13139   15027.4198
   13140   15164.0673
   13141   15245.0999
   13142   15145.7605
   13143   15339.8037
   13144   15032.8355
   13145   15331.8500
   13146   14982.8995
   13147   15459.2235
   13148   15104.6653
   13149   15184.0384
   13150   15214.5310
   13151   15060.5015
   13152   15375.4158
   13153   14960.3152
   13154   15042.7563
   13155   15229.8694
   13156   15302.4006
   13157   14927.4346
   13158   15092.8751
   13159   15082.4622
   13160   14848.7108
   13161   14901.3780
   13162   15042.6358
   13163   14830.9170
   13164   15020.6009
   13165   14828.5921
   13166   14999.8103
   13167   15043.5659
   13168   14991.4874
   13169   14957.3146
   13170   14729.4030
   13171   15173.6309
   13172   15088.2498
   13173   15049.5959
   13174   14919.3243
   13175   14924.7941
   13176   15071.9801
   13177   14941.9613
   13178   15024.1658
   13179   14903.2345
   13180   15074.3237
   13181   14844.0545
   13182   15113.8491
   13183   15161.8893
   13184   14832.8686
   13185   15003.7677
   13186   15116.9601
   13187   15257.7034
   13188   14982.3807
   13189   15224.1056
   13190   15057.9324
   13191   15100.7264
   13192   14879.1137
   13193   15125.9446
   13194   14701.0298
   13195   15017.3516
   13196   15119.0453
   13197   15023.4315
   13198   15033.1138
   13199   15082.7308
   13200   14855.1742
   13201   15206.4716
   13202   15246.9524
   13203   15408.6320
   13204   15290.5903
   13205   15430.1249
   13206   15110.7681
   13207   15387.4808
   13208   15600.1203
   13209   15351.3856
   13210   15297.7026
   13211   15295.8659
   13212   15167.9572
   13213   15333.6499
   13214   15193.7021
   13215   15192.4705
   13216   15411.2890
   13217   15539.8228
   13218   15066.2811
   13219   15253.9212
   13220   15356.9517
   13221   15315.6063
   13222   15068.9241
   13223   14761.1251
   13224   15026.5657
   13225   14946.6171
   13226   15023.9537
   13227   14866.1183
   13228   14794.9881
   13229   14839.3612
   13230   15004.6409
   13231   14742.9418
   13232   14698.4752
   13233   15046.2584
   13234   15015.5752
   13235   14767.3286
   13236   14849.5737
   13237   14899.0070
   13238   15046.1179
   13239   15033.0313
   13240   14993.4960
   13241   15092.3186
   13242   15023.6760
   13243   14701.8482
   13244   14977.6365
   13245   15120.3003
   13246   15260.4097
   13247   14916.3685
   13248   15277.7399
   13249   15019.1772
   13250   15055.8097
   13251   14920.8122
   13252   14784.0661
   13253   14785.1747
   13254   14984.5825
   13255   14866.6158
   13256   14909.4517
   13257   14703.0702
   13258   14854.1573
   13259   15053.7712
   13260   14817.5926
   13261   14622.9752
   13262   14813.3357
   13263   14788.9583
   13264   14800.8171
   13265   14879.0615
   13266   14690.2924
   13267   14750.4653
   13268   14833.6873
   13269   14909.1867
   13270   14785.2114
   13271   14844.3584
   13272   14714.8827
   13273   14726.2491
   13274   14697.9874
   13275   14791.3336
   13276   14888.3306
   13277   14819.1771
   13278   14871.3111
   13279   14845.2362
   13280   14761.7226
   13281   14627.0804
   13282   14809.0429
   13283   14587.9007
   13284   14618.4301
   13285   14619.1959
   13286   14794.0578
   13287   14728.6827
   13288   14773.6788
   13289   14799.8541
   13290   14818.9592
   13291   14677.4128
   13292   14825.1220
   13293   14794.4025
   13294   14872.9406
   13295   14854.4617
   13296   14669.2909
   13297   14736.2639
   13298   15035.5394
   13299   14718.8606
   13300   14787.4778
   13301   14892.2825
   13302   14907.2770
   13303   14822.6910
   13304   14729.0414
   13305   14928.1760
   13306   14721.2683
   13307   15175.9406
   13308   14845.2342
   13309   14974.8752
   13310   14871.8593
   13311   14805.1298
   13312   14895.8092
   13313   14941.0724
   13314   14930.6399
   13315   14960.0280
   13316   14956.1078
   13317   14922.3756
   13318   14987.9025
   13319   14914.7356
   13320   15153.0166
   13321   14759.7733
   13322   14786.6864
   13323   14842.9116
   13324   15041.5046
   13325   15123.1540
   13326   15255.2683
   13327   15077.7158
   13328   15021.4413
   13329   15058.8525
   13330   14870.9365
   13331   15146.3978
   13332   14916.2127
   13333   14970.6405
   13334   15070.1626
   13335   15115.7624
   13336   15346.3309
   13337   15012.4341
   13338   15303.7973
   13339   14997.9627
   13340   14832.4068
   13341   15147.3661
   13342   14994.1215
   13343   15033.1382
   13344   15010.0935
   13345   15168.4249
   13346   14939.1503
   13347   15107.4759
   13348   15121.5843
   13349   14896.8538
   13350   14921.2834
   13351   15010.2504
   13352   14830.1143
   13353   15110.9382
   13354   14813.1637
   13355   14690.8765
   13356   14814.1307
   13357   14833.0335
   13358   15206.8892
   13359   15123.6118
   13360   15387.2617
   13361   15168.5214
   13362   14958.8627
   13363   15116.5156
   13364   15122.8431
   13365   15094.3752
   13366   15171.7432
   13367   15229.1221
   13368   15609.5844
   13369   15116.3546
   13370   15074.8980
   13371   15195.0436
   13372   15388.3037
   13373   15295.2374
   13374   15161.0783
   13375   15220.1565
   13376   15284.0404
   13377   15057.8383
   13378   15250.1342
   13379   14988.8501
   13380   15083.5998
   13381   15073.3987
   13382   15068.3129
   13383   14898.5320
   13384   15006.5106
   13385   14831.9540
   13386   14980.0031
   13387   14912.2954
   13388   14971.2820
   13389   14787.2532
   13390   14811.7173
   13391   14849.4125
   13392   14646.9067
   13393   15154.9183
   13394   14933.0520
   13395   14909.1815
   13396   15067.6115
   13397   14775.8394
   13398   14910.2216
   13399   14996.9071
   13400   15164.9810
   13401   14910.4998
   13402   14920.3518
   13403   14735.1301
   13404   14941.7932
   13405   14833.3870
   13406   15003.7932
   13407   14650.1221
   13408   14721.6609
   13409   14764.3567
   13410   14791.7646
   13411   14983.3928
   13412   14879.8129
   13413   14765.8904
   13414   14855.7695
   13415   15041.7916
   13416   14821.5976
   13417   14835.9801
   13418   14558.6416
   13419   14839.4030
   13420   14565.4333
   13421   14771.7906
   13422   14685.3303
   13423   14717.4207
   13424   14805.7003
   13425   14655.8295
   13426   14954.8563
   13427   14807.8001
   13428   14796.9762
   13429   14632.4480
   13430   14741.6489
   13431   14618.6003
   13432   14525.1956
   13433   14645.3719
   13434   14733.1259
   13435   14657.2276
   13436   14620.8662
   13437   14843.1216
   13438   14734.8014
   13439   14721.3636
   13440   14698.8707
   13441   14696.2217
   13442   14700.2513
   13443   14739.7190
   13444   14652.2210
   13445   14734.7746
   13446   15084.8253
   13447   14629.4664
   13448   14729.5686
   13449   14918.2147
   13450   14825.0028
   13451   14875.2398
   13452   14853.1131
   13453   14941.8964
   13454   14923.2359
   13455   15051.9712
   13456   14768.7684
   13457   14767.9174
   13458   14999.1098
   13459   14797.3571
   13460   15037.5322
   13461   14793.8975
   13462   14866.4761
   13463   14720.5500
   13464   14820.7401
   13465   14824.0809
   13466   15081.0655
   13467   14911.4222
   13468   14987.0882
   13469   15127.6364
   13470   14786.2539
   13471   14909.3336
   13472   14785.6071
   13473   15022.8077
   13474   15043.2148
   13475   14544.9638
   13476   15090.4506
   13477   14681.0748
   13478   15051.3440
   13479   14820.7469
   13480   14906.2890
   13481   14886.6323
   13482   14819.7534
   13483   14783.2236
   13484   14853.5718
   13485   14721.2365
   13486   14933.8962
   13487   14905.8438
   13488   14878.1487
   13489   14941.7032
   13490   14856.6693
   13491   14720.7434
   13492   14815.3558
   13493   14677.7380
   13494   14598.5471
   13495   14760.9753
   13496   14938.6778
   13497   14845.7918
   13498   14806.0004
   13499   14659.9476
   13500   14626.4823
   13501   14786.3521
   13502   14790.9189
   13503   14723.1462
   13504   14865.3758
   13505   14842.5869
   13506   14790.0885
   13507   14767.4720
   13508   14637.0348
   13509   14710.8458
   13510   14706.4599
   13511   15047.4596
   13512   14811.6347
   13513   14832.2462
   13514   14870.3683
   13515   15041.2475
   13516   15181.6665
   13517   14708.8944
   13518   15068.5298
   13519   14924.6668
   13520   14892.1205
   13521   14731.3615
   13522   14910.4031
   13523   14940.0834
   13524   15043.7205
   13525   14706.5489
   13526   14830.1931
   13527   14742.3610
   13528   14580.5986
   13529   14722.7384
   13530   14580.7237
   13531   14966.4756
   13532   14926.1401
   13533   14795.5545
   13534   14900.4563
   13535   14732.1040
   13536   14701.3587
   13537   14719.1193
   13538   14813.8386
   13539   14706.4883
   13540   14446.4596
   13541   14281.1795
   13542   14655.0132
   13543   14507.9115
   13544   14606.5308
   13545   14805.3165
   13546   14514.1805
   13547   14969.5404
   13548   14790.0214
   13549   14642.2267
   13550   14476.1813
   13551   14878.4238
   13552   14654.8209
   13553   14456.8037
   13554   14647.8483
   13555   14496.2728
   13556   14532.0203
   13557   14519.3993
   13558   14417.8862
   13559   14440.3848
   13560   14513.2953
   13561   14595.8263
   13562   14551.3123
   13563   14483.5536
   13564   14549.5666
   13565   14660.7007
   13566   14420.3125
   13567   14705.3401
   13568   14627.5113
   13569   14469.9623
   13570   14636.1989
   13571   14574.7480
   13572   14426.8709
   13573   14516.6751
   13574   14700.6348
   13575   14311.7024
   13576   14379.2332
   13577   14268.1284
   13578   14560.6108
   13579   14474.8444
   13580   14288.4508
   13581   14332.5111
   13582   14502.4782
   13583   14721.6926
   13584   14658.9415
   13585   14616.6164
   13586   14513.2873
   13587   14419.4792
   13588   14470.7503
   13589   14545.8050
   13590   14653.1127
   13591   14805.5517
   13592   14904.5438
   13593   14964.6562
   13594   15108.9977
   13595   14728.2713
   13596   14934.8518
   13597   15120.2853
   13598   14732.7297
   13599   15240.8108
   13600   14960.0620
   13601   14916.3943
   13602   14998.6505
   13603   14966.4960
   13604   14756.2301
   13605   14784.7348
   13606   14835.2283
   13607   14970.5137
   13608   14988.0206
   13609   15282.8682
   13610   15211.9392
   13611   14755.4424
   13612   14618.0672
   13613   14782.6618
   13614   14860.3995
   13615   14743.1997
   13616   15162.8447
   13617   14984.5222
   13618   14911.0271
   13619   14940.9134
   13620   14792.4155
   13621   14957.5634
   13622   14922.2364
   13623   14974.7171
   13624   15158.8444
   13625   14857.1019
   13626   14927.4871
   13627   14792.3469
   13628   14949.3501
   13629   14901.2866
   13630   14776.3222
   13631   15024.0680
   13632   15021.6153
   13633   14636.4842
   13634   14818.3632
   13635   14635.8096
   13636   14795.0395
   13637   14666.4815
   13638   14792.2546
   13639   14970.5260
   13640   14961.9411
   13641   14754.0645
   13642   14859.0010
   13643   14873.9885
   13644   14834.0485
   13645   14957.8034
   13646   14928.7040
   13647   14872.5797
   13648   14940.2077
   13649   15044.1336
   13650   15183.8112
   13651   15053.8725
   13652   14850.2695
   13653   14945.8516
   13654   14801.6907
   13655   14879.9301
   13656   14939.7793
   13657   14816.8794
   13658   14774.4512
   13659   14707.2093
   13660   15212.0565
   13661   15062.9444
   13662   14887.2968
   13663   15088.4733
   13664   14792.6671
   13665   14676.4480
   13666   14862.6100
   13667   14984.3577
   13668   14717.6230
   13669   14746.0057
   13670   15063.0431
   13671   14971.6058
   13672   14790.8109
   13673   14990.6469
   13674   14868.6350
   13675   14546.5276
   13676   14605.2767
   13677   14423.1669
   13678   14792.8134
   13679   14832.9988
   13680   14710.0247
   13681   14797.2823
   13682   14766.8293
   13683   14848.4084
   13684   14674.4691
   13685   14659.8930
   13686   14831.8143
   13687   14562.8342
   13688   14816.9123
   13689   14764.3328
   13690   14623.8420
   13691   14627.7946
   13692   14862.8747
   13693   14643.1420
   13694   14834.0009
   13695   14831.9727
   13696   14825.4510
   13697   14706.8349
   13698   15178.0361
   13699   14585.1638
   13700   14800.7503
   13701   15076.7638
   13702   14847.9660
   13703   14995.0950
   13704   14770.5230
   13705   15020.2404
   13706   14889.3957
   13707   14934.3213
   13708   14582.1047
   13709   14965.5468
   13710   14870.9784
   13711   14605.4145
   13712   14435.5491
   13713   14790.4580
   13714   14665.4359
   13715   14693.5390
   13716   14502.0866
   13717   14227.9675
   13718   14652.6896
   13719   14557.0990
   13720   14457.6541
   13721   14711.0150
   13722   14599.5383
   13723   14523.3337
   13724   14300.5516
   13725   14718.8243
   13726   14828.7931
   13727   14426.5817
   13728   14624.9659
   13729   14214.7262
   13730   14523.1625
   13731   14558.6388
   13732   14478.6604
   13733   14531.5935
   13734   14822.8101
   13735   14683.6790
   13736   14489.1410
   13737   14739.5866
   13738   14611.1612
   13739   14974.9309
   13740   14601.5590
   13741   14620.6080
   13742   14579.3965
   13743   14753.1332
   13744   14554.4890
   13745   14460.7537
   13746   14559.0509
   13747   14578.4712
   13748   14322.4796
   13749   14520.9948
   13750   14722.7166
   13751   14665.4594
   13752   14322.1201
   13753   14268.9089
   13754   14653.5935
   13755   14446.9538
   13756   14705.4682
   13757   14736.6538
   13758   14782.7746
   13759   14824.8604
   13760   14766.4830
   13761   14702.4616
   13762   14809.0395
   13763   14771.7244
   13764   14753.1358
   13765   14928.3020
   13766   14857.9504
   13767   14957.6987
   13768   14784.4248
   13769   14863.5528
   13770   14849.7076
   13771   14695.2451
   13772   14843.1226
   13773   14731.3112
   13774   14906.7570
   13775   14594.7027
   13776   14776.0971
   13777   14841.3356
   13778   14658.9018
   13779   14641.6460
   13780   14783.0933
   13781   14589.7602
   13782   14679.9938
   13783   14747.5205
   13784   15194.7132
   13785   14593.3507
   13786   14894.6394
   13787   14795.6491
   13788   14628.1885
   13789   14823.3947
   13790   15119.7671
   13791   14880.5004
   13792   14803.7689
   13793   14856.4018
   13794   14788.0630
   13795   14698.8694
   13796   14867.6795
   13797   14862.1569
   13798   14765.9745
   13799   15045.4784
   13800   14932.1357
   13801   14790.5191
   13802   14663.2602
   13803   14789.4829
   13804   14560.6209
   13805   14744.9985
   13806   15066.4258
   13807   14720.6167
   13808   14831.7202
   13809   14692.4208
   13810   14772.2259
   13811   14792.8707
   13812   14646.3843
   13813   14809.5300
   13814   14736.5667
   13815   14734.6352
   13816   14524.8941
   13817   14638.1137
   13818   14398.4296
   13819   14546.3353
   13820   14753.4245
   13821   14598.3434
   13822   14887.8165
   13823   14862.4062
   13824   15014.2310
   13825   14826.7053
   13826   14649.8406
   13827   14884.4989
   13828   14942.0009
   13829   14949.8855
   13830   14875.2229
   13831   14866.2859
   13832   14594.0446
   13833   14863.5590
   13834   14834.3633
   13835   14743.5633
   13836   14562.1392
   13837   14645.1547
   13838   14799.9598
   13839   14856.9176
   13840   14858.2381
   13841   14888.5321
   13842   14851.2639
   13843   14890.9772
   13844   15252.9683
   13845   15077.6526
   13846   14639.4876
   13847   15056.6065
   13848   14902.2688
   13849   14948.3662
   13850   14952.6795
   13851   15001.2776
   13852   14915.5584
   13853   14670.1096
   13854   14978.2463
   13855   14722.4515
   13856   14559.5193
   13857   14897.7719
   13858   14754.0064
   13859   14738.5068
   13860   14968.8344
   13861   14935.3628
   13862   15042.1098
   13863   14943.5657
   13864   15056.7504
   13865   14875.0056
   13866   15006.4084
   13867   14996.8881
   13868   14817.6002
   13869   14691.9626
   13870   14914.5662
   13871   14782.9073
   13872   14653.5089
   13873   14939.5845
   13874   14828.3810
   13875   14862.0658
   13876   15063.5304
   13877   14878.7813
   13878   15112.7066
   13879   14729.0507
   13880   14677.7972
   13881   14818.3979
   13882   14973.0859
   13883   14767.3042
   13884   14750.0117
   13885   14568.2501
   13886   14983.5098
   13887   14713.3343
   13888   14728.8454
   13889   14844.0332
   13890   14881.1248
   13891   14861.4167
   13892   14845.7607
   13893   14861.7134
   13894   14945.0478
   13895   14626.5882
   13896   14730.3372
   13897   14845.2975
   13898   14714.7898
   13899   14751.5191
   13900   14692.1971
   13901   14844.8677
   13902   14913.2078
   13903   14801.9998
   13904   14867.5426
   13905   14902.6953
   13906   14783.5309
   13907   15067.4449
   13908   14810.6938
   13909   14931.8643
   13910   15089.8233
   13911   14969.4912
   13912   15250.4669
   13913   14961.2769
   13914   15024.0872
   13915   15037.9623
   13916   15068.5744
   13917   15093.3294
   13918   15031.2892
   13919   14826.3467
   13920   14779.4943
   13921   14854.2152
   13922   14796.1501
   13923   14949.3120
   13924   15083.7103
   13925   15058.7537
   13926   14794.6422
   13927   15004.1617
   13928   14758.2015
   13929   15196.2091
   13930   15330.7484
   13931   15038.7411
   13932   14826.0781
   13933   14998.2131
   13934   14878.5100
   13935   14972.5111
   13936   14949.0521
   13937   15017.6773
   13938   15109.3375
   13939   15153.3397
   13940   15058.6665
   13941   15019.1008
   13942   14780.3708
   13943   15082.3729
   13944   14911.3907
   13945   15020.4057
   13946   15094.0544
   13947   15237.6794
   13948   15202.7544
   13949   14982.9530
   13950   14980.1824
   13951   14707.7470
   13952   15042.3970
   13953   14982.9719
   13954   15013.0113
   13955   15007.2087
   13956   15070.5729
   13957   15128.8126
   13958   15159.6607
   13959   14872.8838
   13960   15132.3951
   13961   15262.0292
   13962   15149.9206
   13963   14892.5813
   13964   15116.4442
   13965   15151.9821
   13966   15320.1017
   13967   15130.8666
   13968   15226.9629
   13969   15284.3910
   13970   15181.5015
   13971   15459.9005
   13972   15350.4498
   13973   15290.9287
   13974   15373.7843
   13975   15015.7428
   13976   15301.9680
   13977   15320.7569
   13978   15179.3129
   13979   15301.8187
   13980   14929.4187
   13981   15216.9831
   13982   15079.7956
   13983   15190.0212
   13984   15342.7554
   13985   15312.4944
   13986   15156.0025
   13987   15126.7630
   13988   15160.2435
   13989   15370.6064
   13990   15125.9862
   13991   15318.9580
   13992   15327.0361
   13993   15438.9608
   13994   15159.7134
   13995   15172.0502
   13996   14623.9716
   13997   15052.1143
   13998   15020.3866
   13999   14957.4698
   14000   14961.6700
   14001   14884.2730
   14002   15404.9350
   14003   15362.8714
   14004   14998.6005
   14005   15308.6148
   14006   15030.7262
   14007   15292.4334
   14008   15208.3422
   14009   15103.4978
   14010   15124.2129
   14011   14855.6115
   14012   14918.6819
   14013   14901.9526
   14014   14952.0095
   14015   15018.0310
   14016   15031.6082
   14017   14923.8838
   14018   15082.0192
   14019   15050.7370
   14020   15121.5823
   14021   14993.8491
   14022   15183.5959
   14023   14994.5364
   14024   15002.9687
   14025   14918.7738
   14026   14792.5631
   14027   15254.4039
   14028   15068.8327
   14029   15162.3778
   14030   15385.8696
   14031   15045.8006
   14032   14995.1015
   14033   15093.9762
   14034   15214.6788
   14035   15212.2284
   14036   14941.8096
   14037   14902.0615
   14038   15082.6771
   14039   14862.9926
   14040   15004.0434
   14041   15110.1905
   14042   15028.1307
   14043   15077.9528
   14044   15206.8497
   14045   14985.1979
   14046   14971.9936
   14047   15129.3072
   14048   15209.3420
   14049   14930.8379
   14050   15156.6361
   14051   15306.1956
   14052   15309.0939
   14053   15101.6131
   14054   14920.8216
   14055   14873.4385
   14056   14863.0385
   14057   14837.0278
   14058   15056.1807
   14059   14813.6122
   14060   14949.8584
   14061   14940.5793
   14062   14737.3397
   14063   14713.0087
   14064   14769.4023
   14065   14898.0071
   14066   14837.2613
   14067   14851.8838
   14068   15176.6058
   14069   14870.8505
   14070   14816.1813
   14071   14738.7816
   14072   14637.1493
   14073   14620.2362
   14074   14835.8931
   14075   14728.8093
   14076   14895.2024
   14077   14848.3005
   14078   15079.5153
   14079   14997.3286
   14080   14848.7980
   14081   15160.2218
   14082   14981.6903
   14083   15235.0131
   14084   14877.2818
   14085   14947.6626
   14086   14875.2340
   14087   14843.0067
   14088   15047.4635
   14089   14915.1324
   14090   14910.9672
   14091   15100.0398
   14092   15004.4390
   14093   15219.5318
   14094   15138.5833
   14095   14963.8717
   14096   15085.8389
   14097   14900.4674
   14098   14848.5046
   14099   14852.5050
   14100   14901.3460
   14101   14900.1590
   14102   14721.7998
   14103   14707.1922
   14104   14595.1033
   14105   14710.4050
   14106   14797.8278
   14107   14836.5026
   14108   14417.4614
   14109   14687.8364
   14110   14849.6964
   14111   15058.7959
   14112   15066.4287
   14113   14891.8915
   14114   14956.7121
   14115   14950.3118
   14116   14927.6088
   14117   15045.8525
   14118   15157.7942
   14119   14828.7317
   14120   15078.7036
   14121   14786.0419
   14122   15119.9842
   14123   14898.4730
   14124   15305.4714
   14125   15054.9133
   14126   14893.9180
   14127   14965.8204
   14128   15225.8831
   14129   15099.8387
   14130   14976.0629
   14131   14829.4565
   14132   14888.7652
   14133   14878.1657
   14134   14966.7647
   14135   14760.5852
   14136   14859.6661
   14137   14924.4466
   14138   15111.4626
   14139   14731.2768
   14140   15066.3085
   14141   15015.4275
   14142   14877.5707
   14143   15095.3433
   14144   15120.9824
   14145   14910.2994
   14146   14737.8648
   14147   14750.3084
   14148   14958.7514
   14149   14868.1623
   14150   14897.3645
   14151   14713.5545
   14152   14929.4207
   14153   14813.0168
   14154   15161.7150
   14155   15078.7166
   14156   15240.3423
   14157   15123.4498
   14158   15169.4214
   14159   15318.5138
   14160   15299.8179
   14161   15159.6652
   14162   14859.4277
   14163   14863.0727
   14164   14904.9400
   14165   14993.8671
   14166   15209.2350
   14167   14982.9099
   14168   15034.5493
   14169   14889.6523
   14170   14888.8515
   14171   14578.6225
   14172   15012.2148
   14173   14837.4631
   14174   14832.8544
   14175   14882.7108
   14176   14942.7769
   14177   14778.7543
   14178   15000.5873
   14179   14877.6061
   14180   15042.4199
   14181   14901.0276
   14182   14945.3102
   14183   15230.7116
   14184   14977.5661
   14185   15030.5887
   14186   15234.9036
   14187   14734.3108
   14188   15078.2075
   14189   14886.5133
   14190   14918.5200
   14191   14967.4315
   14192   14989.3265
   14193   14955.7583
   14194   15166.8563
   14195   15089.5281
   14196   15058.1545
   14197   15002.5622
   14198   14892.9984
   14199   15309.0748
   14200   15181.6565
   14201   15053.2666
   14202   15182.4232
   14203   14838.5405
   14204   15017.1210
   14205   14754.4217
   14206   14945.6439
   14207   14958.6153
   14208   14861.6673
   14209   15210.9338
   14210   14974.0006
   14211   15154.8138
   14212   15230.9571
   14213   15216.4231
   14214   14938.6882
   14215   15131.2717
   14216   15024.6934
   14217   15309.2352
   14218   15077.9049
   14219   15341.8003
   14220   15241.1667
   14221   15288.6221
   14222   15053.7641
   14223   15128.2713
   14224   14965.8240
   14225   14911.0235
   14226   14967.9303
   14227   14955.7046
   14228   14821.8002
   14229   15042.9479
   14230   14894.8641
   14231   14816.0643
   14232   14684.8610
   14233   14945.3263
   14234   14923.0910
   14235   14680.5970
   14236   14946.0409
   14237   14757.2616
   14238   14780.0259
   14239   14713.0615
   14240   14727.8346
   14241   14734.9312
   14242   15123.9554
   14243   15085.0451
   14244   14641.4664
   14245   14950.7784
   14246   14984.0232
   14247   14879.3159
   14248   14856.1392
   14249   14924.0875
   14250   14957.9532
   14251   15163.8851
   14252   15044.3992
   14253   14685.7175
   14254   15228.2012
   14255   14999.4392
   14256   14896.7768
   14257   15306.6734
   14258   14814.5664
   14259   14819.1742
   14260   14816.0205
   14261   15159.0519
   14262   14981.6180
   14263   14883.4244
   14264   14825.8317
   14265   14888.8349
   14266   14863.8739
   14267   15147.2053
   14268   15076.8682
   14269   14760.1649
   14270   14566.4180
   14271   14745.9070
   14272   14826.8595
   14273   14878.9212
   14274   14905.4061
   14275   14987.7874
   14276   14796.9071
   14277   14835.4699
   14278   14886.3997
   14279   15003.9311
   14280   14724.6177
   14281   14707.4588
   14282   14908.1678
   14283   14812.2318
   14284   14934.4237
   14285   14975.3920
   14286   14986.1305
   14287   15014.7986
   14288   14841.4066
   14289   14964.8456
   14290   15016.8764
   14291   14861.0646
   14292   14640.3882
   14293   14746.1130
   14294   14997.4700
   14295   14826.4103
   14296   14810.7952
   14297   14875.6515
   14298   14919.3847
   14299   14719.5981
   14300   15082.0079
   14301   14827.4833
   14302   14698.3124
   14303   14720.1402
   14304   14943.1667
   14305   14861.6764
   14306   14904.8647
   14307   14674.1455
   14308   14608.3472
   14309   15008.7347
   14310   14834.0039
   14311   14960.1697
   14312   15018.6438
   14313   15021.9832
   14314   14687.0339
   14315   14981.3800
   14316   15045.1973
   14317   14953.8227
   14318   15001.3241
   14319   15058.6730
   14320   15462.0706
   14321   14886.6893
   14322   14922.5808
   14323   14814.9020
   14324   14803.3888
   14325   14908.7846
   14326   14935.5936
   14327   14931.2730
   14328   15090.7262
   14329   14835.6775
   14330   14844.6378
   14331   15057.5623
   14332   14712.3086
   14333   15066.9549
   14334   15076.1256
   14335   14845.8875
   14336   15143.2837
   14337   14642.0716
   14338   14809.3557
   14339   15104.6732
   14340   15077.4039
   14341   15247.3144
   14342   15194.8237
   14343   14982.9937
   14344   14888.2475
   14345   15069.9421
   14346   15033.4203
   14347   15166.5515
   14348   14897.7376
   14349   14976.3054
   14350   15297.3880
   14351   15004.6174
   14352   15136.6370
   14353   15047.2884
   14354   15241.7630
   14355   15213.5711
   14356   15172.0685
   14357   15128.1275
   14358   14764.4074
   14359   15030.8576
   14360   14919.9666
   14361   15150.0142
   14362   14936.2468
   14363   15139.0513
   14364   14706.1654
   14365   15156.8787
   14366   15018.7781
   14367   14956.1034
   14368   14957.1294
   14369   14883.4857
   14370   14864.9611
   14371   14938.8586
   14372   15355.3921
   14373   14773.4199
   14374   15287.2873
   14375   14875.1696
   14376   15010.0770
   14377   14969.6153
   14378   15209.9200
   14379   15168.8004
   14380   15198.3768
   14381   15181.1940
   14382   15232.1721
   14383   15106.6097
   14384   14853.7732
   14385   15401.3022
   14386   15271.8331
   14387   15262.9779
   14388   15068.8388
   14389   15194.2167
   14390   15101.3668
   14391   15112.6513
   14392   15114.2689
   14393   15103.0643
   14394   14994.8970
   14395   15147.4331
   14396   14852.1001
   14397   15070.6691
   14398   15139.3934
   14399   15191.4775
   14400   15206.1745
   14401   15307.8596
   14402   15147.4758
   14403   15256.7062
   14404   15002.8356
   14405   15061.7798
   14406   15049.5088
   14407   15051.4192
   14408   15132.2647
   14409   14925.8237
   14410   14958.5286
   14411   15086.6633
   14412   15210.1015
   14413   14924.2211
   14414   15084.5945
   14415   14814.2609
   14416   15032.6794
   14417   14846.8037
   14418   14937.3720
   14419   14848.5611
   14420   15084.4087
   14421   15069.7180
   14422   14783.6843
   14423   15080.5363
   14424   14945.0690
   14425   14979.9024
   14426   14941.2306
   14427   14861.5637
   14428   14816.1812
   14429   15053.2705
   14430   14891.5052
   14431   15030.9414
   14432   14638.3461
   14433   15309.7786
   14434   15132.5645
   14435   14881.1177
   14436   14889.4642
   14437   14820.1358
   14438   14814.8416
   14439   15028.5919
   14440   14943.4376
   14441   15001.4746
   14442   14946.3859
   14443   14815.9018
   14444   14821.3701
   14445   14991.4171
   14446   14836.3221
   14447   14877.6127
   14448   14834.9923
   14449   14776.3901
   14450   14965.9106
   14451   15007.3350
   14452   14883.8081
   14453   15010.3364
   14454   14981.8907
   14455   15158.3210
   14456   14877.1012
   14457   15027.8685
   14458   14857.7659
   14459   14927.5351
   14460   15101.3146
   14461   14954.3068
   14462   15052.5672
   14463   15219.6366
   14464   14895.3457
   14465   15106.6390
   14466   14894.6156
   14467   15010.2346
   14468   15264.8459
   14469   15305.8532
   14470   15003.0481
   14471   14933.6587
   14472   15018.3598
   14473   15037.0906
   14474   15134.9980
   14475   14911.8382
   14476   15279.3623
   14477   14901.3945
   14478   14990.8174
   14479   14926.8857
   14480   14952.5495
   14481   15099.0337
   14482   15008.8669
   14483   14964.4317
   14484   14930.8624
   14485   15224.3215
   14486   15075.0187
   14487   15266.9746
   14488   14916.1933
   14489   14977.1298
   14490   14983.3365
   14491   14786.9922
   14492   14992.3291
   14493   15341.1965
   14494   15191.6062
   14495   15154.6942
   14496   15071.8628
   14497   15141.8531
   14498   15122.8588
   14499   15169.2217
   14500   14985.3889
   14501   15267.1646
   14502   14949.1829
   14503   15334.4178
   14504   15415.5049
   14505   15307.1825
   14506   15162.7632
   14507   15237.1017
   14508   14950.0260
   14509   15173.5603
   14510   15159.2544
   14511   15152.2383
   14512   15034.9409
   14513   15069.8480
   14514   15066.6128
   14515   15167.3515
   14516   15037.3658
   14517   15164.2126
   14518   15134.8254
   14519   15181.6090
   14520   15203.2581
   14521   15376.7082
   14522   15171.4859
   14523   15248.0348
   14524   15045.5214
   14525   14992.3926
   14526   15226.3808
   14527   15193.6548
   14528   15179.9397
   14529   14903.4488
   14530   14894.0578
   14531   15067.7772
   14532   14918.6965
   14533   14893.4362
   14534   15232.2145
   14535   15286.0026
   14536   14982.7767
   14537   15424.4045
   14538   15248.3330
   14539   15139.1556
   14540   15097.2939
   14541   14978.0572
   14542   15218.7626
   14543   14967.9027
   14544   15174.0202
   14545   15092.9050
   14546   15097.7146
   14547   15085.0807
   14548   15323.1638
   14549   15203.4603
   14550   15127.2586
   14551   15143.0856
   14552   14953.0213
   14553   14901.6961
   14554   15125.2516
   14555   15203.6617
   14556   15247.7053
   14557   14931.7367
   14558   15503.7383
   14559   15236.8418
   14560   15157.5425
   14561   15293.3736
   14562   15299.3135
   14563   15144.4164
   14564   15337.0945
   14565   15045.7628
   14566   15180.7867
   14567   15034.5141
   14568   15096.5035
   14569   15083.1710
   14570   14982.3541
   14571   15148.5511
   14572   15022.9099
   14573   15176.8424
   14574   15148.7201
   14575   14995.5713
   14576   14986.4282
   14577   14953.4393
   14578   15039.7108
   14579   15023.2240
   14580   15000.7841
   14581   14798.9365
   14582   15010.8557
   14583   14978.2341
   14584   14999.7939
   14585   14905.8366
   14586   14937.1529
   14587   14747.0788
   14588   14963.5242
   14589   14701.2314
   14590   15021.5121
   14591   14864.6947
   14592   15201.5508
   14593   15192.8498
   14594   14898.0288
   14595   14735.2269
   14596   14909.3666
   14597   14933.2119
   14598   14722.1326
   14599   14870.5341
   14600   14802.5274
   14601   15173.7488
   14602   15254.0933
   14603   14799.9931
   14604   15042.8950
   14605   14947.3395
   14606   15092.8977
   14607   14721.8064
   14608   14634.5503
   14609   14922.2779
   14610   14746.0730
   14611   14796.7243
   14612   14762.7306
   14613   14678.4406
   14614   14948.1078
   14615   14824.6000
   14616   14726.3099
   14617   14865.2206
   14618   15212.2174
   14619   14885.0599
   14620   15059.3650
   14621   14887.8788
   14622   14853.0031
   14623   14714.1883
   14624   14951.0288
   14625   14896.1659
   14626   15037.9981
   14627   14966.8545
   14628   14924.1966
   14629   14801.3958
   14630   14735.9361
   14631   14488.5605
   14632   14722.4918
   14633   14626.5046
   14634   14802.9566
   14635   14586.2700
   14636   14807.8465
   14637   14831.9127
   14638   14783.4122
   14639   14585.1277
   14640   14584.5496
   14641   14632.6459
   14642   14927.4071
   14643   14675.8751
   14644   14597.2519
   14645   14646.8290
   14646   14954.2978
   14647   14546.5462
   14648   14623.4284
   14649   14621.0008
   14650   14886.7304
   14651   14662.7898
   14652   14529.2291
   14653   14908.0634
   14654   14763.9956
   14655   14503.2535
   14656   14642.8505
   14657   14589.4009
   14658   14825.8060
   14659   14761.9293
   14660   14471.3488
   14661   14704.1102
   14662   14477.4616
   14663   14851.8622
   14664   14675.1837
   14665   14908.0425
   14666   14584.2541
   14667   14741.4987
   14668   14450.5081
   14669   14621.1116
   14670   14845.7519
   14671   14940.0538
   14672   14943.2300
   14673   15019.7530
   14674   14961.9780
   14675   15084.2887
   14676   15141.7392
   14677   14934.2982
   14678   15019.0814
   14679   14656.3453
   14680   15110.4761
   14681   14963.7754
   14682   15097.6079
   14683   15149.5732
   14684   15118.6946
   14685   15112.7655
   14686   15143.0341
   14687   14971.2751
   14688   15190.0067
   14689   15205.2820
   14690   14987.8859
   14691   14883.6258
   14692   14943.6169
   14693   14838.8266
   14694   14678.4066
   14695   14920.4186
   14696   15121.5010
   14697   15279.9972
   14698   14712.8110
   14699   14676.5893
   14700   15001.8953
   14701   14727.7398
   14702   14853.6428
   14703   14790.9410
   14704   14569.0567
   14705   14892.7801
   14706   14937.0818
   14707   14992.2923
   14708   14768.5197
   14709   14659.9691
   14710   14799.0129
   14711   14702.2182
   14712   14701.1353
   14713   14618.6004
   14714   14642.2141
   14715   14862.8326
   14716   14745.2205
   14717   14784.8264
   14718   14591.9275
   14719   14858.0040
   14720   14761.6193
   14721   14545.3099
   14722   14685.2234
   14723   14886.6359
   14724   14829.1889
   14725   14716.3933
   14726   14753.2348
   14727   14754.0530
   14728   14736.8066
   14729   14717.4457
   14730   14699.8612
   14731   14668.4311
   14732   14778.4298
   14733   14917.9705
   14734   14888.8404
   14735   14803.1378
   14736   14876.2879
   14737   14778.3801
   14738   14584.3371
   14739   15052.0116
   14740   14891.1283
   14741   14895.2142
   14742   14969.8645
   14743   15063.4665
   14744   15141.4269
   14745   14952.8416
   14746   14859.2525
   14747   15092.6252
   14748   14779.8969
   14749   14847.9854
   14750   15114.7592
   14751   14909.0711
   14752   14974.5073
   14753   14945.9781
   14754   15346.8816
   14755   15000.3088
   14756   15119.6910
   14757   14873.4404
   14758   14975.7866
   14759   15160.8242
   14760   14845.1984
   14761   14973.9324
   14762   14757.6571
   14763   15120.0167
   14764   15104.7161
   14765   15062.2258
   14766   15072.5695
   14767   15114.5028
   14768   15031.7688
   14769   15018.9514
   14770   15010.4915
   14771   15020.3326
   14772   15029.0360
   14773   15096.2208
   14774   15160.2642
   14775   14862.6793
   14776   14883.4547
   14777   14868.5964
   14778   14937.0179
   14779   14958.1709
   14780   15015.4188
   14781   15179.1208
   14782   15426.0299
   14783   15026.8254
   14784   15185.3872
   14785   15218.1511
   14786   14895.8414
   14787   15145.5570
   14788   15160.2989
   14789   14874.3783
   14790   14892.0355
   14791   15092.7936
   14792   15181.3877
   14793   15146.8063
   14794   15270.4903
   14795   15103.0538
   14796   15144.0965
   14797   14934.7317
   14798   14963.6505
   14799   15266.7649
   14800   15178.9262
   14801   15200.8702
   14802   15052.7391
   14803   14921.8843
   14804   15052.6776
   14805   14730.8933
   14806   14802.6416
   14807   14963.5293
   14808   15078.7488
   14809   14960.6056
   14810   14917.9950
   14811   14835.2142
   14812   14873.2793
   14813   14742.8930
   14814   14609.0462
   14815   14953.5679
   14816   15125.8016
   14817   14963.9684
   14818   14894.5894
   14819   14964.2325
   14820   15032.6370
   14821   14851.1368
   14822   14735.6009
   14823   15150.2688
   14824   14936.3253
   14825   15022.9282
   14826   14889.5705
   14827   14939.8264
   14828   14985.4826
   14829   14714.1887
   14830   15102.8374
   14831   14849.1659
   14832   14876.2462
   14833   14717.9329
   14834   14834.0440
   14835   14940.9058
   14836   14670.0444
   14837   14794.0132
   14838   14752.2288
   14839   14851.9013
   14840   14810.0622
   14841   14888.3469
   14842   14839.6590
   14843   14776.6900
   14844   14846.7158
   14845   14929.2724
   14846   14959.1725
   14847   14809.8520
   14848   14895.5322
   14849   14867.0277
   14850   14989.6840
   14851   15186.0852
   14852   14829.8333
   14853   15144.7313
   14854   15043.5584
   14855   15008.2089
   14856   15022.0311
   14857   14893.8804
   14858   14974.0261
   14859   15007.8757
   14860   15022.9271
   14861   14797.3858
   14862   15043.5325
   14863   14960.3283
   14864   14888.9828
   14865   15044.9534
   14866   15263.0255
   14867   15065.7765
   14868   15013.6456
   14869   14890.9493
   14870   14979.8168
   14871   14981.5117
   14872   14851.2511
   14873   15147.4786
   14874   14741.9320
   14875   15019.7567
   14876   14764.9679
   14877   14754.1316
   14878   14777.5274
   14879   14568.6357
   14880   14728.2395
   14881   14993.2945
   14882   15065.2566
   14883   14820.4715
   14884   14775.5970
   14885   14665.9893
   14886   15016.6134
   14887   14826.3465
   14888   14860.8623
   14889   15077.4920
   14890   14475.0338
   14891   14697.0975
   14892   15082.9775
   14893   14938.3563
   14894   15098.9238
   14895   14978.8583
   14896   14922.0510
   14897   14913.5164
   14898   14852.8983
   14899   14875.3487
   14900   15102.5967
   14901   14861.2818
   14902   15095.0596
   14903   15125.4940
   14904   14888.3244
   14905   14839.2409
   14906   14794.9519
   14907   15259.4586
   14908   14714.9175
   14909   14800.1106
   14910   14888.0962
   14911   15044.9545
   14912   15144.0631
   14913   14857.8711
   14914   14493.4162
   14915   14887.8830
   14916   14682.1404
   14917   14697.7717
   14918   14815.0732
   14919   14861.0949
   14920   14771.6639
   14921   15137.4871
   14922   14773.7049
   14923   14993.6698
   14924   15057.6515
   14925   14720.9642
   14926   14916.9203
   14927   14904.7714
   14928   14686.9360
   14929   14889.6331
   14930   14831.2435
   14931   14940.6597
   14932   14790.9492
   14933   15038.0941
   14934   15022.5343
   14935   14701.1521
   14936   14769.1513
   14937   14822.9766
   14938   14912.8315
   14939   14685.3575
   14940   14943.0669
   14941   14853.0166
   14942   14887.9202
   14943   14830.0342
   14944   14992.2870
   14945   14873.7226
   14946   14731.0709
   14947   14716.0404
   14948   14654.4983
   14949   14995.1970
   14950   14851.4504
   14951   14734.1688
   14952   14829.8822
   14953   14913.4946
   14954   14801.2983
   14955   14827.0326
   14956   14863.4299
   14957   15050.3509
   14958   14861.2482
   14959   14874.3056
   14960   15090.7907
   14961   15016.9825
   14962   15135.4548
   14963   15065.2365
   14964   15041.7770
   14965   15029.9866
   14966   14875.6075
   14967   14983.8232
   14968   15003.1264
   14969   14881.1867
   14970   14990.1798
   14971   14968.6931
   14972   15009.1652
   14973   15003.6729
   14974   14952.8317
   14975   14892.2840
   14976   14719.6666
   14977   14965.4198
   14978   15024.8995
   14979   15173.7204
   14980   14935.6429
   14981   14866.2413
   14982   15118.0268
   14983   14874.9030
   14984   14979.5866
   14985   14757.6195
   14986   14857.4169
   14987   14916.9660
   14988   14973.5626
   14989   14816.8451
   14990   14947.6000
   14991   14861.5943
   14992   15007.4693
   14993   14753.7755
   14994   14984.3510
   14995   14924.4654
   14996   14758.3467
   14997   14812.2107
   14998   14975.6362
   14999   15004.4007
   15000   14722.6375
   15001   15047.2301
   15002   14747.6265
   15003   14815.7569
   15004   14720.5692
   15005   14878.4592
   15006   14816.1420
   15007   14791.8523
   15008   14951.1748
   15009   14999.7838
   15010   14945.4041
   15011   14939.9519
   15012   15112.0500
   15013   14893.4945
   15014   14891.7264
   15015   14898.9253
   15016   14658.3736
   15017   14768.1933
   15018   14700.6446
   15019   14736.9725
   15020   14681.3727
   15021   14643.1318
   15022   14558.6989
   15023   14656.8368
   15024   14820.5508
   15025   14559.9435
   15026   14773.8560
   15027   14989.0903
   15028   14842.7511
   15029   14681.9237
   15030   14701.5228
   15031   14814.2426
   15032   14649.9006
   15033   14880.0027
   15034   14764.8947
   15035   14587.5334
   15036   14926.9407
   15037   14779.6024
   15038   14710.2373
   15039   14635.6183
   15040   14811.3585
   15041   14771.2776
   15042   14882.8981
   15043   14847.4805
   15044   14669.2962
   15045   14839.9415
   15046   14642.5389
   15047   14629.4881
   15048   14611.8385
   15049   14661.5075
   15050   14631.0593
   15051   14659.7711
   15052   14901.9770
   15053   14999.9989
   15054   15125.6345
   15055   14955.3785
   15056   14777.6744
   15057   14864.9128
   15058   14805.3685
   15059   14784.5404
   15060   15208.2057
   15061   14754.0393
   15062   14613.7384
   15063   14464.2589
   15064   14658.2382
   15065   14719.9247
   15066   14792.3070
   15067   14733.1975
   15068   14832.6461
   15069   14587.4413
   15070   14913.7883
   15071   14593.1055
   15072   14330.8198
   15073   14723.8609
   15074   14481.1327
   15075   14520.0327
   15076   14644.1424
   15077   14539.9070
   15078   14620.5079
   15079   14714.0481
   15080   14974.4431
   15081   14807.3455
   15082   14770.7612
   15083   14600.2692
   15084   14889.5265
   15085   15192.3666
   15086   15112.3019
   15087   14748.2102
   15088   14862.1261
   15089   14831.8075
   15090   14779.0467
   15091   14921.5097
   15092   14901.7264
   15093   14896.6594
   15094   14835.3277
   15095   14834.6920
   15096   14722.8552
   15097   14810.8531
   15098   14902.9180
   15099   14947.0802
   15100   15024.3529
   15101   14977.4140
   15102   14822.5758
   15103   14502.2070
   15104   14609.2217
   15105   14804.5376
   15106   14747.2960
   15107   14641.7151
   15108   14585.9320
   15109   14728.2531
   15110   14707.3176
   15111   14796.0153
   15112   14671.5235
   15113   14857.9052
   15114   14674.1636
   15115   14976.8577
   15116   14825.2067
   15117   14739.7035
   15118   14555.2012
   15119   15001.1883
   15120   14824.7851
   15121   14893.1312
   15122   15008.5761
   15123   14777.9113
   15124   14935.3957
   15125   14807.8928
   15126   14857.6339
   15127   14914.9030
   15128   14845.7271
   15129   14868.2890
   15130   14909.3585
   15131   14882.7562
   15132   15020.3591
   15133   15155.6276
   15134   14658.5447
   15135   14856.2525
   15136   14823.8492
   15137   14999.5904
   15138   15279.8416
   15139   14885.9695
   15140   14988.7732
   15141   14824.6166
   15142   14709.3549
   15143   14608.2228
   15144   14825.9449
   15145   14787.4485
   15146   14944.8963
   15147   15062.0025
   15148   14932.7582
   15149   14720.4187
   15150   14513.1208
   15151   14808.0620
   15152   14858.6455
   15153   14998.1796
   15154   15014.9824
   15155   14681.8365
   15156   14839.0934
   15157   14875.5592
   15158   14768.5077
   15159   14841.9509
   15160   14754.7416
   15161   14896.5516
   15162   14789.4340
   15163   14809.8331
   15164   14735.9208
   15165   14793.8395
   15166   14875.1066
   15167   14889.4978
   15168   14849.4697
   15169   14838.2880
   15170   14723.4278
   15171   14929.1573
   15172   14720.5151
   15173   14973.2287
   15174   14838.0525
   15175   15035.2832
   15176   15129.4013
   15177   15041.7691
   15178   14872.1637
   15179   15140.2453
   15180   14822.5955
   15181   14991.0626
   15182   14855.7679
   15183   14668.0312
   15184   15005.3861
   15185   14873.3681
   15186   14816.9884
   15187   14886.7479
   15188   15016.1580
   15189   15209.6302
   15190   15243.9875
   15191   15162.6023
   15192   15268.4775
   15193   15082.6391
   15194   15222.1574
   15195   14977.1057
   15196   14965.3247
   15197   15133.4267
   15198   15100.7745
   15199   15090.6035
   15200   14899.1868
   15201   15173.3334
   15202   15465.9591
   15203   14966.9490
   15204   14913.4209
   15205   15103.7523
   15206   15212.3334
   15207   15048.3809
   15208   15127.2262
   15209   15020.2741
   15210   15020.9264
   15211   15187.1414
   15212   15029.8327
   15213   15242.1245
   15214   15101.3917
   15215   14884.6432
   15216   14961.7873
   15217   14692.0779
   15218   15069.9656
   15219   14718.3960
   15220   14891.9530
   15221   14733.5045
   15222   15034.0530
   15223   14703.1740
   15224   14996.3970
   15225   14847.7216
   15226   15090.0377
   15227   14782.6594
   15228   15068.5414
   15229   15032.1438
   15230   14713.8045
   15231   15035.7384
   15232   15044.2967
   15233   14955.0006
   15234   14916.7939
   15235   14853.0488
   15236   14677.7175
   15237   14735.4364
   15238   14738.7651
   15239   14909.0336
   15240   14848.3374
   15241   14843.7336
   15242   15049.6625
   15243   14965.9922
   15244   15067.3044
   15245   14962.7422
   15246   14838.2012
   15247   14753.9376
   15248   14757.6545
   15249   15067.1325
   15250   14932.0293
   15251   14937.8051
   15252   15182.9945
   15253   14771.1176
   15254   14903.3698
   15255   14720.9746
   15256   15008.7035
   15257   14844.2796
   15258   14847.0429
   15259   14966.6188
   15260   14893.2628
   15261   14978.8756
   15262   15023.3404
   15263   14913.8673
   15264   15010.2069
   15265   14830.6995
   15266   15160.5171
   15267   15164.9721
   15268   15007.0124
   15269   14935.3542
   15270   15118.2181
   15271   14951.5389
   15272   15109.4800
   15273   14891.1644
   15274   15091.2004
   15275   15102.3166
   15276   14877.2458
   15277   14646.2618
   15278   14816.2223
   15279   14827.3657
   15280   15177.2804
   15281   14666.0138
   15282   14733.3028
   15283   15024.7304
   15284   15381.8649
   15285   15100.1103
   15286   15102.8710
   15287   15073.0345
   15288   15186.0985
   15289   14754.8660
   15290   14875.3439
   15291   14972.0714
   15292   14840.0153
   15293   14864.4274
   15294   15074.0692
   15295   14855.2275
   15296   14845.0550
   15297   14963.0400
   15298   14895.7238
   15299   14902.9482
   15300   15033.2090
   15301   15124.5792
   15302   15465.3730
   15303   15031.8814
   15304   14927.9564
   15305   14970.6240
   15306   15225.7595
   15307   15142.3206
   15308   15004.4135
   15309   14929.8637
   15310   14997.5130
   15311   14943.5350
   15312   14958.8571
   15313   14928.6306
   15314   15158.4421
   15315   15099.6212
   15316   14914.3223
   15317   14872.2515
   15318   15173.9381
   15319   14835.3531
   15320   14871.1321
   15321   14747.0973
   15322   14584.5569
   15323   14936.6344
   15324   14597.4629
   15325   14594.5067
   15326   14845.4393
   15327   14772.1676
   15328   14887.3874
   15329   14603.7309
   15330   14834.5047
   15331   14786.8630
   15332   14624.8614
   15333   14465.6767
   15334   14561.3917
   15335   14661.5448
   15336   14405.7735
   15337   14613.3107
   15338   14603.7451
   15339   14688.1914
   15340   14599.9534
   15341   14807.1339
   15342   14654.7949
   15343   14666.8091
   15344   14708.6981
   15345   14740.8519
   15346   14784.9283
   15347   14681.6163
   15348   14725.6585
   15349   14581.0685
   15350   14865.8713
   15351   14920.2090
   15352   14909.2555
   15353   14696.1889
   15354   15001.1208
   15355   14507.3729
   15356   14901.2275
   15357   14847.9684
   15358   15039.8979
   15359   14686.6948
   15360   14853.4778
   15361   14878.1520
   15362   14884.6457
   15363   14799.3910
   15364   14955.5692
   15365   15213.7960
   15366   14733.6439
   15367   15320.5877
   15368   14954.1865
   15369   14951.9293
   15370   15062.6523
   15371   15086.4953
   15372   14648.3861
   15373   14890.2449
   15374   14833.7196
   15375   14853.1373
   15376   14798.2851
   15377   14744.6981
   15378   14641.0377
   15379   14715.7645
   15380   14813.7916
   15381   14982.0761
   15382   15015.1898
   15383   14823.8325
   15384   14866.1681
   15385   14892.2694
   15386   15113.2518
   15387   14805.1147
   15388   14895.6553
   15389   14773.8370
   15390   15160.5242
   15391   14861.0478
   15392   14913.7982
   15393   14853.2992
   15394   14735.7882
   15395   14948.7048
   15396   15006.5262
   15397   15031.7433
   15398   15149.6860
   15399   14916.6159
   15400   15107.1934
   15401   15125.6585
   15402   15498.2679
   15403   14704.0849
   15404   14958.6529
   15405   14939.9552
   15406   14851.7711
   15407   14753.5798
   15408   15171.4546
   15409   14945.7535
   15410   14648.5679
   15411   14812.4192
   15412   14754.5563
   15413   14884.1394
   15414   14693.5868
   15415   15001.4920
   15416   15137.2892
   15417   14934.4684
   15418   14797.8827
   15419   14792.8516
   15420   15179.9041
   15421   14874.6551
   15422   15175.5076
   15423   14907.4302
   15424   15153.1732
   15425   15032.0480
   15426   15278.1264
   15427   14966.7450
   15428   15024.6550
   15429   15000.2766
   15430   15063.9445
   15431   15070.4452
   15432   15240.1123
   15433   15194.5722
   15434   15068.5594
   15435   14847.7625
   15436   15023.4957
   15437   15122.4646
   15438   15070.2161
   15439   15042.9292
   15440   15151.1375
   15441   15008.1337
   15442   14931.9703
   15443   15095.9890
   15444   15116.8536
   15445   15153.4339
   15446   14960.8505
   15447   14859.3013
   15448   15142.4118
   15449   14842.1169
   15450   14653.8068
   15451   15040.6143
   15452   15212.8111
   15453   14974.4601
   15454   15306.5149
   15455   15203.5884
   15456   15075.8619
   15457   15156.9404
   15458   14845.5970
   15459   15085.0710
   15460   14880.0984
   15461   15157.1225
   15462   15148.6075
   15463   15154.5144
   15464   14921.9707
   15465   15373.9241
   15466   15349.5968
   15467   15229.2541
   15468   15032.9624
   15469   15076.3817
   15470   15229.6635
   15471   15137.8738
   15472   15204.6112
   15473   15029.5731
   15474   15170.3863
   15475   15077.3012
   15476   15247.4027
   15477   15147.2809
   15478   14729.9510
   15479   15220.8116
   15480   15044.2875
   15481   15101.2858
   15482   15101.6361
   15483   15210.7531
   15484   15104.7173
   15485   15208.2523
   15486   15096.9569
   15487   15012.5031
   15488   15002.3792
   15489   15074.7236
   15490   15100.5423
   15491   14735.5200
   15492   14668.2770
   15493   14701.6674
   15494   14741.5948
   15495   14788.5847
   15496   14998.3626
   15497   15062.1484
   15498   15299.9627
   15499   15210.3802
   15500   15166.6164
   15501   14903.3809
   15502   14862.3881
   15503   14861.5692
   15504   14979.7724
   15505   14646.6916
   15506   14692.3475
   15507   14883.2728
   15508   14847.8446
   15509   14680.7195
   15510   14796.6836
   15511   14792.5737
   15512   14985.5270
   15513   14925.7999
   15514   14803.7339
   15515   14839.2833
   15516   14764.7954
   15517   15009.2106
   15518   15154.1792
   15519   14938.7989
   15520   14812.6460
   15521   14746.0266
   15522   14937.0384
   15523   14917.0480
   15524   15037.1458
   15525   15042.3610
   15526   14979.0040
   15527   15215.7633
   15528   14967.3275
   15529   14996.1793
   15530   14658.8761
   15531   14882.2967
   15532   14915.4056
   15533   14836.9483
   15534   14807.5470
   15535   15018.1189
   15536   14667.3249
   15537   14700.6256
   15538   15003.1456
   15539   14953.3440
   15540   14921.4812
   15541   14759.8542
   15542   14813.4297
   15543   14582.1568
   15544   14730.4735
   15545   14492.6673
   15546   15041.9432
   15547   14585.9444
   15548   14646.6615
   15549   14657.1990
   15550   14858.5043
   15551   14574.3854
   15552   14712.5107
   15553   14780.7877
   15554   14772.4013
   15555   14818.2487
   15556   14925.4686
   15557   14932.3411
   15558   14615.6465
   15559   14813.8998
   15560   14852.9848
   15561   14730.4646
   15562   14793.4786
   15563   14651.6681
   15564   14900.4856
   15565   14801.5678
   15566   14823.4691
   15567   14423.7694
   15568   14455.8450
   15569   14359.0756
   15570   14698.4779
   15571   14418.3484
   15572   14821.1398
   15573   14622.3287
   15574   14486.6445
   15575   14649.2937
   15576   14555.7513
   15577   14853.5347
   15578   14592.3047
   15579   14901.2016
   15580   14706.6694
   15581   14790.5641
   15582   14891.7110
   15583   15168.7393
   15584   14676.3632
   15585   14845.4372
   15586   14762.2673
   15587   14739.9027
   15588   14943.4252
   15589   14772.1021
   15590   14498.7388
   15591   14552.8379
   15592   14762.2745
   15593   14555.9491
   15594   14601.0810
   15595   14506.9616
   15596   14955.1915
   15597   14484.2140
   15598   14554.8613
   15599   14732.0054
   15600   14736.5119
   15601   14536.2691
   15602   14461.0720
   15603   14453.8739
   15604   14686.5655
   15605   14541.1716
   15606   14660.9701
   15607   14578.1890
   15608   14654.7188
   15609   14332.6301
   15610   14649.4662
   15611   14549.2856
   15612   14829.8513
   15613   14738.7254
   15614   14658.8043
   15615   14970.2512
   15616   14903.4018
   15617   14720.9719
   15618   14841.5356
   15619   14828.7322
   15620   14603.4616
   15621   14640.5793
   15622   14402.7911
   15623   14713.8588
   15624   14653.7049
   15625   14745.9774
   15626   14846.2997
   15627   14695.1164
   15628   14658.1630
   15629   14791.2360
   15630   14970.0330
   15631   14973.6912
   15632   15105.7917
   15633   14780.9758
   15634   14901.2065
   15635   14573.6331
   15636   14597.1071
   15637   14866.2090
   15638   14873.5551
   15639   14448.1173
   15640   14716.3568
   15641   14450.4322
   15642   14623.9180
   15643   14734.7992
   15644   14696.7810
   15645   14553.9960
   15646   14512.7219
   15647   14863.7931
   15648   14966.8388
   15649   14838.5914
   15650   14714.3974
   15651   14772.6530
   15652   15018.7929
   15653   14885.6573
   15654   14958.0653
   15655   14210.1603
   15656   14665.5035
   15657   14944.4040
   15658   14479.0235
   15659   14734.5056
   15660   14769.1202
   15661   14589.9228
   15662   14582.9869
   15663   14725.4509
   15664   14756.7473
   15665   14700.1140
   15666   14867.5984
   15667   14894.0178
   15668   14806.9247
   15669   14748.0710
   15670   14907.1818
   15671   14877.2929
   15672   14854.8526
   15673   14816.6728
   15674   14809.3434
   15675   14643.4342
   15676   14616.7121
   15677   14675.7149
   15678   14906.3423
   15679   14886.6532
   15680   14875.4250
   15681   14754.7232
   15682   14795.9647
   15683   14896.7263
   15684   14707.8842
   15685   14685.7990
   15686   14704.9151
   15687   14678.1834
   15688   14797.5384
   15689   14748.0933
   15690   14635.0570
   15691   14456.4470
   15692   14639.9931
   15693   14754.8016
   15694   14734.5473
   15695   14590.8154
   15696   14776.5465
   15697   14546.6644
   15698   14316.9276
   15699   14701.6383
   15700   14751.9560
   15701   14665.3070
   15702   14955.1843
   15703   14837.6056
   15704   14838.0154
   15705   14453.6431
   15706   14912.5292
   15707   14568.2026
   15708   14649.6943
   15709   14582.2146
   15710   14664.0341
   15711   14491.1179
   15712   14816.2547
   15713   14726.0426
   15714   14766.2870
   15715   14726.4134
   15716   14537.2881
   15717   14930.2558
   15718   14460.7366
   15719   14516.0931
   15720   14732.9424
   15721   14285.0160
   15722   14873.1674
   15723   14495.3289
   15724   14600.2271
   15725   14565.2558
   15726   14311.3938
   15727   14493.3168
   15728   14491.2149
   15729   14830.2839
   15730   14547.8119
   15731   14736.2113
   15732   14734.7788
   15733   14385.8030
   15734   14807.2942
   15735   14583.9426
   15736   14801.1809
   15737   14623.9578
   15738   14455.1040
   15739   15038.9237
   15740   14714.2727
   15741   14512.5969
   15742   14577.8845
   15743   14611.4306
   15744   14410.4510
   15745   14608.8541
   15746   14766.0895
   15747   14469.1985
   15748   14644.3131
   15749   14589.9807
   15750   14600.4405
   15751   14634.5583
   15752   14579.8810
   15753   14561.6940
   15754   14631.6467
   15755   14871.5959
   15756   14707.2867
   15757   14614.1335
   15758   14711.0101
   15759   14677.3040
   15760   14674.0646
   15761   14692.7123
   15762   14725.9068
   15763   14560.4356
   15764   14664.8950
   15765   14557.4512
   15766   14713.3515
   15767   14711.4816
   15768   14555.5967
   15769   14590.9072
   15770   14694.6332
   15771   14506.6478
   15772   14491.1898
   15773   14597.0047
   15774   14776.7118
   15775   14774.6571
   15776   14678.4247
   15777   14635.2957
   15778   14480.1281
   15779   14583.9658
   15780   14589.4357
   15781   14815.7171
   15782   14634.0695
   15783   14614.0672
   15784   14775.8831
   15785   14878.5955
   15786   14890.5858
   15787   14664.6551
   15788   14758.8650
   15789   14445.4661
   15790   14668.0470
   15791   14709.1345
   15792   14720.6259
   15793   14663.4553
   15794   14852.8872
   15795   14545.6012
   15796   14823.4703
   15797   14434.4795
   15798   14581.7371
   15799   14535.6299
   15800   14768.7706
   15801   14644.3352
   15802   14694.3881
   15803   14992.2004
   15804   14720.6532
   15805   14658.9304
   15806   14759.0443
   15807   15114.1596
   15808   14787.9590
   15809   14840.3631
   15810   15021.7548
   15811   14876.6999
   15812   14849.4497
   15813   14986.3571
   15814   14778.6198
   15815   14812.9175
   15816   14657.1702
   15817   15024.6008
   15818   15038.5590
   15819   14788.7692
   15820   15011.2923
   15821   14768.7233
   15822   14700.2767
   15823   14814.7318
   15824   15055.1995
   15825   14517.3661
   15826   14455.2621
   15827   14828.7339
   15828   14902.0392
   15829   14766.7881
   15830   14888.0744
   15831   15023.0402
   15832   14655.7805
   15833   14583.3035
   15834   14826.2287
   15835   14562.5202
   15836   14648.2733
   15837   14314.8217
   15838   14411.2577
   15839   14626.4029
   15840   14448.2546
   15841   14594.1586
   15842   14413.4582
   15843   14375.1925
   15844   14547.2946
   15845   14465.4132
   15846   14491.9975
   15847   14461.4483
   15848   14353.2277
   15849   14565.4905
   15850   14662.9001
   15851   14297.8169
   15852   14731.1555
   15853   14473.5287
   15854   14300.8752
   15855   14557.7158
   15856   14519.3049
   15857   14384.2043
   15858   14450.2160
   15859   14412.3930
   15860   14901.7375
   15861   14872.8556
   15862   14576.6062
   15863   14535.0628
   15864   14542.5503
   15865   14538.8259
   15866   14796.4097
   15867   14400.8982
   15868   14570.7343
   15869   14612.4479
   15870   14521.3350
   15871   14710.2875
   15872   14544.6994
   15873   14626.4486
   15874   14484.3494
   15875   14489.8645
   15876   14661.4158
   15877   14519.5247
   15878   14479.5980
   15879   14462.9765
   15880   14584.8975
   15881   14477.6423
   15882   14878.2310
   15883   14713.5491
   15884   14559.3260
   15885   14272.3312
   15886   14518.0808
   15887   14477.0254
   15888   14554.9205
   15889   14404.3745
   15890   14665.2488
   15891   14771.3741
   15892   14585.1773
   15893   14370.8271
   15894   14597.5724
   15895   14621.9436
   15896   14288.1373
   15897   14596.4087
   15898   14429.4946
   15899   14512.7080
   15900   14551.2676
   15901   14663.1480
   15902   14698.0682
   15903   14693.8476
   15904   14398.3217
   15905   14744.0912
   15906   14263.0101
   15907   14546.8163
   15908   14317.5878
   15909   14767.6926
   15910   14740.5680
   15911   14566.8174
   15912   14513.9699
   15913   14387.2963
   15914   14543.7857
   15915   14463.9791
   15916   14460.8964
   15917   14505.3755
   15918   14732.5308
   15919   14678.4737
   15920   14752.9156
   15921   14723.4442
   15922   14575.9909
   15923   15021.9551
   15924   14624.3762
   15925   14754.5497
   15926   14597.5101
   15927   14565.3621
   15928   14611.3171
   15929   14881.2633
   15930   14815.2897
   15931   14707.0660
   15932   14555.1963
   15933   14483.3418
   15934   14639.3461
   15935   14631.3338
   15936   14731.3037
   15937   14707.7487
   15938   14614.2569
   15939   14864.2867
   15940   14594.0140
   15941   14568.5948
   15942   14605.5496
   15943   14837.9172
   15944   14401.0357
   15945   14767.1434
   15946   14636.6901
   15947   14297.4074
   15948   14527.7198
   15949   14414.2700
   15950   14609.6910
   15951   14310.2469
   15952   14594.7316
   15953   14307.9490
   15954   14356.0958
   15955   14118.0790
   15956   14304.2122
   15957   14401.3965
   15958   14500.4209
   15959   14527.3535
   15960   14667.6851
   15961   14513.1522
   15962   14603.4941
   15963   14562.7932
   15964   14506.5008
   15965   14352.9847
   15966   14436.6964
   15967   14660.4429
   15968   14449.3963
   15969   14458.7077
   15970   14666.7944
   15971   14261.7339
   15972   14670.5828
   15973   14674.1826
   15974   14665.2183
   15975   14840.5019
   15976   14628.5540
   15977   14970.0943
   15978   14776.7285
   15979   14870.0522
   15980   14770.8258
   15981   14774.1950
   15982   14812.4129
   15983   14715.2580
   15984   14547.8150
   15985   14458.4070
   15986   14715.5060
   15987   14862.9922
   15988   14649.9083
   15989   14523.5645
   15990   14581.0931
   15991   14457.0607
   15992   14513.8788
   15993   14453.3698
   15994   14806.3556
   15995   14279.4630
   15996   14834.1671
   15997   14481.9122
   15998   14590.8436
   15999   14685.1128
   16000   14933.4154
   16001   14830.3324
   16002   14663.2359
   16003   14585.3994
   16004   14813.5276
   16005   14231.3929
   16006   14252.5821
   16007   14447.9023
   16008   14450.8704
   16009   14575.4172
   16010   14447.0540
   16011   14466.3138
   16012   14408.2684
   16013   14359.7766
   16014   14520.5478
   16015   14340.6200
   16016   14550.9352
   16017   14576.0974
   16018   14598.7427
   16019   14901.5598
   16020   14413.6734
   16021   14484.1723
   16022   14473.7281
   16023   14417.4294
   16024   14371.8025
   16025   14247.6311
   16026   14457.3095
   16027   14561.9181
   16028   14641.4195
   16029   14531.6120
   16030   14638.0045
   16031   14682.6933
   16032   14696.3100
   16033   14528.2106
   16034   14454.0027
   16035   14544.1655
   16036   14487.1502
   16037   14451.3661
   16038   14487.2902
   16039   14631.6547
   16040   14477.1772
   16041   14491.8821
   16042   14713.8499
   16043   14659.8241
   16044   14451.6194
   16045   14457.2107
   16046   14722.0328
   16047   14506.6574
   16048   14567.3158
   16049   14560.1987
   16050   14139.5527
   16051   14582.0529
   16052   14746.7995
   16053   14527.1069
   16054   14506.3860
   16055   14373.4382
   16056   14504.2968
   16057   14242.4273
   16058   14203.9828
   16059   14230.5575
   16060   14808.7403
   16061   14456.7671
   16062   14363.7595
   16063   14207.7803
   16064   14185.7680
   16065   14414.4624
   16066   14482.5801
   16067   14528.8480
   16068   14554.0498
   16069   14413.4139
   16070   14493.4969
   16071   14344.1748
   16072   14480.0779
   16073   14385.4237
   16074   14331.9866
   16075   14518.1079
   16076   14504.8038
   16077   14549.8022
   16078   14738.8134
   16079   14399.4621
   16080   14710.3682
   16081   14382.8252
   16082   14525.3045
   16083   14428.0292
   16084   14121.5671
   16085   14492.2185
   16086   14258.1836
   16087   14102.1170
   16088   14565.7539
   16089   14574.9518
   16090   14332.5224
   16091   14408.1408
   16092   14278.4584
   16093   14461.4615
   16094   14589.1171
   16095   14420.3564
   16096   14389.4091
   16097   14550.6336
   16098   14692.1087
   16099   14502.1275
   16100   14809.3701
   16101   14373.8246
   16102   14629.6504
   16103   14713.5832
   16104   14446.3028
   16105   14485.7649
   16106   14561.2765
   16107   14411.1808
   16108   14520.4625
   16109   14651.8264
   16110   14751.1717
   16111   14555.9517
   16112   14710.9886
   16113   14608.3129
   16114   14477.5399
   16115   14608.0104
   16116   14886.9019
   16117   14534.0042
   16118   14815.4151
   16119   14535.9701
   16120   14828.4215
   16121   14967.0719
   16122   14911.7723
   16123   14940.8715
   16124   14871.6966
   16125   15201.5808
   16126   14994.9712
   16127   15210.3709
   16128   15212.9280
   16129   14911.3869
   16130   15258.5450
   16131   15311.8572
   16132   15170.5232
   16133   15315.7952
   16134   15296.6449
   16135   15269.7268
   16136   14969.6703
   16137   14920.6179
   16138   14864.2789
   16139   15090.5197
   16140   14742.5273
   16141   15081.0157
   16142   15040.7094
   16143   15020.9708
   16144   14592.4057
   16145   14808.1065
   16146   14748.5594
   16147   14756.6244
   16148   14700.2686
   16149   14777.6876
   16150   14704.6677
   16151   14522.4429
   16152   14410.1236
   16153   14631.7978
   16154   14551.1982
   16155   14591.4916
   16156   14771.6098
   16157   14624.6773
   16158   14868.2495
   16159   14529.9639
   16160   14750.3691
   16161   14462.5878
   16162   14693.6149
   16163   14792.1640
   16164   14653.9685
   16165   14730.1846
   16166   14496.1315
   16167   14513.1725
   16168   14799.4189
   16169   14599.3771
   16170   14754.4073
   16171   14798.4153
   16172   15048.2469
   16173   14764.6179
   16174   14728.8049
   16175   14774.3255
   16176   14974.8506
   16177   14716.4997
   16178   14585.1391
   16179   14663.9042
   16180   14755.9918
   16181   14678.8719
   16182   14904.7972
   16183   14851.0532
   16184   14763.9592
   16185   14545.7893
   16186   15024.4313
   16187   14944.6009
   16188   15284.5046
   16189   14772.1716
   16190   14863.0447
   16191   15027.7997
   16192   14895.8964
   16193   14972.7796
   16194   14700.9260
   16195   14807.4852
   16196   14685.0224
   16197   14822.0218
   16198   14552.5809
   16199   14705.5551
   16200   14829.4238
   16201   14574.7756
   16202   14772.6792
   16203   14663.7337
   16204   14867.9073
   16205   14850.4768
   16206   15092.4641
   16207   14776.3032
   16208   14741.1249
   16209   14912.2092
   16210   14854.6710
   16211   14826.4371
   16212   14933.5922
   16213   14873.0801
   16214   15086.6294
   16215   14990.4048
   16216   14716.6712
   16217   14509.1422
   16218   14848.3310
   16219   14707.4341
   16220   14907.3917
   16221   14788.1807
   16222   14752.7862
   16223   15259.6215
   16224   14768.9309
   16225   14802.0797
   16226   14854.2411
   16227   15070.4260
   16228   14998.4407
   16229   15278.9335
   16230   15018.0050
   16231   15183.9769
   16232   14993.8158
   16233   15113.3338
   16234   15144.3479
   16235   14836.6129
   16236   15067.9144
   16237   14981.2981
   16238   15013.4403
   16239   14947.9906
   16240   15060.7887
   16241   15313.3365
   16242   15198.1857
   16243   15182.1920
   16244   15018.6469
   16245   15079.3314
   16246   15109.4964
   16247   14949.3065
   16248   14988.8236
   16249   14959.6856
   16250   15206.1281
   16251   15008.6560
   16252   14901.1318
   16253   15186.3829
   16254   15358.1608
   16255   15267.0639
   16256   15461.5128
   16257   15325.0987
   16258   15198.0757
   16259   15132.9051
   16260   15053.3522
   16261   14974.1126
   16262   15218.7224
   16263   15122.7108
   16264   15253.7839
   16265   15215.0154
   16266   15252.1333
   16267   15087.1682
   16268   15173.1659
   16269   14919.4035
   16270   14935.3735
   16271   15086.1306
   16272   15204.5417
   16273   14951.9848
   16274   15043.2734
   16275   15056.7238
   16276   14847.2041
   16277   15141.4577
   16278   14827.6942
   16279   14919.5778
   16280   15034.4175
   16281   15096.6794
   16282   15165.4125
   16283   14995.2615
   16284   14984.1559
   16285   14978.4690
   16286   15045.0879
   16287   15091.8045
   16288   14939.8567
   16289   14987.3992
   16290   15024.7411
   16291   14974.1356
   16292   15129.1521
   16293   15214.6276
   16294   15009.3283
   16295   15129.2662
   16296   15244.2433
   16297   15224.6353
   16298   15368.4063
   16299   15262.2437
   16300   15090.0633
   16301   15034.2544
   16302   15247.9913
   16303   14999.3211
   16304   15141.3750
   16305   15186.2167
   16306   15306.6690
   16307   15235.9205
   16308   14984.1051
   16309   14930.0828
   16310   15067.0858
   16311   14899.0637
   16312   15152.2424
   16313   14943.0992
   16314   15119.6353
   16315   14998.7241
   16316   15274.8774
   16317   15004.0975
   16318   15211.7535
   16319   15055.9567
   16320   15026.9398
   16321   15105.1762
   16322   15114.3242
   16323   15191.0097
   16324   15025.2962
   16325   15281.8396
   16326   14832.2884
   16327   14922.0026
   16328   14655.7814
   16329   14726.6262
   16330   14983.1619
   16331   14774.5149
   16332   14735.1787
   16333   14820.0627
   16334   14726.9715
   16335   14535.7285
   16336   14770.3619
   16337   14636.8460
   16338   14857.1026
   16339   14633.9463
   16340   14715.9011
   16341   14739.1961
   16342   14911.6530
   16343   14834.7891
   16344   14950.5561
   16345   15015.6387
   16346   15074.1521
   16347   14919.9724
   16348   15182.1415
   16349   14986.9379
   16350   15007.9357
   16351   14968.6170
   16352   14799.4424
   16353   15144.0329
   16354   15150.3412
   16355   14963.7466
   16356   15245.0121
   16357   14971.4680
   16358   15065.3781
   16359   14970.3403
   16360   14849.5252
   16361   14724.7082
   16362   14995.2244
   16363   14958.0671
   16364   14940.2645
   16365   15012.9491
   16366   15108.4990
   16367   14943.2575
   16368   14768.2440
   16369   15057.8786
   16370   15105.0454
   16371   15021.5094
   16372   15057.1558
   16373   15090.5033
   16374   15028.0216
   16375   15076.2078
   16376   14986.6927
   16377   15178.1440
   16378   14949.3408
   16379   15255.2096
   16380   15201.8377
   16381   15309.1358
   16382   15124.9112
   16383   15393.0539
   16384   15159.3967
   16385   15061.5182
   16386   15353.0174
   16387   15286.4867
   16388   15218.0055
   16389   15434.0403
   16390   15325.9508
   16391   15443.4860
   16392   15524.5798
   16393   15594.9320
   16394   15388.9378
   16395   15558.2505
   16396   15420.8541
   16397   15362.9401
   16398   15230.3539
   16399   15119.6003
   16400   15003.5832
   16401   15122.7168
   16402   15043.5278
   16403   15167.6922
   16404   15476.3494
   16405   15013.0187
   16406   14986.6337
   16407   15126.6701
   16408   15101.6146
   16409   15027.7311
   16410   15163.6592
   16411   15293.3331
   16412   15209.9212
   16413   15053.2504
   16414   15552.2778
   16415   14954.1829
   16416   14835.1059
   16417   14787.4280
   16418   14996.5988
   16419   14998.6124
   16420   15273.4409
   16421   14933.2828
   16422   14904.8546
   16423   15057.8324
   16424   15105.9207
   16425   15433.6094
   16426   15156.1132
   16427   15269.0945
   16428   15154.2325
   16429   15071.2100
   16430   15119.5680
   16431   15293.7554
   16432   15255.3453
   16433   15489.9639
   16434   15094.6714
   16435   15382.8798
   16436   15369.3625
   16437   15445.6210
   16438   15161.6416
   16439   15163.4309
   16440   15081.3759
   16441   15160.4037
   16442   15051.7796
   16443   15138.2980
   16444   15264.1722
   16445   15274.8723
   16446   14893.4276
   16447   15075.0687
   16448   15314.9691
   16449   15333.5082
   16450   15103.8832
   16451   15024.7869
   16452   15178.6064
   16453   15304.4486
   16454   15213.2751
   16455   15025.7309
   16456   15011.3749
   16457   15033.2497
   16458   14999.5076
   16459   14924.2891
   16460   14834.6953
   16461   14873.4345
   16462   15113.9426
   16463   15377.0450
   16464   15089.5495
   16465   15284.8287
   16466   15173.0379
   16467   14879.5501
   16468   14999.9226
   16469   14972.7092
   16470   14958.9204
   16471   14796.8728
   16472   15306.0854
   16473   15125.4611
   16474   15215.4182
   16475   15116.6081
   16476   14992.6493
   16477   15260.1027
   16478   15036.0850
   16479   14950.7810
   16480   15218.7663
   16481   15194.0688
   16482   15018.7151
   16483   15199.1910
   16484   14870.0140
   16485   15131.2080
   16486   14610.0921
   16487   15121.5639
   16488   15096.0877
   16489   15105.1410
   16490   14819.7323
   16491   15155.2949
   16492   14965.3858
   16493   14739.5347
   16494   14789.2676
   16495   15084.0844
   16496   15062.6978
   16497   15101.3347
   16498   15186.9387
   16499   15326.1890
   16500   14907.1554
   16501   15173.3966
   16502   15035.5152
   16503   15185.2296
   16504   15266.8837
   16505   15074.2994
   16506   15380.4495
   16507   15241.8755
   16508   14966.7464
   16509   15194.1821
   16510   15054.6673
   16511   15112.5442
   16512   15229.6824
   16513   14990.7331
   16514   15002.3105
   16515   14919.6319
   16516   14961.8262
   16517   14814.0873
   16518   14710.8832
   16519   15039.1659
   16520   14916.9918
   16521   15058.9544
   16522   15096.4675
   16523   15088.9583
   16524   14780.3939
   16525   14923.0128
   16526   14797.4600
   16527   15013.9675
   16528   14806.8412
   16529   15277.4471
   16530   14814.6231
   16531   15134.9554
   16532   14955.9209
   16533   14993.5787
   16534   14866.9903
   16535   14733.2115
   16536   14755.8365
   16537   14820.0094
   16538   14887.9838
   16539   14750.0596
   16540   14881.2600
   16541   14715.6088
   16542   14636.4605
   16543   14906.8497
   16544   14880.6884
   16545   14932.9507
   16546   14885.2566
   16547   15060.4798
   16548   15091.2630
   16549   14900.7985
   16550   14943.0900
   16551   14978.9815
   16552   14918.0527
   16553   14842.7036
   16554   15047.7565
   16555   15008.8741
   16556   14719.6128
   16557   15055.1472
   16558   14879.1597
   16559   14884.0153
   16560   14712.8395
   16561   14711.7988
   16562   14524.7119
   16563   14849.0714
   16564   14563.8077
   16565   14544.5563
   16566   14657.1234
   16567   14420.2738
   16568   14876.3544
   16569   14506.3319
   16570   14762.3250
   16571   14636.2458
   16572   14792.0548
   16573   14692.2893
   16574   14842.4496
   16575   14444.8431
   16576   14585.4469
   16577   14738.9763
   16578   14847.5509
   16579   14585.1284
   16580   14850.2594
   16581   14630.8120
   16582   14640.1924
   16583   14587.3802
   16584   14443.5320
   16585   14858.6080
   16586   14451.2658
   16587   14366.9267
   16588   14736.0938
   16589   14568.4861
   16590   14639.9790
   16591   14810.7887
   16592   14593.3855
   16593   14858.8443
   16594   14333.8603
   16595   14580.4092
   16596   14641.4452
   16597   14657.2718
   16598   14820.8078
   16599   14891.6185
   16600   14747.3133
   16601   14708.7608
   16602   14732.9678
   16603   14608.0030
   16604   14580.6897
   16605   14312.8616
   16606   14383.3963
   16607   14624.9550
   16608   14725.1776
   16609   14628.5890
   16610   14614.2619
   16611   14635.5313
   16612   14829.5516
   16613   14677.0572
   16614   14649.1214
   16615   14871.8731
   16616   15072.4218
   16617   14878.6926
   16618   14832.7250
   16619   15065.0547
   16620   14935.9990
   16621   14962.5321
   16622   14932.0294
   16623   14766.8303
   16624   14881.8165
   16625   14750.8519
   16626   14939.5229
   16627   14740.8599
   16628   14650.7064
   16629   14735.9298
   16630   14768.4712
   16631   14655.9708
   16632   14616.3923
   16633   14635.8120
   16634   14579.0718
   16635   14535.7375
   16636   14775.8134
   16637   14603.0522
   16638   14620.8976
   16639   14660.7257
   16640   14857.2690
   16641   14631.4570
   16642   14877.8573
   16643   14411.4263
   16644   14661.1910
   16645   14551.8214
   16646   14353.6305
   16647   14633.5617
   16648   14578.1207
   16649   14652.0005
   16650   14590.9650
   16651   14820.9513
   16652   14626.7278
   16653   14849.2709
   16654   14737.3451
   16655   15022.4147
   16656   14814.7256
   16657   15106.7558
   16658   14770.2716
   16659   15059.2589
   16660   14897.2066
   16661   14890.1704
   16662   14964.4550
   16663   14808.3568
   16664   14669.0063
   16665   14755.2254
   16666   14642.2260
   16667   14774.7499
   16668   14649.0156
   16669   14995.1320
   16670   14777.8208
   16671   15074.0787
   16672   14889.6982
   16673   15064.2003
   16674   14456.9659
   16675   14966.5137
   16676   14851.5684
   16677   14726.2664
   16678   14764.1953
   16679   14882.2620
   16680   14852.3100
   16681   14838.4764
   16682   14655.2916
   16683   14815.8072
   16684   14732.1475
   16685   14675.2724
   16686   14679.5308
   16687   14665.2675
   16688   14779.8477
   16689   15119.5272
   16690   14391.9263
   16691   14870.9503
   16692   14980.7535
   16693   14975.4978
   16694   14858.3416
   16695   14857.6025
   16696   14891.5600
   16697   14824.4625
   16698   14994.3251
   16699   14830.6678
   16700   14762.4989
   16701   14888.6070
   16702   14554.5533
   16703   14670.0797
   16704   14737.9672
   16705   14663.0455
   16706   14693.1864
   16707   14527.6428
   16708   14803.9991
   16709   14530.6431
   16710   14903.7565
   16711   14700.1359
   16712   14777.4369
   16713   14708.6225
   16714   14826.1317
   16715   14874.1605
   16716   14678.8282
   16717   14685.1067
   16718   14668.7049
   16719   14569.2532
   16720   14793.8873
   16721   14630.3603
   16722   14939.4986
   16723   14689.6253
   16724   14946.0571
   16725   14813.9713
   16726   14742.7406
   16727   14739.1388
   16728   14748.0486
   16729   14761.1931
   16730   14872.1189
   16731   14706.2434
   16732   15175.9424
   16733   14548.7126
   16734   14832.8135
   16735   14862.4861
   16736   14321.9198
   16737   14456.0203
   16738   14758.8861
   16739   14702.9916
   16740   14880.4008
   16741   14690.5147
   16742   14518.4533
   16743   14416.7821
   16744   14421.0310
   16745   14557.8169
   16746   14517.6915
   16747   14554.7347
   16748   14558.1393
   16749   14587.4887
   16750   14724.9255
   16751   14534.8862
   16752   14457.7289
   16753   14532.5158
   16754   14339.2084
   16755   14877.2000
   16756   14615.6203
   16757   14509.0379
   16758   14719.9710
   16759   14667.3114
   16760   14739.0417
   16761   14500.5621
   16762   14733.6701
   16763   14833.1415
   16764   14627.3203
   16765   14590.1141
   16766   14849.1098
   16767   14666.2253
   16768   14800.6815
   16769   14796.8572
   16770   14743.8567
   16771   15000.1325
   16772   14800.8677
   16773   15026.2380
   16774   15153.7981
   16775   14810.4031
   16776   14787.0552
   16777   14902.0332
   16778   14906.9023
   16779   15067.1334
   16780   14791.5989
   16781   14702.8822
   16782   14805.7419
   16783   14739.8614
   16784   14777.6077
   16785   14870.7527
   16786   14519.3986
   16787   14707.7438
   16788   14427.0833
   16789   14569.7254
   16790   14678.2982
   16791   14743.3515
   16792   14799.3223
   16793   14886.9681
   16794   14640.6244
   16795   14749.2173
   16796   14937.8918
   16797   14364.7664
   16798   14852.0213
   16799   14903.9925
   16800   14726.2773
   16801   14941.9851
   16802   14722.4931
   16803   14842.3931
   16804   15037.2424
   16805   14945.6636
   16806   15000.6956
   16807   14825.0428
   16808   15111.2607
   16809   14638.3336
   16810   14968.4320
   16811   14660.4787
   16812   14920.4328
   16813   14713.2660
   16814   15095.9093
   16815   14977.2666
   16816   14989.6143
   16817   14774.7931
   16818   14911.8087
   16819   14900.6896
   16820   14789.2736
   16821   14948.2315
   16822   14977.9702
   16823   14968.4630
   16824   14857.9391
   16825   14876.0091
   16826   15019.2455
   16827   14910.8626
   16828   15033.2559
   16829   14932.9379
   16830   14985.3976
   16831   14978.9788
   16832   14769.1275
   16833   14964.1758
   16834   14944.0528
   16835   15110.9243
   16836   14784.5971
   16837   14900.3449
   16838   14590.5090
   16839   14631.8125
   16840   14768.0311
   16841   14876.4771
   16842   14533.5764
   16843   14555.0739
   16844   14796.4930
   16845   14873.6100
   16846   14848.5450
   16847   14713.8223
   16848   14715.7578
   16849   14760.5929
   16850   14886.2020
   16851   14757.8574
   16852   14808.0704
   16853   14743.8200
   16854   14656.3128
   16855   14704.5761
   16856   14763.4672
   16857   14683.2701
   16858   14702.5595
   16859   14703.0022
   16860   14715.5013
   16861   14476.2537
   16862   14518.2933
   16863   14465.7345
   16864   14803.0544
   16865   15130.2495
   16866   14782.8870
   16867   14979.8049
   16868   15116.1437
   16869   15160.2148
   16870   15181.0251
   16871   14782.6234
   16872   14706.9357
   16873   14984.1326
   16874   14791.4350
   16875   14861.7287
   16876   14695.5168
   16877   14858.4687
   16878   14914.4529
   16879   14983.2229
   16880   15001.9485
   16881   14708.1542
   16882   14870.3898
   16883   14677.3063
   16884   14781.7764
   16885   14683.0487
   16886   14862.3289
   16887   14760.7185
   16888   14462.4805
   16889   14869.6054
   16890   14793.9877
   16891   14375.9382
   16892   14738.4973
   16893   14688.5424
   16894   14693.6394
   16895   14589.6511
   16896   14637.6476
   16897   14481.5279
   16898   14616.4315
   16899   14766.9069
   16900   14620.7898
   16901   14406.1982
   16902   14662.4246
   16903   14758.9942
   16904   14476.2602
   16905   14624.8315
   16906   14790.3166
   16907   14690.8763
   16908   14623.3914
   16909   14662.5975
   16910   15019.1236
   16911   14496.5139
   16912   14619.3086
   16913   14674.0672
   16914   14779.9741
   16915   14676.1375
   16916   14781.5330
   16917   14861.8542
   16918   14912.6080
   16919   14934.3428
   16920   14616.3212
   16921   14954.6583
   16922   14945.2898
   16923   15014.4088
   16924   15078.5275
   16925   15016.4505
   16926   15075.6941
   16927   14806.9838
   16928   14851.3228
   16929   14724.9334
   16930   14912.3676
   16931   14842.6318
   16932   14869.4645
   16933   14805.6558
   16934   14787.5103
   16935   14811.3263
   16936   14943.3510
   16937   15075.8818
   16938   14922.6869
   16939   14805.4856
   16940   14851.7296
   16941   14754.0028
   16942   14943.0494
   16943   14978.5358
   16944   15180.4172
   16945   15252.8870
   16946   14974.0822
   16947   15118.3669
   16948   15042.8971
   16949   14899.4907
   16950   15166.6383
   16951   14867.9558
   16952   15274.7874
   16953   15160.1495
   16954   15047.6828
   16955   15385.8219
   16956   15185.0278
   16957   15052.8059
   16958   15143.4131
   16959   15092.6409
   16960   14868.9126
   16961   14961.1918
   16962   14803.9671
   16963   15107.6101
   16964   15017.0305
   16965   14847.6049
   16966   14610.6438
   16967   14979.1678
   16968   14974.6359
   16969   15039.7222
   16970   14881.4792
   16971   15182.9844
   16972   14805.5972
   16973   15269.3991
   16974   14849.5184
   16975   14903.4799
   16976   14706.6261
   16977   14836.2929
   16978   14892.4120
   16979   14577.9936
   16980   14894.5625
   16981   14622.0061
   16982   14975.5948
   16983   14883.4831
   16984   15118.0360
   16985   15092.4541
   16986   14970.3199
   16987   15165.4391
   16988   15231.8759
   16989   15394.5111
   16990   14986.6195
   16991   15022.3935
   16992   14956.3258
   16993   15158.2007
   16994   14718.9934
   16995   14766.5064
   16996   14693.0998
   16997   14795.1951
   16998   15095.1460
   16999   14966.5877
   17000   14971.7557
   17001   15110.7436
   17002   14837.6311
   17003   15124.0521
   17004   15064.8117
   17005   14645.9588
   17006   15199.9967
   17007   14873.4661
   17008   15314.0646
   17009   14914.3279
   17010   15270.0409
   17011   14881.4750
   17012   14834.5815
   17013   15158.8996
   17014   14785.6605
   17015   14880.1612
   17016   14939.7821
   17017   14769.3155
   17018   14983.1592
   17019   14965.7940
   17020   14956.9595
   17021   15073.9847
   17022   15149.1791
   17023   14919.4856
   17024   14967.7170
   17025   15026.5759
   17026   14887.2421
   17027   14940.5521
   17028   15402.7576
   17029   15005.4215
   17030   14996.6965
   17031   15127.6004
   17032   14781.2063
   17033   14991.6718
   17034   14903.3665
   17035   14958.2493
   17036   14893.5218
   17037   14888.1705
   17038   14731.9874
   17039   14966.7187
   17040   14679.9209
   17041   14914.9392
   17042   14793.8915
   17043   15080.3359
   17044   14742.2501
   17045   15275.3555
   17046   15023.0713
   17047   14898.6525
   17048   15080.2024
   17049   15069.2324
   17050   15001.1976
   17051   14944.0215
   17052   15039.2695
   17053   15065.0503
   17054   14832.5220
   17055   15003.4360
   17056   14988.4604
   17057   14944.4299
   17058   15024.9171
   17059   14923.9346
   17060   15193.6021
   17061   15123.8106
   17062   15067.2430
   17063   15102.3605
   17064   15069.3034
   17065   15225.9407
   17066   15253.8082
   17067   15477.9000
   17068   15107.8872
   17069   15180.2637
   17070   15050.9503
   17071   15192.7064
   17072   15093.4264
   17073   14961.6166
   17074   15127.5144
   17075   15185.5173
   17076   15092.7317
   17077   15085.2506
   17078   15034.3599
   17079   14888.6728
   17080   14838.7769
   17081   14934.9893
   17082   14768.6202
   17083   14742.2050
   17084   14986.4099
   17085   15014.2321
   17086   14962.5093
   17087   14944.2579
   17088   14829.3239
   17089   14966.6544
   17090   14857.3314
   17091   15221.3499
   17092   14992.0764
   17093   15072.1338
   17094   14941.4186
   17095   15041.0607
   17096   15083.0275
   17097   15119.2196
   17098   14843.8095
   17099   15293.1723
   17100   15156.7351
   17101   15326.6363
   17102   14853.8819
   17103   15172.0757
   17104   15157.2358
   17105   15199.8998
   17106   15172.6108
   17107   15373.5216
   17108   15216.7372
   17109   15104.4101
   17110   15156.7899
   17111   15373.1249
   17112   15242.4440
   17113   14985.9239
   17114   15547.0591
   17115   15079.6209
   17116   14918.6424
   17117   14969.9876
   17118   14858.2644
   17119   15043.0505
   17120   14998.9353
   17121   15121.2757
   17122   14950.3824
   17123   15029.1349
   17124   14906.4229
   17125   15012.3563
   17126   14786.5200
   17127   15021.2530
   17128   15015.2880
   17129   14767.6226
   17130   15293.3845
   17131   15052.5694
   17132   15005.2057
   17133   15168.4373
   17134   14925.3293
   17135   14849.8623
   17136   14786.8575
   17137   14488.2879
   17138   14768.0783
   17139   14692.3509
   17140   14817.5188
   17141   14642.3307
   17142   14924.0006
   17143   14786.5041
   17144   14793.1487
   17145   14964.9578
   17146   14717.7178
   17147   14716.7362
   17148   14836.5194
   17149   14620.4572
   17150   14732.1261
   17151   14459.2881
   17152   14864.9998
   17153   14603.4668
   17154   14637.1719
   17155   15012.6825
   17156   14508.6670
   17157   14848.6978
   17158   14840.2815
   17159   14751.3105
   17160   14675.6349
   17161   14867.4232
   17162   14667.6025
   17163   14786.6092
   17164   14712.8414
   17165   14901.9011
   17166   14758.1212
   17167   14783.6197
   17168   14807.3701
   17169   14571.8159
   17170   14845.0904
   17171   14849.4312
   17172   14880.5057
   17173   14836.8261
   17174   14712.9202
   17175   14691.5041
   17176   14881.9951
   17177   14871.0096
   17178   14897.4950
   17179   14882.1695
   17180   15045.8387
   17181   14830.6694
   17182   15150.8306
   17183   14993.2866
   17184   15155.3768
   17185   14863.6146
   17186   14961.6734
   17187   14950.2440
   17188   14904.1477
   17189   14931.4359
   17190   15038.4066
   17191   15203.7147
   17192   15125.2322
   17193   15026.1587
   17194   15126.3825
   17195   15063.4755
   17196   14948.2257
   17197   14995.1304
   17198   15036.0315
   17199   15254.1883
   17200   14976.9377
   17201   14968.0558
   17202   15002.4574
   17203   15075.0538
   17204   14988.8816
   17205   15197.4730
   17206   15352.3903
   17207   15019.2322
   17208   14871.1402
   17209   15126.7032
   17210   15035.8142
   17211   14986.3924
   17212   14895.6041
   17213   14912.9357
   17214   15060.1736
   17215   15029.7678
   17216   15193.7383
   17217   15237.0047
   17218   14821.7734
   17219   14962.9547
   17220   15115.7804
   17221   14928.6684
   17222   15015.6503
   17223   14937.6670
   17224   15016.3220
   17225   14771.9963
   17226   15051.0298
   17227   14881.9340
   17228   15000.8263
   17229   14724.0941
   17230   15088.5448
   17231   14770.8103
   17232   15136.9082
   17233   14971.9133
   17234   14986.8484
   17235   14917.6192
   17236   14817.6136
   17237   14849.3486
   17238   14985.0088
   17239   14995.6892
   17240   15002.3669
   17241   14885.7138
   17242   14924.4847
   17243   14705.9352
   17244   14708.5242
   17245   14828.5730
   17246   14909.1432
   17247   15059.2255
   17248   15115.1411
   17249   15166.6556
   17250   15133.3144
   17251   15003.0306
   17252   15032.7421
   17253   14896.6403
   17254   14752.9261
   17255   15055.6530
   17256   14804.3912
   17257   14789.2660
   17258   14756.8791
   17259   14747.1955
   17260   14750.9540
   17261   14792.7259
   17262   14788.9782
   17263   15061.2824
   17264   14724.1047
   17265   14884.3792
   17266   14594.7340
   17267   14752.0344
   17268   14650.2475
   17269   14776.7865
   17270   14712.0856
   17271   14612.2860
   17272   14700.8437
   17273   14591.1938
   17274   14812.0333
   17275   14777.2062
   17276   14838.5395
   17277   14951.0250
   17278   14887.8606
   17279   14874.5511
   17280   14943.8239
   17281   14685.6471
   17282   14958.0164
   17283   14790.6417
   17284   14847.7537
   17285   14766.1973
   17286   14813.3679
   17287   14818.1990
   17288   14946.8047
   17289   14581.2243
   17290   14728.9568
   17291   14995.4488
   17292   14407.0145
   17293   14748.2759
   17294   14697.9579
   17295   14545.5078
   17296   14880.7951
   17297   15052.5491
   17298   14491.3753
   17299   15225.5697
   17300   14681.3580
   17301   14886.1652
   17302   14894.2188
   17303   15188.0220
   17304   15160.7590
   17305   14959.8025
   17306   14851.7234
   17307   14978.5117
   17308   14929.8629
   17309   14727.4669
   17310   14628.2541
   17311   14702.3524
   17312   14981.4076
   17313   14968.1295
   17314   14838.6706
   17315   14835.6071
   17316   15109.7495
   17317   14922.8085
   17318   14865.4874
   17319   14783.2036
   17320   14837.7023
   17321   14777.3239
   17322   14827.8375
   17323   14739.2237
   17324   14607.0562
   17325   15108.6333
   17326   14884.8027
   17327   14722.2253
   17328   14944.1133
   17329   14761.2508
   17330   14986.5155
   17331   14633.7121
   17332   14793.1706
   17333   14812.3204
   17334   14867.3002
   17335   14550.1469
   17336   14879.9409
   17337   14859.3403
   17338   14725.8635
   17339   14553.6206
   17340   14819.7057
   17341   14698.8283
   17342   14642.7481
   17343   15007.3636
   17344   14580.7989
   17345   14531.4196
   17346   14798.6124
   17347   14455.8696
   17348   14399.4891
   17349   14532.8404
   17350   14579.6224
   17351   14585.1721
   17352   14364.9841
   17353   14575.5738
   17354   14803.8961
   17355   14501.3671
   17356   14402.0192
   17357   14831.7981
   17358   14778.3059
   17359   14723.7664
   17360   14639.2884
   17361   14617.8662
   17362   14626.1293
   17363   14823.1260
   17364   14747.9530
   17365   14279.3229
   17366   14627.9400
   17367   14930.3823
   17368   14680.0496
   17369   14884.2764
   17370   14635.9251
   17371   14666.1047
   17372   14818.4579
   17373   14933.4532
   17374   15058.8860
   17375   14966.8381
   17376   15046.5079
   17377   15005.8561
   17378   14869.4482
   17379   14916.7498
   17380   14812.4700
   17381   14524.9345
   17382   14651.5852
   17383   14710.5387
   17384   14684.0263
   17385   14834.1876
   17386   14667.8692
   17387   14617.5550
   17388   14884.3975
   17389   14869.2814
   17390   14766.0568
   17391   14840.6802
   17392   14881.7736
   17393   14949.8595
   17394   15017.2749
   17395   14970.4506
   17396   14948.6137
   17397   15000.8882
   17398   15121.4592
   17399   14922.6234
   17400   15163.4145
   17401   15080.7718
   17402   15071.0952
   17403   15218.7435
   17404   15232.6246
   17405   15125.8114
   17406   15197.3050
   17407   15119.2444
   17408   15143.2007
   17409   15290.6442
   17410   15171.3321
   17411   15219.9649
   17412   15248.7039
   17413   15028.9738
   17414   15048.7381
   17415   15025.3786
   17416   14975.3117
   17417   15178.2095
   17418   14957.1047
   17419   15124.0863
   17420   15296.3003
   17421   14932.0267
   17422   15162.2250
   17423   14876.0284
   17424   15242.3258
   17425   15093.8780
   17426   15103.7926
   17427   14989.4730
   17428   15421.8159
   17429   15190.0199
   17430   15180.4037
   17431   15141.3804
   17432   14950.7086
   17433   15062.7279
   17434   14916.1513
   17435   14920.5566
   17436   15018.0214
   17437   15080.6566
   17438   15039.0947
   17439   14871.6599
   17440   14908.7872
   17441   14788.8902
   17442   15070.9683
   17443   14795.3216
   17444   14959.1702
   17445   14899.6646
   17446   15182.5627
   17447   15032.8057
   17448   14988.4719
   17449   15131.4047
   17450   15048.9302
   17451   15203.4298
   17452   14981.1385
   17453   15255.5770
   17454   15260.1716
   17455   15128.2868
   17456   15095.8284
   17457   15016.9879
   17458   14775.5059
   17459   15209.4401
   17460   15008.0740
   17461   15201.6115
   17462   15152.9620
   17463   15189.3619
   17464   14940.8580
   17465   15019.3316
   17466   15186.3609
   17467   15121.1498
   17468   15208.9712
   17469   15268.0028
   17470   15058.8090
   17471   14970.7588
   17472   14996.7213
   17473   14755.7945
   17474   14841.6995
   17475   15063.3053
   17476   14907.6128
   17477   15041.2053
   17478   15152.7550
   17479   15044.8629
   17480   15086.8173
   17481   14876.1003
   17482   15006.7771
   17483   15151.9284
   17484   15105.3014
   17485   15056.3775
   17486   15167.8789
   17487   14922.6664
   17488   15131.8046
   17489   15024.3332
   17490   15200.7362
   17491   15118.1919
   17492   14882.9234
   17493   14601.5681
   17494   14865.2352
   17495   15042.2487
   17496   14971.5404
   17497   14966.8130
   17498   14751.3552
   17499   15112.9431
   17500   15025.7101
   17501   15010.6430
   17502   14998.6027
   17503   14866.7824
   17504   14727.3633
   17505   14872.4797
   17506   14831.0535
   17507   14669.8651
   17508   14745.1435
   17509   14722.8126
   17510   14506.0339
   17511   14730.6871
   17512   14472.2199
   17513   14727.0254
   17514   14875.4328
   17515   14885.8101
   17516   14663.1233
   17517   14742.3735
   17518   14885.3988
   17519   14815.6112
   17520   14835.2396
   17521   14895.6054
   17522   14927.2272
   17523   14909.5098
   17524   14909.4845
   17525   14542.1308
   17526   14832.9665
   17527   14759.3342
   17528   14629.4219
   17529   14692.8825
   17530   14898.4223
   17531   14996.6586
   17532   14689.9629
   17533   15121.7464
   17534   14768.7166
   17535   14722.1841
   17536   14736.3228
   17537   14881.7473
   17538   14609.3573
   17539   14754.6310
   17540   14608.0164
   17541   14594.6037
   17542   14790.5101
   17543   14929.2830
   17544   14751.8137
   17545   14776.2815
   17546   14595.9594
   17547   14523.4592
   17548   14554.3566
   17549   14644.0353
   17550   14709.7479
   17551   14781.4866
   17552   14630.9931
   17553   14667.2836
   17554   14776.4299
   17555   14804.0654
   17556   14956.1429
   17557   14841.8821
   17558   14827.0501
   17559   15190.7396
   17560   14732.7772
   17561   14859.5657
   17562   14800.5670
   17563   14839.9499
   17564   14750.3198
   17565   14725.0022
   17566   14737.5093
   17567   14704.3151
   17568   14759.5510
   17569   14627.5369
   17570   14484.9239
   17571   14570.6585
   17572   14637.3576
   17573   14513.5621
   17574   14601.8055
   17575   14447.2006
   17576   14723.8421
   17577   14610.2172
   17578   14811.0595
   17579   14966.1230
   17580   14567.0057
   17581   14897.6574
   17582   15108.5967
   17583   14676.7291
   17584   14915.5535
   17585   14704.9632
   17586   14790.5610
   17587   14588.2334
   17588   14747.4234
   17589   14746.7503
   17590   14497.2847
   17591   14961.6092
   17592   14713.7811
   17593   14524.8889
   17594   14674.1589
   17595   14986.2988
   17596   14859.6664
   17597   15314.2907
   17598   14792.9652
   17599   14855.0866
   17600   14903.1834
   17601   14926.3871
   17602   14889.1411
   17603   14942.9584
   17604   14796.6814
   17605   15002.5224
   17606   14842.4756
   17607   15000.8905
   17608   15238.4097
   17609   14971.9686
   17610   15109.1490
   17611   14696.0376
   17612   14725.8906
   17613   14773.6345
   17614   14758.8367
   17615   14782.1907
   17616   14865.0739
   17617   15041.9715
   17618   14643.8286
   17619   15059.6445
   17620   14900.1580
   17621   14998.5015
   17622   14994.6604
   17623   14696.1821
   17624   14619.7342
   17625   14729.0189
   17626   14929.8390
   17627   15023.4028
   17628   15090.0357
   17629   14938.9027
   17630   14858.2091
   17631   15046.8487
   17632   15065.8479
   17633   14902.7319
   17634   14902.4208
   17635   15052.8491
   17636   14692.7255
   17637   14902.1383
   17638   14877.7254
   17639   14833.4930
   17640   14963.0169
   17641   14828.3638
   17642   14913.6256
   17643   14841.5084
   17644   14924.6082
   17645   14712.2641
   17646   14925.1090
   17647   14626.2262
   17648   14819.9427
   17649   14679.4694
   17650   14902.1417
   17651   14854.3802
   17652   14676.8937
   17653   14723.7831
   17654   14800.4129
   17655   14727.0055
   17656   14951.2871
   17657   14674.1961
   17658   14818.7405
   17659   14764.3266
   17660   14945.8551
   17661   15043.6113
   17662   14626.6490
   17663   14615.0131
   17664   14838.9622
   17665   14835.0515
   17666   14591.2604
   17667   14802.6304
   17668   14662.5487
   17669   15086.1127
   17670   14685.1211
   17671   14883.4448
   17672   14986.7896
   17673   15007.8386
   17674   14847.9949
   17675   14746.1024
   17676   14817.7786
   17677   14659.1449
   17678   15022.1099
   17679   14726.1884
   17680   14782.4115
   17681   14801.8486
   17682   14684.7713
   17683   14624.9447
   17684   14760.2069
   17685   14572.1030
   17686   14485.1516
   17687   14488.6969
   17688   14669.2089
   17689   14581.4471
   17690   14828.0723
   17691   15007.5926
   17692   14538.6673
   17693   14588.3834
   17694   14993.0113
   17695   14597.0647
   17696   14767.0885
   17697   14887.0150
   17698   14881.8160
   17699   14861.2401
   17700   14618.6426
   17701   14822.2564
   17702   14839.2492
   17703   14992.3076
   17704   14775.8164
   17705   14626.9410
   17706   14693.9176
   17707   14802.2215
   17708   14837.0383
   17709   14750.4282
   17710   14730.6397
   17711   15034.1813
   17712   15078.0880
   17713   15037.4404
   17714   14716.4950
   17715   14902.2526
   17716   14976.1650
   17717   14824.3960
   17718   15115.0471
   17719   14993.3266
   17720   14798.5655
   17721   14694.4211
   17722   14794.3383
   17723   14691.8024
   17724   14714.6485
   17725   14799.5484
   17726   14777.3161
   17727   14799.9918
   17728   14646.0127
   17729   14676.5124
   17730   14652.5698
   17731   14633.0262
   17732   14953.8562
   17733   14926.1745
   17734   14790.4441
   17735   14616.9168
   17736   14776.2300
   17737   14694.7483
   17738   14808.1676
   17739   14921.2134
   17740   14873.3510
   17741   14962.8244
   17742   14877.1454
   17743   14946.2848
   17744   14959.9200
   17745   14987.7281
   17746   15036.1450
   17747   14985.9578
   17748   14946.2196
   17749   14931.4040
   17750   15079.7398
   17751   14773.7915
   17752   14875.9529
   17753   14815.3712
   17754   14751.5996
   17755   14870.2422
   17756   15087.2377
   17757   15157.8455
   17758   15170.0768
   17759   14828.1229
   17760   14808.9624
   17761   14808.7365
   17762   14775.5860
   17763   14736.7985
   17764   14512.2526
   17765   14926.1267
   17766   14592.7248
   17767   14385.4424
   17768   14655.2434
   17769   14780.7428
   17770   14865.8976
   17771   14987.5050
   17772   14693.4012
   17773   14612.8069
   17774   14586.3450
   17775   14565.8594
   17776   14648.5520
   17777   14747.0023
   17778   15058.7797
   17779   14814.8080
   17780   14915.2061
   17781   14960.9982
   17782   14701.5346
   17783   14901.4483
   17784   14819.2860
   17785   14873.7440
   17786   14783.2604
   17787   14764.3020
   17788   14776.0273
   17789   15017.3709
   17790   14776.8078
   17791   14782.3042
   17792   14568.1991
   17793   14633.2407
   17794   14595.0148
   17795   14764.3293
   17796   14985.6346
   17797   14619.7289
   17798   14715.9481
   17799   14798.2092
   17800   15075.6183
   17801   14872.9134
   17802   14905.3881
   17803   14761.4242
   17804   15003.0567
   17805   14838.0163
   17806   14848.5206
   17807   14689.3491
   17808   15045.9422
   17809   14800.7859
   17810   14936.7389
   17811   14592.6997
   17812   14906.9658
   17813   14661.4375
   17814   14872.0965
   17815   14767.2361
   17816   14731.6675
   17817   14584.0827
   17818   14966.5720
   17819   14636.2621
   17820   14916.4987
   17821   14723.3078
   17822   14932.2606
   17823   14763.6470
   17824   14592.2795
   17825   14752.3833
   17826   14708.5394
   17827   14583.1365
   17828   14622.8653
   17829   14977.3277
   17830   14782.0784
   17831   14878.4782
   17832   14718.8180
   17833   15089.6840
   17834   14777.1996
   17835   14998.4428
   17836   15005.7038
   17837   14737.9751
   17838   15090.1184
   17839   15076.0470
   17840   14922.4963
   17841   14732.0999
   17842   14747.8975
   17843   14846.6940
   17844   15180.5507
   17845   15203.1146
   17846   14954.1590
   17847   14905.0253
   17848   14935.6248
   17849   14840.5455
   17850   14993.5569
   17851   14911.6003
   17852   14870.1124
   17853   14770.6950
   17854   14924.5485
   17855   14730.3654
   17856   14924.4927
   17857   14691.1310
   17858   14909.9996
   17859   14899.2044
   17860   15025.6598
   17861   14990.3988
   17862   14728.8799
   17863   14585.8337
   17864   14834.9076
   17865   14694.0300
   17866   14968.5064
   17867   14859.7800
   17868   14794.2108
   17869   14823.2387
   17870   14476.2262
   17871   14850.0335
   17872   14704.1333
   17873   14654.6087
   17874   14778.7199
   17875   14591.3107
   17876   14610.3351
   17877   14757.9145
   17878   14783.7236
   17879   14748.1450
   17880   14630.4278
   17881   14647.8398
   17882   15026.9117
   17883   14824.0379
   17884   14976.9459
   17885   14660.2604
   17886   14711.8479
   17887   14709.5509
   17888   14843.6595
   17889   14714.0999
   17890   14670.0195
   17891   14721.9489
   17892   14656.0550
   17893   14734.2595
   17894   14978.5196
   17895   15104.4803
   17896   14690.8654
   17897   14809.4132
   17898   14891.0065
   17899   14860.3435
   17900   14842.1494
   17901   14841.8714
   17902   14815.3115
   17903   14905.0626
   17904   15009.8189
   17905   15166.2988
   17906   15175.1223
   17907   15021.7041
   17908   14906.5813
   17909   14871.6431
   17910   15007.2160
   17911   14889.4597
   17912   14978.8759
   17913   14648.7496
   17914   14846.3992
   17915   14932.2897
   17916   15015.7758
   17917   14910.6248
   17918   15084.1850
   17919   14964.4302
   17920   15190.3200
   17921   14880.5455
   17922   14805.2268
   17923   14645.9757
   17924   14855.6368
   17925   14721.0073
   17926   15032.0351
   17927   14931.3546
   17928   14907.2842
   17929   14847.6161
   17930   14945.2354
   17931   14943.8543
   17932   14930.9415
   17933   15042.0497
   17934   14887.9376
   17935   14921.0860
   17936   14719.6082
   17937   14798.2061
   17938   14807.9533
   17939   15118.7766
   17940   15118.5353
   17941   14938.0530
   17942   14791.4489
   17943   14989.1816
   17944   14705.3506
   17945   14804.4387
   17946   14877.6490
   17947   15078.9651
   17948   15259.0037
   17949   14977.6483
   17950   14813.0306
   17951   15067.8052
   17952   15026.0711
   17953   14957.5226
   17954   15027.1282
   17955   15178.1634
   17956   14839.2640
   17957   14877.4813
   17958   15123.8774
   17959   14970.0305
   17960   14943.3327
   17961   14864.5418
   17962   14757.7257
   17963   14952.5186
   17964   15121.8115
   17965   14970.0326
   17966   15106.5265
   17967   14706.5488
   17968   15037.4786
   17969   14999.5273
   17970   15038.0721
   17971   14936.2002
   17972   14943.0319
   17973   14814.0420
   17974   14854.9282
   17975   14771.1322
   17976   14813.9553
   17977   15016.8035
   17978   14984.5355
   17979   15045.5257
   17980   14987.4356
   17981   15018.7809
   17982   14619.5368
   17983   14987.0611
   17984   14905.2515
   17985   14844.1770
   17986   14983.1157
   17987   14640.7679
   17988   15220.3632
   17989   14796.2909
   17990   14901.7402
   17991   14965.3407
   17992   14809.7048
   17993   14679.3792
   17994   15159.0829
   17995   14742.0454
   17996   14764.3349
   17997   15086.0608
   17998   14924.0576
   17999   14871.6091
   18000   15015.3926
   18001   14773.1425
   18002   15033.2330
   18003   15143.2002
   18004   14917.7969
   18005   14964.8105
   18006   14783.2543
   18007   14659.3602
   18008   14540.7809
   18009   14962.5505
   18010   14577.0749
   18011   14826.6309
   18012   14846.5943
   18013   15173.1491
   18014   15049.7730
   18015   15201.3411
   18016   15015.0539
   18017   14937.7528
   18018   15055.8377
   18019   14863.0432
   18020   15349.6578
   18021   15092.9457
   18022   15245.4155
   18023   15143.2360
   18024   15172.4425
   18025   15135.3585
   18026   15196.4242
   18027   15225.6417
   18028   15316.0365
   18029   15256.9138
   18030   15075.9758
   18031   15117.7865
   18032   15407.7700
   18033   15021.3228
   18034   15009.1448
   18035   14900.1707
   18036   15144.2426
   18037   15124.0246
   18038   15156.7407
   18039   15127.6740
   18040   14949.3905
   18041   15304.5225
   18042   15348.9209
   18043   15070.6584
   18044   15372.0141
   18045   15476.1691
   18046   15182.9241
   18047   15307.6626
   18048   15320.2519
   18049   15060.0900
   18050   15115.7730
   18051   15016.5830
   18052   15197.5579
   18053   15206.9655
   18054   15050.5014
   18055   15096.9481
   18056   15244.5453
   18057   15187.0649
   18058   15139.6650
   18059   15252.5880
   18060   15229.8193
   18061   14868.2321
   18062   15138.3273
   18063   15050.7433
   18064   14918.9474
   18065   14819.4336
   18066   15196.9802
   18067   15275.7790
   18068   15138.6213
   18069   15129.3533
   18070   14985.8362
   18071   14964.7071
   18072   15093.7138
   18073   15010.2943
   18074   14846.2388
   18075   15138.8890
   18076   15098.6677
   18077   15065.6488
   18078   15072.7279
   18079   15181.7930
   18080   15079.0734
   18081   15083.6993
   18082   15147.8695
   18083   15160.1092
   18084   15028.8162
   18085   15390.7047
   18086   15327.2135
   18087   15471.9424
   18088   15279.5987
   18089   15320.0829
   18090   15202.2622
   18091   15290.0644
   18092   15224.7084
   18093   15090.4867
   18094   15064.2011
   18095   15430.6946
   18096   15619.6580
   18097   15352.0464
   18098   15326.7882
   18099   15584.9561
   18100   15427.9645
   18101   15282.7293
   18102   15500.3098
   18103   15479.6954
   18104   15571.1612
   18105   15475.6159
   18106   15327.6201
   18107   15273.8616
   18108   15403.7018
   18109   15409.9197
   18110   15306.5534
   18111   15399.5352
   18112   15145.9960
   18113   15153.8804
   18114   15302.0342
   18115   15081.5103
   18116   15417.0823
   18117   15086.5746
   18118   15313.8539
   18119   15353.4978
   18120   15576.1002
   18121   15215.6271
   18122   15407.9478
   18123   15292.8534
   18124   15436.3911
   18125   15132.6923
   18126   15020.0633
   18127   15671.4839
   18128   15353.3700
   18129   15284.2046
   18130   15143.6054
   18131   15543.9823
   18132   15215.8535
   18133   15226.9567
   18134   15131.2287
   18135   15149.2475
   18136   15229.2959
   18137   15069.6009
   18138   15269.3225
   18139   15084.7166
   18140   15269.8386
   18141   15167.9155
   18142   15196.5633
   18143   15231.6571
   18144   15436.3659
   18145   14877.8905
   18146   14939.9205
   18147   15203.2271
   18148   15246.9335
   18149   15416.5397
   18150   15315.1665
   18151   15255.8542
   18152   15218.7254
   18153   15472.3327
   18154   15101.6830
   18155   15098.4522
   18156   15396.4774
   18157   15196.7180
   18158   15164.7153
   18159   15158.7922
   18160   15112.6796
   18161   14988.3992
   18162   15248.3619
   18163   15268.4374
   18164   15393.3635
   18165   14817.3709
   18166   15203.7628
   18167   15199.0993
   18168   15144.0811
   18169   15050.5551
   18170   14979.9728
   18171   14921.0979
   18172   14920.8826
   18173   14758.0142
   18174   15039.9503
   18175   15070.6674
   18176   15067.3680
   18177   14890.8859
   18178   15221.6314
   18179   15326.3096
   18180   15177.1286
[truncated: 6,640,041 more chars]
