# Supplementary material for: Non-degradative Ubiquitination of Protein Kinases
Source: PLoS Comput Biol. 2016 Jun 2;12(6):e1004898. doi: 10.1371/journal.pcbi.1004898 (PMC4890936; doi:10.1371/journal.pcbi.1004898)
Supplement: S59 Dataset — The solvent accessible surface area of the ubiquitin moiety at each picosecond in the simulations is printed. Data from each of the 32 10-ns simulations is combined into one file. (BZ2) [file pcbi.1004898.s069.bz2 › pcbi.1004898.s069]

#Frame       surfubiq
       1    4802.3239
       2    4829.7149
       3    4716.2814
       4    4710.8530
       5    4579.0895
       6    4864.8244
       7    4820.3419
       8    4710.1615
       9    4778.4167
      10    4766.5285
      11    4734.8822
      12    4855.5475
      13    4810.7466
      14    4853.9095
      15    4856.7776
      16    4790.4520
      17    4822.7461
      18    4732.5528
      19    4839.8234
      20    4758.5635
      21    4625.2829
      22    4813.0372
      23    4622.9920
      24    4640.2223
      25    4627.3489
      26    4706.4327
      27    4621.9324
      28    4691.9878
      29    4811.1658
      30    4559.7731
      31    4786.6099
      32    4754.2986
      33    4599.5403
      34    4615.0207
      35    4672.8364
      36    4603.7281
      37    4793.9139
      38    4574.8538
      39    4632.9247
      40    4674.4387
      41    4587.4603
      42    4641.7434
      43    4670.3352
      44    4589.0302
      45    4753.3363
      46    4677.9621
      47    4635.8655
      48    4894.1145
      49    4807.4649
      50    4707.9429
      51    4641.0789
      52    4727.9238
      53    4704.4684
      54    4585.0570
      55    4719.1444
      56    4768.1938
      57    4843.0623
      58    4832.0406
      59    4670.1375
      60    4662.4105
      61    4717.7435
      62    4654.4023
      63    4731.5806
      64    4743.4521
      65    4722.8483
      66    4778.2063
      67    4680.5450
      68    4649.6413
      69    4605.9044
      70    4623.0223
      71    4633.7630
      72    4672.1438
      73    4631.6305
      74    4664.0909
      75    4721.0928
      76    4742.0401
      77    4688.3678
      78    4733.2273
      79    4711.4300
      80    4611.6991
      81    4683.7290
      82    4615.7096
      83    4601.9952
      84    4489.2823
      85    4624.1709
      86    4733.0421
      87    4738.0082
      88    4593.4955
      89    4707.8133
      90    4510.0989
      91    4765.7908
      92    4789.6060
      93    4665.2470
      94    4835.6003
      95    4841.4379
      96    4819.4131
      97    4650.4446
      98    4710.4364
      99    4666.7546
     100    4702.9984
     101    4727.7178
     102    4842.5062
     103    4776.0272
     104    4739.1537
     105    4645.9900
     106    4752.6971
     107    4796.9182
     108    4653.7617
     109    4636.8457
     110    4747.7126
     111    4604.4194
     112    4562.2184
     113    4729.6716
     114    4693.6411
     115    4755.5490
     116    4687.4712
     117    4580.8505
     118    4824.6176
     119    4594.4561
     120    4649.4862
     121    4739.7082
     122    4518.9618
     123    4595.4152
     124    4687.7549
     125    4758.8048
     126    4719.0665
     127    4664.3153
     128    4630.7118
     129    4626.0548
     130    4709.9758
     131    4613.2502
     132    4654.6576
     133    4579.1470
     134    4663.4590
     135    4517.3545
     136    4553.4000
     137    4618.7790
     138    4572.6104
     139    4508.2454
     140    4585.2421
     141    4619.0741
     142    4737.3792
     143    4708.0178
     144    4629.0043
     145    4583.7732
     146    4665.2727
     147    4721.7723
     148    4616.0665
     149    4644.1564
     150    4750.2741
     151    4665.4199
     152    4734.4748
     153    4817.0799
     154    4734.2876
     155    4687.1173
     156    4665.3618
     157    4832.5504
     158    4651.4255
     159    4780.3013
     160    4682.7786
     161    4822.0587
     162    4752.4849
     163    4838.5109
     164    4699.5787
     165    4622.7720
     166    4700.2320
     167    4789.7360
     168    4721.5137
     169    4637.2470
     170    4715.6136
     171    4696.6878
     172    4680.6746
     173    4706.5837
     174    4710.8388
     175    4717.0652
     176    4538.9360
     177    4548.8728
     178    4627.7165
     179    4675.9267
     180    4618.0525
     181    4582.3512
     182    4745.4457
     183    4684.9640
     184    4694.9020
     185    4696.9454
     186    4678.8101
     187    4665.5756
     188    4535.4299
     189    4554.3449
     190    4627.2536
     191    4635.5563
     192    4578.0859
     193    4638.1931
     194    4706.4915
     195    4619.2124
     196    4690.9339
     197    4810.6356
     198    4695.8871
     199    4572.4540
     200    4614.7131
     201    4622.9964
     202    4563.7345
     203    4593.6429
     204    4607.4907
     205    4750.0994
     206    4573.4449
     207    4805.8440
     208    4535.7929
     209    4548.1148
     210    4645.4640
     211    4623.8598
     212    4584.9450
     213    4644.1449
     214    4612.9554
     215    4596.9744
     216    4824.7333
     217    4681.9909
     218    4690.9971
     219    4816.0437
     220    4595.2938
     221    4745.8210
     222    4717.8172
     223    4709.4416
     224    4846.5234
     225    4798.4043
     226    5039.6316
     227    4773.9490
     228    4727.7743
     229    4638.5277
     230    4881.3562
     231    4758.0057
     232    4865.0569
     233    4761.2596
     234    4688.3856
     235    4665.1043
     236    4682.1865
     237    4712.3138
     238    4757.0785
     239    4714.9752
     240    4730.4932
     241    4644.2380
     242    4767.0794
     243    4602.4326
     244    4573.8752
     245    4773.9383
     246    4710.7793
     247    4683.8419
     248    4629.7766
     249    4667.3133
     250    4686.3589
     251    4666.7531
     252    4612.9592
     253    4561.5003
     254    4794.0404
     255    4714.5290
     256    4688.1617
     257    4645.9363
     258    4654.9354
     259    4701.0919
     260    4632.1168
     261    4697.0959
     262    4697.8437
     263    4687.2344
     264    4412.7910
     265    4599.8183
     266    4591.8707
     267    4540.7703
     268    4531.7859
     269    4544.3047
     270    4858.1502
     271    4581.7706
     272    4735.7716
     273    4762.9532
     274    4666.4489
     275    4628.0048
     276    4609.8289
     277    4685.9450
     278    4587.4671
     279    4714.9848
     280    4555.4001
     281    4655.7081
     282    4558.6941
     283    4667.2661
     284    4606.5670
     285    4560.8291
     286    4511.0385
     287    4815.8047
     288    4713.0130
     289    4688.8875
     290    4651.1160
     291    4556.6479
     292    4687.4561
     293    4679.8676
     294    4553.0568
     295    4687.2853
     296    4663.1151
     297    4742.7443
     298    4570.9579
     299    4671.2301
     300    4718.5792
     301    4786.2769
     302    4792.4002
     303    4643.4634
     304    4660.9187
     305    4766.2651
     306    4627.4810
     307    4642.7062
     308    4657.0264
     309    4759.6126
     310    4763.8285
     311    4799.6605
     312    4650.6796
     313    4591.6777
     314    4751.2842
     315    4655.5625
     316    4613.4556
     317    4615.7660
     318    4718.1401
     319    4635.7172
     320    4676.2891
     321    4679.0324
     322    4727.0758
     323    4769.9994
     324    4736.5219
     325    4644.4993
     326    4675.2944
     327    4660.9910
     328    4639.7287
     329    4911.8085
     330    4756.6600
     331    4735.0208
     332    4741.3158
     333    4707.2666
     334    4711.3206
     335    4564.2976
     336    4684.9743
     337    4632.7647
     338    4575.5594
     339    4755.7266
     340    4665.0703
     341    4756.2931
     342    4602.0756
     343    4656.2223
     344    4611.4830
     345    4798.4212
     346    4711.6192
     347    4714.2966
     348    4673.7533
     349    4761.2349
     350    4575.3967
     351    4542.7160
     352    4662.4608
     353    4572.0134
     354    4676.1680
     355    4776.6641
     356    4635.2483
     357    4739.2006
     358    4576.7776
     359    4688.7613
     360    4653.0775
     361    4709.0483
     362    4781.5485
     363    4671.3921
     364    4799.7051
     365    4735.4037
     366    4734.9563
     367    4651.4695
     368    4619.8268
     369    4748.1008
     370    4683.8574
     371    4681.0763
     372    4666.7405
     373    4675.9107
     374    4527.0839
     375    4752.8687
     376    4729.9379
     377    4586.8161
     378    4713.0156
     379    4647.0644
     380    4774.6443
     381    4681.6948
     382    4658.0564
     383    4641.6694
     384    4572.4953
     385    4705.5709
     386    4780.1738
     387    4572.5922
     388    4631.3865
     389    4603.0126
     390    4736.5506
     391    4610.0061
     392    4731.0980
     393    4673.1081
     394    4603.0663
     395    4640.5704
     396    4691.0181
     397    4697.6735
     398    4746.8298
     399    4626.9396
     400    4695.4752
     401    4697.2431
     402    4734.0916
     403    4627.1689
     404    4667.6180
     405    4757.5738
     406    4753.2050
     407    4839.6914
     408    4754.0887
     409    4832.9310
     410    4759.9670
     411    4815.4207
     412    4854.0453
     413    4747.1302
     414    4855.4227
     415    4910.0009
     416    4796.3184
     417    4722.1624
     418    4838.8122
     419    4806.3309
     420    4738.6235
     421    4851.3886
     422    4756.3906
     423    4841.5435
     424    4758.6802
     425    4757.8880
     426    4761.6650
     427    4727.1274
     428    4805.5038
     429    4762.8105
     430    4934.1580
     431    4673.3406
     432    4786.7953
     433    4739.2957
     434    4783.0421
     435    4761.3438
     436    4590.8742
     437    4771.8224
     438    4852.6003
     439    4805.0330
     440    4786.4202
     441    4550.0610
     442    4745.1473
     443    4723.1820
     444    4560.8180
     445    4704.9462
     446    4767.4189
     447    4759.6509
     448    4763.9917
     449    4690.1326
     450    4906.2046
     451    4710.6289
     452    4764.5561
     453    4689.5507
     454    4703.0182
     455    4647.4625
     456    4785.5600
     457    4825.2163
     458    4838.6597
     459    4912.2313
     460    4721.2606
     461    4771.3082
     462    4802.7407
     463    4730.2551
     464    4708.3825
     465    4813.0660
     466    4710.4214
     467    4849.3243
     468    4846.8948
     469    4879.0434
     470    4728.7436
     471    4809.0475
     472    4777.6747
     473    4820.3192
     474    4795.0453
     475    4824.3308
     476    4796.2758
     477    4826.1262
     478    4829.2492
     479    4773.4851
     480    4983.3906
     481    4595.9694
     482    4727.9829
     483    4666.2689
     484    4803.2702
     485    4722.9074
     486    4816.6794
     487    4812.4948
     488    4759.1724
     489    4871.6245
     490    4886.8803
     491    4860.7906
     492    4949.5968
     493    4801.3006
     494    4848.1744
     495    4905.7046
     496    4786.1719
     497    4750.1139
     498    4714.7308
     499    4801.7025
     500    4719.7210
     501    4687.0614
     502    4753.2561
     503    4842.3893
     504    4774.1519
     505    4701.6670
     506    4858.1142
     507    4792.0117
     508    4677.2975
     509    4808.3606
     510    4708.4052
     511    4668.7250
     512    4786.6371
     513    4802.0747
     514    4770.6812
     515    4719.6853
     516    4773.5098
     517    4766.6027
     518    4769.5493
     519    4759.4336
     520    4724.7471
     521    4728.5259
     522    4730.5801
     523    4794.6146
     524    4890.8520
     525    4860.1062
     526    4765.6524
     527    4904.2487
     528    4833.6595
     529    4933.3937
     530    5049.1053
     531    4889.2663
     532    4806.8162
     533    4904.6479
     534    4807.1503
     535    4842.4065
     536    4866.4039
     537    4826.7233
     538    4933.5018
     539    4922.5209
     540    4899.8801
     541    5047.6454
     542    4977.9547
     543    4975.9554
     544    4824.8601
     545    4910.5365
     546    4800.5667
     547    4860.0944
     548    4863.0183
     549    4729.3549
     550    4958.5017
     551    4826.9867
     552    4834.4092
     553    4898.6273
     554    4836.5685
     555    4884.5392
     556    4831.4843
     557    4786.6498
     558    4795.3004
     559    4677.9840
     560    4778.5927
     561    4816.9768
     562    4782.2501
     563    4684.1433
     564    4702.4664
     565    4891.0928
     566    4772.6132
     567    4966.3814
     568    4953.2283
     569    5088.4887
     570    4841.7206
     571    4920.3411
     572    4836.9406
     573    4749.0352
     574    4876.8447
     575    4885.6974
     576    4849.3304
     577    4820.6165
     578    4903.8731
     579    4901.2574
     580    4951.5127
     581    4839.5232
     582    4891.4328
     583    4814.1554
     584    4834.9074
     585    4741.4088
     586    4730.7322
     587    4865.5877
     588    4740.9377
     589    4741.3395
     590    4690.8507
     591    4708.7299
     592    4785.9270
     593    4856.3719
     594    4946.7580
     595    4890.1312
     596    4909.0928
     597    4801.3488
     598    4712.5977
     599    4775.6945
     600    4773.0460
     601    4791.5887
     602    4766.2689
     603    4702.3584
     604    4796.4926
     605    4822.0462
     606    4916.7407
     607    4739.6270
     608    4718.7777
     609    4863.0032
     610    4786.8924
     611    4737.7519
     612    4797.0773
     613    4812.9010
     614    4918.3607
     615    4838.4344
     616    4830.4973
     617    4737.7288
     618    4748.9760
     619    4809.4910
     620    4860.1128
     621    4823.8464
     622    4760.8668
     623    4705.2601
     624    4765.5293
     625    4809.0170
     626    4783.8506
     627    4774.9681
     628    4696.0234
     629    4854.4984
     630    4649.6203
     631    4685.8585
     632    4711.9297
     633    4764.8086
     634    4865.5317
     635    4696.0108
     636    4872.5704
     637    4660.9480
     638    4765.2812
     639    4728.9809
     640    4659.6380
     641    4813.0346
     642    4790.4262
     643    4732.0762
     644    4861.4195
     645    4908.8218
     646    4775.7857
     647    4822.9577
     648    4636.6458
     649    4688.8530
     650    4787.1144
     651    4716.8231
     652    4705.2019
     653    4848.3873
     654    4763.4061
     655    4712.5015
     656    4767.4035
     657    4733.8343
     658    4676.6484
     659    4809.3859
     660    4813.0801
     661    4660.9105
     662    4712.4940
     663    4704.0017
     664    4832.7621
     665    4724.7346
     666    4755.1550
     667    4942.3108
     668    4757.2144
     669    4717.4347
     670    4744.5771
     671    4729.4119
     672    4775.8584
     673    4835.8610
     674    4746.0880
     675    4803.5109
     676    4659.7274
     677    4663.5358
     678    4774.5102
     679    4819.6523
     680    4783.1487
     681    4844.3059
     682    4787.5569
     683    4877.6756
     684    4826.6440
     685    4853.9690
     686    4744.0718
     687    5038.4397
     688    4799.9488
     689    4763.2152
     690    4738.9868
     691    4802.9224
     692    4792.3420
     693    4747.6534
     694    4705.8090
     695    4640.3664
     696    4748.4039
     697    4712.1927
     698    4681.5109
     699    4821.6401
     700    4624.4507
     701    4714.9088
     702    4664.1423
     703    4780.7422
     704    4802.9844
     705    4877.3590
     706    4887.1024
     707    4788.5071
     708    4789.7357
     709    4750.1398
     710    4686.3425
     711    4760.3708
     712    4757.3192
     713    4796.5499
     714    4796.7959
     715    4684.1075
     716    4786.4769
     717    4714.0086
     718    4820.2966
     719    4670.9653
     720    4777.3795
     721    4711.9086
     722    4777.2793
     723    4722.0477
     724    4718.9563
     725    4804.2696
     726    4779.7737
     727    4806.5927
     728    4562.5206
     729    4594.4751
     730    4793.2852
     731    4591.0693
     732    4651.1328
     733    4578.0738
     734    4710.0152
     735    4666.6206
     736    4733.0881
     737    4671.6308
     738    4545.1455
     739    4656.2094
     740    4745.8447
     741    4591.7406
     742    4731.7305
     743    4683.6615
     744    4652.3063
     745    4600.5162
     746    4700.2087
     747    4725.1681
     748    4645.1150
     749    4625.4694
     750    4621.6721
     751    4761.1412
     752    4757.4711
     753    4731.9438
     754    4761.4479
     755    4691.7206
     756    4763.6379
     757    4658.2698
     758    4720.2944
     759    4722.9862
     760    4685.4060
     761    4786.8850
     762    4629.9981
     763    4700.5981
     764    4766.1469
     765    4718.7847
     766    4762.5443
     767    4590.0636
     768    4658.5195
     769    4852.8774
     770    4776.5813
     771    4718.2758
     772    4737.0106
     773    4769.6191
     774    4740.2585
     775    4686.2236
     776    4747.5902
     777    4713.3710
     778    4711.1062
     779    4608.3951
     780    4821.4172
     781    4610.1109
     782    4617.8460
     783    4580.2004
     784    4640.3134
     785    4738.2992
     786    4719.1045
     787    4708.4374
     788    4683.3323
     789    4689.4963
     790    4799.3396
     791    4683.5000
     792    4714.7846
     793    4680.6153
     794    4672.0305
     795    4713.2727
     796    4671.6619
     797    4599.2411
     798    4740.9108
     799    4599.4175
     800    4749.2695
     801    4682.4641
     802    4670.9316
     803    4682.7055
     804    4751.9847
     805    4574.3698
     806    4600.4567
     807    4569.6834
     808    4502.4952
     809    4616.7432
     810    4532.4000
     811    4563.8218
     812    4589.1573
     813    4664.7013
     814    4599.8214
     815    4694.2367
     816    4675.0012
     817    4707.4002
     818    4780.9906
     819    4814.6066
     820    4910.6538
     821    4743.0674
     822    4718.6716
     823    4781.4981
     824    4713.5972
     825    4702.4626
     826    4589.4857
     827    4805.8420
     828    4822.4143
     829    4868.0626
     830    4864.2441
     831    4804.1894
     832    4893.8061
     833    4605.7555
     834    4776.5458
     835    4830.8500
     836    4662.7449
     837    4833.0741
     838    4697.1515
     839    5011.5135
     840    4627.1854
     841    4827.9821
     842    4638.4068
     843    4775.4423
     844    4695.7744
     845    4836.2479
     846    4707.1144
     847    4670.1952
     848    4723.9332
     849    4698.5585
     850    4740.7470
     851    4773.1351
     852    4754.8145
     853    4732.0843
     854    4766.4642
     855    4817.0438
     856    4872.3314
     857    4831.2333
     858    4819.9221
     859    4724.5453
     860    4892.4030
     861    4861.0451
     862    4771.4216
     863    4737.0414
     864    4831.7490
     865    4808.7656
     866    4858.5764
     867    4722.4274
     868    4758.3106
     869    4732.8655
     870    4768.1546
     871    4724.4631
     872    4861.4795
     873    4790.3007
     874    4740.0657
     875    4639.4613
     876    4611.4598
     877    4712.8438
     878    4758.5164
     879    4799.7134
     880    4747.4193
     881    4837.0427
     882    4739.8928
     883    4842.7447
     884    4786.6970
     885    4907.0636
     886    4762.4118
     887    4779.7852
     888    4747.6808
     889    4766.6930
     890    4686.1274
     891    4708.4023
     892    4833.3685
     893    4783.6313
     894    4791.2400
     895    4716.4952
     896    4727.3749
     897    4749.2157
     898    4575.1908
     899    4593.3352
     900    4676.5462
     901    4642.7655
     902    4816.1692
     903    4850.9497
     904    4738.6529
     905    4725.0334
     906    4749.6707
     907    4654.0408
     908    4793.5970
     909    4816.3029
     910    4815.9093
     911    4737.6515
     912    4812.4120
     913    4858.4202
     914    4892.1898
     915    4772.8299
     916    4767.7073
     917    4901.4328
     918    4798.1836
     919    4896.9411
     920    4931.1838
     921    4795.3796
     922    4747.1362
     923    4752.1941
     924    4781.6313
     925    4738.3055
     926    4671.1583
     927    4603.4733
     928    4746.9459
     929    4629.4676
     930    4600.8430
     931    4766.3204
     932    4802.4001
     933    4760.6970
     934    4591.8732
     935    4658.9312
     936    4653.5011
     937    4664.0826
     938    4558.3611
     939    4509.9733
     940    4567.8017
     941    4600.9665
     942    4667.4509
     943    4662.5358
     944    4553.0567
     945    4550.4268
     946    4621.9914
     947    4686.2301
     948    4703.1953
     949    4638.5316
     950    4591.4858
     951    4695.8838
     952    4625.8344
     953    4672.3471
     954    4746.8307
     955    4501.3093
     956    4667.4949
     957    4670.7551
     958    4814.3037
     959    4618.2980
     960    4742.9803
     961    4768.1077
     962    4668.1493
     963    4723.7158
     964    4770.7515
     965    4786.9935
     966    4584.6003
     967    4672.8824
     968    4726.5663
     969    4686.5281
     970    4816.6426
     971    4722.0053
     972    4783.7399
     973    4656.6159
     974    4645.6882
     975    4785.1819
     976    4806.2751
     977    4780.8730
     978    4772.9383
     979    4784.9080
     980    4780.1712
     981    4755.0477
     982    4856.5251
     983    4744.0233
     984    4649.3372
     985    4782.6936
     986    4876.0364
     987    4679.3154
     988    4705.9090
     989    4782.0204
     990    4668.9925
     991    4745.1356
     992    4769.0852
     993    4782.1889
     994    4742.5382
     995    4759.6458
     996    4767.6980
     997    4728.3749
     998    4796.1997
     999    4776.8525
    1000    4804.0141
    1001    4680.9130
    1002    4677.5783
    1003    4730.5502
    1004    4659.6052
    1005    4680.7704
    1006    4696.9941
    1007    4655.3679
    1008    4744.9784
    1009    4604.9223
    1010    4723.0930
    1011    4786.0466
    1012    4719.9603
    1013    4813.2045
    1014    4768.0673
    1015    4783.9220
    1016    4747.9769
    1017    4596.0187
    1018    4695.3967
    1019    4728.7939
    1020    4813.4467
    1021    4746.0989
    1022    4789.2357
    1023    4856.7229
    1024    4771.2629
    1025    4739.3760
    1026    4646.1524
    1027    4803.7868
    1028    4700.0405
    1029    4816.1466
    1030    4501.2496
    1031    4799.7683
    1032    4735.3901
    1033    4812.0789
    1034    4595.1072
    1035    4821.9990
    1036    4779.1720
    1037    4797.9031
    1038    4809.9706
    1039    4781.1822
    1040    4816.2550
    1041    4832.6064
    1042    4701.2648
    1043    4739.9955
    1044    4825.8859
    1045    4743.9198
    1046    4684.6860
    1047    4780.7193
    1048    4760.3835
    1049    4805.5613
    1050    4664.1456
    1051    4717.8499
    1052    4714.6641
    1053    4711.3432
    1054    4717.6730
    1055    4758.7969
    1056    4648.2030
    1057    4713.0944
    1058    4728.4540
    1059    4538.1476
    1060    4763.3395
    1061    4670.1910
    1062    4623.2013
    1063    4604.8376
    1064    4628.4868
    1065    4606.9199
    1066    4513.9604
    1067    4691.0022
    1068    4536.1929
    1069    4441.0534
    1070    4658.5222
    1071    4537.9290
    1072    4592.7374
    1073    4520.9045
    1074    4684.7482
    1075    4588.6983
    1076    4616.5874
    1077    4750.3187
    1078    4650.4679
    1079    4705.9067
    1080    4680.0766
    1081    4777.7759
    1082    4673.5874
    1083    4664.1083
    1084    4714.0726
    1085    4646.3841
    1086    4650.1840
    1087    4829.8207
    1088    4703.3721
    1089    4762.0697
    1090    4780.9851
    1091    4581.0541
    1092    4634.7282
    1093    4743.6521
    1094    4684.1510
    1095    4642.9528
    1096    4686.8675
    1097    4679.1158
    1098    4583.3526
    1099    4664.1236
    1100    4766.0042
    1101    4625.1991
    1102    4653.3056
    1103    4627.1812
    1104    4669.5005
    1105    4751.6097
    1106    4643.1172
    1107    4789.8817
    1108    4715.2755
    1109    4606.0794
    1110    4547.4578
    1111    4708.4567
    1112    4710.9547
    1113    4705.3135
    1114    4592.1090
    1115    4799.7442
    1116    4574.4733
    1117    4602.6500
    1118    4664.9917
    1119    4669.3220
    1120    4695.3603
    1121    4592.7906
    1122    4613.5185
    1123    4608.9437
    1124    4573.8734
    1125    4630.8379
    1126    4438.1119
    1127    4574.4481
    1128    4456.8940
    1129    4560.8698
    1130    4700.1975
    1131    4633.2813
    1132    4643.3525
    1133    4715.5070
    1134    4751.0667
    1135    4735.9029
    1136    4838.7715
    1137    4749.9593
    1138    4599.6807
    1139    4558.0593
    1140    4599.9590
    1141    4619.1582
    1142    4704.6643
    1143    4694.4458
    1144    4678.5276
    1145    4587.0447
    1146    4523.7339
    1147    4461.0963
    1148    4652.5692
    1149    4737.0431
    1150    4586.4586
    1151    4741.5036
    1152    4596.3173
    1153    4651.5331
    1154    4553.1170
    1155    4587.2553
    1156    4611.9272
    1157    4505.0505
    1158    4441.6287
    1159    4579.3663
    1160    4671.8940
    1161    4620.5368
    1162    4663.1935
    1163    4560.0678
    1164    4648.0214
    1165    4745.4363
    1166    4618.9341
    1167    4639.4414
    1168    4716.8281
    1169    4580.0194
    1170    4775.3481
    1171    4716.9361
    1172    4595.6508
    1173    4639.7239
    1174    4663.6103
    1175    4792.2403
    1176    4662.1956
    1177    4692.6622
    1178    4676.0012
    1179    4641.8644
    1180    4676.7886
    1181    4720.8098
    1182    4628.8868
    1183    4888.0427
    1184    4684.3927
    1185    4639.5106
    1186    4593.2839
    1187    4591.7193
    1188    4791.5201
    1189    4511.7163
    1190    4573.8855
    1191    4506.5899
    1192    4657.3372
    1193    4661.0954
    1194    4668.8182
    1195    4581.5806
    1196    4602.5999
    1197    4662.5682
    1198    4581.2311
    1199    4582.0505
    1200    4591.4018
    1201    4695.2843
    1202    4579.6450
    1203    4527.2385
    1204    4601.2935
    1205    4628.1091
    1206    4521.5947
    1207    4719.3624
    1208    4614.5105
    1209    4537.3260
    1210    4503.5095
    1211    4611.4456
    1212    4619.8050
    1213    4649.3058
    1214    4605.8924
    1215    4694.5646
    1216    4724.2676
    1217    4740.0052
    1218    4801.7086
    1219    4655.1124
    1220    4720.8616
    1221    4739.7115
    1222    4709.0616
    1223    4619.6094
    1224    4585.1031
    1225    4737.3189
    1226    4610.6396
    1227    4655.0780
    1228    4706.0580
    1229    4665.8099
    1230    4558.4655
    1231    4596.3837
    1232    4589.8801
    1233    4690.0812
    1234    4645.7288
    1235    4674.5236
    1236    4647.0998
    1237    4894.5142
    1238    4657.9823
    1239    4836.9815
    1240    4776.7754
    1241    4781.1319
    1242    4672.0078
    1243    4643.1180
    1244    4709.4681
    1245    4597.4145
    1246    4690.7646
    1247    4801.9098
    1248    4641.1005
    1249    4676.4709
    1250    4756.5873
    1251    4825.8033
    1252    4787.5462
    1253    4689.5417
    1254    4692.4850
    1255    4700.3439
    1256    4716.3149
    1257    4838.0543
    1258    4732.6653
    1259    4737.2335
    1260    4621.4029
    1261    4832.0169
    1262    4730.5094
    1263    4679.7004
    1264    4838.8922
    1265    4767.8103
    1266    4707.9629
    1267    4707.8180
    1268    4670.2411
    1269    4721.0201
    1270    4899.2220
    1271    4706.0616
    1272    4673.5497
    1273    4569.4025
    1274    4607.1160
    1275    4612.5785
    1276    4584.7368
    1277    4668.9071
    1278    4737.0639
    1279    4703.0279
    1280    4551.1452
    1281    4554.6414
    1282    4705.1054
    1283    4567.2674
    1284    4714.5289
    1285    4677.9027
    1286    4892.0733
    1287    4615.1261
    1288    4733.7118
    1289    4760.3921
    1290    4652.0211
    1291    4734.4544
    1292    4679.1291
    1293    4622.0085
    1294    4739.3192
    1295    4747.9308
    1296    4740.4358
    1297    4769.7591
    1298    4756.2133
    1299    4805.2201
    1300    4642.9451
    1301    4675.0311
    1302    4720.6643
    1303    4704.2696
    1304    4760.7606
    1305    4733.2431
    1306    4823.1862
    1307    4790.1173
    1308    4820.1868
    1309    4811.8756
    1310    4691.7582
    1311    4741.7529
    1312    4747.9536
    1313    4683.1226
    1314    4638.5847
    1315    4768.0722
    1316    4731.2218
    1317    4711.7647
    1318    4554.6475
    1319    4689.6345
    1320    4639.5152
    1321    4643.5706
    1322    4595.4283
    1323    4468.3364
    1324    4601.8278
    1325    4607.0526
    1326    4622.3533
    1327    4620.9967
    1328    4719.8405
    1329    4719.9898
    1330    4796.4634
    1331    4634.0949
    1332    4848.4223
    1333    4585.4607
    1334    4691.5656
    1335    4745.2018
    1336    4640.1529
    1337    4712.1693
    1338    4707.2076
    1339    4696.7160
    1340    4802.9739
    1341    4689.2585
    1342    4721.3711
    1343    4605.0032
    1344    4899.8354
    1345    4644.5739
    1346    4699.3197
    1347    4622.6126
    1348    4693.6733
    1349    4729.6738
    1350    4613.2935
    1351    4685.2870
    1352    4619.7809
    1353    4711.5945
    1354    4682.3169
    1355    4798.5030
    1356    4597.0650
    1357    4698.2695
    1358    4666.5460
    1359    4716.4384
    1360    4770.6598
    1361    4511.8800
    1362    4570.8551
    1363    4490.3416
    1364    4572.0344
    1365    4602.4002
    1366    4720.2454
    1367    4530.0309
    1368    4713.3070
    1369    4733.2838
    1370    4622.2168
    1371    4717.5385
    1372    4687.7365
    1373    4670.9791
    1374    4754.6675
    1375    4606.9346
    1376    4581.0430
    1377    4604.5312
    1378    4694.9321
    1379    4646.3613
    1380    4634.2127
    1381    4642.3426
    1382    4744.5657
    1383    4801.0134
    1384    4609.8107
    1385    4594.3600
    1386    4573.0931
    1387    4615.7082
    1388    4578.8246
    1389    4649.4284
    1390    4485.7849
    1391    4653.2662
    1392    4605.4222
    1393    4586.2612
    1394    4593.4396
    1395    4728.7666
    1396    4618.1274
    1397    4695.1678
    1398    4833.4697
    1399    4694.1977
    1400    4781.0307
    1401    4698.3622
    1402    4704.1143
    1403    4714.5680
    1404    4796.0514
    1405    4839.3832
    1406    4748.0224
    1407    4655.1611
    1408    4698.6706
    1409    4617.6701
    1410    4691.5962
    1411    4657.6824
    1412    4598.0525
    1413    4679.1424
    1414    4757.7785
    1415    4670.2316
    1416    4673.8067
    1417    4580.0029
    1418    4723.3923
    1419    4630.3397
    1420    4690.3221
    1421    4566.9028
    1422    4565.3929
    1423    4498.3425
    1424    4494.0958
    1425    4538.3244
    1426    4583.5160
    1427    4597.3703
    1428    4617.7290
    1429    4597.3522
    1430    4531.2979
    1431    4656.0833
    1432    4670.8870
    1433    4696.2854
    1434    4544.0864
    1435    4571.5149
    1436    4611.1893
    1437    4572.1759
    1438    4566.2339
    1439    4660.8804
    1440    4585.6673
    1441    4659.4503
    1442    4733.8360
    1443    4633.6671
    1444    4758.7806
    1445    4689.7540
    1446    4604.9865
    1447    4803.0734
    1448    4748.0235
    1449    4738.6912
    1450    4758.7333
    1451    4600.2641
    1452    4623.8713
    1453    4616.8829
    1454    4643.1221
    1455    4791.6134
    1456    4772.1390
    1457    4811.6142
    1458    4704.5565
    1459    4654.5330
    1460    4591.6301
    1461    4737.2351
    1462    4628.7619
    1463    4522.4155
    1464    4719.3428
    1465    4693.8718
    1466    4813.3542
    1467    4786.6267
    1468    4720.8743
    1469    4615.7054
    1470    4606.2230
    1471    4649.4029
    1472    4551.1587
    1473    4592.8460
    1474    4577.5848
    1475    4612.2703
    1476    4779.1753
    1477    4705.8057
    1478    4724.8360
    1479    4677.5458
    1480    4672.3795
    1481    4645.4752
    1482    4696.3916
    1483    4642.4734
    1484    4644.2240
    1485    4621.9158
    1486    4694.8311
    1487    4590.3483
    1488    4620.6815
    1489    4707.0616
    1490    4843.2068
    1491    4677.8605
    1492    4791.3586
    1493    4617.7758
    1494    4662.4400
    1495    4655.5825
    1496    4735.0593
    1497    4626.0413
    1498    4578.8182
    1499    4581.5049
    1500    4647.1774
    1501    4621.4509
    1502    4465.3340
    1503    4756.7591
    1504    4646.5721
    1505    4625.3986
    1506    4705.4242
    1507    4614.3667
    1508    4711.4218
    1509    4571.0999
    1510    4811.1048
    1511    4616.0861
    1512    4700.7963
    1513    4688.0553
    1514    4575.5917
    1515    4680.9843
    1516    4544.4164
    1517    4592.6919
    1518    4567.0506
    1519    4822.5501
    1520    4707.1511
    1521    4791.2469
    1522    4695.0343
    1523    4732.0123
    1524    4762.0944
    1525    4636.6661
    1526    4554.5400
    1527    4706.6316
    1528    4629.2096
    1529    4696.2910
    1530    4652.5041
    1531    4671.9718
    1532    4769.3677
    1533    4752.7138
    1534    4635.6866
    1535    4674.9525
    1536    4566.8509
    1537    4520.5501
    1538    4686.3900
    1539    4565.6351
    1540    4792.6060
    1541    4694.8823
    1542    4706.8313
    1543    4703.8668
    1544    4737.2226
    1545    4705.9280
    1546    4704.4229
    1547    4717.0635
    1548    4750.8736
    1549    4746.4635
    1550    4709.6136
    1551    4773.8874
    1552    4738.2433
    1553    4667.0945
    1554    4695.1443
    1555    4815.9364
    1556    4686.0430
    1557    4659.8671
    1558    4768.7316
    1559    4705.1961
    1560    4776.9650
    1561    4554.0385
    1562    4744.7645
    1563    4610.3067
    1564    4655.0883
    1565    4675.4153
    1566    4790.5298
    1567    4558.1698
    1568    4584.7856
    1569    4582.7679
    1570    4684.3901
    1571    4658.7193
    1572    4682.1447
    1573    4674.7640
    1574    4722.7738
    1575    4758.9311
    1576    4772.9025
    1577    4579.9766
    1578    4550.9048
    1579    4624.4935
    1580    4638.7679
    1581    4599.5085
    1582    4510.7495
    1583    4641.2449
    1584    4645.6109
    1585    4693.0277
    1586    4625.5312
    1587    4746.0455
    1588    4727.5049
    1589    4601.5506
    1590    4521.9852
    1591    4771.8018
    1592    4686.7379
    1593    4604.1039
    1594    4730.2429
    1595    4781.3381
    1596    4771.8288
    1597    4770.6526
    1598    4684.7657
    1599    4693.9371
    1600    4794.7006
    1601    4595.1452
    1602    4747.7789
    1603    4660.7824
    1604    4666.8356
    1605    4599.8032
    1606    4734.7212
    1607    4750.2462
    1608    4852.2278
    1609    4698.9896
    1610    4648.4758
    1611    4738.2706
    1612    4835.5923
    1613    4739.7243
    1614    4680.4508
    1615    4694.8092
    1616    4591.3810
    1617    4632.7876
    1618    4702.2684
    1619    4688.4298
    1620    4644.9540
    1621    4678.3815
    1622    4614.3018
    1623    4819.8391
    1624    4797.4848
    1625    4599.7742
    1626    4652.7421
    1627    4594.0484
    1628    4625.5851
    1629    4680.9911
    1630    4589.0560
    1631    4738.9538
    1632    4564.7335
    1633    4615.8467
    1634    4574.2354
    1635    4628.4691
    1636    4615.0551
    1637    4641.5483
    1638    4628.0336
    1639    4655.6876
    1640    4745.3667
    1641    4617.6708
    1642    4662.9322
    1643    4723.1369
    1644    4765.5839
    1645    4619.2716
    1646    4684.7828
    1647    4725.8804
    1648    4754.0387
    1649    4640.0986
    1650    4702.1388
    1651    4563.2642
    1652    4643.5695
    1653    4462.5198
    1654    4520.0576
    1655    4518.5097
    1656    4513.3543
    1657    4548.1354
    1658    4606.6600
    1659    4478.5425
    1660    4592.0313
    1661    4585.8466
    1662    4650.3866
    1663    4581.3815
    1664    4769.9821
    1665    4674.5354
    1666    4659.5644
    1667    4711.3426
    1668    4676.0786
    1669    4693.6089
    1670    4685.6215
    1671    4646.7507
    1672    4499.8757
    1673    4622.8767
    1674    4642.4362
    1675    4567.3884
    1676    4649.0905
    1677    4717.9448
    1678    4662.3297
    1679    4778.7226
    1680    4696.4421
    1681    4694.4753
    1682    4794.9639
    1683    4693.3155
    1684    4672.3343
    1685    4608.4355
    1686    4760.3529
    1687    4668.9647
    1688    4630.5604
    1689    4624.2865
    1690    4636.4598
    1691    4640.1458
    1692    4658.6231
    1693    4811.0798
    1694    4641.0014
    1695    4727.1467
    1696    4630.6083
    1697    4713.1065
    1698    4558.0933
    1699    4586.6502
    1700    4538.9295
    1701    4792.5854
    1702    4544.9374
    1703    4640.6351
    1704    4587.0471
    1705    4736.3525
    1706    4728.4087
    1707    4685.2360
    1708    4644.9573
    1709    4725.0971
    1710    4749.8654
    1711    4737.6130
    1712    4658.8650
    1713    4701.5357
    1714    4706.6991
    1715    4756.0857
    1716    4560.6313
    1717    4738.9028
    1718    4629.5306
    1719    4777.5261
    1720    4684.5783
    1721    4595.8422
    1722    4545.1353
    1723    4591.7996
    1724    4645.9896
    1725    4600.4786
    1726    4497.2474
    1727    4637.9973
    1728    4650.8589
    1729    4668.1178
    1730    4598.2482
    1731    4634.8409
    1732    4519.7219
    1733    4659.0485
    1734    4757.8961
    1735    4737.9956
    1736    4540.2712
    1737    4647.3076
    1738    4620.6614
    1739    4557.5291
    1740    4682.8256
    1741    4589.3540
    1742    4594.6015
    1743    4590.6548
    1744    4587.4717
    1745    4601.8470
    1746    4656.3354
    1747    4602.4389
    1748    4624.6890
    1749    4747.8174
    1750    4766.6674
    1751    4716.3983
    1752    4765.0116
    1753    4632.6630
    1754    4793.6536
    1755    4624.6074
    1756    4612.7825
    1757    4718.3087
    1758    4552.1237
    1759    4595.6011
    1760    4705.3939
    1761    4732.8235
    1762    4700.2245
    1763    4661.4848
    1764    4651.9654
    1765    4611.9088
    1766    4645.4798
    1767    4688.4675
    1768    4536.6681
    1769    4650.7533
    1770    4558.9455
    1771    4550.3104
    1772    4739.5058
    1773    4640.8793
    1774    4804.9566
    1775    4701.3121
    1776    4688.9517
    1777    4653.3800
    1778    4678.7664
    1779    4694.9085
    1780    4696.9668
    1781    4592.2039
    1782    4698.9878
    1783    4736.2920
    1784    4812.3177
    1785    4604.9468
    1786    4796.8524
    1787    4738.8422
    1788    4831.5979
    1789    4720.4576
    1790    4674.2942
    1791    4654.3635
    1792    4669.5913
    1793    4744.4961
    1794    4679.4603
    1795    4695.7571
    1796    4707.6495
    1797    4706.2023
    1798    4770.6531
    1799    4829.7088
    1800    4812.8998
    1801    4759.1487
    1802    4801.3857
    1803    4955.3977
    1804    4746.0473
    1805    4743.5381
    1806    4807.5408
    1807    4822.8441
    1808    4801.7866
    1809    4737.4331
    1810    4776.9346
    1811    4788.7642
    1812    4693.6813
    1813    4658.2978
    1814    4818.3725
    1815    4676.2231
    1816    4736.2902
    1817    4795.0248
    1818    4810.0309
    1819    4665.4084
    1820    4799.1673
    1821    4645.0208
    1822    4782.8388
    1823    4644.8671
    1824    4706.5235
    1825    4651.6903
    1826    4715.8787
    1827    4628.2348
    1828    4641.0014
    1829    4637.6102
    1830    4724.0048
    1831    4808.2555
    1832    4676.0280
    1833    4752.4061
    1834    4776.6817
    1835    4749.6091
    1836    4682.7216
    1837    4636.9882
    1838    4581.0501
    1839    4723.4540
    1840    4707.3968
    1841    4713.0196
    1842    4592.9048
    1843    4713.6504
    1844    4614.7868
    1845    4683.9773
    1846    4573.8256
    1847    4705.6862
    1848    4610.3208
    1849    4699.0395
    1850    4647.2650
    1851    4616.5922
    1852    4751.8513
    1853    4664.0382
    1854    4699.6392
    1855    4548.2159
    1856    4572.7311
    1857    4690.6315
    1858    4762.1114
    1859    4684.1542
    1860    4761.2483
    1861    4713.1512
    1862    4635.0177
    1863    4577.5856
    1864    4616.9914
    1865    4643.8448
    1866    4568.9503
    1867    4695.0193
    1868    4751.2775
    1869    4625.3348
    1870    4675.9920
    1871    4711.7679
    1872    4823.1231
    1873    4801.8337
    1874    4761.0986
    1875    4851.6278
    1876    4699.5084
    1877    4883.0658
    1878    4892.9210
    1879    4706.0096
    1880    4780.6578
    1881    4788.6284
    1882    4758.4718
    1883    4824.9009
    1884    4799.5489
    1885    4705.2266
    1886    4713.0482
    1887    4706.4019
    1888    4764.8217
    1889    4851.0208
    1890    4793.7033
    1891    4840.8266
    1892    4877.9928
    1893    4872.1711
    1894    4641.2139
    1895    4803.8665
    1896    4677.6273
    1897    4712.9109
    1898    4732.0670
    1899    4607.0679
    1900    4717.8588
    1901    4682.8951
    1902    4725.0495
    1903    4643.6207
    1904    4613.1766
    1905    4762.6777
    1906    4557.0794
    1907    4676.7379
    1908    4653.3575
    1909    4609.9291
    1910    4590.3536
    1911    4686.6181
    1912    4595.2084
    1913    4618.7292
    1914    4525.9882
    1915    4508.2425
    1916    4756.1109
    1917    4417.7684
    1918    4566.3730
    1919    4529.5539
    1920    4533.4065
    1921    4577.4569
    1922    4660.8225
    1923    4713.4135
    1924    4652.1008
    1925    4700.1893
    1926    4545.3794
    1927    4633.7086
    1928    4778.6327
    1929    4829.7651
    1930    4705.3896
    1931    4677.7450
    1932    4733.1119
    1933    4676.6430
    1934    4719.6633
    1935    4504.1042
    1936    4565.1644
    1937    4633.7339
    1938    4710.7573
    1939    4616.6215
    1940    4635.8942
    1941    4637.1858
    1942    4670.6391
    1943    4630.7299
    1944    4654.7211
    1945    4574.5589
    1946    4716.9326
    1947    4542.3096
    1948    4589.1673
    1949    4631.8205
    1950    4676.6791
    1951    4484.2427
    1952    4621.4816
    1953    4625.1330
    1954    4605.7756
    1955    4687.6471
    1956    4740.9898
    1957    4672.0461
    1958    4638.7727
    1959    4605.2784
    1960    4650.7224
    1961    4697.2304
    1962    4726.8686
    1963    4681.4562
    1964    4621.3866
    1965    4633.1611
    1966    4551.3716
    1967    4638.2813
    1968    4640.2877
    1969    4693.4600
    1970    4486.2601
    1971    4560.0833
    1972    4493.7961
    1973    4555.8934
    1974    4583.1974
    1975    4651.1663
    1976    4661.4265
    1977    4468.4058
    1978    4580.8137
    1979    4545.1138
    1980    4531.1802
    1981    4493.7319
    1982    4481.0865
    1983    4640.3291
    1984    4503.2285
    1985    4533.9421
    1986    4492.7992
    1987    4620.3111
    1988    4680.7701
    1989    4690.9072
    1990    4590.8279
    1991    4645.4493
    1992    4713.0248
    1993    4736.7008
    1994    4663.9574
    1995    4711.5453
    1996    4645.3281
    1997    4728.3392
    1998    4692.6720
    1999    4685.5347
    2000    4702.4738
    2001    4549.5607
    2002    4689.2045
    2003    4621.7576
    2004    4676.9664
    2005    4728.4072
    2006    4706.9771
    2007    4680.8716
    2008    4682.7298
    2009    4674.0072
    2010    4768.2549
    2011    4735.5664
    2012    4808.4390
    2013    4900.4543
    2014    4707.6080
    2015    4744.8181
    2016    4696.8984
    2017    4479.7270
    2018    4747.7536
    2019    4701.4360
    2020    4686.5411
    2021    4644.9720
    2022    4676.7447
    2023    4610.8691
    2024    4639.2442
    2025    4635.8427
    2026    4774.7241
    2027    4645.5216
    2028    4685.6525
    2029    4593.7399
    2030    4679.3933
    2031    4755.3947
    2032    4579.5432
    2033    4777.5311
    2034    4588.0760
    2035    4673.4192
    2036    4621.9060
    2037    4584.5665
    2038    4760.5037
    2039    4707.1936
    2040    4772.8119
    2041    4614.7841
    2042    4621.4218
    2043    4625.5252
    2044    4685.1989
    2045    4663.9758
    2046    4674.9020
    2047    4629.5615
    2048    4646.3771
    2049    4589.0117
    2050    4578.4864
    2051    4560.3589
    2052    4665.2918
    2053    4724.6753
    2054    4662.4909
    2055    4697.0038
    2056    4589.7442
    2057    4603.1596
    2058    4485.3586
    2059    4524.6912
    2060    4541.4481
    2061    4601.8578
    2062    4584.5774
    2063    4621.0945
    2064    4691.6318
    2065    4625.7101
    2066    4589.8010
    2067    4597.0774
    2068    4629.5084
    2069    4788.9282
    2070    4609.1173
    2071    4593.9547
    2072    4760.8246
    2073    4655.9709
    2074    4629.5428
    2075    4708.2757
    2076    4629.7510
    2077    4676.9163
    2078    4599.5537
    2079    4592.1054
    2080    4589.0369
    2081    4580.4603
    2082    4622.0836
    2083    4576.2467
    2084    4640.0282
    2085    4715.3975
    2086    4467.5389
    2087    4640.8111
    2088    4732.4754
    2089    4697.1803
    2090    4579.0694
    2091    4644.7049
    2092    4582.9024
    2093    4591.1198
    2094    4584.6513
    2095    4603.1462
    2096    4672.9248
    2097    4561.4293
    2098    4685.5196
    2099    4525.8365
    2100    4598.7835
    2101    4673.5695
    2102    4670.0647
    2103    4579.6935
    2104    4747.6547
    2105    4642.1526
    2106    4738.3198
    2107    4727.6257
    2108    4654.7736
    2109    4851.0215
    2110    4792.5030
    2111    4675.8580
    2112    4644.1967
    2113    4590.0198
    2114    4773.9739
    2115    4621.2781
    2116    4703.9815
    2117    4676.6047
    2118    4821.1362
    2119    4837.2919
    2120    4801.8074
    2121    4701.5762
    2122    4788.4062
    2123    4674.7872
    2124    4749.0269
    2125    4644.4831
    2126    4729.9982
    2127    4773.1713
    2128    4665.7298
    2129    4742.9691
    2130    4712.3022
    2131    4722.4173
    2132    4737.8529
    2133    4700.8862
    2134    4901.0299
    2135    4823.2952
    2136    4748.3110
    2137    4709.0886
    2138    4913.1497
    2139    4643.9143
    2140    4744.7461
    2141    4718.3785
    2142    4792.1782
    2143    4843.1084
    2144    4789.9028
    2145    4722.1935
    2146    4699.3704
    2147    4685.7474
    2148    4735.3519
    2149    4771.3684
    2150    4725.3052
    2151    4733.8770
    2152    4767.9785
    2153    4696.7642
    2154    4860.1592
    2155    4696.2907
    2156    4719.8067
    2157    4789.2816
    2158    4833.2889
    2159    4668.8744
    2160    4692.9208
    2161    4837.0939
    2162    4735.3732
    2163    4739.7907
    2164    4682.8291
    2165    4804.8375
    2166    4576.3514
    2167    4754.5739
    2168    4667.0794
    2169    4724.9268
    2170    4744.3935
    2171    4784.9848
    2172    4700.9440
    2173    4719.8347
    2174    4701.8907
    2175    4596.1818
    2176    4661.8310
    2177    4765.3898
    2178    4683.6951
    2179    4663.2814
    2180    4699.8263
    2181    4558.0113
    2182    4768.6522
    2183    4694.8905
    2184    4746.2142
    2185    4742.2880
    2186    4573.5477
    2187    4800.9698
    2188    4811.6034
    2189    4913.2585
    2190    4849.8748
    2191    4899.3563
    2192    4649.8049
    2193    4742.7324
    2194    4757.8108
    2195    4785.6842
    2196    4803.5559
    2197    4841.6811
    2198    4685.3376
    2199    4809.9021
    2200    4704.0114
    2201    4940.8846
    2202    4860.6914
    2203    5062.4223
    2204    4958.6407
    2205    4907.1069
    2206    4862.9635
    2207    4771.5511
    2208    4744.1121
    2209    4823.0137
    2210    4845.7927
    2211    4806.4905
    2212    4800.9354
    2213    4802.4944
    2214    4755.2441
    2215    4917.6791
    2216    4919.4068
    2217    4827.2753
    2218    4651.8521
    2219    4751.2530
    2220    4722.9351
    2221    4888.6284
    2222    4776.2546
    2223    4684.5605
    2224    4839.3905
    2225    4938.7561
    2226    4687.1277
    2227    4814.3111
    2228    4908.0447
    2229    4716.1472
    2230    4721.9351
    2231    4817.7083
    2232    4881.2014
    2233    4767.6096
    2234    4701.0538
    2235    4783.3456
    2236    4941.1006
    2237    4905.7833
    2238    4823.7064
    2239    4759.1660
    2240    4815.7500
    2241    4783.5353
    2242    4807.7607
    2243    4856.4263
    2244    4903.8431
    2245    4840.2138
    2246    4775.6896
    2247    4842.0511
    2248    4787.2593
    2249    4867.1283
    2250    4762.9737
    2251    4814.2512
    2252    4835.1415
    2253    4811.5470
    2254    4849.9532
    2255    4905.6922
    2256    4723.4256
    2257    4869.5681
    2258    4758.0570
    2259    4848.9292
    2260    4745.8066
    2261    4784.5013
    2262    4753.3063
    2263    4760.2548
    2264    4687.0897
    2265    4673.8714
    2266    4759.3259
    2267    4794.8153
    2268    4831.4905
    2269    4885.4503
    2270    4930.6966
    2271    4817.2732
    2272    4752.2643
    2273    4763.0703
    2274    4840.7054
    2275    4746.1873
    2276    4903.0744
    2277    4862.1726
    2278    4803.0854
    2279    4796.3873
    2280    4764.6363
    2281    4771.6956
    2282    4911.1285
    2283    4703.0903
    2284    4759.6526
    2285    4866.5248
    2286    4767.9686
    2287    4785.5753
    2288    4714.0497
    2289    4740.7613
    2290    4651.1999
    2291    4603.8445
    2292    4808.8827
    2293    4753.7252
    2294    4645.8725
    2295    4768.1419
    2296    4821.6983
    2297    4828.7273
    2298    4729.2590
    2299    4764.8296
    2300    4647.3413
    2301    4975.7568
    2302    4692.3295
    2303    4894.0004
    2304    4759.1548
    2305    4754.1249
    2306    4842.2046
    2307    4889.5265
    2308    4860.8867
    2309    4828.8613
    2310    4820.4996
    2311    4904.8567
    2312    4765.3088
    2313    4832.4182
    2314    4755.5335
    2315    4787.5781
    2316    4700.6316
    2317    4860.6839
    2318    4827.2735
    2319    4881.3945
    2320    4771.9931
    2321    4873.0038
    2322    4829.7777
    2323    4910.2101
    2324    5000.3907
    2325    4874.1428
    2326    4800.2010
    2327    5050.5715
    2328    4844.5571
    2329    4996.7263
    2330    4857.1416
    2331    4867.7634
    2332    4829.8070
    2333    4840.7867
    2334    4823.3523
    2335    4827.9417
    2336    4844.8039
    2337    4864.5770
    2338    4806.5985
    2339    4864.2462
    2340    4712.3222
    2341    4884.1749
    2342    4836.1811
    2343    4807.7530
    2344    4887.6618
    2345    4777.2630
    2346    4809.4342
    2347    4681.3825
    2348    4831.6228
    2349    4810.6849
    2350    4899.8370
    2351    4853.3646
    2352    4862.9390
    2353    4944.3615
    2354    4865.7237
    2355    4959.5282
    2356    4921.9127
    2357    4913.0850
    2358    4928.6744
    2359    4813.0085
    2360    4851.9221
    2361    4937.9914
    2362    4782.3995
    2363    4958.7882
    2364    4879.5086
    2365    4858.8726
    2366    4820.1427
    2367    4630.4229
    2368    4736.5888
    2369    4870.4350
    2370    4770.4127
    2371    4780.7468
    2372    4865.6965
    2373    4766.2515
    2374    4858.6370
    2375    4854.6532
    2376    4836.3928
    2377    4998.1696
    2378    4699.6694
    2379    4838.7482
    2380    4805.5515
    2381    4873.8196
    2382    4645.4070
    2383    4951.2710
    2384    4792.8154
    2385    4909.8381
    2386    4849.7900
    2387    4873.2607
    2388    4871.1604
    2389    4933.6388
    2390    4797.2007
    2391    4885.7537
    2392    4827.9426
    2393    4814.1403
    2394    4825.2969
    2395    4806.3409
    2396    4957.8195
    2397    4802.5603
    2398    4917.0444
    2399    4813.7752
    2400    4958.0045
    2401    4795.1602
    2402    4889.9693
    2403    4964.9937
    2404    4787.6420
    2405    4816.7019
    2406    4840.4592
    2407    4696.5833
    2408    4739.8885
    2409    4862.2908
    2410    4719.5410
    2411    4862.5080
    2412    4696.8678
    2413    4904.7637
    2414    4822.1709
    2415    4828.8994
    2416    4947.0243
    2417    4831.5131
    2418    4854.7287
    2419    4866.3889
    2420    4791.9007
    2421    4731.4187
    2422    4855.8641
    2423    4883.5863
    2424    4783.9046
    2425    4923.4978
    2426    4809.9262
    2427    4815.5201
    2428    4673.7584
    2429    4775.3099
    2430    4810.2795
    2431    4810.4461
    2432    4849.9634
    2433    4792.2470
    2434    4809.3969
    2435    4759.6071
    2436    4796.8240
    2437    4814.4339
    2438    4924.0013
    2439    4842.3529
    2440    4893.9732
    2441    4973.9021
    2442    4891.4001
    2443    4852.6360
    2444    4779.5145
    2445    4804.4726
    2446    4876.7032
    2447    4781.7956
    2448    4886.6741
    2449    4893.2950
    2450    4999.6899
    2451    4806.8933
    2452    4869.0663
    2453    4807.3504
    2454    4742.9940
    2455    4862.8491
    2456    4811.2958
    2457    4802.6636
    2458    4753.4568
    2459    4857.4730
    2460    4884.0054
    2461    4755.2364
    2462    4802.5671
    2463    4888.7248
    2464    4884.6693
    2465    4818.8229
    2466    4739.1979
    2467    4848.9662
    2468    4753.0086
    2469    4962.9951
    2470    4791.0602
    2471    4884.9545
    2472    4938.8932
    2473    5016.4780
    2474    4954.5528
    2475    5047.1965
    2476    5042.3586
    2477    5024.6759
    2478    4830.5522
    2479    4873.6531
    2480    4773.1768
    2481    4752.6465
    2482    4807.8860
    2483    4825.8635
    2484    4845.3691
    2485    4922.2337
    2486    4882.5637
    2487    4796.2317
    2488    4889.7508
    2489    4922.6378
    2490    4896.2171
    2491    4980.4293
    2492    4980.6756
    2493    4997.9626
    2494    4907.9172
    2495    4935.4134
    2496    4911.4703
    2497    4971.1871
    2498    4775.1638
    2499    4901.1895
    2500    4956.3894
    2501    4965.0498
    2502    4887.4233
    2503    4970.7790
    2504    4863.8046
    2505    4894.5940
    2506    4983.4914
    2507    4970.8460
    2508    4861.6579
    2509    4985.9306
    2510    4807.2835
    2511    4858.9663
    2512    4750.5148
    2513    4948.0462
    2514    4907.4752
    2515    5008.9776
    2516    4864.6800
    2517    4932.9592
    2518    4967.4707
    2519    4949.5360
    2520    4909.1126
    2521    4954.0231
    2522    4815.5863
    2523    4869.4762
    2524    4931.5185
    2525    4772.0291
    2526    4676.1003
    2527    4798.4328
    2528    4829.9808
    2529    4904.3443
    2530    4771.4456
    2531    4815.7238
    2532    4807.8431
    2533    4714.3425
    2534    4771.8888
    2535    4944.3858
    2536    4718.6268
    2537    4873.2002
    2538    4841.3294
    2539    4891.7577
    2540    4974.7439
    2541    4906.6468
    2542    4814.3859
    2543    4891.5786
    2544    4864.4987
    2545    4820.0256
    2546    4835.5613
    2547    4828.7347
    2548    4670.9874
    2549    4777.2359
    2550    4958.7181
    2551    5023.4816
    2552    4903.0156
    2553    4994.7678
    2554    4907.7887
    2555    4899.0150
    2556    4948.8155
    2557    5021.9165
    2558    4949.0157
    2559    4862.0134
    2560    4935.3755
    2561    4849.6876
    2562    4815.5496
    2563    4842.3550
    2564    4911.1559
    2565    4823.6956
    2566    4965.8076
    2567    4915.9902
    2568    4751.8400
    2569    4828.6658
    2570    4805.9733
    2571    4795.3991
    2572    4895.8809
    2573    4785.3347
    2574    4788.3250
    2575    4814.4988
    2576    4815.9412
    2577    4784.4529
    2578    4708.6176
    2579    4888.5028
    2580    4697.1721
    2581    4730.9945
    2582    4845.0838
    2583    4811.3586
    2584    4840.1903
    2585    4769.2899
    2586    4792.5321
    2587    4840.7673
    2588    4896.8013
    2589    4785.7344
    2590    4674.3705
    2591    4872.9531
    2592    4850.5931
    2593    4833.5573
    2594    4762.5287
    2595    4708.0389
    2596    4748.3548
    2597    4738.9506
    2598    4674.1551
    2599    4673.1067
    2600    4688.3840
    2601    4810.9823
    2602    4763.3402
    2603    4877.0532
    2604    4816.7877
    2605    4916.7447
    2606    4856.2532
    2607    4762.8982
    2608    4791.9521
    2609    4851.4566
    2610    4936.7171
    2611    4679.0527
    2612    4789.5386
    2613    4752.7597
    2614    5008.6087
    2615    4768.7129
    2616    4846.4190
    2617    4867.0284
    2618    4902.1809
    2619    4912.5283
    2620    4891.6409
    2621    4836.5189
    2622    4860.3798
    2623    4871.7177
    2624    4850.5344
    2625    4950.0611
    2626    4851.6764
    2627    4795.9218
    2628    4731.9800
    2629    4722.7065
    2630    4842.6676
    2631    4670.7144
    2632    4724.0101
    2633    4669.4120
    2634    4831.6575
    2635    4748.6308
    2636    4917.9802
    2637    4777.8152
    2638    4925.6277
    2639    4882.4234
    2640    4856.6011
    2641    4942.7925
    2642    4795.2797
    2643    4872.8547
    2644    4759.2742
    2645    4811.1606
    2646    4864.0800
    2647    4694.2078
    2648    4766.1642
    2649    4819.1876
    2650    4818.1161
    2651    4804.1367
    2652    4753.8612
    2653    4899.4976
    2654    4845.1326
    2655    4841.6750
    2656    4871.1675
    2657    4856.8894
    2658    4904.5900
    2659    4885.7592
    2660    4863.5109
    2661    4789.2159
    2662    4849.2870
    2663    4972.6409
    2664    4788.9368
    2665    4733.2121
    2666    4817.8206
    2667    4827.9550
    2668    4789.4586
    2669    4881.0470
    2670    4856.2422
    2671    4963.7239
    2672    4736.7866
    2673    4741.9476
    2674    4620.4959
    2675    4688.5439
    2676    4702.9920
    2677    4853.5566
    2678    4882.4877
    2679    4936.3359
    2680    4700.7412
    2681    4698.4933
    2682    4775.2765
    2683    4831.3587
    2684    4773.1719
    2685    4828.3786
    2686    4765.5996
    2687    4822.5204
    2688    4869.4737
    2689    4743.3299
    2690    4936.8074
    2691    4712.8418
    2692    4785.5899
    2693    4838.7209
    2694    4747.3825
    2695    4834.4043
    2696    4892.9791
    2697    4923.1290
    2698    4885.3565
    2699    4893.3194
    2700    4802.0578
    2701    4829.4286
    2702    4905.7971
    2703    4858.5731
    2704    4897.2392
    2705    4912.8453
    2706    4758.1213
    2707    4695.0811
    2708    4740.9841
    2709    4857.6446
    2710    4842.2312
    2711    4962.7252
    2712    4790.3462
    2713    4842.8432
    2714    4807.7297
    2715    4856.9013
    2716    4931.9898
    2717    4721.3579
    2718    4739.2478
    2719    4756.6975
    2720    4791.5077
    2721    4860.7346
    2722    4676.7145
    2723    4719.3499
    2724    4820.0550
    2725    4654.4231
    2726    4675.2386
    2727    4652.2018
    2728    4902.9075
    2729    4680.8940
    2730    4742.1118
    2731    4657.9015
    2732    4739.0692
    2733    4954.5788
    2734    4820.4065
    2735    4717.3097
    2736    4886.2320
    2737    4786.7590
    2738    4845.1431
    2739    4814.4647
    2740    4838.5683
    2741    4808.4343
    2742    4820.3121
    2743    4816.2487
    2744    4879.9047
    2745    4872.9276
    2746    4922.5291
    2747    4935.6987
    2748    4898.5189
    2749    4982.7274
    2750    4854.9286
    2751    5022.6916
    2752    4922.3578
    2753    4777.4746
    2754    4988.0186
    2755    4731.2962
    2756    4856.0685
    2757    4813.1341
    2758    4857.8764
    2759    4823.4556
    2760    4917.4137
    2761    4899.8254
    2762    4849.1712
    2763    4895.0389
    2764    4819.8545
    2765    4870.0870
    2766    4757.4856
    2767    4940.3796
    2768    4735.8706
    2769    4898.7868
    2770    4757.4563
    2771    4825.9998
    2772    4697.9437
    2773    4880.7354
    2774    4839.9461
    2775    4965.1984
    2776    4847.5501
    2777    4698.4696
    2778    4753.5093
    2779    4644.3866
    2780    4674.6839
    2781    4941.7467
    2782    4915.7251
    2783    4966.7237
    2784    4826.7191
    2785    4902.1488
    2786    4785.9985
    2787    4878.0524
    2788    4784.0900
    2789    4745.8119
    2790    4582.9002
    2791    4776.7118
    2792    4734.5122
    2793    4836.8108
    2794    4711.5389
    2795    4668.9592
    2796    4909.6763
    2797    4708.5154
    2798    4750.6076
    2799    4807.8800
    2800    4719.0625
    2801    4697.3847
    2802    4752.4874
    2803    4803.2764
    2804    4693.7759
    2805    4795.7695
    2806    4884.8349
    2807    4847.9850
    2808    4815.8897
    2809    4829.4660
    2810    4818.7086
    2811    5082.4711
    2812    4992.5388
    2813    5055.2923
    2814    4973.0054
    2815    5076.8083
    2816    5050.0710
    2817    4913.3847
    2818    5069.3442
    2819    4884.0712
    2820    4915.8541
    2821    4874.7236
    2822    4787.4477
    2823    4863.2263
    2824    4861.9109
    2825    4822.9437
    2826    4853.8515
    2827    4896.8062
    2828    4967.2629
    2829    4749.3103
    2830    4826.7882
    2831    4728.1455
    2832    4662.2729
    2833    4822.4553
    2834    4802.9375
    2835    4833.2846
    2836    4708.2780
    2837    4699.3406
    2838    4768.1913
    2839    4882.1257
    2840    4640.6024
    2841    4798.3324
    2842    4728.8247
    2843    4858.4546
    2844    4749.6292
    2845    4719.8349
    2846    4812.4104
    2847    4884.9311
    2848    4842.0587
    2849    4782.7696
    2850    4669.3178
    2851    4793.4917
    2852    4832.7640
    2853    4925.7084
    2854    4874.6596
    2855    4881.5515
    2856    4861.0876
    2857    4833.2232
    2858    4843.7117
    2859    4872.3584
    2860    4939.3459
    2861    5003.4514
    2862    4919.0466
    2863    4879.7861
    2864    4833.0912
    2865    4993.8180
    2866    4933.5835
    2867    4887.0757
    2868    4969.5501
    2869    4905.9309
    2870    4751.6274
    2871    4944.7644
    2872    4782.9628
    2873    4719.5937
    2874    4814.0311
    2875    4890.4070
    2876    4899.8772
    2877    4826.8975
    2878    4810.1060
    2879    4756.5138
    2880    4851.1472
    2881    4770.9045
    2882    4878.6138
    2883    4811.5269
    2884    4783.8506
    2885    4823.5236
    2886    4729.1447
    2887    4725.8919
    2888    4703.3179
    2889    4672.7337
    2890    4754.9550
    2891    4778.3196
    2892    4695.1557
    2893    4800.0076
    2894    4841.9209
    2895    4622.2521
    2896    4738.1891
    2897    4693.3242
    2898    4701.0701
    2899    4733.2279
    2900    4779.0588
    2901    4705.6912
    2902    4845.6674
    2903    4697.1916
    2904    4704.2857
    2905    4850.1105
    2906    4603.7417
    2907    4673.1273
    2908    4686.1570
    2909    4821.7392
    2910    4596.9134
    2911    4784.5083
    2912    4748.7762
    2913    4701.8601
    2914    4778.8242
    2915    4815.9288
    2916    4829.6468
    2917    4797.9911
    2918    4718.0043
    2919    4584.2581
    2920    4733.0667
    2921    4821.4576
    2922    4828.2789
    2923    4777.2204
    2924    4835.0251
    2925    4874.8372
    2926    4854.2135
    2927    4787.8019
    2928    4722.1402
    2929    4694.5728
    2930    4698.6448
    2931    4680.6440
    2932    4833.6224
    2933    4695.9890
    2934    4827.2669
    2935    4783.1989
    2936    4798.2319
    2937    4764.9277
    2938    4855.1617
    2939    4716.9974
    2940    4627.5236
    2941    4740.9159
    2942    4649.1628
    2943    4818.8071
    2944    4747.1322
    2945    4804.0367
    2946    4782.2564
    2947    4728.3640
    2948    4599.1134
    2949    4761.9505
    2950    4749.3562
    2951    4722.2865
    2952    4744.6921
    2953    4793.9117
    2954    4665.6356
    2955    4668.7335
    2956    4740.1623
    2957    4671.5196
    2958    4725.6677
    2959    4675.5327
    2960    4727.4728
    2961    4636.1768
    2962    4672.5134
    2963    4951.1485
    2964    4870.0320
    2965    4910.5749
    2966    4747.6087
    2967    4733.8750
    2968    4760.1656
    2969    4814.0155
    2970    4762.1881
    2971    4785.4382
    2972    4760.1255
    2973    4844.9416
    2974    4720.0625
    2975    4827.4873
    2976    4749.1690
    2977    4816.5976
    2978    4697.7453
    2979    4741.7025
    2980    4741.6260
    2981    4759.1127
    2982    4761.1975
    2983    4834.1031
    2984    4806.5086
    2985    4710.9191
    2986    4704.0862
    2987    4796.5729
    2988    4653.5206
    2989    4666.3785
    2990    4800.2208
    2991    4693.4043
    2992    4729.2346
    2993    4653.8753
    2994    4854.8882
    2995    4762.9889
    2996    4637.7393
    2997    4752.5897
    2998    4711.9991
    2999    4578.0650
    3000    4728.7671
    3001    4590.1841
    3002    4741.5804
    3003    4686.4197
    3004    4571.3596
    3005    4782.4999
    3006    4721.5679
    3007    4825.3952
    3008    4508.5088
    3009    4570.7653
    3010    4674.9062
    3011    4650.4329
    3012    4637.5375
    3013    4710.6153
    3014    4692.1865
    3015    4795.1479
    3016    4736.9327
    3017    4695.0619
    3018    4694.4855
    3019    4668.1214
    3020    4754.4476
    3021    4723.8050
    3022    4708.1826
    3023    4734.1447
    3024    4683.3786
    3025    4734.1445
    3026    4622.5356
    3027    4738.0289
    3028    4676.4897
    3029    4531.2428
    3030    4596.9731
    3031    4689.7328
    3032    4743.1443
    3033    4869.6707
    3034    4711.2129
    3035    4679.0541
    3036    4801.0113
    3037    4803.1985
    3038    4694.0632
    3039    4781.3180
    3040    4860.6155
    3041    4801.5408
    3042    4722.6503
    3043    4831.1468
    3044    4728.2303
    3045    4819.9596
    3046    4808.1219
    3047    4853.5585
    3048    4744.3423
    3049    4860.7137
    3050    4747.5699
    3051    4704.5928
    3052    4736.0397
    3053    4819.3160
    3054    4810.8905
    3055    4769.0148
    3056    4858.5225
    3057    4776.1672
    3058    4845.4848
    3059    4843.1428
    3060    4804.8882
    3061    4749.9183
    3062    4863.2233
    3063    4809.8338
    3064    4730.1107
    3065    4754.4741
    3066    4684.5988
    3067    4786.8331
    3068    4802.8727
    3069    4706.5302
    3070    4709.0320
    3071    4653.9135
    3072    4621.4099
    3073    4586.9005
    3074    4683.3470
    3075    4629.6443
    3076    4632.9217
    3077    4732.8692
    3078    4797.6078
    3079    4766.7067
    3080    4835.8853
    3081    4893.6296
    3082    4972.4143
    3083    4854.0180
    3084    4775.0740
    3085    4830.9850
    3086    4867.7545
    3087    4708.4350
    3088    4763.8409
    3089    4728.6625
    3090    4668.1946
    3091    4903.6042
    3092    4801.4202
    3093    4741.6481
    3094    4865.1368
    3095    4804.7160
    3096    4776.9006
    3097    4861.9884
    3098    4637.4274
    3099    4780.9840
    3100    4746.2645
    3101    4735.6167
    3102    4663.2806
    3103    4668.7429
    3104    4689.8031
    3105    4683.3059
    3106    4656.9782
    3107    4572.7232
    3108    4750.3627
    3109    4770.7047
    3110    4881.2302
    3111    4871.5918
    3112    4922.8716
    3113    4814.6819
    3114    4871.1011
    3115    4926.3283
    3116    5076.8280
    3117    4977.4837
    3118    4895.5853
    3119    4867.0098
    3120    4816.5773
    3121    4957.0165
    3122    4770.1346
    3123    4916.9381
    3124    4835.8003
    3125    4844.1094
    3126    4835.1268
    3127    4826.5307
    3128    4901.1121
    3129    4806.2151
    3130    4778.6511
    3131    4907.4428
    3132    4838.1892
    3133    4850.2919
    3134    4728.9928
    3135    4731.8915
    3136    4770.4472
    3137    4893.2636
    3138    4939.3969
    3139    4846.4628
    3140    4819.8481
    3141    4826.7602
    3142    4837.5728
    3143    4906.1376
    3144    4969.6928
    3145    4949.1429
    3146    4911.4128
    3147    4802.5761
    3148    4787.7876
    3149    4982.1313
    3150    4812.1991
    3151    4852.6033
    3152    4800.9644
    3153    4860.4101
    3154    4752.9048
    3155    4828.6032
    3156    4838.7282
    3157    4792.8793
    3158    4773.3069
    3159    4787.5749
    3160    5000.7393
    3161    4841.3509
    3162    4838.3461
    3163    4748.3906
    3164    4903.1923
    3165    4776.8658
    3166    4770.7339
    3167    4873.0642
    3168    4934.4734
    3169    4801.6838
    3170    4866.3724
    3171    4799.6043
    3172    4945.9679
    3173    4731.7877
    3174    4872.0292
    3175    4815.8133
    3176    4882.5029
    3177    4907.1956
    3178    4813.4247
    3179    4800.2825
    3180    4887.0486
    3181    4900.1461
    3182    4888.4955
    3183    4948.5875
    3184    4807.3989
    3185    4873.5395
    3186    4870.5881
    3187    4831.0388
    3188    4939.7872
    3189    4812.8604
    3190    4729.9866
    3191    4804.0989
    3192    4947.5636
    3193    4675.5781
    3194    4830.7773
    3195    4762.0208
    3196    4822.7502
    3197    4758.1747
    3198    4898.3706
    3199    4837.2669
    3200    4877.9396
    3201    4826.9511
    3202    4821.2147
    3203    4794.5289
    3204    4850.2732
    3205    4745.7336
    3206    4791.0773
    3207    4921.1103
    3208    4776.8687
    3209    4853.9888
    3210    4892.6856
    3211    4946.6299
    3212    4782.2168
    3213    4790.4733
    3214    4858.6471
    3215    4831.6764
    3216    4826.6927
    3217    4774.2661
    3218    4771.7764
    3219    4857.5292
    3220    4936.3079
    3221    4865.4360
    3222    4918.8520
    3223    4906.3110
    3224    4878.2931
    3225    4830.8214
    3226    4876.7749
    3227    4879.4427
    3228    4817.7132
    3229    4840.5160
    3230    4785.5982
    3231    4862.3764
    3232    4722.5286
    3233    4958.5862
    3234    4913.5639
    3235    4860.3821
    3236    4834.1420
    3237    4716.0681
    3238    4750.5773
    3239    4732.7959
    3240    4734.1486
    3241    4675.3860
    3242    4802.6675
    3243    4830.8515
    3244    4682.5491
    3245    4749.7764
    3246    4758.0824
    3247    4654.3648
    3248    4826.4691
    3249    4827.7239
    3250    4902.2880
    3251    4875.3102
    3252    4837.6407
    3253    4803.7155
    3254    4885.4940
    3255    4953.3129
    3256    4965.0173
    3257    4902.3453
    3258    4859.0508
    3259    4901.6533
    3260    5040.2043
    3261    4943.5119
    3262    4817.2453
    3263    5021.7323
    3264    5011.2442
    3265    4867.1389
    3266    4949.8282
    3267    5041.6222
    3268    4995.3734
    3269    4805.5394
    3270    4875.6596
    3271    5097.6824
    3272    4891.4561
    3273    4982.2005
    3274    4914.6150
    3275    4895.0065
    3276    4988.7365
    3277    4993.8422
    3278    5000.4818
    3279    4823.0478
    3280    4982.1939
    3281    4789.9495
    3282    4900.5954
    3283    5036.3319
    3284    4826.6398
    3285    4810.5377
    3286    4732.6671
    3287    4806.3750
    3288    4942.1445
    3289    4829.0480
    3290    4830.3473
    3291    4917.2991
    3292    4985.8953
    3293    4909.0105
    3294    4766.0781
    3295    4875.2030
    3296    4775.5606
    3297    4871.4495
    3298    4881.0089
    3299    4961.0713
    3300    4759.5308
    3301    4888.1472
    3302    4855.8917
    3303    4845.0836
    3304    4836.3681
    3305    4838.5117
    3306    4721.9683
    3307    4746.8008
    3308    4769.2963
    3309    4815.7665
    3310    4899.2346
    3311    4672.0300
    3312    4740.5045
    3313    4750.6711
    3314    4853.6090
    3315    4732.8031
    3316    4692.3390
    3317    4653.9458
    3318    4610.7862
    3319    4686.7991
    3320    4755.5933
    3321    4714.3064
    3322    4629.9672
    3323    4652.5017
    3324    4717.6988
    3325    4701.4772
    3326    4791.3105
    3327    4750.4697
    3328    4781.4956
    3329    4817.9605
    3330    4935.6326
    3331    5018.7660
    3332    4866.6090
    3333    4796.2570
    3334    4828.3858
    3335    4798.5602
    3336    4899.1731
    3337    4814.2067
    3338    4775.8599
    3339    4792.0898
    3340    4703.9198
    3341    4762.2503
    3342    4732.0589
    3343    4827.4267
    3344    4865.9938
    3345    4724.9388
    3346    4841.6144
    3347    4736.2501
    3348    4898.6456
    3349    4850.3178
    3350    4815.0725
    3351    4718.3262
    3352    4740.9145
    3353    4740.8087
    3354    4803.6427
    3355    4736.4834
    3356    4864.7857
    3357    4862.5704
    3358    4802.2016
    3359    4714.6360
    3360    4842.8175
    3361    4831.4184
    3362    4792.4140
    3363    4795.3359
    3364    4841.1661
    3365    4849.0179
    3366    4905.4875
    3367    4834.8431
    3368    4867.5935
    3369    4804.8905
    3370    4839.7946
    3371    4754.9465
    3372    4836.7411
    3373    4849.3890
    3374    4830.2085
    3375    4769.4130
    3376    4810.9575
    3377    4749.3099
    3378    4765.7664
    3379    4755.6361
    3380    4786.3279
    3381    4749.5141
    3382    4678.8777
    3383    4740.2507
    3384    4680.5807
    3385    4701.8135
    3386    4750.1730
    3387    4706.6716
    3388    4880.5497
    3389    4843.3241
    3390    4791.7453
    3391    4668.3445
    3392    4526.6764
    3393    4733.6332
    3394    4565.7822
    3395    4673.8235
    3396    4569.8444
    3397    4568.8813
    3398    4691.8066
    3399    4652.2558
    3400    4542.9044
    3401    4738.4480
    3402    4725.4123
    3403    4599.0149
    3404    4663.4911
    3405    4609.7368
    3406    4803.0030
    3407    4626.3729
    3408    4694.1093
    3409    4523.9842
    3410    4709.7088
    3411    4721.7786
    3412    4743.2191
    3413    4610.1430
    3414    4746.3055
    3415    4584.0968
    3416    4611.4576
    3417    4588.8114
    3418    4754.5375
    3419    4579.0741
    3420    4750.6957
    3421    4835.0082
    3422    4699.1049
    3423    4841.5429
    3424    4718.6851
    3425    4798.0221
    3426    4818.6826
    3427    4710.8442
    3428    4806.1225
    3429    4876.2974
    3430    4763.3709
    3431    4706.9195
    3432    4796.3422
    3433    4720.6807
    3434    4777.0138
    3435    4588.6524
    3436    4622.8434
    3437    4682.6250
    3438    4688.9549
    3439    4757.4001
    3440    4745.6593
    3441    4738.6894
    3442    4824.4748
    3443    4701.0035
    3444    4778.4660
    3445    4811.2404
    3446    4819.5356
    3447    4825.0289
    3448    4779.5039
    3449    4856.5814
    3450    4888.7156
    3451    4771.2556
    3452    4791.9657
    3453    4788.1230
    3454    4836.4416
    3455    4709.6119
    3456    4825.9623
    3457    4762.8096
    3458    4767.2591
    3459    4743.1713
    3460    4818.2068
    3461    4854.4592
    3462    4716.7920
    3463    4787.1409
    3464    4836.1360
    3465    4753.2939
    3466    4679.0947
    3467    4771.4235
    3468    4782.0016
    3469    4785.2174
    3470    4786.2726
    3471    4783.8756
    3472    4858.2360
    3473    4821.5077
    3474    4873.2720
    3475    4816.6170
    3476    4845.9221
    3477    4808.1678
    3478    4763.4357
    3479    4801.7221
    3480    4940.8618
    3481    4877.3872
    3482    4772.9526
    3483    4860.1659
    3484    4889.0932
    3485    4726.4958
    3486    4671.0505
    3487    4803.8504
    3488    4834.0188
    3489    4932.0228
    3490    4819.2900
    3491    4806.2393
    3492    4909.4882
    3493    4905.2566
    3494    4869.2222
    3495    4818.1863
    3496    4746.0874
    3497    4775.3822
    3498    4923.9203
    3499    4798.8411
    3500    4837.7143
    3501    4802.7987
    3502    4900.0045
    3503    4829.8583
    3504    4821.8443
    3505    4728.9193
    3506    4964.0071
    3507    4756.6005
    3508    4944.5113
    3509    4828.7808
    3510    4919.7653
    3511    4977.2939
    3512    4814.7052
    3513    5021.2666
    3514    4839.2572
    3515    4877.2761
    3516    4677.6552
    3517    4964.0161
    3518    4815.3117
    3519    4879.7783
    3520    4860.3701
    3521    4890.4647
    3522    4931.8828
    3523    4898.6712
    3524    4719.6268
    3525    4671.5233
    3526    4799.0527
    3527    4781.9244
    3528    4789.4664
    3529    4869.6685
    3530    4844.8143
    3531    4835.1030
    3532    4739.2520
    3533    4844.8669
    3534    4872.0966
    3535    4852.3184
    3536    4978.8808
    3537    4853.6757
    3538    4868.1419
    3539    4829.6441
    3540    4847.5744
    3541    4830.0032
    3542    4777.7436
    3543    4905.7093
    3544    4782.3232
    3545    4841.4369
    3546    4738.9438
    3547    4792.9475
    3548    4676.2261
    3549    4779.9019
    3550    4792.7115
    3551    4808.8065
    3552    4861.4333
    3553    4893.5134
    3554    4907.6893
    3555    4843.1334
    3556    4957.5856
    3557    4793.3005
    3558    4914.5189
    3559    4783.6568
    3560    4894.4010
    3561    4866.1001
    3562    4846.3320
    3563    4960.8804
    3564    4761.1375
    3565    4847.1293
    3566    4907.0247
    3567    4861.2763
    3568    4827.3516
    3569    4766.1512
    3570    4775.0888
    3571    4867.1800
    3572    4778.2673
    3573    4757.7142
    3574    4853.0770
    3575    4761.9036
    3576    4806.9349
    3577    4953.3881
    3578    4825.6195
    3579    4918.7071
    3580    4786.4025
    3581    4827.9510
    3582    4829.6330
    3583    4838.9176
    3584    4751.5167
    3585    4808.8064
    3586    4940.4040
    3587    4951.7646
    3588    4824.5723
    3589    4854.1876
    3590    4872.8686
    3591    4817.7244
    3592    4747.8008
    3593    4810.0250
    3594    4889.0927
    3595    4821.2153
    3596    4867.7949
    3597    4933.6360
    3598    4936.5970
    3599    4950.6634
    3600    5018.3119
    3601    4877.8891
    3602    5093.0384
    3603    4794.6382
    3604    4947.6323
    3605    4981.3443
    3606    4871.7224
    3607    4782.5069
    3608    4726.7621
    3609    4900.0883
    3610    4860.4417
    3611    4880.0111
    3612    4869.5337
    3613    4891.7020
    3614    4922.8136
    3615    4955.8504
    3616    4782.0657
    3617    4928.6245
    3618    4909.6436
    3619    4993.1274
    3620    4885.7344
    3621    4831.2343
    3622    4774.5519
    3623    4767.6513
    3624    4786.8899
    3625    4772.2210
    3626    4827.1867
    3627    4932.0155
    3628    4760.5736
    3629    4763.2988
    3630    4773.8318
    3631    4702.4464
    3632    4754.5518
    3633    4709.8813
    3634    4694.8464
    3635    4820.3510
    3636    4748.2892
    3637    4835.8836
    3638    4861.8793
    3639    4829.7909
    3640    4808.4743
    3641    4787.3469
    3642    4834.9826
    3643    4810.3874
    3644    4831.4541
    3645    4687.0444
    3646    4831.3698
    3647    4720.5559
    3648    4742.4247
    3649    4834.0348
    3650    4816.0857
    3651    4807.9066
    3652    4765.3617
    3653    4846.1375
    3654    4752.9894
    3655    4811.2966
    3656    4899.3478
    3657    4831.7334
    3658    4865.8155
    3659    4857.0734
    3660    4852.3186
    3661    4858.2420
    3662    4749.9963
    3663    4687.3666
    3664    4808.7714
    3665    4786.1990
    3666    4773.9541
    3667    5048.2010
    3668    4868.8815
    3669    4808.0294
    3670    4805.3401
    3671    4715.5624
    3672    4680.2873
    3673    4782.5617
    3674    4683.5972
    3675    4697.6272
    3676    4640.3283
    3677    4769.7635
    3678    4735.7622
    3679    4690.3542
    3680    4736.9095
    3681    4888.0836
    3682    4725.4069
    3683    4746.7174
    3684    4675.2651
    3685    4841.8623
    3686    4731.0752
    3687    4751.8881
    3688    4867.7537
    3689    4829.6539
    3690    4750.0368
    3691    4777.3279
    3692    4679.4401
    3693    4842.4429
    3694    4915.0309
    3695    4843.0777
    3696    4749.6881
    3697    4740.8533
    3698    4814.4235
    3699    4971.1611
    3700    4866.5184
    3701    4692.1621
    3702    4843.7056
    3703    4879.9658
    3704    4914.8103
    3705    4757.4657
    3706    4692.5701
    3707    4664.0580
    3708    4771.9043
    3709    4778.4765
    3710    4859.6345
    3711    4731.9700
    3712    4857.3649
    3713    4830.0804
    3714    4837.4032
    3715    4767.6889
    3716    4844.0301
    3717    4892.7119
    3718    4779.4002
    3719    4716.9345
    3720    4752.5406
    3721    4897.8139
    3722    4929.2668
    3723    4900.1704
    3724    4940.7609
    3725    4803.4598
    3726    4866.2161
    3727    4851.3371
    3728    4822.0076
    3729    4858.8938
    3730    4779.7460
    3731    4714.8998
    3732    4751.1416
    3733    4713.4137
    3734    4693.2228
    3735    4650.7302
    3736    4732.8007
    3737    4778.5440
    3738    4741.6074
    3739    4862.9401
    3740    4887.2418
    3741    4860.8464
    3742    4909.3211
    3743    4827.7086
    3744    4773.2624
    3745    4694.4839
    3746    4696.7199
    3747    4732.3546
    3748    4759.1769
    3749    4731.5360
    3750    4823.6791
    3751    4723.9956
    3752    4637.2710
    3753    4770.3995
    3754    4705.3315
    3755    4818.1573
    3756    4786.6342
    3757    4750.6994
    3758    4913.4444
    3759    4780.9911
    3760    4817.0886
    3761    4803.4336
    3762    4750.5991
    3763    4870.4195
    3764    4665.2726
    3765    4715.9990
    3766    4785.0718
    3767    4594.5267
    3768    4762.3591
    3769    4727.3668
    3770    4789.7749
    3771    4742.7381
    3772    4725.5309
    3773    4739.0163
    3774    4649.4236
    3775    4729.2368
    3776    4751.0929
    3777    4724.4117
    3778    4736.1659
    3779    4829.0954
    3780    4760.7827
    3781    4701.1976
    3782    4754.9000
    3783    4781.7482
    3784    4744.0102
    3785    4729.4495
    3786    4690.1891
    3787    4701.3170
    3788    4754.2213
    3789    4778.6564
    3790    4829.1426
    3791    4717.7787
    3792    4790.1627
    3793    4768.4714
    3794    4810.6749
    3795    4685.8255
    3796    4655.2619
    3797    4821.1520
    3798    4723.6715
    3799    4678.4311
    3800    4697.8551
    3801    4741.6391
    3802    4741.3756
    3803    4785.7560
    3804    4715.0921
    3805    4634.9980
    3806    4705.4529
    3807    4698.2128
    3808    4767.7412
    3809    4786.5389
    3810    4801.9898
    3811    4661.0997
    3812    4593.1323
    3813    4739.2637
    3814    4682.6329
    3815    4681.7606
    3816    4770.9314
    3817    4725.7654
    3818    4684.9051
    3819    4736.4854
    3820    4746.8860
    3821    4603.6299
    3822    4653.4108
    3823    4849.6137
    3824    4835.0194
    3825    4819.2064
    3826    4715.9054
    3827    4800.4054
    3828    4841.8469
    3829    4807.1908
    3830    4767.3306
    3831    4790.0581
    3832    4908.0918
    3833    4825.0576
    3834    4820.8560
    3835    4721.7089
    3836    4803.6489
    3837    4729.9921
    3838    4822.5176
    3839    4890.5525
    3840    4843.0301
    3841    4806.0304
    3842    4848.6747
    3843    4728.6403
    3844    4813.2134
    3845    4653.3573
    3846    4761.6139
    3847    4814.4040
    3848    4869.4380
    3849    4704.5900
    3850    4765.3062
    3851    4743.3019
    3852    4888.2998
    3853    4676.1842
    3854    4765.9204
    3855    4757.0445
    3856    4869.3161
    3857    4827.8716
    3858    4792.6799
    3859    4830.1794
    3860    4890.7171
    3861    4859.1334
    3862    4917.3393
    3863    4761.9560
    3864    4783.0620
    3865    4775.6386
    3866    4757.7140
    3867    4781.1980
    3868    4776.2435
    3869    4816.7986
    3870    4822.0022
    3871    4759.9103
    3872    4896.7437
    3873    4855.2951
    3874    4708.2289
    3875    4888.6563
    3876    4852.8015
    3877    4984.1360
    3878    4928.8762
    3879    4821.1768
    3880    4820.2412
    3881    4770.2126
    3882    4784.5990
    3883    4834.7252
    3884    4759.2694
    3885    4835.1017
    3886    4860.7456
    3887    4808.7477
    3888    4793.8545
    3889    4687.7258
    3890    4777.7579
    3891    4821.5119
    3892    4661.9872
    3893    4755.2547
    3894    4785.1820
    3895    4790.9261
    3896    4857.3635
    3897    4792.1132
    3898    4761.9668
    3899    4866.6509
    3900    4733.4756
    3901    4726.2291
    3902    4751.4283
    3903    4770.2989
    3904    4739.1597
    3905    4701.0435
    3906    4777.4530
    3907    4713.9929
    3908    4814.1480
    3909    4767.1343
    3910    4941.1160
    3911    4838.7400
    3912    4808.2286
    3913    4863.0348
    3914    4693.4084
    3915    4786.5542
    3916    4799.4737
    3917    4732.8292
    3918    4868.8816
    3919    4714.9555
    3920    4853.3639
    3921    4649.3008
    3922    4723.4445
    3923    4725.8025
    3924    4796.8900
    3925    4758.5739
    3926    4815.7814
    3927    4793.8356
    3928    4761.5780
    3929    4701.6342
    3930    4803.1958
    3931    4995.6819
    3932    4725.1231
    3933    4801.0444
    3934    4765.7308
    3935    4853.9012
    3936    4825.1345
    3937    4830.2784
    3938    4686.3929
    3939    4815.3903
    3940    4803.2695
    3941    4807.9806
    3942    4671.8060
    3943    4760.5752
    3944    4999.6934
    3945    4889.4954
    3946    4799.3615
    3947    4687.6050
    3948    4808.9206
    3949    4912.4323
    3950    4796.5917
    3951    4792.6398
    3952    4760.5223
    3953    4954.5209
    3954    4775.8598
    3955    4714.9348
    3956    4764.7548
    3957    4888.1048
    3958    4952.0355
    3959    5013.7995
    3960    4869.7981
    3961    5047.6135
    3962    4912.8869
    3963    5021.7375
    3964    4816.4410
    3965    4873.4917
    3966    4759.3591
    3967    4799.5063
    3968    4708.7759
    3969    4742.4603
    3970    4805.5868
    3971    4915.9169
    3972    4882.6653
    3973    4712.2956
    3974    4833.5780
    3975    4863.9485
    3976    4975.8925
    3977    5022.5131
    3978    4901.6185
    3979    4845.0704
    3980    4713.4942
    3981    4832.3368
    3982    4747.6908
    3983    4795.9671
    3984    4788.0715
    3985    4875.6101
    3986    4856.0121
    3987    4785.8950
    3988    4745.4026
    3989    4792.9677
    3990    4837.3598
    3991    4932.1626
    3992    4853.8603
    3993    4828.8093
    3994    4820.7668
    3995    4866.1809
    3996    4893.7040
    3997    4708.5827
    3998    4805.9643
    3999    4795.7731
    4000    4841.6755
    4001    4924.0258
    4002    4807.0895
    4003    4809.4845
    4004    4852.2742
    4005    4782.3786
    4006    4764.0945
    4007    4767.6775
    4008    4840.0838
    4009    4893.1690
    4010    4726.7075
    4011    4757.7659
    4012    4859.9247
    4013    4719.0121
    4014    4841.3240
    4015    4719.9249
    4016    4817.0494
    4017    4720.9397
    4018    4778.8968
    4019    4727.7229
    4020    4765.2117
    4021    4814.7755
    4022    4660.9206
    4023    4641.3819
    4024    4779.9807
    4025    4740.2609
    4026    4708.2389
    4027    4847.9112
    4028    4801.2859
    4029    4726.3026
    4030    4847.4603
    4031    4813.7395
    4032    4863.7951
    4033    4750.6460
    4034    4813.4327
    4035    4857.1126
    4036    4778.6256
    4037    4859.7707
    4038    4661.6531
    4039    4888.9040
    4040    4807.3678
    4041    4868.5822
    4042    4757.2527
    4043    4809.1962
    4044    4843.7502
    4045    4759.0552
    4046    4875.9766
    4047    4751.8080
    4048    4722.5069
    4049    4789.8636
    4050    4796.1224
    4051    4922.1719
    4052    4747.8190
    4053    4804.6171
    4054    4803.6438
    4055    4823.4618
    4056    4889.2289
    4057    4838.1915
    4058    4862.0567
    4059    4838.9781
    4060    4824.0653
    4061    4952.7277
    4062    4825.0589
    4063    4936.3017
    4064    4755.6494
    4065    4662.0483
    4066    4724.1052
    4067    4864.9858
    4068    4766.6211
    4069    4729.5826
    4070    4821.8833
    4071    4920.7459
    4072    4808.9381
    4073    4850.3003
    4074    4965.3243
    4075    4916.8680
    4076    4945.1919
    4077    4933.7711
    4078    5028.9670
    4079    5031.9374
    4080    4934.3171
    4081    5044.9166
    4082    4829.2542
    4083    4950.3383
    4084    4854.9219
    4085    4938.2561
    4086    4911.4331
    4087    4855.1239
    4088    4901.6595
    4089    4715.6282
    4090    4936.5893
    4091    4917.8385
    4092    4863.2347
    4093    4922.5247
    4094    4823.5440
    4095    4850.6020
    4096    4918.0368
    4097    4820.2589
    4098    4839.6607
    4099    4808.3869
    4100    4668.7960
    4101    4698.8396
    4102    4717.0257
    4103    4837.1808
    4104    4807.7104
    4105    4855.4265
    4106    4807.9121
    4107    4762.9641
    4108    4810.4441
    4109    4728.3681
    4110    4851.3806
    4111    4900.1490
    4112    4955.9207
    4113    4834.0373
    4114    4978.6191
    4115    4890.1078
    4116    4989.2714
    4117    4939.2431
    4118    4804.3427
    4119    4850.5067
    4120    4772.7747
    4121    4883.8261
    4122    4888.7573
    4123    4946.9468
    4124    4828.5784
    4125    4831.7644
    4126    4888.5494
    4127    4901.2519
    4128    4790.8044
    4129    4752.9298
    4130    4775.2329
    4131    4891.4567
    4132    4770.5971
    4133    4927.8337
    4134    4825.8301
    4135    4748.6764
    4136    4816.8575
    4137    4933.1570
    4138    4844.0060
    4139    4832.3381
    4140    4804.9934
    4141    4933.3276
    4142    4795.2040
    4143    4917.5848
    4144    4814.7640
    4145    4831.4073
    4146    4776.4386
    4147    4773.6294
    4148    4819.5145
    4149    4702.4732
    4150    4796.9394
    4151    4782.7298
    4152    4831.5379
    4153    4691.2414
    4154    4783.2778
    4155    4948.3908
    4156    4765.7162
    4157    4824.7727
    4158    4863.7115
    4159    4756.3323
    4160    4860.1920
    4161    4801.7860
    4162    4727.9562
    4163    4870.6232
    4164    4697.3010
    4165    4842.1268
    4166    4733.2347
    4167    4889.3291
    4168    4798.2822
    4169    4784.5883
    4170    4903.8458
    4171    4812.4936
    4172    4748.9265
    4173    4704.0451
    4174    4749.5336
    4175    4779.9828
    4176    4926.6330
    4177    4891.1261
    4178    4936.4578
    4179    4834.3765
    4180    4941.5703
    4181    4858.7812
    4182    4880.6793
    4183    4843.6184
    4184    4857.3049
    4185    4804.1777
    4186    4866.3516
    4187    4793.7687
    4188    4824.2320
    4189    4897.5668
    4190    4757.2410
    4191    4847.3904
    4192    4795.7082
    4193    4953.5381
    4194    4743.3038
    4195    4890.8801
    4196    4860.6118
    4197    4826.0350
    4198    4710.0139
    4199    4825.1814
    4200    4869.9116
    4201    4940.5370
    4202    4845.2449
    4203    4749.6992
    4204    4843.9463
    4205    4774.3778
    4206    4799.6012
    4207    4829.0969
    4208    4748.0293
    4209    4757.8538
    4210    4752.9479
    4211    4777.2397
    4212    4861.2063
    4213    4699.3300
    4214    4921.3481
    4215    4958.3715
    4216    4807.8661
    4217    4955.8463
    4218    4880.8508
    4219    4869.5934
    4220    4794.0894
    4221    4748.3280
    4222    4784.3623
    4223    4858.4666
    4224    4788.2306
    4225    4726.5533
    4226    4919.7547
    4227    4877.4294
    4228    4767.3855
    4229    4790.5876
    4230    4872.2659
    4231    4754.0698
    4232    4796.0612
    4233    4784.7218
    4234    4929.3520
    4235    4879.5236
    4236    4822.7111
    4237    4733.5479
    4238    4914.9465
    4239    4750.7017
    4240    4705.2082
    4241    4981.4259
    4242    4929.3686
    4243    5030.9592
    4244    4809.4399
    4245    4786.4622
    4246    4903.7315
    4247    4824.6537
    4248    4918.0092
    4249    4913.7683
    4250    4699.0937
    4251    4761.3181
    4252    4758.2147
    4253    4812.0356
    4254    4818.3672
    4255    4829.4545
    4256    4657.1072
    4257    4830.4679
    4258    4868.2686
    4259    4814.8632
    4260    4900.9483
    4261    4838.7510
    4262    4843.4234
    4263    4750.1038
    4264    4795.1977
    4265    4866.7813
    4266    4827.5228
    4267    4841.8378
    4268    4840.5165
    4269    4768.9370
    4270    4898.2796
    4271    4772.1333
    4272    4958.4366
    4273    4859.5203
    4274    4789.5644
    4275    4927.8727
    4276    4901.5863
    4277    4888.0996
    4278    4715.8786
    4279    4775.8180
    4280    4825.9963
    4281    4809.3973
    4282    4891.5600
    4283    4900.6327
    4284    4961.2775
    4285    4894.7928
    4286    4863.0153
    4287    4797.1263
    4288    4807.9263
    4289    4920.8708
    4290    4783.2191
    4291    4745.9712
    4292    4919.8038
    4293    4909.3054
    4294    4798.5898
    4295    4860.9831
    4296    4870.9066
    4297    4885.5877
    4298    4873.8558
    4299    4717.9979
    4300    4730.9357
    4301    4702.0066
    4302    4778.3346
    4303    4883.2860
    4304    4686.3886
    4305    4793.0405
    4306    4841.8085
    4307    4831.6577
    4308    4839.7300
    4309    4853.3967
    4310    4807.2274
    4311    4875.2311
    4312    4899.1745
    4313    4834.1737
    4314    4880.7897
    4315    4944.5876
    4316    4935.1917
    4317    4809.2658
    4318    4897.0885
    4319    4960.6792
    4320    4888.6932
    4321    4827.6364
    4322    4876.8635
    4323    4831.9129
    4324    4761.8182
    4325    4806.2618
    4326    4921.7685
    4327    4875.2867
    4328    4917.4854
    4329    4829.8650
    4330    4896.6035
    4331    4848.5732
    4332    4904.8000
    4333    4910.4491
    4334    4807.7451
    4335    5048.7564
    4336    4881.1484
    4337    4825.4636
    4338    4818.0381
    4339    4934.2344
    4340    4758.6947
    4341    4775.2719
    4342    4797.3931
    4343    4664.2054
    4344    4788.8127
    4345    4793.3698
    4346    4692.4065
    4347    4675.4700
    4348    4757.3463
    4349    4757.7747
    4350    4856.7099
    4351    4853.9579
    4352    4864.8307
    4353    4819.3760
    4354    4911.4739
    4355    4823.0083
    4356    4803.3588
    4357    4968.5915
    4358    4877.4765
    4359    4784.2701
    4360    4753.0753
    4361    4741.4327
    4362    4904.5512
    4363    4777.3948
    4364    4854.0872
    4365    4774.8135
    4366    4778.5176
    4367    4839.6393
    4368    4913.8486
    4369    4962.7427
    4370    4802.7118
    4371    4926.4217
    4372    4892.4221
    4373    4835.6570
    4374    4981.2435
    4375    4978.4473
    4376    5018.4298
    4377    5042.5965
    4378    5015.8940
    4379    4888.1405
    4380    4844.0843
    4381    4858.9076
    4382    4889.7419
    4383    4868.6510
    4384    4837.5147
    4385    4918.6656
    4386    4812.2697
    4387    4973.3816
    4388    4935.2364
    4389    4955.1370
    4390    5053.6306
    4391    4899.2700
    4392    4902.4266
    4393    4912.5289
    4394    4951.2695
    4395    4928.8675
    4396    4975.4410
    4397    4753.2500
    4398    4855.8534
    4399    4837.1417
    4400    5010.8487
    4401    4968.8530
    4402    4823.2328
    4403    4957.8330
    4404    4956.6179
    4405    4952.0783
    4406    4904.5400
    4407    4852.2640
    4408    4917.3666
    4409    4819.3339
    4410    4724.8883
    4411    4833.6715
    4412    4892.7896
    4413    4760.9743
    4414    4911.4038
    4415    4871.3011
    4416    4916.2177
    4417    5012.3621
    4418    4920.3685
    4419    4931.9319
    4420    4883.7748
    4421    4920.4310
    4422    4860.7711
    4423    4949.6874
    4424    4894.2728
    4425    4879.8414
    4426    4794.4378
    4427    4852.4653
    4428    4925.2052
    4429    4887.0395
    4430    4900.0577
    4431    4844.5277
    4432    5001.7304
    4433    4879.5206
    4434    4820.7167
    4435    4748.8345
    4436    4777.4818
    4437    4797.5537
    4438    4842.3712
    4439    4877.1053
    4440    4880.0544
    4441    4926.9559
    4442    4907.0627
    4443    4944.5506
    4444    4870.0954
    4445    4912.9427
    4446    4848.1276
    4447    4942.4922
    4448    4965.4297
    4449    4899.9605
    4450    4899.0104
    4451    4853.2944
    4452    4900.2425
    4453    4856.6502
    4454    4916.6963
    4455    4895.1164
    4456    4891.1638
    4457    4897.4400
    4458    4872.8943
    4459    4948.6791
    4460    4858.6438
    4461    4910.6688
    4462    4918.7069
    4463    4933.8378
    4464    4892.2878
    4465    4908.0354
    4466    4991.1330
    4467    4999.3775
    4468    4939.9906
    4469    4797.5681
    4470    4799.2428
    4471    4820.0832
    4472    4891.1342
    4473    4852.9038
    4474    4925.0303
    4475    4858.2369
    4476    4803.5986
    4477    4790.9481
    4478    4901.3252
    4479    4932.1030
    4480    4957.0415
    4481    4902.1241
    4482    4978.4695
    4483    4931.6806
    4484    5082.9147
    4485    4988.6742
    4486    4952.5582
    4487    4947.7799
    4488    4982.5978
    4489    4831.0538
    4490    4893.5141
    4491    4960.5431
    4492    4920.0822
    4493    4885.4775
    4494    4906.8127
    4495    4932.9595
    4496    5061.7117
    4497    5133.3359
    4498    5077.9927
    4499    4997.4142
    4500    5101.6316
    4501    4930.4512
    4502    4933.2814
    4503    4925.6342
    4504    4931.8786
    4505    4917.7326
    4506    4853.5703
    4507    4967.3491
    4508    4983.0971
    4509    4971.3285
    4510    4879.1897
    4511    4910.1632
    4512    5018.9930
    4513    4885.4636
    4514    4965.9831
    4515    4891.8802
    4516    4840.5030
    4517    4858.8069
    4518    4885.7529
    4519    4967.7211
    4520    4883.1180
    4521    4934.5699
    4522    5004.8638
    4523    4932.2659
    4524    4975.5127
    4525    5161.2542
    4526    5004.5830
    4527    4983.8566
    4528    4898.4262
    4529    4901.7620
    4530    4908.8865
    4531    4947.5496
    4532    4949.1958
    4533    4960.4918
    4534    5091.0995
    4535    4989.5306
    4536    5071.8783
    4537    5005.6369
    4538    5052.9981
    4539    5030.1097
    4540    4998.6316
    4541    4966.3209
    4542    5008.4324
    4543    5038.0938
    4544    5018.7854
    4545    5000.8668
    4546    4903.8851
    4547    4941.6046
    4548    4945.4908
    4549    4811.5306
    4550    4856.9422
    4551    4976.9978
    4552    4949.9724
    4553    5132.6845
    4554    4880.1761
    4555    4905.4728
    4556    4904.1603
    4557    4808.2159
    4558    4949.8724
    4559    4923.2234
    4560    5082.1686
    4561    4830.7575
    4562    5030.0962
    4563    4914.7591
    4564    4860.2852
    4565    4930.1634
    4566    4888.1593
    4567    4958.6228
    4568    4970.9663
    4569    4990.0891
    4570    4841.4466
    4571    4890.5062
    4572    4924.7376
    4573    4949.6672
    4574    4905.0341
    4575    5058.9549
    4576    4749.8418
    4577    4744.1531
    4578    4946.9439
    4579    4875.9505
    4580    4937.8023
    4581    4894.7883
    4582    4989.6770
    4583    4966.8368
    4584    4926.8972
    4585    5043.6252
    4586    4954.9958
    4587    4970.2177
    4588    4995.4788
    4589    4911.4278
    4590    5015.2670
    4591    4939.1233
    4592    4878.2066
    4593    4912.4200
    4594    4980.7371
    4595    4985.9807
    4596    4889.0338
    4597    5137.0659
    4598    4855.0957
    4599    4838.1338
    4600    4858.1434
    4601    4856.9398
    4602    4912.7115
    4603    4805.1654
    4604    4977.3183
    4605    5040.1500
    4606    4962.3564
    4607    4867.6751
    4608    5053.1197
    4609    4959.2365
    4610    5070.6556
    4611    4918.4817
    4612    4941.3422
    4613    4994.8248
    4614    4925.6279
    4615    5028.8927
    4616    4934.1869
    4617    4929.6657
    4618    4888.1092
    4619    4830.0802
    4620    4793.0567
    4621    4711.2397
    4622    4870.2224
    4623    4996.7314
    4624    4823.1082
    4625    4997.8457
    4626    4860.9386
    4627    4830.6194
    4628    4872.8945
    4629    4801.4401
    4630    4934.6559
    4631    4915.9463
    4632    4721.3110
    4633    4852.8740
    4634    4929.2087
    4635    5016.0610
    4636    4849.1116
    4637    4801.9725
    4638    4830.4446
    4639    4829.7637
    4640    4912.3191
    4641    4954.4922
    4642    4969.7811
    4643    4953.9442
    4644    4888.7641
    4645    4827.3425
    4646    4824.1292
    4647    4801.8878
    4648    4776.4121
    4649    4737.4136
    4650    4805.9368
    4651    4829.8568
    4652    4775.8321
    4653    4894.0051
    4654    4773.4247
    4655    4850.8438
    4656    4970.6960
    4657    4965.1505
    4658    4820.0251
    4659    4732.0466
    4660    4775.6168
    4661    4804.5740
    4662    4819.2766
    4663    4867.5384
    4664    4771.6968
    4665    4856.1557
    4666    4774.7244
    4667    4965.6454
    4668    4880.0948
    4669    4961.6345
    4670    4870.3171
    4671    5031.1997
    4672    4982.4211
    4673    4879.5998
    4674    5127.1041
    4675    4920.6090
    4676    4984.8858
    4677    4903.7186
    4678    5038.2954
    4679    4909.2906
    4680    4815.3048
    4681    4831.7166
    4682    4840.2650
    4683    4816.4147
    4684    4768.9447
    4685    4809.0932
    4686    4852.2531
    4687    4848.2954
    4688    4679.3442
    4689    4824.4292
    4690    4759.2770
    4691    4797.2709
    4692    4844.9812
    4693    4783.6039
    4694    4842.9924
    4695    4847.2263
    4696    4942.0703
    4697    4903.0450
    4698    4848.1746
    4699    4821.0119
    4700    4802.9681
    4701    4967.2073
    4702    4787.0583
    4703    4930.6314
    4704    4747.3893
    4705    4923.7058
    4706    4833.4560
    4707    4915.0326
    4708    4885.6724
    4709    4831.8993
    4710    4978.0919
    4711    4832.2223
    4712    4973.0964
    4713    4933.0249
    4714    4788.8734
    4715    4819.8881
    4716    4778.3532
    4717    4818.3618
    4718    4809.8501
    4719    4811.4001
    4720    4838.5201
    4721    4799.4114
    4722    4883.3385
    4723    4830.2494
    4724    4806.2665
    4725    4887.5782
    4726    4839.2217
    4727    4763.6301
    4728    4756.0886
    4729    4801.4402
    4730    4802.1194
    4731    4886.9582
    4732    4935.9720
    4733    4932.1444
    4734    4831.6377
    4735    4865.3120
    4736    4861.1700
    4737    4840.5932
    4738    4898.8939
    4739    4946.5280
    4740    4888.3411
    4741    4905.5681
    4742    4920.3745
    4743    4855.8672
    4744    4898.6727
    4745    4808.9822
    4746    4907.2103
    4747    4786.6873
    4748    4762.0800
    4749    4836.5979
    4750    4926.1122
    4751    4927.4309
    4752    4922.7731
    4753    5074.3352
    4754    4865.5180
    4755    4862.5786
    4756    5014.9473
    4757    4985.9774
    4758    4853.9462
    4759    4830.6308
    4760    4844.9887
    4761    4863.1505
    4762    4861.5526
    4763    4949.7623
    4764    4864.4319
    4765    4859.9944
    4766    4747.6869
    4767    4869.6363
    4768    4914.3443
    4769    4922.9599
    4770    4795.5235
    4771    4861.4037
    4772    4958.7279
    4773    4890.6172
    4774    4927.1247
    4775    4803.0322
    4776    4898.6816
    4777    4903.9535
    4778    5037.4175
    4779    5001.2279
    4780    4905.7449
    4781    4897.5407
    4782    4940.2438
    4783    4851.1902
    4784    4920.3459
    4785    4957.8192
    4786    4864.3235
    4787    4919.2799
    4788    4729.6138
    4789    4860.5070
    4790    4844.0745
    4791    4824.2224
    4792    4884.4624
    4793    4893.1935
    4794    4838.6098
    4795    4732.7096
    4796    4887.3834
    4797    4893.2215
    4798    4847.7443
    4799    4913.3436
    4800    4919.0776
    4801    4853.9396
    4802    4960.9609
    4803    4953.0583
    4804    4952.0794
    4805    5047.7523
    4806    4950.6952
    4807    4954.8255
    4808    5012.2741
    4809    4961.4726
    4810    5020.5664
    4811    4913.9808
    4812    5019.5524
    4813    4922.9330
    4814    4912.3101
    4815    4908.6511
    4816    4946.4074
    4817    4795.7882
    4818    4902.0877
    4819    4831.4544
    4820    4890.7482
    4821    4933.3988
    4822    5056.7547
    4823    4917.0820
    4824    4892.1469
    4825    4902.8080
    4826    5023.1004
    4827    5009.9121
    4828    5071.6060
    4829    4879.8550
    4830    4954.5943
    4831    4871.9989
    4832    4945.3399
    4833    4952.8683
    4834    4897.4981
    4835    4828.9078
    4836    4904.3822
    4837    4731.6035
    4838    4824.3673
    4839    4793.6092
    4840    4820.2305
    4841    4881.9759
    4842    4690.4862
    4843    4759.9285
    4844    4769.0492
    4845    4810.3531
    4846    4764.5920
    4847    4872.3708
    4848    4800.7867
    4849    5019.5365
    4850    4939.2414
    4851    4879.4104
    4852    4888.7699
    4853    4867.0433
    4854    4742.0248
    4855    4895.2631
    4856    4864.8964
    4857    4892.3775
    4858    4884.2026
    4859    4875.7948
    4860    4920.2686
    4861    4855.8949
    4862    4860.6700
    4863    4907.8091
    4864    4965.3346
    4865    4811.6693
    4866    4826.8275
    4867    4788.7243
    4868    4894.1558
    4869    4771.6187
    4870    4760.8088
    4871    4801.1990
    4872    4781.4788
    4873    4894.7603
    4874    4894.9527
    4875    4839.2746
    4876    4796.6960
    4877    4916.5765
    4878    4869.2300
    4879    4837.4447
    4880    4716.5264
    4881    4817.2214
    4882    4803.3444
    4883    4781.9579
    4884    4799.3679
    4885    4748.7481
    4886    4807.7605
    4887    4846.0903
    4888    4797.8528
    4889    4794.5765
    4890    4853.1437
    4891    4890.8180
    4892    4909.1620
    4893    4820.6692
    4894    4791.2742
    4895    4938.9046
    4896    4721.5889
    4897    4820.7083
    4898    4916.8175
    4899    4861.0905
    4900    4948.4398
    4901    4781.9878
    4902    4772.8553
    4903    4742.5861
    4904    4888.7037
    4905    4906.1835
    4906    4679.6496
    4907    4786.5657
    4908    4752.3759
    4909    4748.2992
    4910    4740.0923
    4911    4755.8727
    4912    4788.0464
    4913    4758.5236
    4914    4640.5359
    4915    4730.2672
    4916    4851.9996
    4917    4658.3534
    4918    4720.0990
    4919    4729.8697
    4920    4730.9826
    4921    4741.9178
    4922    4670.7329
    4923    4651.4396
    4924    4728.1537
    4925    4685.7246
    4926    4672.1160
    4927    4633.6677
    4928    4737.2897
    4929    4636.4146
    4930    4669.6579
    4931    4525.8536
    4932    4613.6180
    4933    4659.2919
    4934    4578.9255
    4935    4665.4590
    4936    4642.7575
    4937    4582.4198
    4938    4641.5863
    4939    4589.8084
    4940    4654.5792
    4941    4743.4148
    4942    4704.5769
    4943    4844.3497
    4944    4703.8960
    4945    4841.4603
    4946    4698.1060
    4947    4574.7098
    4948    4707.2999
    4949    4665.5106
    4950    4713.8448
    4951    4727.5184
    4952    4636.3157
    4953    4715.0501
    4954    4754.6306
    4955    4805.5064
    4956    4655.4872
    4957    4747.8772
    4958    4820.7543
    4959    4678.2258
    4960    4689.1772
    4961    4793.4044
    4962    4779.0400
    4963    4749.9102
    4964    4773.0135
    4965    4777.1251
    4966    4877.2820
    4967    4847.6023
    4968    4842.3993
    4969    4915.6151
    4970    4846.1132
    4971    4794.0876
    4972    4893.1226
    4973    4886.3011
    4974    4934.7832
    4975    4790.3837
    4976    4827.4026
    4977    4888.5140
    4978    4685.9909
    4979    4716.8920
    4980    4698.0583
    4981    4736.1299
    4982    4826.7326
    4983    4837.7500
    4984    4895.2177
    4985    4857.8918
    4986    4781.7948
    4987    4740.1997
    4988    4803.0832
    4989    4702.4428
    4990    4770.3413
    4991    4680.9525
    4992    4652.9054
    4993    4782.5512
    4994    4749.0357
    4995    4762.7189
    4996    4792.3597
    4997    4774.8296
    4998    4774.6400
    4999    4698.5430
    5000    4739.1651
    5001    4726.5148
    5002    4640.7946
    5003    4752.6509
    5004    4701.2541
    5005    4724.9504
    5006    4696.4974
    5007    4805.8830
    5008    4761.1022
    5009    4734.3031
    5010    4634.7134
    5011    4778.5753
    5012    4712.7460
    5013    4880.9032
    5014    4848.9125
    5015    4839.5655
    5016    4752.7606
    5017    4732.9783
    5018    4816.1621
    5019    4761.1716
    5020    4789.7310
    5021    4780.6403
    5022    4785.9046
    5023    4765.4768
    5024    4761.2013
    5025    4784.3610
    5026    4773.7594
    5027    4797.3753
    5028    4930.8597
    5029    4954.3700
    5030    4926.2057
    5031    4879.1865
    5032    4889.9837
    5033    4936.1886
    5034    4904.9453
    5035    4926.5046
    5036    4836.5143
    5037    4883.6944
    5038    4748.6611
    5039    4888.1526
    5040    4927.6780
    5041    4794.8609
    5042    4874.8681
    5043    4830.3056
    5044    4824.5887
    5045    4816.8567
    5046    4678.1032
    5047    4803.8676
    5048    4761.1512
    5049    4741.5350
    5050    4801.2306
    5051    4800.4275
    5052    4860.5994
    5053    4892.8970
    5054    4725.7467
    5055    4756.2068
    5056    4824.8345
    5057    4877.6024
    5058    4788.6962
    5059    4814.2981
    5060    4790.6366
    5061    4997.0521
    5062    5034.4772
    5063    4947.4208
    5064    5019.7892
    5065    4901.8416
    5066    4767.7851
    5067    4853.1582
    5068    4708.9201
    5069    4801.1611
    5070    4866.8568
    5071    4767.5557
    5072    4877.4999
    5073    4901.8466
    5074    4965.3595
    5075    4862.8610
    5076    5073.2972
    5077    4863.2433
    5078    4874.3109
    5079    4912.7407
    5080    4844.8577
    5081    4779.4380
    5082    4855.8144
    5083    4866.7201
    5084    4775.9584
    5085    4974.3272
    5086    4800.4315
    5087    4825.7145
    5088    4873.6361
    5089    4816.6839
    5090    4766.6040
    5091    4747.0690
    5092    4859.7449
    5093    4839.6680
    5094    4799.9063
    5095    4851.2604
    5096    4786.8180
    5097    4857.8181
    5098    4881.2751
    5099    4714.5616
    5100    4822.0683
    5101    4804.3376
    5102    4830.5000
    5103    4648.4252
    5104    4852.5085
    5105    4822.4118
    5106    4706.9723
    5107    4833.1812
    5108    4743.3962
    5109    4718.9449
    5110    4930.0539
    5111    4895.0631
    5112    4829.5854
    5113    4804.1240
    5114    4811.9476
    5115    4847.7904
    5116    4836.5608
    5117    4893.0143
    5118    4875.0793
    5119    4793.5094
    5120    5022.7492
    5121    4954.2061
    5122    5059.3984
    5123    4824.3168
    5124    4912.8662
    5125    4763.1344
    5126    4824.9172
    5127    4901.9907
    5128    4836.5383
    5129    4852.2548
    5130    4850.0898
    5131    4749.8800
    5132    4925.7996
    5133    4895.4848
    5134    4839.1406
    5135    5061.3310
    5136    4793.3889
    5137    4923.5463
    5138    4928.1006
    5139    4775.0793
    5140    4865.7918
    5141    4879.6510
    5142    4947.8622
    5143    4888.0087
    5144    4881.8434
    5145    5095.2433
    5146    4868.2683
    5147    4781.5430
    5148    4765.5578
    5149    4872.0722
    5150    4767.7786
    5151    4800.3332
    5152    4738.4907
    5153    4755.6662
    5154    4918.0259
    5155    4859.1409
    5156    4812.5862
    5157    4817.1009
    5158    4816.5310
    5159    4699.7059
    5160    4708.3756
    5161    4861.3777
    5162    4726.7917
    5163    4870.5056
    5164    4855.8503
    5165    4780.6112
    5166    4866.3964
    5167    4780.9330
    5168    4818.1554
    5169    4817.8063
    5170    4814.4666
    5171    4783.9040
    5172    4895.0799
    5173    4780.2755
    5174    4838.9978
    5175    4795.4321
    5176    4808.5541
    5177    4783.4275
    5178    4828.9314
    5179    4821.1306
    5180    4851.1518
    5181    5004.2127
    5182    4963.1280
    5183    4818.9593
    5184    4846.8033
    5185    4907.2852
    5186    4829.4575
    5187    4935.5589
    5188    4926.9693
    5189    4972.6100
    5190    4923.3852
    5191    4961.5209
    5192    4847.3287
    5193    4767.7287
    5194    4769.5713
    5195    4823.1860
    5196    4878.3543
    5197    4868.9112
    5198    4716.5984
    5199    4852.7588
    5200    4786.4099
    5201    4945.3004
    5202    4772.9249
    5203    4721.2917
    5204    4718.2840
    5205    4892.1327
    5206    4790.4916
    5207    4777.3857
    5208    4806.6248
    5209    4826.6449
    5210    4757.6080
    5211    4704.4608
    5212    4689.7531
    5213    4850.0846
    5214    4758.6502
    5215    4677.3835
    5216    4723.1427
    5217    4764.9088
    5218    4717.0842
    5219    4699.5858
    5220    4773.4829
    5221    4582.0946
    5222    4771.6429
    5223    4755.4728
    5224    4650.8200
    5225    4695.4269
    5226    4744.9805
    5227    4815.7150
    5228    4839.6177
    5229    4916.8333
    5230    4677.9550
    5231    4661.9029
    5232    4767.1401
    5233    4753.4212
    5234    4847.9494
    5235    4737.5310
    5236    4773.7174
    5237    4830.9975
    5238    4898.2709
    5239    4801.9553
    5240    4686.5411
    5241    4774.5001
    5242    4860.9139
    5243    4801.3276
    5244    4839.4197
    5245    4734.5121
    5246    4814.4924
    5247    4765.3594
    5248    4779.9257
    5249    4775.9932
    5250    4929.1439
    5251    4706.1915
    5252    4939.8219
    5253    5088.1065
    5254    4962.1775
    5255    4997.4251
    5256    4934.4874
    5257    4955.6198
    5258    4852.6345
    5259    4966.6970
    5260    4938.3422
    5261    4943.0496
    5262    5022.9118
    5263    5030.8913
    5264    4917.1056
    5265    5004.0280
    5266    4820.2289
    5267    4873.3628
    5268    4912.8193
    5269    4712.9612
    5270    4765.6157
    5271    4812.5690
    5272    4720.5662
    5273    4845.0307
    5274    4810.7424
    5275    4812.6836
    5276    4668.8174
    5277    4743.8345
    5278    4778.8646
    5279    4777.5053
    5280    4859.2211
    5281    4824.5648
    5282    4940.7608
    5283    4787.2717
    5284    4768.8453
    5285    4789.7454
    5286    4875.8054
    5287    4761.2097
    5288    4812.0518
    5289    4792.0555
    5290    4785.6138
    5291    4749.8461
    5292    4785.0773
    5293    4830.0000
    5294    4805.9497
    5295    4819.8210
    5296    4907.4344
    5297    4799.5504
    5298    4853.3191
    5299    4898.5357
    5300    4648.0901
    5301    4891.2208
    5302    4870.0794
    5303    4889.3680
    5304    4766.9547
    5305    4745.7076
    5306    4852.5404
    5307    4839.2782
    5308    4885.9378
    5309    4937.0186
    5310    4821.7305
    5311    4937.3230
    5312    4844.6703
    5313    4769.0155
    5314    4806.4828
    5315    4812.0433
    5316    4874.7584
    5317    4855.7338
    5318    4928.7707
    5319    5087.8223
    5320    4853.1680
    5321    4771.3084
    5322    4736.5462
    5323    4673.9419
    5324    4758.8538
    5325    4909.0273
    5326    4897.4822
    5327    4814.2953
    5328    4900.4122
    5329    4780.3950
    5330    4822.2206
    5331    4815.5151
    5332    4893.8461
    5333    4734.4090
    5334    4848.6813
    5335    4795.5696
    5336    4930.0437
    5337    4887.0686
    5338    4802.7289
    5339    4817.4676
    5340    4654.9911
    5341    4897.9656
    5342    4800.0249
    5343    4828.7812
    5344    4855.1671
    5345    4864.4479
    5346    4900.1461
    5347    4823.4833
    5348    4707.9944
    5349    4738.9398
    5350    4932.4360
    5351    4939.2802
    5352    4829.2250
    5353    4934.1280
    5354    4923.6516
    5355    5029.7092
    5356    4940.7945
    5357    4916.2662
    5358    5075.0713
    5359    4951.8275
    5360    4945.3371
    5361    4984.2518
    5362    5003.7158
    5363    4978.2960
    5364    4857.1825
    5365    4887.4986
    5366    5115.4214
    5367    4914.3086
    5368    4916.3934
    5369    5013.6463
    5370    5145.7333
    5371    5032.6098
    5372    4935.1440
    5373    5108.7962
    5374    4875.3371
    5375    4926.1907
    5376    4936.7890
    5377    4869.6937
    5378    4870.0507
    5379    4916.7731
    5380    5005.5562
    5381    5002.7971
    5382    4909.4523
    5383    4802.0568
    5384    4879.7908
    5385    4777.3017
    5386    4796.7650
    5387    4785.1607
    5388    5032.0281
    5389    4832.2944
    5390    4886.4759
    5391    4975.0909
    5392    4878.8102
    5393    4920.0158
    5394    4873.0942
    5395    4830.5449
    5396    4884.6252
    5397    4852.0121
    5398    4735.0337
    5399    4752.8596
    5400    4784.7290
    5401    4820.2921
    5402    4706.0322
    5403    4858.4611
    5404    4714.9947
    5405    4664.4668
    5406    4792.5300
    5407    4747.2560
    5408    4859.0794
    5409    4765.4393
    5410    4794.3111
    5411    4728.0837
    5412    4780.7845
    5413    4736.5577
    5414    4824.6094
    5415    4800.0510
    5416    4636.4245
    5417    4707.1820
    5418    4746.6125
    5419    4783.7412
    5420    4916.0083
    5421    4831.0802
    5422    4756.8321
    5423    4781.8354
    5424    4831.1694
    5425    4759.1893
    5426    4910.9995
    5427    4952.2531
    5428    4967.8091
    5429    4912.5203
    5430    4927.1262
    5431    4857.6244
    5432    4784.5328
    5433    4901.4926
    5434    4966.3135
    5435    4971.8418
    5436    4935.6392
    5437    4836.8173
    5438    4867.1214
    5439    4871.7293
    5440    5049.0966
    5441    4939.7893
    5442    4957.2542
    5443    5006.9673
    5444    4913.2404
    5445    4998.0788
    5446    5004.9460
    5447    5117.5680
    5448    5125.9949
    5449    5090.2796
    5450    5043.5732
    5451    5001.0651
    5452    4935.1989
    5453    4973.2955
    5454    4838.3773
    5455    5035.0392
    5456    4866.2796
    5457    4925.5586
    5458    4893.1911
    5459    4934.8769
    5460    4873.1681
    5461    4876.5181
    5462    4886.9621
    5463    4757.9170
    5464    4878.0779
    5465    4846.6923
    5466    4839.8028
    5467    4869.6049
    5468    4935.5196
    5469    4893.9475
    5470    4888.4346
    5471    4858.5462
    5472    5072.0808
    5473    4831.7841
    5474    4884.8041
    5475    4811.2808
    5476    4881.6448
    5477    4776.6727
    5478    4925.9211
    5479    4972.6562
    5480    5110.2322
    5481    5030.5170
    5482    5014.7886
    5483    4919.8427
    5484    4765.4861
    5485    4847.2260
    5486    4772.8713
    5487    4768.3736
    5488    4826.1844
    5489    4832.2920
    5490    4860.0879
    5491    4859.7238
    5492    4744.9999
    5493    4779.4663
    5494    4697.7351
    5495    4865.1801
    5496    4732.6741
    5497    4759.6581
    5498    4782.2795
    5499    4782.2328
    5500    4768.2716
    5501    4853.8041
    5502    4942.6392
    5503    4819.4822
    5504    4852.3796
    5505    4726.2580
    5506    4810.5615
    5507    4761.7570
    5508    4819.2712
    5509    4676.2894
    5510    4777.7050
    5511    4803.7628
    5512    4830.8534
    5513    4838.0200
    5514    4856.3896
    5515    4716.6923
    5516    4826.1552
    5517    4829.0667
    5518    4780.9430
    5519    4921.4003
    5520    4790.0208
    5521    4835.2816
    5522    4729.2820
    5523    4807.2441
    5524    4782.9384
    5525    4702.0871
    5526    4764.2594
    5527    4749.3601
    5528    4640.2643
    5529    4794.1671
    5530    4720.2128
    5531    4763.0814
    5532    4679.9772
    5533    4811.0096
    5534    4841.4716
    5535    4885.1351
    5536    4815.3346
    5537    4703.1800
    5538    4813.1450
    5539    4719.3250
    5540    4670.1078
    5541    4785.8738
    5542    4640.3995
    5543    4639.6328
    5544    4852.9138
    5545    4908.9502
    5546    4834.7411
    5547    4680.9482
    5548    4802.0952
    5549    4729.5832
    5550    4690.5470
    5551    4821.0782
    5552    4738.8579
    5553    4774.7838
    5554    4749.4929
    5555    4717.7129
    5556    4767.5472
    5557    4609.8738
    5558    4655.6066
    5559    4768.2600
    5560    4750.7090
    5561    4806.6468
    5562    4792.6209
    5563    4780.4618
    5564    4674.6079
    5565    4693.4273
    5566    4697.5177
    5567    4726.1804
    5568    4665.6570
    5569    4722.2313
    5570    4734.7031
    5571    4782.4147
    5572    4656.6352
    5573    4723.1108
    5574    4783.0098
    5575    4714.6311
    5576    4757.9668
    5577    4584.5172
    5578    4751.6181
    5579    4750.3129
    5580    4728.8742
    5581    4722.4821
    5582    4848.1009
    5583    4737.0236
    5584    4931.5491
    5585    4732.5721
    5586    4646.9744
    5587    4652.9131
    5588    4789.2630
    5589    4779.0376
    5590    4927.8991
    5591    4830.7665
    5592    4805.4700
    5593    4871.2518
    5594    4760.3907
    5595    4863.7475
    5596    4749.0243
    5597    4687.2337
    5598    4717.8686
    5599    4888.7417
    5600    4767.1317
    5601    4845.4722
    5602    4794.5355
    5603    4708.9124
    5604    4847.0876
    5605    4758.3772
    5606    4848.7729
    5607    4792.6550
    5608    4864.2295
    5609    4780.8193
    5610    4787.9662
    5611    4919.3655
    5612    4945.5780
    5613    4871.6100
    5614    4876.9249
    5615    4840.5616
    5616    4890.9312
    5617    4822.2235
    5618    4812.7348
    5619    4964.1147
    5620    4931.6494
    5621    4990.6905
    5622    4939.2320
    5623    4885.1406
    5624    4922.1401
    5625    5005.4685
    5626    4852.9139
    5627    4815.0272
    5628    4837.1175
    5629    4799.9781
    5630    4743.3129
    5631    4816.1359
    5632    4799.0472
    5633    4874.7227
    5634    4791.5957
    5635    4696.3536
    5636    4802.5537
    5637    4805.7324
    5638    4917.2575
    5639    4881.5136
    5640    4797.1125
    5641    4814.7564
    5642    4836.9104
    5643    4833.5023
    5644    4810.7963
    5645    4887.4987
    5646    4666.8022
    5647    4741.6462
    5648    4683.1804
    5649    4767.1753
    5650    4793.3503
    5651    4801.1403
    5652    4675.5693
    5653    4780.0871
    5654    4727.7123
    5655    4829.7862
    5656    4771.8534
    5657    4658.3868
    5658    4643.7121
    5659    4611.5855
    5660    4716.4318
    5661    4650.4501
    5662    4809.6832
    5663    4829.7233
    5664    4814.1341
    5665    4833.2908
    5666    4774.4068
    5667    4847.9304
    5668    4801.0502
    5669    4773.1111
    5670    4885.4612
    5671    4904.3742
    5672    4940.2119
    5673    5027.5770
    5674    4781.2115
    5675    4762.2748
    5676    4809.6641
    5677    4909.2371
    5678    4747.1123
    5679    4713.8469
    5680    4778.0947
    5681    4820.4309
    5682    4663.6482
    5683    4566.2035
    5684    4646.9020
    5685    4638.1599
    5686    4710.9932
    5687    4777.7839
    5688    4741.2868
    5689    4844.7208
    5690    4717.2397
    5691    4753.8543
    5692    4791.3150
    5693    4803.4075
    5694    4839.1262
    5695    4763.0234
    5696    4708.3871
    5697    4732.7634
    5698    4752.5129
    5699    4835.3713
    5700    4741.7181
    5701    4785.6029
    5702    4750.7306
    5703    4762.6928
    5704    4820.3312
    5705    4647.2162
    5706    4760.9122
    5707    4862.9063
    5708    4763.7971
    5709    4782.4451
    5710    4865.3508
    5711    4862.6246
    5712    4879.3385
    5713    4710.1891
    5714    4745.2769
    5715    4765.5994
    5716    4714.1474
    5717    4746.9506
    5718    4809.3127
    5719    4716.0984
    5720    4616.4077
    5721    4658.9190
    5722    4882.3419
    5723    4746.1333
    5724    4792.0343
    5725    4807.4819
    5726    4900.8988
    5727    4717.5794
    5728    4753.9593
    5729    4580.0040
    5730    4707.7290
    5731    4729.1292
    5732    4905.1872
    5733    4657.0664
    5734    4770.3453
    5735    4736.8231
    5736    4757.7433
    5737    4698.0172
    5738    4773.8010
    5739    4717.1789
    5740    4748.9311
    5741    4832.4222
    5742    4856.6046
    5743    4829.8929
    5744    4802.8197
    5745    4696.5365
    5746    4734.0417
    5747    4669.2815
    5748    4624.0104
    5749    4709.6518
    5750    4795.8294
    5751    4789.9845
    5752    4854.2476
    5753    4776.4134
    5754    4828.1812
    5755    4993.3406
    5756    4924.8310
    5757    4864.9752
    5758    4852.7430
    5759    4692.8930
    5760    4821.1474
    5761    4839.1543
    5762    4626.9137
    5763    4853.1987
    5764    4701.5710
    5765    4767.7665
    5766    4855.5275
    5767    4836.1450
    5768    4756.0452
    5769    4693.6254
    5770    4787.5078
    5771    4750.8924
    5772    4641.5979
    5773    4619.3842
    5774    4832.3927
    5775    4783.2276
    5776    4599.2918
    5777    4652.0938
    5778    4781.7664
    5779    4665.0679
    5780    4623.8148
    5781    4768.9208
    5782    4657.0614
    5783    4673.0257
    5784    4809.7395
    5785    4491.7916
    5786    4791.1682
    5787    4659.5373
    5788    4752.8726
    5789    4750.1208
    5790    4722.6224
    5791    4820.1932
    5792    4859.6993
    5793    4892.3151
    5794    4785.7671
    5795    4844.8134
    5796    4853.3351
    5797    4727.9223
    5798    4859.8118
    5799    4830.0460
    5800    4727.5885
    5801    4710.9126
    5802    4793.4242
    5803    4850.4804
    5804    4733.1352
    5805    4744.6471
    5806    4736.4439
    5807    4816.1424
    5808    4814.9640
    5809    4838.5330
    5810    4879.8318
    5811    4762.1113
    5812    4899.0430
    5813    4966.7300
    5814    4941.9881
    5815    4975.6256
    5816    4952.3977
    5817    5003.9816
    5818    4971.1309
    5819    4875.7652
    5820    5034.2909
    5821    5054.4614
    5822    5009.6855
    5823    4996.4578
    5824    5095.1365
    5825    5047.6971
    5826    4934.3917
    5827    4949.4859
    5828    5002.1976
    5829    4958.4935
    5830    4786.1270
    5831    4828.0424
    5832    4873.4253
    5833    4787.0258
    5834    4761.5352
    5835    4717.3661
    5836    4932.0730
    5837    4727.4376
    5838    4790.7967
    5839    4709.4191
    5840    4669.7725
    5841    4709.5926
    5842    4796.2316
    5843    4728.6635
    5844    4714.0314
    5845    4698.5392
    5846    4852.7448
    5847    4775.2938
    5848    4694.6590
    5849    4668.3763
    5850    4741.3546
    5851    4905.7161
    5852    4642.9242
    5853    4755.9167
    5854    4767.4127
    5855    4803.4723
    5856    4654.5137
    5857    4670.7447
    5858    4790.6592
    5859    4761.9246
    5860    4826.9684
    5861    4698.6685
    5862    4777.6983
    5863    4832.5780
    5864    4677.5224
    5865    4681.2142
    5866    4698.0381
    5867    4794.8799
    5868    4632.0374
    5869    4852.0895
    5870    4719.7149
    5871    4759.8640
    5872    4864.5982
    5873    4752.2197
    5874    4793.3281
    5875    4835.6810
    5876    4740.2104
    5877    4882.1179
    5878    4814.3229
    5879    4768.8198
    5880    4866.0058
    5881    4706.2004
    5882    4693.3863
    5883    4795.9512
    5884    4778.2457
    5885    4659.0778
    5886    4726.0257
    5887    4631.1982
    5888    4855.6774
    5889    4733.3936
    5890    4760.1579
    5891    4706.3283
    5892    4839.3955
    5893    4720.0835
    5894    4658.2424
    5895    4682.5539
    5896    4751.8911
    5897    4859.3959
    5898    4839.8652
    5899    4881.5584
    5900    4775.4709
    5901    4830.5005
    5902    4806.4489
    5903    4768.9421
    5904    4711.8176
    5905    4733.7615
    5906    4926.8890
    5907    4729.5655
    5908    4721.9268
    5909    4954.1254
    5910    4843.4669
    5911    4834.1751
    5912    4755.7950
    5913    4750.0825
    5914    4833.0184
    5915    4732.4085
    5916    4789.3285
    5917    4679.0911
    5918    4740.1689
    5919    4676.5074
    5920    4628.1745
    5921    4713.3850
    5922    4512.7774
    5923    4731.2847
    5924    4595.3608
    5925    4676.9635
    5926    4568.1586
    5927    4543.2047
    5928    4526.4624
    5929    4699.2775
    5930    4768.2595
    5931    4758.3830
    5932    4699.4670
    5933    4662.2706
    5934    4717.7701
    5935    4797.2770
    5936    4758.5471
    5937    4692.0962
    5938    4641.5899
    5939    4653.4954
    5940    4699.0276
    5941    4718.7159
    5942    4743.2787
    5943    4754.9550
    5944    4801.4465
    5945    4791.0405
    5946    4722.9195
    5947    4609.3308
    5948    4751.4997
    5949    4639.1024
    5950    4799.4528
    5951    4837.0779
    5952    4534.6389
    5953    4672.3889
    5954    4833.1311
    5955    4648.0165
    5956    4739.9194
    5957    4867.3899
    5958    4825.7502
    5959    4704.0556
    5960    4623.7185
    5961    4678.7482
    5962    4699.8128
    5963    4761.9272
    5964    4639.7578
    5965    4682.2211
    5966    4642.7741
    5967    4670.6949
    5968    4795.2956
    5969    4684.2800
    5970    4511.4896
    5971    4594.5533
    5972    4694.4121
    5973    4673.7573
    5974    4694.8627
    5975    4894.8537
    5976    4668.4410
    5977    4776.5395
    5978    4726.2425
    5979    4705.0653
    5980    4595.2544
    5981    4749.5514
    5982    4634.6094
    5983    4719.9640
    5984    4721.0729
    5985    4677.8083
    5986    4763.8185
    5987    4777.5025
    5988    4662.7062
    5989    4809.4251
    5990    4633.5789
    5991    4708.3227
    5992    4785.2189
    5993    4920.6472
    5994    4792.1543
    5995    4747.9279
    5996    4782.6435
    5997    4780.8806
    5998    4676.0000
    5999    4719.2686
    6000    4647.0053
    6001    4708.4826
    6002    4645.1243
    6003    4803.6481
    6004    4684.9730
    6005    4706.6056
    6006    4810.6377
    6007    4694.5785
    6008    4780.1359
    6009    4738.2752
    6010    4783.5201
    6011    4833.1341
    6012    4738.0769
    6013    4887.7386
    6014    4815.0527
    6015    4831.5980
    6016    4826.2161
    6017    4734.2111
    6018    4848.5927
    6019    4709.2001
    6020    4770.1164
    6021    4770.3731
    6022    4683.0396
    6023    4816.1471
    6024    4905.8548
    6025    4868.7058
    6026    4726.6182
    6027    4795.1881
    6028    4883.8439
    6029    4781.4110
    6030    4796.3451
    6031    4924.0321
    6032    4865.3033
    6033    4743.5811
    6034    4671.5337
    6035    4804.6527
    6036    4746.8596
    6037    4829.1592
    6038    4788.4056
    6039    4777.9926
    6040    4918.7586
    6041    4805.3045
    6042    5036.1042
    6043    4761.0945
    6044    4816.3946
    6045    4865.1614
    6046    5042.0121
    6047    4920.1414
    6048    4864.0327
    6049    4894.9313
    6050    4953.2195
    6051    4856.9994
    6052    4756.0363
    6053    4808.0868
    6054    4823.4668
    6055    4819.0385
    6056    4831.8840
    6057    4732.9851
    6058    4844.3555
    6059    4903.2702
    6060    4872.1362
    6061    4822.1866
    6062    4755.7664
    6063    4660.4522
    6064    4863.6273
    6065    4840.2274
    6066    4795.9407
    6067    4766.6224
    6068    4642.6872
    6069    4841.9543
    6070    4956.7149
    6071    4703.8327
    6072    4749.8470
    6073    4797.9752
    6074    4854.8476
    6075    4820.2624
    6076    4747.4340
    6077    4812.0196
    6078    4751.8131
    6079    4890.9244
    6080    4842.4671
    6081    4830.7639
    6082    4818.7549
    6083    4898.1014
    6084    4845.8842
    6085    4868.4195
    6086    5016.2352
    6087    5087.4752
    6088    4934.6476
    6089    4915.2164
    6090    4668.7345
    6091    4955.0370
    6092    4888.6717
    6093    4781.1062
    6094    4700.4674
    6095    4822.6589
    6096    4846.2568
    6097    4821.6673
    6098    4835.5298
    6099    4804.1631
    6100    4923.0508
    6101    4948.6426
    6102    4755.5806
    6103    4718.2262
    6104    4904.0194
    6105    4914.9190
    6106    4875.1192
    6107    4950.3443
    6108    4891.9941
    6109    4842.2027
    6110    4919.6988
    6111    4838.0051
    6112    4866.1870
    6113    4928.0658
    6114    4900.9948
    6115    4915.6349
    6116    4849.8347
    6117    4966.7071
    6118    4926.4775
    6119    4880.2400
    6120    4860.5995
    6121    4797.8001
    6122    5051.1304
    6123    4867.9758
    6124    4795.8087
    6125    4866.8975
    6126    4935.5730
    6127    5090.3342
    6128    4938.3484
    6129    4856.4079
    6130    4820.3702
    6131    4862.6659
    6132    4834.0305
    6133    4836.7341
    6134    4690.4345
    6135    4772.3023
    6136    4750.9765
    6137    4812.5486
    6138    4741.3190
    6139    4751.9988
    6140    4736.7592
    6141    4687.9431
    6142    4600.6571
    6143    4942.7236
    6144    4912.6362
    6145    4861.6550
    6146    4855.1574
    6147    4855.6364
    6148    4883.4420
    6149    4755.0523
    6150    4898.1573
    6151    4898.2590
    6152    4930.0492
    6153    4915.3756
    6154    4929.8609
    6155    4963.3156
    6156    4897.0013
    6157    4917.6368
    6158    4992.6341
    6159    4978.5330
    6160    4884.7885
    6161    4852.4693
    6162    4874.5317
    6163    4869.8254
    6164    4755.2083
    6165    4851.5894
    6166    5003.1305
    6167    4768.2482
    6168    4860.2422
    6169    4765.7087
    6170    4703.6532
    6171    4798.1886
    6172    4752.0592
    6173    4732.7701
    6174    4749.7096
    6175    4749.1421
    6176    4777.9850
    6177    4769.5232
    6178    4756.6225
    6179    4795.5670
    6180    4679.0655
    6181    4649.4400
    6182    4664.2253
    6183    4646.7118
    6184    4690.9103
    6185    4684.5214
    6186    4670.9288
    6187    4726.8739
    6188    4762.7512
    6189    4767.6391
    6190    4790.2330
    6191    4813.3169
    6192    4737.4313
    6193    4802.5826
    6194    4621.2103
    6195    4639.1004
    6196    4770.4379
    6197    4721.0297
    6198    4723.2000
    6199    4783.8676
    6200    4732.6173
    6201    4677.5226
    6202    4760.9623
    6203    4761.4169
    6204    4678.2081
    6205    4832.1987
    6206    4864.7923
    6207    4762.1540
    6208    4738.3968
    6209    4697.3636
    6210    4763.0801
    6211    4769.4130
    6212    4872.1434
    6213    4791.7225
    6214    4760.0879
    6215    4845.4249
    6216    4816.9019
    6217    4827.8705
    6218    4882.2201
    6219    4888.0936
    6220    4846.8240
    6221    4770.2579
    6222    4767.8404
    6223    4843.6103
    6224    4740.1972
    6225    4932.6820
    6226    4857.3740
    6227    4863.3711
    6228    4747.9299
    6229    4778.4704
    6230    4792.9210
    6231    4871.3338
    6232    4914.8374
    6233    4862.5291
    6234    4688.0476
    6235    4712.2591
    6236    4752.3519
    6237    4749.1921
    6238    4545.9565
    6239    4814.9036
    6240    4682.9510
    6241    4793.1834
    6242    4789.9373
    6243    4797.8391
    6244    4733.8196
    6245    4731.4613
    6246    4671.8945
    6247    4711.1570
    6248    4871.5445
    6249    4765.9343
    6250    4786.5107
    6251    4746.4446
    6252    4780.0711
    6253    4779.2091
    6254    4769.8825
    6255    4749.0162
    6256    4715.3912
    6257    4747.8456
    6258    4723.9716
    6259    4774.3832
    6260    4884.5879
    6261    4949.3791
    6262    4841.2864
    6263    4794.1797
    6264    4894.5652
    6265    4702.8864
    6266    4933.1118
    6267    4818.3320
    6268    4906.3594
    6269    4983.1520
    6270    4906.9778
    6271    4797.7856
    6272    4814.1503
    6273    4754.3500
    6274    4931.0961
    6275    4772.3801
    6276    4809.1138
    6277    4856.9180
    6278    4771.4796
    6279    4851.0541
    6280    4802.4975
    6281    4802.2928
    6282    4759.7113
    6283    4767.4173
    6284    4697.5065
    6285    4770.2515
    6286    4695.1806
    6287    4856.0465
    6288    4897.8840
    6289    4813.9776
    6290    4808.6968
    6291    4816.6825
    6292    4798.7450
    6293    4827.1185
    6294    4906.6811
    6295    4957.6002
    6296    4823.5264
    6297    4773.9165
    6298    4719.9183
    6299    4788.0538
    6300    4941.6815
    6301    4950.5618
    6302    4885.5245
    6303    4973.2092
    6304    4922.7118
    6305    4763.7453
    6306    4697.6810
    6307    4750.2903
    6308    4775.2972
    6309    4924.6148
    6310    4780.2825
    6311    5042.3435
    6312    4891.0351
    6313    4909.6017
    6314    4840.1200
    6315    4813.9666
    6316    4818.2099
    6317    4859.6750
    6318    4875.1769
    6319    4836.7101
    6320    4686.9784
    6321    4758.3218
    6322    4794.3504
    6323    4668.3166
    6324    4839.4099
    6325    4771.6066
    6326    4899.7149
    6327    4913.7652
    6328    4813.5002
    6329    4865.5950
    6330    4768.8976
    6331    4734.7921
    6332    4670.8639
    6333    4625.7881
    6334    4701.1131
    6335    4799.7782
    6336    4785.2417
    6337    4698.1626
    6338    4911.4753
    6339    4786.9685
    6340    4618.9881
    6341    4624.1629
    6342    4739.0115
    6343    4706.6844
    6344    4694.6953
    6345    4752.7899
    6346    4768.0513
    6347    4787.4906
    6348    4881.8644
    6349    4719.2946
    6350    4846.3841
    6351    4835.8688
    6352    4888.4411
    6353    4786.5809
    6354    4823.4443
    6355    4728.0623
    6356    4711.6076
    6357    4685.9302
    6358    4642.9674
    6359    4715.2244
    6360    4709.8585
    6361    4730.4526
    6362    4641.9958
    6363    4736.0413
    6364    4687.0785
    6365    4716.6552
    6366    4611.1612
    6367    4526.2842
    6368    4625.0250
    6369    4590.1560
    6370    4730.4082
    6371    4629.4352
    6372    4597.2511
    6373    4658.0517
    6374    4576.7775
    6375    4746.6262
    6376    4849.3520
    6377    4700.2026
    6378    4652.7502
    6379    4592.4031
    6380    4466.2547
    6381    4658.6506
    6382    4663.8672
    6383    4657.0122
    6384    4651.0942
    6385    4657.4369
    6386    4599.4449
    6387    4753.3416
    6388    4745.3083
    6389    4725.1193
    6390    4750.7525
    6391    4760.6608
    6392    4647.5283
    6393    4769.7055
    6394    4652.7813
    6395    4799.0551
    6396    4836.7320
    6397    4733.4590
    6398    4762.8627
    6399    4729.4120
    6400    4644.3027
    6401    4686.7005
    6402    4764.6654
    6403    4770.9981
    6404    4741.7319
    6405    4694.8706
    6406    4671.7650
    6407    4698.4663
    6408    4736.5161
    6409    4801.3672
    6410    4677.1074
    6411    4789.8263
    6412    4696.9115
    6413    4686.1627
    6414    4776.0181
    6415    4874.1098
    6416    4831.8700
    6417    4890.7583
    6418    4901.6179
    6419    4823.5846
    6420    4847.2594
    6421    4804.9913
    6422    4688.9253
    6423    4681.5881
    6424    4711.0192
    6425    4773.9608
    6426    4724.3032
    6427    4716.5151
    6428    4874.6039
    6429    4814.5990
    6430    4838.7177
    6431    4679.1416
    6432    4743.7924
    6433    4739.2761
    6434    4735.7347
    6435    4712.3197
    6436    4625.3995
    6437    4674.6905
    6438    4792.8834
    6439    4612.5988
    6440    4678.7883
    6441    4599.8030
    6442    4612.1942
    6443    4653.9638
    6444    4765.7112
    6445    4611.8790
    6446    4813.0742
    6447    4762.3979
    6448    4731.7013
    6449    4840.3704
    6450    4683.1992
    6451    4732.3137
    6452    4704.8890
    6453    4808.9186
    6454    4656.0671
    6455    4674.8174
    6456    4668.8741
    6457    4588.6258
    6458    4634.5180
    6459    4736.2968
    6460    4701.9893
    6461    4812.7903
    6462    4680.3994
    6463    4673.2314
    6464    4840.1244
    6465    4719.7634
    6466    4693.9669
    6467    4734.2422
    6468    4636.5550
    6469    4798.2829
    6470    4699.1524
    6471    4887.4869
    6472    4717.8835
    6473    4831.6377
    6474    4749.1278
    6475    4761.2839
    6476    4796.2025
    6477    4792.1816
    6478    4913.2037
    6479    4770.6815
    6480    4805.0619
    6481    4741.4590
    6482    4606.6828
    6483    4713.7210
    6484    4674.8694
    6485    4764.9972
    6486    4602.5128
    6487    4746.8430
    6488    4745.1346
    6489    4652.3513
    6490    4758.7353
    6491    4716.9120
    6492    4760.4392
    6493    4736.2259
    6494    4648.7820
    6495    4688.7036
    6496    4839.2089
    6497    4653.8496
    6498    4628.4258
    6499    4759.8408
    6500    4734.5311
    6501    4658.9345
    6502    4710.8602
    6503    4753.7255
    6504    4729.7541
    6505    4747.3114
    6506    4600.5968
    6507    4751.6499
    6508    4785.9509
    6509    4589.8528
    6510    4635.4594
    6511    4726.5584
    6512    4768.7431
    6513    4709.9175
    6514    4754.3910
    6515    4785.1055
    6516    4804.0599
    6517    4770.6081
    6518    4912.3325
    6519    4762.2033
    6520    4684.4384
    6521    4706.3916
    6522    4683.3754
    6523    4630.9165
    6524    4868.3512
    6525    4887.4250
    6526    4842.0860
    6527    4792.7153
    6528    4746.0447
    6529    4746.5706
    6530    4751.9363
    6531    4677.9836
    6532    4834.4242
    6533    4872.6938
    6534    4728.4133
    6535    4775.6888
    6536    4834.7350
    6537    4597.5273
    6538    4748.2857
    6539    4740.4010
    6540    4818.4300
    6541    4874.8214
    6542    4826.8653
    6543    4720.3418
    6544    4794.4451
    6545    4753.3902
    6546    4698.3306
    6547    4623.2761
    6548    4715.2648
    6549    4812.3126
    6550    4712.5121
    6551    4869.7260
    6552    4784.4441
    6553    4698.1094
    6554    4741.1621
    6555    4732.3305
    6556    4766.4650
    6557    4661.7835
    6558    4775.2896
    6559    4770.4919
    6560    4704.5500
    6561    4665.4238
    6562    4799.8846
    6563    4690.6969
    6564    4976.5651
    6565    4842.0100
    6566    4839.7450
    6567    4711.7902
    6568    4734.9380
    6569    4825.4663
    6570    4744.9875
    6571    4734.6923
    6572    4788.5183
    6573    4706.8634
    6574    4814.0258
    6575    4737.2495
    6576    4728.1336
    6577    4751.8593
    6578    4807.0455
    6579    4790.0818
    6580    4752.1916
    6581    4836.1681
    6582    4846.7605
    6583    4800.0219
    6584    4631.5110
    6585    4743.2440
    6586    4738.6751
    6587    4742.9988
    6588    4768.5417
    6589    4767.0598
    6590    4829.5336
    6591    4860.6903
    6592    4963.6082
    6593    4732.9542
    6594    4724.0738
    6595    4899.3883
    6596    4733.7377
    6597    4789.8283
    6598    4771.3900
    6599    4682.5492
    6600    4747.4901
    6601    4798.0504
    6602    4844.5417
    6603    4796.1248
    6604    4832.7256
    6605    4883.1664
    6606    4734.4110
    6607    4831.9574
    6608    4670.1566
    6609    4755.4863
    6610    4710.5811
    6611    4718.1194
    6612    4685.1497
    6613    4764.9784
    6614    4825.7464
    6615    4808.7611
    6616    4892.1515
    6617    4717.2376
    6618    4804.5574
    6619    4833.2658
    6620    4710.4728
    6621    4793.2814
    6622    4699.4845
    6623    4778.3198
    6624    4771.3288
    6625    4930.3181
    6626    4875.0101
    6627    4842.1695
    6628    4805.3646
    6629    4885.8665
    6630    4687.0695
    6631    4766.7324
    6632    4880.9029
    6633    4895.3272
    6634    4729.4424
    6635    4713.3860
    6636    4839.7408
    6637    4860.7256
    6638    4871.4165
    6639    4874.6593
    6640    4881.7842
    6641    4853.1005
    6642    4859.9320
    6643    4873.4480
    6644    4968.1071
    6645    4864.7443
    6646    4732.6589
    6647    4860.4311
    6648    4831.2772
    6649    4840.4270
    6650    4720.2746
    6651    4778.3829
    6652    4739.2642
    6653    4878.1135
    6654    4848.5280
    6655    4886.1115
    6656    4904.6998
    6657    4977.7710
    6658    4886.6735
    6659    4867.0281
    6660    4857.9561
    6661    4953.6142
    6662    4808.3582
    6663    4812.6042
    6664    4829.9611
    6665    4927.9037
    6666    4848.0268
    6667    4911.4551
    6668    4857.4388
    6669    4876.4702
    6670    4861.3898
    6671    4933.1255
    6672    4802.2935
    6673    4764.5955
    6674    4741.9776
    6675    4810.3649
    6676    4770.6791
    6677    4732.2371
    6678    4737.4132
    6679    4798.3137
    6680    4830.1475
    6681    4809.1967
    6682    4785.8861
    6683    4774.0386
    6684    4662.7400
    6685    4785.3407
    6686    4692.2593
    6687    4634.3517
    6688    4677.0732
    6689    4654.9510
    6690    4720.9201
    6691    4720.8727
    6692    4708.4271
    6693    4729.9741
    6694    4583.3387
    6695    4698.3726
    6696    4763.0179
    6697    4823.9421
    6698    4880.5231
    6699    4912.3141
    6700    4951.6426
    6701    4743.0921
    6702    4704.5766
    6703    4747.1041
    6704    4800.6653
    6705    4799.1545
    6706    4817.3596
    6707    4638.0631
    6708    4653.7584
    6709    4826.5202
    6710    4855.1327
    6711    4844.7867
    6712    4790.0884
    6713    4783.2236
    6714    4816.0929
    6715    4733.5199
    6716    4860.2381
    6717    4896.8718
    6718    4784.4703
    6719    4805.6498
    6720    4766.1913
    6721    4760.4031
    6722    4721.9257
    6723    4817.6671
    6724    4778.9052
    6725    4912.3979
    6726    4842.7001
    6727    4707.4011
    6728    4798.7645
    6729    4640.7475
    6730    4712.9911
    6731    4758.1405
    6732    4802.2369
    6733    4652.6416
    6734    4754.6441
    6735    4808.3675
    6736    4803.8768
    6737    4793.7765
    6738    4654.2135
    6739    4779.6479
    6740    4836.6836
    6741    4830.7364
    6742    4876.6862
    6743    4993.1628
    6744    4863.3294
    6745    4715.4388
    6746    4843.0515
    6747    4811.4654
    6748    4772.2632
    6749    4809.5949
    6750    4705.9975
    6751    4773.0240
    6752    4753.8150
    6753    4788.9045
    6754    4766.5146
    6755    4896.4567
    6756    4808.7854
    6757    4762.7705
    6758    4820.7163
    6759    4853.7167
    6760    4866.4085
    6761    4807.9807
    6762    4755.5087
    6763    4759.0794
    6764    4747.6803
    6765    4907.6566
    6766    4721.2851
    6767    4667.8515
    6768    4641.2640
    6769    4638.5909
    6770    4682.7343
    6771    4766.4220
    6772    4590.4049
    6773    4636.5578
    6774    4650.4148
    6775    4712.0774
    6776    4740.5835
    6777    4702.8758
    6778    4566.2184
    6779    4683.5042
    6780    4749.1288
    6781    4705.8302
    6782    4726.1980
    6783    4615.3834
    6784    4684.0703
    6785    4547.7952
    6786    4688.9906
    6787    4613.4239
    6788    4725.5765
    6789    4597.8935
    6790    4713.7998
    6791    4716.7398
    6792    4716.2846
    6793    4647.3929
    6794    4703.0961
    6795    4643.3205
    6796    4750.5027
    6797    4805.8782
    6798    4678.8042
    6799    4703.9594
    6800    4605.6572
    6801    4714.3433
    6802    4591.5348
    6803    4686.8059
    6804    4652.7510
    6805    4623.6005
    6806    4636.6765
    6807    4606.8831
    6808    4646.1967
    6809    4661.7337
    6810    4542.0902
    6811    4656.3713
    6812    4655.7606
    6813    4669.1432
    6814    4588.1304
    6815    4634.2051
    6816    4625.9550
    6817    4612.6305
    6818    4552.1962
    6819    4663.3420
    6820    4635.6729
    6821    4514.2696
    6822    4531.8847
    6823    4668.5906
    6824    4666.5200
    6825    4611.5074
    6826    4891.6125
    6827    4806.4317
    6828    4547.3960
    6829    4745.4124
    6830    4633.4714
    6831    4795.1627
    6832    4725.1731
    6833    4549.5716
    6834    4636.5969
    6835    4624.6700
    6836    4580.9547
    6837    4684.5785
    6838    4745.9354
    6839    4643.2874
    6840    4743.0502
    6841    4655.7404
    6842    4649.2925
    6843    4666.7176
    6844    4647.9293
    6845    4658.7655
    6846    4716.0079
    6847    4668.7889
    6848    4655.5778
    6849    4745.7335
    6850    4687.6946
    6851    4680.7261
    6852    4606.3821
    6853    4794.1612
    6854    4623.8787
    6855    4694.8300
    6856    4758.2103
    6857    4680.8374
    6858    4651.3618
    6859    4766.0097
    6860    4722.3154
    6861    4708.5722
    6862    4667.2629
    6863    4726.4820
    6864    4747.8238
    6865    4696.6698
    6866    4638.1907
    6867    4633.1321
    6868    4636.8208
    6869    4732.7713
    6870    4663.5468
    6871    4689.6571
    6872    4633.9933
    6873    4710.1965
    6874    4621.5999
    6875    4658.7088
    6876    4794.1744
    6877    4652.5655
    6878    4522.3519
    6879    4702.0102
    6880    4767.8348
    6881    4645.2189
    6882    4512.7773
    6883    4631.5323
    6884    4575.7034
    6885    4724.1934
    6886    4681.4573
    6887    4587.0724
    6888    4660.5317
    6889    4581.8995
    6890    4629.6896
    6891    4542.8613
    6892    4495.7978
    6893    4676.5408
    6894    4419.6989
    6895    4520.6602
    6896    4680.9614
    6897    4551.8637
    6898    4652.4907
    6899    4638.0116
    6900    4641.5373
    6901    4573.2067
    6902    4694.0902
    6903    4768.0721
    6904    4663.8046
    6905    4563.1213
    6906    4601.7658
    6907    4638.3756
    6908    4650.7920
    6909    4659.6733
    6910    4606.8502
    6911    4693.7794
    6912    4672.3020
    6913    4665.4934
    6914    4828.9281
    6915    4845.7026
    6916    4797.3965
    6917    4623.2693
    6918    4779.8769
    6919    4814.4671
    6920    4724.6781
    6921    4711.3121
    6922    4665.9008
    6923    4575.7150
    6924    4648.1303
    6925    4658.2961
    6926    4606.9911
    6927    4525.3587
    6928    4535.0707
    6929    4510.1188
    6930    4503.5953
    6931    4504.3761
    6932    4663.6234
    6933    4568.0921
    6934    4486.8351
    6935    4581.1934
    6936    4528.7069
    6937    4582.7120
    6938    4546.2844
    6939    4562.8159
    6940    4553.0929
    6941    4490.3673
    6942    4486.5164
    6943    4585.3669
    6944    4668.7859
    6945    4598.6957
    6946    4558.1628
    6947    4667.0907
    6948    4531.2193
    6949    4693.0121
    6950    4475.7026
    6951    4651.4473
    6952    4525.5931
    6953    4554.4609
    6954    4584.5204
    6955    4435.1878
    6956    4759.8506
    6957    4678.0889
    6958    4413.0600
    6959    4598.8966
    6960    4612.1132
    6961    4545.4191
    6962    4601.7924
    6963    4721.8412
    6964    4699.3482
    6965    4641.5366
    6966    4562.3288
    6967    4571.2461
    6968    4616.6318
    6969    4537.1354
    6970    4526.3435
    6971    4568.3628
    6972    4759.9315
    6973    4733.0081
    6974    4465.4449
    6975    4661.2579
    6976    4699.3117
    6977    4538.7976
    6978    4684.0662
    6979    4600.8063
    6980    4696.7401
    6981    4584.6419
    6982    4660.7171
    6983    4693.5922
    6984    4696.0631
    6985    4691.0222
    6986    4599.5567
    6987    4636.2908
    6988    4555.8703
    6989    4579.6379
    6990    4737.5459
    6991    4665.3432
    6992    4653.1920
    6993    4558.8849
    6994    4671.8476
    6995    4665.0924
    6996    4716.7122
    6997    4668.5927
    6998    4736.6150
    6999    4710.3331
    7000    4622.0499
    7001    4618.6204
    7002    4672.8955
    7003    4675.1488
    7004    4718.6672
    7005    4761.6744
    7006    4638.3245
    7007    4812.6591
    7008    4707.1098
    7009    4744.7667
    7010    4637.8487
    7011    4544.7801
    7012    4727.9900
    7013    4625.3016
    7014    4731.6486
    7015    4706.3250
    7016    4786.6675
    7017    4785.9068
    7018    4688.3671
    7019    4738.4660
    7020    4711.2926
    7021    4663.1300
    7022    4645.6077
    7023    4689.3147
    7024    4612.2461
    7025    4607.7172
    7026    4659.3194
    7027    4833.8234
    7028    4573.1884
    7029    4722.9326
    7030    4622.4628
    7031    4592.4175
    7032    4743.7303
    7033    4758.0540
    7034    4679.8837
    7035    4635.8912
    7036    4654.9027
    7037    4589.5105
    7038    4721.1264
    7039    4679.3102
    7040    4658.6630
    7041    4676.1755
    7042    4583.8272
    7043    4697.2810
    7044    4502.8001
    7045    4651.6938
    7046    4688.4637
    7047    4615.4751
    7048    4857.3967
    7049    4630.7666
    7050    4610.6020
    7051    4646.1702
    7052    4601.2679
    7053    4588.7518
    7054    4695.8870
    7055    4698.7701
    7056    4555.4391
    7057    4774.0232
    7058    4601.3983
    7059    4583.0392
    7060    4751.4427
    7061    4575.1719
    7062    4510.5921
    7063    4492.5017
    7064    4569.6386
    7065    4527.2627
    7066    4560.5960
    7067    4634.8615
    7068    4538.4044
    7069    4553.2120
    7070    4568.7496
    7071    4526.7890
    7072    4628.5386
    7073    4683.9239
    7074    4650.6572
    7075    4726.7300
    7076    4771.8827
    7077    4620.6991
    7078    4824.2031
    7079    4779.4888
    7080    4683.8099
    7081    4797.1936
    7082    4814.3714
    7083    4779.2910
    7084    4773.1049
    7085    4628.3661
    7086    4682.0250
    7087    4683.9404
    7088    4608.3079
    7089    4670.8435
    7090    4591.9867
    7091    4597.2038
    7092    4528.1976
    7093    4566.1783
    7094    4564.2512
    7095    4448.8923
    7096    4609.3059
    7097    4538.2557
    7098    4768.6709
    7099    4785.6327
    7100    4730.8530
    7101    4774.4410
    7102    4659.8303
    7103    4787.1651
    7104    4747.3016
    7105    4681.8165
    7106    4715.4691
    7107    4671.9573
    7108    4741.9972
    7109    4571.5636
    7110    4693.9884
    7111    4732.1626
    7112    4709.2547
    7113    4625.0437
    7114    4679.1683
    7115    4719.5284
    7116    4547.0886
    7117    4709.8299
    7118    4872.6071
    7119    4678.3524
    7120    4671.0723
    7121    4623.9734
    7122    4703.4918
    7123    4678.8300
    7124    4787.2486
    7125    4810.9944
    7126    4621.4252
    7127    4805.2136
    7128    4741.3960
    7129    4841.4366
    7130    4560.4561
    7131    4662.5998
    7132    4898.3535
    7133    4855.0333
    7134    4801.5383
    7135    4628.3751
    7136    4688.1895
    7137    4715.8330
    7138    4648.3803
    7139    4602.5295
    7140    4713.2841
    7141    4666.6834
    7142    4672.3432
    7143    4601.5158
    7144    4578.2755
    7145    4789.6441
    7146    4566.9357
    7147    4587.1840
    7148    4747.6208
    7149    4600.4545
    7150    4656.0160
    7151    4557.2067
    7152    4628.1475
    7153    4749.6486
    7154    4662.8814
    7155    4736.5882
    7156    4710.9072
    7157    4766.7291
    7158    4665.2256
    7159    4751.9050
    7160    4687.4981
    7161    4598.0715
    7162    4683.7698
    7163    4607.7613
    7164    4682.5643
    7165    4558.5963
    7166    4549.9252
    7167    4580.3652
    7168    4685.5974
    7169    4560.3434
    7170    4677.4578
    7171    4535.4579
    7172    4650.3327
    7173    4736.9174
    7174    4621.9635
    7175    4564.3770
    7176    4563.8738
    7177    4521.3409
    7178    4562.8823
    7179    4443.9590
    7180    4716.2195
    7181    4580.9751
    7182    4576.8905
    7183    4552.0084
    7184    4578.8204
    7185    4577.2956
    7186    4500.0796
    7187    4547.3909
    7188    4773.6999
    7189    4650.9199
    7190    4609.6186
    7191    4615.0583
    7192    4654.4986
    7193    4451.6324
    7194    4514.7363
    7195    4555.8144
    7196    4487.3498
    7197    4652.9569
    7198    4596.3244
    7199    4523.5644
    7200    4625.8420
    7201    4709.1875
    7202    4607.6663
    7203    4665.0266
    7204    4592.8947
    7205    4514.0828
    7206    4602.7270
    7207    4579.7412
    7208    4553.4135
    7209    4561.8569
    7210    4561.7426
    7211    4598.1976
    7212    4504.1947
    7213    4546.3385
    7214    4638.9382
    7215    4579.8079
    7216    4623.5476
    7217    4589.7577
    7218    4511.4871
    7219    4475.4882
    7220    4499.3239
    7221    4595.3047
    7222    4610.9460
    7223    4564.7506
    7224    4603.2537
    7225    4469.3708
    7226    4528.5654
    7227    4525.8244
    7228    4537.6638
    7229    4467.5302
    7230    4665.8140
    7231    4560.6454
    7232    4536.4678
    7233    4533.4105
    7234    4553.7331
    7235    4675.0949
    7236    4633.1194
    7237    4600.8326
    7238    4762.8622
    7239    4638.8113
    7240    4660.1343
    7241    4602.5419
    7242    4630.7409
    7243    4574.6669
    7244    4612.0785
    7245    4518.4161
    7246    4587.3924
    7247    4633.9870
    7248    4614.4579
    7249    4664.6938
    7250    4610.8554
    7251    4622.9955
    7252    4764.0359
    7253    4652.8589
    7254    4717.2169
    7255    4734.4596
    7256    4818.2452
    7257    4665.2276
    7258    4792.2684
    7259    4851.3490
    7260    4865.8557
    7261    4739.6994
    7262    4842.1290
    7263    4725.0190
    7264    4888.2147
    7265    4752.5207
    7266    4733.0790
    7267    4863.7812
    7268    4779.5451
    7269    4717.0657
    7270    4723.9610
    7271    4716.9672
    7272    4528.6997
    7273    4703.2316
    7274    4533.1483
    7275    4766.7144
    7276    4743.1399
    7277    4870.1242
    7278    4620.5217
    7279    4643.9636
    7280    4671.9109
    7281    4806.9768
    7282    4650.6182
    7283    4568.1801
    7284    4546.6198
    7285    4681.3634
    7286    4533.6068
    7287    4670.1206
    7288    4712.0910
    7289    4709.3030
    7290    4612.9373
    7291    4514.4194
    7292    4555.5371
    7293    4572.6920
    7294    4673.6503
    7295    4565.8573
    7296    4682.2839
    7297    4495.0870
    7298    4603.9992
    7299    4406.5599
    7300    4553.0685
    7301    4556.2967
    7302    4713.1572
    7303    4561.4093
    7304    4604.4522
    7305    4558.0764
    7306    4518.3300
    7307    4420.8609
    7308    4496.7549
    7309    4522.8943
    7310    4520.2217
    7311    4559.7871
    7312    4545.9084
    7313    4694.6182
    7314    4495.2318
    7315    4583.5807
    7316    4544.8386
    7317    4606.4438
    7318    4609.0779
    7319    4586.6405
    7320    4555.0065
    7321    4563.4824
    7322    4593.2616
    7323    4670.4401
    7324    4568.5036
    7325    4701.1399
    7326    4527.9391
    7327    4476.2517
    7328    4478.7928
    7329    4436.1469
    7330    4456.4120
    7331    4510.1306
    7332    4474.1334
    7333    4544.0205
    7334    4524.0477
    7335    4546.1196
    7336    4518.9640
    7337    4570.9314
    7338    4446.3913
    7339    4516.5016
    7340    4544.1786
    7341    4568.2111
    7342    4510.7394
    7343    4608.8814
    7344    4597.7573
    7345    4655.0200
    7346    4636.1369
    7347    4586.7825
    7348    4602.9356
    7349    4469.9555
    7350    4647.5281
    7351    4686.5413
    7352    4609.0255
    7353    4536.0242
    7354    4565.0486
    7355    4480.1935
    7356    4554.9559
    7357    4546.9042
    7358    4598.7067
    7359    4651.9440
    7360    4446.4727
    7361    4543.3027
    7362    4739.5488
    7363    4663.1870
    7364    4699.4271
    7365    4564.2384
    7366    4535.4995
    7367    4450.1638
    7368    4467.1680
    7369    4355.7096
    7370    4520.8678
    7371    4571.1596
    7372    4521.9985
    7373    4612.6294
    7374    4634.6953
    7375    4582.0330
    7376    4633.8688
    7377    4623.9933
    7378    4571.4657
    7379    4514.0000
    7380    4546.4809
    7381    4615.7915
    7382    4592.0009
    7383    4504.3134
    7384    4490.2619
    7385    4558.1982
    7386    4575.7347
    7387    4733.2091
    7388    4616.4342
    7389    4547.5330
    7390    4546.8449
    7391    4553.1654
    7392    4489.1778
    7393    4397.1690
    7394    4650.5060
    7395    4514.3768
    7396    4579.9792
    7397    4437.8888
    7398    4653.5316
    7399    4612.0469
    7400    4537.9844
    7401    4576.5623
    7402    4445.5921
    7403    4550.3927
    7404    4593.2855
    7405    4508.8346
    7406    4563.0592
    7407    4483.4669
    7408    4606.9116
    7409    4579.3759
    7410    4431.8618
    7411    4516.1521
    7412    4697.9627
    7413    4606.0448
    7414    4596.9561
    7415    4732.2427
    7416    4595.3603
    7417    4639.4021
    7418    4548.8812
    7419    4771.0543
    7420    4637.9653
    7421    4652.2041
    7422    4738.2149
    7423    4575.7728
    7424    4580.4359
    7425    4701.7048
    7426    4559.3379
    7427    4572.2055
    7428    4547.4662
    7429    4584.9256
    7430    4605.9926
    7431    4742.9342
    7432    4587.9796
    7433    4577.7566
    7434    4665.0229
    7435    4540.8484
    7436    4672.3365
    7437    4658.6361
    7438    4598.5520
    7439    4648.7148
    7440    4641.5992
    7441    4541.5305
    7442    4694.0132
    7443    4501.1985
    7444    4616.3511
    7445    4747.8598
    7446    4597.3749
    7447    4551.9106
    7448    4647.5151
    7449    4600.8276
    7450    4628.4177
    7451    4685.9776
    7452    4594.4373
    7453    4661.7179
    7454    4540.5282
    7455    4587.3094
    7456    4707.5804
    7457    4502.0475
    7458    4657.5408
    7459    4658.4322
    7460    4594.3072
    7461    4583.7050
    7462    4565.7571
    7463    4553.1184
    7464    4505.7199
    7465    4619.7427
    7466    4561.5747
    7467    4619.9142
    7468    4650.2981
    7469    4643.9457
    7470    4767.9338
    7471    4621.7679
    7472    4601.7838
    7473    4675.2309
    7474    4667.9041
    7475    4579.7147
    7476    4603.0834
    7477    4541.7147
    7478    4661.4635
    7479    4590.6968
    7480    4657.9782
    7481    4678.8212
    7482    4774.2158
    7483    4819.5549
    7484    4565.6926
    7485    4622.8821
    7486    4755.3909
    7487    4687.0281
    7488    4681.2930
    7489    4702.0157
    7490    4840.1908
    7491    4644.0914
    7492    4672.6742
    7493    4653.7096
    7494    4709.7093
    7495    4692.8541
    7496    4737.7982
    7497    4815.2816
    7498    4573.5876
    7499    4558.1190
    7500    4637.1772
    7501    4548.7110
    7502    4586.1165
    7503    4553.8550
    7504    4524.8614
    7505    4566.3680
    7506    4549.3957
    7507    4615.7689
    7508    4623.3827
    7509    4679.1419
    7510    4555.8727
    7511    4579.1627
    7512    4533.0422
    7513    4664.6908
    7514    4604.9229
    7515    4683.3414
    7516    4618.5549
    7517    4599.1973
    7518    4743.9068
    7519    4613.8636
    7520    4695.4213
    7521    4755.8463
    7522    4674.4825
    7523    4652.5838
    7524    4656.6752
    7525    4578.6422
    7526    4475.5240
    7527    4558.8689
    7528    4585.3155
    7529    4637.4661
    7530    4666.8864
    7531    4779.1386
    7532    4723.1818
    7533    4742.4644
    7534    4778.2027
    7535    4662.4224
    7536    4736.1226
    7537    4803.7414
    7538    4924.3544
    7539    4771.1087
    7540    4792.7254
    7541    4788.7880
    7542    4784.7182
    7543    4843.9457
    7544    4718.1671
    7545    4768.0259
    7546    4759.1329
    7547    4837.7258
    7548    4819.6712
    7549    4800.2096
    7550    4767.2760
    7551    4804.6230
    7552    4821.2337
    7553    4875.9406
    7554    4729.1911
    7555    4794.5348
    7556    4757.2753
    7557    4691.2667
    7558    4761.6600
    7559    4747.2642
    7560    4731.5019
    7561    4659.8118
    7562    4686.8894
    7563    4714.5749
    7564    4695.1899
    7565    4633.5671
    7566    4779.5389
    7567    4869.5424
    7568    4799.5411
    7569    4765.2014
    7570    4694.3967
    7571    4819.2232
    7572    4783.5795
    7573    4829.3170
    7574    4806.3099
    7575    4713.2579
    7576    4778.9548
    7577    4810.1544
    7578    4650.3023
    7579    4715.7407
    7580    4643.6046
    7581    4844.1798
    7582    4835.2239
    7583    4763.3325
    7584    4696.3025
    7585    4797.8285
    7586    4811.6520
    7587    4665.6956
    7588    4647.7463
    7589    4601.4585
    7590    4756.0550
    7591    4867.2699
    7592    4684.0713
    7593    4793.0664
    7594    4761.1402
    7595    4790.7857
    7596    4647.9373
    7597    4854.3776
    7598    4758.1218
    7599    4689.4894
    7600    4796.9572
    7601    4721.6386
    7602    4696.3705
    7603    4565.2675
    7604    4643.0407
    7605    4593.3443
    7606    4645.7399
    7607    4637.7152
    7608    4772.6053
    7609    4803.0164
    7610    4880.3536
    7611    4839.4466
    7612    4724.0864
    7613    4732.3980
    7614    4786.5570
    7615    4756.0427
    7616    4851.5979
    7617    4796.2496
    7618    4805.8743
    7619    4701.8578
    7620    4773.7382
    7621    4783.8778
    7622    4613.3011
    7623    4786.9414
    7624    4799.8910
    7625    4785.3355
    7626    4729.2932
    7627    4725.1120
    7628    4667.2004
    7629    4691.8687
    7630    4587.6886
    7631    4712.9315
    7632    4693.1284
    7633    4593.0557
    7634    4744.8538
    7635    4708.2243
    7636    4799.6732
    7637    4716.2030
    7638    4724.4982
    7639    4717.0494
    7640    4720.0447
    7641    4671.2468
    7642    4751.1031
    7643    4787.3726
    7644    4688.5840
    7645    4614.7086
    7646    4613.3859
    7647    4668.2918
    7648    4637.0354
    7649    4687.0373
    7650    4607.8177
    7651    4732.7034
    7652    4761.2165
    7653    4676.6288
    7654    4579.5206
    7655    4714.2333
    7656    4612.1633
    7657    4563.8683
    7658    4672.0836
    7659    4654.1822
    7660    4687.9561
    7661    4682.4097
    7662    4833.2356
    7663    4702.8751
    7664    4826.6763
    7665    4760.4730
    7666    4814.8475
    7667    4706.9541
    7668    4805.6251
    7669    4757.0074
    7670    4699.2815
    7671    4718.2937
    7672    4815.2302
    7673    4785.3664
    7674    4702.6742
    7675    4734.5672
    7676    4704.5992
    7677    4717.0470
    7678    4632.3954
    7679    4752.0245
    7680    4832.3446
    7681    4821.7363
    7682    4651.6440
    7683    4660.3141
    7684    4741.8530
    7685    4777.9652
    7686    4721.7180
    7687    4670.6156
    7688    4691.9600
    7689    4665.7775
    7690    4632.7957
    7691    4669.4845
    7692    4647.4837
    7693    4751.2713
    7694    4661.8175
    7695    4686.9435
    7696    4631.7230
    7697    4611.3956
    7698    4764.6087
    7699    4741.2810
    7700    4732.5052
    7701    4659.1559
    7702    4698.2836
    7703    4692.6834
    7704    4640.3206
    7705    4696.8970
    7706    4672.3607
    7707    4655.3723
    7708    4765.6603
    7709    4593.6613
    7710    4594.6809
    7711    4604.0739
    7712    4710.7211
    7713    4648.1273
    7714    4536.4908
    7715    4657.7399
    7716    4739.8334
    7717    4614.6260
    7718    4565.1147
    7719    4571.4901
    7720    4646.7842
    7721    4640.2951
    7722    4631.9224
    7723    4791.4921
    7724    4818.7558
    7725    4779.9529
    7726    4792.5840
    7727    4670.1674
    7728    4695.8207
    7729    4717.5576
    7730    4736.5837
    7731    4665.3875
    7732    4647.6655
    7733    4598.3377
    7734    4755.2261
    7735    4656.5753
    7736    4729.1353
    7737    4709.7018
    7738    4607.5855
    7739    4756.2134
    7740    4755.9808
    7741    4726.2212
    7742    4659.6449
    7743    4585.8902
    7744    4589.9036
    7745    4709.4012
    7746    4558.0885
    7747    4646.0255
    7748    4583.0845
    7749    4627.6289
    7750    4586.7619
    7751    4684.7327
    7752    4744.1032
    7753    4739.6890
    7754    4793.8146
    7755    4642.6891
    7756    4777.4735
    7757    4685.8843
    7758    4643.1097
    7759    4788.6645
    7760    4662.3840
    7761    4639.3966
    7762    4613.0621
    7763    4698.1670
    7764    4527.4960
    7765    4583.7200
    7766    4623.0108
    7767    4596.4404
    7768    4649.2637
    7769    4678.0306
    7770    4612.7946
    7771    4563.9315
    7772    4530.1705
    7773    4573.9298
    7774    4629.6772
    7775    4634.0961
    7776    4615.1184
    7777    4649.4193
    7778    4605.1106
    7779    4733.5001
    7780    4671.1716
    7781    4586.9676
    7782    4653.5249
    7783    4708.8495
    7784    4618.2350
    7785    4510.6914
    7786    4531.9867
    7787    4495.1446
    7788    4551.8927
    7789    4543.0045
    7790    4620.3262
    7791    4526.2340
    7792    4604.4338
    7793    4571.6260
    7794    4629.1406
    7795    4607.4721
    7796    4677.5175
    7797    4589.4311
    7798    4507.4946
    7799    4632.8163
    7800    4617.6021
    7801    4815.6386
    7802    4671.7354
    7803    4770.8277
    7804    4755.3059
    7805    4634.1167
    7806    4661.2323
    7807    4694.3286
    7808    4608.6046
    7809    4735.7908
    7810    4619.4723
    7811    4700.2279
    7812    4639.2236
    7813    4717.3367
    7814    4579.7934
    7815    4619.4144
    7816    4464.7308
    7817    4532.0252
    7818    4615.4007
    7819    4658.8459
    7820    4665.7599
    7821    4639.6357
    7822    4640.8283
    7823    4609.3965
    7824    4708.4197
    7825    4683.4189
    7826    4736.9489
    7827    4634.6312
    7828    4708.5167
    7829    4546.2839
    7830    4726.8599
    7831    4645.0485
    7832    4801.4781
    7833    4647.9643
    7834    4759.7444
    7835    4671.1631
    7836    4815.3986
    7837    4837.5372
    7838    4665.2530
    7839    4820.5178
    7840    4594.8025
    7841    4657.5043
    7842    4740.2499
    7843    4597.5483
    7844    4680.1770
    7845    4635.9114
    7846    4650.8582
    7847    4601.2783
    7848    4487.5089
    7849    4539.1067
    7850    4654.6946
    7851    4668.9447
    7852    4747.9574
    7853    4680.6534
    7854    4733.6654
    7855    4677.6567
    7856    4772.1874
    7857    4859.9246
    7858    4641.5097
    7859    4772.0355
    7860    4653.5570
    7861    4710.1510
    7862    4797.8309
    7863    4823.6602
    7864    4758.1093
    7865    4892.2002
    7866    4729.3021
    7867    4839.7744
    7868    4717.6125
    7869    4784.4230
    7870    4798.8045
    7871    4758.4956
    7872    4688.3027
    7873    4585.1569
    7874    4756.0498
    7875    4735.7373
    7876    4872.2002
    7877    4824.4824
    7878    4843.6243
    7879    4906.7276
    7880    4588.6193
    7881    4717.6510
    7882    4793.1592
    7883    4763.1145
    7884    4689.1930
    7885    4670.9603
    7886    4706.7096
    7887    4605.9979
    7888    4729.5051
    7889    4707.7092
    7890    4663.2269
    7891    4692.1401
    7892    4737.4114
    7893    4607.2651
    7894    4667.0994
    7895    4667.7114
    7896    4563.6778
    7897    4576.2046
    7898    4765.0152
    7899    4652.1280
    7900    4618.6620
    7901    4644.5393
    7902    4619.6650
    7903    4602.8237
    7904    4650.2701
    7905    4739.0519
    7906    4608.8699
    7907    4716.8258
    7908    4604.3456
    7909    4630.8317
    7910    4683.6553
    7911    4635.7917
    7912    4620.9122
    7913    4699.0802
    7914    4682.6354
    7915    4605.3345
    7916    4602.2036
    7917    4504.2215
    7918    4492.2103
    7919    4599.9251
    7920    4547.3561
    7921    4580.1159
    7922    4464.4983
    7923    4442.6696
    7924    4411.2160
    7925    4568.5934
    7926    4574.7861
    7927    4497.9600
    7928    4572.1182
    7929    4675.2135
    7930    4684.2215
    7931    4557.3152
    7932    4590.9255
    7933    4671.2692
    7934    4661.0847
    7935    4596.8391
    7936    4635.8618
    7937    4505.4299
    7938    4648.8575
    7939    4606.0812
    7940    4543.7420
    7941    4479.2135
    7942    4629.4407
    7943    4546.5518
    7944    4547.7481
    7945    4765.1086
    7946    4531.4259
    7947    4647.9241
    7948    4611.7717
    7949    4710.1841
    7950    4654.1044
    7951    4715.4731
    7952    4562.2960
    7953    4566.6472
    7954    4510.0513
    7955    4652.1899
    7956    4590.7190
    7957    4483.8150
    7958    4568.8859
    7959    4498.1811
    7960    4660.8176
    7961    4560.8565
    7962    4515.6118
    7963    4539.7240
    7964    4561.5267
    7965    4567.9468
    7966    4551.3302
    7967    4512.8992
    7968    4511.6771
    7969    4446.6426
    7970    4572.2253
    7971    4487.2383
    7972    4574.8848
    7973    4598.0914
    7974    4753.9472
    7975    4640.9110
    7976    4730.9631
    7977    4635.7486
    7978    4541.7998
    7979    4490.1996
    7980    4590.9946
    7981    4796.4181
    7982    4644.8774
    7983    4584.1358
    7984    4714.3942
    7985    4729.0790
    7986    4709.5648
    7987    4624.8232
    7988    4553.8702
    7989    4634.2172
    7990    4619.8996
    7991    4546.6233
    7992    4686.2751
    7993    4704.2762
    7994    4532.2152
    7995    4644.3262
    7996    4730.5002
    7997    4645.7495
    7998    4487.4584
    7999    4618.8807
    8000    4559.9514
    8001    4577.3109
    8002    4532.6449
    8003    4623.3168
    8004    4544.5870
    8005    4618.9221
    8006    4507.9457
    8007    4638.4410
    8008    4609.2922
    8009    4498.0704
    8010    4595.8658
    8011    4541.4594
    8012    4757.9384
    8013    4680.2269
    8014    4668.4806
    8015    4770.7819
    8016    4688.6245
    8017    4761.3819
    8018    4726.0463
    8019    4672.1346
    8020    4613.1212
    8021    4653.3239
    8022    4495.9592
    8023    4617.5166
    8024    4763.1157
    8025    4571.9443
    8026    4730.3769
    8027    4637.5066
    8028    4603.7058
    8029    4631.0417
    8030    4722.7680
    8031    4604.6973
    8032    4621.8100
    8033    4578.7187
    8034    4481.8212
    8035    4479.9141
    8036    4519.5015
    8037    4554.5237
    8038    4680.6250
    8039    4563.3004
    8040    4558.4174
    8041    4563.8350
    8042    4608.4164
    8043    4591.5583
    8044    4724.5035
    8045    4709.2555
    8046    4731.1436
    8047    4741.9846
    8048    4773.9917
    8049    4695.6821
    8050    4704.1799
    8051    4647.5958
    8052    4492.9834
    8053    4600.9624
    8054    4573.5060
    8055    4443.3175
    8056    4650.7544
    8057    4617.5066
    8058    4631.5950
    8059    4492.6319
    8060    4714.7249
    8061    4637.4925
    8062    4577.0995
    8063    4628.0434
    8064    4688.4510
    8065    4621.4112
    8066    4641.8573
    8067    4749.9197
    8068    4767.9109
    8069    4755.9066
    8070    4785.2885
    8071    4761.4765
    8072    4614.4269
    8073    4645.2727
    8074    4653.6809
    8075    4676.3575
    8076    4738.7104
    8077    4703.6719
    8078    4701.6614
    8079    4648.7664
    8080    4608.1087
    8081    4585.9439
    8082    4555.7039
    8083    4518.1039
    8084    4396.4714
    8085    4585.7941
    8086    4564.1974
    8087    4686.7159
    8088    4586.9595
    8089    4585.9613
    8090    4567.7072
    8091    4653.4584
    8092    4653.0352
    8093    4572.9763
    8094    4609.8168
    8095    4629.9417
    8096    4420.7899
    8097    4472.5080
    8098    4608.4334
    8099    4672.8219
    8100    4629.9497
    8101    4571.6427
    8102    4600.9530
    8103    4605.1363
    8104    4580.8253
    8105    4670.9489
    8106    4589.8898
    8107    4617.7659
    8108    4537.4233
    8109    4598.2401
    8110    4450.0793
    8111    4559.8103
    8112    4546.3478
    8113    4521.9984
    8114    4479.7444
    8115    4454.4898
    8116    4612.8818
    8117    4570.4450
    8118    4639.0605
    8119    4633.6279
    8120    4628.1529
    8121    4763.9749
    8122    4727.4828
    8123    4671.1519
    8124    4738.1670
    8125    4477.1120
    8126    4734.3023
    8127    4528.5029
    8128    4709.9495
    8129    4696.4786
    8130    4777.4417
    8131    4831.8935
    8132    4678.5929
    8133    4698.9842
    8134    4803.0024
    8135    4670.5644
    8136    4717.2756
    8137    4842.0834
    8138    4699.0998
    8139    4704.5629
    8140    4788.9281
    8141    4801.3205
    8142    4809.9518
    8143    4688.0554
    8144    4700.7708
    8145    4845.1202
    8146    4614.6634
    8147    4662.4081
    8148    4681.6501
    8149    4637.6472
    8150    4792.9939
    8151    4745.2567
    8152    4758.0225
    8153    4783.3933
    8154    4689.1441
    8155    4744.8161
    8156    4584.8467
    8157    4746.4275
    8158    4585.6210
    8159    4514.9877
    8160    4668.2764
    8161    4717.2029
    8162    4548.4926
    8163    4547.7466
    8164    4559.3894
    8165    4532.9836
    8166    4811.3536
    8167    4614.5162
    8168    4605.6292
    8169    4590.4459
    8170    4553.2067
    8171    4606.0933
    8172    4631.7866
    8173    4753.1139
    8174    4752.8948
    8175    4763.9590
    8176    4836.2292
    8177    4787.8188
    8178    4679.6711
    8179    4742.4891
    8180    4781.3589
    8181    4702.5755
    8182    4670.5329
    8183    4710.2870
    8184    4641.8686
    8185    4724.1157
    8186    4685.8157
    8187    4667.1931
    8188    4776.3934
    8189    4691.4698
    8190    4744.1217
    8191    4689.3477
    8192    4679.8450
    8193    4697.1778
    8194    4920.1825
    8195    4832.3146
    8196    4838.8313
    8197    4694.6268
    8198    4822.0629
    8199    4760.5305
    8200    4697.7769
    8201    4721.1499
    8202    4682.1656
    8203    4774.1946
    8204    4939.2244
    8205    4695.3773
    8206    4758.6510
    8207    4769.1898
    8208    4666.2012
    8209    4800.0467
    8210    4802.6729
    8211    4677.0997
    8212    4604.6700
    8213    4722.3806
    8214    4697.0140
    8215    4723.5399
    8216    4770.3037
    8217    4682.2266
    8218    4753.4351
    8219    4562.7091
    8220    4680.7477
    8221    4669.7456
    8222    4831.8365
    8223    4589.3123
    8224    4669.9832
    8225    4635.4488
    8226    4762.5457
    8227    4705.2115
    8228    4720.9213
    8229    4686.7802
    8230    4824.0010
    8231    4785.3551
    8232    4923.3648
    8233    4760.0563
    8234    4745.3919
    8235    4751.7806
    8236    4738.8297
    8237    4786.8315
    8238    4725.4056
    8239    4806.3502
    8240    4758.3777
    8241    4711.2025
    8242    4788.7760
    8243    4781.1542
    8244    4751.8175
    8245    4716.8168
    8246    4937.0567
    8247    4868.0388
    8248    4898.5932
    8249    4851.9572
    8250    4894.8332
    8251    4805.4888
    8252    4825.0974
    8253    4694.3964
    8254    4670.1495
    8255    4708.4153
    8256    4758.4757
    8257    4736.4637
    8258    4753.0617
    8259    4660.2978
    8260    4716.3532
    8261    4554.9655
    8262    4708.9743
    8263    4686.9280
    8264    4877.8240
    8265    4781.2343
    8266    4631.8224
    8267    4824.2914
    8268    4740.5326
    8269    4761.8412
    8270    4963.6700
    8271    4704.8091
    8272    4653.3233
    8273    4727.5377
    8274    4772.2204
    8275    4710.4864
    8276    4754.0057
    8277    4700.6600
    8278    4665.1988
    8279    4759.0866
    8280    4797.3052
    8281    4647.5057
    8282    4784.6302
    8283    4713.0005
    8284    4698.8048
    8285    4776.3813
    8286    4650.1659
    8287    4707.1401
    8288    4735.5159
    8289    4666.4946
    8290    4707.6781
    8291    4713.2542
    8292    4833.1631
    8293    4863.6680
    8294    5019.6441
    8295    4847.6948
    8296    4698.0206
    8297    4797.7766
    8298    4715.2607
    8299    4843.9054
    8300    4729.8975
    8301    4748.1197
    8302    4780.5194
    8303    4724.8645
    8304    4737.5418
    8305    4791.7454
    8306    4702.3419
    8307    4735.4338
    8308    4728.8320
    8309    4780.3962
    8310    4856.8077
    8311    4907.8034
    8312    4947.4014
    8313    4882.0882
    8314    4943.9051
    8315    4887.9631
    8316    4911.2700
    8317    5006.7586
    8318    4917.9996
    8319    4761.4043
    8320    4855.5870
    8321    4910.6123
    8322    4862.9352
    8323    4856.1419
    8324    4858.6534
    8325    4794.0132
    8326    4791.1339
    8327    4827.9573
    8328    4793.0343
    8329    4723.3734
    8330    4724.1133
    8331    4681.1733
    8332    4724.1424
    8333    4803.4439
    8334    4724.8710
    8335    4763.8763
    8336    4755.1030
    8337    4750.7590
    8338    4631.0796
    8339    4625.9971
    8340    4650.6862
    8341    4598.1325
    8342    4632.1276
    8343    4795.4273
    8344    4806.9021
    8345    4753.9694
    8346    4907.8443
    8347    4850.9692
    8348    4625.1137
    8349    4592.6198
    8350    4650.6355
    8351    4608.6022
    8352    4663.7247
    8353    4684.9095
    8354    4728.5233
    8355    4670.4258
    8356    4592.2476
    8357    4683.5346
    8358    4792.1390
    8359    4659.1133
    8360    4770.3564
    8361    4615.7094
    8362    4632.6813
    8363    4670.7508
    8364    4653.0339
    8365    4654.8450
    8366    4659.9359
    8367    4762.9964
    8368    4725.7425
    8369    4779.6117
    8370    4573.6067
    8371    4610.0063
    8372    4735.2537
    8373    4667.7895
    8374    4611.4262
    8375    4666.4414
    8376    4713.1035
    8377    4612.9901
    8378    4605.7652
    8379    4717.4152
    8380    4493.5385
    8381    4583.8736
    8382    4542.4164
    8383    4678.8578
    8384    4762.8045
    8385    4670.0927
    8386    4684.1811
    8387    4592.2616
    8388    4625.2296
    8389    4460.7358
    8390    4599.0329
    8391    4555.7233
    8392    4590.9667
    8393    4655.6596
    8394    4585.6696
    8395    4575.1237
    8396    4750.9449
    8397    4784.7156
    8398    4773.2083
    8399    4826.6893
    8400    4875.3107
    8401    4805.6621
    8402    4695.3062
    8403    4766.5866
    8404    4730.1176
    8405    4776.6754
    8406    4690.5752
    8407    4662.2250
    8408    4776.0789
    8409    4637.9842
    8410    4778.6846
    8411    4653.0769
    8412    4805.9094
    8413    4682.1389
    8414    4827.0368
    8415    4706.1165
    8416    4696.0135
    8417    4806.9981
    8418    4888.0829
    8419    4719.8892
    8420    4774.5628
    8421    4781.2344
    8422    4849.8227
    8423    4875.5922
    8424    4695.1437
    8425    4701.3651
    8426    4818.6537
    8427    4834.9095
    8428    4748.4186
    8429    4750.3679
    8430    4754.9517
    8431    4642.2843
    8432    4653.6905
    8433    4850.5705
    8434    4630.1603
    8435    4647.0781
    8436    4713.1793
    8437    4647.1605
    8438    4635.4163
    8439    4657.6506
    8440    4685.1089
    8441    4665.3447
    8442    4696.5075
    8443    4759.9352
    8444    4643.5037
    8445    4622.4219
    8446    4626.3119
    8447    4705.0580
    8448    4652.8250
    8449    4652.9978
    8450    4875.4409
    8451    4893.4598
    8452    4875.6141
    8453    4778.5797
    8454    4852.2895
    8455    4814.4579
    8456    4765.1740
    8457    4843.4609
    8458    4765.0807
    8459    4763.6192
    8460    4835.4082
    8461    4785.2592
    8462    4745.9578
    8463    4729.4576
    8464    4675.7085
    8465    4646.8441
    8466    4700.9596
    8467    4728.6264
    8468    4663.7404
    8469    4719.9680
    8470    4755.8032
    8471    4800.2194
    8472    4811.0549
    8473    4827.2728
    8474    4879.1870
    8475    4823.1092
    8476    4801.9390
    8477    4770.8932
    8478    4825.6458
    8479    4851.3304
    8480    4683.5350
    8481    4692.5301
    8482    4800.9286
    8483    4782.4087
    8484    4742.9492
    8485    4888.7536
    8486    4864.1375
    8487    4871.8273
    8488    4743.9797
    8489    4846.5283
    8490    4725.8174
    8491    4739.7780
    8492    4864.1219
    8493    4675.8196
    8494    4846.2225
    8495    4735.1871
    8496    4790.4059
    8497    4818.1769
    8498    4697.2946
    8499    4705.1813
    8500    4609.9825
    8501    4680.3860
    8502    4721.3374
    8503    4771.2590
    8504    4729.4147
    8505    4878.0723
    8506    4735.3490
    8507    4736.7932
    8508    4731.2126
    8509    4808.9019
    8510    4709.2536
    8511    4740.8400
    8512    4522.5883
    8513    4568.3810
    8514    4506.2703
    8515    4673.5856
    8516    4453.8930
    8517    4621.3486
    8518    4464.6650
    8519    4613.8185
    8520    4509.7277
    8521    4498.1364
    8522    4480.1298
    8523    4688.4263
    8524    4682.6474
    8525    4615.4238
    8526    4701.6755
    8527    4634.9984
    8528    4652.2751
    8529    4624.9876
    8530    4562.9241
    8531    4685.3303
    8532    4782.8937
    8533    4674.3947
    8534    4679.3344
    8535    4667.1845
    8536    4616.6223
    8537    4610.9477
    8538    4612.4954
    8539    4616.2585
    8540    4678.4846
    8541    4589.4882
    8542    4638.8986
    8543    4616.0253
    8544    4677.4727
    8545    4784.9382
    8546    4700.7423
    8547    4785.4993
    8548    4826.9530
    8549    4828.0738
    8550    4976.0413
    8551    4867.3870
    8552    4781.9440
    8553    4901.5326
    8554    4718.4277
    8555    4874.3264
    8556    4952.5676
    8557    4713.7757
    8558    4963.0241
    8559    4993.3595
    8560    4895.5865
    8561    4924.1532
    8562    4920.9144
    8563    4965.3440
    8564    5065.4852
    8565    5053.2913
    8566    5117.9265
    8567    4973.8624
    8568    4941.0829
    8569    4868.4949
    8570    4816.5614
    8571    4895.6162
    8572    4977.5704
    8573    4754.5475
    8574    4812.4284
    8575    4791.3998
    8576    4863.1747
    8577    4873.8858
    8578    4916.5052
    8579    4831.5043
    8580    4887.4394
    8581    4792.1012
    8582    4849.5233
    8583    4816.6371
    8584    4695.6124
    8585    4913.0805
    8586    4993.8487
    8587    4799.4257
    8588    4927.9887
    8589    4771.8134
    8590    4783.4055
    8591    4831.6152
    8592    4886.7514
    8593    4792.4244
    8594    4823.4413
    8595    4901.4515
    8596    4808.3335
    8597    4738.6968
    8598    4919.8880
    8599    4835.6356
    8600    4773.7630
    8601    4872.7264
    8602    4868.4412
    8603    4723.5691
    8604    4806.7330
    8605    4734.7307
    8606    4688.5855
    8607    4741.8895
    8608    4756.5251
    8609    4682.5802
    8610    4838.8913
    8611    4863.9599
    8612    4887.7409
    8613    4886.2413
    8614    4867.5263
    8615    4791.9513
    8616    4906.2712
    8617    4876.4979
    8618    4804.6954
    8619    4787.6664
    8620    4815.6689
    8621    4803.1531
    8622    4811.4658
    8623    4780.4217
    8624    4985.2507
    8625    4930.1354
    8626    4910.6429
    8627    4944.8427
    8628    4847.0074
    8629    4902.3080
    8630    4818.7367
    8631    4878.0981
    8632    4888.2946
    8633    4878.2206
    8634    4814.4807
    8635    4909.1014
    8636    4849.2815
    8637    4992.2832
    8638    4823.9109
    8639    4836.7461
    8640    4785.8067
    8641    4750.7316
    8642    4797.5535
    8643    4710.3708
    8644    4754.6025
    8645    4696.2195
    8646    4822.5108
    8647    4692.7691
    8648    4793.4406
    8649    4771.8675
    8650    4775.5287
    8651    4852.9950
    8652    4787.8684
    8653    4795.5704
    8654    4704.8569
    8655    4866.5322
    8656    4838.2071
    8657    4704.8486
    8658    4732.7388
    8659    4878.9181
    8660    4835.7191
    8661    4805.8484
    8662    4788.8486
    8663    4832.4804
    8664    4882.7847
    8665    4853.5657
    8666    4700.5745
    8667    4804.6427
    8668    4630.1557
    8669    4690.1962
    8670    4624.5779
    8671    4738.3741
    8672    4633.0496
    8673    4627.2743
    8674    4543.3209
    8675    4697.0977
    8676    4668.0126
    8677    4676.7741
    8678    4607.1608
    8679    4663.9363
    8680    4722.2931
    8681    4668.8446
    8682    4515.1066
    8683    4551.0152
    8684    4599.9124
    8685    4620.2878
    8686    4685.4648
    8687    4715.7884
    8688    4632.3407
    8689    4762.7224
    8690    4570.5236
    8691    4725.8581
    8692    4657.8199
    8693    4791.8473
    8694    4626.3415
    8695    4515.2947
    8696    4740.6157
    8697    4639.3593
    8698    4743.7305
    8699    4799.2919
    8700    4794.5827
    8701    4732.3259
    8702    4606.5547
    8703    4688.6895
    8704    4729.1706
    8705    4665.4392
    8706    4680.6463
    8707    4687.2356
    8708    4655.4145
    8709    4667.3250
    8710    4628.5221
    8711    4641.6836
    8712    4588.2995
    8713    4597.1331
    8714    4692.2206
    8715    4571.4705
    8716    4606.2422
    8717    4653.3952
    8718    4710.7488
    8719    4735.9782
    8720    4825.5410
    8721    4943.7435
    8722    4748.4521
    8723    4727.1049
    8724    4874.5712
    8725    4720.0577
    8726    4699.1293
    8727    4668.8408
    8728    4803.6199
    8729    4759.1698
    8730    4774.9021
    8731    4595.6903
    8732    4824.7839
    8733    4735.7590
    8734    4623.6082
    8735    4693.5085
    8736    4642.5298
    8737    4566.8846
    8738    4772.4806
    8739    4742.4025
    8740    4597.5444
    8741    4736.1924
    8742    4734.2503
    8743    4645.7070
    8744    4620.0088
    8745    4634.6315
    8746    4628.3898
    8747    4693.3934
    8748    4624.2192
    8749    4645.8166
    8750    4679.2419
    8751    4730.0953
    8752    4600.4919
    8753    4638.1730
    8754    4760.8264
    8755    4646.1731
    8756    4601.5546
    8757    4679.8141
    8758    4649.9344
    8759    4634.9198
    8760    4559.1505
    8761    4626.9794
    8762    4651.2894
    8763    4769.0031
    8764    4622.0661
    8765    4540.8650
    8766    4587.8113
    8767    4644.1567
    8768    4783.0476
    8769    4585.4481
    8770    4713.6790
    8771    4611.6720
    8772    4798.2340
    8773    4611.0074
    8774    4691.0714
    8775    4600.9998
    8776    4802.0862
    8777    4798.1389
    8778    4708.7442
    8779    4722.0254
    8780    4788.9458
    8781    4679.5436
    8782    4654.2390
    8783    4694.3314
    8784    4826.8702
    8785    4765.9043
    8786    4701.2334
    8787    4835.5490
    8788    4729.1044
    8789    4765.4333
    8790    4567.5254
    8791    4747.0472
    8792    4809.8251
    8793    4746.7757
    8794    4815.5955
    8795    4845.1319
    8796    4829.5251
    8797    4861.3186
    8798    4838.5872
    8799    4855.3355
    8800    4773.6445
    8801    4861.2103
    8802    4902.0571
    8803    4807.1087
    8804    4808.4799
    8805    4924.8169
    8806    4808.0271
    8807    4934.8217
    8808    4762.6030
    8809    4837.0179
    8810    4695.1423
    8811    4898.3204
    8812    4803.5089
    8813    4838.6493
    8814    4680.8588
    8815    4623.1716
    8816    4694.7787
    8817    4743.7546
    8818    4701.4053
    8819    4783.4633
    8820    4690.1369
    8821    4817.5572
    8822    4760.8464
    8823    4808.8674
    8824    4843.3808
    8825    4805.0551
    8826    5043.5958
    8827    4918.0932
    8828    4784.6728
    8829    4856.3313
    8830    4764.7882
    8831    4756.3526
    8832    4800.5193
    8833    4890.0109
    8834    4816.9242
    8835    4848.0052
    8836    4799.2962
    8837    4783.5871
    8838    4746.6192
    8839    4782.3501
    8840    4619.6449
    8841    4753.7299
    8842    4655.5515
    8843    4677.4526
    8844    4859.8497
    8845    4605.7237
    8846    4630.4180
    8847    4701.3291
    8848    4686.0711
    8849    4746.7673
    8850    4682.6969
    8851    4901.0139
    8852    4759.8821
    8853    4725.4239
    8854    4536.8771
    8855    4715.2491
    8856    4581.2288
    8857    4541.6507
    8858    4550.2748
    8859    4524.6947
    8860    4585.0059
    8861    4475.2393
    8862    4694.4610
    8863    4706.1096
    8864    4818.5237
    8865    4611.9871
    8866    4712.8451
    8867    4713.9289
    8868    4710.3963
    8869    4568.9270
    8870    4739.2760
    8871    4622.1434
    8872    4786.6380
    8873    4840.0967
    8874    4693.3507
    8875    4757.7939
    8876    4774.1973
    8877    4711.9870
    8878    4725.4592
    8879    4733.1438
    8880    4690.1870
    8881    4780.6689
    8882    4786.9768
    8883    4711.7063
    8884    4824.7174
    8885    4778.4625
    8886    4618.3488
    8887    4671.0645
    8888    4798.7067
    8889    4640.2544
    8890    4643.7595
    8891    4675.5621
    8892    4662.6300
    8893    4573.4161
    8894    4614.9052
    8895    4658.2133
    8896    4648.3962
    8897    4682.3457
    8898    4706.9726
    8899    4608.7094
    8900    4572.4225
    8901    4640.6672
    8902    4692.3326
    8903    4627.9682
    8904    4623.9707
    8905    4605.0678
    8906    4616.8392
    8907    4756.1622
    8908    4836.0508
    8909    4624.1310
    8910    4556.2605
    8911    4651.5842
    8912    4465.4603
    8913    4616.4371
    8914    4778.3560
    8915    4743.0420
    8916    4616.1443
    8917    4713.1620
    8918    4589.2810
    8919    4556.1780
    8920    4573.8463
    8921    4622.6390
    8922    4739.5026
    8923    4701.1886
    8924    4828.3031
    8925    4780.5861
    8926    4649.2827
    8927    4546.2493
    8928    4770.6222
    8929    4732.0405
    8930    4587.9758
    8931    4647.3284
    8932    4623.4200
    8933    4709.6308
    8934    4729.8816
    8935    4684.6216
    8936    4674.5970
    8937    4621.8835
    8938    4560.3217
    8939    4619.5308
    8940    4648.3592
    8941    4635.4973
    8942    4540.9692
    8943    4604.2742
    8944    4619.5874
    8945    4517.5812
    8946    4642.0430
    8947    4669.2652
    8948    4574.4430
    8949    4666.0712
    8950    4666.7749
    8951    4617.7942
    8952    4589.2926
    8953    4579.1632
    8954    4570.9164
    8955    4716.5925
    8956    4678.2860
    8957    4564.5020
    8958    4624.1006
    8959    4746.2593
    8960    4754.1734
    8961    4616.2112
    8962    4569.8279
    8963    4590.5654
    8964    4624.4795
    8965    4613.5672
    8966    4667.9315
    8967    4523.2942
    8968    4584.5050
    8969    4660.2842
    8970    4727.6443
    8971    4675.7552
    8972    4622.2787
    8973    4669.5834
    8974    4585.3116
    8975    4651.9497
    8976    4578.3475
    8977    4683.8002
    8978    4567.6297
    8979    4541.9891
    8980    4602.3485
    8981    4540.4363
    8982    4446.6582
    8983    4698.5333
    8984    4555.3003
    8985    4535.2209
    8986    4699.2873
    8987    4752.5250
    8988    4629.4105
    8989    4639.5467
    8990    4639.7388
    8991    4432.5579
    8992    4485.2224
    8993    4389.7300
    8994    4526.6930
    8995    4595.2341
    8996    4479.5550
    8997    4547.4055
    8998    4565.6455
    8999    4491.1027
    9000    4440.5870
    9001    4510.7522
    9002    4523.4152
    9003    4541.7379
    9004    4479.0392
    9005    4538.6303
    9006    4509.0636
    9007    4555.4860
    9008    4687.2797
    9009    4535.6559
    9010    4558.5712
    9011    4541.5898
    9012    4493.2160
    9013    4633.2292
    9014    4507.6181
    9015    4574.0368
    9016    4470.7320
    9017    4546.6695
    9018    4562.1448
    9019    4556.7344
    9020    4587.8704
    9021    4569.5055
    9022    4580.7228
    9023    4574.0951
    9024    4564.5110
    9025    4545.7658
    9026    4451.0149
    9027    4484.7037
    9028    4539.8552
    9029    4377.7520
    9030    4550.4947
    9031    4440.8511
    9032    4440.4207
    9033    4442.0772
    9034    4521.1368
    9035    4487.1421
    9036    4394.6159
    9037    4538.6012
    9038    4522.0312
    9039    4530.7720
    9040    4527.6104
    9041    4534.8033
    9042    4482.0717
    9043    4559.7353
    9044    4485.4413
    9045    4516.7369
    9046    4589.4949
    9047    4537.9323
    9048    4478.6950
    9049    4513.1848
    9050    4476.7448
    9051    4521.5435
    9052    4371.2829
    9053    4543.3170
    9054    4475.7327
    9055    4564.0361
    9056    4417.9959
    9057    4408.4182
    9058    4506.7312
    9059    4461.8008
    9060    4560.4359
    9061    4456.9439
    9062    4473.0952
    9063    4460.9665
    9064    4603.5765
    9065    4571.6509
    9066    4423.3449
    9067    4525.3064
    9068    4569.0271
    9069    4752.6832
    9070    4579.6179
    9071    4610.8905
    9072    4662.8364
    9073    4560.1010
    9074    4559.9292
    9075    4562.3214
    9076    4683.6928
    9077    4486.9078
    9078    4552.6738
    9079    4572.6478
    9080    4678.9865
    9081    4575.5958
    9082    4566.0655
    9083    4559.2926
    9084    4477.7497
    9085    4526.0724
    9086    4515.4655
    9087    4571.3886
    9088    4535.2107
    9089    4613.7825
    9090    4595.7131
    9091    4535.3548
    9092    4654.3456
    9093    4558.3481
    9094    4683.8264
    9095    4725.6445
    9096    4669.5237
    9097    4585.9899
    9098    4718.8086
    9099    4587.7275
    9100    4598.2938
    9101    4663.6673
    9102    4621.8622
    9103    4727.1347
    9104    4616.1397
    9105    4721.4079
    9106    4513.3070
    9107    4479.9659
    9108    4533.0617
    9109    4472.4660
    9110    4642.2598
    9111    4522.0806
    9112    4635.7165
    9113    4512.5866
    9114    4541.8553
    9115    4496.6339
    9116    4545.6991
    9117    4374.1400
    9118    4497.5713
    9119    4448.7581
    9120    4594.1228
    9121    4542.1122
    9122    4488.4058
    9123    4589.5277
    9124    4751.5951
    9125    4691.8511
    9126    4578.7764
    9127    4645.3244
    9128    4652.5705
    9129    4701.8750
    9130    4708.7744
    9131    4778.1546
    9132    4806.6032
    9133    4658.1748
    9134    4810.3606
    9135    4690.8069
    9136    4666.1957
    9137    4666.8308
    9138    4584.4558
    9139    4652.9372
    9140    4696.9397
    9141    4733.8545
    9142    4706.0161
    9143    4584.1185
    9144    4656.2377
    9145    4813.4872
    9146    4673.0480
    9147    4711.4984
    9148    4563.7260
    9149    4674.5260
    9150    4546.6168
    9151    4582.7877
    9152    4622.6320
    9153    4574.1357
    9154    4630.2928
    9155    4665.4735
    9156    4502.0135
    9157    4569.4977
    9158    4622.9616
    9159    4670.0155
    9160    4704.8788
    9161    4735.3990
    9162    4601.5176
    9163    4734.9623
    9164    4656.6507
    9165    4691.5961
    9166    4675.1128
    9167    4527.8566
    9168    4479.3242
    9169    4592.5902
    9170    4655.8556
    9171    4647.1930
    9172    4515.7800
    9173    4610.0685
    9174    4516.5338
    9175    4608.9246
    9176    4469.1468
    9177    4647.1033
    9178    4633.4386
    9179    4640.1660
    9180    4547.0773
    9181    4591.5077
    9182    4627.6446
    9183    4634.2261
    9184    4515.3926
    9185    4660.2216
    9186    4656.6997
    9187    4685.9575
    9188    4641.0389
    9189    4593.8226
    9190    4675.3470
    9191    4591.8476
    9192    4533.8999
    9193    4480.3546
    9194    4561.4496
    9195    4573.1827
    9196    4617.9495
    9197    4413.6616
    9198    4604.5470
    9199    4428.4296
    9200    4375.0445
    9201    4438.7169
    9202    4548.1529
    9203    4494.5860
    9204    4567.5852
    9205    4515.3781
    9206    4642.1503
    9207    4474.8228
    9208    4620.4609
    9209    4544.5890
    9210    4568.8692
    9211    4722.2637
    9212    4654.9017
    9213    4713.1764
    9214    4642.6227
    9215    4630.8363
    9216    4630.1016
    9217    4551.9924
    9218    4590.6076
    9219    4542.3849
    9220    4527.3391
    9221    4666.9711
    9222    4588.4512
    9223    4771.4995
    9224    4737.5887
    9225    4708.2980
    9226    4788.6352
    9227    4806.2491
    9228    4611.2870
    9229    4737.6809
    9230    4637.7596
    9231    4691.8875
    9232    4776.0165
    9233    4766.7066
    9234    4801.7758
    9235    4718.2513
    9236    4614.5340
    9237    4735.0486
    9238    4556.8785
    9239    4640.0201
    9240    4545.0057
    9241    4611.4566
    9242    4639.4243
    9243    4762.6824
    9244    4690.3599
    9245    4594.0831
    9246    4700.7392
    9247    4653.0811
    9248    4634.7087
    9249    4729.6864
    9250    4779.3762
    9251    4762.5015
    9252    4749.9450
    9253    4746.9051
    9254    4794.4235
    9255    4670.5269
    9256    4783.4099
    9257    4628.6393
    9258    4766.5096
    9259    4670.5898
    9260    4737.4896
    9261    4776.8638
    9262    4847.1861
    9263    4855.5615
    9264    4770.0941
    9265    4756.5646
    9266    4777.0382
    9267    4626.0575
    9268    4756.3229
    9269    4604.9317
    9270    4736.2764
    9271    4599.5434
    9272    4797.3617
    9273    4695.6868
    9274    4711.8181
    9275    4710.3577
    9276    4531.6656
    9277    4681.9067
    9278    4781.5573
    9279    4681.3459
    9280    4669.6865
    9281    4633.0420
    9282    4652.4021
    9283    4557.5398
    9284    4766.1797
    9285    4570.2891
    9286    4563.4673
    9287    4837.2447
    9288    4714.3710
    9289    4638.2667
    9290    4556.2926
    9291    4647.1045
    9292    4591.5813
    9293    4739.1199
    9294    4612.5468
    9295    4695.3033
    9296    4664.5407
    9297    4723.5784
    9298    4548.9520
    9299    4832.3402
    9300    4647.0039
    9301    4616.7596
    9302    4510.1488
    9303    4671.6531
    9304    4628.8812
    9305    4524.2597
    9306    4649.8515
    9307    4696.2908
    9308    4631.4473
    9309    4619.1794
    9310    4756.0940
    9311    4592.5209
    9312    4764.8880
    9313    4662.3183
    9314    4723.2379
    9315    4595.5889
    9316    4602.4664
    9317    4635.0051
    9318    4605.7299
    9319    4627.8588
    9320    4629.5580
    9321    4564.2919
    9322    4601.8041
    9323    4543.6026
    9324    4566.0554
    9325    4587.1106
    9326    4583.7509
    9327    4632.9783
    9328    4628.7879
    9329    4513.8012
    9330    4562.7235
    9331    4656.3961
    9332    4722.7272
    9333    4585.0847
    9334    4624.4011
    9335    4705.9625
    9336    4554.7066
    9337    4630.8209
    9338    4591.9572
    9339    4904.1473
    9340    4628.7998
    9341    4806.8464
    9342    4585.3211
    9343    4645.3226
    9344    4690.5961
    9345    4784.4202
    9346    4615.2429
    9347    4611.5999
    9348    4524.8550
    9349    4570.4681
    9350    4519.7707
    9351    4566.9633
    9352    4736.1141
    9353    4482.8541
    9354    4466.1735
    9355    4398.8968
    9356    4465.6232
    9357    4591.6594
    9358    4504.0495
    9359    4584.4687
    9360    4730.2598
    9361    4643.1154
    9362    4654.9825
    9363    4588.6843
    9364    4604.9537
    9365    4639.8096
    9366    4642.1090
    9367    4639.5935
    9368    4668.1102
    9369    4451.2221
    9370    4559.2768
    9371    4625.0182
    9372    4737.3510
    9373    4402.5776
    9374    4544.4973
    9375    4669.4456
    9376    4575.5497
    9377    4686.4566
    9378    4615.6370
    9379    4543.1268
    9380    4589.4642
    9381    4500.9145
    9382    4528.4147
    9383    4606.8368
    9384    4541.1133
    9385    4584.4546
    9386    4566.1231
    9387    4582.1558
    9388    4769.5553
    9389    4587.0865
    9390    4634.8447
    9391    4662.0587
    9392    4627.1484
    9393    4607.3524
    9394    4552.2129
    9395    4613.3924
    9396    4651.4334
    9397    4687.5344
    9398    4696.3328
    9399    4683.1586
    9400    4583.1650
    9401    4781.9497
    9402    4816.3823
    9403    4779.8194
    9404    4752.4549
    9405    4854.3037
    9406    4667.7317
    9407    4631.0761
    9408    4802.4996
    9409    4613.9412
    9410    4697.7494
    9411    4745.1493
    9412    4655.2999
    9413    4735.0069
    9414    4536.9683
    9415    4699.6240
    9416    4576.5022
    9417    4643.1910
    9418    4512.7636
    9419    4651.8264
    9420    4654.0083
    9421    4577.3608
    9422    4720.3657
    9423    4627.6229
    9424    4563.6625
    9425    4549.9513
    9426    4601.6579
    9427    4415.3509
    9428    4560.5764
    9429    4439.1765
    9430    4564.6532
    9431    4493.5588
    9432    4694.6317
    9433    4698.0292
    9434    4658.0089
    9435    4681.3073
    9436    4610.6921
    9437    4618.3591
    9438    4659.3011
    9439    4564.8200
    9440    4472.0261
    9441    4484.0261
    9442    4517.8891
    9443    4643.9095
    9444    4618.5066
    9445    4650.7851
    9446    4662.3819
    9447    4559.8984
    9448    4470.6759
    9449    4526.5255
    9450    4549.4872
    9451    4504.8029
    9452    4557.0449
    9453    4626.7394
    9454    4551.8892
    9455    4683.9203
    9456    4564.9065
    9457    4541.9252
    9458    4516.9072
    9459    4659.3800
    9460    4511.5341
    9461    4621.9980
    9462    4566.1204
    9463    4623.6529
    9464    4559.9977
    9465    4613.0010
    9466    4446.5454
    9467    4645.0438
    9468    4586.4313
    9469    4671.9628
    9470    4660.6447
    9471    4637.1220
    9472    4518.0520
    9473    4613.8983
    9474    4670.1195
    9475    4615.9075
    9476    4717.7071
    9477    4600.9970
    9478    4677.7207
    9479    4727.8697
    9480    4703.6408
    9481    4712.6022
    9482    4786.0071
    9483    4810.7330
    9484    4664.0656
    9485    4534.4580
    9486    4631.6888
    9487    4675.0497
    9488    4807.7103
    9489    4840.3358
    9490    4745.1526
    9491    4742.2177
    9492    4768.1116
    9493    4732.1373
    9494    4669.9204
    9495    4759.0967
    9496    4687.4618
    9497    4821.6706
    9498    4836.1794
    9499    4877.6314
    9500    4784.4945
    9501    4856.5839
    9502    4691.6842
    9503    4701.5079
    9504    4775.1785
    9505    4746.4338
    9506    4731.7127
    9507    4773.9442
    9508    4692.2584
    9509    4793.8497
    9510    4726.8155
    9511    4617.6973
    9512    4694.8919
    9513    4674.3207
    9514    4747.1063
    9515    4795.2629
    9516    4848.3518
    9517    4796.5463
    9518    4772.1871
    9519    4779.4425
    9520    4648.9434
    9521    4739.7141
    9522    4749.2841
    9523    4764.1669
    9524    4670.7053
    9525    4842.8885
    9526    4783.2861
    9527    4837.8652
    9528    4852.0107
    9529    4706.0974
    9530    4849.7964
    9531    4765.4789
    9532    4781.6363
    9533    4758.9741
    9534    4878.1816
    9535    4665.4808
    9536    4719.1048
    9537    4812.4435
    9538    4758.3363
    9539    4814.2888
    9540    4816.3516
    9541    4742.8767
    9542    4900.3610
    9543    4821.2734
    9544    4759.2211
    9545    4790.2490
    9546    4790.5005
    9547    4779.9410
    9548    4652.0764
    9549    4720.5202
    9550    4785.4448
    9551    4686.9383
    9552    4786.0923
    9553    4569.1183
    9554    4571.0654
    9555    4668.8919
    9556    4647.0630
    9557    4667.0003
    9558    4708.1686
    9559    4673.7163
    9560    4610.2696
    9561    4588.1405
    9562    4711.6802
    9563    4705.0508
    9564    4763.1070
    9565    4750.0215
    9566    4643.5357
    9567    4806.1166
    9568    4739.7814
    9569    4693.7161
    9570    4762.9917
    9571    4770.4715
    9572    4847.0227
    9573    4893.7323
    9574    4846.9532
    9575    4827.9417
    9576    4723.2342
    9577    4765.7092
    9578    4751.7131
    9579    4693.8849
    9580    4859.0702
    9581    4822.0435
    9582    4848.0816
    9583    4888.8661
    9584    4625.8759
    9585    4742.6097
    9586    4795.7606
    9587    4637.7311
    9588    4691.0317
    9589    4612.1183
    9590    4624.1382
    9591    4771.9136
    9592    4578.9660
    9593    4669.1708
    9594    4622.2393
    9595    4561.3764
    9596    4647.1756
    9597    4597.0025
    9598    4654.6372
    9599    4711.0949
    9600    4667.8308
    9601    4746.8605
    9602    4632.0616
    9603    4685.0296
    9604    4662.5990
    9605    4724.8387
    9606    4576.5924
    9607    4740.8457
    9608    4595.3156
    9609    4645.9844
    9610    4735.5378
    9611    4672.0505
    9612    4798.1168
    9613    4762.1240
    9614    4699.2066
    9615    4656.6154
    9616    4666.2660
    9617    4620.6847
    9618    4675.0992
    9619    4641.5468
    9620    4588.1632
    9621    4772.0885
    9622    4735.1115
    9623    4779.0984
    9624    4641.2413
    9625    4708.7207
    9626    4774.8858
    9627    4787.1960
    9628    4790.3576
    9629    4789.9521
    9630    4756.4324
    9631    4734.5125
    9632    4791.3136
    9633    4751.2344
    9634    4956.3800
    9635    4903.3589
    9636    4794.2091
    9637    4857.8544
    9638    4903.8229
    9639    4856.3284
    9640    4889.5775
    9641    4901.4900
    9642    4818.4347
    9643    4780.2227
    9644    4622.5365
    9645    4876.2943
    9646    4786.6195
    9647    4740.4023
    9648    4784.5160
    9649    4784.3938
    9650    4786.6070
    9651    4903.4313
    9652    4935.5786
    9653    4903.9983
    9654    4836.7906
    9655    4897.6762
    9656    4759.6219
    9657    4921.5649
    9658    4946.7052
    9659    4923.1375
    9660    4917.3154
    9661    4825.6485
    9662    4839.8619
    9663    4771.8981
    9664    4776.9069
    9665    4806.2699
    9666    4801.3616
    9667    4778.5366
    9668    4750.9039
    9669    4921.1874
    9670    4884.6387
    9671    4812.8894
    9672    4762.3769
    9673    4770.6075
    9674    4915.2800
    9675    4874.1044
    9676    4893.6338
    9677    4900.9336
    9678    4768.7388
    9679    4786.9296
    9680    4899.4178
    9681    4805.2037
    9682    4653.2599
    9683    4723.3642
    9684    4704.7151
    9685    4785.9555
    9686    4642.6499
    9687    4779.2734
    9688    4666.8549
    9689    4698.9784
    9690    4794.3274
    9691    4748.0247
    9692    4813.4456
    9693    4724.3134
    9694    4842.9844
    9695    4717.6778
    9696    4725.7936
    9697    4894.9229
    9698    4671.1523
    9699    4736.1642
    9700    4714.9927
    9701    4676.2895
    9702    4754.0660
    9703    4658.1470
    9704    4621.3137
    9705    4704.2624
    9706    4672.9762
    9707    4653.8822
    9708    4711.2270
    9709    4736.8444
    9710    4676.1588
    9711    4862.0731
    9712    4781.6936
    9713    4610.8636
    9714    4703.8688
    9715    4658.9766
    9716    4705.5854
    9717    4715.8244
    9718    4742.4088
    9719    4723.1602
    9720    4689.3087
    9721    4690.8415
    9722    4798.7267
    9723    4751.2142
    9724    4721.3438
    9725    4790.7926
    9726    4789.9329
    9727    4790.3208
    9728    4761.5954
    9729    4706.4594
    9730    4816.2047
    9731    4774.3403
    9732    4794.3657
    9733    4670.6064
    9734    4634.9107
    9735    4720.9964
    9736    4884.2805
    9737    4722.3235
    9738    4702.8599
    9739    4697.8170
    9740    4819.6273
    9741    5000.1153
    9742    4659.9402
    9743    4751.0125
    9744    4772.0767
    9745    4868.2982
    9746    4696.1535
    9747    4814.7903
    9748    4841.3854
    9749    4982.6770
    9750    4820.0113
    9751    4728.7184
    9752    4788.0663
    9753    4705.3336
    9754    4752.4717
    9755    4746.3495
    9756    4776.0421
    9757    4833.6369
    9758    4782.7064
    9759    4770.1966
    9760    4846.6206
    9761    4725.9496
    9762    4692.5216
    9763    4644.5124
    9764    4815.1497
    9765    4779.0739
    9766    4798.4276
    9767    4786.8812
    9768    4870.4459
    9769    4835.3635
    9770    4869.8907
    9771    4916.2225
    9772    4868.6831
    9773    4778.1729
    9774    4790.5585
    9775    4779.4353
    9776    4677.9775
    9777    4792.1836
    9778    4862.8338
    9779    4729.5438
    9780    4880.6144
    9781    4791.7298
    9782    4796.2657
    9783    4841.3668
    9784    4804.6095
    9785    4717.8631
    9786    4737.5573
    9787    4841.8987
    9788    4716.1448
    9789    4720.4651
    9790    4851.8270
    9791    4748.0306
    9792    4810.7019
    9793    4866.4450
    9794    4839.6796
    9795    4889.8806
    9796    4811.2608
    9797    4842.3253
    9798    4853.4870
    9799    4831.9608
    9800    4751.2165
    9801    4813.0792
    9802    4829.4752
    9803    4711.4780
    9804    4746.9897
    9805    4658.6713
    9806    4563.7107
    9807    4639.5170
    9808    4788.4216
    9809    4649.1362
    9810    4490.2390
    9811    4612.1295
    9812    4629.6769
    9813    4697.5554
    9814    4591.6945
    9815    4707.8708
    9816    4571.1633
    9817    4702.0361
    9818    4650.6629
    9819    4628.6404
    9820    4686.5480
    9821    4531.5775
    9822    4498.7783
    9823    4650.6034
    9824    4675.5076
    9825    4564.6527
    9826    4656.8594
    9827    4604.1135
    9828    4732.7843
    9829    4603.6994
    9830    4618.7257
    9831    4705.1676
    9832    4677.5190
    9833    4556.3209
    9834    4588.5476
    9835    4614.3639
    9836    4640.8353
    9837    4759.2826
    9838    4558.5631
    9839    4710.6643
    9840    4566.7318
    9841    4722.2684
    9842    4686.6020
    9843    4638.2619
    9844    4705.9982
    9845    4643.4976
    9846    4722.4935
    9847    4599.0328
    9848    4569.9797
    9849    4734.0142
    9850    4663.1631
    9851    4575.7203
    9852    4559.2209
    9853    4752.3355
    9854    4506.6758
    9855    4629.1279
    9856    4525.6616
    9857    4609.3466
    9858    4593.2758
    9859    4513.0984
    9860    4446.7760
    9861    4517.6333
    9862    4513.8505
    9863    4626.6529
    9864    4575.0575
    9865    4693.8696
    9866    4658.7171
    9867    4498.4193
    9868    4629.8019
    9869    4472.9255
    9870    4621.7729
    9871    4630.0253
    9872    4511.6515
    9873    4669.8949
    9874    4600.4298
    9875    4646.2151
    9876    4537.7813
    9877    4500.3698
    9878    4530.0684
    9879    4625.3505
    9880    4497.4074
    9881    4618.2910
    9882    4654.7295
    9883    4688.9316
    9884    4693.7817
    9885    4595.0793
    9886    4604.5041
    9887    4734.0470
    9888    4626.3883
    9889    4793.0490
    9890    4723.7904
    9891    4689.9857
    9892    4700.3716
    9893    4681.7603
    9894    4671.1320
    9895    4670.6713
    9896    4668.1985
    9897    4638.5652
    9898    4647.9449
    9899    4571.2892
    9900    4678.5067
    9901    4630.0229
    9902    4488.5315
    9903    4566.1455
    9904    4593.3874
    9905    4653.1511
    9906    4606.4932
    9907    4541.7634
    9908    4697.7695
    9909    4630.8178
    9910    4789.2804
    9911    4671.4238
    9912    4782.7402
    9913    4600.4314
    9914    4710.1813
    9915    4720.3762
    9916    4638.1097
    9917    4693.7829
    9918    4692.6178
    9919    4644.0405
    9920    4784.8783
    9921    4723.5739
    9922    4698.4180
    9923    4687.9306
    9924    4756.8245
    9925    4676.7088
    9926    4707.4381
    9927    4666.1902
    9928    4823.9878
    9929    4636.0391
    9930    4647.1473
    9931    4609.9058
    9932    4628.3770
    9933    4707.0130
    9934    4587.0155
    9935    4590.1290
    9936    4662.4599
    9937    4585.5624
    9938    4689.9240
    9939    4739.7675
    9940    4620.3374
    9941    4624.1739
    9942    4478.3345
    9943    4622.1879
    9944    4689.8230
    9945    4605.5422
    9946    4650.9634
    9947    4559.8712
    9948    4740.4257
    9949    4738.9115
    9950    4667.6437
    9951    4607.7073
    9952    4566.2746
    9953    4715.5972
    9954    4557.0347
    9955    4729.2849
    9956    4646.0211
    9957    4663.8586
    9958    4581.2935
    9959    4599.2004
    9960    4628.7649
    9961    4678.9970
    9962    4696.8209
    9963    4650.6373
    9964    4744.2246
    9965    4616.6469
    9966    4648.2331
    9967    4713.5411
    9968    4605.2925
    9969    4724.2000
    9970    4780.0876
    9971    4708.2895
    9972    4801.3351
    9973    4771.2700
    9974    4891.4171
    9975    4749.6303
    9976    4834.2823
    9977    4751.4406
    9978    4679.4220
    9979    4790.5649
    9980    4871.8058
    9981    4774.3678
    9982    4776.6460
    9983    4740.7237
    9984    4751.7470
    9985    4797.6186
    9986    4756.1383
    9987    4804.5325
    9988    4654.2702
    9989    4717.2026
    9990    4766.3709
    9991    4771.4413
    9992    4672.3051
    9993    4866.9129
    9994    4738.1255
    9995    4839.7151
    9996    4849.5520
    9997    4781.2092
    9998    4870.3173
    9999    4883.6065
   10000    4998.8711
   10001    4891.9179
   10002    4851.3533
   10003    4847.1863
   10004    4693.3235
   10005    5003.9100
   10006    4887.6269
   10007    4786.4153
   10008    4807.5479
   10009    4781.1263
   10010    4814.2344
   10011    4881.6308
   10012    4936.3206
   10013    4839.8900
   10014    4839.0200
   10015    4852.5473
   10016    4867.5818
   10017    4935.6941
   10018    4842.4846
   10019    5049.2455
   10020    4900.3953
   10021    4844.2617
   10022    4971.9590
   10023    4922.7291
   10024    4893.7682
   10025    4935.3908
   10026    5003.1906
   10027    4901.4067
   10028    4969.2566
   10029    4894.2016
   10030    4951.4521
   10031    4855.0307
   10032    4879.9232
   10033    4880.5453
   10034    5039.3079
   10035    4843.0737
   10036    4901.4982
   10037    4894.2539
   10038    4934.1533
   10039    4869.2647
   10040    4814.4292
   10041    4837.5496
   10042    4874.9329
   10043    4935.3560
   10044    4925.6524
   10045    4990.6382
   10046    4931.8179
   10047    4889.4880
   10048    4859.3696
   10049    5001.8176
   10050    4871.8076
   10051    4922.8851
   10052    5008.9682
   10053    4932.6931
   10054    4838.0269
   10055    4967.9141
   10056    4982.5728
   10057    5062.7565
   10058    4913.8216
   10059    4927.7032
   10060    4953.3202
   10061    4978.7054
   10062    5036.1877
   10063    5075.2466
   10064    5059.7223
   10065    4969.0114
   10066    5112.0776
   10067    5046.3342
   10068    5047.1102
   10069    4905.1502
   10070    5009.8043
   10071    4957.0106
   10072    4998.9771
   10073    5063.7777
   10074    5043.9619
   10075    5002.9517
   10076    4844.2893
   10077    4862.3425
   10078    4777.4029
   10079    4894.3669
   10080    4828.4750
   10081    4715.9582
   10082    4883.5932
   10083    4737.9696
   10084    4848.7116
   10085    4918.8230
   10086    4850.2063
   10087    5139.4660
   10088    4988.9663
   10089    4956.6203
   10090    5050.0439
   10091    5056.5867
   10092    4764.7079
   10093    4888.5900
   10094    4922.0616
   10095    5021.1727
   10096    4997.0289
   10097    4955.4963
   10098    4840.9335
   10099    4961.5414
   10100    4990.8580
   10101    5001.6689
   10102    5024.9513
   10103    4979.6109
   10104    4933.8332
   10105    4861.0516
   10106    4983.9334
   10107    4927.1790
   10108    4768.8621
   10109    4837.3195
   10110    4866.5891
   10111    4812.9994
   10112    4795.7638
   10113    4777.8857
   10114    4811.3581
   10115    4928.4598
   10116    4774.3295
   10117    4900.8299
   10118    4830.8195
   10119    4758.7035
   10120    4825.1638
   10121    4767.9274
   10122    4857.7786
   10123    4811.4298
   10124    4954.2595
   10125    4838.2406
   10126    4923.3251
   10127    5004.5215
   10128    4966.6657
   10129    4968.0084
   10130    4975.3052
   10131    4781.5278
   10132    5015.2572
   10133    4848.4435
   10134    4840.2003
   10135    4924.2121
   10136    4852.0611
   10137    4847.7225
   10138    4947.2581
   10139    4890.4173
   10140    5019.6866
   10141    5082.6221
   10142    5064.4055
   10143    4999.8063
   10144    4971.5733
   10145    4915.3807
   10146    4944.6706
   10147    4966.0026
   10148    4979.2913
   10149    4941.4784
   10150    4935.3389
   10151    4988.2490
   10152    5079.4393
   10153    4919.1210
   10154    4948.4779
   10155    4940.8578
   10156    4918.0172
   10157    4939.5750
   10158    4902.3840
   10159    4960.2904
   10160    4907.4580
   10161    4894.9646
   10162    4998.7871
   10163    4945.7382
   10164    4951.5485
   10165    4784.3703
   10166    5031.1010
   10167    4938.7803
   10168    4966.5174
   10169    4974.9070
   10170    4977.9404
   10171    4809.1683
   10172    4960.3808
   10173    4990.0329
   10174    4996.4419
   10175    4984.4592
   10176    4935.0398
   10177    4892.3980
   10178    4894.6784
   10179    4881.5735
   10180    4945.7043
   10181    4911.1426
   10182    4908.3599
   10183    4944.6534
   10184    4936.5355
   10185    4944.7428
   10186    4941.0927
   10187    4908.3384
   10188    4912.8630
   10189    4963.7728
   10190    4835.8063
   10191    5041.1940
   10192    5078.5877
   10193    4957.5974
   10194    4919.3505
   10195    4974.2593
   10196    4783.8642
   10197    5044.0200
   10198    4894.2720
   10199    4894.8708
   10200    4843.6354
   10201    4841.3904
   10202    4847.6841
   10203    4895.4453
   10204    4760.9027
   10205    4835.3049
   10206    5029.7790
   10207    4914.4517
   10208    4818.5168
   10209    4854.6785
   10210    4955.5205
   10211    5038.6086
   10212    4851.7743
   10213    4914.4413
   10214    4770.1664
   10215    4901.2193
   10216    4840.9754
   10217    4900.0960
   10218    4785.6181
   10219    4778.8239
   10220    4785.6647
   10221    4874.3863
   10222    4834.5994
   10223    4758.4864
   10224    4873.1165
   10225    4910.7952
   10226    4849.8433
   10227    4744.0417
   10228    4904.4474
   10229    4876.8506
   10230    4890.5671
   10231    4701.0534
   10232    4856.3026
   10233    4894.6943
   10234    4851.3663
   10235    4934.9389
   10236    4798.8818
   10237    4801.4081
   10238    4819.9325
   10239    4862.9377
   10240    4762.8919
   10241    4806.4281
   10242    4804.9042
   10243    4846.4561
   10244    4868.2490
   10245    4699.8100
   10246    4753.9458
   10247    4834.5935
   10248    4769.8459
   10249    4733.1326
   10250    4796.3296
   10251    4706.0982
   10252    4797.5072
   10253    4743.6789
   10254    4830.1663
   10255    4956.4592
   10256    4855.6994
   10257    4843.4351
   10258    4853.8271
   10259    4925.7044
   10260    4783.2110
   10261    4774.9502
   10262    4790.4016
   10263    4816.6673
   10264    4798.8731
   10265    4753.4174
   10266    4686.4127
   10267    4652.0200
   10268    4778.5634
   10269    4758.6044
   10270    4916.6444
   10271    4769.1705
   10272    4630.4645
   10273    4730.5728
   10274    4836.7768
   10275    4867.5846
   10276    4726.2828
   10277    4667.9411
   10278    4794.0976
   10279    4787.3427
   10280    4897.7294
   10281    4806.2346
   10282    4766.0634
   10283    4857.2843
   10284    4676.7281
   10285    4829.1542
   10286    4862.3813
   10287    4767.8113
   10288    4712.8812
   10289    4719.5444
   10290    4841.3944
   10291    4906.1900
   10292    4787.7618
   10293    4735.3695
   10294    4670.8486
   10295    4549.2965
   10296    4665.9702
   10297    4634.0189
   10298    4765.9402
   10299    4721.2589
   10300    4593.5042
   10301    4716.1972
   10302    4680.7230
   10303    4748.0812
   10304    4583.1545
   10305    4770.2856
   10306    4759.9259
   10307    4824.8246
   10308    4621.5832
   10309    4743.3092
   10310    4754.5881
   10311    4680.8899
   10312    4699.8541
   10313    4721.8829
   10314    4642.9931
   10315    4621.8157
   10316    4662.3923
   10317    4687.3111
   10318    4658.3759
   10319    4740.2175
   10320    4676.8166
   10321    4629.0972
   10322    4683.1679
   10323    4701.6479
   10324    4672.8931
   10325    4541.2450
   10326    4783.2075
   10327    4714.6673
   10328    4737.7657
   10329    4769.6241
   10330    4827.3239
   10331    4740.9343
   10332    4866.5660
   10333    4836.2339
   10334    4765.2016
   10335    4648.8866
   10336    4789.7270
   10337    4947.3122
   10338    4744.3753
   10339    4816.7622
   10340    4904.2087
   10341    4730.3626
   10342    4774.3220
   10343    4768.7732
   10344    4807.3764
   10345    4744.1231
   10346    4816.8966
   10347    4761.2342
   10348    4760.4665
   10349    4927.6868
   10350    4700.7629
   10351    4582.9282
   10352    4713.0951
   10353    4713.9616
   10354    4734.3780
   10355    4731.1348
   10356    4743.3290
   10357    4742.2597
   10358    4583.7459
   10359    4786.0923
   10360    4684.8811
   10361    4742.4105
   10362    4766.7713
   10363    4710.1593
   10364    4696.0690
   10365    4604.1746
   10366    4517.9461
   10367    4656.5044
   10368    4663.3527
   10369    4644.2280
   10370    4519.2702
   10371    4666.8381
   10372    4627.8998
   10373    4615.6918
   10374    4642.4037
   10375    4702.8024
   10376    4653.1883
   10377    4642.8125
   10378    4729.7036
   10379    4820.1911
   10380    4660.2973
   10381    4692.5542
   10382    4691.9299
   10383    4758.8239
   10384    4648.0724
   10385    4685.8236
   10386    4701.3283
   10387    4702.0999
   10388    4794.8227
   10389    4653.7725
   10390    4821.1140
   10391    4784.1844
   10392    4805.8456
   10393    4855.3910
   10394    4663.8657
   10395    4787.3070
   10396    4673.5670
   10397    4821.7740
   10398    4649.1250
   10399    4746.0868
   10400    4590.4807
   10401    4692.6705
   10402    4753.3896
   10403    4745.3529
   10404    4761.4669
   10405    4762.7281
   10406    4756.6188
   10407    4660.7673
   10408    4674.2752
   10409    4720.9131
   10410    4705.5774
   10411    4578.3352
   10412    4625.0511
   10413    4680.6960
   10414    4632.3623
   10415    4623.0460
   10416    4706.2631
   10417    4785.6624
   10418    4772.3187
   10419    4781.2546
   10420    4744.8480
   10421    4774.4322
   10422    4707.5324
   10423    4823.1448
   10424    4840.0351
   10425    4726.1942
   10426    4751.7180
   10427    4820.0634
   10428    4721.2420
   10429    4802.5339
   10430    4705.3543
   10431    4756.8767
   10432    4740.8664
   10433    4693.7780
   10434    4750.2503
   10435    4702.1036
   10436    4573.5779
   10437    4750.4317
   10438    4675.8023
   10439    4641.6277
   10440    4736.4745
   10441    4717.5267
   10442    4652.9985
   10443    4662.0314
   10444    4591.5939
   10445    4603.0455
   10446    4728.2679
   10447    4748.3490
   10448    4669.0048
   10449    4646.7093
   10450    4626.2540
   10451    4684.4493
   10452    4586.9524
   10453    4755.5302
   10454    4611.1757
   10455    4684.7021
   10456    4756.0325
   10457    4679.3799
   10458    4775.7356
   10459    4656.9715
   10460    4751.5595
   10461    4572.8319
   10462    4554.7434
   10463    4615.1349
   10464    4751.1552
   10465    4694.2482
   10466    4769.1849
   10467    4657.5063
   10468    4604.5957
   10469    4701.6486
   10470    4670.1195
   10471    4736.1390
   10472    4755.4275
   10473    4734.1821
   10474    4675.8221
   10475    4666.2366
   10476    4719.4756
   10477    4770.2566
   10478    4652.5243
   10479    4628.3510
   10480    4686.4424
   10481    4711.5649
   10482    4739.8344
   10483    4827.7992
   10484    4837.9426
   10485    4724.0021
   10486    4785.9340
   10487    4651.8114
   10488    4500.9785
   10489    4688.5121
   10490    4767.3872
   10491    4698.6695
   10492    4587.0110
   10493    4613.6756
   10494    4513.8802
   10495    4635.5574
   10496    4553.5782
   10497    4702.6745
   10498    4531.6287
   10499    4681.8094
   10500    4678.9748
   10501    4533.5606
   10502    4624.0031
   10503    4683.9893
   10504    4623.7650
   10505    4726.4107
   10506    4766.7578
   10507    4770.7913
   10508    4711.2679
   10509    4876.9780
   10510    4874.7779
   10511    4870.7656
   10512    4886.3671
   10513    4866.3655
   10514    4801.3474
   10515    4774.5890
   10516    4859.0598
   10517    4567.9262
   10518    4625.5298
   10519    4694.8779
   10520    4626.3069
   10521    4648.7778
   10522    4678.3827
   10523    4754.4863
   10524    4632.6992
   10525    4848.6707
   10526    4816.0235
   10527    4768.8884
   10528    4657.9476
   10529    4861.5000
   10530    4693.0965
   10531    4764.9247
   10532    4691.8070
   10533    4721.5614
   10534    4844.4883
   10535    4660.4914
   10536    4735.1936
   10537    4711.1940
   10538    4700.3259
   10539    4736.7301
   10540    4613.1044
   10541    4637.4693
   10542    4738.2953
   10543    4740.4180
   10544    4822.1058
   10545    4831.0831
   10546    4812.4742
   10547    4746.6159
   10548    4725.5541
   10549    4732.3804
   10550    4729.0526
   10551    4900.0911
   10552    4734.7818
   10553    4668.4576
   10554    4756.4665
   10555    4764.8685
   10556    4741.5766
   10557    4634.4802
   10558    4563.6386
   10559    4483.9472
   10560    4530.7042
   10561    4499.0336
   10562    4507.3645
   10563    4629.7960
   10564    4645.7786
   10565    4802.8632
   10566    4627.4522
   10567    4669.6119
   10568    4681.4755
   10569    4673.7625
   10570    4725.7801
   10571    4649.6154
   10572    4790.9348
   10573    4799.8189
   10574    4776.9071
   10575    4759.9515
   10576    4714.7807
   10577    4707.9203
   10578    4616.2302
   10579    4736.7946
   10580    4611.9076
   10581    4703.9836
   10582    4781.4932
   10583    4624.9669
   10584    4765.2349
   10585    4676.7531
   10586    4593.2671
   10587    4639.9216
   10588    4683.0214
   10589    4642.7220
   10590    4802.5853
   10591    4586.1472
   10592    4681.5626
   10593    4670.7755
   10594    4709.9708
   10595    4726.5957
   10596    4728.2549
   10597    4666.5683
   10598    4810.6691
   10599    4852.2546
   10600    4844.3303
   10601    4776.7112
   10602    4726.8299
   10603    4786.2645
   10604    4923.6800
   10605    4775.5213
   10606    4813.5433
   10607    4824.0449
   10608    4915.6765
   10609    5023.8192
   10610    4834.2049
   10611    4896.6863
   10612    4832.5556
   10613    4852.1933
   10614    4725.4334
   10615    4698.6341
   10616    4796.3510
   10617    4677.4003
   10618    4770.7782
   10619    4528.1990
   10620    4665.3150
   10621    4586.9496
   10622    4714.7456
   10623    4561.0199
   10624    4810.7026
   10625    4783.4961
   10626    4696.3530
   10627    4905.9076
   10628    4783.2691
   10629    4845.6351
   10630    4650.9450
   10631    4769.4345
   10632    4896.7593
   10633    4826.8892
   10634    4754.3151
   10635    4875.7591
   10636    4733.6614
   10637    4891.6467
   10638    4843.7837
   10639    4762.1810
   10640    4634.1127
   10641    4653.7968
   10642    4740.3367
   10643    4761.9035
   10644    4792.2704
   10645    4519.7701
   10646    4594.0883
   10647    4831.5973
   10648    4625.3849
   10649    4701.0599
   10650    4565.7977
   10651    4570.9834
   10652    4627.5953
   10653    4558.2783
   10654    4576.6847
   10655    4616.0811
   10656    4516.5612
   10657    4547.9413
   10658    4706.2474
   10659    4609.5295
   10660    4713.6178
   10661    4597.0477
   10662    4763.9362
   10663    4576.2265
   10664    4569.0118
   10665    4556.6352
   10666    4488.9184
   10667    4539.2449
   10668    4689.6269
   10669    4634.8948
   10670    4711.5774
   10671    4655.8990
   10672    4557.5970
   10673    4740.9687
   10674    4824.0049
   10675    4680.2847
   10676    4626.0195
   10677    4812.2298
   10678    4898.8170
   10679    4694.4707
   10680    4682.8636
   10681    4698.3931
   10682    4772.4549
   10683    4673.8731
   10684    4741.5300
   10685    4644.8032
   10686    4739.1079
   10687    4632.0581
   10688    4617.4938
   10689    4645.1026
   10690    4585.5244
   10691    4598.1201
   10692    4589.1315
   10693    4582.6244
   10694    4558.2698
   10695    4514.3543
   10696    4568.8009
   10697    4603.8965
   10698    4683.9198
   10699    4582.5526
   10700    4869.8840
   10701    4583.0614
   10702    4586.6005
   10703    4634.0657
   10704    4681.4729
   10705    4689.9597
   10706    4538.9483
   10707    4630.9773
   10708    4643.8941
   10709    4669.9528
   10710    4597.1979
   10711    4749.8099
   10712    4672.9883
   10713    4714.2966
   10714    4654.3431
   10715    4524.9111
   10716    4591.0112
   10717    4631.6737
   10718    4664.6748
   10719    4576.0009
   10720    4541.3926
   10721    4515.8170
   10722    4600.6395
   10723    4609.9333
   10724    4684.4187
   10725    4667.8149
   10726    4652.6283
   10727    4729.9498
   10728    4797.8322
   10729    4621.7056
   10730    4565.5275
   10731    4628.8651
   10732    4567.8520
   10733    4540.4814
   10734    4541.8121
   10735    4514.0645
   10736    4611.9316
   10737    4496.4965
   10738    4545.0913
   10739    4566.2820
   10740    4578.0594
   10741    4491.0557
   10742    4546.8088
   10743    4658.4260
   10744    4675.4486
   10745    4561.8375
   10746    4509.6288
   10747    4671.3287
   10748    4791.4839
   10749    4528.2475
   10750    4653.5452
   10751    4512.2042
   10752    4512.6041
   10753    4520.9980
   10754    4569.0435
   10755    4719.6847
   10756    4698.2651
   10757    4594.0075
   10758    4544.3636
   10759    4623.2652
   10760    4714.5369
   10761    4602.4138
   10762    4598.5065
   10763    4743.5764
   10764    4702.2776
   10765    4645.2761
   10766    4685.4135
   10767    4611.2255
   10768    4589.4019
   10769    4691.9082
   10770    4745.5024
   10771    4739.4838
   10772    4589.0135
   10773    4583.5176
   10774    4738.6514
   10775    4720.0747
   10776    4723.4826
   10777    4949.3346
   10778    4870.5253
   10779    4873.4518
   10780    4916.8964
   10781    4810.5685
   10782    4651.2842
   10783    4626.5020
   10784    4616.3780
   10785    4807.8115
   10786    4745.9875
   10787    4713.9101
   10788    4714.7751
   10789    4861.3362
   10790    4837.1346
   10791    4661.6627
   10792    4699.1698
   10793    4619.6422
   10794    4775.1758
   10795    4766.6478
   10796    4630.3953
   10797    4629.6208
   10798    4682.8436
   10799    4698.3173
   10800    4693.4021
   10801    4580.0635
   10802    4692.8420
   10803    4580.4481
   10804    4652.1388
   10805    4743.2559
   10806    4736.3780
   10807    4802.8008
   10808    4759.8251
   10809    4796.7951
   10810    4845.6113
   10811    4603.5687
   10812    4782.5962
   10813    4678.4044
   10814    4766.5339
   10815    4800.9733
   10816    4709.7679
   10817    4807.2653
   10818    4678.1140
   10819    4734.1629
   10820    4907.5897
   10821    4675.8340
   10822    4706.6104
   10823    4786.6849
   10824    4829.4378
   10825    4777.4873
   10826    4842.2138
   10827    4904.7157
   10828    4777.6783
   10829    4801.6879
   10830    4728.2848
   10831    4668.2871
   10832    4771.7307
   10833    4662.3916
   10834    4742.0575
   10835    4694.7930
   10836    4668.6391
   10837    4709.7136
   10838    4777.9688
   10839    4708.3407
   10840    4787.6053
   10841    4745.3779
   10842    4754.9527
   10843    4684.5484
   10844    4748.9954
   10845    4698.8216
   10846    4661.8664
   10847    4723.0423
   10848    4707.0762
   10849    4665.4747
   10850    4759.8434
   10851    4684.0408
   10852    4713.4693
   10853    4754.5046
   10854    4753.8292
   10855    4838.2001
   10856    4715.0755
   10857    4822.6073
   10858    4865.0723
   10859    4687.4925
   10860    4791.6241
   10861    4799.0674
   10862    4786.9774
   10863    4761.1904
   10864    4665.3217
   10865    4599.6321
   10866    4893.0320
   10867    4790.7430
   10868    4644.3340
   10869    4687.0983
   10870    4605.8806
   10871    4775.7098
   10872    4764.4434
   10873    4608.3547
   10874    4698.9107
   10875    4670.5941
   10876    4676.5757
   10877    4768.8172
   10878    4602.8621
   10879    4731.0589
   10880    4617.1249
   10881    4579.6723
   10882    4632.9582
   10883    4652.6356
   10884    4736.3263
   10885    4663.1165
   10886    4770.5631
   10887    4568.5228
   10888    4528.4948
   10889    4576.7686
   10890    4636.0671
   10891    4613.6334
   10892    4536.3525
   10893    4502.7431
   10894    4505.3088
   10895    4598.8152
   10896    4610.6518
   10897    4579.6144
   10898    4613.8524
   10899    4642.2420
   10900    4615.3454
   10901    4656.3687
   10902    4696.5963
   10903    4512.4333
   10904    4616.4518
   10905    4492.1681
   10906    4440.7508
   10907    4510.8572
   10908    4602.1378
   10909    4482.4191
   10910    4528.7739
   10911    4493.9056
   10912    4630.1995
   10913    4586.5140
   10914    4660.1791
   10915    4705.9108
   10916    4575.7927
   10917    4503.9831
   10918    4698.4427
   10919    4583.3638
   10920    4682.9088
   10921    4721.1492
   10922    4794.8437
   10923    4839.1213
   10924    4575.6688
   10925    4736.3412
   10926    4586.1906
   10927    4654.8284
   10928    4697.0267
   10929    4562.3182
   10930    4624.2323
   10931    4569.3271
   10932    4647.9971
   10933    4445.1448
   10934    4594.8887
   10935    4624.0503
   10936    4657.4803
   10937    4678.0249
   10938    4712.2708
   10939    4740.4400
   10940    4735.0229
   10941    4590.1734
   10942    4592.5391
   10943    4627.4225
   10944    4479.3059
   10945    4537.7820
   10946    4692.9074
   10947    4638.3763
   10948    4578.5799
   10949    4578.2016
   10950    4609.7955
   10951    4591.3064
   10952    4533.3514
   10953    4586.3848
   10954    4607.6992
   10955    4604.1865
   10956    4556.7936
   10957    4673.6520
   10958    4642.8203
   10959    4663.9892
   10960    4755.8337
   10961    4573.1374
   10962    4484.3808
   10963    4634.8287
   10964    4565.2770
   10965    4473.1917
   10966    4554.2380
   10967    4543.4021
   10968    4497.7895
   10969    4567.6083
   10970    4613.5693
   10971    4720.6826
   10972    4469.0538
   10973    4681.2887
   10974    4544.5317
   10975    4537.9349
   10976    4529.4480
   10977    4454.3444
   10978    4521.0076
   10979    4550.4523
   10980    4604.3948
   10981    4706.5296
   10982    4676.8452
   10983    4570.8745
   10984    4684.1887
   10985    4536.8067
   10986    4571.6358
   10987    4594.6511
   10988    4656.5669
   10989    4565.4772
   10990    4455.1972
   10991    4489.8017
   10992    4629.3819
   10993    4549.9044
   10994    4670.7704
   10995    4577.2211
   10996    4571.6369
   10997    4595.7428
   10998    4610.0614
   10999    4558.3085
   11000    4606.6325
   11001    4660.4579
   11002    4593.2488
   11003    4694.4855
   11004    4668.6501
   11005    4672.4247
   11006    4634.4548
   11007    4703.0129
   11008    4618.2007
   11009    4665.4172
   11010    4739.3778
   11011    4631.3018
   11012    4669.6122
   11013    4701.4250
   11014    4797.3828
   11015    4711.4967
   11016    4516.6797
   11017    4641.8734
   11018    4711.0952
   11019    4620.2973
   11020    4726.7218
   11021    4747.7458
   11022    4706.6350
   11023    4756.6859
   11024    4804.1233
   11025    4802.0538
   11026    4706.1917
   11027    4832.1281
   11028    4782.3337
   11029    4891.6278
   11030    4735.2066
   11031    4795.0761
   11032    4783.1116
   11033    4760.6252
   11034    4732.6696
   11035    4679.2439
   11036    4823.0557
   11037    4726.3995
   11038    4573.8299
   11039    4606.9111
   11040    4785.3648
   11041    4762.3063
   11042    4917.3511
   11043    4826.9596
   11044    4698.5637
   11045    4813.2660
   11046    4817.3930
   11047    4949.0861
   11048    4762.4913
   11049    4722.8440
   11050    4927.9110
   11051    4755.3494
   11052    4632.0365
   11053    4814.5713
   11054    4753.0332
   11055    4669.8368
   11056    4747.2776
   11057    4642.7563
   11058    4735.7253
   11059    4752.5642
   11060    4941.7199
   11061    4661.3471
   11062    4799.0061
   11063    4723.4946
   11064    4686.2302
   11065    4699.1032
   11066    4682.3219
   11067    4779.6916
   11068    4727.7504
   11069    4742.9298
   11070    4846.0801
   11071    4878.0521
   11072    4991.8229
   11073    4928.1714
   11074    4684.3079
   11075    4832.8683
   11076    4769.6181
   11077    4674.5268
   11078    4744.6012
   11079    4843.7180
   11080    4835.3123
   11081    4791.3689
   11082    4561.4669
   11083    4752.8159
   11084    4768.3608
   11085    4849.3509
   11086    4874.1513
   11087    4730.8456
   11088    4831.8757
   11089    4852.9423
   11090    4717.1831
   11091    4750.6147
   11092    4677.4090
   11093    4839.7854
   11094    4839.7241
   11095    4776.0122
   11096    4815.0013
   11097    4801.0119
   11098    4865.9749
   11099    4869.4236
   11100    4787.5076
   11101    4860.8662
   11102    4744.0466
   11103    4771.6483
   11104    4737.4144
   11105    4762.4342
   11106    4839.3094
   11107    4895.6348
   11108    4751.1180
   11109    4882.2270
   11110    4736.6542
   11111    4714.3795
   11112    4858.3258
   11113    4948.4746
   11114    5008.3494
   11115    4968.2496
   11116    5090.4884
   11117    4928.9817
   11118    5027.5009
   11119    4798.2465
   11120    4872.9634
   11121    4847.9735
   11122    4855.6900
   11123    4881.0590
   11124    4771.8351
   11125    4722.2581
   11126    4848.9566
   11127    4763.6768
   11128    4725.6092
   11129    4852.3775
   11130    4749.3077
   11131    4915.6030
   11132    4867.6894
   11133    4831.3347
   11134    4740.4726
   11135    4689.4822
   11136    4754.3279
   11137    4839.9854
   11138    4729.1031
   11139    4672.7708
   11140    4810.0896
   11141    4823.8260
   11142    4755.4025
   11143    4682.8693
   11144    4719.0060
   11145    4698.3638
   11146    4889.7826
   11147    4901.1806
   11148    4911.4513
   11149    5002.7960
   11150    4766.6389
   11151    4873.2099
   11152    4899.4692
   11153    4937.2637
   11154    4814.4769
   11155    4821.0037
   11156    4775.3615
   11157    4848.4963
   11158    4863.8621
   11159    4819.9813
   11160    4810.2125
   11161    4782.5626
   11162    4848.0119
   11163    4849.2015
   11164    4909.4278
   11165    4914.8234
   11166    4857.1880
   11167    4901.5210
   11168    4741.7030
   11169    4757.1965
   11170    4798.5718
   11171    4734.6670
   11172    4729.9723
   11173    4685.7896
   11174    4797.8951
   11175    4710.6269
   11176    4754.5376
   11177    4802.7975
   11178    4823.7222
   11179    4649.2306
   11180    4774.9553
   11181    4606.8640
   11182    4770.0187
   11183    4671.4722
   11184    4629.9732
   11185    4756.4968
   11186    4745.7942
   11187    4662.0437
   11188    4725.6410
   11189    4681.9861
   11190    4817.7920
   11191    4712.6971
   11192    4766.8403
   11193    4868.0344
   11194    4749.2026
   11195    4914.4719
   11196    4664.8298
   11197    4761.6059
   11198    4787.2591
   11199    4731.9479
   11200    4777.0836
   11201    4720.5565
   11202    4709.4530
   11203    4769.3434
   11204    4653.7033
   11205    4658.3068
   11206    4778.8535
   11207    4658.5608
   11208    4766.5126
   11209    4751.2634
   11210    4774.0755
   11211    4756.1847
   11212    4650.4625
   11213    4811.2947
   11214    4814.3915
   11215    4734.4785
   11216    4767.6194
   11217    4802.2612
   11218    4771.5365
   11219    4886.8376
   11220    4738.1464
   11221    4721.7206
   11222    4752.6679
   11223    4753.1118
   11224    4854.1664
   11225    4771.3597
   11226    4823.8412
   11227    4846.1181
   11228    4787.6846
   11229    4787.1066
   11230    4832.2321
   11231    4821.7977
   11232    4800.5237
   11233    4870.2956
   11234    4823.4132
   11235    4983.4682
   11236    4882.3416
   11237    4849.7367
   11238    4816.5542
   11239    4719.2956
   11240    4828.5028
   11241    4849.2220
   11242    4961.5944
   11243    4773.1048
   11244    4697.6438
   11245    4832.2093
   11246    4800.5988
   11247    4897.1570
   11248    4718.2278
   11249    4708.7440
   11250    4647.8057
   11251    4790.2000
   11252    4687.8948
   11253    4680.1693
   11254    4759.0349
   11255    4880.0328
   11256    4839.3521
   11257    4749.5718
   11258    4765.0436
   11259    4736.8122
   11260    4823.6709
   11261    4824.8053
   11262    4710.5359
   11263    4881.8047
   11264    4760.7743
   11265    4747.9044
   11266    4665.3132
   11267    4819.8708
   11268    4625.2493
   11269    4666.5076
   11270    4713.4645
   11271    4759.9073
   11272    4706.5898
   11273    4732.6982
   11274    4841.5732
   11275    4559.7268
   11276    4603.8687
   11277    4684.2313
   11278    4706.5357
   11279    4790.7027
   11280    4801.4712
   11281    4885.3199
   11282    4785.1221
   11283    4995.2477
   11284    4891.2426
   11285    4939.8134
   11286    4927.8677
   11287    4763.9067
   11288    4870.9830
   11289    4754.8337
   11290    4734.2528
   11291    4753.0733
   11292    4825.4463
   11293    4800.5017
   11294    4838.2907
   11295    4819.0104
   11296    4704.6530
   11297    4785.3916
   11298    4913.4999
   11299    4827.4991
   11300    4737.8114
   11301    4776.6762
   11302    4764.7992
   11303    4906.2320
   11304    4754.1405
   11305    4785.5986
   11306    4733.9656
   11307    4709.5502
   11308    4748.7294
   11309    4902.9748
   11310    4701.6927
   11311    4803.8917
   11312    4754.1916
   11313    4819.4971
   11314    4816.3231
   11315    4763.1904
   11316    4901.6144
   11317    4867.2690
   11318    4816.7635
   11319    4735.3729
   11320    4815.4379
   11321    4871.7045
   11322    4769.5427
   11323    4694.3305
   11324    4793.9317
   11325    4787.1140
   11326    4747.3274
   11327    4801.4746
   11328    4877.8796
   11329    4773.0858
   11330    4760.1681
   11331    4740.2888
   11332    4919.9512
   11333    4716.3096
   11334    4656.0828
   11335    4724.6411
   11336    4803.1137
   11337    4737.1723
   11338    4668.3412
   11339    4820.6003
   11340    4717.0551
   11341    4871.5399
   11342    4862.8613
   11343    4846.5612
   11344    4769.8853
   11345    4873.6402
   11346    4901.0692
   11347    4792.6098
   11348    4793.1399
   11349    4785.3602
   11350    4824.0419
   11351    4786.8635
   11352    4904.4164
   11353    4810.3399
   11354    4836.7474
   11355    4920.6494
   11356    4817.9585
   11357    4805.7201
   11358    4824.9526
   11359    4828.5898
   11360    4909.0112
   11361    4901.9737
   11362    4834.8047
   11363    4796.0145
   11364    4798.4198
   11365    4902.6587
   11366    4849.7453
   11367    4830.2642
   11368    4875.9962
   11369    4776.9117
   11370    4884.2331
   11371    4810.1925
   11372    4873.2804
   11373    4910.2982
   11374    5000.5684
   11375    4911.4902
   11376    5013.0349
   11377    4737.9281
   11378    4753.9625
   11379    4813.2114
   11380    4836.0440
   11381    4859.0828
   11382    4695.8249
   11383    4636.9660
   11384    4796.8036
   11385    4682.3746
   11386    4730.5493
   11387    4669.0396
   11388    4809.1359
   11389    4835.8129
   11390    4934.8656
   11391    4740.8684
   11392    4888.0572
   11393    4961.4420
   11394    4735.5358
   11395    4781.6742
   11396    4769.5130
   11397    4797.5757
   11398    4644.1434
   11399    4928.9647
   11400    4690.0677
   11401    4928.9677
   11402    4730.7659
   11403    4822.2957
   11404    4691.2996
   11405    4717.4209
   11406    4689.0575
   11407    4750.1394
   11408    4780.8920
   11409    4792.0469
   11410    4806.1370
   11411    4929.8247
   11412    4756.0166
   11413    4871.6179
   11414    4598.3569
   11415    4730.3193
   11416    4743.6121
   11417    4623.1986
   11418    4556.7408
   11419    4650.9372
   11420    4657.3660
   11421    4583.0003
   11422    4715.5585
   11423    4679.3950
   11424    4698.3641
   11425    4711.0044
   11426    4734.4485
   11427    4825.0253
   11428    4781.0541
   11429    4738.2455
   11430    4775.0039
   11431    4773.1136
   11432    4699.3877
   11433    4681.5336
   11434    4739.1807
   11435    4644.0444
   11436    4741.4234
   11437    4764.0643
   11438    4740.4739
   11439    4715.6109
   11440    4709.7338
   11441    4760.7881
   11442    4844.2417
   11443    4713.3001
   11444    4796.3115
   11445    4700.2729
   11446    4765.0876
   11447    4859.2418
   11448    4837.5516
   11449    4599.9723
   11450    4896.3861
   11451    4887.8086
   11452    4750.6902
   11453    4865.9179
   11454    4845.2908
   11455    4695.4898
   11456    4700.0659
   11457    4737.5110
   11458    4730.5466
   11459    4652.9954
   11460    4790.3401
   11461    4813.2010
   11462    4731.6002
   11463    4829.5945
   11464    4736.1432
   11465    4723.0476
   11466    4680.3240
   11467    4665.2149
   11468    4794.0249
   11469    4825.0906
   11470    4736.2895
   11471    4896.4458
   11472    4696.6077
   11473    4900.2334
   11474    4606.8989
   11475    4795.3542
   11476    4940.2393
   11477    4673.8915
   11478    4684.8756
   11479    4760.7017
   11480    4748.0049
   11481    4695.3353
   11482    4774.8206
   11483    4723.5608
   11484    4805.4216
   11485    4837.9076
   11486    4893.7667
   11487    4705.1765
   11488    4787.6694
   11489    4807.4306
   11490    4753.1253
   11491    4833.1715
   11492    4712.0367
   11493    4634.9972
   11494    4763.3384
   11495    4724.5324
   11496    4793.1261
   11497    4663.9456
   11498    4677.3734
   11499    4661.0957
   11500    4707.3868
   11501    4728.3617
   11502    4808.6268
   11503    4783.6960
   11504    4640.5996
   11505    4676.8377
   11506    4705.9726
   11507    4636.8531
   11508    4765.1219
   11509    4715.0196
   11510    4698.5326
   11511    4718.3452
   11512    4685.2684
   11513    4772.0239
   11514    4715.3856
   11515    4486.7734
   11516    4737.4898
   11517    4744.0331
   11518    4611.8320
   11519    4773.2425
   11520    4762.9403
   11521    4682.7407
   11522    4743.9378
   11523    4676.5898
   11524    4687.1752
   11525    4851.5355
   11526    4692.7996
   11527    4756.1712
   11528    4784.0211
   11529    4700.1625
   11530    4751.1651
   11531    4687.8515
   11532    4707.1617
   11533    4659.0006
   11534    4749.0438
   11535    4737.7972
   11536    4672.5092
   11537    4815.3321
   11538    4732.8290
   11539    4644.5947
   11540    4626.2313
   11541    4708.0433
   11542    4732.2541
   11543    4789.8451
   11544    4729.9755
   11545    4669.6808
   11546    4733.6864
   11547    4851.5292
   11548    4784.7956
   11549    4797.1597
   11550    4747.0470
   11551    4699.6606
   11552    4693.9208
   11553    4669.6345
   11554    4735.5112
   11555    4645.4291
   11556    4471.8647
   11557    4684.3912
   11558    4666.0928
   11559    4649.1935
   11560    4649.0084
   11561    4713.3704
   11562    4646.6456
   11563    4764.6104
   11564    4656.4317
   11565    4635.9610
   11566    4687.1959
   11567    4618.5182
   11568    4703.9374
   11569    4617.4927
   11570    4513.6173
   11571    4563.4284
   11572    4662.8946
   11573    4594.3678
   11574    4674.4144
   11575    4497.9887
   11576    4630.9123
   11577    4640.9644
   11578    4774.0106
   11579    4587.9278
   11580    4736.7572
   11581    4650.9738
   11582    4589.0129
   11583    4626.5422
   11584    4691.2087
   11585    4771.6445
   11586    4688.8985
   11587    4691.3374
   11588    4722.7657
   11589    4670.6840
   11590    4642.9046
   11591    4701.6455
   11592    4691.3995
   11593    4556.6398
   11594    4596.5981
   11595    4701.0433
   11596    4674.9141
   11597    4875.5239
   11598    4819.0337
   11599    4756.1315
   11600    4569.8639
   11601    4707.6584
   11602    4691.6399
   11603    4737.9864
   11604    4744.2793
   11605    4500.2919
   11606    4638.4272
   11607    4669.9385
   11608    4647.8945
   11609    4622.0491
   11610    4642.3771
   11611    4717.9874
   11612    4732.5698
   11613    4593.8691
   11614    4683.0374
   11615    4692.9104
   11616    4599.1221
   11617    4602.3825
   11618    4723.8248
   11619    4524.9417
   11620    4618.8276
   11621    4487.9711
   11622    4539.6405
   11623    4643.5662
   11624    4610.5972
   11625    4709.9598
   11626    4718.1669
   11627    4531.9171
   11628    4502.7699
   11629    4475.6724
   11630    4571.9932
   11631    4593.7790
   11632    4639.6888
   11633    4600.5344
   11634    4547.6999
   11635    4561.1150
   11636    4600.1253
   11637    4512.9526
   11638    4575.6202
   11639    4535.5088
   11640    4595.4429
   11641    4646.0162
   11642    4680.3221
   11643    4653.5096
   11644    4585.4362
   11645    4663.8905
   11646    4629.0403
   11647    4661.9833
   11648    4826.4094
   11649    4690.7331
   11650    4709.6796
   11651    4866.0989
   11652    4730.8960
   11653    4658.5066
   11654    4773.8329
   11655    4873.2785
   11656    4685.9793
   11657    4859.8142
   11658    4807.5099
   11659    4759.0115
   11660    4551.1807
   11661    4811.7239
   11662    4727.4943
   11663    4760.4232
   11664    4672.7582
   11665    4709.8513
   11666    4702.3773
   11667    4764.4081
   11668    4831.7873
   11669    4723.2277
   11670    4737.5724
   11671    4718.5213
   11672    4686.5171
   11673    4734.5583
   11674    4726.1218
   11675    4791.2208
   11676    4782.2777
   11677    4810.3700
   11678    4751.2633
   11679    4794.8381
   11680    4936.8170
   11681    4780.1345
   11682    4925.3142
   11683    4835.4051
   11684    4751.8472
   11685    4808.0175
   11686    4700.2992
   11687    4799.1729
   11688    4730.3870
   11689    4598.5649
   11690    4791.4214
   11691    4785.3079
   11692    4690.8416
   11693    4807.0267
   11694    4602.3595
   11695    4634.0575
   11696    4839.1380
   11697    4596.3976
   11698    4696.6615
   11699    4773.1483
   11700    4606.0218
   11701    4700.5130
   11702    4699.4936
   11703    4722.1750
   11704    4616.6537
   11705    4780.2334
   11706    4709.7212
   11707    4904.9282
   11708    4792.1659
   11709    4800.8229
   11710    4867.8176
   11711    4916.6826
   11712    4834.1996
   11713    4733.4166
   11714    4789.3065
   11715    4831.4033
   11716    4761.0767
   11717    4770.4540
   11718    4827.3501
   11719    4695.9057
   11720    4775.0876
   11721    4837.7124
   11722    4677.2283
   11723    4860.6827
   11724    4714.5105
   11725    4735.3910
   11726    4957.5079
   11727    4818.6479
   11728    4731.9378
   11729    4624.3924
   11730    4606.5797
   11731    4585.8029
   11732    4633.0629
   11733    4629.7064
   11734    4775.8633
   11735    4770.9320
   11736    4563.1586
   11737    4830.1692
   11738    4704.7125
   11739    4667.7265
   11740    4757.2405
   11741    4651.5713
   11742    4707.7862
   11743    4660.0388
   11744    4619.8057
   11745    4673.1319
   11746    4600.8045
   11747    4587.4279
   11748    4625.3322
   11749    4468.1742
   11750    4766.9506
   11751    4640.0012
   11752    4642.9667
   11753    4513.9259
   11754    4456.1110
   11755    4554.1762
   11756    4595.2135
   11757    4651.1531
   11758    4718.7858
   11759    4661.7338
   11760    4707.9988
   11761    4677.2417
   11762    4658.9496
   11763    4605.0875
   11764    4680.3594
   11765    4584.5635
   11766    4594.3710
   11767    4501.2574
   11768    4559.9879
   11769    4639.5445
   11770    4741.4805
   11771    4499.2012
   11772    4433.1268
   11773    4513.3855
   11774    4534.4345
   11775    4509.0471
   11776    4519.9252
   11777    4714.0189
   11778    4571.5471
   11779    4662.5791
   11780    4629.2780
   11781    4562.0938
   11782    4641.1534
   11783    4594.3005
   11784    4517.9178
   11785    4700.3540
   11786    4542.6674
   11787    4532.9410
   11788    4747.8328
   11789    4792.6072
   11790    4454.2348
   11791    4705.5140
   11792    4639.3082
   11793    4582.9468
   11794    4725.1947
   11795    4575.1043
   11796    4635.9441
   11797    4620.7316
   11798    4580.2399
   11799    4546.2179
   11800    4532.0736
   11801    4581.5466
   11802    4692.4163
   11803    4644.4281
   11804    4724.2438
   11805    4636.8923
   11806    4562.7338
   11807    4707.5154
   11808    4746.6241
   11809    4728.4713
   11810    4624.9397
   11811    4696.1411
   11812    4657.0709
   11813    4601.5787
   11814    4606.8947
   11815    4780.9031
   11816    4653.0486
   11817    4732.4571
   11818    4764.4070
   11819    4750.9403
   11820    4776.3337
   11821    4735.0277
   11822    4808.8850
   11823    4907.9731
   11824    4739.8013
   11825    4699.7283
   11826    4944.8717
   11827    4804.5622
   11828    4859.4693
   11829    4853.8339
   11830    4794.9053
   11831    4845.8783
   11832    4730.1166
   11833    4711.0402
   11834    4782.5827
   11835    4777.3630
   11836    4789.5753
   11837    4755.1923
   11838    4687.7207
   11839    4889.5987
   11840    4802.5995
   11841    4876.1249
   11842    4776.1127
   11843    4637.9878
   11844    4810.1301
   11845    4910.6856
   11846    4762.2447
   11847    4763.0618
   11848    4957.9915
   11849    4896.8352
   11850    4795.9596
   11851    4673.7702
   11852    4683.0270
   11853    4706.2786
   11854    4911.9221
   11855    4733.7523
   11856    4920.0130
   11857    4785.1921
   11858    4758.5090
   11859    4852.0847
   11860    4796.2868
   11861    4640.0642
   11862    4660.6051
   11863    4647.2983
   11864    4710.7053
   11865    4722.2224
   11866    4810.9597
   11867    4796.0772
   11868    4872.4819
   11869    4903.4062
   11870    4824.0811
   11871    4821.7000
   11872    4694.8900
   11873    4899.3968
   11874    4805.4674
   11875    4624.2565
   11876    4656.3267
   11877    4705.0649
   11878    4666.9234
   11879    4705.8667
   11880    4715.9666
   11881    4644.6626
   11882    4723.9214
   11883    4592.1583
   11884    4688.1598
   11885    4681.2548
   11886    4841.1694
   11887    4649.7173
   11888    4610.5855
   11889    4627.1892
   11890    4752.6077
   11891    4738.3011
   11892    4690.3044
   11893    4773.0730
   11894    4713.8578
   11895    4676.7298
   11896    4751.3846
   11897    4710.2243
   11898    4696.5934
   11899    4705.8894
   11900    4813.4402
   11901    4741.1712
   11902    4712.3689
   11903    4784.0772
   11904    4634.7778
   11905    4628.2631
   11906    4658.5274
   11907    4789.2393
   11908    4694.0131
   11909    4745.5010
   11910    4702.0206
   11911    4654.9188
   11912    4637.2057
   11913    4837.2115
   11914    4833.7908
   11915    4643.7982
   11916    4775.5591
   11917    4849.9233
   11918    4679.6164
   11919    4620.8888
   11920    4738.7508
   11921    4741.2175
   11922    4624.4783
   11923    4726.3254
   11924    4709.4304
   11925    4584.8770
   11926    4732.2233
   11927    4687.0850
   11928    4685.9052
   11929    4619.4798
   11930    4778.6549
   11931    4587.9101
   11932    4653.2621
   11933    4661.2315
   11934    4814.0816
   11935    4591.9429
   11936    4712.7226
   11937    4704.5988
   11938    4578.8172
   11939    4586.1089
   11940    4730.8576
   11941    4604.6253
   11942    4472.6824
   11943    4610.5123
   11944    4569.8540
   11945    4569.9233
   11946    4503.7324
   11947    4673.9226
   11948    4524.9481
   11949    4602.7178
   11950    4582.8466
   11951    4626.9642
   11952    4581.3906
   11953    4667.8113
   11954    4667.8737
   11955    4472.2817
   11956    4551.3974
   11957    4709.9507
   11958    4667.0839
   11959    4710.2209
   11960    4627.1581
   11961    4522.8658
   11962    4501.1299
   11963    4656.8315
   11964    4720.4506
   11965    4590.5163
   11966    4658.7503
   11967    4744.6718
   11968    4666.4029
   11969    4665.4214
   11970    4637.1279
   11971    4595.9447
   11972    4614.7626
   11973    4321.3836
   11974    4595.8493
   11975    4539.5468
   11976    4496.7855
   11977    4672.3737
   11978    4441.5745
   11979    4632.0355
   11980    4728.1981
   11981    4704.9046
   11982    4730.2692
   11983    4736.2675
   11984    4656.1208
   11985    4643.3976
   11986    4745.2177
   11987    4654.8085
   11988    4599.8752
   11989    4698.7870
   11990    4486.6728
   11991    4577.2967
   11992    4626.1404
   11993    4564.1421
   11994    4496.5467
   11995    4686.1262
   11996    4580.5638
   11997    4693.7967
   11998    4627.0373
   11999    4746.4171
   12000    4661.6638
   12001    4457.4503
   12002    4579.8883
   12003    4774.5509
   12004    4854.2053
   12005    4921.6787
   12006    4736.0599
   12007    4704.7641
   12008    4671.6889
   12009    4611.5877
   12010    4773.6800
   12011    4723.2547
   12012    4608.7899
   12013    4697.8813
   12014    4764.9452
   12015    4664.1392
   12016    4702.6871
   12017    4725.0170
   12018    4764.3580
   12019    4789.1597
   12020    4747.2823
   12021    4731.6994
   12022    4677.8182
   12023    4696.1395
   12024    4625.4867
   12025    4737.2142
   12026    4616.9517
   12027    4520.2035
   12028    4529.1002
   12029    4600.0241
   12030    4636.2157
   12031    4600.6053
   12032    4608.3535
   12033    4607.2871
   12034    4689.5287
   12035    4602.1609
   12036    4742.6990
   12037    4544.8995
   12038    4763.9681
   12039    4735.0077
   12040    4549.0339
   12041    4584.2104
   12042    4719.2911
   12043    4818.8562
   12044    4779.7068
   12045    4728.1562
   12046    4660.5258
   12047    4632.6965
   12048    4621.6068
   12049    4680.6503
   12050    4729.8350
   12051    4668.0273
   12052    4723.4282
   12053    4637.2436
   12054    4575.1727
   12055    4633.3938
   12056    4603.9616
   12057    4637.7750
   12058    4606.1675
   12059    4653.4429
   12060    4673.8038
   12061    4574.9154
   12062    4532.5332
   12063    4630.0342
   12064    4700.1414
   12065    4597.9165
   12066    4680.9799
   12067    4595.8043
   12068    4724.1344
   12069    4693.1729
   12070    4613.2242
   12071    4658.5517
   12072    4888.9211
   12073    4915.9269
   12074    4755.7781
   12075    4805.6128
   12076    4734.5493
   12077    4788.2848
   12078    4681.1378
   12079    4676.5986
   12080    4746.3021
   12081    4792.5354
   12082    4757.9014
   12083    4792.1239
   12084    4765.7452
   12085    4685.1122
   12086    4590.7543
   12087    4840.4272
   12088    4764.7524
   12089    4670.0507
   12090    4738.7460
   12091    4703.3696
   12092    4668.7449
   12093    4699.7489
   12094    4850.8466
   12095    4590.4437
   12096    4682.2213
   12097    4776.5741
   12098    4606.7173
   12099    4463.5831
   12100    4486.1996
   12101    4472.0889
   12102    4639.8680
   12103    4644.7720
   12104    4573.5828
   12105    4496.9177
   12106    4520.1497
   12107    4641.1993
   12108    4469.8088
   12109    4551.8442
   12110    4622.3245
   12111    4523.4111
   12112    4650.2063
   12113    4499.6153
   12114    4457.4648
   12115    4615.2537
   12116    4481.2708
   12117    4588.6015
   12118    4652.8177
   12119    4669.9907
   12120    4649.7607
   12121    4632.5127
   12122    4698.8339
   12123    4642.2691
   12124    4652.7409
   12125    4452.9892
   12126    4651.0752
   12127    4627.6214
   12128    4557.7432
   12129    4700.2259
   12130    4624.5560
   12131    4732.4477
   12132    4880.5989
   12133    4825.6565
   12134    4685.0850
   12135    4779.7663
   12136    4629.6984
   12137    4698.8418
   12138    4783.3895
   12139    4666.1563
   12140    4713.0545
   12141    4544.2083
   12142    4622.6747
   12143    4713.3536
   12144    4667.9907
   12145    4693.1808
   12146    4726.9881
   12147    4664.7008
   12148    4680.4841
   12149    4929.0953
   12150    4733.9306
   12151    4782.5378
   12152    4738.8636
   12153    4653.7156
   12154    4813.0151
   12155    4825.9575
   12156    4672.3103
   12157    4827.9100
   12158    4717.3834
   12159    4845.7277
   12160    4830.4738
   12161    4840.1762
   12162    4736.6212
   12163    4625.3584
   12164    4831.8909
   12165    4692.6497
   12166    4649.0004
   12167    4658.5314
   12168    4637.8610
   12169    4738.7482
   12170    4782.2084
   12171    4658.9687
   12172    4712.7166
   12173    4721.4029
   12174    4840.7912
   12175    4849.7005
   12176    4639.1478
   12177    4748.0785
   12178    4679.9278
   12179    4632.9031
   12180    4687.5641
   12181    4687.7556
   12182    4732.8395
   12183    4774.9096
   12184    4675.3115
   12185    4686.0665
   12186    4816.8411
   12187    4777.8870
   12188    4730.5078
   12189    4776.0005
   12190    4736.1381
   12191    4619.6654
   12192    4633.7852
   12193    4867.7314
   12194    4831.1621
   12195    4822.1421
   12196    4829.2397
   12197    4814.1014
   12198    4678.3397
   12199    4926.2569
   12200    4795.5494
   12201    4719.8879
   12202    4618.2106
   12203    4719.6800
   12204    4638.6787
   12205    4754.5463
   12206    4799.4649
   12207    4764.6282
   12208    4779.2542
   12209    4862.4016
   12210    4784.1354
   12211    4669.2883
   12212    4710.8947
   12213    4607.5763
   12214    4677.4986
   12215    4586.8892
   12216    4741.3635
   12217    4657.5102
   12218    4639.9511
   12219    4622.5637
   12220    4771.0887
   12221    4671.2995
   12222    4754.7312
   12223    4637.4004
   12224    4677.2608
   12225    4652.1487
   12226    4738.8909
   12227    4677.9541
   12228    4681.4400
   12229    4703.4503
   12230    4682.3117
   12231    4774.3662
   12232    4591.9405
   12233    4666.0576
   12234    4831.2566
   12235    4615.7581
   12236    4677.1337
   12237    4754.7915
   12238    4738.5937
   12239    4823.4420
   12240    4666.2535
   12241    4751.7980
   12242    4688.8238
   12243    4732.1070
   12244    4785.4843
   12245    4843.7632
   12246    4632.2203
   12247    4660.4922
   12248    4657.7840
   12249    4727.4390
   12250    4646.8476
   12251    4742.2098
   12252    4638.7642
   12253    4852.4561
   12254    4678.1263
   12255    4699.3213
   12256    4694.5693
   12257    4710.9095
   12258    4649.0004
   12259    4640.1355
   12260    4688.0097
   12261    4623.7534
   12262    4458.5465
   12263    4582.1954
   12264    4583.6639
   12265    4575.0287
   12266    4564.0167
   12267    4572.4228
   12268    4703.1196
   12269    4581.6183
   12270    4719.6371
   12271    4673.3605
   12272    4694.9522
   12273    4559.5513
   12274    4713.9969
   12275    4565.7505
   12276    4586.2485
   12277    4657.3125
   12278    4563.5570
   12279    4606.6847
   12280    4622.9021
   12281    4721.4494
   12282    4686.9964
   12283    4572.6944
   12284    4571.8599
   12285    4583.6291
   12286    4613.4933
   12287    4783.1694
   12288    4587.1260
   12289    4826.2202
   12290    4778.6620
   12291    4801.2886
   12292    4798.5831
   12293    4781.9396
   12294    4793.8667
   12295    4620.9006
   12296    4742.3438
   12297    4976.4097
   12298    4796.0527
   12299    4891.6544
   12300    4721.3801
   12301    4748.1737
   12302    4730.9629
   12303    4650.5696
   12304    4817.1097
   12305    4675.8310
   12306    4872.3810
   12307    4661.6534
   12308    4665.3505
   12309    4589.7287
   12310    4727.4415
   12311    4718.3619
   12312    4797.0634
   12313    4661.0923
   12314    4586.5211
   12315    4679.4267
   12316    4446.2900
   12317    4662.2609
   12318    4656.1559
   12319    4688.4489
   12320    4602.5754
   12321    4684.4747
   12322    4728.2114
   12323    4669.1584
   12324    4647.6037
   12325    4447.6756
   12326    4531.6383
   12327    4635.6177
   12328    4620.4149
   12329    4452.1789
   12330    4443.2885
   12331    4602.4219
   12332    4512.8984
   12333    4526.8208
   12334    4484.7146
   12335    4500.4703
   12336    4625.5912
   12337    4656.7944
   12338    4467.1270
   12339    4558.6808
   12340    4573.8879
   12341    4486.7945
   12342    4616.1897
   12343    4594.5703
   12344    4514.4169
   12345    4546.8807
   12346    4561.1835
   12347    4611.5049
   12348    4609.1019
   12349    4567.5002
   12350    4592.9313
   12351    4589.1562
   12352    4572.4009
   12353    4586.4173
   12354    4546.0132
   12355    4512.2803
   12356    4499.6657
   12357    4417.3935
   12358    4473.8690
   12359    4520.1049
   12360    4605.9708
   12361    4515.2904
   12362    4598.6881
   12363    4499.2946
   12364    4488.5590
   12365    4577.2046
   12366    4530.4538
   12367    4569.0422
   12368    4505.0975
   12369    4632.0792
   12370    4584.3153
   12371    4584.0532
   12372    4719.1222
   12373    4657.8530
   12374    4662.9803
   12375    4698.7736
   12376    4643.5067
   12377    4568.9090
   12378    4487.3878
   12379    4491.1961
   12380    4448.2829
   12381    4601.1060
   12382    4598.2845
   12383    4559.8724
   12384    4471.5235
   12385    4542.6653
   12386    4620.6531
   12387    4603.2385
   12388    4588.1873
   12389    4669.2990
   12390    4653.5284
   12391    4580.7270
   12392    4650.2783
   12393    4648.2226
   12394    4682.1626
   12395    4702.8638
   12396    4664.3082
   12397    4730.5150
   12398    4849.1789
   12399    4689.3691
   12400    4709.0263
   12401    4735.5872
   12402    4736.7413
   12403    4724.8188
   12404    4791.6613
   12405    4823.8772
   12406    4840.6523
   12407    4768.2165
   12408    4825.4521
   12409    4822.2129
   12410    4846.1847
   12411    4658.5855
   12412    4727.0590
   12413    4769.2502
   12414    4559.4203
   12415    4661.3568
   12416    4761.1771
   12417    4671.4642
   12418    4644.1490
   12419    4778.2328
   12420    4601.9301
   12421    4803.3104
   12422    4752.2879
   12423    4785.3261
   12424    4556.2884
   12425    4774.5296
   12426    4773.4926
   12427    4627.2334
   12428    4649.2096
   12429    4670.7687
   12430    4602.7767
   12431    4568.8896
   12432    4520.0223
   12433    4601.5815
   12434    4686.2598
   12435    4627.6425
   12436    4597.1774
   12437    4684.8406
   12438    4719.9808
   12439    4785.6081
   12440    4725.3619
   12441    4663.7391
   12442    4626.1433
   12443    4635.8607
   12444    4639.1402
   12445    4784.8017
   12446    4750.6715
   12447    4738.4519
   12448    4665.9925
   12449    4675.5837
   12450    4778.9357
   12451    4648.1549
   12452    4650.8251
   12453    4591.7393
   12454    4709.9628
   12455    4601.8916
   12456    4670.4034
   12457    4606.7272
   12458    4537.0283
   12459    4662.1572
   12460    4520.8279
   12461    4578.5153
   12462    4699.8390
   12463    4799.5145
   12464    4656.3505
   12465    4787.8193
   12466    4704.7696
   12467    4555.2256
   12468    4726.0058
   12469    4777.0212
   12470    4759.4685
   12471    4599.5397
   12472    4590.4771
   12473    4573.0455
   12474    4665.3758
   12475    4697.9021
   12476    4643.5579
   12477    4613.7779
   12478    4634.4745
   12479    4562.0919
   12480    4777.8549
   12481    4443.7684
   12482    4694.3915
   12483    4558.9491
   12484    4707.9977
   12485    4600.5857
   12486    4676.2008
   12487    4654.4918
   12488    4782.1772
   12489    4727.1043
   12490    4678.4359
   12491    4539.0268
   12492    4612.5924
   12493    4599.1241
   12494    4626.5832
   12495    4686.1264
   12496    4701.0564
   12497    4751.4326
   12498    4583.3526
   12499    4689.4713
   12500    4552.5306
   12501    4628.2296
   12502    4801.6821
   12503    4822.3303
   12504    4615.8709
   12505    4675.3905
   12506    4626.8151
   12507    4626.5045
   12508    4591.8301
   12509    4448.2437
   12510    4559.5278
   12511    4630.7526
   12512    4600.4079
   12513    4648.8974
   12514    4539.3673
   12515    4721.9126
   12516    4646.4197
   12517    4612.6631
   12518    4525.8814
   12519    4393.6429
   12520    4418.9106
   12521    4411.3611
   12522    4523.3327
   12523    4551.7933
   12524    4514.5024
   12525    4526.1365
   12526    4682.8944
   12527    4563.5874
   12528    4594.4710
   12529    4620.7848
   12530    4591.1349
   12531    4620.6742
   12532    4622.7308
   12533    4709.9454
   12534    4811.7023
   12535    4623.8703
   12536    4583.8418
   12537    4480.9338
   12538    4641.4439
   12539    4572.7765
   12540    4604.0920
   12541    4452.7601
   12542    4657.9134
   12543    4565.2162
   12544    4590.3374
   12545    4525.3089
   12546    4560.9497
   12547    4492.8063
   12548    4549.5176
   12549    4690.1843
   12550    4708.5123
   12551    4639.5062
   12552    4597.0534
   12553    4682.1077
   12554    4555.9608
   12555    4696.8797
   12556    4667.5919
   12557    4487.1525
   12558    4493.1153
   12559    4498.0684
   12560    4556.3811
   12561    4675.8479
   12562    4700.1104
   12563    4653.3198
   12564    4571.9371
   12565    4629.9120
   12566    4655.2264
   12567    4709.4891
   12568    4652.2332
   12569    4671.2404
   12570    4707.0341
   12571    4696.6364
   12572    4641.3170
   12573    4581.0456
   12574    4683.7650
   12575    4624.3372
   12576    4696.0870
   12577    4549.5865
   12578    4635.9272
   12579    4530.4336
   12580    4650.4893
   12581    4606.0775
   12582    4698.8697
   12583    4750.2339
   12584    4706.7429
   12585    4655.4609
   12586    4503.7295
   12587    4568.4398
   12588    4604.1780
   12589    4679.2739
   12590    4562.7523
   12591    4528.5207
   12592    4527.4651
   12593    4630.3709
   12594    4639.8951
   12595    4682.3714
   12596    4617.1740
   12597    4625.7093
   12598    4683.6043
   12599    4718.4849
   12600    4726.3643
   12601    4682.2523
   12602    4560.7315
   12603    4712.2623
   12604    4713.1251
   12605    4588.5697
   12606    4539.4345
   12607    4608.4316
   12608    4538.4145
   12609    4547.2318
   12610    4453.4702
   12611    4607.1283
   12612    4654.4605
   12613    4633.2997
   12614    4554.8951
   12615    4541.1113
   12616    4589.7024
   12617    4614.4848
   12618    4585.1515
   12619    4507.7410
   12620    4507.9953
   12621    4385.2839
   12622    4462.9949
   12623    4498.6659
   12624    4545.7767
   12625    4635.3042
   12626    4545.9024
   12627    4596.3068
   12628    4534.6055
   12629    4584.3275
   12630    4642.6206
   12631    4612.5933
   12632    4613.1956
   12633    4644.6559
   12634    4548.7542
   12635    4428.6870
   12636    4478.8550
   12637    4504.6379
   12638    4544.7503
   12639    4541.2224
   12640    4498.4437
   12641    4468.3812
   12642    4505.6633
   12643    4488.5606
   12644    4628.7889
   12645    4516.7502
   12646    4515.6772
   12647    4533.9600
   12648    4538.1061
   12649    4509.6958
   12650    4430.7664
   12651    4653.6904
   12652    4543.0645
   12653    4415.1214
   12654    4513.6068
   12655    4501.0008
   12656    4528.1281
   12657    4564.0683
   12658    4361.3698
   12659    4565.6327
   12660    4514.9273
   12661    4478.9133
   12662    4550.8862
   12663    4556.9764
   12664    4545.2795
   12665    4529.1789
   12666    4567.3312
   12667    4575.3799
   12668    4548.6752
   12669    4581.7277
   12670    4616.4155
   12671    4691.9925
   12672    4610.2583
   12673    4535.8743
   12674    4701.7113
   12675    4687.0658
   12676    4593.1320
   12677    4620.1940
   12678    4589.7998
   12679    4661.6593
   12680    4577.1079
   12681    4584.2233
   12682    4481.5827
   12683    4617.4759
   12684    4542.2843
   12685    4444.7184
   12686    4487.3627
   12687    4582.5386
   12688    4681.7503
   12689    4554.4968
   12690    4646.4097
   12691    4688.1432
   12692    4569.5295
   12693    4630.4574
   12694    4556.6222
   12695    4639.0010
   12696    4572.5419
   12697    4641.4260
   12698    4611.8183
   12699    4772.7137
   12700    4839.0213
   12701    4817.0725
   12702    4716.5807
   12703    4580.6724
   12704    4521.4910
   12705    4604.9379
   12706    4710.0966
   12707    4609.5454
   12708    4576.0179
   12709    4694.6002
   12710    4668.1348
   12711    4649.8663
   12712    4691.5415
   12713    4611.9169
   12714    4610.8244
   12715    4647.4679
   12716    4650.1210
   12717    4577.6913
   12718    4544.9230
   12719    4483.0266
   12720    4456.0080
   12721    4534.0286
   12722    4455.3159
   12723    4465.6111
   12724    4495.9551
   12725    4588.3642
   12726    4556.7224
   12727    4523.1632
   12728    4499.9582
   12729    4665.8223
   12730    4542.5341
   12731    4662.4764
   12732    4447.1270
   12733    4428.2056
   12734    4452.8981
   12735    4503.8469
   12736    4412.8147
   12737    4585.4841
   12738    4526.6677
   12739    4471.0917
   12740    4502.6287
   12741    4572.2744
   12742    4458.7493
   12743    4500.4900
   12744    4583.3189
   12745    4552.9933
   12746    4455.2467
   12747    4511.8727
   12748    4661.4331
   12749    4557.0997
   12750    4553.6871
   12751    4681.0916
   12752    4641.2287
   12753    4632.5790
   12754    4516.1563
   12755    4477.7228
   12756    4585.2853
   12757    4533.8374
   12758    4734.9817
   12759    4543.3249
   12760    4630.1430
   12761    4608.7792
   12762    4707.7388
   12763    4595.2916
   12764    4619.5480
   12765    4584.2034
   12766    4697.0538
   12767    4730.3244
   12768    4545.0000
   12769    4566.1993
   12770    4563.2694
   12771    4705.8221
   12772    4664.6703
   12773    4686.2284
   12774    4537.3666
   12775    4756.3938
   12776    4608.2481
   12777    4607.0642
   12778    4734.2619
   12779    4627.7742
   12780    4602.3164
   12781    4665.4836
   12782    4797.1382
   12783    4745.0733
   12784    4777.0907
   12785    4720.5865
   12786    4594.1303
   12787    4508.3766
   12788    4574.0180
   12789    4663.7563
   12790    4724.6086
   12791    4713.4364
   12792    4632.7161
   12793    4688.0199
   12794    4742.4717
   12795    4718.3676
   12796    4692.3222
   12797    4508.3702
   12798    4493.1720
   12799    4622.3182
   12800    4507.8802
   12801    4504.0488
   12802    4622.7638
   12803    4667.4304
   12804    4462.5270
   12805    4831.2850
   12806    4659.4200
   12807    4639.2280
   12808    4647.2613
   12809    4725.4748
   12810    4614.9371
   12811    4707.0771
   12812    4769.6647
   12813    4897.4172
   12814    4628.6369
   12815    4870.3409
   12816    4586.2588
   12817    4739.7982
   12818    4798.6404
   12819    4688.4422
   12820    4709.4020
   12821    4746.6282
   12822    4801.3352
   12823    4594.2118
   12824    4618.9071
   12825    4644.8850
   12826    4614.9795
   12827    4734.9935
   12828    4682.3211
   12829    4655.5478
   12830    4733.6099
   12831    4601.2312
   12832    4609.4580
   12833    4775.5688
   12834    4764.2804
   12835    4761.6075
   12836    4704.2190
   12837    4581.1800
   12838    4735.1740
   12839    4674.3582
   12840    4714.7364
   12841    4760.5441
   12842    4753.6169
   12843    4728.8813
   12844    4659.9374
   12845    4730.7337
   12846    4648.5453
   12847    4624.9020
   12848    4491.9397
   12849    4560.5456
   12850    4732.0899
   12851    4663.0975
   12852    4685.1440
   12853    4685.2493
   12854    4649.2764
   12855    4762.7741
   12856    4658.6958
   12857    4613.6732
   12858    4575.0736
   12859    4741.8877
   12860    4811.2859
   12861    4674.7003
   12862    4615.6663
   12863    4611.8793
   12864    4570.4176
   12865    4598.9264
   12866    4654.7074
   12867    4621.8340
   12868    4489.5238
   12869    4588.7661
   12870    4594.9120
   12871    4645.3788
   12872    4624.7109
   12873    4545.6953
   12874    4655.5716
   12875    4686.1615
   12876    4585.2975
   12877    4565.0643
   12878    4588.8093
   12879    4500.1016
   12880    4538.9516
   12881    4484.1752
   12882    4483.3340
   12883    4516.5219
   12884    4483.5617
   12885    4565.0405
   12886    4497.2364
   12887    4613.2837
   12888    4393.2948
   12889    4340.2922
   12890    4378.6636
   12891    4494.8505
   12892    4357.4366
   12893    4408.5246
   12894    4364.1999
   12895    4495.7563
   12896    4482.5836
   12897    4451.6195
   12898    4354.5223
   12899    4336.1093
   12900    4459.7134
   12901    4424.6779
   12902    4465.7576
   12903    4465.8800
   12904    4405.6558
   12905    4523.3218
   12906    4486.5497
   12907    4482.5014
   12908    4503.9258
   12909    4395.1415
   12910    4495.5208
   12911    4487.4126
   12912    4352.5726
   12913    4497.9606
   12914    4469.0381
   12915    4381.6740
   12916    4406.1515
   12917    4503.3473
   12918    4553.2800
   12919    4472.6428
   12920    4421.9277
   12921    4463.5920
   12922    4547.5536
   12923    4524.5444
   12924    4496.4764
   12925    4548.0560
   12926    4433.9270
   12927    4485.6133
   12928    4582.3205
   12929    4537.1103
   12930    4591.3080
   12931    4498.8266
   12932    4498.1799
   12933    4504.8872
   12934    4645.9821
   12935    4506.4879
   12936    4557.0185
   12937    4386.7748
   12938    4543.9680
   12939    4678.6674
   12940    4551.8443
   12941    4605.9528
   12942    4547.1302
   12943    4583.4807
   12944    4500.9578
   12945    4554.5666
   12946    4617.1301
   12947    4675.6778
   12948    4552.9919
   12949    4651.9896
   12950    4463.7721
   12951    4586.6600
   12952    4636.9297
   12953    4532.2719
   12954    4618.9868
   12955    4561.2166
   12956    4394.8916
   12957    4499.4711
   12958    4675.0385
   12959    4479.0136
   12960    4540.4603
   12961    4627.9888
   12962    4657.0479
   12963    4622.0843
   12964    4607.8935
   12965    4649.7405
   12966    4589.8054
   12967    4619.8293
   12968    4710.9379
   12969    4621.8651
   12970    4532.3347
   12971    4497.6304
   12972    4522.7475
   12973    4559.1441
   12974    4600.3157
   12975    4535.8571
   12976    4483.7912
   12977    4621.6786
   12978    4631.2153
   12979    4659.4507
   12980    4766.7042
   12981    4791.4312
   12982    4507.5968
   12983    4600.2504
   12984    4618.7061
   12985    4590.0784
   12986    4515.2112
   12987    4606.2817
   12988    4650.1321
   12989    4503.1855
   12990    4687.9494
   12991    4690.5451
   12992    4606.4399
   12993    4602.3936
   12994    4682.4017
   12995    4440.3607
   12996    4609.1302
   12997    4547.1572
   12998    4616.4229
   12999    4644.0792
   13000    4635.0162
   13001    4600.0475
   13002    4528.8479
   13003    4686.2475
   13004    4570.4016
   13005    4725.2526
   13006    4723.6733
   13007    4624.4715
   13008    4714.5193
   13009    4606.9554
   13010    4632.9356
   13011    4652.6764
   13012    4632.7313
   13013    4541.9173
   13014    4504.6963
   13015    4531.3074
   13016    4401.4700
   13017    4517.7789
   13018    4678.3128
   13019    4564.1482
   13020    4614.3686
   13021    4771.1348
   13022    4630.1417
   13023    4673.4949
   13024    4679.2764
   13025    4638.6930
   13026    4693.5671
   13027    4621.6319
   13028    4669.4932
   13029    4686.0891
   13030    4681.5044
   13031    4556.6285
   13032    4611.3671
   13033    4510.7309
   13034    4524.9696
   13035    4549.2322
   13036    4417.4278
   13037    4614.9320
   13038    4734.6995
   13039    4743.8957
   13040    4588.0008
   13041    4654.3331
   13042    4668.3635
   13043    4730.2522
   13044    4720.6280
   13045    4657.5455
   13046    4540.4385
   13047    4481.1805
   13048    4583.1229
   13049    4594.3317
   13050    4578.9377
   13051    4446.6212
   13052    4597.9883
   13053    4449.3465
   13054    4673.7633
   13055    4527.1298
   13056    4676.8919
   13057    4660.4377
   13058    4516.5940
   13059    4604.9403
   13060    4492.2404
   13061    4496.6618
   13062    4601.6334
   13063    4616.5781
   13064    4650.5049
   13065    4605.2119
   13066    4803.6189
   13067    4551.5683
   13068    4738.0565
   13069    4503.6270
   13070    4578.1133
   13071    4537.8449
   13072    4683.6157
   13073    4541.0462
   13074    4494.9433
   13075    4531.0026
   13076    4627.4489
   13077    4544.2001
   13078    4648.5047
   13079    4632.1657
   13080    4551.4491
   13081    4786.1914
   13082    4554.3862
   13083    4645.1909
   13084    4703.4125
   13085    4583.7632
   13086    4658.3203
   13087    4585.7676
   13088    4784.3299
   13089    4705.4567
   13090    4587.9189
   13091    4693.6978
   13092    4699.5912
   13093    4617.7780
   13094    4641.0139
   13095    4587.6334
   13096    4520.3999
   13097    4697.4061
   13098    4603.4970
   13099    4586.1866
   13100    4584.1941
   13101    4655.5007
   13102    4548.9494
   13103    4387.4693
   13104    4595.1137
   13105    4608.5739
   13106    4658.9519
   13107    4548.4186
   13108    4488.0776
   13109    4584.8866
   13110    4593.1675
   13111    4533.0971
   13112    4665.3920
   13113    4592.0094
   13114    4668.0166
   13115    4633.3768
   13116    4591.5021
   13117    4651.1428
   13118    4521.2910
   13119    4577.1427
   13120    4602.1421
   13121    4517.3526
   13122    4590.7697
   13123    4668.9739
   13124    4641.0130
   13125    4681.9323
   13126    4559.6043
   13127    4625.9656
   13128    4566.1471
   13129    4658.2400
   13130    4658.1790
   13131    4670.3657
   13132    4717.3585
   13133    4634.3843
   13134    4493.8146
   13135    4541.6501
   13136    4495.4883
   13137    4666.4893
   13138    4612.4175
   13139    4666.5081
   13140    4619.1834
   13141    4626.1351
   13142    4668.4857
   13143    4547.3152
   13144    4503.4380
   13145    4546.4518
   13146    4586.2143
   13147    4467.9509
   13148    4494.5518
   13149    4608.7100
   13150    4577.8916
   13151    4529.1101
   13152    4557.1955
   13153    4536.3611
   13154    4480.8893
   13155    4527.8644
   13156    4366.0949
   13157    4466.6318
   13158    4533.3621
   13159    4558.8145
   13160    4433.6896
   13161    4558.9065
   13162    4487.6824
   13163    4699.9064
   13164    4561.7906
   13165    4678.6167
   13166    4592.1537
   13167    4530.5759
   13168    4541.9241
   13169    4452.6659
   13170    4547.7819
   13171    4581.9277
   13172    4494.6446
   13173    4540.1421
   13174    4682.8436
   13175    4476.8557
   13176    4637.2000
   13177    4623.0949
   13178    4639.0772
   13179    4678.1210
   13180    4689.8586
   13181    4643.6241
   13182    4623.5940
   13183    4604.2913
   13184    4558.9848
   13185    4534.5446
   13186    4405.1949
   13187    4455.4269
   13188    4482.0896
   13189    4555.8392
   13190    4492.6969
   13191    4625.2300
   13192    4470.0416
   13193    4579.4561
   13194    4657.3263
   13195    4703.0164
   13196    4777.3255
   13197    4684.2469
   13198    4661.7420
   13199    4818.3918
   13200    4619.5405
   13201    4616.6484
   13202    4750.8171
   13203    4575.7479
   13204    4706.1766
   13205    4621.8118
   13206    4661.7583
   13207    4607.6745
   13208    4679.6298
   13209    4564.7999
   13210    4566.3347
   13211    4513.7550
   13212    4437.1371
   13213    4506.0368
   13214    4514.3087
   13215    4616.1921
   13216    4581.6973
   13217    4606.9366
   13218    4528.4977
   13219    4615.8303
   13220    4639.2815
   13221    4790.9671
   13222    4720.6741
   13223    4717.1506
   13224    4753.0832
   13225    4696.0328
   13226    4631.8482
   13227    4721.6104
   13228    4713.1665
   13229    4861.4575
   13230    4699.1306
   13231    4850.5033
   13232    4755.7403
   13233    4733.7719
   13234    4701.3731
   13235    4789.1698
   13236    4647.8273
   13237    4739.0547
   13238    4719.1169
   13239    4820.0400
   13240    4771.1219
   13241    4614.1762
   13242    4773.1022
   13243    4684.5677
   13244    4701.1054
   13245    4664.9540
   13246    4633.6495
   13247    4612.2181
   13248    4608.7480
   13249    4693.1813
   13250    4784.4326
   13251    4809.8060
   13252    4737.1214
   13253    4603.7635
   13254    4779.1457
   13255    4668.9064
   13256    4671.2279
   13257    4695.0624
   13258    4766.8166
   13259    4657.7366
   13260    4660.2651
   13261    4779.5568
   13262    4869.4222
   13263    4803.1899
   13264    4737.1826
   13265    4637.8720
   13266    4756.4175
   13267    4697.5545
   13268    4577.7272
   13269    4675.0847
   13270    4785.0563
   13271    4776.0608
   13272    4679.6792
   13273    4724.2280
   13274    4748.8149
   13275    4805.8527
   13276    4728.7321
   13277    4708.4703
   13278    4748.7766
   13279    4577.2764
   13280    4687.0329
   13281    4634.1877
   13282    4672.5383
   13283    4659.9810
   13284    4730.2341
   13285    4707.0992
   13286    4594.4502
   13287    4616.6054
   13288    4644.9829
   13289    4633.6908
   13290    4780.1305
   13291    4681.5130
   13292    4757.2713
   13293    4584.9579
   13294    4781.1749
   13295    4639.9608
   13296    4676.8449
   13297    4747.1822
   13298    4692.0242
   13299    4759.1252
   13300    4798.4473
   13301    4619.3973
   13302    4867.9224
   13303    4654.6171
   13304    4671.1225
   13305    4627.7639
   13306    4629.7160
   13307    4700.3980
   13308    4698.7899
   13309    4715.3535
   13310    4883.1101
   13311    4707.4520
   13312    4586.4389
   13313    4730.4190
   13314    4677.6905
   13315    4626.0737
   13316    4677.8753
   13317    4644.8425
   13318    4642.8172
   13319    4756.3292
   13320    4669.5706
   13321    4594.7735
   13322    4558.5315
   13323    4563.1505
   13324    4528.0144
   13325    4553.2892
   13326    4785.3530
   13327    4564.3131
   13328    4499.0039
   13329    4654.7604
   13330    4656.3728
   13331    4608.4691
   13332    4600.4692
   13333    4674.8735
   13334    4652.1262
   13335    4683.5749
   13336    4549.4846
   13337    4773.4074
   13338    4591.0969
   13339    4568.9663
   13340    4612.2759
   13341    4518.7515
   13342    4515.1467
   13343    4582.7240
   13344    4621.0117
   13345    4618.9136
   13346    4641.6407
   13347    4575.6954
   13348    4547.6116
   13349    4588.2115
   13350    4804.0229
   13351    4653.1945
   13352    4685.9711
   13353    4688.5834
   13354    4766.6853
   13355    4584.1538
   13356    4534.9633
   13357    4577.7550
   13358    4650.6462
   13359    4611.6166
   13360    4511.3297
   13361    4658.1229
   13362    4492.4323
   13363    4636.6234
   13364    4659.8007
   13365    4536.6563
   13366    4534.8062
   13367    4554.0956
   13368    4656.9529
   13369    4645.3775
   13370    4795.3174
   13371    4528.8801
   13372    4600.5301
   13373    4652.6332
   13374    4638.0624
   13375    4593.1904
   13376    4545.9336
   13377    4521.8829
   13378    4605.1678
   13379    4724.5015
   13380    4758.8853
   13381    4595.3949
   13382    4580.2962
   13383    4687.0226
   13384    4730.3773
   13385    4518.8649
   13386    4680.4154
   13387    4686.8264
   13388    4384.7657
   13389    4609.8002
   13390    4566.6220
   13391    4687.0928
   13392    4495.3654
   13393    4589.7703
   13394    4649.6479
   13395    4633.6066
   13396    4629.5115
   13397    4591.8844
   13398    4541.6305
   13399    4699.9025
   13400    4645.7827
   13401    4605.3640
   13402    4560.8464
   13403    4618.4587
   13404    4539.5329
   13405    4635.6312
   13406    4649.1953
   13407    4585.1801
   13408    4552.0998
   13409    4564.0943
   13410    4529.5878
   13411    4564.1331
   13412    4627.1638
   13413    4618.0025
   13414    4512.7310
   13415    4525.6804
   13416    4572.7815
   13417    4604.0917
   13418    4679.7427
   13419    4601.7685
   13420    4639.7418
   13421    4565.8008
   13422    4564.4781
   13423    4530.5691
   13424    4729.9093
   13425    4642.1219
   13426    4629.7056
   13427    4586.3671
   13428    4480.4520
   13429    4558.9961
   13430    4659.1916
   13431    4662.8627
   13432    4527.4459
   13433    4689.7430
   13434    4640.9948
   13435    4714.0600
   13436    4715.6840
   13437    4531.2813
   13438    4561.0450
   13439    4584.3517
   13440    4515.4632
   13441    4656.2264
   13442    4531.9007
   13443    4518.0343
   13444    4611.2572
   13445    4463.7207
   13446    4455.4865
   13447    4543.8163
   13448    4607.6556
   13449    4538.8156
   13450    4572.5608
   13451    4594.5768
   13452    4673.0703
   13453    4652.5979
   13454    4583.3468
   13455    4442.4065
   13456    4571.9270
   13457    4662.6071
   13458    4704.7650
   13459    4700.2011
   13460    4616.8918
   13461    4764.5312
   13462    4745.2131
   13463    4696.8082
   13464    4910.5923
   13465    4763.8986
   13466    4669.3507
   13467    4609.9064
   13468    4609.7648
   13469    4687.3396
   13470    4701.2695
   13471    4504.3684
   13472    4615.3636
   13473    4510.8339
   13474    4464.0141
   13475    4505.8582
   13476    4472.5112
   13477    4448.8173
   13478    4565.1907
   13479    4470.6157
   13480    4533.0827
   13481    4496.7051
   13482    4570.8115
   13483    4644.2614
   13484    4647.9547
   13485    4732.3670
   13486    4591.8331
   13487    4575.5104
   13488    4404.6642
   13489    4485.5384
   13490    4535.4725
   13491    4446.9392
   13492    4504.0862
   13493    4577.7878
   13494    4670.8006
   13495    4459.3862
   13496    4518.4714
   13497    4544.3701
   13498    4582.0132
   13499    4689.9414
   13500    4628.9432
   13501    4598.6841
   13502    4693.4269
   13503    4636.4961
   13504    4539.8694
   13505    4509.3993
   13506    4476.2131
   13507    4660.2758
   13508    4542.3061
   13509    4719.0294
   13510    4674.8733
   13511    4661.2545
   13512    4594.8521
   13513    4535.8602
   13514    4533.7598
   13515    4674.8804
   13516    4658.2679
   13517    4495.2975
   13518    4692.1013
   13519    4552.5049
   13520    4517.3975
   13521    4646.1794
   13522    4599.1256
   13523    4598.1127
   13524    4555.3569
   13525    4668.5578
   13526    4652.6045
   13527    4752.8949
   13528    4521.5866
   13529    4746.4478
   13530    4640.4583
   13531    4635.8681
   13532    4587.2927
   13533    4504.5392
   13534    4580.0155
   13535    4613.7586
   13536    4578.7579
   13537    4500.1110
   13538    4576.3823
   13539    4642.0524
   13540    4581.4069
   13541    4678.5202
   13542    4511.5198
   13543    4537.2516
   13544    4465.1877
   13545    4453.8957
   13546    4602.2531
   13547    4589.2999
   13548    4491.7034
   13549    4542.4201
   13550    4555.3217
   13551    4497.1707
   13552    4476.7745
   13553    4567.5211
   13554    4450.0413
   13555    4556.6287
   13556    4465.4031
   13557    4625.6595
   13558    4555.1886
   13559    4573.0564
   13560    4431.9914
   13561    4512.9136
   13562    4575.5648
   13563    4522.4080
   13564    4587.3251
   13565    4509.5768
   13566    4647.8128
   13567    4598.4671
   13568    4516.4925
   13569    4626.6325
   13570    4605.3834
   13571    4554.5020
   13572    4456.3270
   13573    4367.8699
   13574    4572.6530
   13575    4430.0221
   13576    4562.7280
   13577    4458.9122
   13578    4616.3888
   13579    4670.8915
   13580    4654.2941
   13581    4496.0189
   13582    4555.7029
   13583    4605.0330
   13584    4521.7521
   13585    4518.8021
   13586    4422.2818
   13587    4486.7484
   13588    4487.4331
   13589    4519.7734
   13590    4533.4223
   13591    4442.8822
   13592    4436.6182
   13593    4407.5067
   13594    4452.7568
   13595    4653.2378
   13596    4674.4622
   13597    4512.8273
   13598    4595.2208
   13599    4509.9742
   13600    4485.9004
   13601    4381.9678
   13602    4569.4961
   13603    4533.7932
   13604    4589.9905
   13605    4427.9289
   13606    4415.1116
   13607    4534.7267
   13608    4490.9940
   13609    4501.4559
   13610    4448.6367
   13611    4446.2498
   13612    4366.1008
   13613    4473.0159
   13614    4391.7928
   13615    4432.3044
   13616    4389.6466
   13617    4447.5608
   13618    4394.3038
   13619    4389.9350
   13620    4471.7087
   13621    4377.0674
   13622    4462.5315
   13623    4295.1603
   13624    4548.1790
   13625    4383.8184
   13626    4296.7573
   13627    4565.5184
   13628    4432.1745
   13629    4385.8296
   13630    4406.4899
   13631    4473.2399
   13632    4441.1713
   13633    4426.5430
   13634    4375.0817
   13635    4563.2946
   13636    4553.9579
   13637    4369.2633
   13638    4518.3055
   13639    4450.3123
   13640    4489.5877
   13641    4485.7460
   13642    4396.5015
   13643    4457.5080
   13644    4402.4380
   13645    4482.9128
   13646    4383.5104
   13647    4552.1849
   13648    4503.0326
   13649    4428.5394
   13650    4465.7395
   13651    4472.7299
   13652    4407.5342
   13653    4632.0374
   13654    4518.3075
   13655    4529.8773
   13656    4407.9443
   13657    4495.8629
   13658    4433.1299
   13659    4499.4514
   13660    4493.4998
   13661    4602.2480
   13662    4480.8012
   13663    4658.5912
   13664    4590.6885
   13665    4646.7886
   13666    4498.9833
   13667    4650.3754
   13668    4718.6204
   13669    4669.4129
   13670    4659.0659
   13671    4618.0678
   13672    4574.3239
   13673    4541.3214
   13674    4640.8171
   13675    4615.3888
   13676    4606.6508
   13677    4632.7391
   13678    4608.9555
   13679    4582.2692
   13680    4536.7104
   13681    4501.2537
   13682    4549.0233
   13683    4578.1382
   13684    4578.5149
   13685    4484.4404
   13686    4501.8360
   13687    4508.0444
   13688    4529.1632
   13689    4530.0421
   13690    4463.7975
   13691    4682.3981
   13692    4784.1340
   13693    4552.2618
   13694    4643.5311
   13695    4487.3893
   13696    4509.7360
   13697    4543.9801
   13698    4525.4587
   13699    4717.9610
   13700    4494.1756
   13701    4462.6455
   13702    4478.1747
   13703    4466.0653
   13704    4405.2289
   13705    4428.5051
   13706    4490.0466
   13707    4449.1818
   13708    4442.6333
   13709    4377.9768
   13710    4576.4623
   13711    4404.8254
   13712    4411.1020
   13713    4585.2289
   13714    4621.0048
   13715    4551.8005
   13716    4563.5534
   13717    4425.6334
   13718    4559.9372
   13719    4566.9670
   13720    4505.2214
   13721    4559.8159
   13722    4414.9464
   13723    4502.9536
   13724    4559.3178
   13725    4383.2616
   13726    4631.9762
   13727    4555.8820
   13728    4531.2387
   13729    4509.2548
   13730    4466.9149
   13731    4446.0724
   13732    4443.0611
   13733    4572.9043
   13734    4558.3161
   13735    4557.9119
   13736    4497.4592
   13737    4540.8503
   13738    4554.6070
   13739    4592.3446
   13740    4386.3494
   13741    4522.7251
   13742    4514.5011
   13743    4630.0127
   13744    4652.9573
   13745    4559.9234
   13746    4653.3486
   13747    4482.5723
   13748    4569.4278
   13749    4622.2924
   13750    4533.4714
   13751    4565.9589
   13752    4616.5497
   13753    4477.1183
   13754    4547.0777
   13755    4448.0546
   13756    4603.4540
   13757    4464.2456
   13758    4429.1859
   13759    4610.2067
   13760    4631.0908
   13761    4589.3248
   13762    4621.6403
   13763    4501.8138
   13764    4608.8583
   13765    4565.1283
   13766    4523.9474
   13767    4475.2370
   13768    4562.9045
   13769    4387.9738
   13770    4434.2050
   13771    4311.2947
   13772    4529.5895
   13773    4704.5688
   13774    4464.2175
   13775    4422.7789
   13776    4592.6914
   13777    4506.1919
   13778    4453.3381
   13779    4475.1502
   13780    4490.8305
   13781    4598.5276
   13782    4578.1812
   13783    4349.5976
   13784    4455.1488
   13785    4569.7678
   13786    4502.3901
   13787    4662.5747
   13788    4592.6801
   13789    4564.9947
   13790    4563.5522
   13791    4601.9752
   13792    4463.5682
   13793    4512.8056
   13794    4524.6280
   13795    4555.3265
   13796    4503.7641
   13797    4431.5415
   13798    4478.6369
   13799    4545.9212
   13800    4456.0707
   13801    4520.2853
   13802    4572.8180
   13803    4429.1936
   13804    4464.8519
   13805    4458.3495
   13806    4431.4787
   13807    4512.2747
   13808    4550.3667
   13809    4385.7783
   13810    4674.5927
   13811    4582.4490
   13812    4567.4693
   13813    4626.5292
   13814    4584.7522
   13815    4666.0770
   13816    4620.4525
   13817    4662.1554
   13818    4590.9137
   13819    4513.6281
   13820    4521.0182
   13821    4475.3451
   13822    4614.6006
   13823    4564.4835
   13824    4453.3656
   13825    4399.2438
   13826    4419.7218
   13827    4608.3921
   13828    4434.4874
   13829    4499.8184
   13830    4491.1956
   13831    4454.3715
   13832    4540.5758
   13833    4527.6852
   13834    4447.5186
   13835    4493.9444
   13836    4534.3532
   13837    4453.3147
   13838    4439.4507
   13839    4491.3994
   13840    4440.8432
   13841    4353.5862
   13842    4551.1272
   13843    4499.8159
   13844    4350.5725
   13845    4548.9988
   13846    4586.2206
   13847    4588.9725
   13848    4529.0975
   13849    4616.1542
   13850    4537.3511
   13851    4616.7169
   13852    4605.2940
   13853    4670.7288
   13854    4527.5590
   13855    4555.9760
   13856    4588.9516
   13857    4481.8038
   13858    4594.0834
   13859    4534.5723
   13860    4574.3744
   13861    4541.8415
   13862    4631.0758
   13863    4546.9718
   13864    4623.2230
   13865    4707.2534
   13866    4623.4278
   13867    4550.4953
   13868    4617.4862
   13869    4722.8178
   13870    4705.8457
   13871    4737.2135
   13872    4745.2660
   13873    4732.0542
   13874    4552.6748
   13875    4840.6447
   13876    4642.5517
   13877    4672.8805
   13878    4598.0816
   13879    4601.7244
   13880    4836.2490
   13881    4786.3753
   13882    4668.9946
   13883    4629.2476
   13884    4556.8619
   13885    4704.5433
   13886    4702.9101
   13887    4677.0434
   13888    4539.5536
   13889    4668.9612
   13890    4605.0838
   13891    4549.5941
   13892    4639.4590
   13893    4649.4591
   13894    4541.7563
   13895    4651.5937
   13896    4528.6350
   13897    4632.5629
   13898    4694.3469
   13899    4646.9663
   13900    4623.2682
   13901    4632.9835
   13902    4673.2447
   13903    4721.1126
   13904    4681.9507
   13905    4641.6666
   13906    4670.2278
   13907    4694.6930
   13908    4721.2607
   13909    4617.6466
   13910    4786.0890
   13911    4558.8650
   13912    4572.6879
   13913    4497.6716
   13914    4591.9813
   13915    4631.3609
   13916    4652.4469
   13917    4655.2885
   13918    4677.3425
   13919    4549.1000
   13920    4573.6953
   13921    4563.3402
   13922    4763.1620
   13923    4724.5649
   13924    4562.6892
   13925    4707.8425
   13926    4602.9989
   13927    4564.6871
   13928    4553.5969
   13929    4509.3302
   13930    4720.1788
   13931    4660.8524
   13932    4617.7245
   13933    4612.1242
   13934    4677.4514
   13935    4700.3589
   13936    4549.3908
   13937    4618.6840
   13938    4561.9022
   13939    4525.2549
   13940    4551.0354
   13941    4603.5039
   13942    4514.9520
   13943    4551.4702
   13944    4575.6857
   13945    4604.7282
   13946    4617.3652
   13947    4561.0325
   13948    4677.0983
   13949    4657.1594
   13950    4695.7374
   13951    4750.8607
   13952    4689.7207
   13953    4717.8144
   13954    4689.7222
   13955    4709.9786
   13956    4684.4448
   13957    4603.3256
   13958    4482.7551
   13959    4525.0729
   13960    4520.2721
   13961    4542.0089
   13962    4590.1862
   13963    4679.9305
   13964    4655.8427
   13965    4687.1200
   13966    4587.9724
   13967    4698.9540
   13968    4659.8411
   13969    4690.3711
   13970    4671.4333
   13971    4504.6388
   13972    4566.6031
   13973    4519.1340
   13974    4549.2140
   13975    4632.3477
   13976    4673.5813
   13977    4595.6037
   13978    4561.0913
   13979    4520.5788
   13980    4510.3441
   13981    4772.7608
   13982    4714.5764
   13983    4628.1852
   13984    4619.4620
   13985    4611.8413
   13986    4742.8144
   13987    4663.8201
   13988    4772.6111
   13989    4597.6271
   13990    4573.7211
   13991    4424.1483
   13992    4564.9483
   13993    4509.2278
   13994    4626.3873
   13995    4646.9671
   13996    4634.8899
   13997    4705.1042
   13998    4654.5372
   13999    4664.3278
   14000    4666.5308
   14001    4821.9252
   14002    4607.1076
   14003    4638.1138
   14004    4662.7117
   14005    4698.1022
   14006    4717.5193
   14007    4690.5650
   14008    4553.2072
   14009    4715.7250
   14010    4687.1204
   14011    4630.9453
   14012    4670.7545
   14013    4563.4196
   14014    4647.0480
   14015    4651.5858
   14016    4593.5941
   14017    4611.9577
   14018    4633.5245
   14019    4620.6044
   14020    4596.2394
   14021    4561.8687
   14022    4612.1585
   14023    4566.4595
   14024    4618.6257
   14025    4618.7675
   14026    4502.0184
   14027    4613.8683
   14028    4692.5542
   14029    4605.6350
   14030    4631.8803
   14031    4514.6608
   14032    4510.5781
   14033    4600.2645
   14034    4621.7378
   14035    4623.9678
   14036    4559.0703
   14037    4591.1430
   14038    4472.7328
   14039    4503.6074
   14040    4601.2478
   14041    4678.6826
   14042    4536.7109
   14043    4506.2073
   14044    4713.9703
   14045    4604.4586
   14046    4517.9226
   14047    4494.5021
   14048    4621.3503
   14049    4631.1586
   14050    4553.7866
   14051    4646.7615
   14052    4732.1007
   14053    4603.9019
   14054    4602.6760
   14055    4791.8640
   14056    4620.4824
   14057    4656.1874
   14058    4782.2284
   14059    4774.2922
   14060    4581.1114
   14061    4813.8050
   14062    4672.3048
   14063    4775.1419
   14064    4751.7263
   14065    4689.9657
   14066    4616.0910
   14067    4719.1601
   14068    4668.5533
   14069    4807.2229
   14070    4626.3028
   14071    4750.8748
   14072    4731.7571
   14073    4674.4864
   14074    4722.1846
   14075    4666.9706
   14076    4673.4180
   14077    4661.9973
   14078    4526.7880
   14079    4672.9974
   14080    4535.0327
   14081    4572.4487
   14082    4510.9026
   14083    4511.8693
   14084    4452.1167
   14085    4527.2744
   14086    4507.1465
   14087    4691.8619
   14088    4543.1096
   14089    4568.3886
   14090    4583.4861
   14091    4571.2310
   14092    4570.8353
   14093    4521.8016
   14094    4648.2734
   14095    4548.0033
   14096    4512.1896
   14097    4582.2450
   14098    4442.9706
   14099    4617.0918
   14100    4663.6617
   14101    4528.8605
   14102    4614.1893
   14103    4577.9716
   14104    4557.2644
   14105    4616.3264
   14106    4713.3463
   14107    4545.6470
   14108    4665.2132
   14109    4641.8442
   14110    4525.7247
   14111    4584.9514
   14112    4476.8723
   14113    4522.6831
   14114    4617.3739
   14115    4581.4292
   14116    4533.8605
   14117    4521.4092
   14118    4565.5923
   14119    4340.9110
   14120    4462.0007
   14121    4404.4644
   14122    4341.8760
   14123    4401.2455
   14124    4238.2990
   14125    4271.3787
   14126    4316.9624
   14127    4403.5269
   14128    4304.8699
   14129    4520.0909
   14130    4436.6400
   14131    4346.9451
   14132    4406.0325
   14133    4496.6790
   14134    4415.7051
   14135    4382.5807
   14136    4428.6819
   14137    4310.5313
   14138    4489.9191
   14139    4364.3963
   14140    4392.4910
   14141    4378.6030
   14142    4362.5656
   14143    4425.4303
   14144    4477.9999
   14145    4527.5073
   14146    4399.7753
   14147    4378.3367
   14148    4470.0665
   14149    4285.9998
   14150    4286.7488
   14151    4357.6737
   14152    4430.0188
   14153    4354.8037
   14154    4299.1833
   14155    4233.5404
   14156    4286.5163
   14157    4351.4198
   14158    4249.3093
   14159    4316.4924
   14160    4423.7587
   14161    4468.4038
   14162    4463.6202
   14163    4418.4085
   14164    4432.9967
   14165    4473.9516
   14166    4459.5756
   14167    4458.5230
   14168    4280.9749
   14169    4360.7668
   14170    4457.0507
   14171    4472.5682
   14172    4259.6477
   14173    4461.7141
   14174    4424.5582
   14175    4248.1399
   14176    4355.9895
   14177    4395.8272
   14178    4492.9952
   14179    4316.2081
   14180    4510.9740
   14181    4527.6517
   14182    4480.3893
   14183    4411.6526
   14184    4330.9978
   14185    4462.5287
   14186    4381.4084
   14187    4425.9840
   14188    4448.7679
   14189    4322.2935
   14190    4347.8080
   14191    4262.5977
   14192    4344.9690
   14193    4366.3799
   14194    4397.5067
   14195    4372.7523
   14196    4506.6081
   14197    4528.3864
   14198    4459.0369
   14199    4646.3261
   14200    4407.1256
   14201    4434.9708
   14202    4497.3192
   14203    4469.6034
   14204    4489.9737
   14205    4602.4721
   14206    4487.6750
   14207    4427.4056
   14208    4515.6266
   14209    4477.6803
   14210    4467.1313
   14211    4377.8715
   14212    4423.9737
   14213    4364.4221
   14214    4321.3105
   14215    4463.0145
   14216    4419.5638
   14217    4451.2106
   14218    4261.0096
   14219    4417.6679
   14220    4410.7478
   14221    4438.1294
   14222    4390.0040
   14223    4450.2092
   14224    4246.8659
   14225    4391.7205
   14226    4345.4996
   14227    4450.3621
   14228    4376.6041
   14229    4379.1436
   14230    4375.1269
   14231    4343.8230
   14232    4353.2764
   14233    4345.5037
   14234    4431.5058
   14235    4394.0391
   14236    4296.5319
   14237    4434.7139
   14238    4359.8269
   14239    4362.9830
   14240    4275.4987
   14241    4237.0794
   14242    4276.1279
   14243    4352.3889
   14244    4343.5041
   14245    4450.5657
   14246    4421.8427
   14247    4540.6898
   14248    4428.6327
   14249    4490.8096
   14250    4415.9405
   14251    4450.4061
   14252    4343.9357
   14253    4394.2122
   14254    4496.4485
   14255    4452.3593
   14256    4496.8823
   14257    4478.7329
   14258    4526.2045
   14259    4530.2378
   14260    4462.7943
   14261    4391.2971
   14262    4494.7444
   14263    4458.6512
   14264    4537.1556
   14265    4552.3301
   14266    4589.0027
   14267    4606.3456
   14268    4358.5981
   14269    4487.5591
   14270    4453.4638
   14271    4554.6246
   14272    4403.2342
   14273    4592.3629
   14274    4584.5474
   14275    4452.1779
   14276    4624.7411
   14277    4405.0923
   14278    4478.7818
   14279    4439.2896
   14280    4451.1582
   14281    4498.9602
   14282    4403.2834
   14283    4459.6342
   14284    4574.4091
   14285    4401.1601
   14286    4450.9866
   14287    4268.0054
   14288    4457.3727
   14289    4284.9688
   14290    4424.8699
   14291    4322.5923
   14292    4365.7902
   14293    4377.9152
   14294    4401.2112
   14295    4415.2295
   14296    4498.7041
   14297    4546.6753
   14298    4429.8909
   14299    4468.6505
   14300    4461.2162
   14301    4506.9271
   14302    4604.6129
   14303    4404.3471
   14304    4466.4764
   14305    4587.5425
   14306    4484.3836
   14307    4459.3776
   14308    4526.4717
   14309    4400.9049
   14310    4457.6780
   14311    4563.0191
   14312    4501.6089
   14313    4439.3797
   14314    4443.1615
   14315    4444.6923
   14316    4449.3637
   14317    4413.1763
   14318    4365.6976
   14319    4332.9787
   14320    4489.2962
   14321    4551.9172
   14322    4480.0502
   14323    4654.4387
   14324    4506.8697
   14325    4458.6644
   14326    4618.0037
   14327    4520.3585
   14328    4579.4418
   14329    4538.2083
   14330    4545.4843
   14331    4562.0529
   14332    4533.0122
   14333    4427.0861
   14334    4473.0976
   14335    4465.8931
   14336    4532.4921
   14337    4552.5160
   14338    4545.0056
   14339    4625.4697
   14340    4560.8607
   14341    4586.9533
   14342    4681.4132
   14343    4616.0633
   14344    4502.3710
   14345    4643.2369
   14346    4569.4345
   14347    4655.5619
   14348    4622.1237
   14349    4717.3268
   14350    4432.7499
   14351    4584.4047
   14352    4555.5201
   14353    4619.6283
   14354    4525.0749
   14355    4642.8695
   14356    4495.9852
   14357    4532.9863
   14358    4604.4438
   14359    4665.8141
   14360    4628.8186
   14361    4543.9393
   14362    4632.5794
   14363    4635.1481
   14364    4453.7072
   14365    4712.9727
   14366    4495.4054
   14367    4477.6769
   14368    4458.8585
   14369    4642.1582
   14370    4412.9841
   14371    4661.3337
   14372    4684.2967
   14373    4766.6557
   14374    4722.4255
   14375    4535.6561
   14376    4582.2134
   14377    4631.1072
   14378    4696.8572
   14379    4609.0545
   14380    4599.9341
   14381    4515.0712
   14382    4507.5127
   14383    4537.0403
   14384    4550.1335
   14385    4558.5318
   14386    4754.4802
   14387    4716.0616
   14388    4566.0598
   14389    4499.3787
   14390    4594.8578
   14391    4608.2560
   14392    4652.9106
   14393    4645.0503
   14394    4680.1494
   14395    4575.8307
   14396    4631.8063
   14397    4612.4945
   14398    4593.3108
   14399    4587.6247
   14400    4541.4548
   14401    4589.4069
   14402    4490.9806
   14403    4465.7943
   14404    4542.0123
   14405    4368.9886
   14406    4521.1189
   14407    4542.8782
   14408    4591.9987
   14409    4555.1047
   14410    4522.9956
   14411    4635.4070
   14412    4504.3065
   14413    4595.8187
   14414    4382.2953
   14415    4423.4318
   14416    4527.1714
   14417    4580.9692
   14418    4602.5809
   14419    4589.1170
   14420    4512.6542
   14421    4452.6511
   14422    4647.5752
   14423    4517.8557
   14424    4520.5513
   14425    4630.0025
   14426    4576.3056
   14427    4623.0181
   14428    4604.2332
   14429    4472.7327
   14430    4486.1866
   14431    4572.1656
   14432    4575.6622
   14433    4675.2528
   14434    4709.4812
   14435    4607.5473
   14436    4542.2309
   14437    4626.1251
   14438    4589.5171
   14439    4600.3213
   14440    4465.7413
   14441    4640.8013
   14442    4490.0626
   14443    4468.2726
   14444    4486.8993
   14445    4569.0825
   14446    4537.1062
   14447    4569.4097
   14448    4500.6361
   14449    4563.7845
   14450    4608.7886
   14451    4530.1940
   14452    4544.2153
   14453    4507.0755
   14454    4558.1824
   14455    4410.3409
   14456    4674.5984
   14457    4536.8166
   14458    4607.5539
   14459    4708.0859
   14460    4655.2934
   14461    4566.0609
   14462    4692.5998
   14463    4608.4349
   14464    4459.6033
   14465    4517.8539
   14466    4558.8662
   14467    4550.9617
   14468    4378.4907
   14469    4558.2600
   14470    4459.9565
   14471    4507.9765
   14472    4417.4678
   14473    4426.8641
   14474    4479.0765
   14475    4496.0252
   14476    4506.0471
   14477    4483.5259
   14478    4590.5392
   14479    4480.7994
   14480    4560.8040
   14481    4496.9282
   14482    4475.2647
   14483    4408.0020
   14484    4538.3602
   14485    4591.4822
   14486    4369.1993
   14487    4472.8145
   14488    4451.2175
   14489    4576.0999
   14490    4534.7396
   14491    4484.8566
   14492    4540.1317
   14493    4618.2283
   14494    4464.8365
   14495    4402.6478
   14496    4378.3769
   14497    4512.3696
   14498    4556.8526
   14499    4508.1399
   14500    4471.1726
   14501    4557.3892
   14502    4690.0559
   14503    4571.7211
   14504    4489.3658
   14505    4507.6855
   14506    4667.2823
   14507    4542.4026
   14508    4513.3015
   14509    4507.3475
   14510    4484.4337
   14511    4594.1373
   14512    4621.6705
   14513    4561.0557
   14514    4674.8433
   14515    4626.7507
   14516    4587.2336
   14517    4567.7508
   14518    4491.5306
   14519    4618.0417
   14520    4680.2879
   14521    4627.8461
   14522    4703.1365
   14523    4507.9558
   14524    4514.0038
   14525    4720.6657
   14526    4602.0229
   14527    4611.3450
   14528    4643.2736
   14529    4561.6760
   14530    4626.9904
   14531    4668.0324
   14532    4660.2660
   14533    4583.2628
   14534    4599.9753
   14535    4525.1280
   14536    4562.3656
   14537    4641.9439
   14538    4512.7111
   14539    4494.9312
   14540    4548.6418
   14541    4524.1365
   14542    4608.9766
   14543    4604.1029
   14544    4660.3535
   14545    4701.3501
   14546    4687.5709
   14547    4635.4717
   14548    4609.6737
   14549    4617.2658
   14550    4616.0105
   14551    4534.7856
   14552    4550.3843
   14553    4634.8333
   14554    4582.1038
   14555    4524.6461
   14556    4576.7072
   14557    4666.8109
   14558    4607.7156
   14559    4618.2256
   14560    4586.2903
   14561    4660.0506
   14562    4537.5168
   14563    4587.0152
   14564    4609.0159
   14565    4583.9863
   14566    4606.0343
   14567    4567.0832
   14568    4501.0688
   14569    4576.8781
   14570    4479.5343
   14571    4491.0438
   14572    4441.1532
   14573    4463.0163
   14574    4721.8299
   14575    4519.7281
   14576    4459.0270
   14577    4593.1144
   14578    4495.5739
   14579    4398.1928
   14580    4485.6191
   14581    4466.5631
   14582    4527.2357
   14583    4557.6996
   14584    4391.6436
   14585    4609.4871
   14586    4606.5898
   14587    4524.0917
   14588    4581.2863
   14589    4528.9839
   14590    4474.3118
   14591    4569.8161
   14592    4423.5940
   14593    4442.5579
   14594    4431.1597
   14595    4503.7222
   14596    4518.5997
   14597    4635.6932
   14598    4552.9963
   14599    4578.2716
   14600    4525.2796
   14601    4689.6402
   14602    4507.9829
   14603    4561.8450
   14604    4571.8875
   14605    4660.8353
   14606    4761.2386
   14607    4649.5094
   14608    4606.3283
   14609    4499.7627
   14610    4588.1003
   14611    4642.2898
   14612    4518.3515
   14613    4640.0399
   14614    4780.8327
   14615    4523.2617
   14616    4584.3473
   14617    4619.0307
   14618    4641.3448
   14619    4595.6125
   14620    4607.5178
   14621    4559.3262
   14622    4507.3404
   14623    4611.4497
   14624    4579.4277
   14625    4480.8669
   14626    4423.6076
   14627    4515.4649
   14628    4550.8251
   14629    4444.4238
   14630    4526.4665
   14631    4565.1311
   14632    4526.7274
   14633    4542.9726
   14634    4630.0739
   14635    4508.7117
   14636    4496.1253
   14637    4578.1851
   14638    4717.7804
   14639    4638.2557
   14640    4573.4463
   14641    4679.2001
   14642    4431.8375
   14643    4527.0292
   14644    4452.3560
   14645    4474.1345
   14646    4490.8538
   14647    4457.1734
   14648    4542.7650
   14649    4429.9110
   14650    4463.6068
   14651    4598.2995
   14652    4500.6012
   14653    4385.0717
   14654    4381.2173
   14655    4319.9443
   14656    4390.4024
   14657    4512.9110
   14658    4482.5355
   14659    4636.0887
   14660    4581.5648
   14661    4492.9288
   14662    4348.8050
   14663    4377.6660
   14664    4377.3238
   14665    4387.4520
   14666    4386.0336
   14667    4579.1168
   14668    4467.9493
   14669    4385.7388
   14670    4219.8436
   14671    4376.9091
   14672    4364.0350
   14673    4365.9072
   14674    4341.3964
   14675    4405.7682
   14676    4509.9570
   14677    4418.0889
   14678    4426.7562
   14679    4654.9843
   14680    4511.8392
   14681    4532.5701
   14682    4427.0518
   14683    4559.3847
   14684    4468.8973
   14685    4406.0493
   14686    4484.4762
   14687    4529.8866
   14688    4424.4258
   14689    4470.2618
   14690    4471.1189
   14691    4415.7788
   14692    4368.0730
   14693    4490.7111
   14694    4457.8628
   14695    4488.1595
   14696    4447.2745
   14697    4421.7050
   14698    4524.3202
   14699    4363.5205
   14700    4458.5987
   14701    4549.8002
   14702    4531.3573
   14703    4616.0280
   14704    4681.8433
   14705    4543.8753
   14706    4529.9871
   14707    4476.3716
   14708    4550.2129
   14709    4506.8984
   14710    4481.6709
   14711    4677.6338
   14712    4489.2439
   14713    4580.8376
   14714    4497.0629
   14715    4527.5134
   14716    4561.6421
   14717    4502.5092
   14718    4637.5868
   14719    4584.7866
   14720    4423.1570
   14721    4540.0793
   14722    4501.2721
   14723    4449.0655
   14724    4463.5333
   14725    4411.8195
   14726    4486.1865
   14727    4553.7658
   14728    4617.3351
   14729    4498.0525
   14730    4438.2071
   14731    4485.7172
   14732    4467.3192
   14733    4439.1222
   14734    4494.8873
   14735    4386.9044
   14736    4388.4473
   14737    4257.5721
   14738    4442.6719
   14739    4586.3844
   14740    4499.8528
   14741    4578.4712
   14742    4611.8334
   14743    4611.3163
   14744    4675.2507
   14745    4574.8663
   14746    4517.0176
   14747    4613.2093
   14748    4533.2173
   14749    4553.7361
   14750    4450.8570
   14751    4650.1213
   14752    4593.3459
   14753    4639.4505
   14754    4604.9896
   14755    4532.6446
   14756    4531.7671
   14757    4542.7716
   14758    4399.6114
   14759    4493.9166
   14760    4534.4512
   14761    4567.3469
   14762    4502.9537
   14763    4486.1381
   14764    4502.3408
   14765    4468.8526
   14766    4428.3872
   14767    4524.3808
   14768    4520.6211
   14769    4634.8269
   14770    4554.6844
   14771    4669.5788
   14772    4530.9274
   14773    4555.5809
   14774    4523.7761
   14775    4498.5936
   14776    4508.3148
   14777    4667.0442
   14778    4493.2383
   14779    4638.4761
   14780    4624.9926
   14781    4721.0858
   14782    4718.5565
   14783    4815.8819
   14784    4641.1194
   14785    4669.5174
   14786    4488.1327
   14787    4545.6739
   14788    4575.5437
   14789    4582.6592
   14790    4473.8146
   14791    4584.7082
   14792    4334.3305
   14793    4668.4865
   14794    4484.3677
   14795    4495.1847
   14796    4509.0521
   14797    4561.4573
   14798    4510.3033
   14799    4590.6254
   14800    4449.5435
   14801    4454.6237
   14802    4486.2615
   14803    4721.1258
   14804    4741.1774
   14805    4707.1810
   14806    4564.2213
   14807    4556.1772
   14808    4480.8284
   14809    4590.3404
   14810    4661.6650
   14811    4503.0017
   14812    4625.3069
   14813    4397.5053
   14814    4562.5612
   14815    4668.1593
   14816    4772.1677
   14817    4568.0380
   14818    4526.6124
   14819    4593.9438
   14820    4623.2992
   14821    4556.6055
   14822    4602.1561
   14823    4530.6934
   14824    4474.8683
   14825    4501.9205
   14826    4524.7522
   14827    4515.7947
   14828    4607.7148
   14829    4521.1807
   14830    4585.0308
   14831    4438.1264
   14832    4453.2444
   14833    4531.3665
   14834    4475.2303
   14835    4405.3409
   14836    4559.8991
   14837    4481.7645
   14838    4562.4294
   14839    4526.8291
   14840    4471.8357
   14841    4448.3739
   14842    4475.4157
   14843    4536.7852
   14844    4511.3831
   14845    4494.8912
   14846    4405.0149
   14847    4451.0865
   14848    4515.6113
   14849    4407.8419
   14850    4350.5917
   14851    4484.6757
   14852    4556.1054
   14853    4519.4565
   14854    4522.4555
   14855    4533.5397
   14856    4619.4223
   14857    4664.9206
   14858    4536.3184
   14859    4566.9785
   14860    4442.2286
   14861    4469.1882
   14862    4425.7971
   14863    4498.8495
   14864    4433.1768
   14865    4458.8901
   14866    4356.1627
   14867    4468.1997
   14868    4354.0682
   14869    4494.5886
   14870    4621.9632
   14871    4583.8518
   14872    4397.0545
   14873    4527.7587
   14874    4424.2795
   14875    4621.5357
   14876    4467.6160
   14877    4628.8644
   14878    4523.1649
   14879    4473.4355
   14880    4512.7574
   14881    4606.4769
   14882    4595.4295
   14883    4525.2148
   14884    4400.3856
   14885    4431.3904
   14886    4524.2801
   14887    4541.3058
   14888    4577.4394
   14889    4500.4656
   14890    4430.2087
   14891    4363.8412
   14892    4492.5457
   14893    4462.8017
   14894    4440.8202
   14895    4460.6762
   14896    4417.8374
   14897    4529.5291
   14898    4345.5516
   14899    4372.7900
   14900    4356.1162
   14901    4451.8964
   14902    4522.8899
   14903    4317.3771
   14904    4297.4321
   14905    4471.9923
   14906    4442.6685
   14907    4453.2147
   14908    4523.1322
   14909    4612.2993
   14910    4521.3030
   14911    4511.1720
   14912    4573.9322
   14913    4544.5189
   14914    4430.5646
   14915    4358.4214
   14916    4484.1374
   14917    4499.2025
   14918    4481.7688
   14919    4521.2057
   14920    4423.6595
   14921    4575.1096
   14922    4538.4740
   14923    4507.5731
   14924    4527.8659
   14925    4589.1999
   14926    4479.6179
   14927    4433.1540
   14928    4694.9346
   14929    4522.8800
   14930    4492.0922
   14931    4514.4781
   14932    4585.8100
   14933    4562.7561
   14934    4330.5412
   14935    4540.5755
   14936    4441.1776
   14937    4590.6752
   14938    4670.6568
   14939    4647.2446
   14940    4565.3698
   14941    4791.7364
   14942    4633.5397
   14943    4636.0911
   14944    4689.0213
   14945    4684.7836
   14946    4665.1805
   14947    4669.5597
   14948    4711.0799
   14949    4632.9237
   14950    4723.2952
   14951    4655.5580
   14952    4582.0175
   14953    4601.3025
   14954    4632.2886
   14955    4475.4835
   14956    4523.8690
   14957    4592.1878
   14958    4674.3212
   14959    4625.4280
   14960    4516.3238
   14961    4471.1014
   14962    4541.3102
   14963    4488.3031
   14964    4579.2230
   14965    4662.4152
   14966    4484.5765
   14967    4535.3709
   14968    4548.2090
   14969    4606.8323
   14970    4581.9716
   14971    4538.1821
   14972    4735.5348
   14973    4752.2475
   14974    4657.0608
   14975    4600.1092
   14976    4785.1174
   14977    4790.8189
   14978    4694.2813
   14979    4586.7571
   14980    4638.0370
   14981    4629.7719
   14982    4758.4129
   14983    4592.5155
   14984    4720.4495
   14985    4584.9201
   14986    4586.6576
   14987    4628.4375
   14988    4558.9129
   14989    4730.1170
   14990    4547.7848
   14991    4507.4343
   14992    4617.8900
   14993    4684.8389
   14994    4821.2038
   14995    4667.7956
   14996    4684.0257
   14997    4693.6083
   14998    4790.7390
   14999    4515.5761
   15000    4723.8952
   15001    4626.7926
   15002    4639.1110
   15003    4710.7572
   15004    4739.0557
   15005    4651.8612
   15006    4680.1128
   15007    4545.0663
   15008    4644.5657
   15009    4783.8331
   15010    4726.6210
   15011    4782.0226
   15012    4543.4391
   15013    4701.8133
   15014    4681.3579
   15015    4707.1632
   15016    4618.5448
   15017    4653.6982
   15018    4788.9114
   15019    4765.7830
   15020    4691.0684
   15021    4606.5097
   15022    4504.2870
   15023    4496.5892
   15024    4486.2585
   15025    4621.3020
   15026    4624.3875
   15027    4540.3900
   15028    4548.6612
   15029    4458.3277
   15030    4525.8759
   15031    4529.1537
   15032    4556.9914
   15033    4618.3723
   15034    4559.4128
   15035    4540.2186
   15036    4432.7516
   15037    4439.9358
   15038    4634.0866
   15039    4578.6630
   15040    4594.5725
   15041    4458.1612
   15042    4559.5098
   15043    4545.1377
   15044    4552.0529
   15045    4647.7665
   15046    4548.4774
   15047    4600.4423
   15048    4579.9850
   15049    4480.1491
   15050    4538.8034
   15051    4566.5790
   15052    4625.9558
   15053    4640.2970
   15054    4608.7826
   15055    4665.9390
   15056    4607.2594
   15057    4752.7444
   15058    4587.4090
   15059    4642.1400
   15060    4623.1467
   15061    4636.9662
   15062    4451.1012
   15063    4693.0014
   15064    4615.4907
   15065    4563.1862
   15066    4506.6288
   15067    4583.1218
   15068    4618.7992
   15069    4736.1713
   15070    4584.9785
   15071    4706.1696
   15072    4682.7284
   15073    4760.9691
   15074    4743.8858
   15075    4672.0753
   15076    4589.5193
   15077    4727.2332
   15078    4600.9545
   15079    4728.3054
   15080    4671.2142
   15081    4749.8273
   15082    4683.4463
   15083    4702.4517
   15084    4704.2511
   15085    4717.0584
   15086    4690.7560
   15087    4688.7848
   15088    4780.6233
   15089    4782.4722
   15090    4777.1413
   15091    4857.0650
   15092    4815.6190
   15093    4726.7438
   15094    4737.9310
   15095    4727.1200
   15096    4720.4755
   15097    4724.0962
   15098    4745.0764
   15099    4840.5230
   15100    4778.9885
   15101    4667.5701
   15102    4779.9424
   15103    4733.6138
   15104    4697.2008
   15105    4740.1267
   15106    4750.0806
   15107    4722.3510
   15108    4811.0420
   15109    4673.2626
   15110    4735.8027
   15111    4981.2866
   15112    4623.3696
   15113    4614.8607
   15114    4775.9171
   15115    4767.3675
   15116    4693.0903
   15117    4778.0204
   15118    4919.3362
   15119    4751.0308
   15120    4916.9068
   15121    4785.5833
   15122    4629.8484
   15123    4728.9963
   15124    4599.4141
   15125    4586.3538
   15126    4555.1383
   15127    4647.1353
   15128    4660.3341
   15129    4725.6824
   15130    4567.7213
   15131    4810.6588
   15132    4694.2685
   15133    4693.4810
   15134    4703.8716
   15135    4570.7298
   15136    4601.5661
   15137    4668.9730
   15138    4835.4274
   15139    4621.7131
   15140    4627.2728
   15141    4712.5263
   15142    4676.2527
   15143    4795.1933
   15144    4600.2774
   15145    4810.3754
   15146    4703.2918
   15147    4750.3031
   15148    4582.0700
   15149    4617.2709
   15150    4732.5007
   15151    4739.6414
   15152    4512.4926
   15153    4500.2333
   15154    4491.5904
   15155    4578.2483
   15156    4653.6529
   15157    4754.7817
   15158    4560.5842
   15159    4825.4932
   15160    4728.8574
   15161    4869.0025
   15162    4720.3868
   15163    4828.0164
   15164    4854.7107
   15165    4752.5873
   15166    4813.7105
   15167    4765.1268
   15168    4777.7886
   15169    4753.5090
   15170    4744.8440
   15171    4782.5478
   15172    4663.4562
   15173    4801.2995
   15174    4708.0227
   15175    4736.8422
   15176    4719.0889
   15177    4776.9746
   15178    4601.9887
   15179    4681.3886
   15180    4681.5292
   15181    4815.7407
   15182    4707.5010
   15183    4731.8043
   15184    4830.9637
   15185    4644.4453
   15186    4647.4383
   15187    4703.6948
   15188    4763.2038
   15189    4589.0900
   15190    4662.5079
   15191    4640.3997
   15192    4624.3008
   15193    4754.2431
   15194    4715.0955
   15195    4717.7393
   15196    4709.1508
   15197    4667.1017
   15198    4520.0791
   15199    4543.0715
   15200    4625.3506
   15201    4598.6528
   15202    4750.8240
   15203    4665.8177
   15204    4609.5485
   15205    4750.6008
   15206    4703.3012
   15207    4691.6701
   15208    4612.9852
   15209    4624.7396
   15210    4461.3794
   15211    4645.5474
   15212    4697.3327
   15213    4579.1942
   15214    4715.9912
   15215    4700.6780
   15216    4600.2791
   15217    4720.1404
   15218    4791.3554
   15219    4709.2702
   15220    4670.1709
   15221    4614.0754
   15222    4691.5465
   15223    4633.6122
   15224    4635.2309
   15225    4596.0428
   15226    4596.2179
   15227    4738.4779
   15228    4613.4904
   15229    4755.7069
   15230    4653.4755
   15231    4681.8606
   15232    4618.0659
   15233    4711.4081
   15234    4557.3385
   15235    4494.5961
   15236    4650.9783
   15237    4598.2807
   15238    4623.1090
   15239    4595.5126
   15240    4599.4693
   15241    4632.6584
   15242    4652.6326
   15243    4589.9265
   15244    4581.9544
   15245    4736.5322
   15246    4563.1853
   15247    4682.4755
   15248    4624.8026
   15249    4779.6555
   15250    4706.9587
   15251    4693.1673
   15252    4661.5650
   15253    4684.4750
   15254    4667.4789
   15255    4493.6993
   15256    4613.2969
   15257    4779.0592
   15258    4811.0539
   15259    4755.9111
   15260    4698.3090
   15261    4541.7980
   15262    4673.3377
   15263    4668.7318
   15264    4672.6963
   15265    4702.5161
   15266    4764.6823
   15267    4495.9029
   15268    4770.3811
   15269    4822.5300
   15270    4728.4548
   15271    4733.7867
   15272    4791.0179
   15273    4859.2538
   15274    4664.6970
   15275    4743.2077
   15276    4624.1641
   15277    4661.8478
   15278    4682.1771
   15279    4654.9019
   15280    4695.0523
   15281    4654.7810
   15282    4722.4383
   15283    4844.6626
   15284    4643.0077
   15285    4637.6994
   15286    4677.9877
   15287    4666.4525
   15288    4664.7723
   15289    4588.6867
   15290    4672.1129
   15291    4703.1166
   15292    4479.2664
   15293    4728.2699
   15294    4739.9012
   15295    4662.4744
   15296    4796.5847
   15297    4634.8823
   15298    4742.7028
   15299    4626.4470
   15300    4740.0781
   15301    4724.7865
   15302    4713.0289
   15303    4846.7230
   15304    4812.9727
   15305    4788.6126
   15306    4854.0823
   15307    4589.9242
   15308    4791.4574
   15309    4693.7588
   15310    4735.1532
   15311    4681.2410
   15312    4703.4568
   15313    4623.7207
   15314    4744.0990
   15315    4804.7373
   15316    4845.3839
   15317    4917.3488
   15318    4681.5755
   15319    4822.8408
   15320    4755.0240
   15321    4837.7650
   15322    4552.5219
   15323    4703.2380
   15324    4622.7623
   15325    4632.6879
   15326    4767.1339
   15327    4620.5217
   15328    4664.7948
   15329    4645.6411
   15330    4674.5911
   15331    4724.3454
   15332    4569.8517
   15333    4635.7363
   15334    4763.3308
   15335    4669.7351
   15336    4662.9852
   15337    4705.5393
   15338    4705.6540
   15339    4615.5121
   15340    4821.1951
   15341    4610.4125
   15342    4760.1509
   15343    4625.4200
   15344    4800.9630
   15345    4826.9219
   15346    4713.2183
   15347    4620.7843
   15348    4800.6777
   15349    4628.3020
   15350    4736.5523
   15351    4706.8041
   15352    4566.9810
   15353    4741.4996
   15354    4630.6315
   15355    4732.1081
   15356    4609.2351
   15357    4661.6328
   15358    4693.9193
   15359    4753.6275
   15360    4669.4830
   15361    4748.3617
   15362    4652.8668
   15363    4604.5993
   15364    4707.7585
   15365    4693.5162
   15366    4639.8149
   15367    4768.1202
   15368    4687.1553
   15369    4567.7611
   15370    4710.0418
   15371    4636.7908
   15372    4588.9956
   15373    4731.5664
   15374    4743.4698
   15375    4773.4668
   15376    4785.6312
   15377    4802.4907
   15378    4711.7154
   15379    4714.1494
   15380    4680.6103
   15381    4639.1390
   15382    4797.5667
   15383    4741.4082
   15384    4778.1615
   15385    4741.2314
   15386    4645.8874
   15387    4594.9295
   15388    4667.2593
   15389    4626.8253
   15390    4713.5812
   15391    4660.8336
   15392    4641.5215
   15393    4746.0462
   15394    4678.4813
   15395    4739.8339
   15396    4698.0961
   15397    4790.1000
   15398    4757.7800
   15399    4789.2161
   15400    4795.9491
   15401    4852.5468
   15402    4721.2491
   15403    4700.4957
   15404    4698.1568
   15405    4813.6045
   15406    4718.9856
   15407    4725.4804
   15408    4874.0835
   15409    4739.4027
   15410    4686.1344
   15411    4794.7998
   15412    4756.3039
   15413    4706.7139
   15414    4676.7454
   15415    4719.6849
   15416    4777.7925
   15417    4624.2467
   15418    4740.0933
   15419    4665.0895
   15420    4795.9780
   15421    4865.8131
   15422    4803.1941
   15423    4801.4349
   15424    4771.1681
   15425    4828.2186
   15426    4468.4488
   15427    4630.5402
   15428    4663.8891
   15429    4547.8379
   15430    4777.0577
   15431    4746.5065
   15432    4772.4400
   15433    4857.6279
   15434    4906.6338
   15435    4767.0018
   15436    4800.4858
   15437    4756.2871
   15438    4710.4579
   15439    4743.2656
   15440    4748.7482
   15441    4809.4789
   15442    4862.6734
   15443    4916.2963
   15444    4778.1887
   15445    4838.7588
   15446    4821.6933
   15447    4842.4809
   15448    4907.3018
   15449    4754.2947
   15450    4826.5167
   15451    4832.8488
   15452    4909.0176
   15453    4819.0696
   15454    4883.4051
   15455    4937.3415
   15456    4909.3879
   15457    4839.8832
   15458    4841.7638
   15459    4844.7171
   15460    4783.3168
   15461    4834.8862
   15462    4829.4404
   15463    4823.2119
   15464    4783.0738
   15465    4874.5412
   15466    4755.9882
   15467    4727.1170
   15468    4608.6083
   15469    4764.8838
   15470    4697.4819
   15471    4708.4048
   15472    4801.2419
   15473    4715.1502
   15474    4857.5399
   15475    4833.7108
   15476    4844.4102
   15477    4795.4052
   15478    4833.3181
   15479    4821.9015
   15480    4816.7698
   15481    4876.8274
   15482    4851.9631
   15483    4842.3110
   15484    4832.8315
   15485    4715.3695
   15486    4682.0550
   15487    4749.8205
   15488    4849.9027
   15489    4658.9980
   15490    4735.8153
   15491    4604.2102
   15492    4704.0340
   15493    4657.1315
   15494    4734.7721
   15495    4778.7980
   15496    4740.2987
   15497    4725.5330
   15498    4708.9303
   15499    4647.8311
   15500    4632.6976
   15501    4616.7052
   15502    4813.2698
   15503    4727.6500
   15504    4853.7298
   15505    4801.3699
   15506    4754.6745
   15507    4781.3419
   15508    4667.3668
   15509    4751.7217
   15510    4735.4499
   15511    4845.5950
   15512    4827.0617
   15513    4839.3200
   15514    4730.8218
   15515    4841.3460
   15516    4690.2162
   15517    4862.5107
   15518    4699.8601
   15519    4861.0176
   15520    4829.3682
   15521    4724.4448
   15522    4661.6817
   15523    4710.9448
   15524    4791.8961
   15525    4671.0544
   15526    4640.6535
   15527    4749.1983
   15528    4694.6700
   15529    4745.6025
   15530    4708.0851
   15531    4845.2318
   15532    4760.2246
   15533    4740.5977
   15534    4604.6895
   15535    4822.7398
   15536    4733.6808
   15537    4804.3579
   15538    4786.2908
   15539    4762.3325
   15540    4703.5928
   15541    4770.9615
   15542    4700.9561
   15543    4568.0592
   15544    4757.0520
   15545    4717.1488
   15546    4703.7647
   15547    4710.9861
   15548    4810.2237
   15549    4620.3329
   15550    4611.8236
   15551    4620.7481
   15552    4672.9715
   15553    4705.6010
   15554    4688.9104
   15555    4635.7384
   15556    4686.6460
   15557    4698.8127
   15558    4627.8658
   15559    4631.4276
   15560    4579.3200
   15561    4586.8606
   15562    4666.3526
   15563    4628.3528
   15564    4663.5821
   15565    4607.1544
   15566    4670.5898
   15567    4582.7104
   15568    4662.0569
   15569    4552.3407
   15570    4589.2440
   15571    4636.5122
   15572    4700.6104
   15573    4775.5511
   15574    4779.9755
   15575    4660.8820
   15576    4685.9143
   15577    4632.9489
   15578    4584.2976
   15579    4705.3705
   15580    4597.9563
   15581    4635.5843
   15582    4588.9926
   15583    4656.4345
   15584    4605.7005
   15585    4691.5958
   15586    4693.2235
   15587    4697.8465
   15588    4594.6641
   15589    4648.0193
   15590    4653.2170
   15591    4692.8405
   15592    4817.7556
   15593    4680.6989
   15594    4718.1320
   15595    4618.3902
   15596    4820.9345
   15597    4670.5670
   15598    4695.5598
   15599    4656.7016
   15600    4599.4674
   15601    4697.7301
   15602    4778.1599
   15603    4699.8295
   15604    4660.5903
   15605    4681.7822
   15606    4691.3994
   15607    4786.1980
   15608    4820.9808
   15609    4686.1045
   15610    4751.3763
   15611    4731.3547
   15612    4838.1611
   15613    4650.2799
   15614    4809.2931
   15615    4676.0078
   15616    4855.0511
   15617    4745.5223
   15618    4837.0120
   15619    4761.8299
   15620    4766.0833
   15621    4817.7107
   15622    4865.7438
   15623    4966.0409
   15624    4739.2491
   15625    4871.2832
   15626    4758.8079
   15627    4822.8743
   15628    4904.6723
   15629    4726.0949
   15630    4764.8031
   15631    4670.6196
   15632    4733.8444
   15633    4700.4048
   15634    4753.3457
   15635    4846.0220
   15636    4795.4411
   15637    4786.1662
   15638    4785.6602
   15639    4797.3941
   15640    4740.4216
   15641    4780.5247
   15642    4977.7797
   15643    4919.0672
   15644    4873.3628
   15645    4839.7078
   15646    4877.2918
   15647    4611.6398
   15648    4676.8301
   15649    4651.7975
   15650    4665.7991
   15651    4693.0322
   15652    4686.3624
   15653    4692.6936
   15654    4672.3589
   15655    4805.0078
   15656    4766.9605
   15657    4881.9898
   15658    4746.9093
   15659    4778.7023
   15660    4745.6507
   15661    4771.8246
   15662    4901.2686
   15663    4787.5601
   15664    4830.8931
   15665    4649.3351
   15666    4777.7537
   15667    4668.6676
   15668    4722.1718
   15669    4814.5401
   15670    4797.3060
   15671    4742.7113
   15672    4767.8616
   15673    4683.4233
   15674    4678.5154
   15675    4675.2272
   15676    4773.1144
   15677    4797.8841
   15678    4722.2993
   15679    4759.7636
   15680    4823.3098
   15681    4800.2959
   15682    4770.3029
   15683    4784.3990
   15684    4803.5860
   15685    4737.9008
   15686    4781.8364
   15687    4711.4689
   15688    4816.7892
   15689    4787.2583
   15690    4739.2593
   15691    4783.8254
   15692    4795.7810
   15693    4732.6498
   15694    4726.6318
   15695    4810.9964
   15696    4828.5741
   15697    4795.1544
   15698    4819.6497
   15699    4773.2269
   15700    4875.5018
   15701    4885.4146
   15702    4892.2694
   15703    4919.7240
   15704    4804.6465
   15705    4913.2226
   15706    4842.6126
   15707    4860.0851
   15708    4799.5544
   15709    4794.2251
   15710    4931.4667
   15711    4731.3500
   15712    4813.4084
   15713    4717.8900
   15714    4680.7556
   15715    4815.8349
   15716    4697.8262
   15717    4777.5057
   15718    4755.4611
   15719    4751.0994
   15720    4705.2877
   15721    4749.9105
   15722    4778.7747
   15723    4722.9903
   15724    4797.0087
   15725    4666.2749
   15726    4793.9952
   15727    4768.2034
   15728    4738.8810
   15729    4720.9785
   15730    4827.5370
   15731    4695.2138
   15732    4728.1713
   15733    4735.2928
   15734    4769.8450
   15735    4692.0091
   15736    4660.0524
   15737    4821.9433
   15738    4708.0201
   15739    4800.4929
   15740    4830.4578
   15741    4630.7665
   15742    4609.0783
   15743    4621.9948
   15744    4708.3797
   15745    4682.1611
   15746    4677.1088
   15747    4637.7380
   15748    4673.1359
   15749    4714.2572
   15750    4731.9739
   15751    4515.0210
   15752    4583.4483
   15753    4578.7975
   15754    4687.1742
   15755    4652.0685
   15756    4724.6596
   15757    4660.1687
   15758    4495.7052
   15759    4661.5558
   15760    4736.1483
   15761    4678.2088
   15762    4716.6387
   15763    4701.6876
   15764    4624.2941
   15765    4741.8600
   15766    4707.0541
   15767    4763.0625
   15768    4825.6738
   15769    4814.9196
   15770    4778.9800
   15771    4850.3201
   15772    4665.9282
   15773    4640.9510
   15774    4774.5159
   15775    4706.3929
   15776    4813.9694
   15777    4703.0280
   15778    4648.1268
   15779    4735.4240
   15780    4790.0478
   15781    4725.3855
   15782    4911.9894
   15783    4863.6943
   15784    4769.9734
   15785    4713.2460
   15786    4756.5130
   15787    4704.4217
   15788    4793.9549
   15789    4513.0960
   15790    4704.5518
   15791    4638.8217
   15792    4748.7863
   15793    4627.0133
   15794    4615.4877
   15795    4637.5199
   15796    4523.6851
   15797    4542.7972
   15798    4703.9549
   15799    4649.5172
   15800    4571.1267
   15801    4667.8017
   15802    4638.4153
   15803    4595.2934
   15804    4679.4944
   15805    4619.0263
   15806    4707.1748
   15807    4561.8180
   15808    4782.9355
   15809    4694.3965
   15810    4712.2659
   15811    4605.2587
   15812    4557.8515
   15813    4656.8956
   15814    4580.5274
   15815    4607.5920
   15816    4589.0471
   15817    4584.9574
   15818    4654.1993
   15819    4717.3627
   15820    4649.3188
   15821    4655.2059
   15822    4645.2223
   15823    4509.3040
   15824    4569.9368
   15825    4690.1810
   15826    4719.1391
   15827    4675.7131
   15828    4568.0037
   15829    4706.0250
   15830    4669.0477
   15831    4698.9409
   15832    4580.0247
   15833    4777.2343
   15834    4651.1113
   15835    4804.9150
   15836    4674.4654
   15837    4637.5872
   15838    4870.4129
   15839    4706.7546
   15840    4684.4284
   15841    4696.6239
   15842    4720.8040
   15843    4773.8152
   15844    4797.0160
   15845    4801.7238
   15846    4702.7299
   15847    4827.7472
   15848    4788.7694
   15849    4801.3461
   15850    4901.4291
   15851    4835.2840
   15852    4758.1258
   15853    4748.0963
   15854    4637.7247
   15855    4792.3400
   15856    4687.4770
   15857    4646.6983
   15858    4617.1297
   15859    4695.7379
   15860    4661.0298
   15861    4710.8879
   15862    4655.8654
   15863    4855.9840
   15864    4805.2988
   15865    4697.8902
   15866    4748.6173
   15867    4758.1686
   15868    4797.3691
   15869    4712.3414
   15870    4683.7289
   15871    4593.4424
   15872    4628.1609
   15873    4583.4470
   15874    4580.1643
   15875    4649.1178
   15876    4618.9443
   15877    4560.4705
   15878    4771.9701
   15879    4591.6361
   15880    4760.1265
   15881    4720.5085
   15882    4646.8801
   15883    4836.6185
   15884    4701.1814
   15885    4664.2029
   15886    4804.5574
   15887    4627.5081
   15888    4761.5322
   15889    4653.3813
   15890    4553.7268
   15891    4669.0458
   15892    4723.9875
   15893    4739.6383
   15894    4814.8023
   15895    4737.2168
   15896    4733.0508
   15897    4653.1810
   15898    4676.5207
   15899    4845.2169
   15900    4734.0405
   15901    4728.3739
   15902    4759.2887
   15903    4702.9840
   15904    4699.3853
   15905    4794.6796
   15906    4735.4233
   15907    4718.0716
   15908    4661.2022
   15909    4651.0470
   15910    4631.9082
   15911    4694.7415
   15912    4558.6310
   15913    4585.0726
   15914    4681.7103
   15915    4719.8863
   15916    4820.6950
   15917    4720.1514
   15918    4804.1794
   15919    4722.9586
   15920    4784.9608
   15921    4955.9625
   15922    4867.8124
   15923    4883.2750
   15924    4825.7387
   15925    4801.9704
   15926    4819.5205
   15927    4843.0947
   15928    4816.7696
   15929    4828.8504
   15930    4736.5821
   15931    4756.7907
   15932    4812.7402
   15933    4813.0925
   15934    4792.7656
   15935    4817.9005
   15936    4769.2686
   15937    4799.2523
   15938    4867.9125
   15939    4827.8845
   15940    4841.1529
   15941    4775.5423
   15942    4806.7868
   15943    4769.7646
   15944    4749.1951
   15945    4691.6858
   15946    4805.6513
   15947    4832.1090
   15948    4712.7083
   15949    4642.1266
   15950    4747.2432
   15951    4919.4798
   15952    4814.9265
   15953    4770.7018
   15954    4714.9659
   15955    4727.3534
   15956    4719.4246
   15957    4708.9809
   15958    4573.8979
   15959    4692.8221
   15960    4481.3536
   15961    4831.9493
   15962    4661.0833
   15963    4686.7298
   15964    4599.9633
   15965    4696.8812
   15966    4728.3930
   15967    4791.0260
   15968    4682.8702
   15969    4715.3192
   15970    4736.9224
   15971    4761.3939
   15972    4735.4327
   15973    4955.9567
   15974    4649.3785
   15975    4889.3571
   15976    4789.2653
   15977    4748.6391
   15978    4798.0145
   15979    4693.8690
   15980    4823.7250
   15981    4887.4563
   15982    4859.8918
   15983    4826.7200
   15984    4666.3797
   15985    4756.3414
   15986    4830.0309
   15987    4732.6620
   15988    4738.9474
   15989    4778.4809
   15990    4741.0188
   15991    4762.1415
   15992    4746.4003
   15993    4858.1865
   15994    4754.4783
   15995    4897.9353
   15996    4804.3425
   15997    4887.6858
   15998    4823.2517
   15999    4751.0854
   16000    4809.5697
   16001    4763.4251
   16002    4882.6081
   16003    4792.3899
   16004    4801.7104
   16005    4718.8952
   16006    4783.4741
   16007    4791.4740
   16008    4826.6726
   16009    4798.2927
   16010    4795.1158
   16011    4783.2534
   16012    4857.3889
   16013    4814.3957
   16014    4896.7921
   16015    4773.0082
   16016    4673.8753
   16017    4686.8025
   16018    4791.8291
   16019    4734.7976
   16020    4741.8573
   16021    4632.8311
   16022    4736.8813
   16023    4776.3006
   16024    4787.0448
   16025    4767.9488
   16026    4709.7739
   16027    4766.3873
   16028    4710.9805
   16029    4802.8434
   16030    4827.0144
   16031    4762.8758
   16032    4814.5515
   16033    4674.6540
   16034    4953.6472
   16035    4747.1921
   16036    4844.6615
   16037    4773.7345
   16038    4748.8369
   16039    4851.7452
   16040    4918.6988
   16041    4783.1350
   16042    4696.3479
   16043    4812.9404
   16044    4858.2303
   16045    4861.4269
   16046    4748.5328
   16047    4647.0179
   16048    4677.0876
   16049    4716.8915
   16050    4599.7243
   16051    4712.4871
   16052    4688.0459
   16053    4632.2700
   16054    4660.8293
   16055    4636.4279
   16056    4652.5863
   16057    4688.6149
   16058    4640.7028
   16059    4750.8913
   16060    4753.7333
   16061    4674.3881
   16062    4659.7170
   16063    4621.9625
   16064    4699.5889
   16065    4725.8038
   16066    4713.5635
   16067    4737.2400
   16068    4715.6585
   16069    4702.0780
   16070    4743.9920
   16071    4848.2058
   16072    4766.7804
   16073    4708.4999
   16074    4769.2802
   16075    4748.2783
   16076    4846.5301
   16077    4790.8186
   16078    4887.1118
   16079    4768.7431
   16080    4766.1623
   16081    4778.6729
   16082    4675.0466
   16083    4819.3885
   16084    4768.5809
   16085    4726.5004
   16086    4860.1905
   16087    4777.4371
   16088    4903.6773
   16089    4893.6620
   16090    4835.1472
   16091    4811.8054
   16092    4932.5826
   16093    4978.0963
   16094    4852.8032
   16095    4918.8981
   16096    4732.0587
   16097    4856.9392
   16098    4736.2055
   16099    4772.4005
   16100    4829.0337
   16101    4666.5383
   16102    4695.8134
   16103    4757.8146
   16104    4780.8493
   16105    4730.0405
   16106    4834.2826
   16107    4811.0610
   16108    4687.3601
   16109    4707.2597
   16110    4876.1817
   16111    4724.7754
   16112    4765.3639
   16113    4667.6019
   16114    4739.3887
   16115    4750.1716
   16116    4830.2330
   16117    4800.1419
   16118    4651.9656
   16119    4623.3582
   16120    4748.6133
   16121    4708.8300
   16122    4736.5605
   16123    4725.3894
   16124    4563.6746
   16125    4649.2056
   16126    4674.2526
   16127    4658.0506
   16128    4578.4048
   16129    4727.8741
   16130    4596.5496
   16131    4643.6691
   16132    4581.0182
   16133    4588.8295
   16134    4585.9785
   16135    4549.1137
   16136    4555.4684
   16137    4643.3321
   16138    4724.5651
   16139    4777.8722
   16140    4708.6372
   16141    4828.3729
   16142    4622.3886
   16143    4691.2435
   16144    4698.3048
   16145    4749.4643
   16146    4618.2060
   16147    4610.3777
   16148    4546.3983
   16149    4614.2518
   16150    4666.6992
   16151    4816.2831
   16152    4624.3999
   16153    4670.8744
   16154    4481.4858
   16155    4835.9736
   16156    4685.5608
   16157    4732.3613
   16158    4557.7261
   16159    4493.7562
   16160    4554.5203
   16161    4538.5004
   16162    4692.6394
   16163    4587.0302
   16164    4692.6587
   16165    4636.9815
   16166    4679.6685
   16167    4698.3479
   16168    4668.7985
   16169    4629.1951
   16170    4771.4779
   16171    4800.2121
   16172    4697.5919
   16173    4906.0300
   16174    4706.8567
   16175    4792.2797
   16176    4747.8684
   16177    4794.4136
   16178    4765.9555
   16179    4688.5742
   16180    4703.4451
   16181    4749.7549
   16182    4848.9097
   16183    4756.7365
   16184    4719.8914
   16185    4797.4923
   16186    4849.8111
   16187    4590.4654
   16188    4675.6697
   16189    4701.7874
   16190    4654.1227
   16191    4685.4444
   16192    4686.0658
   16193    4674.4965
   16194    4763.8246
   16195    4725.7888
   16196    4725.8172
   16197    4568.7591
   16198    4671.5026
   16199    4716.7965
   16200    4739.0387
   16201    4829.1583
   16202    4739.5911
   16203    4703.8403
   16204    4749.8403
   16205    4942.1263
   16206    4800.4326
   16207    4838.1326
   16208    4956.7518
   16209    4813.8931
   16210    4760.6394
   16211    4800.4558
   16212    4698.7935
   16213    4772.8187
   16214    4793.7113
   16215    4822.0880
   16216    4778.0072
   16217    4810.5091
   16218    4747.5776
   16219    4752.6593
   16220    4717.0180
   16221    4682.8870
   16222    4772.2723
   16223    4596.1454
   16224    4596.3016
   16225    4648.6139
   16226    4815.3848
   16227    4782.1713
   16228    4735.4288
   16229    4816.0647
   16230    4650.2080
   16231    4674.2765
   16232    4662.7723
   16233    4568.9305
   16234    4768.9102
   16235    4776.1775
   16236    4843.9824
   16237    4678.3603
   16238    4736.1388
   16239    4676.9023
   16240    4642.1991
   16241    4748.3936
   16242    4671.3565
   16243    4783.3507
   16244    4703.5768
   16245    4688.2798
   16246    4660.8896
   16247    4839.2746
   16248    4855.2933
   16249    4893.8553
   16250    4869.1612
   16251    4730.4869
   16252    4803.9001
   16253    4740.8063
   16254    4741.4263
   16255    4875.9070
   16256    4763.7111
   16257    4838.5052
   16258    4835.1906
   16259    4838.0235
   16260    4831.4317
   16261    4872.5854
   16262    4852.2417
   16263    4745.6700
   16264    4793.9051
   16265    4660.2064
   16266    4534.9132
   16267    4682.7609
   16268    4568.9508
   16269    4595.0159
   16270    4618.2624
   16271    4553.9455
   16272    4810.0506
   16273    4750.0127
   16274    4565.7474
   16275    4596.5385
   16276    4555.4896
   16277    4704.2267
   16278    4721.5881
   16279    4758.9346
   16280    4751.1707
   16281    4629.6934
   16282    4569.9890
   16283    4837.2657
   16284    4783.2240
   16285    4747.3901
   16286    4730.7233
   16287    4626.0877
   16288    4758.8585
   16289    4643.8035
   16290    4672.3467
   16291    4587.9003
   16292    4689.9916
   16293    4797.7576
   16294    4618.7026
   16295    4601.2972
   16296    4577.2284
   16297    4648.1921
   16298    4671.1015
   16299    4675.1153
   16300    4700.0848
   16301    4693.4793
   16302    4668.2663
   16303    4697.3590
   16304    4713.9414
   16305    4746.7843
   16306    4716.8927
   16307    4597.8371
   16308    4653.0309
   16309    4574.1992
   16310    4676.6039
   16311    4722.2407
   16312    4688.5267
   16313    4774.7089
   16314    4649.6471
   16315    4744.8159
   16316    4667.5929
   16317    4671.3688
   16318    4751.3475
   16319    4700.9926
   16320    4670.0893
   16321    4630.0089
   16322    4710.7201
   16323    4624.3665
   16324    4823.3864
   16325    4766.1545
   16326    4698.1387
   16327    4679.9328
   16328    4759.2262
   16329    4740.7314
   16330    4701.0722
   16331    4693.2421
   16332    4685.6926
   16333    4607.6100
   16334    4627.7428
   16335    4513.5684
   16336    4566.0065
   16337    4658.9863
   16338    4661.8883
   16339    4646.1289
   16340    4622.1918
   16341    4728.2797
   16342    4640.8479
   16343    4631.1218
   16344    4729.2227
   16345    4556.7481
   16346    4562.3757
   16347    4637.9147
   16348    4605.4480
   16349    4660.5379
   16350    4752.8914
   16351    4620.2077
   16352    4502.1680
   16353    4705.4506
   16354    4690.1167
   16355    4610.2268
   16356    4685.7462
   16357    4563.3429
   16358    4803.7879
   16359    4686.4963
   16360    4688.2496
   16361    4677.1038
   16362    4867.4550
   16363    4757.6520
   16364    4742.8456
   16365    4750.3742
   16366    4767.3276
   16367    4684.1460
   16368    4715.0222
   16369    4803.3124
   16370    4774.7193
   16371    4730.6461
   16372    4806.0773
   16373    4745.0331
   16374    4882.0653
   16375    4743.7003
   16376    4894.0605
   16377    4778.4780
   16378    4725.7467
   16379    4721.0093
   16380    4756.7933
   16381    4782.5762
   16382    4718.8978
   16383    4761.6880
   16384    4808.3332
   16385    4855.3431
   16386    4815.8851
   16387    4750.8855
   16388    4691.6624
   16389    4771.7687
   16390    4873.1224
   16391    4996.0307
   16392    4851.2478
   16393    4777.0341
   16394    4840.7569
   16395    4814.2226
   16396    4874.7785
   16397    4928.5555
   16398    4887.2851
   16399    4897.3240
   16400    4890.0258
   16401    4882.4181
   16402    4788.0269
   16403    4780.0960
   16404    4783.5551
   16405    4894.2337
   16406    4700.6954
   16407    4699.7676
   16408    4758.2360
   16409    4912.9235
   16410    4814.7654
   16411    4916.1866
   16412    4761.8660
   16413    4831.5347
   16414    4821.7505
   16415    4832.9423
   16416    4769.3314
   16417    4683.2022
   16418    4756.8413
   16419    4876.6096
   16420    4783.0285
   16421    4793.9016
   16422    4713.7522
   16423    4813.5339
   16424    4648.0798
   16425    4682.2610
   16426    4675.1659
   16427    4834.4042
   16428    4660.0306
   16429    4672.5436
   16430    4682.1793
   16431    4631.3008
   16432    4863.4533
   16433    4762.8392
   16434    4725.8515
   16435    4702.2276
   16436    4692.6423
   16437    4707.0728
   16438    4989.2910
   16439    4776.2779
   16440    4770.6263
   16441    4666.7441
   16442    4780.4050
   16443    4741.5502
   16444    4738.0429
   16445    4732.3578
   16446    4836.3030
   16447    4857.9613
   16448    4718.0750
   16449    4851.3471
   16450    4838.2900
   16451    4835.8212
   16452    4770.1332
   16453    4843.6229
   16454    4752.4734
   16455    4683.4828
   16456    4843.4072
   16457    4842.7444
   16458    4804.1494
   16459    4801.8205
   16460    4798.3057
   16461    4932.9994
   16462    4821.2666
   16463    4898.5516
   16464    4714.6763
   16465    4867.8396
   16466    4825.2730
   16467    4739.2385
   16468    4819.1408
   16469    4861.3889
   16470    4807.8435
   16471    4712.8035
   16472    4749.5576
   16473    4705.6056
   16474    4739.9889
   16475    4797.1329
   16476    4682.6459
   16477    4610.0012
   16478    4889.4038
   16479    4898.4216
   16480    4742.0070
   16481    4656.6633
   16482    4843.1313
   16483    4823.6860
   16484    4835.7456
   16485    4742.6345
   16486    4889.8995
   16487    4741.1491
   16488    4772.8223
   16489    4766.2732
   16490    4835.9515
   16491    4748.3531
   16492    4767.4889
   16493    4730.7866
   16494    4799.2367
   16495    4783.2937
   16496    4827.7384
   16497    4790.2925
   16498    4760.8750
   16499    4797.5047
   16500    4852.9135
   16501    4850.0015
   16502    4968.1850
   16503    4879.4605
   16504    4682.0156
   16505    4829.8338
   16506    4728.1877
   16507    4849.8697
   16508    4856.9582
   16509    4770.0260
   16510    4715.3244
   16511    4839.9684
   16512    4899.3375
   16513    4916.2420
   16514    4803.9394
   16515    4803.6142
   16516    4744.9902
   16517    4732.1460
   16518    4806.1164
   16519    4831.5021
   16520    4911.9658
   16521    4820.6970
   16522    4763.8039
   16523    4715.7190
   16524    4737.7762
   16525    4765.7567
   16526    4708.9192
   16527    4838.8305
   16528    4822.8740
   16529    4800.0562
   16530    4793.1218
   16531    4682.4395
   16532    4691.1491
   16533    4808.6082
   16534    4851.2749
   16535    4816.4609
   16536    4713.6812
   16537    4757.5490
   16538    4808.2642
   16539    4780.9529
   16540    4801.9306
   16541    4839.4850
   16542    4837.9830
   16543    4808.8829
   16544    4659.7438
   16545    4703.0690
   16546    4779.6290
   16547    4711.8570
   16548    4600.3992
   16549    4655.3704
   16550    4678.6193
   16551    4737.5792
   16552    4818.3121
   16553    4750.2859
   16554    4720.0553
   16555    4832.5666
   16556    4732.0711
   16557    4768.2942
   16558    4602.3254
   16559    4828.4147
   16560    4779.8674
   16561    4780.5931
   16562    4712.1588
   16563    4795.9927
   16564    4891.0609
   16565    4735.6972
   16566    4849.7979
   16567    4713.7961
   16568    4817.7085
   16569    4839.5664
   16570    4695.1837
   16571    4752.4832
   16572    4796.3666
   16573    4721.0044
   16574    4837.6103
   16575    4718.8190
   16576    4826.5361
   16577    4751.3524
   16578    4813.7206
   16579    4912.3602
   16580    4736.5081
   16581    4831.2328
   16582    4790.3308
   16583    4872.8835
   16584    4830.9686
   16585    4785.2006
   16586    4749.4275
   16587    4822.2570
   16588    4710.7587
   16589    4613.6076
   16590    4722.8047
   16591    4825.3621
   16592    4687.6791
   16593    4629.9975
   16594    4640.1268
   16595    4709.3555
   16596    4783.8745
   16597    4789.6791
   16598    4700.4416
   16599    4763.7199
   16600    4613.3112
   16601    4680.1868
   16602    4602.5178
   16603    4624.1007
   16604    4647.1854
   16605    4752.9108
   16606    4641.2444
   16607    4608.9325
   16608    4621.8883
   16609    4633.7687
   16610    4541.3389
   16611    4703.7562
   16612    4628.4065
   16613    4641.6305
   16614    4606.1701
   16615    4543.5574
   16616    4645.8097
   16617    4708.5908
   16618    4591.6180
   16619    4721.8219
   16620    4685.6042
   16621    4750.5760
   16622    4580.4664
   16623    4731.0715
   16624    4696.3441
   16625    4674.3125
   16626    4725.3366
   16627    4672.6061
   16628    4687.2524
   16629    4771.8793
   16630    4708.8035
   16631    4816.0059
   16632    4747.4689
   16633    4634.4574
   16634    4609.4084
   16635    4746.1097
   16636    4763.8000
   16637    4696.3276
   16638    4653.7724
   16639    4769.6328
   16640    4721.8648
   16641    4719.1619
   16642    4770.6946
   16643    4631.2955
   16644    4680.3886
   16645    4667.0251
   16646    4625.7876
   16647    4864.4886
   16648    4671.8317
   16649    4818.4677
   16650    4769.7603
   16651    4851.8980
   16652    4715.7812
   16653    4750.1833
   16654    4688.4339
   16655    4667.6649
   16656    4713.7260
   16657    4729.8398
   16658    4848.5875
   16659    4767.6939
   16660    4963.3155
   16661    4790.1701
   16662    4743.8310
   16663    4785.2497
   16664    4767.1760
   16665    4762.2544
   16666    4756.7049
   16667    4860.2122
   16668    4693.8851
   16669    4817.0378
   16670    4881.6990
   16671    4723.5004
   16672    4807.0619
   16673    4785.8628
   16674    4777.7967
   16675    4675.9733
   16676    4731.2367
   16677    4757.4490
   16678    4697.0183
   16679    4665.0813
   16680    4681.9231
   16681    4669.4846
   16682    4677.7063
   16683    4663.7205
   16684    4684.9939
   16685    4641.6296
   16686    4748.2986
   16687    4734.4259
   16688    4670.4777
   16689    4841.7627
   16690    4779.4008
   16691    4810.3959
   16692    4642.2984
   16693    4639.4903
   16694    4728.7095
   16695    4681.9553
   16696    4667.9622
   16697    4828.9033
   16698    4671.9372
   16699    4764.2852
   16700    4648.8106
   16701    4731.4838
   16702    4828.9881
   16703    4796.4765
   16704    4821.1210
   16705    4874.8868
   16706    4817.0523
   16707    4711.2290
   16708    4853.4013
   16709    4706.5081
   16710    4827.3820
   16711    4784.0038
   16712    4687.2607
   16713    4732.1389
   16714    4595.2046
   16715    4735.0262
   16716    4768.1435
   16717    4589.9350
   16718    4718.4580
   16719    4675.1370
   16720    4783.8253
   16721    4696.8367
   16722    4777.2116
   16723    4747.7375
   16724    4760.3803
   16725    4698.6615
   16726    4876.1463
   16727    4773.4818
   16728    4791.3584
   16729    4795.2990
   16730    4872.9648
   16731    4808.6708
   16732    4818.8713
   16733    4772.9733
   16734    4811.3614
   16735    4687.4596
   16736    4717.5222
   16737    4680.5640
   16738    4642.9043
   16739    4718.9234
   16740    4757.9632
   16741    4722.0372
   16742    4872.0840
   16743    4726.6043
   16744    4807.9795
   16745    4717.2317
   16746    4718.7187
   16747    4780.2941
   16748    4861.6839
   16749    4942.0970
   16750    4811.3855
   16751    4714.9544
   16752    4869.3170
   16753    4890.3060
   16754    4888.5918
   16755    4821.4932
   16756    4781.0907
   16757    4794.3894
   16758    4797.0983
   16759    4970.4329
   16760    4890.2751
   16761    4787.9784
   16762    4999.9571
   16763    4825.2331
   16764    4823.4703
   16765    4710.1795
   16766    4858.9648
   16767    4803.4581
   16768    4773.4922
   16769    4775.5775
   16770    4725.5845
   16771    4713.4919
   16772    4785.9238
   16773    4760.2227
   16774    4807.2780
   16775    4772.0012
   16776    4857.4603
   16777    4816.9414
   16778    4853.5213
   16779    4865.9310
   16780    4810.6135
   16781    5008.6690
   16782    4973.9670
   16783    4955.9321
   16784    4810.5409
   16785    4859.7133
   16786    4853.5487
   16787    4923.4470
   16788    4759.7885
   16789    4706.3992
   16790    4922.0010
   16791    4867.4207
   16792    4824.5220
   16793    4951.7183
   16794    4810.0101
   16795    4830.4881
   16796    4809.3396
   16797    4788.6549
   16798    4733.6852
   16799    4754.5371
   16800    4710.5186
   16801    4657.1276
   16802    4872.7899
   16803    4825.0289
   16804    4819.9420
   16805    4752.3086
   16806    4783.0638
   16807    4853.0829
   16808    4798.2003
   16809    4884.0678
   16810    4930.2982
   16811    5028.7031
   16812    4850.2563
   16813    4872.5941
   16814    4802.2256
   16815    4934.0502
   16816    4766.2458
   16817    4847.2129
   16818    4913.6213
   16819    4862.6787
   16820    4891.1117
   16821    4895.8463
   16822    4749.8708
   16823    4681.2138
   16824    4804.1602
   16825    4808.6662
   16826    4836.8681
   16827    4792.4452
   16828    4728.1097
   16829    4633.8989
   16830    4744.0271
   16831    4850.0171
   16832    4804.0426
   16833    4845.2123
   16834    4972.3422
   16835    4832.3642
   16836    4764.0154
   16837    4842.0329
   16838    4784.3055
   16839    4725.3206
   16840    4768.5544
   16841    4821.7755
   16842    4783.0356
   16843    4769.0243
   16844    4919.2176
   16845    4774.3210
   16846    4842.4652
   16847    4678.9719
   16848    4769.7397
   16849    4630.8131
   16850    4599.1407
   16851    4683.6995
   16852    4608.6069
   16853    4682.3852
   16854    4524.4014
   16855    4698.0553
   16856    4785.1966
   16857    4832.2008
   16858    4711.5238
   16859    4679.4096
   16860    4615.2556
   16861    4591.5474
   16862    4846.8916
   16863    4817.2943
   16864    4732.0806
   16865    4747.3716
   16866    4793.7029
   16867    4707.6487
   16868    4836.1248
   16869    4779.4869
   16870    4925.8411
   16871    4846.0712
   16872    4779.6283
   16873    4820.0705
   16874    4884.3648
   16875    4817.3075
   16876    5005.4102
   16877    4912.2340
   16878    4936.7887
   16879    5010.4154
   16880    4938.1960
   16881    4910.3470
   16882    4877.1382
   16883    4885.8190
   16884    4838.3037
   16885    4890.6393
   16886    4773.5461
   16887    4817.6382
   16888    4692.1368
   16889    4810.1685
   16890    4716.6302
   16891    4622.6289
   16892    4824.6028
   16893    4768.7134
   16894    4965.0771
   16895    4850.5619
   16896    4692.2882
   16897    4876.1543
   16898    4862.0711
   16899    4852.2825
   16900    4795.9555
   16901    4843.9648
   16902    4743.3424
   16903    4788.6209
   16904    4755.9114
   16905    4739.2325
   16906    4821.3245
   16907    4842.7338
   16908    4900.6884
   16909    4881.5288
   16910    4908.4141
   16911    4867.5877
   16912    4714.8292
   16913    4880.2031
   16914    4613.2204
   16915    4776.3120
   16916    4629.0864
   16917    4897.3333
   16918    4733.0761
   16919    4681.3364
   16920    4742.2733
   16921    4725.9306
   16922    4658.2814
   16923    4766.5626
   16924    4732.1103
   16925    4657.9377
   16926    4773.9291
   16927    4790.2071
   16928    4676.7410
   16929    4689.5868
   16930    4694.5560
   16931    4616.4477
   16932    4762.1119
   16933    4773.1768
   16934    4812.2972
   16935    4818.2687
   16936    4901.4103
   16937    4794.3466
   16938    4891.0329
   16939    4772.3257
   16940    4809.2743
   16941    4959.8639
   16942    4918.3515
   16943    4812.8143
   16944    4680.8182
   16945    4869.5471
   16946    4715.6001
   16947    4779.6583
   16948    4686.2758
   16949    4692.1535
   16950    4689.3822
   16951    4711.2309
   16952    4794.9805
   16953    4679.7784
   16954    4706.7856
   16955    4766.4909
   16956    4753.3574
   16957    4913.7372
   16958    4766.9785
   16959    4920.4390
   16960    4787.9207
   16961    4840.7856
   16962    4880.4925
   16963    4932.0126
   16964    4703.8107
   16965    4765.1295
   16966    4895.4967
   16967    4888.0825
   16968    4856.0098
   16969    4919.1389
   16970    4860.2307
   16971    4815.7351
   16972    4896.0738
   16973    4831.6584
   16974    4797.2594
   16975    4885.2986
   16976    4913.9379
   16977    4891.5390
   16978    4824.4511
   16979    4802.5828
   16980    4882.8460
   16981    4888.6588
   16982    4713.0255
   16983    4841.3321
   16984    4843.2513
   16985    4741.4870
   16986    4831.7022
   16987    4694.4809
   16988    4767.1563
   16989    4778.5759
   16990    4868.9858
   16991    5012.1933
   16992    4860.0292
   16993    4784.1201
   16994    4722.9334
   16995    4738.0036
   16996    4747.1288
   16997    4744.8945
   16998    4734.9096
   16999    4735.2846
   17000    4771.6461
   17001    4705.4265
   17002    4838.8658
   17003    4735.9622
   17004    4841.3392
   17005    4861.2380
   17006    4842.1694
   17007    4754.4551
   17008    4955.0173
   17009    4830.2617
   17010    4836.4539
   17011    4887.2526
   17012    4912.3958
   17013    4909.1790
   17014    4855.3083
   17015    5036.0482
   17016    4753.3626
   17017    4897.4673
   17018    4862.8100
   17019    4839.1579
   17020    4872.0533
   17021    4859.8029
   17022    4840.3051
   17023    4916.8204
   17024    4717.2360
   17025    4839.6124
   17026    4853.8989
   17027    4834.8728
   17028    4826.1247
   17029    4950.6023
   17030    5074.0365
   17031    4834.7470
   17032    4711.5818
   17033    4940.7285
   17034    4858.5808
   17035    4914.4814
   17036    4818.2857
   17037    4848.6804
   17038    4844.9859
   17039    4835.9541
   17040    4739.6059
   17041    4815.5253
   17042    4763.4874
   17043    4673.5561
   17044    4862.9888
   17045    4974.4188
   17046    4692.2627
   17047    4710.8552
   17048    4610.7812
   17049    4718.4640
   17050    4801.2746
   17051    4742.3758
   17052    4821.8279
   17053    4633.4732
   17054    4797.7570
   17055    4795.8670
   17056    4857.4308
   17057    4961.4567
   17058    4780.9629
   17059    4951.3972
   17060    4933.5125
   17061    4734.8375
   17062    4885.1006
   17063    4647.3269
   17064    4816.7722
   17065    4894.0311
   17066    4849.6154
   17067    4905.8592
   17068    4803.9204
   17069    4837.3534
   17070    4827.3158
   17071    4938.5643
   17072    4886.1736
   17073    5003.5854
   17074    4899.9666
   17075    4790.9372
   17076    4812.9446
   17077    4899.1514
   17078    4994.9781
   17079    4980.8727
   17080    4925.5837
   17081    4916.5271
   17082    4924.9054
   17083    4804.4428
   17084    4883.7854
   17085    4809.0763
   17086    4803.8650
   17087    4876.5516
   17088    4797.3373
   17089    4887.9975
   17090    4859.6099
   17091    4733.0534
   17092    4702.7851
   17093    4737.3235
   17094    4723.2420
   17095    4740.3749
   17096    4653.7846
   17097    4834.6190
   17098    4802.2198
   17099    4813.8153
   17100    4887.2290
   17101    4934.4473
   17102    4919.2208
   17103    4984.9488
   17104    4887.7103
   17105    4899.2379
   17106    4792.2536
   17107    4929.4882
   17108    4871.3560
   17109    4919.8829
   17110    4749.0765
   17111    4940.7155
   17112    4801.6669
   17113    4997.0481
   17114    4937.1518
   17115    4901.0622
   17116    4923.9615
   17117    4807.7665
   17118    4817.0344
   17119    4777.4061
   17120    4797.1001
   17121    4833.0351
   17122    4649.0732
   17123    4834.0058
   17124    4819.6275
   17125    4893.4452
   17126    4819.0705
   17127    4875.5095
   17128    4838.8199
   17129    4930.7244
   17130    4861.0450
   17131    4834.3882
   17132    4826.1040
   17133    4786.6264
   17134    4795.1857
   17135    4927.6722
   17136    4916.2534
   17137    4861.9504
   17138    4963.6090
   17139    4738.3618
   17140    4846.4661
   17141    4758.9150
   17142    4969.2196
   17143    4814.0199
   17144    4822.5110
   17145    4771.1161
   17146    4938.6784
   17147    4772.6184
   17148    4863.9655
   17149    4775.1100
   17150    4726.4855
   17151    4793.9229
   17152    4761.2525
   17153    4704.3872
   17154    4619.8925
   17155    4838.8702
   17156    4935.2789
   17157    4648.8788
   17158    4795.3134
   17159    4684.1053
   17160    4802.9798
   17161    4826.3999
   17162    4622.3896
   17163    4897.1422
   17164    4862.6222
   17165    4759.9814
   17166    4725.5386
   17167    4784.0398
   17168    4713.4113
   17169    4762.1270
   17170    4694.5307
   17171    4738.1823
   17172    4851.2340
   17173    4761.2831
   17174    4824.3973
   17175    4751.1476
   17176    4743.8438
   17177    4661.5823
   17178    4728.0442
   17179    4676.0117
   17180    4657.6757
   17181    4695.2911
   17182    4776.9237
   17183    4705.9223
   17184    4700.5841
   17185    4717.3479
   17186    4773.5233
   17187    4813.6131
   17188    4828.8365
   17189    4727.7427
   17190    4690.0855
   17191    4804.9635
   17192    4785.3130
   17193    4846.8104
   17194    4876.0626
   17195    4757.7365
   17196    4780.2792
   17197    4939.4430
   17198    4842.3433
   17199    4758.5743
   17200    4696.9626
   17201    4704.8075
   17202    4656.1302
   17203    4724.6476
   17204    4679.8817
   17205    4670.2886
   17206    4602.1276
   17207    4710.6076
   17208    4704.0258
   17209    4579.4757
   17210    4703.0342
   17211    4690.3400
   17212    4740.9097
   17213    4866.8033
   17214    4818.0610
   17215    4688.5699
   17216    4788.4007
   17217    4762.0848
   17218    4774.9294
   17219    4884.9489
   17220    4653.9328
   17221    4884.0898
   17222    4791.7036
   17223    4748.5005
   17224    4624.3832
   17225    4602.7514
   17226    4724.8950
   17227    4639.9097
   17228    4692.7637
   17229    4756.5331
   17230    4732.8620
   17231    4786.8208
   17232    4734.2378
   17233    4845.9669
   17234    4616.1860
   17235    4711.8936
   17236    4601.0706
   17237    4700.8880
   17238    4659.6679
   17239    4812.7238
   17240    4711.7659
   17241    4798.8624
   17242    4780.8470
   17243    4645.1885
   17244    4573.0637
   17245    4750.5767
   17246    4682.1018
   17247    4760.3780
   17248    4828.6242
   17249    4903.1880
   17250    4850.7505
   17251    4782.8388
   17252    4713.5423
   17253    4723.2222
   17254    4713.3072
   17255    4844.3623
   17256    4746.5626
   17257    4612.6101
   17258    4661.0803
   17259    4762.2291
   17260    4809.2146
   17261    4752.5829
   17262    4870.1493
   17263    4688.0119
   17264    4757.1139
   17265    4901.8779
   17266    4868.1421
   17267    4926.8373
   17268    4858.0105
   17269    4942.6573
   17270    4859.2614
   17271    4839.5974
   17272    4842.2266
   17273    4786.1604
   17274    4795.1047
   17275    4874.8766
   17276    4915.0789
   17277    4934.9032
   17278    4786.4159
   17279    4828.6206
   17280    4791.7897
   17281    4871.8774
   17282    4975.1534
   17283    4934.6184
   17284    5022.1787
   17285    4881.7760
   17286    4898.7035
   17287    4830.4311
   17288    4683.8949
   17289    4753.2846
   17290    4794.0897
   17291    4800.8122
   17292    4680.6122
   17293    4792.5064
   17294    4854.2424
   17295    4693.8765
   17296    4709.1424
   17297    4646.9287
   17298    4752.0480
   17299    4738.7010
   17300    4898.0921
   17301    4840.7992
   17302    4684.4524
   17303    4829.3801
   17304    4598.7369
   17305    4744.5617
   17306    4819.7981
   17307    4839.2190
   17308    4793.0805
   17309    4822.9608
   17310    4680.4076
   17311    4855.4938
   17312    4894.5983
   17313    4771.5830
   17314    4762.1641
   17315    4758.9782
   17316    4825.3947
   17317    4769.4074
   17318    4786.3557
   17319    4831.6027
   17320    4778.6515
   17321    4923.8186
   17322    4834.2958
   17323    4804.8585
   17324    4810.9344
   17325    4833.8560
   17326    4866.1667
   17327    4817.0385
   17328    4899.1363
   17329    4904.3363
   17330    4800.0008
   17331    4868.7955
   17332    4984.8221
   17333    4911.0727
   17334    4829.5661
   17335    4832.3933
   17336    4783.2530
   17337    4836.4525
   17338    4917.7659
   17339    4980.6576
   17340    4899.1777
   17341    4816.7871
   17342    4871.2290
   17343    4974.5432
   17344    4922.8053
   17345    4915.1435
   17346    4919.3597
   17347    4902.7264
   17348    4785.6365
   17349    4925.2527
   17350    4846.3893
   17351    4939.3832
   17352    4829.4702
   17353    4775.8981
   17354    4727.8366
   17355    4827.9490
   17356    4814.2612
   17357    4928.1785
   17358    4827.3051
   17359    4935.0589
   17360    4897.4400
   17361    4874.6510
   17362    4913.2837
   17363    4927.3242
   17364    4815.4827
   17365    4978.5685
   17366    4849.2691
   17367    4991.5072
   17368    4975.6873
   17369    4774.7855
   17370    4793.5974
   17371    4845.2846
   17372    5014.3062
   17373    4743.5636
   17374    4907.2065
   17375    4867.9930
   17376    4922.5993
   17377    4948.6385
   17378    4949.6891
   17379    4996.9209
   17380    4995.3537
   17381    4818.4603
   17382    5056.6559
   17383    4931.4024
   17384    4940.5509
   17385    4773.7710
   17386    4899.1594
   17387    4888.3990
   17388    4837.9445
   17389    4901.4483
   17390    4860.5218
   17391    4791.4502
   17392    4802.2250
   17393    4802.0155
   17394    4938.1548
   17395    5022.3068
   17396    5190.7015
   17397    4959.4236
   17398    4855.0520
   17399    4840.0066
   17400    4835.6893
   17401    4859.8092
   17402    4964.1308
   17403    4802.4993
   17404    4754.2940
   17405    4904.0640
   17406    4938.6094
   17407    4752.2900
   17408    4930.1684
   17409    4792.0823
   17410    4717.7874
   17411    4714.9326
   17412    4855.8050
   17413    4981.1187
   17414    4897.9767
   17415    4927.2443
   17416    4815.1468
   17417    4914.3840
   17418    4861.7456
   17419    4929.6178
   17420    4865.1402
   17421    4802.9985
   17422    4833.4620
   17423    4815.1573
   17424    4880.7301
   17425    4755.3356
   17426    4673.1241
   17427    4771.3738
   17428    4863.6623
   17429    4888.6287
   17430    4866.2024
   17431    4756.5469
   17432    4819.2046
   17433    4859.5321
   17434    4864.0118
   17435    4897.7770
   17436    4866.5259
   17437    4860.8462
   17438    4809.0549
   17439    4831.4337
   17440    4889.4789
   17441    4861.1803
   17442    4817.5979
   17443    4843.6159
   17444    4745.4816
   17445    4775.7877
   17446    4803.0464
   17447    4989.6866
   17448    4891.2551
   17449    4870.7840
   17450    4911.7690
   17451    4625.7277
   17452    4747.4995
   17453    4765.0075
   17454    4968.2569
   17455    4827.5841
   17456    4995.5858
   17457    4938.9350
   17458    4797.5855
   17459    4879.1359
   17460    4828.3519
   17461    4771.8225
   17462    4781.0203
   17463    4767.7051
   17464    4935.3669
   17465    4917.8283
   17466    4711.0826
   17467    4761.5345
   17468    4820.9555
   17469    4748.6949
   17470    4719.2589
   17471    4754.4195
   17472    4873.2307
   17473    4850.2750
   17474    4942.1112
   17475    5044.0656
   17476    4929.0261
   17477    4883.9422
   17478    4847.1929
   17479    4856.9927
   17480    4870.7057
   17481    4862.0225
   17482    4959.3259
   17483    4911.1636
   17484    4835.8586
   17485    4921.7142
   17486    4882.7011
   17487    4899.4632
   17488    4966.4261
   17489    4909.4910
   17490    5010.3657
   17491    4953.1959
   17492    4834.8954
   17493    4881.6535
   17494    5013.0088
   17495    5000.9990
   17496    4992.7513
   17497    4997.2488
   17498    5011.4649
   17499    4892.7970
   17500    4944.2591
   17501    4970.9083
   17502    4847.7485
   17503    4871.9155
   17504    4778.5927
   17505    4848.7253
   17506    4793.1297
   17507    4826.8540
   17508    4889.2823
   17509    4861.2945
   17510    5005.2276
   17511    4834.3805
   17512    4940.5469
   17513    5016.3557
   17514    5085.3911
   17515    5093.0568
   17516    4968.8610
   17517    4982.8411
   17518    4966.4456
   17519    4955.6462
   17520    4854.4557
   17521    5000.7149
   17522    5070.6469
   17523    5028.0888
   17524    4959.8422
   17525    5071.7028
   17526    5082.7226
   17527    4958.3968
   17528    5099.0611
   17529    5096.9102
   17530    5105.9629
   17531    4998.1565
   17532    5183.8683
   17533    5096.8638
   17534    5062.4963
   17535    4896.4581
   17536    4991.9858
   17537    4891.4016
   17538    4982.8708
   17539    4799.9846
   17540    4855.3945
   17541    4951.8015
   17542    5075.3242
   17543    4893.9246
   17544    4931.0652
   17545    4968.7064
   17546    4868.2215
   17547    4926.8898
   17548    4858.3012
   17549    4780.1899
   17550    5021.1853
   17551    4871.1394
   17552    4922.3969
   17553    4890.2196
   17554    5025.4332
   17555    4901.3936
   17556    4898.4442
   17557    4941.1160
   17558    5080.2374
   17559    5147.4444
   17560    5045.4155
   17561    4833.4622
   17562    5040.8624
   17563    4901.0862
   17564    4997.3705
   17565    4857.8928
   17566    4976.4285
   17567    4976.9624
   17568    5034.4210
   17569    4927.4422
   17570    4903.2436
   17571    4842.2890
   17572    4928.5410
   17573    4941.2570
   17574    4933.5378
   17575    5022.6989
   17576    5143.4035
   17577    5024.3271
   17578    4972.3076
   17579    4945.5346
   17580    5022.7828
   17581    5105.1721
   17582    4920.0419
   17583    4839.5058
   17584    4890.0912
   17585    4995.6184
   17586    4881.4236
   17587    4851.4541
   17588    5008.9896
   17589    4897.4749
   17590    5030.7192
   17591    4928.5296
   17592    4935.9782
   17593    5026.7503
   17594    4862.2228
   17595    4989.8047
   17596    4956.3989
   17597    4957.7659
   17598    4975.6517
   17599    4948.2408
   17600    5077.0909
   17601    5110.6809
   17602    4849.6609
   17603    4826.0369
   17604    4802.5689
   17605    4948.7503
   17606    4850.7972
   17607    4829.8344
   17608    4910.9342
   17609    5046.0854
   17610    4903.4876
   17611    4980.1244
   17612    5056.3753
   17613    4867.7468
   17614    4801.5887
   17615    4947.3928
   17616    4976.6628
   17617    4902.2011
   17618    4917.3703
   17619    4855.3093
   17620    4882.5876
   17621    4838.3074
   17622    5002.7064
   17623    4907.8743
   17624    5006.1327
   17625    4974.0693
   17626    4954.2312
   17627    4916.4763
   17628    4753.8325
   17629    5000.3526
   17630    4964.2526
   17631    5066.4047
   17632    4927.4507
   17633    5017.3727
   17634    4951.7208
   17635    4937.9933
   17636    4907.0570
   17637    5143.7124
   17638    4856.8896
   17639    5080.6024
   17640    4883.2279
   17641    4946.4481
   17642    4931.3945
   17643    4873.7085
   17644    4868.0220
   17645    4907.9829
   17646    4877.9987
   17647    4933.0479
   17648    4837.8477
   17649    4906.3443
   17650    4953.7845
   17651    4892.1170
   17652    4921.8359
   17653    5112.2917
   17654    4868.6798
   17655    4895.6772
   17656    4898.3270
   17657    4891.8591
   17658    5033.8295
   17659    4996.4252
   17660    4847.0074
   17661    4883.8002
   17662    4904.6417
   17663    4825.9538
   17664    4999.9891
   17665    4798.4251
   17666    4895.8960
   17667    4769.3042
   17668    4851.1707
   17669    4832.3495
   17670    5008.4240
   17671    4978.8895
   17672    4925.0837
   17673    4997.5367
   17674    4869.1810
   17675    4964.9003
   17676    4739.3537
   17677    4898.3257
   17678    4843.4691
   17679    4877.0667
   17680    4724.9007
   17681    4788.7428
   17682    4821.5467
   17683    4731.8879
   17684    4837.6842
   17685    4840.1791
   17686    4875.3356
   17687    5028.7950
   17688    4992.6489
   17689    4903.2689
   17690    4795.0738
   17691    5029.9293
   17692    4786.8885
   17693    4874.0159
   17694    5056.3743
   17695    4857.8527
   17696    4864.9196
   17697    4929.0351
   17698    5062.8809
   17699    4824.8153
   17700    4890.5895
   17701    4853.6452
   17702    4901.8926
   17703    4887.2443
   17704    4977.1561
   17705    5103.7601
   17706    5002.1071
   17707    5114.1310
   17708    4892.9933
   17709    5037.2791
   17710    5018.1476
   17711    5030.0446
   17712    4935.9564
   17713    4974.2945
   17714    5005.6711
   17715    4976.5021
   17716    4842.9761
   17717    4904.3707
   17718    4994.2033
   17719    4979.1353
   17720    4978.6360
   17721    4949.0800
   17722    4992.4374
   17723    4908.6358
   17724    5030.8581
   17725    5029.6223
   17726    4982.7788
   17727    4979.6474
   17728    5086.0497
   17729    5031.2711
   17730    5211.6734
   17731    4935.3395
   17732    4984.4587
   17733    4982.8891
   17734    5132.6184
   17735    4997.5891
   17736    4955.5803
   17737    5024.3969
   17738    4743.4631
   17739    4920.7800
   17740    4888.4998
   17741    4955.2416
   17742    4880.8160
   17743    4911.7442
   17744    4800.2777
   17745    5032.2786
   17746    4984.0775
   17747    4973.4687
   17748    4904.6594
   17749    4915.0455
   17750    4920.4421
   17751    4862.9013
   17752    5020.5638
   17753    4949.2154
   17754    4876.0475
   17755    4796.0074
   17756    4908.6275
   17757    4783.6838
   17758    4777.8852
   17759    4846.4089
   17760    4948.5570
   17761    4816.5396
   17762    4755.3389
   17763    4861.6421
   17764    4749.4752
   17765    4797.2805
   17766    4778.5219
   17767    4772.8819
   17768    4807.0884
   17769    4667.7545
   17770    4763.5614
   17771    4877.6636
   17772    4845.9569
   17773    4921.7782
   17774    4857.5388
   17775    4823.6116
   17776    4785.1078
   17777    4747.0241
   17778    4843.7599
   17779    4803.6113
   17780    4860.5982
   17781    4879.9364
   17782    4862.8557
   17783    4819.6391
   17784    4901.0958
   17785    4714.0227
   17786    4785.7803
   17787    4838.0565
   17788    4786.1150
   17789    4850.5092
   17790    4812.1274
   17791    4702.5073
   17792    4698.3119
   17793    4776.4636
   17794    4729.3952
   17795    4799.0064
   17796    4822.0500
   17797    4841.3863
   17798    4684.7610
   17799    4765.6911
   17800    4801.4094
   17801    4702.0535
   17802    4759.0942
   17803    4893.1685
   17804    4804.6937
   17805    4749.3606
   17806    4781.8322
   17807    4783.1536
   17808    4825.9685
   17809    4802.2112
   17810    4761.8075
   17811    4754.5000
   17812    4675.5353
   17813    4751.4293
   17814    4736.0847
   17815    4770.5219
   17816    4639.8649
   17817    4766.0186
   17818    4736.4391
   17819    4633.9896
   17820    4623.3907
   17821    4748.8538
   17822    4687.1327
   17823    4686.6925
   17824    4797.6338
   17825    4770.7884
   17826    4640.4602
   17827    4687.5756
   17828    4659.8029
   17829    4676.6505
   17830    4852.4670
   17831    4745.6828
   17832    4708.1212
   17833    4659.1299
   17834    4712.2682
   17835    4685.4703
   17836    4839.1049
   17837    4709.2864
   17838    4795.1746
   17839    4687.4921
   17840    4734.1352
   17841    4662.1979
   17842    4694.0340
   17843    4966.6083
   17844    4669.8484
   17845    4750.7566
   17846    4783.0477
   17847    4810.1996
   17848    4822.9376
   17849    4867.7672
   17850    4556.4282
   17851    4734.0340
   17852    4794.4015
   17853    4818.4986
   17854    4756.9397
   17855    4813.6708
   17856    4687.7434
   17857    4832.7400
   17858    4724.2005
   17859    4835.2624
   17860    4710.3833
   17861    4612.8391
   17862    4712.8617
   17863    4748.0113
   17864    4671.7271
   17865    4795.4128
   17866    4759.0592
   17867    4792.1183
   17868    4694.7025
   17869    4733.5722
   17870    4828.4929
   17871    4733.5891
   17872    4877.1160
   17873    4794.0246
   17874    4869.1117
   17875    4910.0662
   17876    4692.3957
   17877    4934.4918
   17878    4740.1587
   17879    4838.5691
   17880    4809.1800
   17881    4972.5709
   17882    4939.0292
   17883    5020.4205
   17884    4837.6974
   17885    4893.7607
   17886    4892.4420
   17887    4885.1005
   17888    4870.9540
   17889    5012.3258
   17890    4873.7787
   17891    4876.0299
   17892    4864.9822
   17893    4793.3431
   17894    4890.5861
   17895    4775.1251
   17896    4673.1967
   17897    4890.2492
   17898    4789.7650
   17899    4860.5505
   17900    4844.2588
   17901    4762.7954
   17902    4761.0492
   17903    4873.0192
   17904    4837.0125
   17905    4758.2973
   17906    4781.5909
   17907    4916.2984
   17908    4838.1448
   17909    4859.3607
   17910    4754.9338
   17911    4899.1765
   17912    4845.6619
   17913    4761.6624
   17914    4814.8648
   17915    4765.3969
   17916    4808.2719
   17917    4817.6519
   17918    4738.4116
   17919    4754.0633
   17920    4702.9554
   17921    4673.7423
   17922    4545.2159
   17923    4525.7480
   17924    4626.1992
   17925    4692.7601
   17926    4629.7348
   17927    4579.1114
   17928    4735.6023
   17929    4852.8660
   17930    4799.3271
   17931    4869.8544
   17932    4892.3378
   17933    4840.3351
   17934    4785.5124
   17935    4924.5744
   17936    4849.2985
   17937    4823.2055
   17938    4916.1568
   17939    4752.8154
   17940    4845.5578
   17941    4751.6304
   17942    4786.1063
   17943    4644.0949
   17944    4818.2954
   17945    4752.4822
   17946    4665.0384
   17947    4657.9761
   17948    4757.1417
   17949    4747.9374
   17950    4667.2765
   17951    4739.8748
   17952    4723.7366
   17953    4704.8802
   17954    4789.7899
   17955    4687.5825
   17956    4668.3608
   17957    4716.5463
   17958    4771.9015
   17959    4715.7442
   17960    4671.1609
   17961    4732.2133
   17962    4772.3932
   17963    4757.8442
   17964    4655.8239
   17965    4611.0480
   17966    4649.9864
   17967    4704.7508
   17968    4735.6129
   17969    4781.7075
   17970    4743.0896
   17971    4911.0642
   17972    4771.3447
   17973    4696.3377
   17974    4719.7435
   17975    4634.8454
   17976    4658.5307
   17977    4672.9778
   17978    4680.8865
   17979    4684.7268
   17980    4693.2508
   17981    4745.3416
   17982    4846.3966
   17983    4740.1407
   17984    4713.0724
   17985    4603.2031
   17986    4823.5039
   17987    4581.0962
   17988    4662.3238
   17989    4712.1888
   17990    4709.6963
   17991    4743.3657
   17992    4782.8319
   17993    4637.7350
   17994    4729.1669
   17995    4690.2352
   17996    4605.1218
   17997    4672.4143
   17998    4628.0468
   17999    4641.9713
   18000    4628.5197
   18001    4592.4732
   18002    4565.1377
   18003    4625.5590
   18004    4665.9450
   18005    4558.0817
   18006    4566.5471
   18007    4689.4552
   18008    4699.2744
   18009    4642.5204
   18010    4803.9790
   18011    4607.0391
   18012    4643.7833
   18013    4610.0784
   18014    4723.2245
   18015    4684.0769
   18016    4690.8219
   18017    4711.1920
   18018    4582.2746
   18019    4574.0644
   18020    4618.9147
   18021    4783.8665
   18022    4722.9547
   18023    4669.1217
   18024    4772.7162
   18025    4631.7552
   18026    4618.1462
   18027    4677.4889
   18028    4613.1266
   18029    4737.5692
   18030    4838.2930
   18031    4793.4703
   18032    4666.6676
   18033    4767.2057
   18034    4602.9704
   18035    4593.1983
   18036    4624.1399
   18037    4635.1813
   18038    4647.0192
   18039    4611.9872
   18040    4646.7879
   18041    4684.8235
   18042    4693.7098
   18043    4667.9864
   18044    4619.2756
   18045    4634.6745
   18046    4783.4997
   18047    4484.5233
   18048    4614.9968
   18049    4679.1957
   18050    4747.9127
   18051    4686.1481
   18052    4825.8617
   18053    4662.0629
   18054    4739.3109
   18055    4716.5823
   18056    4662.6179
   18057    4795.5692
   18058    4749.9901
   18059    4692.7604
   18060    4678.9480
   18061    4612.1240
   18062    4710.4598
   18063    4434.2581
   18064    4573.0800
   18065    4642.7051
   18066    4571.2136
   18067    4515.6894
   18068    4581.5965
   18069    4596.2589
   18070    4536.7976
   18071    4623.5181
   18072    4607.5518
   18073    4620.2297
   18074    4634.2249
   18075    4543.6518
   18076    4745.8923
   18077    4664.9211
   18078    4541.3692
   18079    4624.4899
   18080    4738.2641
   18081    4680.9164
   18082    4708.0901
   18083    4610.8382
   18084    4702.5446
   18085    4526.3566
   18086    4656.1202
   18087    4515.5251
   18088    4435.2214
   18089    4534.7107
   18090    4512.9178
   18091    4512.2878
   18092    4575.1636
   18093    4442.6092
   18094    4537.2489
   18095    4581.8766
   18096    4482.0912
   18097    4539.2087
   18098    4577.9868
   18099    4644.6389
   18100    4698.1165
   18101    4609.6079
   18102    4628.7163
   18103    4654.4016
   18104    4631.2660
   18105    4646.2432
   18106    4671.7296
   18107    4671.7321
   18108    4621.4101
   18109    4605.4434
   18110    4718.7081
   18111    4699.0930
   18112    4666.7617
   18113    4791.8915
   18114    4511.6987
   18115    4776.6282
   18116    4647.9467
   18117    4648.8727
   18118    4511.0181
   18119    4615.1973
   18120    4578.8491
   18121    4658.9159
   18122    4551.7757
   18123    4597.7725
   18124    4572.5864
   18125    4567.4959
   18126    4619.9135
   18127    4568.1096
   18128    4679.6119
   18129    4447.1497
   18130    4461.5488
   18131    4449.0634
   18132    4541.9806
   18133    4600.9229
   18134    4468.5232
   18135    4536.0757
   18136    4605.7310
   18137    4602.4287
   18138    4698.9037
   18139    4602.4455
   18140    4602.8184
   18141    4611.0891
   18142    4620.3644
   18143    4704.8574
   18144    4608.4873
   18145    4855.7824
   18146    4637.8178
   18147    4684.4459
   18148    4504.9536
   18149    4583.1001
   18150    4601.9434
   18151    4577.3224
   18152    4628.3792
   18153    4472.0072
   18154    4590.6550
   18155    4612.1994
   18156    4734.0305
   18157    4702.0742
   18158    4822.9894
   18159    4819.4823
   18160    4749.2246
   18161    4828.9610
   18162    4803.8244
   18163    4673.1625
   18164    4677.8481
   18165    4551.8034
   18166    4408.1036
   18167    4684.4705
   18168    4497.4491
   18169    4544.7765
   18170    4799.0225
   18171    4580.2087
   18172    4626.4552
   18173    4559.1782
   18174    4600.0924
   18175    4523.2301
   18176    4612.0292
   18177    4602.1260
   18178    4737.4534
   18179    4687.1710
   18180    4832.1276
[truncated: 6,640,041 more chars]
