# Supplementary material for: Non-degradative Ubiquitination of Protein Kinases
Source: PLoS Comput Biol. 2016 Jun 2;12(6):e1004898. doi: 10.1371/journal.pcbi.1004898 (PMC4890936; doi:10.1371/journal.pcbi.1004898)
Supplement: S60 Dataset — The solvent accessible surface area of the entire ubiquitinated ZAP-70 at each picosecond in the simulations is printed. Data from each of the 32 10-ns simulations is combined into one file. (BZ2) [file pcbi.1004898.s070.bz2 › pcbi.1004898.s070]

#Frame        surfall
       1   18514.1272
       2   18504.2238
       3   18633.0300
       4   18513.9850
       5   18470.4468
       6   18615.5997
       7   18574.1497
       8   18457.2362
       9   18723.3864
      10   18565.2913
      11   18527.0286
      12   18614.7667
      13   18530.0677
      14   18438.7272
      15   18608.0175
      16   18435.9824
      17   18482.9530
      18   18111.1800
      19   18351.7388
      20   18392.5758
      21   18332.1338
      22   18560.2581
      23   18190.6734
      24   18597.3152
      25   18171.0387
      26   18399.8119
      27   18385.2505
      28   18458.4935
      29   18497.8553
      30   18294.6720
      31   18557.5128
      32   18617.7452
      33   18387.3801
      34   18196.4129
      35   18426.3094
      36   18248.0924
      37   18694.6051
      38   18186.1211
      39   18434.5885
      40   18650.9920
      41   18604.1945
      42   18088.1768
      43   18478.2725
      44   18373.3794
      45   18329.1847
      46   18256.1299
      47   18185.7761
      48   18474.2029
      49   18371.0137
      50   18224.8731
      51   18240.8187
      52   18329.7832
      53   18089.6689
      54   17895.6551
      55   18208.0403
      56   18238.6024
      57   18324.5006
      58   18577.2747
      59   18315.5261
      60   18318.0404
      61   18477.4169
      62   18307.6850
      63   18477.0110
      64   18462.0991
      65   18393.4167
      66   18372.4215
      67   18406.1225
      68   18612.3730
      69   18451.0204
      70   18621.5328
      71   18357.9300
      72   18203.6066
      73   18452.1445
      74   18374.2834
      75   18525.4996
      76   18464.9022
      77   18264.4430
      78   18297.1952
      79   18865.9661
      80   18444.6745
      81   18586.1257
      82   18446.1662
      83   18388.6355
      84   17998.9509
      85   18244.7212
      86   18420.6386
      87   18548.1256
      88   18248.9670
      89   18428.9030
      90   18155.2443
      91   18404.6282
      92   18699.8639
      93   18444.4979
      94   18742.2944
      95   18411.0760
      96   18758.8163
      97   18201.9101
      98   18401.2411
      99   18334.9437
     100   18173.5406
     101   18494.3758
     102   18493.5261
     103   18506.6489
     104   18270.0428
     105   18155.1526
     106   18500.1099
     107   18687.0489
     108   18251.6406
     109   18280.5523
     110   18446.6407
     111   18349.8740
     112   18402.4684
     113   18288.3241
     114   18336.4076
     115   18430.1726
     116   18240.5848
     117   18047.3102
     118   18248.9205
     119   18112.8595
     120   18214.9886
     121   18261.0849
     122   17769.6264
     123   18245.9156
     124   18541.5674
     125   18199.3535
     126   18123.0808
     127   18013.4438
     128   18455.9590
     129   18115.2326
     130   18278.3804
     131   18413.5998
     132   18045.3584
     133   18307.2561
     134   18208.6056
     135   18269.5382
     136   18069.9614
     137   18285.8531
     138   18160.2708
     139   18152.5066
     140   18269.5643
     141   18205.2324
     142   18312.3742
     143   18401.8192
     144   18168.1227
     145   18149.2749
     146   18320.0572
     147   18054.0370
     148   17815.0965
     149   18306.3903
     150   18266.1766
     151   18320.6557
     152   18361.9239
     153   18511.8434
     154   18492.6256
     155   18295.8090
     156   18425.6433
     157   18615.3742
     158   17940.6583
     159   18616.8100
     160   18351.5046
     161   18496.9974
     162   18267.5132
     163   18335.9129
     164   18045.1514
     165   17989.8593
     166   18244.0541
     167   18302.2568
     168   18320.3868
     169   18144.9647
     170   18312.2561
     171   18143.4975
     172   18241.5130
     173   18380.3673
     174   18537.0653
     175   18432.4245
     176   18068.6167
     177   18528.7777
     178   18299.9788
     179   18297.6299
     180   18245.4045
     181   17976.3171
     182   18340.0270
     183   18136.4970
     184   18225.7729
     185   18196.2985
     186   18377.5458
     187   18078.2902
     188   17973.0688
     189   18073.6383
     190   18087.0689
     191   18054.9605
     192   17966.9887
     193   17867.6114
     194   18263.3810
     195   18302.5757
     196   18337.1143
     197   18596.5037
     198   18262.0068
     199   18266.8911
     200   18270.9982
     201   18182.1434
     202   17931.2626
     203   18033.8300
     204   17867.1482
     205   18220.9015
     206   18099.0753
     207   18306.9987
     208   17956.6930
     209   17984.9856
     210   18016.3690
     211   18168.0579
     212   18207.9026
     213   18115.6804
     214   17991.6031
     215   18120.1794
     216   18304.2125
     217   18094.0934
     218   18108.3789
     219   18329.5294
     220   17941.8197
     221   18064.4767
     222   18080.0695
     223   18099.2195
     224   18533.0216
     225   18268.1698
     226   18356.9752
     227   18305.5230
     228   18376.9211
     229   18327.9902
     230   18246.5031
     231   18382.2964
     232   18310.8894
     233   18197.1480
     234   18299.0405
     235   18025.8402
     236   17946.2261
     237   18242.8787
     238   18205.6706
     239   18421.2700
     240   18216.2408
     241   18131.9120
     242   18260.3462
     243   18137.3323
     244   17929.0671
     245   18249.2436
     246   18284.2844
     247   18222.7408
     248   18034.8714
     249   18280.5291
     250   18103.8814
     251   18178.1480
     252   18091.1893
     253   18199.3633
     254   18123.5175
     255   18089.7776
     256   17960.2552
     257   18245.8192
     258   18269.5453
     259   17852.7990
     260   17979.1472
     261   18292.0997
     262   17982.6371
     263   18200.8076
     264   17892.1911
     265   18454.2375
     266   18192.3651
     267   18087.4579
     268   17883.7439
     269   17979.0027
     270   18491.0431
     271   17992.6825
     272   18302.5715
     273   18369.6829
     274   18170.9942
     275   18038.4451
     276   18260.7243
     277   18238.0852
     278   18068.4730
     279   18223.1476
     280   17864.1445
     281   18054.2698
     282   17820.9797
     283   18056.1517
     284   18281.4844
     285   18327.0715
     286   17921.7845
     287   18365.3806
     288   18137.3210
     289   18489.0778
     290   18289.2730
     291   18183.8654
     292   18135.3820
     293   18203.5962
     294   18276.6016
     295   18228.9232
     296   18436.1902
     297   18260.2026
     298   18354.8633
     299   18424.4544
     300   18259.3115
     301   18496.0809
     302   18688.3000
     303   18331.9719
     304   18202.4488
     305   18415.3994
     306   18020.1986
     307   18222.0906
     308   18320.6207
     309   18832.1165
     310   18441.2801
     311   18128.4183
     312   18240.0913
     313   18114.0048
     314   17972.7636
     315   17976.5107
     316   17870.9170
     317   18120.0042
     318   18200.8045
     319   17831.5754
     320   18272.8449
     321   18163.8558
     322   17988.2910
     323   18064.9360
     324   18261.4415
     325   18302.1429
     326   18203.8464
     327   18276.4226
     328   18150.9813
     329   18305.6726
     330   18436.2636
     331   18010.9731
     332   18257.3447
     333   18121.1067
     334   18278.9920
     335   18196.1321
     336   18057.8392
     337   18167.4518
     338   18490.8937
     339   18385.6810
     340   18155.1064
     341   18057.5704
     342   18232.5025
     343   17974.9815
     344   17933.8331
     345   18095.2679
     346   18014.2823
     347   17925.0626
     348   18245.9368
     349   18348.0006
     350   18140.9028
     351   18171.1734
     352   18214.5269
     353   18109.7731
     354   18189.4064
     355   18097.8874
     356   18085.0240
     357   18220.7718
     358   18559.4027
     359   18392.8122
     360   18055.7784
     361   18483.7299
     362   18521.0866
     363   18353.2980
     364   18464.9053
     365   18469.1978
     366   18289.3976
     367   18339.6038
     368   18350.0526
     369   18234.2094
     370   18184.7885
     371   18312.6107
     372   18192.8314
     373   18283.1436
     374   18195.0763
     375   18576.9944
     376   18239.7999
     377   18282.4037
     378   18273.4825
     379   18413.3046
     380   18263.1558
     381   18205.2925
     382   18197.7030
     383   18344.9496
     384   17943.9151
     385   18337.7892
     386   18141.4165
     387   18015.5983
     388   18232.4234
     389   17972.8523
     390   18246.2649
     391   17824.4878
     392   18115.4070
     393   18000.3685
     394   18168.6391
     395   18239.2340
     396   18218.1268
     397   18504.2065
     398   18582.0742
     399   18200.9346
     400   18424.7402
     401   18394.0351
     402   18509.3593
     403   18332.3423
     404   18177.6827
     405   18427.3573
     406   18362.6045
     407   18181.7584
     408   18420.9319
     409   18206.7708
     410   18321.7800
     411   18188.0042
     412   18120.7080
     413   18131.8875
     414   18261.1684
     415   18510.9963
     416   18420.8002
     417   18071.0097
     418   18317.8888
     419   18254.4229
     420   18136.7353
     421   18433.2097
     422   18270.2022
     423   18150.6415
     424   18154.4127
     425   17991.0261
     426   17936.1367
     427   18219.0165
     428   18267.9928
     429   18509.3818
     430   18829.1283
     431   18270.9623
     432   18331.1186
     433   18450.2510
     434   18391.3988
     435   18463.9680
     436   18079.3198
     437   18405.7635
     438   18279.4660
     439   18537.6089
     440   18194.7770
     441   17867.2177
     442   18619.6088
     443   18372.4289
     444   18384.7865
     445   18309.7669
     446   18383.9101
     447   18475.2487
     448   18348.3124
     449   18276.2653
     450   18313.8033
     451   18223.8611
     452   17987.1307
     453   18163.8882
     454   18131.4366
     455   18216.6554
     456   18117.7813
     457   18572.2983
     458   18560.7812
     459   18319.8591
     460   18363.3856
     461   18342.3929
     462   18670.9470
     463   18328.6845
     464   18506.8014
     465   18401.1910
     466   18177.4819
     467   18306.3961
     468   18099.5921
     469   18140.7511
     470   18272.2612
     471   18119.2848
     472   18408.7457
     473   18347.6708
     474   18259.5740
     475   18465.6572
     476   18364.8665
     477   18359.2812
     478   18276.2164
     479   18310.0331
     480   18300.4873
     481   18065.5109
     482   18016.9069
     483   18218.8609
     484   18145.7086
     485   18006.0536
     486   18074.3068
     487   18496.1245
     488   18076.1827
     489   18250.3956
     490   18154.1035
     491   18203.5537
     492   18019.6440
     493   17891.8950
     494   17987.4950
     495   18010.9917
     496   17784.1910
     497   17582.0165
     498   18195.7408
     499   17687.4231
     500   17916.2823
     501   17907.1010
     502   17901.8826
     503   18386.0287
     504   18096.8164
     505   17845.0944
     506   18060.5845
     507   18143.7246
     508   17861.1688
     509   17840.2052
     510   17987.6867
     511   17846.7329
     512   18118.8151
     513   17871.5829
     514   17805.1536
     515   17785.3804
     516   18024.0274
     517   17993.5710
     518   17729.0269
     519   17688.1819
     520   17741.7480
     521   17900.1212
     522   17745.8744
     523   17901.2271
     524   17863.3270
     525   17665.7936
     526   17867.9308
     527   18004.3910
     528   17930.2779
     529   17994.9031
     530   18339.1657
     531   18062.2148
     532   18016.0567
     533   17957.8905
     534   18149.5668
     535   17903.4160
     536   17862.3359
     537   18142.1915
     538   18039.4474
     539   18076.5880
     540   18267.1616
     541   18163.8744
     542   17913.4391
     543   18432.3358
     544   18039.1859
     545   18405.6082
     546   17951.0467
     547   17892.4756
     548   17823.0732
     549   18062.8944
     550   18289.3616
     551   18078.3894
     552   18184.4133
     553   18179.8887
     554   18052.1163
     555   18148.7380
     556   17933.1755
     557   17796.5029
     558   17801.2332
     559   17904.9436
     560   17642.0528
     561   17764.6755
     562   17769.1713
     563   17799.0478
     564   17588.3559
     565   17814.7058
     566   17758.9236
     567   17745.4482
     568   17641.9397
     569   18051.3951
     570   18085.5898
     571   17819.7663
     572   17841.0272
     573   17797.3063
     574   17654.2073
     575   17569.5690
     576   17768.6379
     577   17819.6088
     578   17737.1608
     579   18046.1857
     580   17866.4431
     581   17997.3031
     582   18010.9269
     583   18112.0218
     584   17699.7708
     585   17841.0443
     586   17795.9080
     587   17808.3798
     588   17457.6664
     589   17717.4756
     590   17422.1036
     591   17860.2180
     592   17598.4470
     593   17868.0088
     594   17678.8314
     595   17598.6018
     596   17599.9027
     597   17545.2600
     598   17650.8942
     599   17815.8440
     600   17491.2536
     601   17933.8454
     602   17792.2746
     603   17525.4663
     604   17564.7218
     605   17489.8276
     606   17887.8252
     607   17857.6689
     608   17435.7409
     609   17785.3114
     610   17671.0946
     611   17497.1755
     612   17662.0001
     613   17884.1966
     614   18085.9151
     615   17829.1519
     616   17498.9888
     617   17653.7108
     618   17547.7306
     619   17661.1008
     620   17627.5259
     621   18176.7735
     622   17979.7498
     623   17922.4741
     624   18093.1149
     625   18036.2441
     626   17867.8978
     627   17929.6279
     628   17659.2239
     629   18206.8640
     630   17935.9641
     631   18137.2001
     632   18154.7416
     633   17975.5710
     634   18175.7213
     635   18196.6961
     636   18056.4532
     637   17853.0620
     638   18078.6052
     639   17761.4979
     640   17587.6813
     641   17659.7528
     642   17881.0145
     643   17738.2663
     644   18014.5549
     645   17776.5897
     646   17842.8500
     647   17461.1743
     648   17782.2331
     649   17714.2638
     650   17735.3671
     651   17716.8161
     652   17756.8675
     653   17990.0889
     654   17801.7671
     655   18077.1552
     656   17935.8626
     657   17823.8429
     658   17897.7791
     659   17714.7023
     660   17844.0371
     661   17738.3696
     662   18129.0465
     663   18002.4988
     664   18380.3344
     665   17746.0096
     666   18300.7151
     667   18080.5366
     668   17773.1052
     669   17879.8494
     670   17763.4040
     671   17862.9756
     672   17948.1843
     673   18007.4466
     674   18038.9209
     675   17978.4753
     676   17606.0328
     677   17796.1533
     678   17965.7032
     679   17613.7732
     680   18007.5477
     681   18053.7853
     682   17952.8188
     683   18075.7220
     684   17709.0775
     685   18233.0700
     686   17666.7395
     687   18072.1524
     688   17793.9090
     689   17896.8247
     690   17413.1725
     691   17951.0911
     692   17957.9017
     693   17973.2998
     694   17678.3214
     695   17828.5385
     696   17720.5854
     697   17813.2594
     698   18110.4492
     699   17814.6973
     700   17987.2746
     701   17738.3134
     702   17771.1078
     703   17909.2622
     704   18011.1601
     705   18052.6546
     706   17968.0404
     707   17951.8725
     708   18011.6912
     709   18013.7810
     710   18071.5844
     711   17969.1662
     712   18102.0814
     713   17661.0320
     714   17931.9102
     715   17816.2306
     716   18279.8651
     717   17909.8166
     718   18123.5191
     719   17955.0116
     720   17984.2016
     721   17757.9958
     722   17959.1331
     723   17876.8210
     724   17821.2735
     725   18152.9461
     726   17891.9281
     727   17951.9199
     728   17856.5695
     729   17823.1346
     730   17936.0904
     731   17614.6175
     732   17834.2639
     733   17768.6260
     734   17493.0494
     735   17573.1959
     736   17754.2298
     737   17741.0941
     738   17592.3373
     739   17657.5109
     740   17733.9889
     741   17835.4102
     742   17824.4595
     743   17978.2877
     744   17577.1605
     745   17620.1950
     746   17781.2085
     747   17831.3826
     748   17507.8416
     749   17701.9990
     750   17590.0789
     751   18258.8785
     752   17665.4584
     753   18085.6006
     754   17871.7382
     755   17984.0560
     756   18112.0365
     757   17822.8739
     758   17627.2823
     759   18158.6942
     760   17895.7979
     761   18068.5734
     762   17746.7280
     763   17962.7479
     764   17987.8697
     765   18152.8463
     766   17979.2911
     767   18057.6267
     768   18075.1882
     769   18200.6144
     770   18115.6973
     771   17902.7773
     772   17900.2900
     773   17960.8671
     774   18040.6454
     775   17795.7377
     776   17835.0541
     777   17589.1330
     778   17535.0343
     779   17605.4648
     780   17793.3311
     781   17745.2701
     782   17912.1517
     783   17873.0983
     784   18128.1123
     785   18157.9077
     786   18006.8088
     787   17951.8952
     788   18213.1192
     789   17920.6192
     790   18246.8079
     791   18041.9364
     792   17943.6515
     793   18089.5069
     794   18056.5699
     795   17955.0856
     796   17987.2598
     797   18065.8910
     798   18168.4695
     799   17806.4264
     800   18174.5388
     801   18199.2935
     802   18038.4947
     803   18242.4447
     804   18166.2466
     805   17856.2376
     806   17948.9566
     807   17924.2147
     808   17898.5178
     809   17898.9402
     810   17697.6715
     811   17836.0689
     812   17757.5737
     813   18019.0118
     814   17529.0552
     815   17801.0838
     816   17817.4773
     817   17796.8611
     818   17892.4273
     819   17833.3178
     820   18059.9953
     821   17916.9377
     822   17749.0048
     823   18069.1165
     824   17621.1459
     825   17985.6475
     826   17806.5944
     827   17711.5427
     828   18053.1497
     829   17728.2808
     830   17887.1571
     831   17628.2832
     832   18065.7366
     833   17676.1658
     834   17734.7213
     835   17846.2294
     836   17838.8444
     837   18226.1278
     838   17845.0759
     839   17900.8133
     840   17601.7771
     841   17655.1578
     842   17701.9679
     843   17485.1133
     844   17809.9653
     845   17767.0306
     846   17775.1212
     847   17674.9481
     848   17505.0301
     849   18009.3100
     850   17677.8636
     851   17963.4350
     852   17995.2600
     853   17805.2465
     854   17698.7912
     855   17728.6565
     856   17721.4027
     857   17687.8799
     858   17807.3650
     859   17488.8016
     860   17879.2579
     861   17633.3121
     862   17752.8472
     863   17885.1656
     864   17761.0547
     865   17598.1021
     866   17796.5893
     867   17624.7088
     868   17973.6602
     869   17736.5528
     870   18247.1650
     871   17875.8101
     872   18057.8231
     873   17751.6779
     874   17963.7225
     875   17576.4890
     876   17901.4204
     877   17887.9412
     878   18126.7678
     879   18041.7421
     880   18074.2145
     881   17738.4212
     882   17647.3701
     883   17714.3285
     884   17846.0218
     885   17790.2911
     886   17928.7415
     887   17485.8648
     888   17622.9368
     889   17907.1651
     890   18001.7572
     891   17816.0428
     892   17903.2848
     893   17771.0511
     894   17855.7201
     895   17882.6510
     896   17837.5444
     897   18071.0825
     898   17995.2394
     899   17939.9822
     900   17707.6333
     901   17655.7767
     902   18092.3587
     903   17960.0734
     904   17918.5923
     905   17783.3286
     906   18002.9713
     907   18168.4909
     908   18138.1356
     909   18201.8359
     910   18069.6322
     911   18163.7741
     912   18355.6245
     913   18440.3519
     914   18205.6768
     915   18134.4558
     916   18174.9342
     917   18355.6325
     918   17873.7171
     919   18290.6664
     920   18346.5818
     921   18101.1595
     922   18114.7502
     923   18127.2260
     924   18299.8800
     925   17922.8588
     926   17954.9702
     927   18215.7370
     928   18250.2877
     929   17980.0419
     930   17749.8455
     931   17853.9101
     932   18193.4112
     933   18180.2329
     934   17936.5837
     935   17983.4541
     936   17954.3984
     937   17937.5297
     938   17882.7167
     939   17824.9379
     940   17859.2767
     941   18101.4845
     942   18164.5115
     943   18194.3015
     944   18353.0125
     945   18206.8083
     946   18399.8597
     947   18008.3788
     948   18104.2707
     949   18236.9004
     950   18122.4757
     951   18072.7828
     952   18224.5401
     953   18210.6014
     954   18341.1396
     955   18130.6886
     956   18288.4433
     957   18483.2026
     958   18173.8551
     959   18059.8176
     960   18302.3063
     961   18160.4184
     962   18073.7108
     963   18190.9778
     964   18280.0009
     965   18209.0713
     966   17830.3667
     967   17987.1585
     968   18090.6156
     969   18084.7314
     970   18161.4898
     971   18190.0220
     972   18109.8923
     973   17979.2706
     974   17796.9070
     975   17957.0022
     976   18335.2786
     977   18116.2501
     978   18163.4000
     979   17755.7292
     980   18084.4871
     981   17884.9379
     982   17941.3939
     983   17978.0928
     984   17933.9231
     985   18326.7021
     986   18340.6578
     987   17959.5848
     988   18290.4016
     989   18164.5195
     990   18072.0820
     991   18076.2943
     992   17951.6568
     993   18189.6748
     994   18158.2898
     995   17888.5631
     996   18187.2649
     997   18185.1095
     998   18380.2981
     999   18267.5242
    1000   18402.5835
    1001   18391.7034
    1002   18202.2151
    1003   18195.5370
    1004   18048.5558
    1005   17961.4002
    1006   18087.6986
    1007   17979.7406
    1008   18312.8623
    1009   17928.4691
    1010   18389.0778
    1011   18281.7185
    1012   17985.9503
    1013   18503.9361
    1014   18311.4047
    1015   18112.8053
    1016   18412.9054
    1017   17922.3005
    1018   18166.1220
    1019   18094.0383
    1020   18197.6766
    1021   18027.6225
    1022   18199.6322
    1023   18115.2015
    1024   18246.5226
    1025   18196.3952
    1026   18261.9263
    1027   18495.5626
    1028   18288.6593
    1029   18422.0302
    1030   18117.7687
    1031   18385.3509
    1032   18015.4014
    1033   18328.4899
    1034   17748.0953
    1035   18040.5029
    1036   18157.4373
    1037   18339.8623
    1038   18558.8936
    1039   18281.5563
    1040   18439.1338
    1041   18247.7176
    1042   18401.7282
    1043   18348.0129
    1044   18417.2471
    1045   18412.3956
    1046   18251.8730
    1047   18306.4641
    1048   18250.7539
    1049   18166.3476
    1050   18040.6898
    1051   18023.3019
    1052   17894.6608
    1053   17884.2661
    1054   18289.3283
    1055   18046.4343
    1056   17979.6996
    1057   17943.0662
    1058   18153.1247
    1059   17638.6056
    1060   18175.5520
    1061   17911.4115
    1062   18138.3586
    1063   18048.8618
    1064   18052.1079
    1065   17977.5643
    1066   17787.0467
    1067   18061.5795
    1068   17985.2078
    1069   17626.4799
    1070   18143.4838
    1071   17883.1367
    1072   18267.1295
    1073   17840.6266
    1074   18146.4558
    1075   17828.9450
    1076   17715.1891
    1077   17963.2688
    1078   17813.2041
    1079   17982.1164
    1080   17769.2508
    1081   17931.1390
    1082   17903.8638
    1083   17691.1280
    1084   17767.7166
    1085   17880.8338
    1086   17873.9861
    1087   18088.9616
    1088   17827.4916
    1089   18189.4226
    1090   18070.5698
    1091   17914.5793
    1092   18203.0243
    1093   18269.4207
    1094   18240.7684
    1095   18192.8798
    1096   18102.2911
    1097   18028.6994
    1098   18201.9137
    1099   18110.3619
    1100   18147.9633
    1101   18015.7028
    1102   18192.2121
    1103   18216.0317
    1104   18154.8389
    1105   17890.9205
    1106   17991.7150
    1107   17762.2203
    1108   18039.9250
    1109   17909.9783
    1110   17942.6372
    1111   17925.3128
    1112   18058.3773
    1113   17925.8901
    1114   17868.3649
    1115   17847.5684
    1116   17736.1447
    1117   17671.2465
    1118   18084.7106
    1119   17851.1650
    1120   17817.6857
    1121   17905.7095
    1122   17910.9919
    1123   18038.3445
    1124   17863.2175
    1125   17781.1476
    1126   17873.1328
    1127   17667.3344
    1128   17619.0878
    1129   17581.0638
    1130   17854.8423
    1131   17933.5263
    1132   17643.7102
    1133   17770.1292
    1134   17851.5532
    1135   17781.9115
    1136   18003.4901
    1137   17701.8263
    1138   17838.3569
    1139   17298.2927
    1140   17511.7284
    1141   17587.0195
    1142   17634.0214
    1143   17475.7817
    1144   17619.0564
    1145   17549.5309
    1146   17526.5123
    1147   17280.4092
    1148   17606.1786
    1149   17764.7251
    1150   17867.6088
    1151   17782.7756
    1152   17827.7167
    1153   17942.7755
    1154   17708.2293
    1155   17771.5965
    1156   17879.6516
    1157   17735.0698
    1158   17771.8342
    1159   17646.1142
    1160   18009.5987
    1161   17902.8226
    1162   17998.6474
    1163   17845.9045
    1164   17900.7256
    1165   17943.2887
    1166   18201.1986
    1167   17840.0161
    1168   18049.5862
    1169   18127.2163
    1170   17925.8715
    1171   17821.3676
    1172   17990.2674
    1173   17882.7969
    1174   17789.7541
    1175   17884.5117
    1176   17682.8527
    1177   17790.4619
    1178   17604.8478
    1179   17709.5942
    1180   17758.8060
    1181   17670.7428
    1182   17529.7586
    1183   17858.7455
    1184   17538.3773
    1185   17670.8628
    1186   17371.7764
    1187   17230.8605
    1188   17500.3602
    1189   17309.7404
    1190   17608.9220
    1191   17179.2000
    1192   17359.0678
    1193   17193.1055
    1194   17473.7725
    1195   17371.8709
    1196   17453.3386
    1197   17513.8211
    1198   17423.5392
    1199   17369.6851
    1200   17548.8276
    1201   17439.8379
    1202   17740.5815
    1203   17731.0446
    1204   17492.5732
    1205   17886.3053
    1206   17690.1960
    1207   17868.9544
    1208   17898.4795
    1209   17543.4100
    1210   17845.4739
    1211   17782.9145
    1212   17864.0477
    1213   17908.3816
    1214   17621.7777
    1215   17985.5367
    1216   17931.9505
    1217   17827.4678
    1218   17888.0481
    1219   17937.1542
    1220   17936.1884
    1221   18084.8855
    1222   17834.8675
    1223   17743.9616
    1224   17537.9787
    1225   18059.2704
    1226   17575.7032
    1227   17848.2758
    1228   17618.2482
    1229   17862.1120
    1230   17726.8634
    1231   17666.6299
    1232   17372.4553
    1233   18015.3874
    1234   17802.4646
    1235   18146.9484
    1236   17751.7443
    1237   18304.1449
    1238   17874.6324
    1239   17979.8247
    1240   17613.6997
    1241   17931.1893
    1242   17612.3688
    1243   17887.7068
    1244   17694.8551
    1245   17714.0071
    1246   17861.4394
    1247   17818.0328
    1248   17505.7811
    1249   17830.1829
    1250   17926.5353
    1251   18138.7563
    1252   17788.4238
    1253   17641.1330
    1254   17945.0118
    1255   17818.9507
    1256   17609.9302
    1257   17867.7501
    1258   17722.4536
    1259   17864.8653
    1260   17848.1030
    1261   17874.0101
    1262   17830.9565
    1263   17688.2411
    1264   17712.9966
    1265   17739.6750
    1266   17854.7239
    1267   17808.9755
    1268   17966.8501
    1269   18005.6218
    1270   17751.9416
    1271   17808.7172
    1272   17627.9031
    1273   17651.3748
    1274   17827.9486
    1275   17522.4449
    1276   17531.5906
    1277   17732.3766
    1278   18031.2959
    1279   17644.0183
    1280   17642.7134
    1281   17801.4735
    1282   17796.8298
    1283   17925.1118
    1284   17856.1109
    1285   17946.4083
    1286   17871.9097
    1287   17749.7023
    1288   17926.1210
    1289   17724.9062
    1290   17878.5956
    1291   18076.9394
    1292   17558.5224
    1293   17744.0251
    1294   17945.2112
    1295   17720.9338
    1296   17440.8851
    1297   17630.4572
    1298   17870.6658
    1299   18022.3334
    1300   17560.6840
    1301   17801.8628
    1302   17870.5695
    1303   17709.6045
    1304   17671.8680
    1305   17648.0263
    1306   17890.9486
    1307   17692.9469
    1308   17559.7090
    1309   17915.9713
    1310   17497.7792
    1311   17763.1828
    1312   17783.1823
    1313   17748.1556
    1314   17786.5956
    1315   17807.7703
    1316   17761.3574
    1317   17835.3023
    1318   17765.1914
    1319   17674.8575
    1320   17696.5653
    1321   17723.4657
    1322   17964.0364
    1323   17784.4984
    1324   17774.7916
    1325   18022.6673
    1326   18063.0599
    1327   18204.0736
    1328   18130.0363
    1329   18151.6922
    1330   18184.4188
    1331   18058.8021
    1332   17994.0330
    1333   17854.0341
    1334   18076.8948
    1335   17913.1791
    1336   17973.7351
    1337   17918.1381
    1338   17909.0346
    1339   17949.7951
    1340   18108.0302
    1341   17889.1057
    1342   18002.0487
    1343   17749.6071
    1344   17965.7825
    1345   17686.2011
    1346   17953.6400
    1347   17840.1395
    1348   18070.7160
    1349   17744.7866
    1350   17748.5626
    1351   17993.5723
    1352   17911.3668
    1353   18208.6233
    1354   17986.9529
    1355   18212.8188
    1356   17950.0240
    1357   18134.4317
    1358   17502.8862
    1359   18030.4784
    1360   17865.2146
    1361   17482.8234
    1362   17682.3989
    1363   17550.5659
    1364   17617.6268
    1365   17743.4163
    1366   18002.1249
    1367   17800.0004
    1368   17909.4300
    1369   17924.4786
    1370   17744.6876
    1371   17958.6217
    1372   17892.0040
    1373   17985.2101
    1374   17921.2040
    1375   17880.8058
    1376   17605.8959
    1377   17855.0865
    1378   17806.9763
    1379   17658.8865
    1380   17520.6833
    1381   17581.1178
    1382   17891.5867
    1383   17943.2155
    1384   17733.6970
    1385   17734.0164
    1386   17534.2581
    1387   17633.0882
    1388   17717.9276
    1389   17816.8389
    1390   17365.5717
    1391   17649.1481
    1392   17810.8449
    1393   17732.0478
    1394   17880.2839
    1395   17893.2061
    1396   17970.5095
    1397   17828.1490
    1398   18230.5376
    1399   17866.0493
    1400   18185.6455
    1401   18060.8031
    1402   18068.0698
    1403   18073.7398
    1404   17885.5080
    1405   18330.8466
    1406   18042.1925
    1407   18065.8384
    1408   17909.8468
    1409   18069.6228
    1410   17928.8239
    1411   17866.7315
    1412   17663.5101
    1413   17941.0579
    1414   17639.4397
    1415   17790.8393
    1416   17682.6789
    1417   17747.5227
    1418   17618.3947
    1419   17560.0587
    1420   17733.5804
    1421   17465.4894
    1422   17776.8471
    1423   17696.7319
    1424   17591.9972
    1425   17646.8041
    1426   17592.4490
    1427   17909.1730
    1428   17802.8977
    1429   17855.5397
    1430   17643.1086
    1431   17657.1583
    1432   17737.4009
    1433   17714.4500
    1434   17633.4985
    1435   17681.7902
    1436   17824.2415
    1437   17725.6726
    1438   17586.7996
    1439   17766.6248
    1440   17495.5567
    1441   17853.5500
    1442   17689.1604
    1443   17380.7047
    1444   17699.7714
    1445   17533.2663
    1446   17575.2116
    1447   17743.2380
    1448   17564.4091
    1449   17813.1389
    1450   17766.4505
    1451   17842.4306
    1452   17988.3781
    1453   17640.3753
    1454   17994.8386
    1455   17694.6521
    1456   17914.9066
    1457   17799.6145
    1458   17874.1541
    1459   17686.2315
    1460   17666.4230
    1461   17862.4825
    1462   17632.7918
    1463   17818.8580
    1464   18037.1297
    1465   17924.0933
    1466   18331.8183
    1467   17884.5857
    1468   18068.3786
    1469   17680.4050
    1470   17814.0612
    1471   18157.9092
    1472   17903.1129
    1473   17562.5755
    1474   17628.1504
    1475   17820.4050
    1476   17885.2080
    1477   17700.1438
    1478   18021.3658
    1479   17920.0162
    1480   17999.3692
    1481   17735.5374
    1482   18047.4041
    1483   17888.6852
    1484   17882.3367
    1485   17717.2179
    1486   18302.2600
    1487   18286.0818
    1488   17962.8633
    1489   18063.6028
    1490   18010.7853
    1491   17902.6550
    1492   18237.0114
    1493   17707.9507
    1494   17698.0834
    1495   17726.5516
    1496   18058.1783
    1497   17854.2671
    1498   17626.8911
    1499   17790.8459
    1500   18312.0167
    1501   18097.2891
    1502   17698.5707
    1503   18149.6592
    1504   17898.3785
    1505   18047.3731
    1506   18206.1882
    1507   18002.1916
    1508   17926.5566
    1509   17789.7106
    1510   18197.5843
    1511   17905.7247
    1512   18133.6886
    1513   18226.6774
    1514   17994.2673
    1515   18316.5874
    1516   18010.7979
    1517   18076.8922
    1518   18022.3052
    1519   18105.2338
    1520   17950.6917
    1521   17954.6467
    1522   18095.6125
    1523   17916.2938
    1524   18138.3398
    1525   17654.1264
    1526   17507.7242
    1527   18016.8923
    1528   17989.1896
    1529   18050.5233
    1530   17534.6882
    1531   18068.6271
    1532   18007.8964
    1533   18269.6839
    1534   18088.0080
    1535   17958.9902
    1536   18024.3060
    1537   17803.9564
    1538   18072.5784
    1539   18011.4428
    1540   18294.6158
    1541   17983.5108
    1542   18351.3802
    1543   18323.9136
    1544   18154.8328
    1545   18141.4155
    1546   18282.2825
    1547   18137.5428
    1548   17976.5168
    1549   18250.8707
    1550   18164.5598
    1551   18355.9976
    1552   18140.4124
    1553   18149.6391
    1554   18111.2218
    1555   18482.5781
    1556   18049.6201
    1557   18075.1390
    1558   18495.3198
    1559   18199.0219
    1560   18165.6026
    1561   18133.8107
    1562   18134.7637
    1563   18196.6681
    1564   17939.5915
    1565   18001.6040
    1566   18229.5630
    1567   17997.4696
    1568   17975.2611
    1569   17984.1192
    1570   18482.5096
    1571   18276.7130
    1572   18058.3327
    1573   18196.7638
    1574   18254.9252
    1575   18191.3898
    1576   18266.0565
    1577   17818.4673
    1578   17860.5108
    1579   17803.4145
    1580   17708.1309
    1581   17685.7893
    1582   17584.3639
    1583   17936.1405
    1584   17593.6298
    1585   17775.2129
    1586   17754.8274
    1587   17779.9253
    1588   17800.0578
    1589   17376.0698
    1590   17425.8830
    1591   17785.4343
    1592   17682.3011
    1593   17747.7822
    1594   18027.2704
    1595   18027.8796
    1596   17918.4960
    1597   17808.2193
    1598   17900.6331
    1599   17947.0582
    1600   18106.0633
    1601   17760.2283
    1602   18139.0196
    1603   17634.6565
    1604   17715.6831
    1605   17739.2430
    1606   17766.0642
    1607   17847.4100
    1608   17982.1692
    1609   17819.2965
    1610   17519.1774
    1611   17850.7203
    1612   18002.9743
    1613   17882.8137
    1614   18321.4852
    1615   18107.5772
    1616   17911.1077
    1617   18144.6109
    1618   18151.0588
    1619   17940.6108
    1620   17873.2422
    1621   17987.1730
    1622   18062.1024
    1623   18296.9985
    1624   18069.2737
    1625   17888.3382
    1626   18042.9818
    1627   18038.4164
    1628   17925.3817
    1629   18265.4617
    1630   17861.4879
    1631   17927.4592
    1632   17840.5464
    1633   18036.0622
    1634   17852.7762
    1635   17911.1755
    1636   17940.4208
    1637   17738.4010
    1638   17971.5128
    1639   18094.3184
    1640   18231.0097
    1641   18081.4930
    1642   17956.6939
    1643   18077.5053
    1644   17964.6893
    1645   17972.6128
    1646   18033.3305
    1647   18251.9273
    1648   18077.3211
    1649   17730.9932
    1650   17887.6101
    1651   17729.5256
    1652   17957.1322
    1653   17543.5517
    1654   17770.2979
    1655   17521.8439
    1656   17977.5109
    1657   17729.7096
    1658   17927.4528
    1659   17648.8521
    1660   18035.7892
    1661   17984.2120
    1662   18021.5483
    1663   18263.5773
    1664   18335.7272
    1665   18146.2505
    1666   18258.4147
    1667   18152.1676
    1668   18274.6737
    1669   18427.1268
    1670   18134.9080
    1671   18263.7728
    1672   18184.8139
    1673   18271.2723
    1674   18234.6515
    1675   18116.3561
    1676   18353.3378
    1677   18206.5506
    1678   18252.1115
    1679   18471.7031
    1680   18420.9175
    1681   18306.0241
    1682   18483.2114
    1683   18503.1388
    1684   18239.4330
    1685   18410.8622
    1686   18380.4779
    1687   18190.0061
    1688   18219.8734
    1689   18382.5521
    1690   18277.2925
    1691   18459.0384
    1692   18239.6685
    1693   18552.4661
    1694   18187.0866
    1695   18455.1255
    1696   18283.9552
    1697   18219.1167
    1698   18133.4588
    1699   18368.3475
    1700   18042.7408
    1701   18697.4297
    1702   18139.9883
    1703   18281.4453
    1704   18303.4879
    1705   18437.6348
    1706   18360.5840
    1707   18794.6625
    1708   18390.3964
    1709   18636.8104
    1710   18657.7385
    1711   18504.2234
    1712   18766.1296
    1713   18571.7967
    1714   18568.1327
    1715   18740.2867
    1716   18561.1369
    1717   18578.1790
    1718   18785.5322
    1719   18703.3404
    1720   18203.7714
    1721   18416.9598
    1722   18096.3168
    1723   18422.6777
    1724   18386.5515
    1725   18456.7508
    1726   18364.9895
    1727   18497.2100
    1728   18329.7719
    1729   18369.6403
    1730   18311.0057
    1731   18278.9929
    1732   18403.5930
    1733   18289.0219
    1734   18721.2498
    1735   18561.3950
    1736   18389.7519
    1737   18499.6336
    1738   18394.0667
    1739   18497.4314
    1740   18332.6551
    1741   18183.5740
    1742   18125.2236
    1743   18035.0602
    1744   18183.9175
    1745   18212.9199
    1746   18407.0771
    1747   18368.7812
    1748   18377.3679
    1749   18502.2954
    1750   18399.3463
    1751   18514.4992
    1752   18469.6665
    1753   18429.6157
    1754   18442.6698
    1755   18560.0781
    1756   18372.6386
    1757   18471.2898
    1758   18301.5561
    1759   18374.2188
    1760   18678.9271
    1761   18648.2685
    1762   18657.4434
    1763   18405.4184
    1764   18370.8455
    1765   18345.7852
    1766   18442.0712
    1767   18136.7349
    1768   17995.2968
    1769   18452.5728
    1770   18197.8306
    1771   18241.2935
    1772   18418.4601
    1773   18283.7587
    1774   18426.2867
    1775   18208.1591
    1776   18404.9884
    1777   18339.1584
    1778   18481.7400
    1779   18418.0524
    1780   18605.3926
    1781   18579.2085
    1782   18640.0814
    1783   18668.0453
    1784   18752.2426
    1785   18531.3182
    1786   18381.0555
    1787   18463.9845
    1788   18780.2074
    1789   18385.8741
    1790   18259.6393
    1791   18603.9388
    1792   18318.1241
    1793   18652.0948
    1794   18499.7256
    1795   18744.2173
    1796   18410.3257
    1797   18367.6542
    1798   18360.2739
    1799   18594.9031
    1800   18445.7573
    1801   18544.9778
    1802   18415.3548
    1803   18399.5320
    1804   18020.4334
    1805   18174.9799
    1806   18018.1263
    1807   18366.2842
    1808   18109.7148
    1809   18353.6584
    1810   18037.0791
    1811   18388.2010
    1812   18451.2390
    1813   18509.0711
    1814   18649.5499
    1815   18204.2132
    1816   18253.4870
    1817   18496.6982
    1818   18544.2749
    1819   18202.6576
    1820   18373.0463
    1821   18305.5184
    1822   18543.8730
    1823   18264.1498
    1824   18310.6966
    1825   18239.0399
    1826   18513.4373
    1827   18257.5513
    1828   18366.8176
    1829   18459.4839
    1830   18730.9723
    1831   18556.5162
    1832   18531.6282
    1833   18728.9276
    1834   18538.1114
    1835   18518.0992
    1836   18553.2595
    1837   18408.5558
    1838   18393.9484
    1839   18623.7864
    1840   18683.6744
    1841   18652.7220
    1842   18395.7861
    1843   18481.8847
    1844   18530.8920
    1845   18563.4236
    1846   18320.8435
    1847   18383.6429
    1848   18536.5514
    1849   18580.7907
    1850   18409.2321
    1851   18334.0568
    1852   18429.4161
    1853   18404.7580
    1854   18331.3383
    1855   18219.9855
    1856   18402.0041
    1857   18372.5662
    1858   18338.8791
    1859   18586.9855
    1860   18482.2886
    1861   18541.4368
    1862   18061.3992
    1863   18152.5475
    1864   17919.0906
    1865   18141.8922
    1866   18094.1265
    1867   18184.1845
    1868   18502.1802
    1869   18429.2761
    1870   18391.3810
    1871   18287.6972
    1872   18672.2856
    1873   18676.2979
    1874   18407.7593
    1875   18535.2994
    1876   18355.9902
    1877   18380.4468
    1878   18417.3768
    1879   18317.8881
    1880   18464.4639
    1881   18382.5579
    1882   18445.4551
    1883   18589.7511
    1884   18515.9790
    1885   18198.5780
    1886   18170.6676
    1887   18263.4737
    1888   18269.8297
    1889   18244.4393
    1890   18467.0633
    1891   18269.9797
    1892   18408.5366
    1893   18405.6686
    1894   18226.3165
    1895   18340.8969
    1896   18093.6303
    1897   18181.3988
    1898   18388.3880
    1899   17853.2552
    1900   18041.8548
    1901   18205.6698
    1902   18327.4438
    1903   18297.4085
    1904   17852.3961
    1905   18229.3654
    1906   18143.0126
    1907   18284.4317
    1908   18322.6812
    1909   18102.1224
    1910   18171.5908
    1911   18297.6603
    1912   18361.5430
    1913   18277.5257
    1914   18262.9541
    1915   18022.2008
    1916   18521.5965
    1917   17805.8389
    1918   18018.3792
    1919   17927.2256
    1920   18033.6082
    1921   18186.4591
    1922   18082.4790
    1923   18289.2146
    1924   18023.4192
    1925   18148.9750
    1926   18400.4052
    1927   18337.4792
    1928   18505.9512
    1929   18215.9706
    1930   18183.7247
    1931   17879.2191
    1932   18128.4109
    1933   18079.9759
    1934   18075.3641
    1935   17747.6543
    1936   17714.7553
    1937   17746.1294
    1938   17874.8992
    1939   17706.8816
    1940   17970.1152
    1941   17994.3476
    1942   17774.4948
    1943   17752.7553
    1944   17874.1014
    1945   17853.2612
    1946   17918.0677
    1947   17894.9397
    1948   17891.0662
    1949   17966.7427
    1950   17972.3616
    1951   17781.5391
    1952   18064.7340
    1953   17759.4214
    1954   18040.0485
    1955   17983.5449
    1956   17889.1282
    1957   17775.2347
    1958   17840.9804
    1959   17862.0942
    1960   17863.0517
    1961   18043.2991
    1962   17967.6342
    1963   18199.7007
    1964   18311.3266
    1965   18189.5774
    1966   18004.8224
    1967   17948.8475
    1968   17959.9816
    1969   18227.2118
    1970   17676.7903
    1971   17833.8172
    1972   17833.8911
    1973   17472.0228
    1974   17691.0410
    1975   17517.4256
    1976   17694.5310
    1977   17791.9831
    1978   17708.5382
    1979   17734.6885
    1980   17534.0767
    1981   17863.4020
    1982   17541.5594
    1983   17908.4250
    1984   17499.6629
    1985   17737.0382
    1986   17458.8137
    1987   17826.1307
    1988   17857.5425
    1989   17955.3610
    1990   17974.7686
    1991   17877.9036
    1992   17948.6547
    1993   18040.5670
    1994   17854.6190
    1995   18056.9528
    1996   17863.3740
    1997   18015.8526
    1998   17753.8446
    1999   17821.1036
    2000   18062.8180
    2001   17556.6892
    2002   17944.3626
    2003   17901.5507
    2004   17825.1780
    2005   18048.7237
    2006   17846.0808
    2007   17999.2822
    2008   17901.3974
    2009   17723.4998
    2010   18027.8344
    2011   17841.5607
    2012   18113.6720
    2013   18000.4529
    2014   18025.4361
    2015   17955.6652
    2016   17979.4424
    2017   17696.7410
    2018   18141.7042
    2019   17800.8932
    2020   17917.6532
    2021   17966.1069
    2022   18171.8402
    2023   17818.9515
    2024   17953.2435
    2025   17851.3937
    2026   18060.9572
    2027   17713.5935
    2028   18029.3788
    2029   17760.8880
    2030   17814.7016
    2031   17954.8587
    2032   17856.8461
    2033   17952.1177
    2034   17877.2574
    2035   17899.2316
    2036   18033.2819
    2037   17939.5494
    2038   18112.3022
    2039   17847.0620
    2040   17867.1236
    2041   17661.1193
    2042   17856.7753
    2043   17946.6466
    2044   17952.0338
    2045   17749.1333
    2046   17980.4383
    2047   18134.6492
    2048   18346.2407
    2049   18090.8043
    2050   18240.0999
    2051   17803.1552
    2052   18131.4303
    2053   18098.5803
    2054   18004.5848
    2055   17972.9471
    2056   17903.4798
    2057   17922.8803
    2058   17548.7053
    2059   17669.0696
    2060   17768.8618
    2061   17833.3127
    2062   18050.0121
    2063   18294.2048
    2064   18447.6141
    2065   18235.7746
    2066   18226.8702
    2067   17969.5681
    2068   18188.2935
    2069   18265.2020
    2070   18075.0750
    2071   18088.7298
    2072   18047.1561
    2073   17812.7981
    2074   18277.9345
    2075   17948.8093
    2076   18227.4258
    2077   18077.9878
    2078   18290.5094
    2079   18125.7376
    2080   18176.8547
    2081   18133.8581
    2082   18023.1564
    2083   18350.2861
    2084   18167.4740
    2085   18352.5661
    2086   17872.5601
    2087   18299.2827
    2088   18109.4818
    2089   18314.7584
    2090   17878.6929
    2091   18139.6428
    2092   18023.4777
    2093   18183.9885
    2094   18100.0034
    2095   17986.0795
    2096   18246.0087
    2097   18208.8948
    2098   18260.4266
    2099   18011.5077
    2100   18227.2296
    2101   17839.1754
    2102   18109.9884
    2103   18103.1255
    2104   17868.2655
    2105   18108.1787
    2106   18169.5361
    2107   18238.3312
    2108   17973.9076
    2109   18276.3975
    2110   18090.2892
    2111   18178.2674
    2112   17907.7241
    2113   17929.3439
    2114   18095.7039
    2115   17761.4871
    2116   18206.1293
    2117   18009.1830
    2118   18228.3182
    2119   18335.1302
    2120   18200.1675
    2121   18232.4850
    2122   18438.8536
    2123   17971.2026
    2124   18500.0884
    2125   18051.0713
    2126   18341.0987
    2127   18194.0091
    2128   18277.4735
    2129   18330.2169
    2130   18281.3896
    2131   18059.2376
    2132   18354.5498
    2133   18165.8568
    2134   18110.4001
    2135   18158.4753
    2136   18091.3558
    2137   17969.2823
    2138   18713.1929
    2139   18109.3253
    2140   18514.3276
    2141   18476.2040
    2142   18167.8067
    2143   18177.6312
    2144   18231.6540
    2145   17951.7843
    2146   18027.3420
    2147   17935.7599
    2148   18167.9524
    2149   17980.9136
    2150   18075.3972
    2151   18078.4325
    2152   18009.6012
    2153   18060.1359
    2154   18428.3141
    2155   17944.3086
    2156   18246.7216
    2157   18062.9280
    2158   18037.4947
    2159   18078.3336
    2160   18133.6979
    2161   18340.9532
    2162   18313.8343
    2163   18216.7231
    2164   18174.4465
    2165   18162.0501
    2166   18022.1049
    2167   18215.2013
    2168   17962.1048
    2169   17996.5570
    2170   18103.0270
    2171   18259.0302
    2172   18080.0306
    2173   18261.2387
    2174   18399.2467
    2175   18048.2678
    2176   18333.8619
    2177   18086.9495
    2178   18042.3454
    2179   18278.6674
    2180   18167.8999
    2181   18047.8954
    2182   18637.5156
    2183   18215.1460
    2184   18583.2268
    2185   18652.7782
    2186   18121.1295
    2187   18676.0095
    2188   18740.0713
    2189   18620.4326
    2190   18757.5358
    2191   18471.4604
    2192   18374.0597
    2193   18176.1224
    2194   18597.9434
    2195   18083.8884
    2196   18192.6794
    2197   18393.7633
    2198   18452.8633
    2199   18509.4986
    2200   18375.8657
    2201   18520.7368
    2202   18362.1669
    2203   18768.5534
    2204   18437.6616
    2205   18499.8121
    2206   18551.4327
    2207   18498.1309
    2208   18538.2301
    2209   18318.8849
    2210   18715.6872
    2211   18352.4619
    2212   18275.4664
    2213   18218.1806
    2214   18414.8188
    2215   18488.7653
    2216   18682.4359
    2217   18540.6343
    2218   18364.0807
    2219   18450.0067
    2220   18188.4014
    2221   18531.9707
    2222   18297.6330
    2223   18596.6296
    2224   18527.1741
    2225   18273.8502
    2226   18254.0700
    2227   18236.5519
    2228   18318.0068
    2229   17957.2235
    2230   18144.3538
    2231   18067.8707
    2232   18385.5592
    2233   18430.9372
    2234   18430.6339
    2235   18382.1967
    2236   18648.2042
    2237   18588.1186
    2238   18459.9917
    2239   18441.3923
    2240   18548.4372
    2241   18507.9998
    2242   18505.0394
    2243   18095.5948
    2244   18407.0160
    2245   18520.0474
    2246   18158.8344
    2247   18433.8326
    2248   18298.8642
    2249   18120.3334
    2250   17923.5594
    2251   17848.8571
    2252   18359.1060
    2253   18029.3288
    2254   18208.7052
    2255   18293.7415
    2256   18238.2987
    2257   18417.0962
    2258   18216.9359
    2259   18250.9957
    2260   18389.2380
    2261   18340.5255
    2262   18363.0551
    2263   18356.2328
    2264   18076.9020
    2265   18400.0901
    2266   18519.6424
    2267   18263.6482
    2268   18330.9182
    2269   18404.7112
    2270   18303.5391
    2271   18174.9956
    2272   18546.7689
    2273   18260.9760
    2274   18254.5029
    2275   18443.9704
    2276   18262.3130
    2277   18413.0089
    2278   18210.5150
    2279   18111.2640
    2280   18296.0917
    2281   18059.8483
    2282   18423.9283
    2283   18510.8556
    2284   18422.5017
    2285   18529.1723
    2286   18236.9928
    2287   18215.8465
    2288   18066.7373
    2289   18355.4009
    2290   18302.4254
    2291   18207.8470
    2292   18645.7534
    2293   18421.1947
    2294   18294.3196
    2295   18368.9191
    2296   18490.4997
    2297   18552.2097
    2298   18284.1392
    2299   18589.8205
    2300   18203.1603
    2301   18859.1006
    2302   18255.5994
    2303   18749.7830
    2304   18293.0199
    2305   18587.3267
    2306   18440.2463
    2307   18910.6549
    2308   18456.8179
    2309   18467.1652
    2310   18367.2471
    2311   18648.6601
    2312   18335.9034
    2313   18677.7631
    2314   18183.3802
    2315   18291.8497
    2316   18284.7782
    2317   17915.3558
    2318   18115.5739
    2319   18140.2132
    2320   18257.7234
    2321   18205.5491
    2322   18514.2425
    2323   18444.1962
    2324   18357.3927
    2325   18579.4121
    2326   18509.5006
    2327   18591.1401
    2328   18299.9399
    2329   18295.6731
    2330   18345.8177
    2331   18411.6145
    2332   18468.3120
    2333   18173.0656
    2334   18340.4717
    2335   18342.8171
    2336   18364.1939
    2337   18172.0066
    2338   18337.4930
    2339   18425.8057
    2340   18214.6983
    2341   18437.7386
    2342   18333.2469
    2343   18321.6972
    2344   18321.7007
    2345   18427.7976
    2346   18366.9027
    2347   18438.0965
    2348   18531.1294
    2349   18586.3525
    2350   18400.8449
    2351   18402.7016
    2352   18445.1740
    2353   18497.3446
    2354   18465.0542
    2355   18660.5048
    2356   18463.2558
    2357   19158.4188
    2358   19064.9649
    2359   18618.8090
    2360   18724.7702
    2361   18887.3738
    2362   18574.7301
    2363   18640.2605
    2364   18444.0244
    2365   18742.7631
    2366   18131.9345
    2367   18217.6296
    2368   18080.5042
    2369   18403.6035
    2370   18218.2007
    2371   18174.7509
    2372   18299.5334
    2373   18087.6267
    2374   18120.0694
    2375   18237.6542
    2376   18286.5950
    2377   18252.4268
    2378   18137.2738
    2379   18261.4107
    2380   18203.8806
    2381   18378.3451
    2382   18041.4518
    2383   18543.1855
    2384   18161.3893
    2385   18174.4933
    2386   18272.2791
    2387   18260.8876
    2388   18103.7987
    2389   18402.8147
    2390   18370.8436
    2391   18268.5934
    2392   18157.3841
    2393   18266.1155
    2394   18342.1517
    2395   18336.7868
    2396   18422.2865
    2397   18356.8207
    2398   18645.0861
    2399   18551.0592
    2400   18397.4570
    2401   18519.0727
    2402   18261.7068
    2403   18453.6731
    2404   18401.3273
    2405   18437.5978
    2406   18540.0948
    2407   18342.7230
    2408   18436.4413
    2409   18464.9154
    2410   18109.0727
    2411   18334.6226
    2412   18031.3976
    2413   18289.7884
    2414   18268.5184
    2415   18325.0365
    2416   18348.5583
    2417   18131.8934
    2418   18176.6204
    2419   17951.1732
    2420   18052.8342
    2421   18094.1605
    2422   18105.5873
    2423   18323.2049
    2424   18244.8998
    2425   18445.0521
    2426   18226.9881
    2427   18476.6779
    2428   18123.4515
    2429   18414.3802
    2430   18460.3717
    2431   18492.9062
    2432   18237.7110
    2433   18286.8330
    2434   18399.7020
    2435   18153.8417
    2436   18199.0602
    2437   18062.0249
    2438   18083.5300
    2439   18309.0801
    2440   18327.6418
    2441   18315.5245
    2442   18079.8377
    2443   18093.1093
    2444   17986.0835
    2445   18168.6517
    2446   18084.7059
    2447   18146.9109
    2448   18417.1485
    2449   18283.3010
    2450   18319.8507
    2451   18350.7799
    2452   18372.3722
    2453   18383.1880
    2454   18163.3724
    2455   18477.1859
    2456   18419.2578
    2457   18258.3363
    2458   18431.4647
    2459   18308.8024
    2460   18662.2926
    2461   18245.7697
    2462   18198.6293
    2463   18448.5823
    2464   18179.2392
    2465   18284.0074
    2466   18036.1282
    2467   18348.0401
    2468   18251.3978
    2469   18247.9215
    2470   17965.0391
    2471   18123.7838
    2472   17983.6692
    2473   18420.9772
    2474   17996.6019
    2475   18386.2051
    2476   18347.0012
    2477   18406.1534
    2478   18173.2478
    2479   18059.9188
    2480   17977.6307
    2481   18304.6939
    2482   18267.4907
    2483   18461.5291
    2484   18210.7961
    2485   18297.3908
    2486   18265.8309
    2487   18403.7515
    2488   18214.0736
    2489   18499.7082
    2490   18389.8851
    2491   18082.2013
    2492   18248.1805
    2493   18308.7534
    2494   18297.8501
    2495   18315.5483
    2496   18429.9979
    2497   18474.2789
    2498   18465.6049
    2499   18692.1386
    2500   18537.2089
    2501   18659.3308
    2502   18351.6793
    2503   18291.0238
    2504   18224.6140
    2505   18256.0571
    2506   18688.3054
    2507   18489.4387
    2508   18206.2622
    2509   18620.9538
    2510   18231.3607
    2511   18203.1348
    2512   18327.3214
    2513   18359.2600
    2514   18390.1599
    2515   18538.4889
    2516   18386.4865
    2517   18585.7753
    2518   18353.5926
    2519   18446.1550
    2520   18445.1326
    2521   18447.5806
    2522   18267.7027
    2523   18176.9455
    2524   18607.9434
    2525   18303.3466
    2526   18207.2614
    2527   18373.3558
    2528   18203.0415
    2529   18424.7131
    2530   18304.5309
    2531   18332.2252
    2532   18356.6122
    2533   18230.5104
    2534   18491.4770
    2535   18416.1311
    2536   18392.1471
    2537   18253.5901
    2538   18237.0631
    2539   18429.4055
    2540   18561.5370
    2541   18410.1789
    2542   18538.8781
    2543   18399.1357
    2544   18497.8388
    2545   18197.5193
    2546   18559.7280
    2547   18461.9965
    2548   18222.6618
    2549   18201.8466
    2550   18523.5640
    2551   18429.0745
    2552   18258.2020
    2553   18513.3050
    2554   18369.2425
    2555   18280.5387
    2556   18301.2524
    2557   18400.5883
    2558   18319.0445
    2559   18126.2551
    2560   18405.7290
    2561   18180.9919
    2562   18004.6487
    2563   18092.0569
    2564   18271.0124
    2565   17926.1819
    2566   18250.8518
    2567   18362.5161
    2568   18119.4870
    2569   18064.1458
    2570   18099.0687
    2571   18151.8643
    2572   18114.8949
    2573   18283.7683
    2574   17795.5474
    2575   18157.1709
    2576   18317.0679
    2577   18259.3344
    2578   18334.8272
    2579   18403.3812
    2580   18392.3521
    2581   18341.2380
    2582   18062.4594
    2583   18217.8679
    2584   18061.6423
    2585   18263.7989
    2586   18137.2119
    2587   17961.5674
    2588   18416.0895
    2589   18263.0532
    2590   18118.8868
    2591   18231.4491
    2592   18132.5608
    2593   18440.5942
    2594   18511.5737
    2595   18251.0458
    2596   18600.3283
    2597   18226.6099
    2598   18085.3754
    2599   18377.2188
    2600   18085.1013
    2601   18296.6309
    2602   18179.9059
    2603   18131.8065
    2604   18169.1222
    2605   18440.3124
    2606   18153.1922
    2607   18168.4784
    2608   17802.2744
    2609   18227.8903
    2610   18576.7256
    2611   18314.3414
    2612   18104.3424
    2613   17964.7140
    2614   18148.4418
    2615   18284.6306
    2616   18393.6585
    2617   18332.8081
    2618   18330.2967
    2619   18230.6082
    2620   18453.6364
    2621   18187.2737
    2622   18018.0101
    2623   18381.3998
    2624   18573.4226
    2625   18487.3806
    2626   18470.5440
    2627   18567.9765
    2628   18367.0461
    2629   18243.4982
    2630   18584.0391
    2631   18539.0862
    2632   18423.3918
    2633   18273.8429
    2634   18358.8767
    2635   18492.1038
    2636   18507.4122
    2637   18458.5018
    2638   18737.7180
    2639   18384.3301
    2640   18495.7972
    2641   18353.8123
    2642   18353.9773
    2643   18260.7321
    2644   18297.4008
    2645   18390.2742
    2646   18406.1690
    2647   17861.9056
    2648   18312.5148
    2649   18206.2986
    2650   18210.9900
    2651   18133.2715
    2652   18198.4795
    2653   18078.2446
    2654   18464.6806
    2655   18208.3490
    2656   18115.3544
    2657   18399.5593
    2658   18254.8208
    2659   18190.7865
    2660   18468.3124
    2661   18335.2557
    2662   18471.5723
    2663   18559.1466
    2664   18377.2086
    2665   18413.7218
    2666   18643.4886
    2667   18324.1622
    2668   18358.9055
    2669   18494.1613
    2670   18399.0818
    2671   18299.1427
    2672   18412.5296
    2673   18468.4320
    2674   18625.4546
    2675   18243.7900
    2676   18619.5421
    2677   18675.6708
    2678   18931.4389
    2679   18548.9524
    2680   18414.4657
    2681   18440.8603
    2682   18457.7107
    2683   18126.2613
    2684   18302.2713
    2685   18450.4190
    2686   18372.5140
    2687   18420.5157
    2688   18388.2558
    2689   18178.1250
    2690   18130.3039
    2691   18175.4276
    2692   18488.3230
    2693   18064.0384
    2694   18238.0182
    2695   18137.0931
    2696   18398.3608
    2697   18657.1328
    2698   18532.9083
    2699   18576.1980
    2700   18638.3667
    2701   18732.8125
    2702   18552.8510
    2703   18495.2614
    2704   18224.9016
    2705   18146.1726
    2706   18266.6006
    2707   18336.7568
    2708   18540.9849
    2709   18603.2814
    2710   18342.8200
    2711   18521.0152
    2712   18494.5229
    2713   18334.0394
    2714   18360.2009
    2715   18477.4457
    2716   18478.6413
    2717   18214.0891
    2718   18172.1399
    2719   18132.8628
    2720   18084.0820
    2721   18310.4744
    2722   18186.9008
    2723   18390.5672
    2724   18331.5853
    2725   18024.0663
    2726   18091.2670
    2727   18262.7527
    2728   18647.3435
    2729   18070.4789
    2730   18200.3232
    2731   18284.3376
    2732   18461.2537
    2733   18670.8600
    2734   18581.2784
    2735   18392.9162
    2736   18370.5390
    2737   18378.2737
    2738   18514.1820
    2739   18332.3621
    2740   18558.4582
    2741   18403.8377
    2742   18636.6815
    2743   18514.0706
    2744   18586.7712
    2745   18437.5158
    2746   18663.9148
    2747   18503.8156
    2748   18681.3474
    2749   18491.9959
    2750   18926.7806
    2751   18736.2763
    2752   18539.2375
    2753   18417.9821
    2754   18529.3225
    2755   18328.4016
    2756   18480.5809
    2757   18459.5244
    2758   18345.5051
    2759   18255.0239
    2760   18522.1094
    2761   18485.8656
    2762   18403.2370
    2763   18526.5361
    2764   18443.3749
    2765   18713.2331
    2766   18432.3055
    2767   18479.4045
    2768   18325.4671
    2769   18162.0592
    2770   18394.3011
    2771   18116.6843
    2772   18116.7044
    2773   18465.4208
    2774   18480.5341
    2775   18486.9299
    2776   18286.8415
    2777   18369.5191
    2778   18156.6358
    2779   18402.2986
    2780   18169.7155
    2781   18621.9580
    2782   18303.7473
    2783   18381.4965
    2784   18445.5083
    2785   18280.3544
    2786   18250.1452
    2787   18348.1023
    2788   18222.8053
    2789   18203.6857
    2790   18046.3060
    2791   18408.5005
    2792   18254.7089
    2793   17982.8408
    2794   18309.3826
    2795   18023.4620
    2796   18190.9586
    2797   18096.7293
    2798   18269.1004
    2799   18179.7444
    2800   18207.8215
    2801   18138.2528
    2802   18223.7046
    2803   18113.2485
    2804   18040.3652
    2805   18252.5149
    2806   18173.0430
    2807   18112.0588
    2808   18163.1961
    2809   18077.4011
    2810   18147.4661
    2811   18195.4469
    2812   17972.9966
    2813   18106.2113
    2814   18057.7506
    2815   18095.9351
    2816   18080.6170
    2817   17859.0228
    2818   17965.5775
    2819   17933.2823
    2820   17785.5579
    2821   17588.7513
    2822   17619.4931
    2823   18021.8077
    2824   17800.4160
    2825   17803.6493
    2826   17919.8144
    2827   17889.5255
    2828   18074.0001
    2829   17775.7541
    2830   17600.3419
    2831   17570.2959
    2832   17704.0712
    2833   17748.4381
    2834   17836.1113
    2835   17735.3544
    2836   17923.4936
    2837   18002.7689
    2838   17863.3889
    2839   17918.9749
    2840   17597.8032
    2841   17577.0356
    2842   17502.8506
    2843   17678.3276
    2844   17764.1714
    2845   17737.3070
    2846   17918.3378
    2847   17747.4882
    2848   17707.0023
    2849   17826.6400
    2850   17712.0650
    2851   17884.7563
    2852   17826.8261
    2853   17935.2636
    2854   18002.2742
    2855   18058.4962
    2856   18228.4832
    2857   17998.2155
    2858   18085.9438
    2859   18340.5341
    2860   18315.5373
    2861   18372.0081
    2862   18111.8427
    2863   18017.4843
    2864   18363.9466
    2865   18367.4318
    2866   18314.1833
    2867   18370.7390
    2868   18165.2926
    2869   17923.7399
    2870   17716.1731
    2871   18217.0964
    2872   17943.8769
    2873   17922.0713
    2874   18144.6719
    2875   18038.4614
    2876   18458.3852
    2877   18336.0693
    2878   18160.1187
    2879   18167.8835
    2880   18139.9193
    2881   17899.2615
    2882   17793.3799
    2883   18138.0633
    2884   18295.9146
    2885   18296.3253
    2886   17950.0711
    2887   17944.0741
    2888   17946.4693
    2889   18042.8713
    2890   18287.7490
    2891   18083.8766
    2892   18214.8237
    2893   18566.4802
    2894   17984.3453
    2895   18179.0327
    2896   18352.8696
    2897   18434.0331
    2898   18081.5849
    2899   18261.6981
    2900   18501.6839
    2901   18335.7174
    2902   18444.2828
    2903   18209.7328
    2904   18314.4602
    2905   18330.3727
    2906   17946.4961
    2907   17721.3952
    2908   18103.1208
    2909   18275.2549
    2910   17760.1572
    2911   18378.2899
    2912   18309.0610
    2913   18370.7048
    2914   18567.1075
    2915   18099.8107
    2916   18027.1353
    2917   18019.4257
    2918   18100.0860
    2919   17852.0907
    2920   18006.7645
    2921   18381.4841
    2922   18330.7879
    2923   18277.6227
    2924   18085.3189
    2925   18342.5226
    2926   18130.1774
    2927   18106.9620
    2928   18178.7090
    2929   18242.7747
    2930   17860.3185
    2931   18235.3247
    2932   18088.3957
    2933   18234.0588
    2934   18246.5222
    2935   18254.9476
    2936   18368.6807
    2937   18299.1332
    2938   18474.9101
    2939   17958.2835
    2940   18432.4655
    2941   17935.5980
    2942   18101.8132
    2943   18202.9337
    2944   18365.3121
    2945   18281.7542
    2946   18556.8713
    2947   18214.8865
    2948   18215.3697
    2949   18357.9227
    2950   18125.1525
    2951   18327.4097
    2952   18257.8904
    2953   18405.6369
    2954   17921.1572
    2955   18347.8707
    2956   18248.6927
    2957   18432.6076
    2958   18100.6573
    2959   18187.0688
    2960   18397.7939
    2961   17992.6741
    2962   18073.7265
    2963   18422.5352
    2964   18566.5327
    2965   18494.8293
    2966   18118.7249
    2967   18455.5625
    2968   18296.2528
    2969   18443.4141
    2970   18247.4353
    2971   18447.3615
    2972   18218.4626
    2973   18371.2784
    2974   18309.8116
    2975   18297.6530
    2976   18221.5649
    2977   18137.4447
    2978   18233.7322
    2979   18256.0313
    2980   18146.2853
    2981   17802.0782
    2982   18554.7277
    2983   18297.2177
    2984   18335.2192
    2985   18196.3474
    2986   18261.5954
    2987   18352.0061
    2988   18215.5356
    2989   18240.9049
    2990   18200.7958
    2991   18085.4373
    2992   18001.8035
    2993   18270.0921
    2994   18297.3932
    2995   18188.9888
    2996   17963.6852
    2997   18231.8832
    2998   18210.9624
    2999   18018.6108
    3000   18158.4144
    3001   18094.5191
    3002   18291.5910
    3003   18317.8297
    3004   17999.1325
    3005   18210.5107
    3006   18166.3716
    3007   18189.9815
    3008   17713.0068
    3009   18025.7609
    3010   18120.9099
    3011   18127.2060
    3012   17881.4191
    3013   18388.3720
    3014   18046.7371
    3015   17889.2252
    3016   17857.7680
    3017   18019.8336
    3018   18044.9092
    3019   18167.5236
    3020   18207.5399
    3021   18125.7686
    3022   18275.7950
    3023   18374.0723
    3024   18011.3847
    3025   18182.7552
    3026   17977.2308
    3027   18407.0700
    3028   18103.7927
    3029   18002.8329
    3030   18427.1614
    3031   18023.5446
    3032   18368.8345
    3033   18676.0643
    3034   18435.3561
    3035   18404.4212
    3036   18516.9752
    3037   18263.1034
    3038   18259.6334
    3039   18501.7538
    3040   18514.9211
    3041   18350.7772
    3042   18292.0200
    3043   18344.1667
    3044   18028.7942
    3045   18259.0307
    3046   17935.3449
    3047   18142.9477
    3048   18280.6981
    3049   18036.0246
    3050   18099.2652
    3051   17833.1949
    3052   18055.4371
    3053   18153.0396
    3054   18354.4941
    3055   18241.9339
    3056   18163.2478
    3057   18351.3429
    3058   18332.1147
    3059   18377.1705
    3060   18227.9716
    3061   18278.0961
    3062   18296.6995
    3063   18152.6284
    3064   18386.0063
    3065   18159.5830
    3066   18173.2648
    3067   18179.3977
    3068   18183.4651
    3069   18178.6401
    3070   18082.6532
    3071   18132.0374
    3072   18092.2027
    3073   18025.9238
    3074   17886.4857
    3075   17988.5996
    3076   18303.5622
    3077   18356.6972
    3078   18328.5466
    3079   17977.0342
    3080   18251.3282
    3081   18531.4389
    3082   18359.8810
    3083   18200.9464
    3084   18078.0073
    3085   18059.7286
    3086   18329.9342
    3087   18183.4785
    3088   18201.3552
    3089   18261.2369
    3090   18285.6972
    3091   18321.4600
    3092   18275.4107
    3093   17990.6020
    3094   18272.9425
    3095   18277.3704
    3096   18336.4269
    3097   18004.4834
    3098   17918.2665
    3099   18019.3364
    3100   18143.7068
    3101   17679.1893
    3102   17740.7053
    3103   17907.3927
    3104   17772.3779
    3105   17649.8909
    3106   17677.7189
    3107   17761.7196
    3108   18040.5229
    3109   18220.0702
    3110   18535.4256
    3111   18360.4257
    3112   18282.0313
    3113   18371.4226
    3114   18502.8360
    3115   18463.3403
    3116   18804.8673
    3117   18679.9870
    3118   18292.6687
    3119   18515.3437
    3120   18547.9207
    3121   18562.1651
    3122   18370.8977
    3123   18791.7875
    3124   18672.1368
    3125   18794.2211
    3126   18493.0227
    3127   18689.9440
    3128   18720.8972
    3129   18689.8395
    3130   18667.2494
    3131   18718.9208
    3132   18587.7637
    3133   18508.1618
    3134   18720.7753
    3135   18612.5412
    3136   18608.9593
    3137   18898.2692
    3138   18798.0930
    3139   18901.3291
    3140   18484.6044
    3141   18655.0112
    3142   18735.1466
    3143   18801.2446
    3144   18750.8884
    3145   18766.3358
    3146   18812.0084
    3147   18723.1467
    3148   18546.4036
    3149   18650.8376
    3150   18588.1524
    3151   18501.5203
    3152   18316.5976
    3153   18733.6026
    3154   18663.9724
    3155   18276.1436
    3156   18654.5515
    3157   18530.4230
    3158   18575.7846
    3159   18164.0072
    3160   18574.0014
    3161   18129.9558
    3162   18320.8467
    3163   18467.2953
    3164   18738.5987
    3165   18629.2884
    3166   18471.5829
    3167   18524.2213
    3168   18876.3920
    3169   18150.1564
    3170   18482.4501
    3171   18158.3969
    3172   18445.2735
    3173   18071.2982
    3174   18357.4060
    3175   18347.9708
    3176   18432.2685
    3177   18382.2363
    3178   18373.7915
    3179   18201.2292
    3180   18491.3645
    3181   18517.5383
    3182   18395.5802
    3183   18253.6339
    3184   18236.0115
    3185   18146.2279
    3186   18061.4585
    3187   18311.3976
    3188   18496.6413
    3189   18214.1556
    3190   18237.5607
    3191   18026.7958
    3192   18261.5801
    3193   17904.4877
    3194   18143.1392
    3195   18229.8356
    3196   18150.8123
    3197   17994.7884
    3198   17857.6123
    3199   18151.1947
    3200   18138.6387
    3201   18188.2614
    3202   18089.0262
    3203   18210.4592
    3204   17975.4658
    3205   17844.9714
    3206   17789.9791
    3207   18186.7624
    3208   17964.9880
    3209   18123.4815
    3210   18132.6087
    3211   17927.3837
    3212   17946.7668
    3213   17811.9378
    3214   18152.5377
    3215   17862.3218
    3216   17876.0328
    3217   17776.5459
    3218   17682.2256
    3219   17947.5412
    3220   17884.1209
    3221   17742.7891
    3222   17786.9321
    3223   17833.3051
    3224   17882.4206
    3225   17914.5549
    3226   17960.5146
    3227   18026.2483
    3228   17991.2596
    3229   17982.5285
    3230   17902.5957
    3231   18012.9695
    3232   17710.1041
    3233   17920.1310
    3234   17904.9118
    3235   18023.4793
    3236   18124.6025
    3237   17995.8686
    3238   18029.3114
    3239   17992.7926
    3240   17891.7442
    3241   17803.9920
    3242   17803.2994
    3243   17959.3742
    3244   17727.9606
    3245   17787.1363
    3246   17817.5913
    3247   17871.2158
    3248   17921.4285
    3249   18030.7381
    3250   18217.2737
    3251   18048.9494
    3252   17688.2055
    3253   17814.6541
    3254   17986.8350
    3255   17696.3605
    3256   18174.2920
    3257   17978.1808
    3258   17822.9944
    3259   18102.1746
    3260   18342.6514
    3261   18050.4360
    3262   17972.4776
    3263   18200.0798
    3264   17999.7174
    3265   18290.0928
    3266   18159.1591
    3267   18308.9414
    3268   17905.6890
    3269   17873.6528
    3270   17977.8768
    3271   18238.3135
    3272   18257.3275
    3273   18295.4203
    3274   18052.5304
    3275   18174.6575
    3276   17970.5842
    3277   18101.7047
    3278   18295.0979
    3279   18284.9266
    3280   18278.7481
    3281   18403.4511
    3282   18321.0855
    3283   18378.4071
    3284   17955.9346
    3285   17882.6617
    3286   18243.3576
    3287   17711.9878
    3288   18115.1704
    3289   17770.3944
    3290   18351.1192
    3291   18258.4727
    3292   18266.4627
    3293   18127.6286
    3294   18074.6647
    3295   18073.5063
    3296   18085.1412
    3297   18208.6476
    3298   18252.2665
    3299   18191.7924
    3300   18206.3785
    3301   18458.3682
    3302   18208.7441
    3303   18120.3766
    3304   18412.9035
    3305   18073.6325
    3306   18077.6012
    3307   18080.6578
    3308   18211.8134
    3309   18294.1332
    3310   18404.6924
    3311   17959.1911
    3312   18133.1340
    3313   18133.8642
    3314   18138.7861
    3315   18456.5646
    3316   18280.1205
    3317   18158.5628
    3318   18119.8470
    3319   18099.0950
    3320   18031.7715
    3321   18188.0209
    3322   18083.6749
    3323   18215.4827
    3324   18087.8458
    3325   18027.2574
    3326   18482.5599
    3327   18212.1756
    3328   18112.4845
    3329   18282.7119
    3330   18203.6546
    3331   18478.8155
    3332   18170.2477
    3333   18208.0903
    3334   17984.5432
    3335   17962.5295
    3336   18342.5341
    3337   17829.1568
    3338   18131.1731
    3339   18059.2245
    3340   17638.6885
    3341   18155.5728
    3342   17839.7719
    3343   18304.4371
    3344   17951.8311
    3345   18303.4723
    3346   18191.4384
    3347   17854.4290
    3348   18207.5873
    3349   17933.5759
    3350   18153.2933
    3351   18066.9941
    3352   17988.7537
    3353   18160.9313
    3354   18197.2815
    3355   18385.1506
    3356   18262.8150
    3357   18310.2229
    3358   18280.7316
    3359   17978.1966
    3360   18130.4250
    3361   18005.2265
    3362   17941.9059
    3363   18176.5297
    3364   18081.9897
    3365   18314.2259
    3366   18475.1446
    3367   18245.8215
    3368   18410.9922
    3369   18303.4220
    3370   18494.5120
    3371   18532.6815
    3372   18465.9244
    3373   18318.6574
    3374   18267.0525
    3375   18076.6600
    3376   18333.6883
    3377   18185.4568
    3378   18026.7063
    3379   18164.7045
    3380   17866.4211
    3381   18130.1203
    3382   17817.0346
    3383   17973.8967
    3384   18015.9702
    3385   17928.2652
    3386   18003.5014
    3387   17752.7597
    3388   17753.7507
    3389   18042.5457
    3390   17967.7475
    3391   18014.0449
    3392   17830.7482
    3393   18153.7102
    3394   17653.8451
    3395   17722.8322
    3396   17649.0234
    3397   17628.2505
    3398   18055.1781
    3399   17905.0096
    3400   17726.6389
    3401   17821.5990
    3402   17876.9010
    3403   17731.4832
    3404   17985.6678
    3405   17902.2861
    3406   18097.4718
    3407   17816.0358
    3408   17881.3765
    3409   17531.3160
    3410   18151.9409
    3411   18096.0979
    3412   18010.6622
    3413   17713.3656
    3414   18081.0358
    3415   17904.1796
    3416   17933.2769
    3417   17938.7305
    3418   18049.9190
    3419   17968.1669
    3420   17960.7029
    3421   18315.2837
    3422   18151.2118
    3423   18218.6731
    3424   18088.3671
    3425   18243.2840
    3426   18398.1903
    3427   18358.8103
    3428   18321.5535
    3429   18603.2709
    3430   18402.7700
    3431   17950.1561
    3432   17989.8847
    3433   18147.2119
    3434   18018.7976
    3435   18047.6106
    3436   17720.0216
    3437   17857.7171
    3438   18031.3528
    3439   18073.1383
    3440   17936.6086
    3441   17902.7070
    3442   17968.9297
    3443   17880.2746
    3444   18078.6411
    3445   18268.6400
    3446   18470.4971
    3447   18393.7937
    3448   17870.1814
    3449   18275.0645
    3450   18246.9978
    3451   18219.5417
    3452   18065.4197
    3453   18260.3334
    3454   18339.5233
    3455   18460.1519
    3456   18521.0807
    3457   18434.0534
    3458   17995.8496
    3459   18157.7859
    3460   18421.0954
    3461   18171.7878
    3462   18066.8932
    3463   18107.8951
    3464   18107.1605
    3465   18035.9864
    3466   18094.3465
    3467   18498.8808
    3468   18389.2361
    3469   18493.9303
    3470   18146.4181
    3471   18204.1912
    3472   18129.3683
    3473   18320.6536
    3474   18418.8806
    3475   18087.1904
    3476   18435.2251
    3477   18210.5136
    3478   18049.2819
    3479   17870.1819
    3480   18195.0410
    3481   17971.1043
    3482   18171.3778
    3483   18404.2908
    3484   18345.7331
    3485   17969.6176
    3486   18150.3899
    3487   17871.3940
    3488   18038.3923
    3489   18114.1742
    3490   18124.1287
    3491   18213.8450
    3492   18377.7597
    3493   18260.7957
    3494   18451.5550
    3495   18316.1306
    3496   18513.0451
    3497   18166.8549
    3498   18301.8183
    3499   18263.6781
    3500   17986.5574
    3501   17898.2904
    3502   18254.8911
    3503   18168.6419
    3504   18007.0026
    3505   18079.9857
    3506   18522.6034
    3507   18353.9173
    3508   18373.0939
    3509   18285.9036
    3510   18312.8036
    3511   18491.4384
    3512   18081.3279
    3513   18194.7056
    3514   17836.7783
    3515   17911.6322
    3516   17993.1431
    3517   18345.3341
    3518   18265.3377
    3519   18030.6849
    3520   18222.3975
    3521   18326.0984
    3522   18407.1328
    3523   18520.1914
    3524   18326.7048
    3525   18152.3915
    3526   18083.9880
    3527   18441.7258
    3528   18319.4883
    3529   18202.0823
    3530   18323.9394
    3531   18148.3217
    3532   18105.2883
    3533   17980.9257
    3534   18060.1338
    3535   18084.1273
    3536   18257.8089
    3537   17775.8563
    3538   18120.9432
    3539   17755.7042
    3540   18199.9060
    3541   17929.9833
    3542   18026.7447
    3543   17868.1428
    3544   17939.1075
    3545   18072.7790
    3546   17957.4376
    3547   18218.2417
    3548   18057.4917
    3549   18010.7034
    3550   18158.0154
    3551   17807.5803
    3552   18211.2368
    3553   18116.8837
    3554   18482.5534
    3555   18440.7343
    3556   18384.2420
    3557   18310.1913
    3558   18272.4281
    3559   18235.7809
    3560   18312.6718
    3561   17992.6115
    3562   18188.0009
    3563   18123.9813
    3564   18335.3075
    3565   18145.3334
    3566   18363.3565
    3567   17860.0975
    3568   18149.4600
    3569   18077.4974
    3570   18270.1534
    3571   18269.0047
    3572   18070.7768
    3573   18302.4359
    3574   18232.6268
    3575   18215.1043
    3576   18273.0735
    3577   18310.5415
    3578   18315.3082
    3579   18279.3627
    3580   18054.1215
    3581   18267.7300
    3582   18435.5493
    3583   18247.7120
    3584   18195.6396
    3585   18231.7442
    3586   18584.1967
    3587   18216.2235
    3588   18477.7719
    3589   18238.1467
    3590   18326.1449
    3591   18021.1166
    3592   18328.6916
    3593   18073.6868
    3594   18361.7610
    3595   18177.0746
    3596   18271.5993
    3597   18575.1500
    3598   18304.1570
    3599   18337.7744
    3600   18300.9071
    3601   18083.3745
    3602   18588.0946
    3603   17994.7252
    3604   18382.6227
    3605   18438.3916
    3606   18269.7278
    3607   18370.6911
    3608   18297.2681
    3609   18272.9864
    3610   17968.3827
    3611   18473.5888
    3612   18166.5731
    3613   18384.9512
    3614   18475.6166
    3615   18571.9008
    3616   18271.9474
    3617   18344.2184
    3618   18353.0346
    3619   18458.9006
    3620   18492.7211
    3621   18229.7383
    3622   18187.4337
    3623   18402.9944
    3624   18314.9930
    3625   18074.5828
    3626   18254.2780
    3627   18225.1512
    3628   18143.4518
    3629   18212.4891
    3630   18173.2061
    3631   18115.8021
    3632   18054.0914
    3633   18089.6493
    3634   17958.3404
    3635   18150.8715
    3636   18312.0969
    3637   18194.5947
    3638   18203.1707
    3639   18235.4505
    3640   18166.0737
    3641   18072.2192
    3642   17919.2861
    3643   17928.9524
    3644   18608.9587
    3645   18184.0501
    3646   18224.6525
    3647   17979.5250
    3648   18315.3616
    3649   18147.4637
    3650   18317.1321
    3651   18122.9386
    3652   17946.9737
    3653   18292.9047
    3654   18184.6774
    3655   18338.5621
    3656   18336.4441
    3657   18529.7890
    3658   18188.4340
    3659   18252.9715
    3660   18315.6908
    3661   18103.8655
    3662   17968.4308
    3663   17893.1182
    3664   17909.4335
    3665   18144.5395
    3666   17927.1374
    3667   18400.9215
    3668   17891.1774
    3669   18341.2558
    3670   18141.6824
    3671   18050.8595
    3672   18108.0111
    3673   17947.1074
    3674   18064.3877
    3675   18113.5099
    3676   17935.6471
    3677   18173.6158
    3678   18390.6037
    3679   18316.5748
    3680   18200.0022
    3681   18405.7943
    3682   18312.1372
    3683   18274.9567
    3684   18127.8394
    3685   18405.9985
    3686   18109.6215
    3687   17876.2714
    3688   18499.1918
    3689   18433.0955
    3690   18206.4124
    3691   18117.6659
    3692   17961.0336
    3693   18351.3377
    3694   18359.5366
    3695   18086.5473
    3696   18339.0484
    3697   18198.7756
    3698   18415.0112
    3699   18404.3067
    3700   18234.9869
    3701   17751.2357
    3702   18262.6198
    3703   18100.0464
    3704   18351.8181
    3705   18108.8140
    3706   17914.5097
    3707   17857.7815
    3708   18288.0100
    3709   17798.7309
    3710   18037.6766
    3711   18197.8394
    3712   18443.0806
    3713   18069.9869
    3714   18135.9204
    3715   18515.2172
    3716   18024.0316
    3717   18541.1835
    3718   18065.3521
    3719   18300.9022
    3720   18142.4773
    3721   18035.8022
    3722   18017.1370
    3723   18227.3753
    3724   18150.3448
    3725   18141.1075
    3726   17815.4544
    3727   17932.5233
    3728   18007.3360
    3729   17998.6208
    3730   18011.7832
    3731   17636.8814
    3732   17750.4638
    3733   17668.8461
    3734   17571.2381
    3735   17742.4753
    3736   17841.0909
    3737   17722.5239
    3738   17950.2225
    3739   17869.6008
    3740   18038.4340
    3741   17927.2592
    3742   18176.9141
    3743   17778.0198
    3744   17792.7162
    3745   17516.1436
    3746   18240.8862
    3747   18075.9498
    3748   18283.2200
    3749   18294.7274
    3750   17908.4267
    3751   18224.4896
    3752   17743.1615
    3753   17981.0099
    3754   18300.3206
    3755   18141.2524
    3756   17991.0834
    3757   17764.2940
    3758   18352.8142
    3759   18024.6529
    3760   18077.5007
    3761   17830.2040
    3762   18151.9781
    3763   18159.6582
    3764   17648.7200
    3765   17805.9073
    3766   17541.1095
    3767   17655.5371
    3768   17978.8509
    3769   17799.9544
    3770   18113.0458
    3771   18027.3358
    3772   18174.7163
    3773   18128.4024
    3774   17986.3057
    3775   17894.3680
    3776   17990.6071
    3777   17532.5019
    3778   17955.0617
    3779   18042.6448
    3780   17967.1157
    3781   18070.1731
    3782   18253.3723
    3783   17969.2027
    3784   18124.4583
    3785   17958.1818
    3786   18223.9557
    3787   17943.2724
    3788   17918.5060
    3789   17983.5729
    3790   18344.4605
    3791   18180.4227
    3792   17947.7234
    3793   18062.2298
    3794   17982.1310
    3795   18084.6661
    3796   17716.2448
    3797   17858.9888
    3798   17653.0301
    3799   17922.4003
    3800   17940.7455
    3801   17804.3515
    3802   17901.2729
    3803   17847.3937
    3804   17733.0883
    3805   17883.0524
    3806   17695.6408
    3807   17675.1396
    3808   17938.4320
    3809   18220.4070
    3810   17892.4731
    3811   17759.1851
    3812   17755.2925
    3813   17991.9887
    3814   17891.2898
    3815   17630.7853
    3816   17926.5104
    3817   17840.8369
    3818   17705.1120
    3819   17759.4352
    3820   17809.6057
    3821   17718.0064
    3822   17849.0973
    3823   18175.5880
    3824   18200.1170
    3825   17912.5029
    3826   17689.6610
    3827   18067.3794
    3828   17845.7783
    3829   17776.5047
    3830   17950.3898
    3831   17817.3702
    3832   18117.3681
    3833   18289.2396
    3834   17983.8292
    3835   17917.4636
    3836   18177.9426
    3837   17988.3922
    3838   18172.2626
    3839   18209.3994
    3840   17991.4710
    3841   18124.2568
    3842   18060.1200
    3843   17755.6943
    3844   17891.1987
    3845   17739.9485
    3846   17926.2585
    3847   17963.0405
    3848   18321.1716
    3849   18171.1120
    3850   18030.5019
    3851   17990.9995
    3852   17923.4526
    3853   17802.9070
    3854   17924.1194
    3855   17763.6908
    3856   17897.2631
    3857   17987.3886
    3858   17860.7829
    3859   18062.7371
    3860   18099.2981
    3861   18122.4227
    3862   18404.8506
    3863   18348.9415
    3864   18260.5722
    3865   18003.6556
    3866   18383.2820
    3867   18254.2317
    3868   18191.6962
    3869   18120.0054
    3870   18025.6927
    3871   18002.3087
    3872   18053.5619
    3873   18269.6085
    3874   18054.0559
    3875   18210.9660
    3876   18057.2370
    3877   18496.6446
    3878   18355.7841
    3879   18386.2946
    3880   18250.0094
    3881   18219.4697
    3882   18075.0525
    3883   18511.6470
    3884   18193.9498
    3885   18172.1610
    3886   18362.0015
    3887   18375.6789
    3888   18179.6676
    3889   18109.1114
    3890   18362.1648
    3891   18669.5740
    3892   18237.4342
    3893   18453.9616
    3894   18337.6303
    3895   18656.6118
    3896   18381.6914
    3897   18490.2846
    3898   18286.2505
    3899   18453.8299
    3900   18562.4072
    3901   18317.4709
    3902   18469.3129
    3903   18425.6718
    3904   18622.1791
    3905   18547.4377
    3906   18357.0156
    3907   18642.8110
    3908   18484.8409
    3909   18492.3615
    3910   18830.5466
    3911   18499.1184
    3912   18319.7089
    3913   18622.0075
    3914   18529.5847
    3915   18493.7523
    3916   18620.3452
    3917   18816.2541
    3918   18849.3276
    3919   19053.9154
    3920   18667.0269
    3921   18642.7077
    3922   18538.3171
    3923   18476.9063
    3924   18188.1518
    3925   18536.7646
    3926   18575.9183
    3927   18536.6674
    3928   18489.4103
    3929   18368.4714
    3930   18523.7501
    3931   18668.7254
    3932   18446.6528
    3933   18270.7906
    3934   18673.4607
    3935   18661.6837
    3936   18322.3144
    3937   18396.2083
    3938   18476.4178
    3939   18490.1586
    3940   18745.6516
    3941   18393.5388
    3942   18609.0340
    3943   18539.3907
    3944   18703.5739
    3945   18809.0329
    3946   18464.8038
    3947   18447.7029
    3948   18618.8230
    3949   18871.8584
    3950   18319.5120
    3951   18803.3739
    3952   18576.5402
    3953   18681.2589
    3954   18752.7557
    3955   18677.5387
    3956   18659.6076
    3957   18603.8786
    3958   18883.9789
    3959   19031.5986
    3960   18464.0465
    3961   18816.7564
    3962   18554.8890
    3963   18945.2214
    3964   18488.1536
    3965   18655.7188
    3966   18333.9803
    3967   18866.6180
    3968   18312.1748
    3969   18567.9712
    3970   18276.8011
    3971   18660.7600
    3972   18596.1043
    3973   18364.2252
    3974   18665.1286
    3975   18365.0569
    3976   18744.3550
    3977   18779.9031
    3978   18765.3317
    3979   18416.4472
    3980   18356.0757
    3981   18508.7190
    3982   18512.5156
    3983   18010.1168
    3984   18568.5705
    3985   18650.0521
    3986   18568.5380
    3987   18486.7990
    3988   18608.3178
    3989   18450.9088
    3990   18435.5632
    3991   18510.0834
    3992   18707.8414
    3993   18726.7727
    3994   18459.1388
    3995   18552.5405
    3996   18752.9786
    3997   18460.2044
    3998   18583.5225
    3999   18573.3940
    4000   18749.0016
    4001   18827.1097
    4002   18539.9260
    4003   18540.0081
    4004   18707.5514
    4005   18382.9359
    4006   18651.9645
    4007   18635.2942
    4008   18486.4403
    4009   18856.4705
    4010   18422.6585
    4011   18461.5561
    4012   18250.1031
    4013   18659.5391
    4014   18659.7459
    4015   18294.8023
    4016   18369.2851
    4017   18244.1615
    4018   18630.9897
    4019   18574.6466
    4020   18346.0023
    4021   18682.0000
    4022   18531.9507
    4023   18303.5182
    4024   18301.9083
    4025   18381.2792
    4026   18380.3765
    4027   18287.6863
    4028   18523.7275
    4029   18319.7075
    4030   18371.7756
    4031   18525.6080
    4032   18206.6097
    4033   18375.9380
    4034   18562.2302
    4035   18628.9368
    4036   18428.6067
    4037   18483.3304
    4038   18254.0763
    4039   18460.9298
    4040   18248.2758
    4041   18558.7192
    4042   18303.0185
    4043   18315.7315
    4044   18360.4430
    4045   18157.9903
    4046   18610.9190
    4047   18165.4313
    4048   18343.7454
    4049   18451.4050
    4050   18397.2771
    4051   18419.8939
    4052   18527.2784
    4053   18350.4474
    4054   18362.3181
    4055   18461.3335
    4056   18671.8815
    4057   18462.4910
    4058   18213.1091
    4059   18585.0016
    4060   18556.6472
    4061   18698.8343
    4062   18259.9346
    4063   18851.2923
    4064   18340.6751
    4065   18452.9660
    4066   18291.2305
    4067   18590.1833
    4068   18339.8146
    4069   18539.9016
    4070   18228.9071
    4071   18703.9735
    4072   18841.5882
    4073   18462.6291
    4074   18493.3765
    4075   18352.5258
    4076   18690.6146
    4077   18642.0111
    4078   18440.9750
    4079   18612.6348
    4080   18345.4126
    4081   18546.9631
    4082   18437.5957
    4083   18227.1574
    4084   18207.5343
    4085   18373.5774
    4086   18422.1111
    4087   18115.9403
    4088   18659.1683
    4089   17948.9575
    4090   18617.0109
    4091   18496.3753
    4092   18422.7515
    4093   18546.9684
    4094   18244.0440
    4095   18486.9744
    4096   18375.9379
    4097   17983.3489
    4098   18154.9502
    4099   18117.5334
    4100   18139.5252
    4101   17877.9421
    4102   18071.8943
    4103   17971.0824
    4104   18051.6026
    4105   18054.8652
    4106   18185.4738
    4107   18130.9879
    4108   18127.1140
    4109   18376.6069
    4110   18187.8587
    4111   18526.3716
    4112   18236.5680
    4113   18469.1601
    4114   18405.4037
    4115   18434.5258
    4116   18348.3611
    4117   18274.7544
    4118   18195.9594
    4119   18339.5302
    4120   18361.2645
    4121   18285.7494
    4122   18165.7032
    4123   18377.3686
    4124   18458.9491
    4125   18335.1057
    4126   18211.4253
    4127   18336.2315
    4128   18169.4204
    4129   18375.7058
    4130   18476.4001
    4131   18460.6932
    4132   18292.7549
    4133   18579.6392
    4134   18289.5615
    4135   18280.0252
    4136   18450.3553
    4137   18411.6567
    4138   18134.6475
    4139   18450.9442
    4140   18352.6705
    4141   18409.6239
    4142   18396.9738
    4143   18263.3043
    4144   18301.7851
    4145   18185.8950
    4146   18230.5216
    4147   17824.0474
    4148   18155.3915
    4149   17891.9879
    4150   18206.7024
    4151   17814.2993
    4152   18342.3207
    4153   18016.4510
    4154   17997.5626
    4155   18491.7743
    4156   18265.7470
    4157   18139.1712
    4158   18205.2716
    4159   17900.6791
    4160   18285.4041
    4161   18201.5612
    4162   18163.7563
    4163   18336.6634
    4164   18003.0054
    4165   18179.3963
    4166   18220.7340
    4167   18386.9572
    4168   18360.8230
    4169   18166.1694
    4170   18165.7646
    4171   18244.7489
    4172   18179.7346
    4173   18379.5256
    4174   18493.9554
    4175   18549.3709
    4176   18354.2680
    4177   18407.4199
    4178   18499.5515
    4179   18331.7699
    4180   18518.5988
    4181   18359.2033
    4182   18772.5355
    4183   18130.2502
    4184   18338.2027
    4185   18122.9217
    4186   18389.5161
    4187   17994.0093
    4188   18366.0432
    4189   18189.2494
    4190   18545.1758
    4191   18650.8689
    4192   18707.9357
    4193   18707.9552
    4194   18202.4938
    4195   18192.1347
    4196   18337.0466
    4197   18271.2012
    4198   18272.2413
    4199   18444.4514
    4200   18612.7081
    4201   18400.4346
    4202   18274.7281
    4203   18325.6225
    4204   18182.6162
    4205   18191.5175
    4206   18169.5948
    4207   18452.3715
    4208   18238.3942
    4209   18058.2927
    4210   18125.7185
    4211   18158.7451
    4212   18161.5085
    4213   18082.0258
    4214   18467.8454
    4215   18457.8076
    4216   18484.6865
    4217   18623.5631
    4218   18363.4171
    4219   18348.7774
    4220   18443.6339
    4221   18332.8248
    4222   18175.2403
    4223   18464.7314
    4224   18480.9525
    4225   18457.2171
    4226   18573.0863
    4227   18460.8348
    4228   18751.8602
    4229   18277.3959
    4230   18720.0169
    4231   18465.5272
    4232   18143.0839
    4233   18433.7496
    4234   18574.7344
    4235   18242.9717
    4236   18415.8507
    4237   18201.1716
    4238   18383.7108
    4239   18482.8147
    4240   18260.8447
    4241   18528.6649
    4242   18467.4977
    4243   18635.4825
    4244   18425.1152
    4245   18262.3164
    4246   18328.2122
    4247   18383.8534
    4248   18595.6005
    4249   18688.9921
    4250   18004.1005
    4251   18376.3478
    4252   18382.4559
    4253   18480.6656
    4254   18044.6715
    4255   18410.7177
    4256   18064.6349
    4257   18172.2205
    4258   17927.8094
    4259   18344.5436
    4260   18289.2978
    4261   18380.1192
    4262   18287.6640
    4263   18147.4793
    4264   18409.6287
    4265   18289.6220
    4266   18312.2598
    4267   18266.4437
    4268   18110.4341
    4269   18114.4912
    4270   18284.2503
    4271   17961.7654
    4272   18325.9601
    4273   18144.2782
    4274   18041.7872
    4275   18081.6842
    4276   18255.1442
    4277   17843.9332
    4278   17945.0994
    4279   17959.3809
    4280   18086.6799
    4281   18102.9107
    4282   18157.3800
    4283   18116.3193
    4284   18172.4008
    4285   18122.9986
    4286   17872.2786
    4287   18094.7738
    4288   18116.8809
    4289   18207.4399
    4290   18015.7687
    4291   17729.4104
    4292   18184.2174
    4293   17775.1863
    4294   18019.2036
    4295   18222.3491
    4296   18075.3770
    4297   18060.6468
    4298   18145.5052
    4299   18080.0426
    4300   17945.5378
    4301   18004.2526
    4302   17957.7343
    4303   18170.4859
    4304   17821.3373
    4305   18113.6935
    4306   18017.5770
    4307   18292.8592
    4308   18013.6855
    4309   18107.7959
    4310   18090.6676
    4311   18213.4463
    4312   18167.5926
    4313   18048.4392
    4314   17861.4295
    4315   18252.4825
    4316   17894.4949
    4317   17810.3863
    4318   18001.3947
    4319   18086.6430
    4320   18111.2680
    4321   17932.5204
    4322   18214.9078
    4323   17926.8937
    4324   17660.2452
    4325   17765.8497
    4326   18112.6810
    4327   17947.0213
    4328   18015.7193
    4329   17845.1060
    4330   17798.5871
    4331   17631.0604
    4332   17839.7070
    4333   17936.3126
    4334   18014.0477
    4335   17860.5167
    4336   17807.0341
    4337   17591.3760
    4338   17837.4361
    4339   18187.7202
    4340   18180.4586
    4341   18114.9882
    4342   17820.5410
    4343   17914.9482
    4344   17838.0330
    4345   18050.6812
    4346   17654.6521
    4347   18113.1800
    4348   18332.2115
    4349   18214.4774
    4350   18469.8128
    4351   18416.9114
    4352   18545.3158
    4353   18267.0254
    4354   18240.3733
    4355   17992.2216
    4356   17958.6531
    4357   18083.0663
    4358   17890.5603
    4359   17811.1847
    4360   17717.1290
    4361   17792.1333
    4362   18097.6463
    4363   18056.8427
    4364   18465.3961
    4365   18315.4521
    4366   18291.0969
    4367   18041.2446
    4368   18104.3325
    4369   18370.3440
    4370   18127.1229
    4371   17970.3899
    4372   17971.6816
    4373   18204.1521
    4374   18192.3550
    4375   18316.1399
    4376   18310.5953
    4377   18633.1874
    4378   18475.7703
    4379   18434.6496
    4380   18346.0969
    4381   18418.4222
    4382   18513.7814
    4383   18133.8534
    4384   18506.5112
    4385   18224.0159
    4386   18333.7457
    4387   18532.1193
    4388   18435.8800
    4389   18260.1056
    4390   18541.6202
    4391   18241.6886
    4392   18371.0868
    4393   18334.7013
    4394   18257.5504
    4395   18191.5729
    4396   18509.8053
    4397   18196.9297
    4398   18363.9900
    4399   18378.5474
    4400   18434.0101
    4401   18485.4630
    4402   18627.7226
    4403   18601.8715
    4404   18594.5818
    4405   18399.7801
    4406   18259.3116
    4407   18418.1979
    4408   18429.3599
    4409   17881.1276
    4410   17951.8572
    4411   17960.2171
    4412   18152.8369
    4413   17760.2890
    4414   18336.4209
    4415   18010.1076
    4416   18205.1908
    4417   18267.3358
    4418   17980.7593
    4419   18395.1537
    4420   18524.6162
    4421   18513.3148
    4422   18385.5428
    4423   18427.7916
    4424   18431.7932
    4425   18384.2576
    4426   18230.0049
    4427   18172.6181
    4428   18678.7354
    4429   18361.5875
    4430   18472.0965
    4431   18605.6248
    4432   18615.6809
    4433   18284.0028
    4434   18527.4238
    4435   18250.6055
    4436   18351.1878
    4437   18511.7054
    4438   18383.9299
    4439   18452.0235
    4440   18409.7690
    4441   18488.8423
    4442   18277.1587
    4443   18697.6173
    4444   18439.3420
    4445   18595.8158
    4446   18548.4374
    4447   18499.9317
    4448   18789.8314
    4449   18423.4979
    4450   18435.7795
    4451   18695.7830
    4452   18550.4474
    4453   18700.0690
    4454   18556.7851
    4455   18518.2123
    4456   18570.8629
    4457   18835.9778
    4458   18489.5048
    4459   18569.2554
    4460   18641.8437
    4461   18773.0438
    4462   18891.2812
    4463   18596.9196
    4464   18690.9526
    4465   18500.1499
    4466   18414.2339
    4467   18641.2711
    4468   18458.0912
    4469   18618.9766
    4470   18578.1166
    4471   18288.9607
    4472   18428.1277
    4473   18291.3721
    4474   18373.0855
    4475   18334.3118
    4476   18216.2609
    4477   18403.2618
    4478   18372.5686
    4479   18729.8327
    4480   18737.4197
    4481   18613.2620
    4482   18579.4187
    4483   18591.2600
    4484   18690.3056
    4485   18448.7253
    4486   18246.2756
    4487   18552.2796
    4488   18680.6489
    4489   18476.4025
    4490   18494.8687
    4491   18594.2984
    4492   18418.8928
    4493   18455.8096
    4494   18545.4511
    4495   18411.8171
    4496   18626.5658
    4497   18537.4430
    4498   18506.9336
    4499   18677.3921
    4500   18633.8510
    4501   18527.2270
    4502   18478.1137
    4503   18659.1372
    4504   18635.8863
    4505   18846.9924
    4506   18581.5762
    4507   18637.1172
    4508   19036.6219
    4509   18848.5976
    4510   18677.7689
    4511   18595.9337
    4512   18667.8638
    4513   18659.5721
    4514   18611.3014
    4515   18426.6525
    4516   18388.4977
    4517   18409.8416
    4518   18535.5686
    4519   18464.4960
    4520   18376.1310
    4521   18833.3388
    4522   18702.9633
    4523   18679.6387
    4524   18704.1287
    4525   19050.2725
    4526   18613.5775
    4527   18742.8438
    4528   18769.0962
    4529   18818.8913
    4530   18889.5355
    4531   18707.2891
    4532   18699.9100
    4533   18564.9306
    4534   18780.2892
    4535   18856.9274
    4536   18764.2144
    4537   18850.0297
    4538   19019.7672
    4539   18788.5093
    4540   18831.6396
    4541   18876.0193
    4542   19167.9158
    4543   18942.9960
    4544   18925.4843
    4545   18926.3765
    4546   18798.8165
    4547   18719.9861
    4548   18844.3005
    4549   18584.5574
    4550   18781.5177
    4551   18689.5240
    4552   18500.7014
    4553   19439.3814
    4554   18842.7024
    4555   18800.7355
    4556   19108.8759
    4557   18733.0792
    4558   19201.8392
    4559   18803.6237
    4560   19206.1008
    4561   18960.7423
    4562   18896.2122
    4563   18863.7751
    4564   18814.5649
    4565   19011.2080
    4566   18867.0117
    4567   18826.5325
    4568   18867.2802
    4569   18534.3883
    4570   18503.3689
    4571   18545.8667
    4572   18517.3797
    4573   18442.7366
    4574   18738.4176
    4575   18633.8353
    4576   18333.7683
    4577   18575.9908
    4578   18522.8589
    4579   18546.7206
    4580   18292.9511
    4581   18727.0655
    4582   18148.8620
    4583   18409.5527
    4584   18578.2715
    4585   18330.1718
    4586   18501.4242
    4587   18578.0561
    4588   18462.5596
    4589   18131.0667
    4590   18583.9141
    4591   18379.4032
    4592   18267.0193
    4593   18462.8831
    4594   18598.3782
    4595   18441.5215
    4596   18139.9031
    4597   18589.1512
    4598   18218.5034
    4599   18254.7108
    4600   18340.9455
    4601   18519.1104
    4602   18563.4476
    4603   18278.6195
    4604   18547.7634
    4605   18321.6486
    4606   18695.4470
    4607   18380.6792
    4608   18516.3782
    4609   18635.6944
    4610   18803.9664
    4611   18545.4337
    4612   18644.4545
    4613   18520.4541
    4614   18351.4593
    4615   18765.7227
    4616   18565.1910
    4617   18507.2287
    4618   18444.5484
    4619   18739.9117
    4620   18412.7698
    4621   18551.6434
    4622   18700.2082
    4623   18654.6418
    4624   18659.2104
    4625   18868.8886
    4626   18558.9545
    4627   18615.1171
    4628   18806.9189
    4629   18707.2469
    4630   18989.1548
    4631   18870.4055
    4632   18786.8204
    4633   18581.3836
    4634   18777.8595
    4635   18849.0082
    4636   18650.1942
    4637   18511.8597
    4638   18758.6147
    4639   18649.1234
    4640   18738.3482
    4641   18489.9136
    4642   18577.4043
    4643   18827.8243
    4644   18458.9071
    4645   18622.4737
    4646   18347.6703
    4647   18634.7780
    4648   18366.4458
    4649   18125.8817
    4650   18363.2131
    4651   18454.2628
    4652   18234.4061
    4653   18697.7211
    4654   18551.8796
    4655   18701.3320
    4656   18794.8953
    4657   18560.5556
    4658   18585.2322
    4659   18366.2506
    4660   18328.8695
    4661   18627.6189
    4662   18391.9715
    4663   18603.5326
    4664   18378.1782
    4665   18621.2294
    4666   18488.7711
    4667   18401.2814
    4668   18591.7641
    4669   18434.9048
    4670   18433.9906
    4671   18715.2509
    4672   18314.5543
    4673   18676.3642
    4674   18880.0774
    4675   18470.0195
    4676   18823.2132
    4677   18695.0714
    4678   18794.2821
    4679   18615.4742
    4680   18544.7014
    4681   18468.1405
    4682   18773.4194
    4683   18765.6208
    4684   18390.5658
    4685   18488.4700
    4686   18353.6218
    4687   18413.4528
    4688   18237.8603
    4689   18396.8087
    4690   18458.6790
    4691   18326.7069
    4692   18648.5088
    4693   18536.2257
    4694   18457.3545
    4695   18307.0025
    4696   18712.8731
    4697   18606.9763
    4698   18689.3387
    4699   18498.3879
    4700   18207.3786
    4701   18669.2556
    4702   18514.3709
    4703   18458.4020
    4704   18483.2169
    4705   18641.8655
    4706   18284.4687
    4707   18749.5846
    4708   19104.5970
    4709   18729.8036
    4710   19226.7494
    4711   19047.2319
    4712   18784.3097
    4713   18681.5507
    4714   18458.6119
    4715   18675.6712
    4716   18809.6483
    4717   18764.6229
    4718   18729.6784
    4719   18746.8712
    4720   18690.9352
    4721   18860.4710
    4722   18711.2531
    4723   18891.0913
    4724   18747.1971
    4725   19085.5900
    4726   18913.3215
    4727   18730.6765
    4728   18570.8633
    4729   19000.9805
    4730   18811.5010
    4731   19085.6242
    4732   18774.9237
    4733   18774.0274
    4734   18646.8562
    4735   18583.0345
    4736   18919.2385
    4737   18793.0289
    4738   18818.1373
    4739   18887.9388
    4740   19017.9355
    4741   18850.9798
    4742   18983.3563
    4743   18727.8150
    4744   18702.8572
    4745   18844.6954
    4746   19031.0277
    4747   18780.1105
    4748   18719.3655
    4749   18784.5644
    4750   18732.9635
    4751   18948.0710
    4752   18999.6355
    4753   19125.9349
    4754   18948.5169
    4755   18908.6239
    4756   19061.0372
    4757   18950.7127
    4758   18913.2629
    4759   18627.7651
    4760   19081.1248
    4761   18951.5986
    4762   18770.6299
    4763   18976.6036
    4764   18684.1382
    4765   19329.4384
    4766   18843.5766
    4767   18858.8497
    4768   19068.7197
    4769   19029.9980
    4770   18983.3683
    4771   18936.2633
    4772   18910.8396
    4773   19070.3435
    4774   19058.5914
    4775   18774.7708
    4776   18690.1298
    4777   18691.5867
    4778   19057.8494
    4779   18949.3918
    4780   18998.7772
    4781   18769.7223
    4782   18856.7553
    4783   18722.2638
    4784   18794.0419
    4785   18956.2498
    4786   18548.1845
    4787   18856.7733
    4788   18731.9487
    4789   18816.8753
    4790   18728.2823
    4791   18897.4114
    4792   18832.2368
    4793   18807.1521
    4794   18807.0681
    4795   18628.5168
    4796   18615.4053
    4797   18800.5025
    4798   18845.7377
    4799   18794.4189
    4800   18743.2353
    4801   18613.5219
    4802   18626.9731
    4803   18693.7860
    4804   18881.0474
    4805   18875.4943
    4806   18683.4027
    4807   19007.3015
    4808   18985.8330
    4809   19021.9000
    4810   18710.5168
    4811   18688.5697
    4812   19024.7326
    4813   18893.7625
    4814   18658.9293
    4815   18928.0720
    4816   18455.9418
    4817   18576.5316
    4818   18636.1339
    4819   18528.3505
    4820   18527.8943
    4821   18651.2726
    4822   18842.5458
    4823   18371.3534
    4824   18521.7198
    4825   18405.5106
    4826   18680.3456
    4827   18525.7544
    4828   18785.1767
    4829   18878.8864
    4830   18782.1459
    4831   18736.8634
    4832   18683.0378
    4833   18594.7919
    4834   18690.6895
    4835   18283.6281
    4836   18423.4473
    4837   18705.9001
    4838   18489.2497
    4839   18598.9128
    4840   18427.6771
    4841   18594.0780
    4842   18631.3724
    4843   18357.6893
    4844   18522.6169
    4845   18637.4900
    4846   18721.1467
    4847   18540.2830
    4848   18695.0827
    4849   18587.5710
    4850   18846.2185
    4851   19015.6134
    4852   18973.5582
    4853   19036.6652
    4854   18654.0261
    4855   18692.6377
    4856   18581.6210
    4857   18728.6354
    4858   18622.4848
    4859   18886.1179
    4860   18636.4153
    4861   18742.7731
    4862   18498.4023
    4863   18673.3630
    4864   18961.2624
    4865   18583.2561
    4866   18616.6656
    4867   18535.1202
    4868   18641.1775
    4869   18472.2551
    4870   18543.2601
    4871   18637.5701
    4872   18500.1844
    4873   18888.8962
    4874   18554.4254
    4875   18742.6619
    4876   18444.3856
    4877   18734.0356
    4878   18866.7455
    4879   18584.7159
    4880   18506.6182
    4881   19015.5538
    4882   18589.7620
    4883   18713.9909
    4884   18569.2520
    4885   18667.7576
    4886   18659.2527
    4887   18793.5939
    4888   18475.3812
    4889   18687.5688
    4890   18632.5783
    4891   19089.7945
    4892   18737.4739
    4893   18794.4679
    4894   18706.1670
    4895   19010.4138
    4896   18472.8946
    4897   18862.4330
    4898   19071.2446
    4899   19036.7452
    4900   19078.1487
    4901   19059.8899
    4902   18988.9086
    4903   18928.4709
    4904   18986.0488
    4905   19010.5937
    4906   18728.8676
    4907   18900.5944
    4908   18715.7799
    4909   18863.9488
    4910   18885.6666
    4911   18839.5007
    4912   18858.4911
    4913   19057.4103
    4914   18730.6933
    4915   19021.2615
    4916   19035.1127
    4917   18692.9050
    4918   18927.6848
    4919   18893.1715
    4920   18740.1742
    4921   18740.8271
    4922   18814.6340
    4923   18678.1543
    4924   18819.0520
    4925   18674.9090
    4926   18452.7267
    4927   18736.2826
    4928   18613.9743
    4929   18718.8068
    4930   18748.2027
    4931   18543.1332
    4932   18687.7387
    4933   18905.1433
    4934   18809.9390
    4935   18644.3720
    4936   18718.4842
    4937   18802.2699
    4938   18606.9302
    4939   18720.6286
    4940   18768.6719
    4941   18648.2324
    4942   18755.2622
    4943   18694.6429
    4944   18732.9452
    4945   18831.0619
    4946   18642.5900
    4947   18357.2434
    4948   18723.3593
    4949   18785.8130
    4950   18950.8279
    4951   19097.8812
    4952   18691.0296
    4953   18676.5620
    4954   18987.7645
    4955   18843.0749
    4956   18550.2635
    4957   18874.4027
    4958   18717.0724
    4959   18738.8710
    4960   18784.1530
    4961   18886.8217
    4962   18817.1518
    4963   18683.5256
    4964   18879.4162
    4965   18774.2387
    4966   18833.4477
    4967   18808.9467
    4968   19105.5021
    4969   18906.4454
    4970   19026.2926
    4971   18921.3567
    4972   18792.9019
    4973   18937.2644
    4974   18868.0535
    4975   18997.0616
    4976   18742.3151
    4977   18952.7153
    4978   18631.8310
    4979   18879.5183
    4980   18759.1194
    4981   18871.1357
    4982   18869.9203
    4983   19035.2237
    4984   18673.1525
    4985   18815.3225
    4986   18888.9669
    4987   18782.4703
    4988   18781.9259
    4989   18600.7785
    4990   18865.8087
    4991   18866.2140
    4992   18630.6596
    4993   18654.3035
    4994   18357.5649
    4995   18344.4026
    4996   18405.0711
    4997   18479.9662
    4998   18927.9418
    4999   18518.3175
    5000   18934.9572
    5001   18743.4946
    5002   18575.9846
    5003   18625.0840
    5004   18549.4363
    5005   18708.5202
    5006   18564.6110
    5007   18828.0255
    5008   18723.8059
    5009   18663.0961
    5010   18468.4536
    5011   18461.7388
    5012   18586.1796
    5013   18400.2663
    5014   18559.5676
    5015   18245.8958
    5016   18452.3670
    5017   18436.7447
    5018   18919.3856
    5019   18592.2228
    5020   18632.2814
    5021   18731.5438
    5022   18669.9116
    5023   18585.2738
    5024   18343.7347
    5025   18339.9749
    5026   18375.2023
    5027   18691.4374
    5028   18751.3963
    5029   18674.6537
    5030   18949.1823
    5031   18746.3093
    5032   18811.2056
    5033   18920.4384
    5034   18814.7469
    5035   18825.0271
    5036   18822.5750
    5037   18677.8183
    5038   18699.4996
    5039   18915.3385
    5040   18887.1990
    5041   18378.3720
    5042   18745.7677
    5043   18686.8910
    5044   18657.5378
    5045   18790.1216
    5046   18270.6739
    5047   18680.1869
    5048   18677.5696
    5049   18651.8111
    5050   18339.3184
    5051   18544.5694
    5052   18777.6593
    5053   18522.1720
    5054   18444.6322
    5055   18441.6386
    5056   18815.6580
    5057   18778.4421
    5058   18676.6127
    5059   18558.2756
    5060   18465.6335
    5061   18751.3888
    5062   19050.9889
    5063   18799.1276
    5064   18729.9844
    5065   19013.4357
    5066   19070.9870
    5067   18993.9665
    5068   18640.8299
    5069   18650.2891
    5070   19030.4840
    5071   18902.8424
    5072   19054.6274
    5073   18967.7982
    5074   19233.0642
    5075   18765.4295
    5076   19107.6552
    5077   18933.1719
    5078   19217.6603
    5079   19018.9512
    5080   18916.9165
    5081   18967.5185
    5082   18941.2977
    5083   19214.1232
    5084   18831.4193
    5085   18997.8568
    5086   18651.9976
    5087   18871.1278
    5088   18586.4215
    5089   18523.1247
    5090   18596.1471
    5091   18506.5458
    5092   19132.2567
    5093   18783.7152
    5094   18623.2644
    5095   18785.8557
    5096   18640.0430
    5097   18626.3992
    5098   18504.5337
    5099   18433.3743
    5100   18743.7007
    5101   18667.0137
    5102   18803.5096
    5103   18512.9846
    5104   18787.3848
    5105   18775.7958
    5106   18553.9888
    5107   18552.2863
    5108   18681.2070
    5109   18446.6060
    5110   18697.5681
    5111   18624.6977
    5112   18664.0825
    5113   18684.0446
    5114   18910.6739
    5115   18548.6099
    5116   18785.8693
    5117   18742.4812
    5118   18804.6423
    5119   18537.1336
    5120   18842.8361
    5121   18654.7980
    5122   18837.7325
    5123   18399.9858
    5124   18689.0651
    5125   18574.1999
    5126   18659.9735
    5127   18888.3136
    5128   18731.6990
    5129   18903.9259
    5130   18910.1475
    5131   18843.2093
    5132   18809.0632
    5133   18901.9227
    5134   18683.1063
    5135   18631.4068
    5136   18298.1415
    5137   18590.5347
    5138   18698.0689
    5139   18462.5478
    5140   18472.2341
    5141   18528.7693
    5142   18679.7260
    5143   18866.3479
    5144   18867.9223
    5145   19118.3250
    5146   18864.9506
    5147   18823.4346
    5148   18798.6800
    5149   18929.4694
    5150   18580.1983
    5151   18704.3778
    5152   18742.1896
    5153   18566.2383
    5154   19105.0518
    5155   19025.9002
    5156   18606.8525
    5157   18815.5547
    5158   19232.7051
    5159   19076.2517
    5160   18787.2651
    5161   18870.0319
    5162   18809.4656
    5163   18941.0891
    5164   18818.6525
    5165   18775.4207
    5166   18852.0944
    5167   18592.8143
    5168   18700.8805
    5169   18776.0415
    5170   18565.3128
    5171   18627.3841
    5172   18565.7214
    5173   18294.1308
    5174   18855.0339
    5175   18676.1779
    5176   18473.1058
    5177   18492.8283
    5178   18393.2291
    5179   18945.0078
    5180   18695.0249
    5181   18755.6283
    5182   18703.9124
    5183   18464.4713
    5184   18724.3114
    5185   18818.4510
    5186   18466.8343
    5187   19020.3636
    5188   18688.4104
    5189   19164.7726
    5190   18873.9932
    5191   18902.6240
    5192   18768.7613
    5193   18862.1482
    5194   18759.1260
    5195   18700.7611
    5196   19076.7475
    5197   18532.1891
    5198   18721.8538
    5199   18630.6812
    5200   19032.2515
    5201   19131.2073
    5202   18939.9262
    5203   18646.1009
    5204   18707.0794
    5205   18870.2197
    5206   18606.8694
    5207   18725.9843
    5208   18929.8673
    5209   18666.4211
    5210   18700.6056
    5211   18788.3479
    5212   18881.9999
    5213   18981.7035
    5214   18642.0560
    5215   18734.8375
    5216   18934.5159
    5217   18690.3886
    5218   18713.7082
    5219   18458.0805
    5220   18649.8514
    5221   18230.1834
    5222   18576.9492
    5223   18514.4827
    5224   18688.7305
    5225   18956.7903
    5226   18562.5713
    5227   18649.2833
    5228   18459.9258
    5229   18378.4710
    5230   18572.2546
    5231   18505.9961
    5232   18859.4520
    5233   18450.7175
    5234   18648.6518
    5235   18672.5174
    5236   18476.4809
    5237   18772.5722
    5238   18827.7059
    5239   18749.7839
    5240   18677.4302
    5241   18985.8286
    5242   19017.8352
    5243   18598.9213
    5244   18600.7132
    5245   18500.2380
    5246   18853.4939
    5247   18852.7075
    5248   18893.9241
    5249   18656.2876
    5250   18895.0283
    5251   18658.2898
    5252   18880.7417
    5253   19028.3564
    5254   18775.8229
    5255   19076.8056
    5256   19031.9944
    5257   18946.1433
    5258   18647.4305
    5259   19112.2899
    5260   19048.9689
    5261   19057.9324
    5262   18952.1597
    5263   18822.9630
    5264   18983.4812
    5265   18839.7916
    5266   18866.6397
    5267   18602.3174
    5268   18988.5284
    5269   18558.5406
    5270   18795.5407
    5271   18850.8858
    5272   18553.0011
    5273   18852.6946
    5274   18723.6507
    5275   18944.7792
    5276   18496.2450
    5277   18745.0312
    5278   18642.2072
    5279   18827.0993
    5280   18793.8773
    5281   18739.3460
    5282   19140.8658
    5283   18596.2982
    5284   18749.4393
    5285   18788.8968
    5286   18636.0213
    5287   18583.9160
    5288   18509.0265
    5289   18580.5491
    5290   18841.2065
    5291   18563.3248
    5292   18478.8466
    5293   18624.1439
    5294   18442.3242
    5295   18612.8592
    5296   18765.8603
    5297   18814.3962
    5298   18847.1564
    5299   18718.1934
    5300   18378.9174
    5301   18615.9061
    5302   18635.4745
    5303   18821.9109
    5304   18645.6095
    5305   18445.0470
    5306   18818.8644
    5307   18789.9458
    5308   19003.7929
    5309   19059.8380
    5310   18882.5522
    5311   18607.9945
    5312   18819.4840
    5313   18318.8359
    5314   18701.0852
    5315   18837.7610
    5316   18795.2902
    5317   18931.3169
    5318   19090.6592
    5319   19154.7208
    5320   19107.3570
    5321   18858.5998
    5322   18816.9293
    5323   19021.6546
    5324   18963.0074
    5325   19033.2469
    5326   19116.2933
    5327   19103.4754
    5328   19109.6055
    5329   18990.4019
    5330   19141.8111
    5331   19090.6659
    5332   18986.5545
    5333   18948.5413
    5334   19143.2124
    5335   18847.1314
    5336   19284.1910
    5337   19135.4523
    5338   18793.1045
    5339   18853.7954
    5340   18363.8981
    5341   18992.4534
    5342   18675.1248
    5343   18900.7136
    5344   18744.9973
    5345   19057.4107
    5346   18678.1682
    5347   18534.5188
    5348   18767.7659
    5349   18564.8366
    5350   18762.9354
    5351   18867.0673
    5352   18741.3349
    5353   18768.5131
    5354   18935.4833
    5355   19127.5931
    5356   19118.9283
    5357   18946.5361
    5358   19096.4386
    5359   18881.8748
    5360   18926.4800
    5361   18654.3196
    5362   18827.3412
    5363   18736.9026
    5364   18503.7184
    5365   18753.8729
    5366   19085.1979
    5367   19026.6683
    5368   18942.7690
    5369   18931.9996
    5370   19234.7276
    5371   18883.4173
    5372   19002.1758
    5373   18988.6630
    5374   18898.2894
    5375   18995.7794
    5376   19159.0249
    5377   18796.0315
    5378   19364.8988
    5379   19110.8766
    5380   19144.3253
    5381   19206.2883
    5382   19244.2683
    5383   18924.5878
    5384   19045.9525
    5385   18935.4958
    5386   18860.1289
    5387   19003.6112
    5388   19363.4658
    5389   18805.6453
    5390   18998.9418
    5391   19155.9408
    5392   18974.3582
    5393   19067.3550
    5394   19236.8346
    5395   19311.5901
    5396   19049.8885
    5397   19180.0054
    5398   18857.2847
    5399   19069.2737
    5400   18848.8814
    5401   18889.3672
    5402   18785.3642
    5403   18975.1250
    5404   18731.0559
    5405   19265.9901
    5406   19020.2337
    5407   18788.0935
    5408   19030.8336
    5409   18801.0280
    5410   19048.2631
    5411   18901.6335
    5412   18910.3366
    5413   18738.1362
    5414   18898.7636
    5415   18799.4988
    5416   18427.1791
    5417   18778.9566
    5418   18649.7805
    5419   18545.4846
    5420   18694.9873
    5421   18535.0989
    5422   18539.3223
    5423   18587.6809
    5424   18988.3753
    5425   18977.1697
    5426   18812.9530
    5427   18983.6242
    5428   18960.5610
    5429   18924.9881
    5430   18825.4125
    5431   18698.2924
    5432   18810.1292
    5433   19056.9188
    5434   18958.4702
    5435   19301.4697
    5436   19083.2112
    5437   18950.7634
    5438   18814.6436
    5439   18913.3712
    5440   18870.7170
    5441   19007.3631
    5442   18942.8137
    5443   18879.7148
    5444   19012.5347
    5445   19002.5111
    5446   18606.3983
    5447   19130.6470
    5448   18981.2596
    5449   19021.4643
    5450   19326.9635
    5451   18664.3209
    5452   18664.1325
    5453   18983.5535
    5454   18710.3332
    5455   18783.1291
    5456   18706.8758
    5457   18568.1922
    5458   18791.6153
    5459   18733.7838
    5460   18581.1924
    5461   18666.5764
    5462   18934.7574
    5463   18679.0791
    5464   18649.5987
    5465   18672.4700
    5466   18608.6726
    5467   18856.9877
    5468   19000.3546
    5469   18933.3493
    5470   18884.4357
    5471   19021.1507
    5472   18659.5090
    5473   18704.7979
    5474   18591.0697
    5475   18586.5489
    5476   18627.6572
    5477   18430.5146
    5478   18718.9713
    5479   18737.9803
    5480   18991.2549
    5481   18675.4184
    5482   19096.2981
    5483   18897.0067
    5484   18749.3275
    5485   18870.9196
    5486   18890.2114
    5487   18809.4941
    5488   18921.1965
    5489   18785.4396
    5490   18894.3823
    5491   18727.1772
    5492   18466.0493
    5493   18892.5327
    5494   18667.2386
    5495   18914.8211
    5496   18768.1795
    5497   18893.4370
    5498   19081.6061
    5499   18556.1192
    5500   18544.7992
    5501   18547.6938
    5502   18961.6434
    5503   18620.2834
    5504   18595.3916
    5505   18283.6180
    5506   18496.7575
    5507   18533.8764
    5508   18490.5341
    5509   18480.4961
    5510   18657.7926
    5511   18703.2204
    5512   18427.3733
    5513   18833.5384
    5514   18633.1013
    5515   18403.4288
    5516   18521.5619
    5517   18871.1284
    5518   18409.9159
    5519   18905.1345
    5520   18371.7683
    5521   18611.7195
    5522   18540.9968
    5523   18639.1002
    5524   18548.8634
    5525   18693.0289
    5526   18344.9945
    5527   18418.4593
    5528   18426.8896
    5529   18379.8480
    5530   18535.6523
    5531   18458.3183
    5532   18300.6073
    5533   18424.7699
    5534   18620.3199
    5535   18678.5417
    5536   18628.0957
    5537   18585.9722
    5538   18518.6473
    5539   18694.7014
    5540   18460.5404
    5541   18684.8145
    5542   18203.8524
    5543   18385.6385
    5544   18717.1860
    5545   18846.6113
    5546   18731.9025
    5547   18518.4506
    5548   18328.0114
    5549   18674.9094
    5550   18330.8582
    5551   18656.8148
    5552   18623.0905
    5553   18523.2157
    5554   18206.1038
    5555   18476.8231
    5556   18675.5041
    5557   18397.8411
    5558   18496.1763
    5559   18343.2773
    5560   18394.3399
    5561   18573.4153
    5562   18522.7502
    5563   18147.2408
    5564   18140.9836
    5565   18144.8653
    5566   18473.0114
    5567   18672.7204
    5568   18014.7402
    5569   18338.0856
    5570   18443.9244
    5571   18234.8628
    5572   18294.3121
    5573   18318.1766
    5574   18013.0589
    5575   18117.7314
    5576   18422.8297
    5577   18067.3537
    5578   18402.7522
    5579   18431.1654
    5580   18466.3285
    5581   18173.0175
    5582   18616.2962
    5583   18763.4558
    5584   18839.1327
    5585   18297.3875
    5586   18108.6520
    5587   18424.3313
    5588   18412.6378
    5589   18503.0441
    5590   18446.9483
    5591   18528.2737
    5592   18475.1590
    5593   18483.7401
    5594   18547.0515
    5595   18410.5245
    5596   18109.7261
    5597   18290.5093
    5598   18343.4303
    5599   18469.1796
    5600   18328.7649
    5601   17891.3584
    5602   18163.2497
    5603   18155.7453
    5604   18143.3383
    5605   18225.6574
    5606   18160.2302
    5607   18287.9353
    5608   18393.4322
    5609   18362.9380
    5610   18357.0496
    5611   18422.9174
    5612   18289.9409
    5613   18046.3438
    5614   18444.7681
    5615   18071.7581
    5616   18152.1513
    5617   18126.2635
    5618   18344.4056
    5619   18254.5053
    5620   18198.2404
    5621   18558.4914
    5622   18437.7656
    5623   18491.2055
    5624   18590.0777
    5625   18543.4257
    5626   18378.4171
    5627   18458.6858
    5628   18442.0534
    5629   18282.3797
    5630   17990.8684
    5631   18343.2552
    5632   18417.3579
    5633   18365.6437
    5634   18621.5953
    5635   18366.2645
    5636   18399.2050
    5637   18289.7417
    5638   18233.4377
    5639   18475.2388
    5640   18128.2719
    5641   18172.9323
    5642   18351.0013
    5643   17962.5414
    5644   18216.7020
    5645   18128.0357
    5646   17904.7288
    5647   18027.0869
    5648   17693.2338
    5649   17947.3298
    5650   17735.6988
    5651   18060.0497
    5652   17603.2967
    5653   18137.8803
    5654   18242.4937
    5655   17894.9600
    5656   18113.9499
    5657   17905.5080
    5658   18040.7978
    5659   17932.2713
    5660   17940.5491
    5661   17876.0131
    5662   18081.2690
    5663   18071.6056
    5664   18158.5598
    5665   17732.1375
    5666   18183.7147
    5667   18223.2407
    5668   18154.3644
    5669   18295.6350
    5670   18426.7017
    5671   18473.3445
    5672   18170.1903
    5673   18229.9168
    5674   18088.2433
    5675   18108.9055
    5676   18233.6843
    5677   18309.7927
    5678   18091.6188
    5679   18041.0236
    5680   17973.9067
    5681   18020.8371
    5682   18032.7054
    5683   18123.7231
    5684   18427.5632
    5685   18253.1269
    5686   18094.2005
    5687   18151.8023
    5688   18127.3653
    5689   18281.9837
    5690   17894.3527
    5691   18217.8935
    5692   18304.1100
    5693   18446.9292
    5694   18303.1300
    5695   18126.8550
    5696   17892.0194
    5697   18110.8116
    5698   18146.2683
    5699   18537.7635
    5700   18250.6228
    5701   18374.8007
    5702   18354.9222
    5703   18303.9120
    5704   18503.7347
    5705   18335.8447
    5706   18688.8168
    5707   18311.7235
    5708   18213.2979
    5709   18230.1795
    5710   18450.1864
    5711   18563.2081
    5712   18376.6157
    5713   18345.3964
    5714   18340.4307
    5715   18722.0612
    5716   18467.3928
    5717   18500.3199
    5718   18564.4886
    5719   18338.3092
    5720   18380.4888
    5721   18294.2957
    5722   18595.1194
    5723   18401.4030
    5724   18423.0062
    5725   18519.5768
    5726   18479.2766
    5727   18285.4134
    5728   18484.9167
    5729   18099.5850
    5730   18487.2319
    5731   18349.7306
    5732   18743.3979
    5733   18441.2897
    5734   18508.0338
    5735   18581.3298
    5736   18573.5494
    5737   18453.0506
    5738   18318.4166
    5739   18391.8139
    5740   18251.1727
    5741   18471.6477
    5742   18659.3716
    5743   18559.7018
    5744   18430.1503
    5745   18441.1324
    5746   18769.8604
    5747   18332.8740
    5748   18686.1208
    5749   18549.4062
    5750   18752.7031
    5751   18720.8498
    5752   18738.4270
    5753   18889.4962
    5754   18644.9011
    5755   18794.2146
    5756   18664.5236
    5757   18551.1677
    5758   18616.3031
    5759   18441.6312
    5760   18479.7913
    5761   18470.8721
    5762   18532.4556
    5763   18950.3617
    5764   18946.2109
    5765   18614.0318
    5766   18912.9407
    5767   18634.3455
    5768   18718.9846
    5769   18401.1198
    5770   18910.3521
    5771   18565.4877
    5772   18432.0225
    5773   18456.1701
    5774   18646.0812
    5775   18376.8354
    5776   18626.6914
    5777   18376.6347
    5778   18773.9432
    5779   18668.4183
    5780   18435.6143
    5781   18484.8222
    5782   18332.6761
    5783   18311.1049
    5784   18715.9373
    5785   17922.6429
    5786   18316.4544
    5787   18203.4014
    5788   18315.2596
    5789   18439.4275
    5790   18300.3905
    5791   18441.2837
    5792   18233.2320
    5793   18557.5977
    5794   18482.2071
    5795   18955.8979
    5796   18720.7024
    5797   18804.4109
    5798   18650.2930
    5799   18712.5152
    5800   18289.8554
    5801   18463.4172
    5802   18408.7037
    5803   18632.5534
    5804   18316.9132
    5805   18689.8204
    5806   18641.3610
    5807   18408.1673
    5808   18747.7013
    5809   18306.3821
    5810   18644.4582
    5811   18580.0977
    5812   18400.1238
    5813   18843.9263
    5814   18711.8225
    5815   18521.7831
    5816   18685.2188
    5817   18582.1195
    5818   18537.6727
    5819   18419.9730
    5820   18818.5288
    5821   18947.8409
    5822   18897.2561
    5823   18779.7378
    5824   19043.6701
    5825   19038.9181
    5826   18570.6551
    5827   18687.0895
    5828   18775.4391
    5829   18647.1080
    5830   18666.9479
    5831   18814.7452
    5832   18785.5023
    5833   18591.3848
    5834   18751.2842
    5835   18516.0697
    5836   18756.1241
    5837   18551.7044
    5838   18686.1445
    5839   18655.2233
    5840   18785.5428
    5841   18675.8852
    5842   18583.9762
    5843   18498.9432
    5844   18680.0883
    5845   18767.9422
    5846   18745.5781
    5847   18722.1269
    5848   18586.6023
    5849   18398.9640
    5850   18478.5973
    5851   18952.1959
    5852   18696.4858
    5853   18789.3196
    5854   18696.0076
    5855   18489.7954
    5856   18507.0881
    5857   18717.9380
    5858   18574.6936
    5859   18502.0494
    5860   18745.7095
    5861   18589.6518
    5862   18398.0591
    5863   18611.5501
    5864   18429.6347
    5865   18788.8270
    5866   18703.1007
    5867   18897.7847
    5868   18838.4490
    5869   18730.7082
    5870   18589.5146
    5871   18762.5492
    5872   18826.6270
    5873   18926.1067
    5874   18597.9162
    5875   18899.1082
    5876   18646.9229
    5877   18921.4807
    5878   18877.4894
    5879   18926.9970
    5880   18374.7310
    5881   18586.8574
    5882   18645.7147
    5883   18886.4183
    5884   18849.4349
    5885   18802.9495
    5886   18612.6859
    5887   18793.3994
    5888   18758.4632
    5889   18841.9711
    5890   18603.7561
    5891   18948.0658
    5892   18593.8109
    5893   18569.1077
    5894   18382.3632
    5895   18527.4488
    5896   18930.1147
    5897   18563.3096
    5898   18823.9480
    5899   18837.1472
    5900   18789.4562
    5901   18784.9474
    5902   18776.7190
    5903   18745.6347
    5904   18545.9030
    5905   18758.8614
    5906   18739.8510
    5907   18620.3957
    5908   18798.5654
    5909   18947.2558
    5910   18811.3650
    5911   18728.0571
    5912   18857.5230
    5913   18791.9318
    5914   18752.0982
    5915   18717.5894
    5916   18608.2966
    5917   18860.5185
    5918   18672.0454
    5919   18499.3933
    5920   18719.3585
    5921   18561.1904
    5922   18278.5556
    5923   18429.5744
    5924   18242.1294
    5925   18392.8362
    5926   18392.1217
    5927   18383.5153
    5928   18525.7806
    5929   18373.9273
    5930   18524.4754
    5931   18714.3466
    5932   18660.5845
    5933   18711.7385
    5934   18818.6486
    5935   18494.5664
    5936   18691.7387
    5937   18710.9494
    5938   18428.5835
    5939   18500.6902
    5940   18514.2381
    5941   18598.8510
    5942   18458.0975
    5943   18693.0796
    5944   18749.8587
    5945   18421.5846
    5946   18368.6076
    5947   18488.5791
    5948   18761.7121
    5949   18449.2986
    5950   19017.9267
    5951   18681.9851
    5952   18651.9017
    5953   18741.6758
    5954   18980.9164
    5955   18645.1950
    5956   18950.7374
    5957   18900.6317
    5958   18903.1171
    5959   18924.7746
    5960   18612.1108
    5961   18501.8352
    5962   18300.2432
    5963   18442.1603
    5964   18494.4886
    5965   18296.3576
    5966   18556.0759
    5967   18154.2309
    5968   18382.0731
    5969   18363.4387
    5970   18205.5134
    5971   18327.1509
    5972   18632.0805
    5973   18406.5750
    5974   18747.4974
    5975   18703.2195
    5976   18625.3959
    5977   18697.0107
    5978   18348.8401
    5979   18572.5500
    5980   18593.4917
    5981   18228.7589
    5982   18276.9499
    5983   18285.6101
    5984   18266.0963
    5985   18393.1677
    5986   18235.2603
    5987   18453.8854
    5988   18315.3052
    5989   18632.7383
    5990   18290.5662
    5991   18363.1603
    5992   18742.3537
    5993   18776.8145
    5994   18547.8523
    5995   18324.7270
    5996   18486.3259
    5997   18676.9655
    5998   18340.3816
    5999   18638.3087
    6000   18477.7815
    6001   18398.7408
    6002   18450.5878
    6003   18603.0930
    6004   18678.3532
    6005   18522.6104
    6006   18752.7470
    6007   18698.8749
    6008   18763.9834
    6009   18727.9090
    6010   18459.9300
    6011   18722.1277
    6012   18745.8820
    6013   18753.4144
    6014   18652.2857
    6015   18877.8189
    6016   18832.4054
    6017   18867.9554
    6018   18663.2888
    6019   18666.5079
    6020   18532.1594
    6021   18611.2431
    6022   18323.7411
    6023   18791.3542
    6024   18813.6146
    6025   18697.8596
    6026   18712.0977
    6027   18698.4008
    6028   18436.0901
    6029   18586.5971
    6030   18643.5717
    6031   18772.0822
    6032   18829.3752
    6033   18501.6609
    6034   18646.3567
    6035   18610.6106
    6036   18569.0145
    6037   18672.3800
    6038   18606.9009
    6039   18793.3936
    6040   18921.2491
    6041   18980.0298
    6042   19131.0943
    6043   18752.9674
    6044   18646.6485
    6045   18857.3203
    6046   19273.1381
    6047   19042.6727
    6048   18554.5562
    6049   18794.2398
    6050   18792.6680
    6051   18872.9308
    6052   18454.5393
    6053   18810.2541
    6054   18720.2469
    6055   18739.4665
    6056   18564.0183
    6057   18742.8021
    6058   18821.5993
    6059   18842.7746
    6060   18902.5857
    6061   18577.0245
    6062   18886.0042
    6063   18461.3635
    6064   18357.0987
    6065   18794.5068
    6066   18680.4731
    6067   18470.3714
    6068   18231.4252
    6069   18621.2224
    6070   18799.3331
    6071   18455.2548
    6072   18403.5792
    6073   18545.9434
    6074   18600.3844
    6075   18590.8663
    6076   18623.2280
    6077   18701.4559
    6078   18326.4006
    6079   18729.2910
    6080   18648.7494
    6081   18635.2129
    6082   18871.8580
    6083   18788.3490
    6084   18630.4048
    6085   18449.2539
    6086   18809.7370
    6087   18536.7731
    6088   18416.3114
    6089   18581.8992
    6090   18305.2515
    6091   19011.9005
    6092   18532.3598
    6093   18597.2996
    6094   18246.5892
    6095   18460.4234
    6096   18571.6051
    6097   18484.6719
    6098   18520.9753
    6099   18422.6667
    6100   18530.1586
    6101   18532.1462
    6102   18530.2239
    6103   18641.7095
    6104   18682.7490
    6105   18858.0406
    6106   18510.2834
    6107   18840.9548
    6108   18697.9838
    6109   18537.5909
    6110   18637.0035
    6111   18741.3828
    6112   18538.1023
    6113   18449.3099
    6114   18523.8789
    6115   18322.0028
    6116   18486.6015
    6117   18496.7756
    6118   18602.4276
    6119   18417.7409
    6120   18273.4530
    6121   18506.3144
    6122   18864.3732
    6123   18338.8294
    6124   18530.4239
    6125   18318.3660
    6126   18671.2904
    6127   18642.7119
    6128   18305.0301
    6129   18385.7461
    6130   18446.2844
    6131   18544.3723
    6132   18282.9422
    6133   18373.9877
    6134   18217.6127
    6135   18264.6412
    6136   18244.1607
    6137   18272.5160
    6138   18315.2610
    6139   18243.8915
    6140   18233.1682
    6141   18170.2101
    6142   17853.3938
    6143   18569.1996
    6144   18359.7731
    6145   18769.0744
    6146   18280.0887
    6147   18658.8815
    6148   18697.7461
    6149   18537.2544
    6150   18810.4374
    6151   18941.3503
    6152   18718.5900
    6153   19081.7586
    6154   18837.5019
    6155   18739.4933
    6156   18742.1088
    6157   18891.8351
    6158   19069.0266
    6159   18836.4811
    6160   18854.3892
    6161   18689.7877
    6162   18856.6419
    6163   18964.7362
    6164   18699.4221
    6165   19102.6089
    6166   18735.5064
    6167   18602.5070
    6168   18783.2348
    6169   18610.2450
    6170   18493.3300
    6171   18552.7788
    6172   18295.6518
    6173   18346.9188
    6174   18358.1221
    6175   18371.1976
    6176   18568.3538
    6177   18288.5762
    6178   18042.9628
    6179   18302.8877
    6180   18261.2488
    6181   18462.6228
    6182   18226.5191
    6183   18529.0914
    6184   18470.8878
    6185   18156.2882
    6186   18212.4860
    6187   18470.2960
    6188   18402.2755
    6189   18612.5072
    6190   18325.7267
    6191   18687.8102
    6192   18477.8978
    6193   18636.6110
    6194   18191.7332
    6195   18398.5872
    6196   18373.5534
    6197   18405.2183
    6198   18503.7345
    6199   18607.7839
    6200   18488.9614
    6201   18373.4098
    6202   18579.3641
    6203   18384.4733
    6204   18655.6708
    6205   18637.7674
    6206   18965.1617
    6207   18253.8923
    6208   18450.8963
    6209   18626.3971
    6210   18533.8726
    6211   18565.5297
    6212   18594.7798
    6213   18890.5677
    6214   18801.4003
    6215   19050.4070
    6216   18710.5233
    6217   18916.9886
    6218   18554.1432
    6219   18658.7702
    6220   18744.4767
    6221   18625.1472
    6222   18871.2880
    6223   18556.8730
    6224   18504.3594
    6225   18691.0260
    6226   18433.0799
    6227   18794.4693
    6228   18616.3941
    6229   18678.2083
    6230   18284.7059
    6231   18456.0578
    6232   18907.0253
    6233   18577.0967
    6234   18677.2033
    6235   18705.6244
    6236   18618.2281
    6237   18793.0411
    6238   18605.4547
    6239   18755.4054
    6240   18403.6110
    6241   18597.9205
    6242   18667.9206
    6243   18832.6028
    6244   18703.6144
    6245   18597.6988
    6246   18471.5187
    6247   18662.0888
    6248   18940.0240
    6249   18670.9152
    6250   18652.7989
    6251   18628.1416
    6252   18768.2426
    6253   18575.9521
    6254   18501.5712
    6255   18675.9923
    6256   18484.1616
    6257   18601.3415
    6258   18528.8222
    6259   18430.5155
    6260   18864.5895
    6261   19017.8929
    6262   18836.0811
    6263   18600.6685
    6264   18838.0568
    6265   18632.5105
    6266   19141.1640
    6267   18743.4849
    6268   19039.7696
    6269   19215.1610
    6270   19064.5449
    6271   19225.2679
    6272   19223.1723
    6273   19004.7830
    6274   19311.8663
    6275   19018.8788
    6276   18910.6935
    6277   18797.2593
    6278   18897.2528
    6279   18710.9021
    6280   18957.3644
    6281   19036.1057
    6282   18975.0749
    6283   18717.8723
    6284   18708.8564
    6285   18820.8813
    6286   18737.4880
    6287   18920.2623
    6288   19166.7353
    6289   18942.7244
    6290   19095.8693
    6291   18872.2176
    6292   19063.9079
    6293   19041.7977
    6294   19011.3537
    6295   19063.0157
    6296   18908.2954
    6297   19130.5549
    6298   18706.1452
    6299   18851.0195
    6300   18933.5666
    6301   18826.4031
    6302   18836.7402
    6303   18835.7935
    6304   18757.0496
    6305   18630.6639
    6306   18506.3969
    6307   18579.2447
    6308   18361.1113
    6309   18615.3402
    6310   18102.1154
    6311   18614.2955
    6312   18574.1785
    6313   18397.3844
    6314   18406.5869
    6315   18387.5622
    6316   18237.1897
    6317   18723.6793
    6318   18413.5226
    6319   18517.7930
    6320   18332.2357
    6321   18398.5590
    6322   18462.6562
    6323   18400.1928
    6324   18674.0728
    6325   18682.8140
    6326   18588.1719
    6327   18540.5968
    6328   18332.0302
    6329   18635.5634
    6330   18419.9714
    6331   18406.6130
    6332   18265.6948
    6333   18177.3632
    6334   18446.1795
    6335   18783.2479
    6336   18655.4783
    6337   18957.6089
    6338   18819.1011
    6339   18941.7561
    6340   18292.1111
    6341   18540.9028
    6342   18709.2422
    6343   18234.1629
    6344   18044.7475
    6345   18211.6495
    6346   18524.1877
    6347   18260.0280
    6348   18466.6444
    6349   18383.9825
    6350   18385.8179
    6351   18324.1828
    6352   18518.9541
    6353   18284.0804
    6354   18081.6117
    6355   18386.7027
    6356   18205.9387
    6357   18270.9762
    6358   18198.0132
    6359   18256.2001
    6360   18366.1629
    6361   18342.3122
    6362   17863.3404
    6363   18135.5227
    6364   18024.9159
    6365   18292.5711
    6366   18057.5985
    6367   18001.4602
    6368   17875.0989
    6369   17901.4730
    6370   17981.7016
    6371   17991.1950
    6372   18061.6543
    6373   17845.9226
    6374   18289.3130
    6375   18197.2652
    6376   18510.6200
    6377   18130.3903
    6378   18157.9851
    6379   17842.1460
    6380   18213.1180
    6381   18203.6874
    6382   18053.1011
    6383   18232.6329
    6384   17865.8822
    6385   17878.0814
    6386   18179.2263
    6387   18087.6517
    6388   18219.0637
    6389   17986.1748
    6390   18070.0628
    6391   18286.4037
    6392   18281.1015
    6393   18475.3597
    6394   18024.5060
    6395   18335.3047
    6396   18388.0846
    6397   18181.0644
    6398   18295.2942
    6399   18260.4428
    6400   18210.5412
    6401   18218.0137
    6402   18212.6241
    6403   18310.8075
    6404   18377.5074
    6405   18082.3061
    6406   18123.5148
    6407   18108.0499
    6408   18120.6700
    6409   18369.3101
    6410   18261.2258
    6411   18119.0114
    6412   18204.6640
    6413   18510.0621
    6414   18429.1309
    6415   18604.4399
    6416   18324.7955
    6417   18543.2190
    6418   18473.8402
    6419   18286.5317
    6420   18357.9840
    6421   18427.4397
    6422   18140.4296
    6423   17906.1233
    6424   18101.0096
    6425   18373.4233
    6426   18333.2387
    6427   18180.1387
    6428   18241.3551
    6429   18448.3143
    6430   18335.1012
    6431   18156.8241
    6432   18242.3338
    6433   18186.7732
    6434   18173.7115
    6435   18280.6529
    6436   18177.5276
    6437   18303.0616
    6438   18220.1723
    6439   17980.9899
    6440   18271.3498
    6441   18082.0788
    6442   18047.2207
    6443   18268.2418
    6444   18319.6675
    6445   18285.5535
    6446   18438.6983
    6447   18337.0208
    6448   18356.9085
    6449   18515.0343
    6450   18360.3082
    6451   18243.4266
    6452   18455.9173
    6453   18339.4895
    6454   18290.1225
    6455   18344.7229
    6456   18261.9979
    6457   18305.3392
    6458   18419.7051
    6459   18345.1262
    6460   18384.6279
    6461   18345.8258
    6462   18154.8594
    6463   17910.8574
    6464   18217.9130
    6465   18583.6254
    6466   18169.1211
    6467   18423.5124
    6468   18356.1659
    6469   18469.7804
    6470   18461.1277
    6471   18607.9534
    6472   18276.2577
    6473   18331.4694
    6474   18578.1719
    6475   18574.6959
    6476   18754.3858
    6477   18269.8464
    6478   18498.3313
    6479   18254.3825
    6480   18253.0114
    6481   18293.6760
    6482   18366.1657
    6483   18226.7603
    6484   18282.1507
    6485   18564.9783
    6486   17995.3037
    6487   18328.6084
    6488   18327.1787
    6489   18211.7895
    6490   18248.2116
    6491   18655.0437
    6492   18502.8819
    6493   18151.1222
    6494   18200.9685
    6495   18288.7572
    6496   18355.5204
    6497   18352.2553
    6498   18710.3022
    6499   18542.9518
    6500   18366.5408
    6501   18400.4215
    6502   18382.5375
    6503   18317.7041
    6504   18511.1918
    6505   18598.8942
    6506   18588.2338
    6507   18625.7846
    6508   18489.0714
    6509   18595.2952
    6510   18650.0071
    6511   18544.7959
    6512   18406.2085
    6513   18139.8986
    6514   18613.3864
    6515   18424.5817
    6516   18404.7948
    6517   18484.8785
    6518   18834.9811
    6519   18685.3266
    6520   18718.8265
    6521   18453.9001
    6522   18570.6221
    6523   18643.6898
    6524   18738.1725
    6525   18636.3150
    6526   18655.8922
    6527   18789.9683
    6528   18648.0686
    6529   18418.4572
    6530   18344.4361
    6531   18531.3867
    6532   18614.5391
    6533   18442.5197
    6534   18357.5173
    6535   18371.1152
    6536   18506.4563
    6537   18427.5638
    6538   18126.9992
    6539   18131.3171
    6540   18255.2953
    6541   18538.8588
    6542   18377.4365
    6543   18354.9215
    6544   18100.0061
    6545   17981.0149
    6546   18266.6993
    6547   18026.4980
    6548   18099.8102
    6549   18374.9413
    6550   18311.3245
    6551   18556.2393
    6552   18320.3914
    6553   18377.5307
    6554   18347.5510
    6555   18191.1415
    6556   18228.2530
    6557   18101.2309
    6558   18441.0336
    6559   18287.0935
    6560   18116.0547
    6561   18237.7329
    6562   18202.4717
    6563   18193.5773
    6564   18438.3339
    6565   18245.9021
    6566   18371.8476
    6567   18222.2694
    6568   18041.3753
    6569   18175.6068
    6570   18065.2765
    6571   17979.7860
    6572   17994.5276
    6573   18143.8798
    6574   18084.2146
    6575   18412.2209
    6576   18272.0091
    6577   18366.9114
    6578   18473.4176
    6579   18062.6050
    6580   18174.9267
    6581   18134.5747
    6582   18419.1948
    6583   18075.7124
    6584   17826.9749
    6585   18231.4058
    6586   18133.2372
    6587   18275.4989
    6588   17913.9199
    6589   17910.3319
    6590   18213.5511
    6591   18153.8239
    6592   18289.6134
    6593   18082.2473
    6594   18154.9987
    6595   18283.1377
    6596   18136.8231
    6597   18392.4645
    6598   18267.4329
    6599   17839.0147
    6600   18272.5952
    6601   18407.3233
    6602   18110.8703
    6603   18045.3355
    6604   18280.7914
    6605   18202.8481
    6606   18064.9175
    6607   18361.4733
    6608   18236.5759
    6609   18263.0844
    6610   18055.8084
    6611   18238.0440
    6612   18199.2184
    6613   18224.9518
    6614   18266.9851
    6615   18441.9357
    6616   18578.1609
    6617   18363.7535
    6618   18294.7744
    6619   18174.2823
    6620   18222.7138
    6621   18314.3582
    6622   18563.4518
    6623   18252.4798
    6624   18112.6628
    6625   18626.1473
    6626   18447.2848
    6627   18287.6730
    6628   18439.3594
    6629   18590.0916
    6630   18333.2975
    6631   18470.5880
    6632   18549.1719
    6633   18629.9661
    6634   18306.4044
    6635   18436.3085
    6636   18520.5603
    6637   18657.3840
    6638   18487.3241
    6639   18678.3401
    6640   18579.6430
    6641   18599.3317
    6642   18364.5208
    6643   18222.3008
    6644   18680.8641
    6645   18382.1312
    6646   18439.1614
    6647   18536.0379
    6648   18391.4967
    6649   18594.4382
    6650   18686.1574
    6651   18566.1550
    6652   18439.1246
    6653   18537.7562
    6654   18421.3935
    6655   18613.9804
    6656   18368.5634
    6657   18393.2518
    6658   18464.1345
    6659   18512.4694
    6660   18489.8878
    6661   18625.2562
    6662   18489.1093
    6663   18389.0913
    6664   18307.0282
    6665   18581.5684
    6666   18107.7247
    6667   18486.1357
    6668   18129.6433
    6669   17924.4485
    6670   18303.6254
    6671   18128.3543
    6672   18038.3141
    6673   17971.0429
    6674   17938.0876
    6675   17945.4647
    6676   17645.9661
    6677   17953.8075
    6678   18174.8045
    6679   17876.0382
    6680   17781.9139
    6681   17833.6113
    6682   17758.1181
    6683   18110.4000
    6684   18028.2398
    6685   17790.3337
    6686   17917.4679
    6687   17756.2960
    6688   17668.8132
    6689   17667.1248
    6690   17867.4973
    6691   17802.5618
    6692   17732.8677
    6693   17744.5370
    6694   17728.6198
    6695   17969.7358
    6696   18005.8118
    6697   18225.5297
    6698   18170.2175
    6699   18216.3202
    6700   18362.8006
    6701   18055.7940
    6702   18046.1878
    6703   18034.5035
    6704   17949.4213
    6705   17965.6813
    6706   17987.0363
    6707   18032.1420
    6708   17815.5717
    6709   18143.3934
    6710   18113.4345
    6711   18266.8312
    6712   18049.7887
    6713   18265.6607
    6714   18132.9715
    6715   18384.8041
    6716   18302.9938
    6717   18603.6263
    6718   18389.7750
    6719   18415.0207
    6720   18145.1416
    6721   18247.7222
    6722   17921.4339
    6723   18109.6079
    6724   18219.6477
    6725   18391.2192
    6726   17996.8843
    6727   18008.2818
    6728   17976.3090
    6729   17896.3645
    6730   17895.3085
    6731   18152.3569
    6732   18464.0659
    6733   17910.1427
    6734   18024.1605
    6735   18182.9285
    6736   18112.9915
    6737   18398.0113
    6738   17985.3430
    6739   18127.3454
    6740   17930.8981
    6741   18198.4831
    6742   18652.3292
    6743   18249.2338
    6744   18303.7717
    6745   18113.7212
    6746   18390.0705
    6747   18284.1954
    6748   18159.1331
    6749   18283.7941
    6750   18179.7751
    6751   18024.3184
    6752   18267.1369
    6753   18142.7298
    6754   18264.2963
    6755   18548.7203
    6756   18450.8559
    6757   18180.6647
    6758   18409.4684
    6759   18442.1585
    6760   18634.8579
    6761   18327.0618
    6762   18356.9385
    6763   18496.0527
    6764   18445.2185
    6765   18448.5589
    6766   18376.2902
    6767   18126.3750
    6768   18040.0243
    6769   18265.9553
    6770   18475.2213
    6771   18428.8164
    6772   17982.5971
    6773   18254.5771
    6774   18141.3411
    6775   18369.5047
    6776   18575.5033
    6777   18351.4462
    6778   18227.4285
    6779   17998.5639
    6780   18223.0729
    6781   18360.4837
    6782   18284.9056
    6783   18190.1346
    6784   18216.4209
    6785   18091.5692
    6786   18330.5916
    6787   18168.7450
    6788   18525.5038
    6789   18275.6911
    6790   18505.2835
    6791   18399.0459
    6792   18498.5750
    6793   18244.7939
    6794   18390.7277
    6795   18501.2067
    6796   18521.1018
    6797   18513.9274
    6798   18555.8702
    6799   18412.3225
    6800   18088.9438
    6801   18232.5252
    6802   18372.3433
    6803   18500.8538
    6804   18255.0553
    6805   18144.9999
    6806   18427.2460
    6807   18097.2331
    6808   18455.1609
    6809   18171.1097
    6810   18311.9220
    6811   18419.7021
    6812   18263.5907
    6813   18470.0254
    6814   18326.8082
    6815   18485.5349
    6816   18208.8459
    6817   18353.5105
    6818   18215.8453
    6819   18344.5557
    6820   18542.8771
    6821   18295.4392
    6822   18389.6306
    6823   18448.0390
    6824   18682.5340
    6825   18406.7344
    6826   18777.9360
    6827   18499.7376
    6828   18336.8585
    6829   18756.7767
    6830   18440.9838
    6831   18610.4545
    6832   18686.7348
    6833   18397.4810
    6834   18230.7190
    6835   18381.8956
    6836   18195.4372
    6837   18331.7728
    6838   18000.2966
    6839   18377.4254
    6840   18541.5602
    6841   18508.7294
    6842   18106.6241
    6843   18065.1852
    6844   18334.5570
    6845   18477.6422
    6846   18499.3370
    6847   18243.1023
    6848   18800.8630
    6849   18311.0008
    6850   18659.6157
    6851   18514.0763
    6852   18567.2546
    6853   18468.2374
    6854   18762.8704
    6855   18549.9663
    6856   18415.2858
    6857   18316.4229
    6858   18234.0339
    6859   18319.4423
    6860   18478.3368
    6861   18271.1534
    6862   18573.2237
    6863   18356.0241
    6864   18340.4624
    6865   18486.2303
    6866   18531.8122
    6867   18410.5462
    6868   18367.9908
    6869   18734.7679
    6870   18300.9969
    6871   18553.1190
    6872   18401.6529
    6873   18601.5698
    6874   18543.1908
    6875   18732.7169
    6876   18777.5544
    6877   18553.3597
    6878   18364.3396
    6879   18719.7336
    6880   18782.9962
    6881   18704.9214
    6882   18425.3589
    6883   18518.3778
    6884   18458.7861
    6885   18714.9417
    6886   18489.2654
    6887   18479.2859
    6888   18451.1200
    6889   18472.9022
    6890   18419.2308
    6891   18446.2927
    6892   18401.2385
    6893   18588.3443
    6894   18187.3215
    6895   18226.8532
    6896   18488.1882
    6897   18402.5768
    6898   18454.2672
    6899   18637.0815
    6900   18712.4634
    6901   18703.8039
    6902   18518.3875
    6903   18626.9532
    6904   18523.5147
    6905   18326.7556
    6906   18321.9441
    6907   18522.4332
    6908   18487.7289
    6909   18709.7828
    6910   18334.9343
    6911   18527.2098
    6912   18662.9879
    6913   18578.6980
    6914   18515.6068
    6915   18586.4880
    6916   18634.1680
    6917   18428.0705
    6918   18581.0793
    6919   18515.0934
    6920   18641.2943
    6921   18274.2809
    6922   18587.2665
    6923   18188.5731
    6924   18345.4746
    6925   18155.7607
    6926   18274.6613
    6927   18573.4756
    6928   18450.5696
    6929   18484.9514
    6930   18258.8251
    6931   18402.2418
    6932   18347.4314
    6933   18636.6356
    6934   18321.3921
    6935   18167.8805
    6936   18484.6969
    6937   18138.2807
    6938   18250.8987
    6939   18117.0758
    6940   18233.5776
    6941   18217.7512
    6942   18073.2528
    6943   18388.9947
    6944   18322.3055
    6945   18158.8444
    6946   18101.0379
    6947   18153.5966
    6948   18115.6279
    6949   18123.8081
    6950   17827.0170
    6951   17931.7347
    6952   18043.2158
    6953   17807.6698
    6954   18216.7451
    6955   17758.5547
    6956   18396.2999
    6957   18076.4356
    6958   18044.4219
    6959   18387.1893
    6960   18355.7836
    6961   18293.1449
    6962   18151.0240
    6963   18104.0874
    6964   18283.3353
    6965   18104.1152
    6966   18350.2740
    6967   17861.0731
    6968   18260.3705
    6969   18145.1039
    6970   18213.9579
    6971   18184.6745
    6972   18436.2510
    6973   18305.6245
    6974   18085.4790
    6975   18470.2894
    6976   18682.0284
    6977   18023.2802
    6978   18294.5759
    6979   18287.5534
    6980   18292.3586
    6981   18261.4628
    6982   18198.5555
    6983   17970.1337
    6984   18299.9612
    6985   18351.6726
    6986   18162.7138
    6987   18237.2473
    6988   18410.2150
    6989   18511.6724
    6990   18372.2467
    6991   18355.8889
    6992   18094.8756
    6993   18226.9674
    6994   18214.9645
    6995   18375.2931
    6996   18337.5790
    6997   18091.5007
    6998   18389.9716
    6999   18386.3926
    7000   18147.0199
    7001   18334.4790
    7002   18184.5628
    7003   18769.8112
    7004   18709.4652
    7005   18728.6128
    7006   18536.0031
    7007   18654.7993
    7008   18551.6777
    7009   18934.1729
    7010   18654.8087
    7011   18447.4039
    7012   18475.6367
    7013   18337.0990
    7014   18558.5726
    7015   18665.0682
    7016   18566.0681
    7017   18514.5563
    7018   18285.2902
    7019   18146.9898
    7020   18296.9169
    7021   18185.6473
    7022   18136.4035
    7023   18192.9451
    7024   18000.2539
    7025   18153.0545
    7026   18153.7106
    7027   18394.1795
    7028   18405.7927
    7029   18437.8771
    7030   18355.4158
    7031   18195.8848
    7032   18259.5222
    7033   18378.4703
    7034   18399.5203
    7035   18212.5288
    7036   18261.1960
    7037   18270.2775
    7038   18330.8415
    7039   18500.9083
    7040   18024.2523
    7041   18309.4216
    7042   18252.5577
    7043   18784.6120
    7044   18413.1949
    7045   18305.8964
    7046   18456.4669
    7047   18219.2778
    7048   18414.5917
    7049   18122.6351
    7050   18247.6419
    7051   18278.1641
    7052   18294.9946
    7053   18173.1211
    7054   18062.6358
    7055   18218.0426
    7056   17893.0264
    7057   18185.3582
    7058   18144.9083
    7059   17882.3374
    7060   18323.4958
    7061   18200.9874
    7062   17790.4827
    7063   17804.8778
    7064   18273.7108
    7065   18249.6485
    7066   18604.5388
    7067   18537.9188
    7068   18424.3020
    7069   18268.0938
    7070   18689.1556
    7071   18172.3540
    7072   18631.4898
    7073   18647.2207
    7074   18514.1057
    7075   18509.6173
    7076   18803.8605
    7077   18467.3466
    7078   18596.5369
    7079   18555.3937
    7080   18570.3922
    7081   18321.2774
    7082   18259.2088
    7083   18404.2482
    7084   18423.5744
    7085   18390.1186
    7086   18735.5111
    7087   18310.9913
    7088   18217.8198
    7089   18200.6567
    7090   18109.5351
    7091   18333.1730
    7092   18148.7547
    7093   18397.0752
    7094   18251.9841
    7095   17913.2193
    7096   18276.5686
    7097   18195.4867
    7098   18241.3407
    7099   18265.0747
    7100   18549.7682
    7101   18420.4211
    7102   18376.7300
    7103   18392.9654
    7104   18357.0874
    7105   18139.2305
    7106   18167.4026
    7107   18508.5778
    7108   18453.9911
    7109   18115.0931
    7110   18257.2897
    7111   18532.2166
    7112   18597.4289
    7113   18463.4532
    7114   18351.0023
    7115   18346.3137
    7116   18085.4532
    7117   18269.4231
    7118   18724.0887
    7119   18245.9195
    7120   18277.9980
    7121   18225.0808
    7122   18437.1828
    7123   18326.1249
    7124   18467.2426
    7125   18628.9510
    7126   18317.5435
    7127   18407.1558
    7128   18580.5853
    7129   18400.1767
    7130   18047.6503
    7131   18142.1669
    7132   18554.6576
    7133   18452.2527
    7134   18537.4254
    7135   18326.0822
    7136   18414.2195
    7137   18347.4462
    7138   18087.5893
    7139   18296.8852
    7140   18423.7582
    7141   18377.5535
    7142   18152.8061
    7143   18203.9727
    7144   18009.3050
    7145   18100.2072
    7146   18029.2886
    7147   18261.8236
    7148   18454.2685
    7149   18298.1179
    7150   18540.1861
    7151   18261.8395
    7152   18185.7754
    7153   18231.3142
    7154   18260.6858
    7155   18159.9792
    7156   17990.0216
    7157   18295.3462
    7158   17963.3814
    7159   18278.5462
    7160   18166.6952
    7161   18197.7050
    7162   18513.9282
    7163   18107.0668
    7164   18593.6919
    7165   17783.7962
    7166   18126.6504
    7167   17976.6078
    7168   18420.1644
    7169   18192.0554
    7170   18198.1647
    7171   18120.3797
    7172   18150.6392
    7173   18143.2907
    7174   18416.4500
    7175   18098.8176
    7176   18190.7738
    7177   18216.9036
    7178   18147.2438
    7179   18182.5378
    7180   18627.9982
    7181   18234.6301
    7182   18334.1582
    7183   18261.6652
    7184   18261.3582
    7185   18298.2192
    7186   18132.1162
    7187   18040.3291
    7188   18364.6658
    7189   18274.5423
    7190   18192.2820
    7191   18187.9351
    7192   18220.9839
    7193   18026.0110
    7194   18255.7324
    7195   18164.5466
    7196   18061.6892
    7197   18286.9509
    7198   18272.4521
    7199   18148.8021
    7200   18119.8049
    7201   18334.8469
    7202   18153.4705
    7203   18502.4750
    7204   17928.7163
    7205   18307.8223
    7206   18227.8119
    7207   18435.0886
    7208   18241.5259
    7209   17985.7356
    7210   17954.9634
    7211   17943.3715
    7212   17728.2343
    7213   17918.3703
    7214   17988.9636
    7215   17978.2368
    7216   18125.6105
    7217   17989.0650
    7218   17602.6099
    7219   17857.6787
    7220   18005.7981
    7221   17744.5290
    7222   17977.8118
    7223   17977.7841
    7224   18145.4830
    7225   18106.8224
    7226   18367.6607
    7227   18423.4157
    7228   18228.8797
    7229   18338.2597
    7230   18476.4713
    7231   18458.3405
    7232   18090.6028
    7233   18252.4746
    7234   18191.9756
    7235   18252.1097
    7236   18053.5837
    7237   18043.8258
    7238   18214.3369
    7239   18261.0010
    7240   18429.3457
    7241   18217.4299
    7242   18575.9585
    7243   18087.5515
    7244   18515.8199
    7245   18183.3163
    7246   18686.0426
    7247   18086.7756
    7248   18394.0479
    7249   18448.9032
    7250   18119.1310
    7251   18313.0493
    7252   18428.9648
    7253   18097.8446
    7254   18339.1108
    7255   18130.4696
    7256   18318.8112
    7257   17959.7521
    7258   18227.3368
    7259   18241.3647
    7260   18193.3991
    7261   18283.4281
    7262   17690.9117
    7263   18158.8600
    7264   18006.2266
    7265   18090.6993
    7266   17866.6709
    7267   18100.1437
    7268   18243.9396
    7269   18245.1720
    7270   18121.3636
    7271   18297.2930
    7272   17998.6174
    7273   18023.7950
    7274   17633.3278
    7275   18085.6344
    7276   18090.6377
    7277   18159.9802
    7278   17891.4200
    7279   18447.8442
    7280   18088.8438
    7281   18349.8114
    7282   18054.1006
    7283   18003.9227
    7284   18062.9657
    7285   17990.6820
    7286   18045.4476
    7287   18266.9961
    7288   18103.8401
    7289   18412.5247
    7290   18182.3173
    7291   17961.0153
    7292   17826.6456
    7293   18040.4909
    7294   17946.5221
    7295   17915.9713
    7296   17900.6554
    7297   17684.8394
    7298   18117.5574
    7299   17953.5504
    7300   17940.3010
    7301   18093.2487
    7302   18608.4661
    7303   17726.3890
    7304   18283.0102
    7305   18005.5570
    7306   18002.8009
    7307   17969.4520
    7308   17853.5453
    7309   18007.6645
    7310   17872.0243
    7311   18208.7834
    7312   18185.1810
    7313   18126.9820
    7314   17915.3305
    7315   17861.8894
    7316   17853.2494
    7317   18042.5037
    7318   18298.1054
    7319   18100.7920
    7320   17972.5670
    7321   17999.4759
    7322   17905.2834
    7323   18340.1531
    7324   17937.1342
    7325   18069.5904
    7326   17822.7681
    7327   17808.0479
    7328   17883.1591
    7329   18046.6338
    7330   18215.2004
    7331   17697.9598
    7332   18183.6422
    7333   18160.6834
    7334   18029.0213
    7335   18208.1449
    7336   17633.8722
    7337   17929.0503
    7338   18058.9666
    7339   18104.6120
    7340   18159.3851
    7341   18110.4623
    7342   18098.6154
    7343   18180.6898
    7344   18141.4127
    7345   17995.0241
    7346   17721.0731
    7347   17995.3472
    7348   18188.5998
    7349   17889.7936
    7350   18294.7559
    7351   18081.5511
    7352   18236.7929
    7353   18013.5357
    7354   17770.0495
    7355   17821.1982
    7356   18218.7197
    7357   18147.9361
    7358   17944.6007
    7359   18222.7809
    7360   17925.2100
    7361   18105.7947
    7362   18418.7109
    7363   18188.9623
    7364   18121.7651
    7365   17987.1996
    7366   17987.8558
    7367   17730.9348
    7368   18306.5099
    7369   17855.9947
    7370   17715.8171
    7371   18333.0770
    7372   17798.2869
    7373   18128.5736
    7374   18189.8456
    7375   18213.7506
    7376   18239.5757
    7377   18276.3354
    7378   18314.3571
    7379   18022.8216
    7380   18085.6722
    7381   18230.8251
    7382   18097.8550
    7383   17852.6258
    7384   17764.0211
    7385   17893.2941
    7386   18198.6595
    7387   18100.4907
    7388   17975.8337
    7389   17986.3643
    7390   18050.5611
    7391   17784.2379
    7392   17746.0205
    7393   17468.8172
    7394   18088.0119
    7395   17663.7516
    7396   17996.2119
    7397   17548.4609
    7398   17716.0713
    7399   18161.4303
    7400   17985.8157
    7401   17779.3369
    7402   18131.9614
    7403   18062.5865
    7404   18016.0096
    7405   18012.5882
    7406   17946.0331
    7407   17882.5171
    7408   18205.6274
    7409   18082.0878
    7410   17802.0863
    7411   18005.2103
    7412   18043.4304
    7413   17977.5806
    7414   18070.0438
    7415   18273.7716
    7416   18093.0144
    7417   18060.5136
    7418   18146.1643
    7419   18527.8802
    7420   18417.6015
    7421   18189.0444
    7422   18239.2258
    7423   18499.7550
    7424   18044.1816
    7425   18502.5176
    7426   18090.7614
    7427   18203.8540
    7428   18079.3072
    7429   18029.0485
    7430   18305.2479
    7431   18449.4587
    7432   18144.0195
    7433   18116.7948
    7434   18265.1962
    7435   17975.8869
    7436   17998.0235
    7437   17869.1133
    7438   18143.5583
    7439   18019.7885
    7440   17788.3218
    7441   18018.7025
    7442   18249.9963
    7443   17796.5386
    7444   17766.8749
    7445   17898.6325
    7446   17672.5190
    7447   17467.3014
    7448   17847.9595
    7449   17453.0661
    7450   17758.4580
    7451   17839.3510
    7452   17749.4747
    7453   17758.6876
    7454   17857.5739
    7455   17662.2154
    7456   17935.7067
    7457   17447.2132
    7458   17828.7515
    7459   17919.6240
    7460   18036.4479
    7461   17819.4032
    7462   18013.8058
    7463   17974.2388
    7464   17689.6976
    7465   18012.5570
    7466   17900.1001
    7467   17603.9348
    7468   17754.6734
    7469   17823.9374
    7470   17938.3117
    7471   17829.0085
    7472   18032.3728
    7473   18044.9919
    7474   18072.1205
    7475   17809.8157
    7476   17895.7245
    7477   17703.6130
    7478   18186.9227
    7479   17637.7789
    7480   17791.2736
    7481   17834.4718
    7482   17954.3439
    7483   18233.7570
    7484   17614.6554
    7485   17736.0368
    7486   18015.4875
    7487   17667.2323
    7488   17698.5401
    7489   17730.8707
    7490   17955.5427
    7491   17613.0327
    7492   17983.8385
    7493   17727.1594
    7494   17887.3893
    7495   17814.7291
    7496   17886.7040
    7497   17942.6327
    7498   17777.0005
    7499   17867.2809
    7500   17944.0604
    7501   17800.1403
    7502   17955.5112
    7503   17748.0488
    7504   17635.5520
    7505   17667.6248
    7506   17718.2871
    7507   17694.3931
    7508   17547.7029
    7509   17904.0731
    7510   17860.0581
    7511   17696.4046
    7512   17840.5550
    7513   18122.1663
    7514   18229.9362
    7515   18221.2135
    7516   18086.5793
    7517   17868.1289
    7518   18044.5393
    7519   17778.9813
    7520   17968.1100
    7521   18066.7853
    7522   18236.5859
    7523   17869.3106
    7524   18011.0620
    7525   17895.0846
    7526   17562.3471
    7527   17737.3273
    7528   17781.6297
    7529   17717.9025
    7530   18307.7241
    7531   17989.8789
    7532   17776.8187
    7533   18014.3239
    7534   17996.6900
    7535   17928.8440
    7536   17832.2596
    7537   18039.8395
    7538   18019.1536
    7539   17998.2817
    7540   18306.2011
    7541   17992.7178
    7542   18520.4396
    7543   18172.1437
    7544   18077.5121
    7545   18067.6368
    7546   18101.2723
    7547   18042.8093
    7548   17793.8936
    7549   17970.2353
    7550   18024.9641
    7551   17944.8383
    7552   18005.9511
    7553   18377.1112
    7554   17699.3949
    7555   18069.7444
    7556   18041.1959
    7557   17993.8505
    7558   17905.7781
    7559   18267.9459
    7560   18071.0349
    7561   18152.8106
    7562   17818.6761
    7563   17977.6933
    7564   18004.4772
    7565   18227.4062
    7566   18004.8880
    7567   18474.9776
    7568   18443.9136
    7569   18131.9531
    7570   17922.3099
    7571   18161.1533
    7572   18177.2222
    7573   18457.8730
    7574   18438.5949
    7575   18189.3019
    7576   18203.8491
    7577   18153.4064
    7578   18190.1244
    7579   18602.5157
    7580   18219.9287
    7581   18321.5647
    7582   18454.9706
    7583   18329.2507
    7584   18463.1118
    7585   18581.2381
    7586   18444.6516
    7587   18230.9093
    7588   17880.0096
    7589   18136.3829
    7590   18211.6248
    7591   18614.9156
    7592   18413.4865
    7593   18198.0231
    7594   18350.6918
    7595   18316.6116
    7596   18131.4918
    7597   18402.9740
    7598   18608.6251
    7599   18378.4124
    7600   18469.0375
    7601   18152.2734
    7602   18293.8517
    7603   17935.1690
    7604   18181.4665
    7605   17918.8370
    7606   18096.7545
    7607   17807.6665
    7608   18086.4842
    7609   17978.8390
    7610   18008.4356
    7611   18176.6368
    7612   18047.9799
    7613   18419.4504
    7614   17930.5360
    7615   18116.2133
    7616   18152.6476
    7617   17978.3590
    7618   18128.7422
    7619   18058.7468
    7620   18334.2021
    7621   18122.5587
    7622   18076.7636
    7623   18206.9354
    7624   18013.1033
    7625   18094.0234
    7626   18314.9000
    7627   18066.3093
    7628   18052.3464
    7629   18044.5158
    7630   17942.1572
    7631   17952.9659
    7632   17821.9348
    7633   17684.0745
    7634   17767.2804
    7635   17938.4588
    7636   18132.0524
    7637   18002.7757
    7638   17945.2681
    7639   17918.0833
    7640   18203.6524
    7641   17823.1725
    7642   18324.9787
    7643   17876.9333
    7644   17847.2713
    7645   17990.9517
    7646   18046.7148
    7647   18195.3991
    7648   18111.2339
    7649   18149.6984
    7650   17844.0218
    7651   18062.4885
    7652   18295.9507
    7653   18114.1834
    7654   17951.3901
    7655   18278.7598
    7656   18136.0247
    7657   18118.3211
    7658   18227.2618
    7659   17993.9580
    7660   18261.6462
    7661   17960.8158
    7662   18231.1681
    7663   18054.2671
    7664   18197.7462
    7665   18162.7498
    7666   18416.9729
    7667   18094.2793
    7668   18188.2406
    7669   17693.1370
    7670   17983.1769
    7671   17756.3872
    7672   18119.5207
    7673   17830.2917
    7674   17810.1589
    7675   17746.0658
    7676   17713.9684
    7677   17938.2346
    7678   17805.3217
    7679   17833.1729
    7680   18022.6698
    7681   18108.1663
    7682   18068.6824
    7683   18008.0045
    7684   18128.1143
    7685   18068.9235
    7686   18081.1896
    7687   18197.2930
    7688   18183.6283
    7689   18170.2822
    7690   18226.5958
    7691   18266.5794
    7692   18335.7396
    7693   18306.1515
    7694   18036.4090
    7695   18087.7272
    7696   17926.1286
    7697   17994.5576
    7698   18403.3089
    7699   18079.3487
    7700   18333.2619
    7701   17918.4593
    7702   18297.7948
    7703   18132.1130
    7704   18134.6407
    7705   18122.7333
    7706   18010.6887
    7707   17858.8017
    7708   18293.9614
    7709   17621.6640
    7710   18166.4624
    7711   18149.0426
    7712   17971.5604
    7713   18087.8498
    7714   18103.1525
    7715   18010.3405
    7716   17994.3717
    7717   17920.7356
    7718   17926.4328
    7719   18233.8276
    7720   17943.9186
    7721   17889.6877
    7722   18088.1175
    7723   18181.9307
    7724   18267.4881
    7725   17860.0774
    7726   18300.2485
    7727   17953.1563
    7728   18156.2580
    7729   17984.2097
    7730   18122.9342
    7731   18026.5327
    7732   17948.0051
    7733   17934.1180
    7734   17963.3637
    7735   17867.7382
    7736   17907.2259
    7737   18032.7063
    7738   17541.1524
    7739   17918.9210
    7740   18202.8085
    7741   18178.6238
    7742   18211.0885
    7743   18197.1083
    7744   17816.3585
    7745   18150.1603
    7746   18152.6996
    7747   17923.6330
    7748   17999.8249
    7749   18078.4215
    7750   17931.5961
    7751   18158.8187
    7752   18053.4525
    7753   18017.9035
    7754   18213.4947
    7755   17823.2933
    7756   18253.1339
    7757   18113.6971
    7758   17908.8905
    7759   18189.9780
    7760   18104.6300
    7761   17915.2646
    7762   17953.9033
    7763   18057.3651
    7764   18190.6960
    7765   18074.0736
    7766   17943.1464
    7767   18075.8529
    7768   18262.6700
    7769   18191.5981
    7770   18081.0664
    7771   18360.3188
    7772   18060.2590
    7773   18321.4668
    7774   18271.5431
    7775   18035.7901
    7776   18072.6105
    7777   18227.7035
    7778   17997.1354
    7779   18163.7617
    7780   18207.3077
    7781   18294.5757
    7782   18430.2025
    7783   18315.9407
    7784   18082.2012
    7785   17943.3842
    7786   18170.4113
    7787   18105.0168
    7788   18060.3226
    7789   18256.8047
    7790   18272.8520
    7791   18330.3546
    7792   18181.8754
    7793   18165.5607
    7794   17787.4476
    7795   18027.2675
    7796   17942.4174
    7797   18319.1474
    7798   17994.4448
    7799   18176.3233
    7800   18358.9481
    7801   18223.1229
    7802   18166.0624
    7803   18255.8701
    7804   18466.0975
    7805   18236.1516
    7806   17972.2919
    7807   18201.7209
    7808   18183.8856
    7809   18344.4562
    7810   18295.4700
    7811   18211.8319
    7812   18190.5838
    7813   18083.8240
    7814   18121.3943
    7815   17967.9206
    7816   17985.4476
    7817   18075.4308
    7818   18096.8838
    7819   18191.8991
    7820   18039.2496
    7821   18138.3413
    7822   18098.1180
    7823   18097.0955
    7824   18492.0982
    7825   18507.2016
    7826   18274.2364
    7827   18255.3611
    7828   18239.0539
    7829   17908.6160
    7830   18533.0191
    7831   18359.0616
    7832   18651.2551
    7833   18387.0849
    7834   18605.0133
    7835   18417.1064
    7836   18681.4112
    7837   18643.9399
    7838   18155.9344
    7839   18440.8892
    7840   18135.5494
    7841   18161.4596
    7842   18174.9928
    7843   18073.6933
    7844   18106.3663
    7845   17986.2524
    7846   17931.8489
    7847   17832.3754
    7848   18128.7158
    7849   17752.5011
    7850   18022.3808
    7851   17946.3094
    7852   18184.8014
    7853   17984.7089
    7854   18250.4329
    7855   18069.2094
    7856   18232.3874
    7857   18348.5091
    7858   18319.4914
    7859   18341.1274
    7860   18018.1401
    7861   17902.5595
    7862   18414.3266
    7863   18351.6856
    7864   18356.0784
    7865   18444.4487
    7866   18467.8364
    7867   18465.4399
    7868   18190.4483
    7869   18293.6091
    7870   18451.3424
    7871   18177.8681
    7872   18325.2516
    7873   18101.8372
    7874   18099.4052
    7875   18011.8609
    7876   18446.8087
    7877   18114.0482
    7878   18335.8527
    7879   18320.1756
    7880   18234.8100
    7881   18316.8889
    7882   18321.9773
    7883   18078.2218
    7884   18182.3474
    7885   18235.6111
    7886   18361.9465
    7887   18148.9202
    7888   18424.6524
    7889   18247.4507
    7890   18462.9139
    7891   18553.8949
    7892   18572.7890
    7893   18565.1379
    7894   18258.4337
    7895   18281.3967
    7896   18039.2303
    7897   18159.1628
    7898   18452.5727
    7899   18188.7854
    7900   18135.5480
    7901   18300.9283
    7902   18178.2193
    7903   18328.9062
    7904   18323.4693
    7905   18421.6166
    7906   18128.4734
    7907   18374.7951
    7908   18114.1997
    7909   18234.7787
    7910   18063.9214
    7911   17928.5004
    7912   18056.7354
    7913   18142.4438
    7914   18078.5175
    7915   18282.0848
    7916   18196.3267
    7917   18368.9693
    7918   17932.9026
    7919   18075.0959
    7920   18066.3544
    7921   18090.9562
    7922   17831.7186
    7923   17847.0772
    7924   17694.0631
    7925   17871.9583
    7926   17750.2448
    7927   17976.1136
    7928   18063.3595
    7929   18008.2642
    7930   18171.4220
    7931   18185.4585
    7932   18081.9802
    7933   18432.6757
    7934   18321.3578
    7935   18178.6766
    7936   18209.4730
    7937   18060.4318
    7938   18218.3012
    7939   18146.5810
    7940   18165.7893
    7941   17815.2118
    7942   18369.7105
    7943   17814.2593
    7944   18070.4518
    7945   18099.0409
    7946   18131.6035
    7947   18066.3397
    7948   17873.5092
    7949   17923.9830
    7950   18129.5950
    7951   17749.2559
    7952   17883.6692
    7953   17669.7462
    7954   17687.9822
    7955   17953.7355
    7956   17699.7634
    7957   17535.5094
    7958   17978.1469
    7959   17844.8011
    7960   18186.5613
    7961   18109.4944
    7962   17937.3768
    7963   18017.8798
    7964   17968.5646
    7965   18167.6400
    7966   18180.1915
    7967   17992.7970
    7968   17917.4120
    7969   17750.6564
    7970   18131.9431
    7971   17769.2185
    7972   17897.4129
    7973   18145.6771
    7974   18613.7873
    7975   18122.1075
    7976   18253.5273
    7977   18175.4852
    7978   17878.2331
    7979   17664.6840
    7980   18162.2501
    7981   18346.6433
    7982   18264.4966
    7983   18126.7299
    7984   18226.9935
    7985   18136.7133
    7986   18177.4911
    7987   18397.9217
    7988   18164.5776
    7989   18308.0946
    7990   18125.4238
    7991   18305.9353
    7992   18401.5784
    7993   18289.8930
    7994   17805.2468
    7995   18033.3781
    7996   17941.6696
    7997   18121.8866
    7998   18016.5376
    7999   17976.1763
    8000   18190.1068
    8001   17983.2673
    8002   18039.6200
    8003   18002.5723
    8004   17979.1307
    8005   18063.9029
    8006   17993.6991
    8007   18211.5757
    8008   18110.4357
    8009   18202.2535
    8010   18078.9771
    8011   18012.0871
    8012   18136.0478
    8013   18380.1123
    8014   17968.7063
    8015   18464.8121
    8016   18153.4004
    8017   18045.1448
    8018   18071.1818
    8019   18061.9567
    8020   18216.9294
    8021   17877.5728
    8022   17757.0211
    8023   17873.6427
    8024   18157.5193
    8025   17819.1704
    8026   17928.8385
    8027   17839.7985
    8028   17767.3909
    8029   18031.8291
    8030   18066.2804
    8031   18212.9532
    8032   18041.1161
    8033   18091.1733
    8034   17945.4202
    8035   17973.3539
    8036   18273.1772
    8037   17818.4215
    8038   18134.5113
    8039   17991.5378
    8040   17625.3476
    8041   17598.6304
    8042   18105.1381
    8043   17644.5803
    8044   17942.1338
    8045   17850.3127
    8046   17776.5512
    8047   17996.2491
    8048   18162.8721
    8049   18231.4170
    8050   18126.4416
    8051   17956.6802
    8052   17853.6569
    8053   18273.6242
    8054   18429.8399
    8055   18003.0124
    8056   18025.6748
    8057   18349.6132
    8058   18291.8283
    8059   17935.4492
    8060   18150.0629
    8061   18165.5737
    8062   18003.8329
    8063   18272.0918
    8064   18388.1982
    8065   18012.6543
    8066   18039.4096
    8067   18288.8201
    8068   18318.5797
    8069   18357.4585
    8070   18181.8259
    8071   18138.6069
    8072   18066.0417
    8073   18041.7301
    8074   17997.8412
    8075   18054.5996
    8076   17930.3485
    8077   18277.2155
    8078   18110.5977
    8079   18028.4112
    8080   17888.6287
    8081   17972.0502
    8082   18321.1492
    8083   18045.0819
    8084   17898.6391
    8085   17930.7155
    8086   18112.1728
    8087   18448.5710
    8088   18241.7287
    8089   18142.5249
    8090   18273.4600
    8091   17749.9715
    8092   18005.6944
    8093   18139.5801
    8094   18482.2205
    8095   18356.0128
    8096   18257.0712
    8097   18239.4557
    8098   18216.7104
    8099   18341.4803
    8100   18042.7491
    8101   18314.6676
    8102   18246.3260
    8103   18026.4901
    8104   18393.6393
    8105   18362.9186
    8106   18189.4733
    8107   18033.0837
    8108   17882.1827
    8109   18235.8453
    8110   17832.3177
    8111   17769.8155
    8112   17962.5846
    8113   17744.3151
    8114   17836.6597
    8115   17734.6526
    8116   18127.1135
    8117   17984.0394
    8118   17997.1391
    8119   18020.8040
    8120   18089.6476
    8121   18155.4523
    8122   18436.2260
    8123   18049.4448
    8124   18266.3446
    8125   17802.5167
    8126   18494.2120
    8127   18066.3113
    8128   18287.8950
    8129   18216.8672
    8130   18610.2358
    8131   18358.5553
    8132   18184.3518
    8133   18095.8201
    8134   18395.5359
    8135   18102.6920
    8136   18206.0646
    8137   18010.3899
    8138   17881.1689
    8139   17965.8863
    8140   18135.3210
    8141   18129.3229
    8142   18218.8110
    8143   18009.6460
    8144   18233.0203
    8145   18042.8897
    8146   18027.1742
    8147   17881.3639
    8148   18203.5334
    8149   18253.0498
    8150   18262.9429
    8151   18310.5985
    8152   18445.6810
    8153   18440.8103
    8154   18598.2832
    8155   18492.7031
    8156   18159.4557
    8157   18204.9394
    8158   18151.6732
    8159   18083.4937
    8160   18352.1812
    8161   18490.8734
    8162   18190.7640
    8163   18295.2941
    8164   18271.2219
    8165   18266.4466
    8166   18322.3208
    8167   18203.8605
    8168   18047.8846
    8169   18246.9935
    8170   18231.5464
    8171   18074.1145
    8172   18341.6668
    8173   18626.9039
    8174   18580.8702
    8175   18701.5096
    8176   18561.3269
    8177   18692.6276
    8178   18198.6953
    8179   18513.6973
    8180   18486.9745
    8181   18322.7155
    8182   18579.2122
    8183   18481.9239
    8184   18329.4074
    8185   18520.6966
    8186   18585.6797
    8187   18540.9318
    8188   18582.4742
    8189   18658.1392
    8190   18546.0359
    8191   18566.3481
    8192   18517.7536
    8193   18774.0599
    8194   18524.5612
    8195   18526.5954
    8196   18626.4412
    8197   18241.9964
    8198   18307.8794
    8199   18204.4087
    8200   18689.8109
    8201   18295.1604
    8202   18475.3859
    8203   18371.1721
    8204   18555.9562
    8205   18130.0289
    8206   18580.7201
    8207   18506.0900
    8208   18560.7527
    8209   18672.0551
    8210   18677.1960
    8211   18569.1288
    8212   18389.9417
    8213   18752.0529
    8214   18484.8687
    8215   18581.6114
    8216   18584.6946
    8217   18637.6111
    8218   18763.8498
    8219   18536.8258
    8220   18526.0955
    8221   18785.7623
    8222   18622.7920
    8223   18395.7795
    8224   18537.5013
    8225   18459.1137
    8226   18613.4585
    8227   18716.5802
    8228   18496.9602
    8229   18600.8057
    8230   18743.0204
    8231   18405.9897
    8232   18798.3094
    8233   18358.8034
    8234   18553.3734
    8235   18349.8351
    8236   18491.8058
    8237   18388.9064
    8238   18328.9590
    8239   18340.0936
    8240   18436.5467
    8241   18275.3428
    8242   18617.8837
    8243   18108.2049
    8244   18470.2720
    8245   18282.7176
    8246   18634.0792
    8247   18411.5476
    8248   18750.4012
    8249   18745.5847
    8250   18752.3888
    8251   18688.5704
    8252   18530.3528
    8253   18589.1387
    8254   18600.8425
    8255   18546.0926
    8256   18580.6163
    8257   18810.4142
    8258   18341.5369
    8259   18760.9622
    8260   18382.7709
    8261   18252.1558
    8262   18349.7919
    8263   18416.0799
    8264   18595.9498
    8265   18474.6911
    8266   18219.8842
    8267   18308.5750
    8268   17962.2992
    8269   18334.6965
    8270   18724.9186
    8271   18366.3543
    8272   18633.7830
    8273   18754.0208
    8274   18410.6253
    8275   18675.3729
    8276   18588.3075
    8277   18415.9556
    8278   18584.3761
    8279   18603.4897
    8280   18725.6534
    8281   18699.6576
    8282   18399.2969
    8283   18638.8948
    8284   18678.4780
    8285   18714.9167
    8286   18961.3104
    8287   18626.5847
    8288   18834.8722
    8289   18676.3063
    8290   18650.9459
    8291   18493.4656
    8292   18739.0733
    8293   18766.1660
    8294   18886.6782
    8295   18560.7375
    8296   18435.8283
    8297   18343.6873
    8298   18583.4067
    8299   18223.8954
    8300   18441.8568
    8301   18627.3581
    8302   18367.4632
    8303   18742.6753
    8304   18733.4980
    8305   18992.6091
    8306   18646.1515
    8307   18642.9931
    8308   18672.3798
    8309   18568.5341
    8310   19024.1937
    8311   18736.2397
    8312   19015.5729
    8313   18954.8846
    8314   19039.2545
    8315   18724.5978
    8316   18783.2997
    8317   18863.7704
    8318   18815.1941
    8319   18657.2247
    8320   19012.1256
    8321   18726.1821
    8322   18845.1485
    8323   18980.8946
    8324   19194.2421
    8325   19074.5634
    8326   18821.6067
    8327   18931.5879
    8328   18656.1940
    8329   18910.6099
    8330   18726.3960
    8331   18546.0105
    8332   18543.4476
    8333   18636.3274
    8334   18528.1093
    8335   18557.4693
    8336   18412.8732
    8337   18652.3956
    8338   18665.0757
    8339   18490.6796
    8340   18494.0025
    8341   18560.1639
    8342   18427.8569
    8343   18830.5551
    8344   18718.0990
    8345   18697.1102
    8346   19059.7891
    8347   18743.8788
    8348   18523.9782
    8349   18619.5745
    8350   18786.1161
    8351   18735.7364
    8352   18849.8525
    8353   18783.5512
    8354   18261.5801
    8355   18402.5416
    8356   18578.0212
    8357   18784.3246
    8358   18837.5624
    8359   18408.7421
    8360   19065.7205
    8361   18636.8002
    8362   18678.2169
    8363   18510.9825
    8364   18649.2493
    8365   18293.2339
    8366   18308.4221
    8367   18387.6843
    8368   18462.9064
    8369   18350.1052
    8370   18344.2176
    8371   18310.3980
    8372   18411.9940
    8373   18359.2954
    8374   18294.8336
    8375   18567.2708
    8376   18564.7842
    8377   18266.7111
    8378   18313.9821
    8379   18704.3136
    8380   18272.7155
    8381   18635.5695
    8382   18353.6234
    8383   18584.6016
    8384   18557.4780
    8385   18480.4436
    8386   18513.3207
    8387   18153.5929
    8388   18383.3534
    8389   18365.7871
    8390   18456.6323
    8391   18230.8387
    8392   18424.3436
    8393   18082.4929
    8394   18313.2750
    8395   18425.3038
    8396   18480.7961
    8397   18220.5963
    8398   18822.9920
    8399   18400.3704
    8400   18720.3382
    8401   18553.4315
    8402   18410.1777
    8403   18470.5472
    8404   18579.9196
    8405   18501.2940
    8406   18602.8454
    8407   18840.4726
    8408   18829.1051
    8409   18839.7883
    8410   18560.1115
    8411   18626.2840
    8412   18573.0090
    8413   18740.6833
    8414   18823.4964
    8415   18707.0761
    8416   18570.2139
    8417   18688.7649
    8418   18866.6235
    8419   18692.6060
    8420   18539.0043
    8421   18702.2976
    8422   18564.5907
    8423   18725.4732
    8424   18556.9467
    8425   18628.7092
    8426   18861.0185
    8427   18779.3642
    8428   18556.5358
    8429   18900.9257
    8430   18992.2504
    8431   18651.0566
    8432   18747.7003
    8433   18985.2880
    8434   18636.0644
    8435   18732.4268
    8436   18842.4949
    8437   18626.5219
    8438   18349.9418
    8439   18377.8276
    8440   18655.3010
    8441   18514.7035
    8442   18859.5885
    8443   18765.8937
    8444   18628.7092
    8445   18425.5024
    8446   18573.8734
    8447   18738.0799
    8448   18646.6019
    8449   18811.3480
    8450   18818.6926
    8451   18882.0338
    8452   18610.0530
    8453   18780.2020
    8454   18643.9624
    8455   18778.6353
    8456   18723.3705
    8457   18946.0362
    8458   18732.1429
    8459   18639.9489
    8460   18757.4752
    8461   18699.4206
    8462   18530.5374
    8463   18639.5548
    8464   18603.0660
    8465   18427.8173
    8466   18737.5464
    8467   18452.2325
    8468   18347.9094
    8469   18638.5075
    8470   18810.8721
    8471   18537.0009
    8472   18702.2940
    8473   18772.3056
    8474   18695.2437
    8475   18770.0950
    8476   18530.8595
    8477   18569.6827
    8478   18637.1435
    8479   18877.8479
    8480   18553.5729
    8481   18767.3049
    8482   18594.4896
    8483   18618.8527
    8484   18358.8039
    8485   18835.0305
    8486   18859.1401
    8487   18969.8443
    8488   18365.4763
    8489   18850.3419
    8490   18371.8032
    8491   18515.7398
    8492   18913.3140
    8493   18515.1761
    8494   18533.9885
    8495   18389.4812
    8496   18536.1396
    8497   18373.1635
    8498   18647.3590
    8499   18320.8478
    8500   18378.6233
    8501   18600.9813
    8502   18617.1076
    8503   18453.1689
    8504   18614.5816
    8505   18842.1322
    8506   18806.5584
    8507   18812.4319
    8508   18800.7886
    8509   18706.3892
    8510   18907.3301
    8511   18854.3238
    8512   18600.6107
    8513   18624.4393
    8514   18485.8600
    8515   18473.4365
    8516   18111.4319
    8517   18701.7314
    8518   18373.2344
    8519   18421.5507
    8520   18463.3632
    8521   18525.8050
    8522   18784.2407
    8523   18619.7800
    8524   18682.5595
    8525   18800.6925
    8526   18778.1596
    8527   18579.6603
    8528   18580.5909
    8529   18549.7153
    8530   18522.7093
    8531   18679.0678
    8532   18960.9946
    8533   18921.3077
    8534   18740.4767
    8535   18734.0704
    8536   18711.8185
    8537   18556.8406
    8538   18868.8267
    8539   18735.2654
    8540   18736.7680
    8541   18695.1473
    8542   18414.9816
    8543   18658.3949
    8544   18530.2227
    8545   18798.6623
    8546   18549.4988
    8547   18994.2523
    8548   18642.6661
    8549   19079.3988
    8550   19306.5162
    8551   19131.9399
    8552   19064.4744
    8553   19176.0709
    8554   18728.0711
    8555   18911.0821
    8556   19229.1883
    8557   18936.0473
    8558   18906.6594
    8559   18846.9170
    8560   19154.4931
    8561   18877.1784
    8562   19218.8391
    8563   18919.4391
    8564   19233.7345
    8565   19041.1824
    8566   19310.0947
    8567   18969.6100
    8568   18697.8900
    8569   18708.5782
    8570   18940.9138
    8571   18969.4115
    8572   18920.1907
    8573   18620.2798
    8574   18842.4241
    8575   18820.5727
    8576   18866.0826
    8577   18897.4551
    8578   19053.6685
    8579   18702.0035
    8580   18993.6668
    8581   18821.7921
    8582   18668.3493
    8583   18772.1598
    8584   18817.5888
    8585   18880.4338
    8586   19189.4617
    8587   18846.4702
    8588   19022.6772
    8589   18728.6373
    8590   18677.6280
    8591   18708.9619
    8592   18614.5368
    8593   18590.8521
    8594   18787.5456
    8595   18784.7018
    8596   18605.6943
    8597   18530.4549
    8598   18703.5891
    8599   18793.2812
    8600   18860.8204
    8601   18790.7940
    8602   18645.2005
    8603   18883.2966
    8604   18410.6243
    8605   18482.6084
    8606   18560.2761
    8607   18780.4717
    8608   18623.9628
    8609   18415.6258
    8610   18520.4260
    8611   18639.3263
    8612   18425.9209
    8613   18435.4888
    8614   18312.1914
    8615   18325.4405
    8616   18705.2651
    8617   18789.6260
    8618   18713.9926
    8619   18565.9602
    8620   18379.9358
    8621   18667.7468
    8622   18691.4107
    8623   18941.7871
    8624   18895.4849
    8625   18862.1908
    8626   18816.1031
    8627   18899.1580
    8628   18613.4578
    8629   18527.7451
    8630   18728.9274
    8631   18832.0223
    8632   18859.0320
    8633   18698.1446
    8634   18477.5199
    8635   18797.0868
    8636   18677.5497
    8637   18699.3439
    8638   18479.4919
    8639   18596.6325
    8640   18283.0986
    8641   18303.9946
    8642   18216.1194
    8643   18292.7837
    8644   18238.5499
    8645   17974.5779
    8646   18389.5510
    8647   17822.7689
    8648   18531.8323
    8649   18202.9768
    8650   18454.5740
    8651   18254.9781
    8652   18339.3437
    8653   18155.4470
    8654   18266.2642
    8655   18240.3008
    8656   18398.4629
    8657   18168.9800
    8658   18351.8006
    8659   18394.0626
    8660   18284.8998
    8661   18195.5974
    8662   18526.2126
    8663   18540.8271
    8664   18543.9210
    8665   18475.2936
    8666   18234.9508
    8667   18303.0487
    8668   18247.3288
    8669   18071.3359
    8670   18166.5263
    8671   18446.4982
    8672   18073.8466
    8673   18358.6168
    8674   18181.1881
    8675   18387.1210
    8676   18260.0098
    8677   18264.4485
    8678   18038.5961
    8679   17987.1766
    8680   18332.6221
    8681   18182.1219
    8682   18232.7890
    8683   17968.2366
    8684   18427.0504
    8685   18104.0398
    8686   18130.1194
    8687   18099.3931
    8688   18125.7423
    8689   18449.1815
    8690   18032.9509
    8691   18479.8075
    8692   18223.3012
    8693   18373.5314
    8694   18251.9673
    8695   17920.9725
    8696   18405.8748
    8697   18194.0847
    8698   18122.3966
    8699   18192.0384
    8700   18362.7035
    8701   18022.9574
    8702   18080.7126
    8703   18060.5583
    8704   18284.1783
    8705   18401.1769
    8706   18577.1283
    8707   18731.3604
    8708   18515.2010
    8709   18098.8036
    8710   18556.6274
    8711   18380.8385
    8712   18133.8226
    8713   18327.4079
    8714   18280.6486
    8715   18482.8155
    8716   18220.7179
    8717   18299.3331
    8718   18561.8821
    8719   18356.2983
    8720   18547.6462
    8721   18564.7034
    8722   18510.0294
    8723   18155.6335
    8724   18721.6499
    8725   18451.5793
    8726   18146.8804
    8727   18484.5034
    8728   18817.0825
    8729   18489.5247
    8730   18789.5206
    8731   18378.4948
    8732   18833.0210
    8733   18641.8285
    8734   18621.8074
    8735   18508.8842
    8736   18355.6513
    8737   18245.2276
    8738   18472.0838
    8739   18516.4748
    8740   18260.1086
    8741   18569.3593
    8742   18448.7729
    8743   18597.5181
    8744   18221.5337
    8745   18203.1832
    8746   18379.0797
    8747   18390.5779
    8748   18541.7081
    8749   18251.3528
    8750   18469.9730
    8751   18615.0201
    8752   18108.3831
    8753   18368.6833
    8754   18467.5943
    8755   18390.0653
    8756   18258.8578
    8757   18252.3361
    8758   18297.4198
    8759   18307.5404
    8760   18029.5822
    8761   18547.0181
    8762   18291.5921
    8763   18574.6426
    8764   18387.5449
    8765   18242.0613
    8766   18250.4583
    8767   18315.6314
    8768   18618.1078
    8769   18318.3936
    8770   18470.9620
    8771   18094.6350
    8772   18564.3723
    8773   18259.0025
    8774   18453.4876
    8775   18173.1372
    8776   18532.6589
    8777   18493.7013
    8778   18467.4216
    8779   18425.6202
    8780   18403.5051
    8781   18139.9017
    8782   18201.8230
    8783   18422.0708
    8784   18678.7172
    8785   18740.2474
    8786   18398.3864
    8787   18644.8752
    8788   18349.0434
    8789   18662.0403
    8790   18338.8490
    8791   18676.0101
    8792   18662.7133
    8793   18737.8881
    8794   18791.6989
    8795   18446.0440
    8796   18675.1381
    8797   18480.4433
    8798   18437.7687
    8799   18478.6133
    8800   18305.4118
    8801   18567.7693
    8802   18617.9287
    8803   18438.5768
    8804   18525.7006
    8805   18726.4488
    8806   18740.3675
    8807   18737.9901
    8808   18516.1299
    8809   18724.5897
    8810   18691.0746
    8811   18576.6312
    8812   18525.5890
    8813   18529.9690
    8814   18256.7950
    8815   18660.3730
    8816   18441.3110
    8817   18712.1050
    8818   18415.5176
    8819   18506.9034
    8820   18325.6422
    8821   18714.3456
    8822   18467.6627
    8823   18652.0602
    8824   18264.3323
    8825   18410.0035
    8826   18844.1721
    8827   18748.1558
    8828   18686.6530
    8829   18490.4031
    8830   18533.2854
    8831   18564.0041
    8832   18853.4857
    8833   18756.7174
    8834   18576.1639
    8835   18909.5529
    8836   18690.1348
    8837   18688.3524
    8838   18707.9845
    8839   18893.2815
    8840   18763.9322
    8841   18579.1949
    8842   18561.9059
    8843   18618.4412
    8844   18643.5045
    8845   18510.3696
    8846   18442.4486
    8847   18530.9084
    8848   18418.1504
    8849   18547.1642
    8850   18541.8596
    8851   18647.0247
    8852   18858.9196
    8853   18742.8714
    8854   18357.5469
    8855   18784.9505
    8856   18355.2927
    8857   18641.0791
    8858   18480.8104
    8859   18323.0883
    8860   18534.6329
    8861   18125.8770
    8862   18426.0188
    8863   18500.1836
    8864   18363.0242
    8865   18434.8600
    8866   18414.9373
    8867   18180.8958
    8868   18333.6155
    8869   17937.4212
    8870   18299.1711
    8871   18150.2939
    8872   18616.1059
    8873   18206.1905
    8874   18163.7622
    8875   18364.2598
    8876   18344.1714
    8877   18422.1446
    8878   18364.8799
    8879   18377.8861
    8880   18544.2377
    8881   18721.9462
    8882   18793.3066
    8883   18704.8241
    8884   18455.2030
    8885   18225.5218
    8886   18455.7828
    8887   18373.9419
    8888   18384.9175
    8889   18378.2077
    8890   18589.4732
    8891   18370.2260
    8892   18386.8791
    8893   18031.7447
    8894   18233.6283
    8895   18448.8151
    8896   18446.2790
    8897   18490.3286
    8898   18457.2792
    8899   18339.3773
    8900   18203.8738
    8901   18309.8505
    8902   18365.7595
    8903   18241.1091
    8904   18416.2047
    8905   18711.8255
    8906   18504.6642
    8907   18658.5072
    8908   18735.8349
    8909   18601.1436
    8910   18217.2596
    8911   18464.5404
    8912   18241.8230
    8913   18685.8312
    8914   18555.7595
    8915   18587.1695
    8916   18266.6112
    8917   18697.9498
    8918   18231.9190
    8919   18323.6383
    8920   18375.9321
    8921   18489.8162
    8922   18660.6538
    8923   18352.7148
    8924   18462.8158
    8925   18633.8409
    8926   18144.3768
    8927   18231.4368
    8928   18072.1421
    8929   18039.3685
    8930   18093.6873
    8931   18318.7293
    8932   18445.7184
    8933   18292.8002
    8934   18618.7739
    8935   18495.5775
    8936   18356.5159
    8937   18403.6734
    8938   18472.5887
    8939   18347.0318
    8940   18828.0807
    8941   18562.1381
    8942   18526.1171
    8943   18258.6202
    8944   18253.7279
    8945   18263.5804
    8946   18472.0441
    8947   18547.5692
    8948   18544.9940
    8949   18450.9785
    8950   18189.8942
    8951   18141.1353
    8952   18245.9753
    8953   18102.2211
    8954   17934.7467
    8955   17996.8539
    8956   17999.9837
    8957   18164.1858
    8958   18181.3943
    8959   18644.9126
    8960   18547.8190
    8961   18240.2098
    8962   18056.3941
    8963   18556.1288
    8964   18486.2334
    8965   18603.0837
    8966   18520.7616
    8967   18586.7804
    8968   17971.2211
    8969   18292.7158
    8970   18312.5476
    8971   18534.4754
    8972   18378.7457
    8973   18525.8620
    8974   18217.3993
    8975   18530.2434
    8976   18363.4155
    8977   18408.7139
    8978   18421.1102
    8979   18158.3741
    8980   18090.9950
    8981   18421.9831
    8982   18044.9707
    8983   18510.0412
    8984   18383.3903
    8985   18260.5986
    8986   18585.6120
    8987   18466.3269
    8988   18382.4333
    8989   18577.0009
    8990   18325.9294
    8991   18256.2252
    8992   18435.8495
    8993   18105.7005
    8994   18086.0832
    8995   18372.4537
    8996   18426.2953
    8997   18661.7418
    8998   18566.3935
    8999   18692.4493
    9000   18468.3022
    9001   18449.3004
    9002   18594.2553
    9003   18428.2076
    9004   18381.5091
    9005   18491.7029
    9006   18534.5249
    9007   18396.3482
    9008   18386.5030
    9009   18547.4122
    9010   18422.2109
    9011   18473.4237
    9012   18098.9477
    9013   18457.1456
    9014   18367.6027
    9015   18287.5521
    9016   18380.2939
    9017   18464.8182
    9018   18209.2056
    9019   18587.8123
    9020   18520.2566
    9021   18340.3013
    9022   18414.8836
    9023   18423.8717
    9024   18577.8348
    9025   18547.3139
    9026   18545.3130
    9027   18517.1452
    9028   18479.5081
    9029   18503.1462
    9030   18589.8019
    9031   18193.2061
    9032   18453.1696
    9033   18199.1602
    9034   18333.4542
    9035   18235.0000
    9036   18688.7003
    9037   18487.6783
    9038   18396.1823
    9039   18501.3904
    9040   18353.8164
    9041   18608.5948
    9042   18128.4124
    9043   18515.9939
    9044   18307.1060
    9045   18358.3511
    9046   18498.4251
    9047   18478.5782
    9048   18469.6403
    9049   18414.9745
    9050   18197.4048
    9051   18505.9688
    9052   18253.5698
    9053   18534.7989
    9054   18441.2761
    9055   18582.7454
    9056   18460.6689
    9057   18249.4942
    9058   18427.1295
    9059   18423.5020
    9060   18694.9908
    9061   18344.1478
    9062   18144.8835
    9063   18366.9205
    9064   18629.5462
    9065   18415.2626
    9066   18461.6522
    9067   18689.7818
    9068   18662.0318
    9069   18606.0420
    9070   18740.9898
    9071   18708.6100
    9072   18610.9730
    9073   18274.4547
    9074   18414.4239
    9075   18606.8957
    9076   18743.8356
    9077   18600.8713
    9078   18437.2718
    9079   18530.2621
    9080   18655.7322
    9081   18301.8151
    9082   18635.5314
    9083   18432.4857
    9084   18320.3955
    9085   18559.3416
    9086   18601.4566
    9087   18221.0914
    9088   18207.3286
    9089   18281.4812
    9090   18250.7003
    9091   18306.5593
    9092   18437.2404
    9093   18174.0233
    9094   18244.6040
    9095   18553.9426
    9096   18569.1644
    9097   18329.7151
    9098   18528.1509
    9099   18473.8253
    9100   18391.7094
    9101   18533.3845
    9102   18138.1044
    9103   18533.5052
    9104   18216.2184
    9105   18437.3669
    9106   18571.6028
    9107   18368.9319
    9108   18140.1869
    9109   18285.4563
    9110   18407.3746
    9111   18514.3134
    9112   18586.6531
    9113   18224.4504
    9114   18585.9935
    9115   18328.8734
    9116   18361.8213
    9117   18435.0659
    9118   18256.7857
    9119   18600.5875
    9120   18604.5702
    9121   18700.1571
    9122   18671.9019
    9123   18779.0534
    9124   19010.8792
    9125   18795.8410
    9126   18496.4769
    9127   18627.1503
    9128   18509.5564
    9129   18739.6033
    9130   18652.3067
    9131   18860.3664
    9132   18929.6019
    9133   19035.4608
    9134   18907.6075
    9135   18832.7749
    9136   18951.0322
    9137   18775.4240
    9138   18682.3961
    9139   18847.6859
    9140   18833.8740
    9141   19096.4509
    9142   18902.0568
    9143   18707.7863
    9144   18924.1492
    9145   18991.0118
    9146   18537.6720
    9147   19099.4392
    9148   18794.4225
    9149   18783.1895
    9150   18740.0123
    9151   18784.0163
    9152   18758.3504
    9153   18591.7613
    9154   19118.0602
    9155   18775.1960
    9156   18765.9251
    9157   18793.2072
    9158   18789.1254
    9159   18714.2814
    9160   18739.3558
    9161   18844.2198
    9162   18587.1072
    9163   18775.6898
    9164   18525.4124
    9165   18788.0406
    9166   18796.4881
    9167   18577.5416
    9168   18385.3015
    9169   18805.7314
    9170   18729.1782
    9171   18761.0649
    9172   18617.8867
    9173   18858.2396
    9174   18157.8213
    9175   18799.4128
    9176   18543.6231
    9177   18751.3092
    9178   18802.2374
    9179   18687.7680
    9180   18527.8932
    9181   18925.3467
    9182   18807.3389
    9183   18859.3898
    9184   18447.1040
    9185   18525.1007
    9186   18667.0124
    9187   18873.2604
    9188   18705.9562
    9189   18593.2013
    9190   18667.6369
    9191   18606.9469
    9192   18500.1466
    9193   18506.6404
    9194   18453.2115
    9195   18722.7946
    9196   18738.3514
    9197   18363.1089
    9198   18311.3635
    9199   18352.1585
    9200   18293.0314
    9201   18464.7857
    9202   18435.6765
    9203   18592.3297
    9204   18640.8288
    9205   18614.9586
    9206   18451.9387
    9207   18327.6039
    9208   18618.9040
    9209   19006.9138
    9210   18708.1174
    9211   19039.1355
    9212   18679.0207
    9213   18977.2794
    9214   18787.5322
    9215   18774.0066
    9216   18688.3584
    9217   18596.0612
    9218   18474.2181
    9219   18428.9664
    9220   18514.0166
    9221   18486.9107
    9222   18407.9506
    9223   18552.5265
    9224   18837.1840
    9225   18855.6588
    9226   18931.4220
    9227   18954.7671
    9228   18572.5632
    9229   18750.0376
    9230   18444.6583
    9231   19046.7811
    9232   19248.5286
    9233   19028.2080
    9234   18667.7862
    9235   18718.9232
    9236   18235.1896
    9237   18573.8643
    9238   18694.8278
    9239   18518.4318
    9240   18248.7018
    9241   18355.1497
    9242   18364.8714
    9243   18498.1771
    9244   18354.8480
    9245   18400.3946
    9246   18303.6979
    9247   18696.8077
    9248   18207.8432
    9249   18460.4672
    9250   18378.5440
    9251   18428.4565
    9252   18564.1098
    9253   18359.7403
    9254   18610.4694
    9255   18423.8493
    9256   18840.1626
    9257   18444.9305
    9258   18561.2379
    9259   18397.6643
    9260   18420.1741
    9261   18575.0611
    9262   18777.7741
    9263   18919.5370
    9264   18791.9096
    9265   18708.5943
    9266   18511.4135
    9267   18503.3199
    9268   18604.2611
    9269   18383.9660
    9270   18693.6612
    9271   18708.5017
    9272   19003.1714
    9273   18978.4070
    9274   18536.2322
    9275   18905.2343
    9276   18387.4646
    9277   18628.7739
    9278   18614.6400
    9279   18360.1566
    9280   18484.0309
    9281   18646.1051
    9282   18724.7250
    9283   18300.5569
    9284   18874.0308
    9285   18479.5722
    9286   18804.2399
    9287   18597.7576
    9288   18511.6765
    9289   18460.5581
    9290   18385.9605
    9291   18456.5625
    9292   18470.4368
    9293   18661.8861
    9294   18761.6222
    9295   18975.2054
    9296   18687.5410
    9297   18622.5227
    9298   18656.7841
    9299   18777.9474
    9300   18317.3461
    9301   18654.7269
    9302   18195.0696
    9303   18694.4766
    9304   18471.6695
    9305   17934.5515
    9306   18489.3034
    9307   18412.4613
    9308   18319.9947
    9309   18275.7246
    9310   18459.8317
    9311   18259.9496
    9312   18543.0652
    9313   18255.3952
    9314   18161.6965
    9315   18529.4955
    9316   18472.1215
    9317   18203.4630
    9318   18554.2409
    9319   18701.2272
    9320   18488.7189
    9321   18618.9977
    9322   18811.7353
    9323   18614.1363
    9324   18545.8619
    9325   18651.7457
    9326   18454.3313
    9327   18426.9332
    9328   18628.6218
    9329   18589.8397
    9330   18422.8729
    9331   18490.2575
    9332   18657.8631
    9333   18436.6358
    9334   18640.3846
    9335   18587.8595
    9336   18271.6183
    9337   18584.2411
    9338   18415.4524
    9339   18751.6992
    9340   18303.1546
    9341   18535.7069
    9342   18562.4475
    9343   18440.5635
    9344   18410.0051
    9345   18521.0377
    9346   18112.2995
    9347   18205.9740
    9348   18215.4043
    9349   18379.2852
    9350   18183.5989
    9351   18471.5011
    9352   18636.0257
    9353   18485.6181
    9354   18300.0908
    9355   18521.7049
    9356   18065.9101
    9357   18230.4603
    9358   18579.7448
    9359   18562.3362
    9360   18471.3841
    9361   18447.2807
    9362   18447.7150
    9363   18305.7334
    9364   18401.6404
    9365   18486.3976
    9366   18518.8348
    9367   18243.4690
    9368   18628.0479
    9369   18083.4127
    9370   18421.5206
    9371   18080.0512
    9372   18526.1976
    9373   18133.4419
    9374   18283.6467
    9375   18558.5641
    9376   18200.1556
    9377   18456.1806
    9378   18360.8247
    9379   18279.3502
    9380   18370.9037
    9381   18222.5576
    9382   18698.4185
    9383   18662.4469
    9384   18465.9911
    9385   18516.6270
    9386   18557.3849
    9387   18549.4158
    9388   18599.3278
    9389   18554.1208
    9390   18621.6071
    9391   18713.0322
    9392   18467.5575
    9393   18518.9168
    9394   18509.2369
    9395   18331.0429
    9396   18471.0827
    9397   18387.4429
    9398   18390.0886
    9399   18373.9165
    9400   18477.4781
    9401   18950.2125
    9402   18930.1403
    9403   18726.8272
    9404   18774.5199
    9405   18529.2130
    9406   18232.9476
    9407   18684.4643
    9408   18797.4709
    9409   18672.4372
    9410   18560.2249
    9411   18668.1099
    9412   18689.8394
    9413   18863.4030
    9414   18370.4784
    9415   18476.5877
    9416   18516.9043
    9417   18345.3206
    9418   18305.9353
    9419   18372.2712
    9420   18626.2379
    9421   18473.2852
    9422   18317.3869
    9423   18499.3654
    9424   18390.4962
    9425   18354.0341
    9426   18099.9757
    9427   18130.7440
    9428   18170.9027
    9429   18202.6928
    9430   18161.2015
    9431   18133.6141
    9432   18643.7181
    9433   18297.7240
    9434   18311.6780
    9435   18295.6672
    9436   18374.6617
    9437   18291.7879
    9438   18283.8050
    9439   18299.5451
    9440   18404.7082
    9441   18272.0995
    9442   18569.1832
    9443   18627.5032
    9444   18463.5387
    9445   18446.3975
    9446   18430.9713
    9447   18411.4919
    9448   18395.3099
    9449   18412.8278
    9450   18198.2000
    9451   18156.3441
    9452   18527.4042
    9453   18336.8975
    9454   18237.7213
    9455   18522.2032
    9456   18451.2173
    9457   18283.4221
    9458   18119.1946
    9459   18436.2405
    9460   18253.4149
    9461   18315.0452
    9462   18282.1498
    9463   18293.3050
    9464   18272.8420
    9465   18448.1333
    9466   18380.8440
    9467   18452.3572
    9468   18074.7827
    9469   19060.0627
    9470   18711.6528
    9471   18809.3020
    9472   18478.9556
    9473   18532.3723
    9474   18291.9492
    9475   18502.0289
    9476   18156.7124
    9477   18294.5153
    9478   18477.1499
    9479   18574.5621
    9480   18214.9281
    9481   18501.0797
    9482   18222.5701
    9483   18456.1764
    9484   18490.9044
    9485   18228.7295
    9486   18657.4370
    9487   18453.6884
    9488   18450.8989
    9489   18678.0886
    9490   18658.5826
    9491   18411.7373
    9492   18640.8937
    9493   18531.0566
    9494   18544.2487
    9495   18625.5802
    9496   18566.7998
    9497   18654.2742
    9498   18684.4610
    9499   18704.8985
    9500   18659.6392
    9501   18822.5008
    9502   18502.9349
    9503   18555.3333
    9504   18479.5338
    9505   18645.1170
    9506   18463.6774
    9507   18466.9277
    9508   18630.4671
    9509   18561.8181
    9510   18431.2787
    9511   18338.5112
    9512   18598.7956
    9513   18537.0738
    9514   18833.2187
    9515   18590.2760
    9516   18685.9703
    9517   18544.0231
    9518   18409.9347
    9519   18744.5593
    9520   18598.1364
    9521   18394.1173
    9522   18467.6698
    9523   18819.1749
    9524   18335.5671
    9525   18954.6903
    9526   18865.5399
    9527   18626.9465
    9528   18436.4558
    9529   18742.2290
    9530   18805.9768
    9531   18751.4994
    9532   18540.2157
    9533   18451.8388
    9534   18675.0959
    9535   18365.4210
    9536   18792.0066
    9537   18791.6757
    9538   18738.3620
    9539   19091.1822
    9540   18840.5188
    9541   18719.3485
    9542   18597.9352
    9543   18611.6405
    9544   18480.1974
    9545   18674.5155
    9546   18845.8737
    9547   18728.6854
    9548   18446.4034
    9549   18356.5781
    9550   18622.7726
    9551   18433.6101
    9552   18608.3544
    9553   18490.8716
    9554   18315.0033
    9555   18579.7124
    9556   18234.6946
    9557   18391.7526
    9558   18588.4337
    9559   18505.6627
    9560   18471.7567
    9561   18577.5171
    9562   18264.7057
    9563   18329.9270
    9564   18680.4192
    9565   18343.2377
    9566   18403.8918
    9567   18393.0678
    9568   18274.5011
    9569   18316.6041
    9570   18652.5323
    9571   18719.6241
    9572   18375.2776
    9573   18671.5262
    9574   18361.8429
    9575   18425.3612
    9576   18467.4251
    9577   18567.5454
    9578   18440.6674
    9579   18375.8704
    9580   18685.3659
    9581   18359.5396
    9582   18637.7816
    9583   18770.1270
    9584   18590.1369
    9585   18318.7063
    9586   18705.6160
    9587   18462.4491
    9588   18211.3026
    9589   18306.7304
    9590   18182.0969
    9591   18525.2316
    9592   18264.8756
    9593   18291.6719
    9594   18397.1736
    9595   18173.2498
    9596   18539.2605
    9597   18272.5266
    9598   18769.8560
    9599   18282.0753
    9600   18381.9504
    9601   18547.8156
    9602   18462.2093
    9603   18477.9465
    9604   18392.5321
    9605   18874.6066
    9606   18467.1779
    9607   18698.1880
    9608   18270.9065
    9609   18390.0746
    9610   18465.2717
    9611   18348.6335
    9612   18559.6571
    9613   18493.6978
    9614   18438.3527
    9615   18239.3908
    9616   18291.3229
    9617   18262.0896
    9618   18484.2914
    9619   18379.2717
    9620   18540.7874
    9621   18672.0952
    9622   18476.1536
    9623   18468.2038
    9624   18340.3990
    9625   18373.9784
    9626   18680.1186
    9627   18537.4828
    9628   18417.3907
    9629   18589.1450
    9630   18655.0615
    9631   18488.7277
    9632   18581.6612
    9633   18860.2201
    9634   19035.7717
    9635   18445.9523
    9636   18578.0941
    9637   18849.0831
    9638   18435.8175
    9639   18449.9904
    9640   18613.8971
    9641   18594.0657
    9642   18596.2829
    9643   18718.1480
    9644   18144.5314
    9645   18576.8231
    9646   18260.4698
    9647   18092.4286
    9648   18001.6296
    9649   18111.6197
    9650   18230.9395
    9651   18344.3137
    9652   18393.4838
    9653   18356.2228
    9654   18254.9931
    9655   18406.2202
    9656   18365.0116
    9657   18493.2784
    9658   18257.3660
    9659   18600.3897
    9660   18511.3027
    9661   18260.0134
    9662   18409.8709
    9663   18124.2037
    9664   18376.7788
    9665   18515.4824
    9666   18220.2240
    9667   18400.5529
    9668   18334.4297
    9669   18680.4389
    9670   18290.6590
    9671   18240.8684
    9672   18393.5637
    9673   18749.5368
    9674   18645.7171
    9675   18397.2693
    9676   18203.1165
    9677   18343.4334
    9678   18648.9234
    9679   18284.7982
    9680   18726.7078
    9681   18015.4755
    9682   18201.3102
    9683   18331.0056
    9684   18305.3039
    9685   18180.5551
    9686   18135.4928
    9687   18373.2824
    9688   18231.3685
    9689   18338.7492
    9690   18369.6090
    9691   18086.7853
    9692   18310.0417
    9693   18051.6145
    9694   18362.6139
    9695   18217.7916
    9696   18142.6099
    9697   18498.7604
    9698   18202.1629
    9699   18148.0938
    9700   18213.7572
    9701   18354.9991
    9702   18344.3222
    9703   18049.6605
    9704   17949.1830
    9705   18054.2719
    9706   18114.0056
    9707   18039.3200
    9708   18111.4710
    9709   18100.8726
    9710   18177.5727
    9711   18165.8813
    9712   18035.9538
    9713   17758.2109
    9714   17986.2469
    9715   18033.9928
    9716   18356.1213
    9717   18262.4525
    9718   18209.5925
    9719   18161.9066
    9720   18194.8986
    9721   17989.5126
    9722   18351.3750
    9723   18230.5858
    9724   18284.2496
    9725   18261.3670
    9726   18191.6854
    9727   18074.3774
    9728   18385.6204
    9729   17955.4832
    9730   18189.3929
    9731   18035.1157
    9732   18209.9477
    9733   18009.9010
    9734   18252.5030
    9735   18191.4552
    9736   18385.9555
    9737   18005.9944
    9738   18087.8842
    9739   18177.5598
    9740   18132.7306
    9741   18439.2609
    9742   18211.4167
    9743   18118.8643
    9744   18143.4020
    9745   18184.9844
    9746   18080.2321
    9747   18307.8254
    9748   18134.7616
    9749   18362.2981
    9750   18046.2158
    9751   18084.9830
    9752   18150.7037
    9753   18062.6828
    9754   17916.6233
    9755   17888.5822
    9756   18430.1944
    9757   18088.0329
    9758   18147.3481
    9759   18182.6657
    9760   18367.5586
    9761   17935.6677
    9762   18085.6931
    9763   18045.8971
    9764   18533.3541
    9765   18333.4661
    9766   18565.3336
    9767   18173.0173
    9768   18320.9484
    9769   18013.4105
    9770   18225.5709
    9771   18051.8345
    9772   18254.8163
    9773   18457.1055
    9774   18139.8889
    9775   17958.4629
    9776   18075.3655
    9777   18182.6421
    9778   18431.0244
    9779   18362.3153
    9780   18591.6268
    9781   18643.6814
    9782   18331.6779
    9783   18431.6068
    9784   18195.6547
    9785   18059.9210
    9786   18084.9188
    9787   18408.0066
    9788   18270.1419
    9789   18099.9568
    9790   18179.7050
    9791   18187.4061
    9792   18405.0234
    9793   18336.3069
    9794   18382.3342
    9795   18445.8050
    9796   18403.8502
    9797   18462.8194
    9798   18449.1697
    9799   18623.4197
    9800   18358.2693
    9801   18169.3338
    9802   18391.1391
    9803   18071.5336
    9804   18287.8021
    9805   18269.8237
    9806   18125.0337
    9807   18245.9213
    9808   18443.0276
    9809   18276.4092
    9810   18093.5512
    9811   17902.3082
    9812   18352.2000
    9813   18199.7727
    9814   18015.3093
    9815   18432.3825
    9816   17920.3193
    9817   18554.4802
    9818   18273.9867
    9819   18038.9149
    9820   18331.7628
    9821   18010.4709
    9822   18231.6623
    9823   18425.7981
    9824   18273.3250
    9825   18059.1700
    9826   18046.6773
    9827   17879.7583
    9828   18004.4673
    9829   18034.7050
    9830   18075.6272
    9831   18406.2316
    9832   18226.5210
    9833   18177.5803
    9834   17950.7999
    9835   18028.2662
    9836   18078.7001
    9837   18280.8855
    9838   18091.4273
    9839   18046.8426
    9840   17938.6887
    9841   18173.7380
    9842   17987.5662
    9843   18144.4072
    9844   18309.4449
    9845   18107.4547
    9846   18345.0852
    9847   18361.6694
    9848   18673.2055
    9849   18292.0612
    9850   18430.2466
    9851   18039.3051
    9852   18788.9693
    9853   18679.1308
    9854   18340.6301
    9855   18344.5487
    9856   18198.6182
    9857   18224.9542
    9858   18725.9635
    9859   18380.8217
    9860   18601.1894
    9861   18586.6111
    9862   18205.0229
    9863   18487.2529
    9864   18127.5810
    9865   18351.3122
    9866   18237.0010
    9867   17909.9407
    9868   18317.3964
    9869   17924.1206
    9870   18241.2644
    9871   17788.2708
    9872   17945.2627
    9873   18170.1076
    9874   17933.7044
    9875   18179.7381
    9876   17914.9787
    9877   17954.3256
    9878   17941.0459
    9879   17928.5991
    9880   17999.6213
    9881   18136.2483
    9882   18051.9971
    9883   17964.6511
    9884   18051.2156
    9885   18126.3346
    9886   17935.4982
    9887   18129.0961
    9888   18031.7872
    9889   18070.3944
    9890   18000.3274
    9891   18201.4852
    9892   18293.7667
    9893   18111.4300
    9894   18176.1277
    9895   18109.5843
    9896   17837.5930
    9897   18146.1635
    9898   18121.2398
    9899   17978.2705
    9900   18190.2717
    9901   18099.0820
    9902   17866.8517
    9903   18157.5010
    9904   18018.2387
    9905   18356.3888
    9906   17890.2149
    9907   18034.1269
    9908   18165.7007
    9909   18224.3968
    9910   18264.5439
    9911   18408.6707
    9912   18383.8619
    9913   18193.9731
    9914   18099.9540
    9915   18332.3752
    9916   18081.8472
    9917   18203.6644
    9918   18380.3799
    9919   18180.6116
    9920   18307.8516
    9921   18350.3425
    9922   18437.7353
    9923   18324.8596
    9924   18383.3535
    9925   18377.3571
    9926   18363.4714
    9927   18363.1013
    9928   18403.2978
    9929   18285.2133
    9930   18060.3122
    9931   18330.9276
    9932   18145.4886
    9933   18098.9526
    9934   18377.1303
    9935   18351.1969
    9936   18150.2366
    9937   18091.0494
    9938   18527.6825
    9939   18472.2049
    9940   18113.5381
    9941   18097.9037
    9942   18236.0918
    9943   18276.1164
    9944   18461.1933
    9945   18242.3795
    9946   17778.7923
    9947   17999.9403
    9948   17996.4860
    9949   18490.3735
    9950   18343.4817
    9951   18175.5466
    9952   18158.1641
    9953   18092.0519
    9954   18042.0895
    9955   18273.8466
    9956   17950.6104
    9957   18281.4570
    9958   18174.7423
    9959   17978.1744
    9960   18405.0360
    9961   18121.8292
    9962   18304.8015
    9963   18198.3760
    9964   18232.6676
    9965   18203.5008
    9966   18259.1381
    9967   18384.9249
    9968   18168.1958
    9969   18461.1580
    9970   18630.3018
    9971   18336.7244
    9972   18222.5731
    9973   18580.3444
    9974   18673.7136
    9975   18505.6558
    9976   18448.0703
    9977   18534.2900
    9978   18291.6818
    9979   18657.6993
    9980   18467.8663
    9981   18272.8860
    9982   18478.2654
    9983   18418.5096
    9984   18335.3730
    9985   18096.2246
    9986   18312.3448
    9987   18592.2739
    9988   18564.3414
    9989   18298.5691
    9990   18395.9723
    9991   18373.0766
    9992   18299.7964
    9993   18778.1722
    9994   18365.0055
    9995   18524.7219
    9996   18462.6422
    9997   18679.0527
    9998   18250.4630
    9999   18458.1008
   10000   18526.4660
   10001   19299.6426
   10002   19214.1432
   10003   19365.0118
   10004   19215.9423
   10005   19390.4528
   10006   19226.4943
   10007   19512.3700
   10008   19390.1911
   10009   19288.9764
   10010   19258.3567
   10011   19340.1324
   10012   19118.4572
   10013   19273.5002
   10014   19341.3508
   10015   19124.2283
   10016   19476.4941
   10017   19424.4493
   10018   19276.4178
   10019   19201.4526
   10020   19623.7032
   10021   19427.1736
   10022   19675.1391
   10023   19437.1242
   10024   19510.9057
   10025   19545.4521
   10026   19602.8302
   10027   19473.6804
   10028   19510.2885
   10029   19597.3823
   10030   19271.6970
   10031   19072.1826
   10032   19640.0905
   10033   19205.6491
   10034   19384.4194
   10035   19355.9521
   10036   19277.3626
   10037   19535.1034
   10038   19372.9408
   10039   19362.6303
   10040   19264.4882
   10041   19256.4519
   10042   19474.9343
   10043   19529.8236
   10044   19470.9103
   10045   19685.1578
   10046   19402.3368
   10047   19490.7438
   10048   19536.0121
   10049   19602.8704
   10050   19326.8260
   10051   19440.9828
   10052   19521.2630
   10053   19446.8268
   10054   19375.6619
   10055   19491.9541
   10056   19526.8715
   10057   19546.0311
   10058   19342.5808
   10059   19283.0978
   10060   19376.7263
   10061   19392.8631
   10062   19384.1510
   10063   19090.4950
   10064   19476.5761
   10065   19244.7201
   10066   19480.9824
   10067   19534.7107
   10068   19327.6865
   10069   19295.5662
   10070   19360.2889
   10071   19480.7673
   10072   19556.6566
   10073   19320.7842
   10074   19289.4070
   10075   19213.8090
   10076   19354.0811
   10077   19478.6407
   10078   19418.9694
   10079   19344.0950
   10080   19520.3770
   10081   18986.1219
   10082   19439.7684
   10083   19191.7235
   10084   19220.0026
   10085   19424.7828
   10086   19165.9589
   10087   19449.7194
   10088   19254.1420
   10089   19285.3420
   10090   19416.4709
   10091   19456.3256
   10092   19049.0121
   10093   19189.0455
   10094   19121.2044
   10095   19268.4568
   10096   19186.2047
   10097   19350.8708
   10098   19253.2899
   10099   19425.9488
   10100   19371.2542
   10101   19185.3258
   10102   19519.7773
   10103   19223.8744
   10104   19185.8580
   10105   18914.8324
   10106   19070.1172
   10107   19178.0811
   10108   18950.0660
   10109   19443.9794
   10110   19174.3781
   10111   19370.2400
   10112   19061.2756
   10113   19312.4763
   10114   19195.0903
   10115   19230.7543
   10116   19377.3496
   10117   19239.9962
   10118   19060.4017
   10119   19144.1670
   10120   19207.3219
   10121   18911.0119
   10122   19109.7886
   10123   19123.3480
   10124   19367.9540
   10125   19366.3580
   10126   19482.2688
   10127   19439.4705
   10128   19298.6921
   10129   19667.1216
   10130   19592.8921
   10131   19152.3636
   10132   19463.2969
   10133   19315.1798
   10134   19394.8881
   10135   19273.8968
   10136   19368.7593
   10137   19342.0086
   10138   19495.3224
   10139   19208.0909
   10140   18976.2512
   10141   19354.4733
   10142   19411.8158
   10143   19369.6879
   10144   19326.8055
   10145   19655.9031
   10146   19121.3139
   10147   19250.9815
   10148   19145.7261
   10149   19388.0560
   10150   19452.1563
   10151   19313.6933
   10152   19529.4420
   10153   19084.8966
   10154   19015.0856
   10155   19255.0692
   10156   19291.8976
   10157   19224.2667
   10158   19322.9111
   10159   19236.6950
   10160   19109.5136
   10161   19092.4933
   10162   19379.0317
   10163   19200.1698
   10164   19131.1998
   10165   18967.9054
   10166   19067.2252
   10167   19086.7674
   10168   19385.8225
   10169   19354.7577
   10170   19230.3216
   10171   19176.0077
   10172   19224.7044
   10173   19065.7406
   10174   19209.5661
   10175   19308.6313
   10176   19217.1410
   10177   19433.4450
   10178   19178.3990
   10179   19018.0486
   10180   19261.5018
   10181   19024.0631
   10182   19285.8658
   10183   19436.1198
   10184   19452.5890
   10185   19556.7561
   10186   19195.9696
   10187   19362.2321
   10188   19555.9713
   10189   19398.6120
   10190   19330.0974
   10191   19555.4127
   10192   19416.2452
   10193   19066.3361
   10194   19109.3129
   10195   19183.2479
   10196   19023.8984
   10197   19474.8522
   10198   19150.4508
   10199   19291.3082
   10200   19154.8741
   10201   19337.9809
   10202   19124.7601
   10203   19121.4752
   10204   19212.2760
   10205   19398.4916
   10206   19523.0987
   10207   19383.6122
   10208   19110.9249
   10209   19256.4105
   10210   19445.5611
   10211   19428.0484
   10212   19268.6395
   10213   19399.9462
   10214   18991.4475
   10215   19302.5497
   10216   19212.7603
   10217   19241.6951
   10218   19262.4398
   10219   19097.3541
   10220   18976.4300
   10221   19415.8983
   10222   19212.2267
   10223   19060.0932
   10224   18986.7953
   10225   19089.9360
   10226   19288.0066
   10227   19152.5901
   10228   19079.3605
   10229   19281.3133
   10230   19404.9712
   10231   19133.0947
   10232   19336.5594
   10233   19210.5714
   10234   19046.7143
   10235   19279.5401
   10236   19043.3137
   10237   18989.5525
   10238   19103.7938
   10239   19228.4050
   10240   19073.8443
   10241   19151.7851
   10242   18937.5095
   10243   18756.7234
   10244   19011.1394
   10245   18579.1498
   10246   18897.9881
   10247   18743.6894
   10248   18932.1554
   10249   18892.7372
   10250   18799.5543
   10251   18897.6766
   10252   19112.2675
   10253   18805.6870
   10254   18877.4217
   10255   19131.1869
   10256   19012.7800
   10257   19105.5145
   10258   18935.7223
   10259   18772.8503
   10260   18912.8820
   10261   18801.7106
   10262   18779.2982
   10263   18972.4633
   10264   19054.1266
   10265   18740.2729
   10266   18787.1275
   10267   18839.5694
   10268   19233.0307
   10269   19032.6969
   10270   19246.6573
   10271   19101.5431
   10272   18789.2487
   10273   18708.8798
   10274   19216.0149
   10275   19177.2024
   10276   18978.8933
   10277   19048.4525
   10278   18885.5651
   10279   19096.1488
   10280   19123.0791
   10281   19109.4805
   10282   18825.7223
   10283   19033.8304
   10284   18813.1169
   10285   18932.9850
   10286   19266.9762
   10287   18889.9231
   10288   18928.0750
   10289   18891.0413
   10290   18822.0365
   10291   19013.1351
   10292   18771.9683
   10293   18603.3168
   10294   19029.2833
   10295   18717.2409
   10296   18699.7454
   10297   18853.3083
   10298   19267.9595
   10299   19030.2961
   10300   18420.9156
   10301   18988.9225
   10302   19147.1236
   10303   18981.8185
   10304   18412.2110
   10305   19301.3967
   10306   19098.3824
   10307   18932.2676
   10308   18724.5534
   10309   18717.2462
   10310   18949.9782
   10311   18560.1983
   10312   18699.0772
   10313   18854.1718
   10314   18819.8343
   10315   18760.3227
   10316   18800.1437
   10317   18883.9275
   10318   18689.3775
   10319   18657.6978
   10320   18691.2904
   10321   18893.4535
   10322   18536.4915
   10323   18684.4228
   10324   18699.1108
   10325   18676.1206
   10326   19018.7011
   10327   18522.9910
   10328   18763.0892
   10329   18985.3838
   10330   18811.5507
   10331   18901.9292
   10332   18878.9873
   10333   18725.6908
   10334   18904.4986
   10335   18602.9505
   10336   18861.4301
   10337   19158.1829
   10338   18761.9941
   10339   18670.9558
   10340   18968.7920
   10341   18858.5231
   10342   19175.9319
   10343   18877.0000
   10344   19133.9170
   10345   18677.8358
   10346   18918.2515
   10347   18763.3307
   10348   19152.6892
   10349   18961.3271
   10350   18503.1166
   10351   18432.4328
   10352   18949.7224
   10353   18732.0211
   10354   18743.1767
   10355   18912.5830
   10356   19094.9323
   10357   18976.1867
   10358   18584.1562
   10359   18872.9841
   10360   18741.7271
   10361   18913.5112
   10362   19031.1017
   10363   18624.6996
   10364   18615.5051
   10365   18476.4393
   10366   18526.7002
   10367   18711.8817
   10368   18759.4299
   10369   18812.5677
   10370   18612.2445
   10371   18668.2672
   10372   18624.6955
   10373   18725.7988
   10374   18678.0254
   10375   18664.0404
   10376   18577.0031
   10377   18530.8227
   10378   18606.4618
   10379   18833.3903
   10380   18505.2587
   10381   18693.5066
   10382   18678.8972
   10383   19029.3625
   10384   18674.1506
   10385   18701.9627
   10386   18670.7836
   10387   18596.3029
   10388   18824.3614
   10389   18641.1775
   10390   18804.1903
   10391   18817.5457
   10392   18846.4371
   10393   19037.6225
   10394   18838.7113
   10395   18680.6190
   10396   18862.3122
   10397   18614.8445
   10398   18672.9405
   10399   18768.0060
   10400   18621.5198
   10401   19170.3032
   10402   18976.6258
   10403   18935.0502
   10404   19007.7780
   10405   18616.2830
   10406   18952.0144
   10407   18735.8637
   10408   18816.1160
   10409   18669.4501
   10410   18920.6349
   10411   18676.4304
   10412   18445.8073
   10413   18706.3314
   10414   18734.8609
   10415   18538.4988
   10416   18824.7091
   10417   18721.7021
   10418   18862.8074
   10419   18972.0515
   10420   18791.7556
   10421   19126.4467
   10422   18720.9481
   10423   19095.4241
   10424   18827.6489
   10425   19038.8790
   10426   19263.6870
   10427   19198.9114
   10428   18973.8778
   10429   19174.4716
   10430   19001.2127
   10431   19336.9735
   10432   19059.7043
   10433   18945.6186
   10434   19102.6022
   10435   19351.5794
   10436   19169.2240
   10437   19231.8091
   10438   19256.6498
   10439   18827.5231
   10440   19353.9060
   10441   19101.4900
   10442   19029.5801
   10443   19139.5065
   10444   19281.5084
   10445   18953.8115
   10446   19399.9049
   10447   19036.6179
   10448   18820.1736
   10449   18972.5758
   10450   19148.1658
   10451   19058.2233
   10452   18808.0654
   10453   18881.4593
   10454   18667.2683
   10455   18720.3186
   10456   18697.2328
   10457   18786.7623
   10458   18872.9674
   10459   18744.3329
   10460   18973.0716
   10461   18607.6135
   10462   18681.9200
   10463   18481.7504
   10464   18986.4915
   10465   18849.8347
   10466   18785.5366
   10467   18891.3288
   10468   18673.0980
   10469   18962.0593
   10470   18802.9347
   10471   18796.6118
   10472   18981.1940
   10473   18876.5588
   10474   18652.8425
   10475   18658.7574
   10476   18749.4896
   10477   18828.9321
   10478   18668.4757
   10479   18512.2654
   10480   18719.4344
   10481   18597.1112
   10482   19124.1306
   10483   18898.9442
   10484   18743.4682
   10485   19048.8305
   10486   18746.3134
   10487   18922.5936
   10488   18682.7033
   10489   18705.3656
   10490   19024.7732
   10491   18709.5916
   10492   18689.2181
   10493   18741.9046
   10494   18595.4865
   10495   18355.4221
   10496   18781.7878
   10497   18790.0205
   10498   18668.6339
   10499   19185.1158
   10500   18652.4585
   10501   18467.4416
   10502   18814.2889
   10503   18725.3082
   10504   18990.9469
   10505   18928.1561
   10506   19076.6718
   10507   18846.5695
   10508   19022.6317
   10509   18857.9827
   10510   18986.8973
   10511   18915.7469
   10512   18839.0468
   10513   19075.8166
   10514   19138.1131
   10515   18673.0796
   10516   18850.1898
   10517   18475.8404
   10518   18770.1816
   10519   18897.1041
   10520   18968.3865
   10521   19045.5683
   10522   19052.8191
   10523   18910.6721
   10524   18632.5468
   10525   18902.5108
   10526   18780.7319
   10527   18788.0409
   10528   18752.7547
   10529   19127.6743
   10530   18927.1563
   10531   18810.7377
   10532   18890.1135
   10533   18600.6321
   10534   18799.7163
   10535   18924.5767
   10536   18751.3902
   10537   18877.3180
   10538   19068.6626
   10539   18986.3337
   10540   18592.8557
   10541   18720.2109
   10542   18768.3439
   10543   18661.5169
   10544   18823.2497
   10545   18908.4541
   10546   18787.6097
   10547   18825.7897
   10548   18578.8580
   10549   19017.1425
   10550   18918.7228
   10551   19053.9442
   10552   18712.4521
   10553   18662.4361
   10554   19107.2548
   10555   18746.7658
   10556   18571.9881
   10557   19001.9983
   10558   18557.7808
   10559   18578.6580
   10560   18513.4163
   10561   18421.7456
   10562   18687.4914
   10563   18881.0378
   10564   18733.9863
   10565   19000.2075
   10566   19217.9350
   10567   18764.5106
   10568   19012.5561
   10569   18668.7245
   10570   18538.7399
   10571   18935.8070
   10572   18870.7829
   10573   18940.8427
   10574   18815.6322
   10575   18692.7293
   10576   18917.8398
   10577   18733.9073
   10578   18594.6297
   10579   18622.7589
   10580   18607.8736
   10581   18582.1621
   10582   18678.9953
   10583   18558.6617
   10584   18808.1298
   10585   18644.2847
   10586   18505.3362
   10587   18341.1284
   10588   18413.9752
   10589   18285.0523
   10590   18456.9196
   10591   18106.5240
   10592   18640.0290
   10593   18423.7038
   10594   18739.8393
   10595   18637.3731
   10596   18511.4343
   10597   18795.6134
   10598   18831.9440
   10599   18616.0110
   10600   18822.9157
   10601   18547.4519
   10602   18622.8685
   10603   18901.9747
   10604   18985.2413
   10605   18952.6894
   10606   18904.7881
   10607   18794.8332
   10608   19153.9861
   10609   18996.1770
   10610   18904.5249
   10611   18937.9525
   10612   18879.1674
   10613   18854.7318
   10614   18728.1491
   10615   18705.4293
   10616   18660.4885
   10617   18819.8833
   10618   18953.8039
   10619   18634.4118
   10620   18643.2030
   10621   18729.1637
   10622   18733.3049
   10623   18686.7487
   10624   18917.8799
   10625   18732.4614
   10626   18552.2364
   10627   18745.9378
   10628   18774.1913
   10629   18672.4458
   10630   18663.8348
   10631   18933.2627
   10632   18998.0407
   10633   18804.5476
   10634   18639.8518
   10635   18876.1482
   10636   18743.1450
   10637   18697.6497
   10638   18872.2966
   10639   18783.0461
   10640   18755.9447
   10641   18641.3682
   10642   18836.4959
   10643   18477.8305
   10644   18669.4482
   10645   18540.6993
   10646   18707.4983
   10647   18699.3211
   10648   18764.0547
   10649   18603.5679
   10650   18656.3980
   10651   18299.0187
   10652   18492.4075
   10653   18697.9323
   10654   18217.6661
   10655   18675.5360
   10656   18287.7941
   10657   18187.8353
   10658   18385.4635
   10659   18249.8519
   10660   18607.8719
   10661   18539.6404
   10662   18630.7809
   10663   18283.3672
   10664   18483.3249
   10665   18475.1571
   10666   18608.8606
   10667   18425.1558
   10668   18510.1495
   10669   18575.8316
   10670   18931.8164
   10671   18797.3203
   10672   18870.3254
   10673   19013.5867
   10674   18941.5891
   10675   18852.2190
   10676   18371.6590
   10677   18986.3123
   10678   18833.8094
   10679   18573.9076
   10680   18748.5878
   10681   18356.6752
   10682   18656.0361
   10683   18491.0929
   10684   18591.4128
   10685   18510.8278
   10686   18825.5423
   10687   18646.7947
   10688   18542.8155
   10689   18769.1126
   10690   18424.7755
   10691   18722.9833
   10692   18193.4836
   10693   18498.1179
   10694   18510.8284
   10695   18491.8129
   10696   18594.1195
   10697   18576.2609
   10698   18742.9943
   10699   18628.0026
   10700   18889.2580
   10701   18252.6513
   10702   18395.8286
   10703   18631.4947
   10704   18477.0861
   10705   18635.3894
   10706   18381.9297
   10707   18597.3122
   10708   18399.4076
   10709   18466.3921
   10710   18321.0770
   10711   18579.7831
   10712   18328.8071
   10713   18081.1060
   10714   18433.2259
   10715   18125.8611
   10716   18012.2333
   10717   18236.9114
   10718   18352.4415
   10719   18330.6031
   10720   18150.2414
   10721   18183.0613
   10722   18641.0199
   10723   18218.6363
   10724   18543.9977
   10725   18401.5816
   10726   18394.3833
   10727   18686.3647
   10728   18621.6054
   10729   18504.5908
   10730   18779.9822
   10731   18785.8575
   10732   18590.7527
   10733   18629.5668
   10734   18372.5099
   10735   18461.9013
   10736   18777.2525
   10737   18107.9602
   10738   18413.1122
   10739   18636.2668
   10740   18304.8615
   10741   18364.2964
   10742   18314.1011
   10743   18440.0787
   10744   18560.5400
   10745   18528.4902
   10746   18595.1523
   10747   18361.4931
   10748   18674.5988
   10749   18102.4609
   10750   18585.9132
   10751   18251.4998
   10752   18197.9317
   10753   18019.6198
   10754   18455.7731
   10755   18411.7972
   10756   18761.2064
   10757   18156.0120
   10758   18434.7869
   10759   18383.6302
   10760   18714.6645
   10761   18480.8832
   10762   18269.8988
   10763   18553.3499
   10764   18495.5032
   10765   18026.8364
   10766   18228.9098
   10767   18204.8225
   10768   18325.2419
   10769   18449.9473
   10770   18423.0545
   10771   18648.8168
   10772   18248.5871
   10773   18352.2827
   10774   18344.1718
   10775   18587.7932
   10776   18421.5770
   10777   18810.2249
   10778   18917.9317
   10779   18772.4824
   10780   19235.4149
   10781   18850.5155
   10782   18542.8066
   10783   18514.2844
   10784   18607.2736
   10785   18718.0837
   10786   18687.3076
   10787   18760.3972
   10788   18361.0172
   10789   18700.9675
   10790   18594.5774
   10791   18517.0811
   10792   18637.9973
   10793   18421.8784
   10794   18770.8530
   10795   18674.1096
   10796   18458.2135
   10797   18501.0543
   10798   18480.1353
   10799   18756.9174
   10800   18540.7803
   10801   18608.3512
   10802   18910.4319
   10803   18747.5706
   10804   18356.8119
   10805   18675.8367
   10806   18581.8635
   10807   18585.5196
   10808   18860.8638
   10809   18697.7477
   10810   18843.2179
   10811   18676.6985
   10812   19046.0465
   10813   18546.9371
   10814   18707.9444
   10815   18598.7782
   10816   18697.0751
   10817   18624.3053
   10818   18649.5427
   10819   18608.2634
   10820   18937.4876
   10821   18506.0380
   10822   18604.7377
   10823   18456.1499
   10824   18664.8656
   10825   18554.3417
   10826   18628.2442
   10827   18623.8870
   10828   18647.7411
   10829   18724.2332
   10830   18861.9040
   10831   18905.8527
   10832   19059.0630
   10833   18692.2686
   10834   18881.6453
   10835   18763.2845
   10836   18474.2528
   10837   18560.4481
   10838   18420.6596
   10839   18479.2267
   10840   18496.3809
   10841   18581.9269
   10842   18493.0258
   10843   18378.0469
   10844   18813.0875
   10845   18680.6048
   10846   18731.8010
   10847   18530.9640
   10848   18482.0743
   10849   18566.0243
   10850   18459.8951
   10851   18568.0166
   10852   18716.3185
   10853   18557.9290
   10854   18718.1638
   10855   18932.2035
   10856   18995.4345
   10857   18643.4483
   10858   18984.8492
   10859   18849.7835
   10860   18744.3626
   10861   18658.6254
   10862   18879.8793
   10863   18744.0052
   10864   18596.2020
   10865   18516.9942
   10866   19098.9810
   10867   18674.1379
   10868   18594.8892
   10869   18770.6890
   10870   18554.7481
   10871   18521.8586
   10872   18450.7096
   10873   18443.7850
   10874   18317.1770
   10875   18578.6144
   10876   18503.5504
   10877   18571.9387
   10878   18235.9446
   10879   18461.4144
   10880   18367.9806
   10881   18524.2026
   10882   18274.8504
   10883   18846.5592
   10884   18533.0223
   10885   18459.3080
   10886   18761.4605
   10887   18416.5872
   10888   18208.5066
   10889   18474.9379
   10890   18386.1521
   10891   18510.5433
   10892   18806.1720
   10893   18402.6627
   10894   18310.4044
   10895   18623.6804
   10896   18633.1465
   10897   18557.4389
   10898   18699.7300
   10899   18611.9003
   10900   18644.4704
   10901   18840.0029
   10902   18653.7250
   10903   18541.9883
   10904   18212.6013
   10905   18257.7185
   10906   18438.2019
   10907   18463.1679
   10908   18547.7718
   10909   18303.3150
   10910   18225.4536
   10911   18337.6533
   10912   18634.1887
   10913   18345.5231
   10914   18569.9597
   10915   18639.3905
   10916   18235.8008
   10917   18261.3988
   10918   18380.8247
   10919   18349.3403
   10920   18396.1777
   10921   18457.9589
   10922   18575.0337
   10923   18633.5992
   10924   18490.2060
   10925   18429.5955
   10926   18433.1233
   10927   18427.3312
   10928   18741.8600
   10929   18378.1407
   10930   18521.7979
   10931   18256.4475
   10932   18446.3062
   10933   18301.0226
   10934   18750.6432
   10935   18311.2826
   10936   18410.1060
   10937   18362.7592
   10938   18522.4601
   10939   18978.2800
   10940   18654.5345
   10941   18640.4181
   10942   18861.8898
   10943   18536.7654
   10944   18565.8125
   10945   18232.0366
   10946   18449.2292
   10947   18441.8920
   10948   18336.5775
   10949   18108.7410
   10950   18375.0986
   10951   18363.6510
   10952   18413.6194
   10953   18372.3091
   10954   18476.4258
   10955   18334.9419
   10956   18425.6273
   10957   18588.1730
   10958   18606.9429
   10959   18805.0558
   10960   18751.2560
   10961   18556.6294
   10962   18467.0823
   10963   18668.8345
   10964   18412.8887
   10965   18572.2455
   10966   18555.7107
   10967   18306.1851
   10968   18243.6507
   10969   18165.7800
   10970   18602.4226
   10971   18609.0252
   10972   18535.0089
   10973   18527.4645
   10974   18714.3448
   10975   18238.3595
   10976   18775.7317
   10977   18018.2526
   10978   18673.7318
   10979   18237.7532
   10980   18616.0678
   10981   18511.0179
   10982   18180.0437
   10983   18314.4259
   10984   18375.0218
   10985   18477.9204
   10986   18518.9931
   10987   18342.1200
   10988   18430.6862
   10989   18370.5000
   10990   17949.2061
   10991   18417.8817
   10992   18298.7192
   10993   18288.8303
   10994   18508.7572
   10995   18483.4419
   10996   18350.7746
   10997   18187.1681
   10998   18327.4567
   10999   18183.7220
   11000   18451.4891
   11001   18058.1276
   11002   18149.2258
   11003   18614.8772
   11004   18503.8145
   11005   18319.3994
   11006   18270.4716
   11007   18234.5773
   11008   18151.2684
   11009   18428.6107
   11010   18368.3737
   11011   18241.9721
   11012   18306.0357
   11013   18355.0142
   11014   18832.8559
   11015   18779.5578
   11016   18355.1929
   11017   18427.6199
   11018   18780.5193
   11019   18473.1825
   11020   18758.7819
   11021   18714.6946
   11022   18487.4876
   11023   18661.5647
   11024   18701.0080
   11025   18705.6608
   11026   18572.0972
   11027   18653.7552
   11028   18610.6681
   11029   18670.2105
   11030   18383.1831
   11031   18599.5808
   11032   18728.1037
   11033   18501.7505
   11034   18292.1024
   11035   18412.5027
   11036   18440.9611
   11037   18462.2342
   11038   18309.3850
   11039   18227.9238
   11040   18581.1482
   11041   18444.9719
   11042   18690.4153
   11043   18373.1269
   11044   18496.7109
   11045   18524.7476
   11046   18500.7826
   11047   18484.4078
   11048   18388.9633
   11049   18283.9196
   11050   18737.9619
   11051   18433.5490
   11052   18585.0811
   11053   18588.1244
   11054   18659.3164
   11055   18472.9728
   11056   18270.0775
   11057   18594.6093
   11058   18539.9845
   11059   18743.8523
   11060   18669.5422
   11061   18432.3244
   11062   18508.6946
   11063   18383.7116
   11064   18502.1006
   11065   18702.7090
   11066   18337.3263
   11067   18404.0929
   11068   18364.2358
   11069   18405.2557
   11070   18722.5828
   11071   18301.6924
   11072   18575.1199
   11073   18510.3545
   11074   18070.2743
   11075   18137.2768
   11076   18331.0468
   11077   18356.0411
   11078   18446.5951
   11079   18386.8359
   11080   18270.7468
   11081   18366.7735
   11082   18333.6559
   11083   18394.5066
   11084   18462.0171
   11085   18633.7534
   11086   18507.4907
   11087   18600.3494
   11088   18869.8209
   11089   18722.8353
   11090   18472.5822
   11091   18727.0671
   11092   18641.2650
   11093   18589.3767
   11094   18723.7943
   11095   18692.0345
   11096   18760.9538
   11097   18709.9100
   11098   18696.6335
   11099   18974.3380
   11100   18594.3637
   11101   18606.8988
   11102   18612.3584
   11103   18547.4076
   11104   18347.3664
   11105   18648.4010
   11106   18475.5690
   11107   18630.6817
   11108   18318.6151
   11109   18517.5945
   11110   18581.3346
   11111   18458.9790
   11112   18420.6031
   11113   18508.3665
   11114   18617.5446
   11115   18463.1692
   11116   18578.4559
   11117   18408.3509
   11118   18544.2596
   11119   18241.8162
   11120   18361.4445
   11121   18480.6622
   11122   18585.0673
   11123   18526.6616
   11124   18334.0024
   11125   18381.3189
   11126   18647.9661
   11127   18254.1015
   11128   18533.2031
   11129   18512.9041
   11130   18430.1128
   11131   18417.2789
   11132   18570.0481
   11133   18612.1516
   11134   18304.0126
   11135   18441.6332
   11136   18248.3762
   11137   18701.5579
   11138   18533.7666
   11139   18401.2302
   11140   18602.5876
   11141   18379.0487
   11142   18544.5962
   11143   18227.6519
   11144   18462.7534
   11145   18415.6328
   11146   18633.0043
   11147   18956.5940
   11148   18785.8270
   11149   19040.2656
   11150   18474.1277
   11151   18928.2639
   11152   18883.4286
   11153   18792.8297
   11154   18735.9022
   11155   18918.0703
   11156   18708.7921
   11157   18827.8419
   11158   18909.6816
   11159   18698.3749
   11160   18479.3002
   11161   18504.2948
   11162   18687.1038
   11163   18491.1139
   11164   18694.0917
   11165   18838.1016
   11166   18425.7425
   11167   18489.0323
   11168   18253.4209
   11169   18816.3778
   11170   18505.2787
   11171   18618.0024
   11172   18709.5452
   11173   18500.6079
   11174   18530.4625
   11175   18763.2718
   11176   18596.5389
   11177   18487.2013
   11178   18697.6707
   11179   18286.3750
   11180   18620.3348
   11181   18192.3806
   11182   18666.7174
   11183   18483.8030
   11184   18126.0057
   11185   18188.4907
   11186   18381.4209
   11187   18418.5667
   11188   18471.8463
   11189   18518.5621
   11190   18797.6859
   11191   18516.0646
   11192   18561.1202
   11193   18845.0477
   11194   18862.2498
   11195   18538.7557
   11196   18435.3003
   11197   18846.5046
   11198   18809.8454
   11199   18761.6326
   11200   18640.1877
   11201   18632.6300
   11202   18646.8688
   11203   18570.4520
   11204   18838.4449
   11205   18337.0227
   11206   18508.3960
   11207   18193.1692
   11208   18780.6070
   11209   18308.2947
   11210   18546.6468
   11211   18676.3488
   11212   18730.2606
   11213   18815.7270
   11214   18678.9177
   11215   18373.2126
   11216   18554.8417
   11217   18639.7098
   11218   18557.6442
   11219   18665.5640
   11220   18798.4016
   11221   18593.5300
   11222   18429.9010
   11223   18431.2616
   11224   18826.7691
   11225   18565.6364
   11226   18602.0582
   11227   18775.3450
   11228   18628.1887
   11229   18696.1351
   11230   18817.7411
   11231   18882.4961
   11232   18681.9247
   11233   18657.5608
   11234   18465.4539
   11235   18891.3384
   11236   18637.5389
   11237   18529.0850
   11238   18444.3921
   11239   18377.5729
   11240   18453.0838
   11241   18493.1437
   11242   18708.5009
   11243   18616.6641
   11244   18906.3449
   11245   18787.0009
   11246   18711.3958
   11247   18676.3132
   11248   18420.3276
   11249   18309.5504
   11250   18433.0060
   11251   18523.4119
   11252   18358.8600
   11253   18473.5839
   11254   18627.5894
   11255   18744.4809
   11256   18810.1512
   11257   18473.9610
   11258   18525.3430
   11259   18513.5726
   11260   18544.2892
   11261   18702.9604
   11262   18338.0802
   11263   18758.5597
   11264   18370.8979
   11265   18584.1731
   11266   18429.9225
   11267   18773.8276
   11268   18142.6051
   11269   18414.5374
   11270   18507.2688
   11271   18761.4404
   11272   18278.3152
   11273   18706.5050
   11274   18719.1942
   11275   18621.1996
   11276   18295.7642
   11277   18520.4750
   11278   18721.5885
   11279   18684.5938
   11280   18842.7668
   11281   18768.9608
   11282   18803.6217
   11283   19132.6677
   11284   18876.8681
   11285   18870.5966
   11286   18683.4440
   11287   18746.2584
   11288   18707.5095
   11289   18331.1360
   11290   18489.2881
   11291   18302.7594
   11292   18752.1530
   11293   18432.3902
   11294   18387.6482
   11295   18360.2773
   11296   18361.5581
   11297   18244.9066
   11298   18470.5586
   11299   18624.3591
   11300   18389.4545
   11301   18549.1657
   11302   18499.3446
   11303   18813.9091
   11304   18720.5435
   11305   18515.9603
   11306   18495.6139
   11307   18551.3126
   11308   18548.4095
   11309   18866.0658
   11310   18379.7021
   11311   18658.6076
   11312   18631.8290
   11313   18714.7158
   11314   18523.8356
   11315   18780.1616
   11316   18937.8728
   11317   18576.6709
   11318   18474.7838
   11319   18576.7517
   11320   18447.2873
   11321   18699.7776
   11322   18590.0697
   11323   18402.7912
   11324   18654.3377
   11325   18473.7872
   11326   18391.8674
   11327   18551.0279
   11328   18203.1685
   11329   18362.9363
   11330   18584.7367
   11331   18137.9946
   11332   18478.5854
   11333   18197.8183
   11334   18218.4380
   11335   18244.1022
   11336   18434.4553
   11337   18352.1440
   11338   18219.9398
   11339   18402.3382
   11340   18453.4021
   11341   18374.9548
   11342   18597.9668
   11343   18437.2800
   11344   18386.1784
   11345   18442.9739
   11346   18235.0302
   11347   18426.5337
   11348   18417.7285
   11349   18689.2835
   11350   18539.3059
   11351   18479.4617
   11352   18553.9560
   11353   18386.6864
   11354   18552.2035
   11355   18425.9383
   11356   18287.2646
   11357   18305.0314
   11358   18279.6693
   11359   18407.5731
   11360   18373.7613
   11361   18538.8821
   11362   18591.1678
   11363   18489.7477
   11364   18408.1576
   11365   18490.6932
   11366   18732.5677
   11367   18727.2829
   11368   18454.9582
   11369   18400.1286
   11370   18462.0073
   11371   18482.3196
   11372   18540.4789
   11373   18458.5047
   11374   19083.1278
   11375   18794.0473
   11376   18751.0321
   11377   18484.7145
   11378   18485.4724
   11379   18442.0822
   11380   18145.4980
   11381   18248.0628
   11382   18187.3770
   11383   18203.9367
   11384   18480.7595
   11385   18378.5695
   11386   18562.8628
   11387   18685.7246
   11388   18793.4647
   11389   18845.8674
   11390   18780.4873
   11391   18539.1900
   11392   18732.3525
   11393   18583.4247
   11394   18497.5149
   11395   18554.2289
   11396   18748.2406
   11397   18800.0237
   11398   18665.8958
   11399   18612.6301
   11400   18450.0679
   11401   18734.0980
   11402   18504.3239
   11403   18662.9367
   11404   18154.8180
   11405   18481.7872
   11406   18690.5032
   11407   18622.4800
   11408   18495.7017
   11409   18609.7815
   11410   18972.7924
   11411   18920.2899
   11412   18831.9272
   11413   18895.7002
   11414   18692.2929
   11415   18678.8701
   11416   18465.9390
   11417   18409.7121
   11418   18477.9275
   11419   18648.1977
   11420   18562.0911
   11421   18774.8052
   11422   18756.7185
   11423   18369.7343
   11424   18882.1177
   11425   18843.4777
   11426   18615.0828
   11427   18687.3540
   11428   18758.4841
   11429   18772.2364
   11430   18806.2966
   11431   18854.0583
   11432   18604.5597
   11433   18786.1446
   11434   18609.7501
   11435   18395.0352
   11436   19109.5633
   11437   18612.1201
   11438   18614.5597
   11439   18333.3076
   11440   18466.4748
   11441   18569.4570
   11442   18884.9989
   11443   18629.8371
   11444   18598.4897
   11445   18551.3526
   11446   18639.1898
   11447   18621.4915
   11448   18781.8790
   11449   18648.9559
   11450   18804.2021
   11451   18937.0390
   11452   18784.3108
   11453   18808.1307
   11454   18731.5024
   11455   18675.0182
   11456   18887.2470
   11457   18703.9852
   11458   18682.1886
   11459   18411.8891
   11460   18787.7877
   11461   18873.2665
   11462   18749.4613
   11463   18991.2116
   11464   18860.6510
   11465   18674.1253
   11466   18573.2062
   11467   18549.5128
   11468   18931.5025
   11469   18757.5353
   11470   18770.4996
   11471   18938.0466
   11472   18890.0248
   11473   18925.0158
   11474   18580.5733
   11475   18691.7980
   11476   19139.8709
   11477   18550.9055
   11478   18725.0639
   11479   18892.0828
   11480   18786.2843
   11481   18743.8119
   11482   18687.7985
   11483   18686.7323
   11484   18896.3870
   11485   19018.8934
   11486   18888.3747
   11487   18939.8209
   11488   18814.6342
   11489   18928.3621
   11490   18755.4904
   11491   18862.9871
   11492   18579.7657
   11493   18848.2963
   11494   18663.8335
   11495   19019.1253
   11496   18736.1853
   11497   18945.4797
   11498   18658.1028
   11499   18639.6263
   11500   18714.1141
   11501   18752.4933
   11502   18531.5915
   11503   18806.5186
   11504   18516.9487
   11505   18521.8290
   11506   18627.4277
   11507   18628.6105
   11508   18787.4958
   11509   18647.6919
   11510   18543.2057
   11511   18636.4489
   11512   18564.0211
   11513   18927.5194
   11514   18575.1759
   11515   18596.3505
   11516   18737.1045
   11517   18753.5186
   11518   18516.8526
   11519   19015.2591
   11520   18553.7432
   11521   18732.3600
   11522   18611.9816
   11523   18884.4599
   11524   18924.4976
   11525   19065.9103
   11526   19079.1961
   11527   18778.6757
   11528   18820.5674
   11529   18702.8224
   11530   19009.7856
   11531   18781.4815
   11532   18791.7465
   11533   18939.3018
   11534   18991.4353
   11535   18988.0166
   11536   18855.3514
   11537   19029.6707
   11538   18978.3689
   11539   18947.5030
   11540   18759.1916
   11541   18958.1486
   11542   18909.1438
   11543   19131.9988
   11544   19111.4753
   11545   18920.4831
   11546   19176.7091
   11547   19428.1803
   11548   19092.9878
   11549   19195.3596
   11550   19173.8268
   11551   18981.1832
   11552   19030.3090
   11553   18890.5114
   11554   18869.4376
   11555   18815.5880
   11556   18640.9816
   11557   18708.4458
   11558   18647.9247
   11559   18686.6189
   11560   18540.8506
   11561   18741.0071
   11562   18687.0676
   11563   18783.4597
   11564   18548.5016
   11565   18743.1028
   11566   18737.0309
   11567   18970.8302
   11568   18777.6812
   11569   18667.9087
   11570   18444.4105
   11571   18709.9266
   11572   18862.1500
   11573   18822.1711
   11574   18837.2230
   11575   18790.3904
   11576   18717.7605
   11577   18808.3537
   11578   18795.2460
   11579   18864.6943
   11580   18952.4927
   11581   18841.2290
   11582   18767.8632
   11583   18776.6980
   11584   19027.5976
   11585   18979.4693
   11586   18988.2296
   11587   18808.5183
   11588   18747.5183
   11589   18664.2972
   11590   18559.8073
   11591   18888.4736
   11592   18831.6790
   11593   18692.6198
   11594   18678.1208
   11595   18864.5181
   11596   18789.1638
   11597   18900.7844
   11598   18928.5290
   11599   18596.5758
   11600   18660.2001
   11601   18728.3629
   11602   18590.7558
   11603   18691.9715
   11604   18576.5528
   11605   18548.0765
   11606   18607.5103
   11607   18913.6866
   11608   18766.9343
   11609   18713.5833
   11610   19061.8090
   11611   18934.2504
   11612   18941.8754
   11613   19032.6553
   11614   18898.2627
   11615   19199.7041
   11616   18743.7122
   11617   19105.4092
   11618   18975.5800
   11619   18892.7157
   11620   19061.8415
   11621   18576.1204
   11622   18589.6691
   11623   18583.1888
   11624   18892.1279
   11625   19003.8552
   11626   18946.1207
   11627   18847.6809
   11628   18946.0370
   11629   18644.2729
   11630   18653.6519
   11631   18626.0741
   11632   18592.9674
   11633   18871.1371
   11634   18728.1013
   11635   18844.2198
   11636   18866.4306
   11637   18628.8941
   11638   18507.6522
   11639   18560.8464
   11640   18504.1515
   11641   18763.5873
   11642   18991.8807
   11643   18796.8081
   11644   18773.7153
   11645   18729.8066
   11646   18899.5117
   11647   18830.0172
   11648   18939.8723
   11649   18813.3486
   11650   18944.6845
   11651   18905.5264
   11652   18810.9841
   11653   19122.3891
   11654   18647.9443
   11655   19068.1065
   11656   18652.8445
   11657   18869.8107
   11658   18865.5775
   11659   18936.5934
   11660   18613.6992
   11661   18964.6541
   11662   18919.3938
   11663   18726.1983
   11664   18712.8203
   11665   18873.1724
   11666   18856.1942
   11667   18786.5144
   11668   18905.5065
   11669   18945.0051
   11670   19154.2894
   11671   19138.9237
   11672   18830.2336
   11673   19012.4252
   11674   18750.9552
   11675   18907.1293
   11676   18990.7847
   11677   18876.4008
   11678   18851.6467
   11679   18912.3349
   11680   18775.8689
   11681   18802.2069
   11682   18905.5476
   11683   18827.6857
   11684   18926.6867
   11685   18824.1848
   11686   18958.4640
   11687   18612.0929
   11688   19119.5625
   11689   18633.1266
   11690   18763.6379
   11691   18982.4123
   11692   18772.4040
   11693   18925.9248
   11694   18560.0356
   11695   18825.6971
   11696   19049.9966
   11697   18452.7444
   11698   18758.1167
   11699   18795.2344
   11700   18699.0951
   11701   18841.4317
   11702   18602.0620
   11703   18523.2375
   11704   18700.8912
   11705   18732.6310
   11706   18451.2882
   11707   18872.5721
   11708   18918.4717
   11709   18902.1079
   11710   18882.1813
   11711   18906.2501
   11712   18421.6351
   11713   18491.7221
   11714   18800.2017
   11715   18812.6378
   11716   18395.4635
   11717   18738.4293
   11718   18836.9527
   11719   18607.4379
   11720   18814.7206
   11721   18868.2345
   11722   18860.3558
   11723   18801.2080
   11724   18610.5894
   11725   18721.4696
   11726   18813.8123
   11727   18762.4988
   11728   18777.6076
   11729   18810.8088
   11730   18717.9357
   11731   18660.5571
   11732   18616.9528
   11733   18930.1745
   11734   19106.7675
   11735   18982.7288
   11736   18828.0251
   11737   18924.4087
   11738   18879.0825
   11739   18797.6152
   11740   18849.3082
   11741   18501.0245
   11742   18837.6654
   11743   18499.4716
   11744   18773.6828
   11745   18892.9013
   11746   18547.3159
   11747   18447.3225
   11748   18648.3936
   11749   18637.7316
   11750   18851.7839
   11751   18793.5625
   11752   18948.5007
   11753   18602.9145
   11754   18760.0267
   11755   18852.9249
   11756   18681.8608
   11757   18831.8403
   11758   18574.2298
   11759   18744.9540
   11760   18458.2629
   11761   18607.6226
   11762   18598.1170
   11763   18603.5780
   11764   18911.7556
   11765   18254.4258
   11766   18492.0087
   11767   18325.1272
   11768   18520.1241
   11769   18605.4434
   11770   18657.0346
   11771   18218.0812
   11772   18181.4881
   11773   18238.2703
   11774   18221.0645
   11775   18291.1364
   11776   18177.0797
   11777   18306.8349
   11778   18393.3081
   11779   18707.8976
   11780   18572.7966
   11781   18554.3496
   11782   18330.4227
   11783   18632.1470
   11784   18483.0782
   11785   18555.0500
   11786   18368.0501
   11787   18371.7355
   11788   18516.3826
   11789   18678.4821
   11790   18390.0913
   11791   18759.6037
   11792   18624.0014
   11793   18330.7195
   11794   18848.8494
   11795   18234.9951
   11796   18318.0978
   11797   18335.6268
   11798   18326.9848
   11799   18333.7273
   11800   18638.9595
   11801   18770.7059
   11802   18860.1410
   11803   18855.0069
   11804   18801.0489
   11805   18786.9342
   11806   18305.1667
   11807   18689.4221
   11808   18601.6567
   11809   18571.5658
   11810   18723.1713
   11811   18492.2367
   11812   18500.9849
   11813   18384.3219
   11814   18614.5642
   11815   18815.2022
   11816   18665.0030
   11817   18682.4466
   11818   18514.5221
   11819   18785.7127
   11820   18453.7316
   11821   18472.1685
   11822   18596.0086
   11823   18778.5894
   11824   18641.8775
   11825   18786.3283
   11826   18836.1974
   11827   19036.1789
   11828   18839.7214
   11829   18874.1226
   11830   18872.8937
   11831   19039.6534
   11832   18667.6513
   11833   18768.9377
   11834   18825.2082
   11835   18720.8015
   11836   18880.6796
   11837   19001.3428
   11838   19066.8391
   11839   18941.8383
   11840   19077.9036
   11841   18922.7840
   11842   18899.7142
   11843   18786.4420
   11844   18592.5413
   11845   18944.6805
   11846   18744.7247
   11847   18946.7973
   11848   18731.1507
   11849   18965.9566
   11850   18524.8339
   11851   18814.2582
   11852   18615.2855
   11853   18943.7485
   11854   19017.1225
   11855   18699.8873
   11856   18843.2435
   11857   18732.9377
   11858   18676.2361
   11859   18899.3422
   11860   18925.3189
   11861   18565.7022
   11862   18803.8621
   11863   18712.6688
   11864   18755.7682
   11865   18607.4546
   11866   18779.1572
   11867   18873.5815
   11868   18853.5885
   11869   18932.0850
   11870   18805.8963
   11871   18680.7628
   11872   18927.3660
   11873   18800.2564
   11874   18795.8933
   11875   18742.3896
   11876   18684.0506
   11877   18925.7911
   11878   18649.7375
   11879   19133.2155
   11880   18812.4882
   11881   18863.1813
   11882   18837.2160
   11883   18369.4713
   11884   19150.3437
   11885   18892.9205
   11886   18872.9033
   11887   18805.4534
   11888   18547.4513
   11889   18696.6512
   11890   18628.5754
   11891   18872.5528
   11892   18891.2000
   11893   18640.1681
   11894   18552.9862
   11895   18629.4602
   11896   18724.7605
   11897   18998.3305
   11898   18756.0469
   11899   18671.6083
   11900   18850.2459
   11901   18898.4949
   11902   18577.0823
   11903   18828.2961
   11904   18677.5574
   11905   18620.4581
   11906   18579.0537
   11907   18948.8937
   11908   18607.4093
   11909   18684.8167
   11910   18520.1782
   11911   18509.3966
   11912   18624.2101
   11913   18981.8756
   11914   18935.6398
   11915   18745.6125
   11916   18815.7692
   11917   19102.0994
   11918   18842.3589
   11919   18693.1083
   11920   18729.1940
   11921   18872.9498
   11922   18975.5279
   11923   18931.0206
   11924   18700.6872
   11925   18628.2631
   11926   18859.2224
   11927   18715.3255
   11928   18955.5253
   11929   18808.3643
   11930   18930.3350
   11931   18734.7513
   11932   18687.1977
   11933   18754.6957
   11934   19099.4576
   11935   18577.6897
   11936   19120.9917
   11937   18882.1932
   11938   18724.0462
   11939   18521.6264
   11940   18970.7081
   11941   18658.1419
   11942   18679.8793
   11943   18436.5712
   11944   18502.2382
   11945   18623.5204
   11946   18624.2672
   11947   18873.7883
   11948   18563.4059
   11949   18801.7910
   11950   18926.4848
   11951   19035.3972
   11952   18765.8611
   11953   18930.1607
   11954   18705.3547
   11955   18845.9667
   11956   19107.6589
   11957   18805.9473
   11958   18923.5516
   11959   19188.5764
   11960   18756.1031
   11961   18838.2905
   11962   18540.5784
   11963   18669.2368
   11964   18747.5759
   11965   18793.6118
   11966   19204.4939
   11967   19076.2999
   11968   18766.7415
   11969   18756.5096
   11970   19070.2700
   11971   18760.1642
   11972   19062.1653
   11973   18588.8996
   11974   18816.4161
   11975   18870.3381
   11976   18815.9889
   11977   19077.0569
   11978   18687.9234
   11979   19044.9193
   11980   18919.7642
   11981   19185.5309
   11982   19061.5783
   11983   18991.8028
   11984   19115.5418
   11985   19116.8509
   11986   18715.6811
   11987   18745.2434
   11988   18771.2148
   11989   18719.7938
   11990   18544.1179
   11991   18534.5240
   11992   18645.3353
   11993   18394.0362
   11994   18749.1733
   11995   18762.3812
   11996   18836.7052
   11997   18965.4610
   11998   18838.4349
   11999   18688.5101
   12000   19011.1444
   12001   18714.9991
   12002   18669.3083
   12003   18750.4644
   12004   19042.9603
   12005   18990.7972
   12006   18886.3416
   12007   18564.8130
   12008   18759.0496
   12009   18661.4435
   12010   19160.6167
   12011   18704.2696
   12012   19025.7673
   12013   18954.0796
   12014   19048.7298
   12015   18781.2541
   12016   19062.9159
   12017   18572.7707
   12018   18899.5689
   12019   18744.1044
   12020   18889.4115
   12021   18899.5162
   12022   18797.9051
   12023   18881.4383
   12024   18980.1363
   12025   18882.4577
   12026   18655.8215
   12027   18614.5764
   12028   18660.3445
   12029   18813.5872
   12030   18794.8010
   12031   18895.9024
   12032   18948.2878
   12033   18832.8975
   12034   18902.4440
   12035   18562.5567
   12036   19163.2733
   12037   18784.6264
   12038   19279.3441
   12039   18979.5490
   12040   19051.4881
   12041   18830.3558
   12042   19216.8070
   12043   18895.1947
   12044   18973.9178
   12045   19064.4692
   12046   19014.2357
   12047   18710.3005
   12048   18826.2112
   12049   18787.2573
   12050   18889.4258
   12051   18912.0932
   12052   19083.7047
   12053   18867.1905
   12054   19010.0398
   12055   18566.5750
   12056   18607.0857
   12057   18748.3435
   12058   18648.4009
   12059   18714.9049
   12060   18696.2362
   12061   18571.5014
   12062   18416.4259
   12063   18471.0248
   12064   18879.6085
   12065   18491.9187
   12066   18784.6631
   12067   18821.9881
   12068   18997.2161
   12069   19084.6483
   12070   18816.2946
   12071   18949.0465
   12072   19229.4009
   12073   19433.6005
   12074   19013.9542
   12075   18875.5424
   12076   18818.0259
   12077   18987.7812
   12078   18929.6880
   12079   18896.0780
   12080   19326.3651
   12081   19009.3842
   12082   19231.7573
   12083   19019.7226
   12084   19121.3947
   12085   18924.1566
   12086   19128.0836
   12087   19038.0508
   12088   19244.7111
   12089   19260.3215
   12090   19141.7577
   12091   19110.1883
   12092   19004.3036
   12093   19019.9715
   12094   19203.2486
   12095   19080.8269
   12096   18804.1600
   12097   19175.5049
   12098   18868.7260
   12099   18679.5952
   12100   18602.7778
   12101   18752.7973
   12102   18816.1094
   12103   18866.7437
   12104   18856.8789
   12105   18711.1901
   12106   18936.4046
   12107   18820.7853
   12108   18862.6286
   12109   18774.3067
   12110   18812.8088
   12111   18794.2157
   12112   18890.7015
   12113   18798.5532
   12114   18809.8232
   12115   18837.2615
   12116   18860.8378
   12117   18875.7020
   12118   18839.0908
   12119   18740.2234
   12120   19180.6864
   12121   18751.0772
   12122   18773.8891
   12123   18782.5251
   12124   19103.0801
   12125   18844.1820
   12126   18986.5875
   12127   18800.5347
   12128   19003.1320
   12129   18759.0893
   12130   18973.2593
   12131   18978.6316
   12132   19396.8300
   12133   19076.6191
   12134   18716.5559
   12135   18948.4290
   12136   18784.4204
   12137   18674.2002
   12138   18898.7951
   12139   18686.0783
   12140   18785.9691
   12141   18606.2947
   12142   18800.2143
   12143   18831.2454
   12144   18903.1689
   12145   18606.4700
   12146   18709.4387
   12147   18895.6705
   12148   18625.5228
   12149   18927.2585
   12150   18880.2943
   12151   18749.9539
   12152   19100.1302
   12153   18817.3574
   12154   19017.8029
   12155   18901.6071
   12156   19016.0347
   12157   19440.4106
   12158   18999.6026
   12159   19184.6377
   12160   19467.9208
   12161   19044.9637
   12162   19164.5578
   12163   19119.1215
   12164   19301.2101
   12165   19022.8910
   12166   19359.1264
   12167   19103.5228
   12168   18985.4659
   12169   19158.3747
   12170   19025.4705
   12171   18717.7382
   12172   18976.9680
   12173   19153.4104
   12174   19320.7386
   12175   19114.9019
   12176   18868.3968
   12177   19133.3178
   12178   19031.8427
   12179   18976.8048
   12180   19299.9448
   12181   19250.6266
   12182   19103.9772
   12183   19201.0769
   12184   19225.4016
   12185   19080.0390
   12186   19160.3615
   12187   19227.7747
   12188   19241.9641
   12189   18995.5605
   12190   19037.4290
   12191   18967.6534
   12192   19076.9416
   12193   19217.7155
   12194   19448.2525
   12195   19281.0149
   12196   19134.2217
   12197   19238.9578
   12198   18956.8032
   12199   19332.6011
   12200   19177.3098
   12201   19175.9510
   12202   19191.2561
   12203   19122.3391
   12204   19380.4240
   12205   19173.7571
   12206   19263.8962
   12207   19270.2914
   12208   19243.0054
   12209   19297.1298
   12210   19146.4949
   12211   19053.5093
   12212   19330.7161
   12213   19189.9334
   12214   18976.4649
   12215   19120.5011
   12216   19259.4510
   12217   19250.3694
   12218   18905.7233
   12219   19181.5010
   12220   19031.2229
   12221   19025.3634
   12222   19127.9116
   12223   19035.0828
   12224   19258.8732
   12225   19156.7980
   12226   19489.0360
   12227   19123.7397
   12228   19023.2859
   12229   18796.9345
   12230   18881.3958
   12231   19083.8676
   12232   19032.4576
   12233   18900.4239
   12234   18898.8442
   12235   18737.0001
   12236   18807.4893
   12237   19044.2257
   12238   19028.6529
   12239   19195.9384
   12240   19138.2578
   12241   19092.3307
   12242   19033.6321
   12243   19115.8247
   12244   19078.3511
   12245   19096.0935
   12246   18970.9672
   12247   18901.5440
   12248   18979.0351
   12249   19191.4342
   12250   18710.6295
   12251   19211.0439
   12252   18938.9808
   12253   19104.9287
   12254   19053.4796
   12255   18992.1130
   12256   18848.9368
   12257   19353.2945
   12258   19238.1272
   12259   19162.7248
   12260   19012.8044
   12261   19270.5442
   12262   18853.0387
   12263   19190.5916
   12264   19073.8512
   12265   19240.6641
   12266   19062.0710
   12267   19242.4550
   12268   19318.4093
   12269   19285.2758
   12270   19111.1993
   12271   19066.6994
   12272   19125.1591
   12273   19088.0332
   12274   19371.6281
   12275   19149.5232
   12276   19152.9334
   12277   19190.5635
   12278   19299.7522
   12279   19344.5647
   12280   19242.8147
   12281   19324.6576
   12282   19235.9554
   12283   19165.3780
   12284   19289.9612
   12285   19228.4630
   12286   19217.0063
   12287   19391.6632
   12288   19157.4345
   12289   19448.1765
   12290   19366.2291
   12291   19296.7422
   12292   19131.5021
   12293   19114.8228
   12294   19098.8267
   12295   19114.7613
   12296   19251.1351
   12297   19540.2291
   12298   19375.7482
   12299   19526.5429
   12300   19205.0455
   12301   19383.5027
   12302   19364.5061
   12303   18972.4426
   12304   18860.7126
   12305   18886.4305
   12306   19160.8622
   12307   18816.8359
   12308   18719.3376
   12309   18802.8324
   12310   18875.0803
   12311   18754.7298
   12312   18974.8599
   12313   18916.4617
   12314   18875.2923
   12315   19009.0309
   12316   18728.2131
   12317   18782.5995
   12318   18790.6668
   12319   19022.1176
   12320   19128.9672
   12321   19135.1371
   12322   18985.1525
   12323   19129.5594
   12324   18791.4578
   12325   18873.6019
   12326   18832.6696
   12327   19229.4724
   12328   19084.8557
   12329   19021.7231
   12330   18853.6118
   12331   19213.1559
   12332   19140.0118
   12333   18966.7628
   12334   18847.3920
   12335   18693.6539
   12336   18914.2117
   12337   19040.3557
   12338   18949.8968
   12339   19114.3901
   12340   19407.8324
   12341   18627.2422
   12342   18975.4156
   12343   18752.1635
   12344   18814.4757
   12345   18534.2348
   12346   19061.0211
   12347   18747.7748
   12348   19022.8002
   12349   18923.6580
   12350   19255.6166
   12351   19134.6085
   12352   18931.9029
   12353   19212.5400
   12354   19007.2659
   12355   18874.9444
   12356   18833.0590
   12357   18783.8543
   12358   19134.3170
   12359   18726.0294
   12360   19100.8419
   12361   18788.7782
   12362   19031.8401
   12363   18874.6671
   12364   18826.5644
   12365   19147.1279
   12366   19151.6579
   12367   19076.3145
   12368   19127.6385
   12369   18872.0991
   12370   19015.8287
   12371   18835.5776
   12372   19103.4873
   12373   18883.4594
   12374   19325.6595
   12375   19179.4766
   12376   19134.6026
   12377   18925.0276
   12378   18644.1783
   12379   18791.3065
   12380   18789.0350
   12381   18847.0205
   12382   18949.9323
   12383   18891.2117
   12384   18663.9851
   12385   19128.6202
   12386   18796.1137
   12387   19057.8623
   12388   18777.0259
   12389   19210.7601
   12390   18805.1595
   12391   18814.5175
   12392   19134.6731
   12393   18921.6758
   12394   19003.4696
   12395   19105.0075
   12396   19112.6531
   12397   19081.1845
   12398   19525.0970
   12399   19395.9180
   12400   19273.7702
   12401   19378.5406
   12402   19083.7072
   12403   19114.7878
   12404   19409.9673
   12405   19391.6394
   12406   19131.6559
   12407   19038.2692
   12408   19270.4876
   12409   19303.4079
   12410   19383.4999
   12411   18903.2117
   12412   19213.9810
   12413   18953.7048
   12414   19050.9809
   12415   18963.3935
   12416   18842.1985
   12417   18897.4495
   12418   18818.1582
   12419   18844.7539
   12420   18863.9914
   12421   19152.6790
   12422   18962.9834
   12423   19117.9599
   12424   18866.7588
   12425   18942.2536
   12426   19104.3273
   12427   19024.1657
   12428   19015.3617
   12429   18822.7706
   12430   18580.4672
   12431   18755.0761
   12432   18635.5417
   12433   18939.3913
   12434   18927.2540
   12435   19068.8356
   12436   18751.0394
   12437   18805.2502
   12438   19131.2968
   12439   18970.9051
   12440   19240.5350
   12441   19147.8928
   12442   19047.7203
   12443   18868.4750
   12444   18719.7534
   12445   19033.1884
   12446   18872.5951
   12447   18972.4284
   12448   19092.8031
   12449   18696.3775
   12450   18964.3717
   12451   18862.0232
   12452   19132.7701
   12453   18661.3737
   12454   19170.0156
   12455   18775.8084
   12456   18752.0456
   12457   18879.3202
   12458   18628.5285
   12459   18593.2131
   12460   18801.1443
   12461   19117.1359
   12462   19214.5194
   12463   19035.4696
   12464   18993.3840
   12465   18893.4814
   12466   19129.0161
   12467   18565.6331
   12468   18954.7185
   12469   19045.4194
   12470   19124.8699
   12471   19008.2060
   12472   19139.5160
   12473   19003.3536
   12474   19309.2356
   12475   19013.3299
   12476   18947.9565
   12477   18867.7855
   12478   18814.6976
   12479   18913.1442
   12480   19005.1957
   12481   18898.5801
   12482   18965.5649
   12483   19160.3100
   12484   19137.4367
   12485   18898.7521
   12486   19049.0777
   12487   19028.9440
   12488   18982.9886
   12489   19031.2334
   12490   19067.6612
   12491   18795.5888
   12492   18915.9743
   12493   18661.5347
   12494   18897.8590
   12495   19038.3412
   12496   18801.2917
   12497   18675.6307
   12498   18629.5214
   12499   18716.8130
   12500   18705.9018
   12501   18830.7464
   12502   18835.6015
   12503   18864.2579
   12504   18705.5149
   12505   18817.6622
   12506   19129.7389
   12507   18439.3933
   12508   18839.4984
   12509   18359.4519
   12510   18678.2958
   12511   18594.7692
   12512   18827.8883
   12513   18686.2671
   12514   18747.4171
   12515   18914.6433
   12516   18746.7111
   12517   18725.2512
   12518   18651.3903
   12519   18293.1281
   12520   18518.3210
   12521   18914.1685
   12522   18894.5449
   12523   18877.6025
   12524   18918.0131
   12525   18865.0021
   12526   19044.9363
   12527   18907.7814
   12528   18853.6581
   12529   19007.5630
   12530   18673.8131
   12531   18794.3356
   12532   18906.9110
   12533   18860.0719
   12534   18908.5817
   12535   18758.7040
   12536   18933.2405
   12537   18810.5400
   12538   18975.4539
   12539   18969.4581
   12540   19041.8946
   12541   18946.6555
   12542   19177.2862
   12543   18780.8328
   12544   18965.7714
   12545   18786.2167
   12546   18935.5428
   12547   18453.5393
   12548   18621.8848
   12549   18943.6497
   12550   18918.2034
   12551   18936.0954
   12552   18876.4380
   12553   19455.3548
   12554   18884.2996
   12555   19149.4879
   12556   19069.8001
   12557   18665.2345
   12558   19031.5490
   12559   19098.0290
   12560   19049.4410
   12561   19267.8093
   12562   19278.5974
   12563   19227.6604
   12564   19022.0457
   12565   19110.1341
   12566   19058.8138
   12567   19068.0739
   12568   18952.1027
   12569   18930.2579
   12570   19038.8504
   12571   19229.9562
   12572   19026.6731
   12573   19214.6796
   12574   19171.9890
   12575   19069.4187
   12576   19228.8159
   12577   19216.6188
   12578   19202.7652
   12579   19034.9651
   12580   18957.9408
   12581   19164.3737
   12582   19454.2476
   12583   19088.4010
   12584   19155.4302
   12585   18933.2161
   12586   18961.2399
   12587   18828.8533
   12588   18898.6500
   12589   18758.9971
   12590   19046.9739
   12591   18863.1648
   12592   18691.6647
   12593   19112.7974
   12594   18935.9000
   12595   18934.9272
   12596   18776.5763
   12597   19045.9904
   12598   19120.8762
   12599   19314.8048
   12600   19345.6803
   12601   19335.6659
   12602   19034.3798
   12603   19089.5580
   12604   19230.8820
   12605   19319.6600
   12606   18998.8668
   12607   19305.3191
   12608   19139.1629
   12609   18776.6552
   12610   18832.3471
   12611   18932.0734
   12612   18964.6482
   12613   18889.3093
   12614   18738.7602
   12615   18877.4017
   12616   19107.8216
   12617   18846.1911
   12618   18915.9365
   12619   18879.3400
   12620   18591.3658
   12621   18524.7488
   12622   18645.4100
   12623   18674.9217
   12624   18923.7415
   12625   19165.4697
   12626   18949.7556
   12627   19035.1808
   12628   19190.2792
   12629   18958.4695
   12630   19146.5303
   12631   19196.4011
   12632   19163.4029
   12633   19319.9785
   12634   18775.7473
   12635   18749.9419
   12636   18964.1092
   12637   19008.1883
   12638   18853.8275
   12639   18900.2852
   12640   18985.0691
   12641   18900.1104
   12642   18855.5193
   12643   19106.2491
   12644   19268.1726
   12645   19172.8832
   12646   19189.0159
   12647   19023.3252
   12648   18930.6025
   12649   18979.6333
   12650   19083.8644
   12651   19405.7422
   12652   19084.4096
   12653   19124.8187
   12654   18882.2724
   12655   18963.6692
   12656   19274.3546
   12657   18909.1583
   12658   18678.9349
   12659   19023.4320
   12660   18885.1020
   12661   19037.4267
   12662   18951.0307
   12663   18803.7402
   12664   18744.8068
   12665   18770.9592
   12666   18894.3804
   12667   19111.0944
   12668   19107.2200
   12669   18963.9898
   12670   19154.7240
   12671   19094.8563
   12672   18928.8984
   12673   18802.8286
   12674   19309.1856
   12675   19125.9169
   12676   19218.6363
   12677   19368.9031
   12678   19045.7187
   12679   19183.0880
   12680   19313.8314
   12681   19145.8978
   12682   19102.3795
   12683   19147.7398
   12684   18922.5761
   12685   18894.1005
   12686   18900.5926
   12687   19313.3182
   12688   19512.5360
   12689   19310.6028
   12690   19275.7994
   12691   19607.9538
   12692   19212.5764
   12693   19643.5762
   12694   19234.2476
   12695   19129.1981
   12696   19153.7723
   12697   19251.3362
   12698   19653.8265
   12699   19650.9837
   12700   19714.0202
   12701   19693.1982
   12702   19528.5529
   12703   19283.4588
   12704   19355.9246
   12705   19399.3870
   12706   19360.0135
   12707   19341.2980
   12708   19435.8490
   12709   19789.8274
   12710   19408.6924
   12711   19355.9400
   12712   19742.4378
   12713   19609.8148
   12714   19538.8226
   12715   19190.8152
   12716   19265.9043
   12717   19031.0743
   12718   19136.8956
   12719   19146.7804
   12720   18984.6327
   12721   19465.9227
   12722   19307.5804
   12723   19276.0370
   12724   18990.1894
   12725   19245.5118
   12726   19384.9226
   12727   19500.5108
   12728   19483.2118
   12729   19697.0904
   12730   19224.7248
   12731   19430.2189
   12732   19162.0095
   12733   19160.6338
   12734   19133.8274
   12735   19026.9136
   12736   19049.1549
   12737   19169.8555
   12738   19243.4892
   12739   19271.4668
   12740   19367.3509
   12741   19363.1369
   12742   19478.0076
   12743   19426.2487
   12744   19289.3754
   12745   19311.2074
   12746   19224.7935
   12747   19127.9372
   12748   19497.5183
   12749   19239.3302
   12750   19064.2095
   12751   19286.9827
   12752   19343.5563
   12753   19431.4776
   12754   19156.4046
   12755   18907.8308
   12756   19572.2625
   12757   19004.4949
   12758   19482.8699
   12759   19168.5769
   12760   19303.8190
   12761   19395.1871
   12762   19418.0398
   12763   19386.2621
   12764   19612.6965
   12765   19365.5891
   12766   19506.7471
   12767   19553.6346
   12768   19207.3627
   12769   19190.3177
   12770   19386.9684
   12771   19261.8737
   12772   19321.9610
   12773   19315.4805
   12774   18861.3241
   12775   19484.4998
   12776   19346.9555
   12777   19545.2877
   12778   19407.0859
   12779   19168.3283
   12780   19289.1516
   12781   19415.9028
   12782   19591.1493
   12783   19671.5359
   12784   19246.5914
   12785   19425.1345
   12786   19574.5352
   12787   19416.6927
   12788   19329.1615
   12789   19278.2281
   12790   19484.1872
   12791   19403.4492
   12792   19339.3670
   12793   19240.3189
   12794   19548.5965
   12795   19294.9044
   12796   19502.5695
   12797   19371.1912
   12798   19306.0354
   12799   19338.6994
   12800   19367.7701
   12801   19620.2194
   12802   19373.4596
   12803   19531.0821
   12804   19467.3691
   12805   19645.6434
   12806   19455.3265
   12807   19537.5030
   12808   19703.5978
   12809   19520.7449
   12810   19619.1207
   12811   19662.8713
   12812   19706.5723
   12813   20175.6189
   12814   19518.0580
   12815   19962.5129
   12816   19695.4045
   12817   19804.9937
   12818   19564.4847
   12819   19415.5365
   12820   19628.4981
   12821   19580.2394
   12822   19807.4069
   12823   19430.0853
   12824   19274.6019
   12825   19511.8236
   12826   19608.9658
   12827   19359.6054
   12828   19631.7713
   12829   19515.8167
   12830   19682.0471
   12831   19794.5050
   12832   19621.3807
   12833   19728.9310
   12834   19430.5527
   12835   19395.6803
   12836   19550.3950
   12837   19265.0010
   12838   19380.7841
   12839   19077.5287
   12840   19257.4280
   12841   19526.4019
   12842   19444.7929
   12843   19273.5073
   12844   19481.9735
   12845   19666.1436
   12846   19220.6010
   12847   19402.1069
   12848   19399.6808
   12849   19220.2824
   12850   19279.8695
   12851   19398.5001
   12852   19261.4234
   12853   19260.8034
   12854   19166.5682
   12855   19278.6338
   12856   19403.9169
   12857   19103.0608
   12858   19360.3454
   12859   19339.8663
   12860   19481.4284
   12861   19372.4572
   12862   19218.7076
   12863   19216.3521
   12864   19086.6292
   12865   19164.5973
   12866   19128.2189
   12867   19315.2393
   12868   19081.4700
   12869   19105.5832
   12870   19174.2780
   12871   19048.3802
   12872   19483.4860
   12873   18978.4660
   12874   19349.1455
   12875   19334.0664
   12876   19337.3039
   12877   19398.8548
   12878   19301.2294
   12879   19199.6765
   12880   19186.8781
   12881   19158.3543
   12882   19131.2470
   12883   19015.5567
   12884   19312.1105
   12885   19298.7668
   12886   19011.0274
   12887   19471.5708
   12888   19200.7758
   12889   19338.5486
   12890   19498.1178
   12891   19416.5822
   12892   18938.2518
   12893   19121.9769
   12894   19030.9036
   12895   18846.1471
   12896   19059.6203
   12897   19089.2158
   12898   19109.7477
   12899   19431.7648
   12900   19096.4897
   12901   18949.7637
   12902   19215.1662
   12903   19147.0819
   12904   19064.7771
   12905   18930.6675
   12906   19279.0122
   12907   19088.3882
   12908   19233.1725
   12909   19046.3548
   12910   19117.3526
   12911   18894.2121
   12912   18679.0950
   12913   19003.9073
   12914   18954.9732
   12915   19044.0654
   12916   18772.2841
   12917   19051.3735
   12918   19222.2544
   12919   19038.2652
   12920   19128.4601
   12921   18995.9253
   12922   19006.9410
   12923   18910.8269
   12924   19116.1481
   12925   19009.0164
   12926   19182.9648
   12927   18661.1785
   12928   18901.3228
   12929   19012.2288
   12930   18952.7561
   12931   18900.7853
   12932   19113.4435
   12933   19019.4554
   12934   19054.1944
   12935   18942.1562
   12936   18869.0524
   12937   18851.4052
   12938   18989.4521
   12939   18959.3121
   12940   18881.1425
   12941   19282.3545
   12942   19011.9289
   12943   19302.5921
   12944   19019.6897
   12945   18995.8760
   12946   18889.4727
   12947   19159.8895
   12948   18715.6048
   12949   19020.7417
   12950   18928.6044
   12951   19076.5251
   12952   19109.3286
   12953   19146.8867
   12954   19324.8706
   12955   19346.0200
   12956   19053.2289
   12957   18944.7524
   12958   19318.2478
   12959   18971.9665
   12960   19209.3203
   12961   19051.8692
   12962   19356.8625
   12963   19223.0934
   12964   18994.7032
   12965   19096.9783
   12966   19116.2742
   12967   19282.7278
   12968   19183.3731
   12969   19201.9666
   12970   18982.8761
   12971   18864.5301
   12972   18896.9449
   12973   19103.6242
   12974   18997.0714
   12975   19059.8252
   12976   19195.6897
   12977   19084.9079
   12978   18869.1382
   12979   19218.6852
   12980   19033.4550
   12981   19232.6807
   12982   18874.3228
   12983   18820.1968
   12984   18891.3654
   12985   18962.0849
   12986   18935.3627
   12987   19174.4264
   12988   18866.1262
   12989   19014.4652
   12990   19195.6819
   12991   19458.3558
   12992   19139.4518
   12993   19114.5890
   12994   19024.0207
   12995   18875.5216
   12996   18996.3967
   12997   18966.1472
   12998   19427.7222
   12999   19038.8313
   13000   19136.4479
   13001   19073.2854
   13002   19153.1173
   13003   19212.0782
   13004   18890.5009
   13005   19154.2056
   13006   19156.8762
   13007   19012.7843
   13008   19219.4326
   13009   18981.6331
   13010   18897.2436
   13011   19131.0030
   13012   19100.2863
   13013   19080.6610
   13014   19021.0322
   13015   18844.3129
   13016   18861.3994
   13017   18812.0376
   13018   18990.0037
   13019   19072.7969
   13020   18798.3642
   13021   19212.2557
   13022   18656.5906
   13023   19024.1510
   13024   19048.3616
   13025   19030.2154
   13026   19149.2847
   13027   18836.1132
   13028   18913.4054
   13029   18930.4494
   13030   19156.5609
   13031   18852.1362
   13032   19188.9173
   13033   18968.9305
   13034   19040.3883
   13035   19312.5245
   13036   18886.9931
   13037   19019.2674
   13038   19170.4301
   13039   19106.2357
   13040   18993.1043
   13041   18795.0639
   13042   19021.8089
   13043   19171.6038
   13044   19131.5278
   13045   19424.3687
   13046   19036.8668
   13047   18792.2874
   13048   18901.4272
   13049   19222.7232
   13050   19151.5244
   13051   19168.4298
   13052   19612.6352
   13053   18892.3191
   13054   19206.8339
   13055   19267.7969
   13056   19304.2047
   13057   19305.1265
   13058   19003.7080
   13059   19111.3070
   13060   18774.3092
   13061   18779.3718
   13062   18843.5965
   13063   19170.0580
   13064   19115.2456
   13065   18990.7216
   13066   19306.4825
   13067   19135.2114
   13068   19218.8289
   13069   18734.5273
   13070   19067.2603
   13071   18909.0857
   13072   19259.2448
   13073   18940.1893
   13074   18743.5017
   13075   18764.9680
   13076   19231.8467
   13077   18860.0987
   13078   18783.8871
   13079   18860.2045
   13080   18982.8474
   13081   18804.8369
   13082   18626.9749
   13083   18679.2096
   13084   18818.8013
   13085   18713.4040
   13086   18964.5372
   13087   19225.6103
   13088   18796.3795
   13089   19076.0672
   13090   18705.9728
   13091   18898.1881
   13092   18895.1568
   13093   18999.7710
   13094   18818.6170
   13095   19042.9652
   13096   18846.1911
   13097   19117.9150
   13098   19053.7847
   13099   19336.0043
   13100   18926.8240
   13101   18968.6648
   13102   19112.0862
   13103   18808.1914
   13104   19015.6106
   13105   18950.6882
   13106   19162.1145
   13107   19196.1340
   13108   19036.4399
   13109   19192.4518
   13110   19058.1414
   13111   19036.8744
   13112   18846.3851
   13113   19064.7718
   13114   19150.4253
   13115   19329.1509
   13116   19469.8804
   13117   19337.1782
   13118   19058.3508
   13119   19050.2990
   13120   18950.2437
   13121   18866.1146
   13122   18874.0538
   13123   19343.6811
   13124   19107.8880
   13125   19120.2262
   13126   18784.0228
   13127   18823.9372
   13128   19092.0294
   13129   19099.6656
   13130   18957.3449
   13131   19132.1193
   13132   19089.1999
   13133   18809.9992
   13134   18826.0675
   13135   18702.9398
   13136   18938.4420
   13137   18969.7902
   13138   19151.9671
   13139   18917.5436
   13140   19021.0637
   13141   19095.5176
   13142   19080.6884
   13143   19085.4750
   13144   18821.5034
   13145   19096.9363
   13146   18790.7838
   13147   19183.5240
   13148   18842.7525
   13149   19105.3535
   13150   19120.7690
   13151   18881.5802
   13152   19233.1337
   13153   18759.9079
   13154   18861.8013
   13155   19030.6732
   13156   18932.9479
   13157   18712.5800
   13158   18936.2824
   13159   18939.1103
   13160   18571.9711
   13161   18722.8335
   13162   18815.6432
   13163   18813.2382
   13164   18844.9732
   13165   18765.3409
   13166   18857.7820
   13167   18895.6055
   13168   18759.4315
   13169   18640.7378
   13170   18508.8763
   13171   18990.4882
   13172   18853.4303
   13173   18879.6257
   13174   18868.7146
   13175   18688.3614
   13176   18999.4527
   13177   18855.9360
   13178   18920.9223
   13179   18830.2825
   13180   19025.8411
   13181   18731.7485
   13182   18950.9411
   13183   19028.4509
   13184   18677.9585
   13185   18799.6460
   13186   18780.5373
   13187   18975.4384
   13188   18693.4826
   13189   19017.7991
   13190   18772.3083
   13191   18952.3131
   13192   18579.8517
   13193   18914.3191
   13194   18587.1110
   13195   18945.7612
   13196   19127.5435
   13197   18957.6723
   13198   18927.4842
   13199   19136.5051
   13200   18711.7080
   13201   19058.3592
   13202   19236.2864
   13203   19254.7360
   13204   19248.2549
   13205   19304.5716
   13206   18971.5094
   13207   19220.4124
   13208   19489.6752
   13209   19142.3222
   13210   19129.0522
   13211   19076.0190
   13212   18888.4932
   13213   19120.4944
   13214   19008.4205
   13215   19080.8786
   13216   19257.6900
   13217   19381.7243
   13218   18859.5771
   13219   19123.9982
   13220   19326.5679
   13221   19333.9264
   13222   19032.3754
   13223   18722.4482
   13224   19024.9828
   13225   18891.2316
   13226   18945.1839
   13227   18834.1147
   13228   18761.1254
   13229   18962.2549
   13230   18961.0957
   13231   18842.7999
   13232   18727.7404
   13233   19057.9406
   13234   19002.8315
   13235   18875.8050
   13236   18763.6152
   13237   18868.8082
   13238   19022.7561
   13239   19111.4666
   13240   19039.1327
   13241   18920.4444
   13242   19031.8772
   13243   18622.7377
   13244   18883.6982
   13245   19040.2942
   13246   19140.9828
   13247   18770.9473
   13248   19140.5899
   13249   18934.4921
   13250   19018.1761
   13251   18926.1864
   13252   18727.6335
   13253   18632.9204
   13254   19006.3868
   13255   18750.9720
   13256   18832.6488
   13257   18593.0508
   13258   18845.9161
   13259   18921.3457
   13260   18643.7593
   13261   18603.0811
   13262   18849.3921
   13263   18787.4762
   13264   18727.0854
   13265   18727.2596
   13266   18644.8522
   13267   18665.8994
   13268   18610.4868
   13269   18728.2020
   13270   18778.6671
   13271   18793.2598
   13272   18637.3195
   13273   18630.7771
   13274   18675.4712
   13275   18784.2165
   13276   18841.2392
   13277   18700.3680
   13278   18826.1621
   13279   18689.1272
   13280   18698.0397
   13281   18460.2757
   13282   18718.9283
   13283   18453.2539
   13284   18528.8074
   13285   18501.1396
   13286   18604.9221
   13287   18532.4818
   13288   18622.6301
   13289   18656.8443
   13290   18827.2264
   13291   18601.0872
   13292   18777.4259
   13293   18574.2439
   13294   18848.0943
   13295   18673.0886
   13296   18535.7431
   13297   18679.7102
   13298   18950.3804
   13299   18719.8240
   13300   18809.9424
   13301   18717.1232
   13302   18983.8607
   13303   18740.1403
   13304   18615.7673
   13305   18747.4449
   13306   18540.7598
   13307   19064.7752
   13308   18740.5274
   13309   18910.4156
   13310   18947.0341
   13311   18684.5023
   13312   18707.3405
   13313   18907.5251
   13314   18819.0577
   13315   18847.2381
   13316   18871.9497
   13317   18804.7082
   13318   18912.4976
   13319   18948.6535
   13320   19088.0070
   13321   18591.6000
   13322   18599.0328
   13323   18638.6945
   13324   18828.0467
   13325   18952.9725
   13326   19310.5408
   13327   18945.6935
   13328   18785.6208
   13329   18980.2766
   13330   18782.2141
   13331   19003.1964
   13332   18738.4556
   13333   18854.7294
   13334   18981.2233
   13335   19008.6008
   13336   19112.0151
   13337   19014.5314
   13338   19124.2395
   13339   18774.7654
   13340   18646.1228
   13341   18872.5651
   13342   18707.5202
   13343   18816.0991
   13344   18837.2838
   13345   19001.3166
   13346   18787.4139
   13347   18899.5689
   13348   18900.3596
   13349   18710.6240
   13350   18917.8854
   13351   18878.8163
   13352   18774.4021
   13353   19052.8017
   13354   18829.0774
   13355   18480.3046
   13356   18592.5624
   13357   18624.4192
   13358   19057.2212
   13359   19004.1474
   13360   19173.6917
   13361   19097.3391
   13362   18677.2393
   13363   19006.6254
   13364   18994.7240
   13365   18862.1175
   13366   18910.3210
   13367   18994.3399
   13368   19508.9909
   13369   19013.5358
   13370   19089.1142
   13371   18958.3169
   13372   19246.7760
   13373   19147.3052
   13374   19005.1599
   13375   19039.1315
   13376   19076.3731
   13377   18818.5977
   13378   19050.0412
   13379   18942.9780
   13380   19064.4999
   13381   18947.6053
   13382   18875.1003
   13383   18843.0078
   13384   18990.4884
   13385   18584.2094
   13386   18901.9284
   13387   18827.0694
   13388   18602.4517
   13389   18614.7034
   13390   18643.1071
   13391   18788.9305
   13392   18407.7978
   13393   18978.6941
   13394   18809.6204
   13395   18805.4562
   13396   18945.0349
   13397   18636.0266
   13398   18708.2793
   13399   18931.4041
   13400   19056.0323
   13401   18774.7623
   13402   18766.0236
   13403   18627.3677
   13404   18761.7614
   13405   18715.6076
   13406   18913.6793
   13407   18510.5193
   13408   18537.2905
   13409   18571.1721
   13410   18604.8892
   13411   18805.2498
   13412   18781.9758
   13413   18689.4475
   13414   18611.6738
   13415   18795.8412
   13416   18602.4899
   13417   18672.0254
   13418   18488.7133
   13419   18671.4741
   13420   18428.0739
   13421   18581.9353
   13422   18481.7723
   13423   18482.0674
   13424   18775.7880
   13425   18504.5677
   13426   18772.1862
   13427   18621.5930
   13428   18525.5965
   13429   18423.5007
   13430   18664.2315
   13431   18561.8238
   13432   18300.3565
   13433   18566.0773
   13434   18627.6847
   13435   18561.9795
   13436   18586.8502
   13437   18605.5228
   13438   18509.7865
   13439   18614.1263
   13440   18414.9156
   13441   18605.8379
   13442   18476.8591
   13443   18479.3647
   13444   18477.7952
   13445   18453.4407
   13446   18742.2259
   13447   18405.1686
   13448   18584.1630
   13449   18703.4953
   13450   18618.7219
   13451   18721.5539
   13452   18750.3185
   13453   18798.6480
   13454   18754.4295
   13455   18701.7913
   13456   18524.8835
   13457   18645.3118
   13458   18908.0082
   13459   18662.5669
   13460   18859.7468
   13461   18701.9134
   13462   18768.3459
   13463   18576.9700
   13464   18949.8070
   13465   18753.5776
   13466   18899.9354
   13467   18716.8640
   13468   18836.8157
   13469   19008.0976
   13470   18690.6622
   13471   18619.3700
   13472   18631.2326
   13473   18752.5948
   13474   18691.8846
   13475   18281.3464
   13476   18786.2459
   13477   18360.1147
   13478   18834.8876
   13479   18498.2722
   13480   18663.4626
   13481   18595.9901
   13482   18607.0547
   13483   18682.6418
   13484   18758.0089
   13485   18735.5608
   13486   18763.8150
   13487   18711.8824
   13488   18488.3677
   13489   18682.7004
   13490   18634.2759
   13491   18403.8572
   13492   18536.5450
   13493   18480.5502
   13494   18439.7775
   13495   18383.1171
   13496   18635.4007
   13497   18580.7573
   13498   18563.6136
   13499   18499.7233
   13500   18419.5153
   13501   18594.4752
   13502   18656.4234
   13503   18539.7274
   13504   18615.0921
   13505   18532.9199
   13506   18465.4703
   13507   18633.7442
   13508   18393.3994
   13509   18637.7829
   13510   18631.2693
   13511   18917.9454
   13512   18626.3605
   13513   18612.1069
   13514   18592.5559
   13515   18973.9482
   13516   19060.5835
   13517   18429.8882
   13518   18927.2739
   13519   18682.1949
   13520   18630.0007
   13521   18523.3328
   13522   18744.4786
   13523   18783.5266
   13524   18748.4929
   13525   18580.1585
   13526   18662.2059
   13527   18633.7954
   13528   18299.7951
   13529   18663.7319
   13530   18450.9525
   13531   18806.1455
   13532   18695.2450
   13533   18488.1739
   13534   18692.2229
   13535   18503.4643
   13536   18453.7810
   13537   18427.8609
   13538   18543.2448
   13539   18517.2807
   13540   18219.8016
   13541   18156.6161
   13542   18292.0195
   13543   18221.4903
   13544   18239.3805
   13545   18396.4380
   13546   18324.5349
   13547   18706.7580
   13548   18447.0285
   13549   18344.5731
   13550   18150.7000
   13551   18474.5500
   13552   18256.0112
   13553   18147.9324
   13554   18222.1894
   13555   18154.1668
   13556   18115.3412
   13557   18226.0592
   13558   18013.5528
   13559   18087.2189
   13560   18090.4852
   13561   18259.6766
   13562   18238.6113
   13563   18112.0631
   13564   18192.4862
   13565   18293.0439
   13566   18189.8746
   13567   18464.5544
   13568   18278.3635
   13569   18243.1750
   13570   18428.1886
   13571   18319.7845
   13572   18064.0645
   13573   18047.8531
   13574   18464.9934
   13575   17880.1175
   13576   18147.0874
   13577   17864.6435
   13578   18322.1031
   13579   18291.2003
   13580   18042.2791
   13581   17915.4045
   13582   18155.3948
   13583   18402.8876
   13584   18281.5613
   13585   18252.8660
   13586   18110.4622
   13587   18012.9798
   13588   18131.5729
   13589   18235.0696
   13590   18337.7740
   13591   18403.5349
   13592   18486.5707
   13593   18613.0050
   13594   18802.2307
   13595   18643.9063
   13596   18754.5007
   13597   18830.8077
   13598   18510.6465
   13599   18991.1994
   13600   18641.5742
   13601   18478.1496
   13602   18734.4789
   13603   18711.2929
   13604   18479.8643
   13605   18413.1322
   13606   18434.9652
   13607   18707.2518
   13608   18764.8923
   13609   19059.1194
   13610   18965.9568
   13611   18429.6202
   13612   18230.4453
   13613   18529.9230
   13614   18482.1889
   13615   18396.5640
   13616   18703.8548
   13617   18588.1817
   13618   18402.5205
   13619   18513.7925
   13620   18449.7314
   13621   18490.4704
   13622   18601.6553
   13623   18432.7936
   13624   18871.1776
   13625   18414.4405
   13626   18433.7091
   13627   18532.7192
   13628   18548.9871
   13629   18404.2879
   13630   18310.5461
   13631   18649.4629
   13632   18599.0667
   13633   18157.4097
   13634   18315.2944
   13635   18371.3283
   13636   18487.9645
   13637   18138.0941
   13638   18424.2792
   13639   18529.8610
   13640   18557.1447
   13641   18371.0055
   13642   18349.8851
   13643   18434.4689
   13644   18326.8397
   13645   18605.9958
   13646   18431.6583
   13647   18528.4221
   13648   18512.5727
   13649   18573.7278
   13650   18731.1412
   13651   18596.5614
   13652   18321.2942
   13653   18643.5567
   13654   18381.3907
   13655   18555.3304
   13656   18520.1581
   13657   18437.4110
   13658   18320.5156
   13659   18266.7644
   13660   18767.5721
   13661   18740.7010
   13662   18457.3227
   13663   18811.1673
   13664   18389.7679
   13665   18353.5216
   13666   18387.0466
   13667   18622.9481
   13668   18505.6510
   13669   18436.8724
   13670   18780.4207
   13671   18633.9692
   13672   18377.6291
   13673   18580.1311
   13674   18565.6296
   13675   18268.3608
   13676   18313.5990
   13677   18096.2885
   13678   18435.5396
   13679   18400.0877
   13680   18276.9650
   13681   18305.4572
   13682   18367.3876
   13683   18441.4839
   13684   18305.6320
   13685   18122.5935
   13686   18295.2380
   13687   18097.2942
   13688   18445.2546
   13689   18332.4686
   13690   18152.5009
   13691   18307.4851
   13692   18693.0374
   13693   18262.8130
   13694   18513.6614
   13695   18297.8478
   13696   18395.1267
   13697   18304.1815
   13698   18788.3006
   13699   18361.2455
   13700   18349.6866
   13701   18621.7047
   13702   18368.4453
   13703   18531.3380
   13704   18257.3860
   13705   18493.6837
   13706   18461.1798
   13707   18387.4372
   13708   18129.8493
   13709   18399.2796
   13710   18453.0336
   13711   18040.6152
   13712   17878.0858
   13713   18472.1103
   13714   18333.2730
   13715   18273.5386
   13716   18109.0373
   13717   17687.7581
   13718   18291.2630
   13719   18196.3787
   13720   17995.1508
   13721   18244.6690
   13722   18024.4968
   13723   18040.3411
   13724   17906.7733
   13725   18151.7762
   13726   18569.1755
   13727   18014.1188
   13728   18206.6023
   13729   17797.0351
   13730   18040.8185
   13731   18047.0097
   13732   17998.1315
   13733   18175.6965
   13734   18461.2828
   13735   18272.1147
   13736   18063.1531
   13737   18345.5921
   13738   18213.0507
   13739   18634.3243
   13740   18046.5032
   13741   18181.7132
   13742   18151.1125
   13743   18399.2682
   13744   18248.9274
   13745   18051.1354
   13746   18247.6580
   13747   18159.1002
   13748   17922.3356
   13749   18225.0022
   13750   18317.7637
   13751   18301.8261
   13752   17947.6887
   13753   17805.5753
   13754   18196.6608
   13755   17949.1805
   13756   18314.6100
   13757   18274.6576
   13758   18293.5747
   13759   18527.2211
   13760   18458.5987
   13761   18317.2390
   13762   18470.9665
   13763   18306.0358
   13764   18390.9258
   13765   18554.9039
   13766   18423.9231
   13767   18503.9955
   13768   18413.5746
   13769   18345.1886
   13770   18437.4116
   13771   18101.2580
   13772   18443.1715
   13773   18467.7437
   13774   18380.5001
   13775   18050.8886
   13776   18376.4937
   13777   18322.1173
   13778   18066.7975
   13779   18116.9622
   13780   18292.2237
   13781   18250.9690
   13782   18208.1490
   13783   18091.9698
   13784   18588.9072
   13785   18106.7709
   13786   18335.1752
   13787   18387.0193
   13788   18189.3103
   13789   18355.6934
   13790   18685.5549
   13791   18458.1051
   13792   18225.4598
   13793   18275.6398
   13794   18248.0851
   13795   18204.9395
   13796   18391.4184
   13797   18308.0824
   13798   18174.9863
   13799   18541.8038
   13800   18366.5083
   13801   18227.2521
   13802   18183.3568
   13803   18167.2035
   13804   17935.4258
   13805   18150.2595
   13806   18416.5416
   13807   18171.8405
   13808   18348.6112
   13809   18003.6183
   13810   18366.5996
   13811   18334.1884
   13812   18201.3334
   13813   18453.9297
   13814   18293.6693
   13815   18399.7275
   13816   18100.3622
   13817   18213.2035
   13818   17887.3350
   13819   17993.8799
   13820   18217.1891
   13821   18093.2553
   13822   18493.2431
   13823   18333.4102
   13824   18395.3028
   13825   18216.9699
   13826   18021.1966
   13827   18448.1572
   13828   18338.2974
   13829   18374.5128
   13830   18240.0880
   13831   18182.6836
   13832   18104.4319
   13833   18301.3957
   13834   18193.7562
   13835   18114.4971
   13836   18024.5447
   13837   17976.6426
   13838   18080.0664
   13839   18257.8908
   13840   18238.4577
   13841   18183.3770
   13842   18377.9182
   13843   18345.1868
   13844   18581.8428
   13845   18619.4516
   13846   18166.4818
   13847   18629.6838
   13848   18386.7841
   13849   18495.7071
   13850   18443.9824
   13851   18588.7927
   13852   18452.6845
   13853   18278.5126
   13854   18455.6401
   13855   18269.2562
   13856   18155.0734
   13857   18313.7627
   13858   18255.3680
   13859   18240.9524
   13860   18501.2673
   13861   18427.0148
   13862   18626.6934
   13863   18471.7799
   13864   18668.9155
   13865   18517.6672
   13866   18600.9665
   13867   18519.1591
   13868   18395.9651
   13869   18419.9779
   13870   18565.3445
   13871   18463.0859
   13872   18307.5028
   13873   18614.3330
   13874   18330.8257
   13875   18737.3507
   13876   18694.3315
   13877   18496.8881
   13878   18665.9053
   13879   18304.2678
   13880   18480.2562
   13881   18555.2831
   13882   18607.8032
   13883   18358.7126
   13884   18287.3209
   13885   18161.6854
   13886   18610.0029
   13887   18334.9475
   13888   18166.6601
   13889   18540.7974
   13890   18499.7599
   13891   18411.1188
   13892   18415.0069
   13893   18517.8890
   13894   18472.3097
   13895   18288.8218
   13896   18213.7311
   13897   18449.3184
   13898   18388.4623
   13899   18339.5505
   13900   18239.4510
   13901   18405.7920
   13902   18546.0446
   13903   18486.6295
   13904   18490.7861
   13905   18507.2530
   13906   18408.2579
   13907   18720.1709
   13908   18467.1147
   13909   18468.7365
   13910   18810.1679
   13911   18493.4331
   13912   18746.1735
   13913   18383.3261
   13914   18558.9110
   13915   18555.6923
   13916   18615.2173
   13917   18592.7597
   13918   18627.0996
   13919   18317.9859
   13920   18317.3705
   13921   18291.8828
   13922   18483.7780
   13923   18579.4770
   13924   18579.0768
   13925   18713.2789
   13926   18390.2538
   13927   18528.0682
   13928   18281.3548
   13929   18683.1118
   13930   19009.7212
   13931   18692.5082
   13932   18381.0210
   13933   18589.0310
   13934   18541.9743
   13935   18610.9094
   13936   18473.0463
   13937   18616.8150
   13938   18702.1742
   13939   18669.7949
   13940   18537.6279
   13941   18537.4678
   13942   18282.9144
   13943   18541.1730
   13944   18426.5237
   13945   18561.1042
   13946   18663.9492
   13947   18743.1700
   13948   18843.4862
   13949   18608.7124
   13950   18620.4348
   13951   18393.2529
   13952   18648.3054
   13953   18665.5163
   13954   18653.9470
   13955   18705.3115
   13956   18777.0322
   13957   18663.6044
   13958   18645.6368
   13959   18352.4953
   13960   18625.3349
   13961   18795.5614
   13962   18697.1840
   13963   18456.4861
   13964   18823.1445
   13965   18895.5730
   13966   18996.2029
   13967   18853.6614
   13968   18878.4873
   13969   18996.3031
   13970   18827.0918
   13971   18984.0712
   13972   18878.4881
   13973   18783.5184
   13974   18904.0722
   13975   18594.1360
   13976   18988.6717
   13977   18867.2688
   13978   18718.9183
   13979   18837.7308
   13980   18434.9100
   13981   18955.5887
   13982   18810.0123
   13983   18809.5488
   13984   18988.7364
   13985   18953.3418
   13986   18952.1639
   13987   18873.2433
   13988   18971.5235
   13989   19037.7470
   13990   18706.0965
   13991   18776.6296
   13992   18929.9414
   13993   19019.1151
   13994   18783.0363
   13995   18880.4488
   13996   18295.5215
   13997   18777.8265
   13998   18710.8100
   13999   18657.0760
   14000   18638.4341
   14001   18685.7031
   14002   18966.9756
   14003   19024.9736
   14004   18602.0007
   14005   19053.6505
   14006   18738.4175
   14007   18990.6388
   14008   18718.8931
   14009   18784.5415
   14010   18808.7639
   14011   18428.1186
   14012   18493.7622
   14013   18381.9587
   14014   18566.3427
   14015   18631.2158
   14016   18569.2450
   14017   18471.9868
   14018   18612.6729
   14019   18615.6158
   14020   18651.3191
   14021   18482.9757
   14022   18716.1583
   14023   18407.8685
   14024   18521.3509
   14025   18433.3727
   14026   18204.9379
   14027   18698.8532
   14028   18660.2817
   14029   18679.3976
   14030   19017.5661
   14031   18533.5548
   14032   18484.8754
   14033   18676.7857
   14034   18794.8444
   14035   18810.3523
   14036   18423.5048
   14037   18425.1647
   14038   18528.5461
   14039   18290.8547
   14040   18533.6797
   14041   18749.7417
   14042   18446.6605
   14043   18493.1550
   14044   18821.1584
   14045   18506.0727
   14046   18399.6658
   14047   18573.7566
   14048   18794.1962
   14049   18525.5917
   14050   18621.9679
   14051   18891.0750
   14052   19072.9423
   14053   18693.6132
   14054   18494.6724
   14055   18627.6006
   14056   18474.6139
   14057   18522.4619
   14058   18810.1321
   14059   18564.7966
   14060   18483.2124
   14061   18646.8263
   14062   18369.6727
   14063   18423.6857
   14064   18438.7385
   14065   18550.8831
   14066   18409.7101
   14067   18536.2372
   14068   18753.5488
   14069   18649.3498
   14070   18420.2757
   14071   18408.1113
   14072   18290.2283
   14073   18288.8688
   14074   18526.3545
   14075   18322.7610
   14076   18445.6714
   14077   18405.3276
   14078   18540.9985
   14079   18618.2627
   14080   18322.1463
   14081   18630.6902
   14082   18356.7469
   14083   18646.8457
   14084   18243.9508
   14085   18348.8149
   14086   18258.8510
   14087   18479.8739
   14088   18479.4803
   14089   18373.4271
   14090   18356.8697
   14091   18581.6276
   14092   18511.2620
   14093   18657.7494
   14094   18719.2647
   14095   18419.1375
   14096   18555.5663
   14097   18348.4277
   14098   18184.0698
   14099   18386.1334
   14100   18521.4721
   14101   18336.6501
   14102   18244.6136
   14103   18259.3189
   14104   18057.1727
   14105   18197.6638
   14106   18442.2347
   14107   18330.4611
   14108   18032.9555
   14109   18213.5132
   14110   18324.1442
   14111   18552.6390
   14112   18447.3087
   14113   18328.7115
   14114   18514.6785
   14115   18432.4354
   14116   18335.1030
   14117   18486.6364
   14118   18628.4169
   14119   18152.6772
   14120   18476.1498
   14121   18176.7550
   14122   18453.5797
   14123   18311.7992
   14124   18527.1727
   14125   18345.1499
   14126   18181.2836
   14127   18355.7654
   14128   18491.4019
   14129   18612.8968
   14130   18433.3721
   14131   18178.1241
   14132   18302.3220
   14133   18304.3558
   14134   18343.6712
   14135   18108.4941
   14136   18179.9515
   14137   18168.2326
   14138   18577.3767
   14139   18037.4114
   14140   18377.2406
   14141   18335.1087
   14142   18159.9152
   14143   18420.4637
   14144   18601.3514
   14145   18304.6355
   14146   18006.4469
   14147   18080.6772
   14148   18332.1961
   14149   18092.2592
   14150   18150.5316
   14151   18052.6415
   14152   18301.6641
   14153   18158.6498
   14154   18476.9961
   14155   18247.8221
   14156   18424.0163
   14157   18391.7752
   14158   18361.0123
   14159   18552.7730
   14160   18735.1822
   14161   18527.4778
   14162   18217.2120
   14163   18160.4973
   14164   18268.6278
   14165   18387.5087
   14166   18552.2242
   14167   18430.5022
   14168   18253.8110
   14169   18194.1544
   14170   18207.1781
   14171   17911.9627
   14172   18176.6541
   14173   18251.7478
   14174   18203.3979
   14175   18089.9896
   14176   18235.0771
   14177   18127.3167
   14178   18428.1407
   14179   18190.1000
   14180   18516.3801
   14181   18397.0406
   14182   18354.9027
   14183   18613.6446
   14184   18259.9581
   14185   18450.1849
   14186   18604.0896
   14187   18128.1405
   14188   18541.1888
   14189   18206.5558
   14190   18270.4482
   14191   18186.5545
   14192   18315.5217
   14193   18316.8202
   14194   18562.5270
   14195   18441.8435
   14196   18486.1651
   14197   18436.2031
   14198   18371.3614
   14199   18902.0276
   14200   18550.9189
   14201   18473.4340
   14202   18619.2386
   14203   18290.4113
   14204   18477.6068
   14205   18355.7878
   14206   18430.7506
   14207   18410.5957
   14208   18413.6275
   14209   18753.6287
   14210   18501.1762
   14211   18501.2273
   14212   18633.1303
   14213   18570.2749
   14214   18259.8272
   14215   18643.9467
   14216   18394.8986
   14217   18714.7502
   14218   18314.8033
   14219   18702.6346
   14220   18623.0846
   14221   18706.4944
   14222   18466.3550
   14223   18583.4387
   14224   18232.0605
   14225   18316.7916
   14226   18419.4639
   14227   18431.3434
   14228   18282.0738
   14229   18521.0439
   14230   18311.0110
   14231   18158.2765
   14232   17952.6366
   14233   18198.9589
   14234   18338.2666
   14235   18085.2401
   14236   18214.6180
   14237   18192.8472
   14238   18149.8722
   14239   18158.8550
   14240   17966.1029
   14241   17937.2596
   14242   18370.2716
   14243   18369.4476
   14244   18020.8323
   14245   18378.3529
   14246   18358.8602
   14247   18509.0297
   14248   18249.7346
   14249   18396.2083
   14250   18348.8038
   14251   18645.9905
   14252   18396.3855
   14253   18084.3921
   14254   18735.0730
   14255   18399.7594
   14256   18408.7203
   14257   18802.6007
   14258   18356.0657
   14259   18347.7529
   14260   18286.1034
   14261   18529.4556
   14262   18484.6601
   14263   18326.3872
   14264   18335.4419
   14265   18442.2280
   14266   18431.0118
   14267   18730.2130
   14268   18344.4073
   14269   18226.8515
   14270   17931.9970
   14271   18254.2408
   14272   18231.5994
   14273   18432.4675
   14274   18488.5990
   14275   18470.4226
   14276   18355.8949
   14277   18244.7362
   14278   18285.1332
   14279   18424.4865
   14280   18116.0378
   14281   18167.7945
   14282   18376.7597
   14283   18287.9528
   14284   18502.9876
   14285   18353.8215
   14286   18393.7644
   14287   18272.5457
   14288   18265.6455
   14289   18245.6722
   14290   18402.8056
   14291   18139.9862
   14292   17990.6632
   14293   18150.1107
   14294   18335.9769
   14295   18180.4183
   14296   18256.0100
   14297   18413.7625
   14298   18319.0776
   14299   18183.8433
   14300   18497.0920
   14301   18280.1163
   14302   18272.4067
   14303   18107.6646
   14304   18353.5821
   14305   18427.9768
   14306   18409.0879
   14307   18125.0868
   14308   18099.9434
   14309   18390.5872
   14310   18281.3070
   14311   18488.0632
   14312   18405.8471
   14313   18387.9657
   14314   18070.5903
   14315   18377.5275
   14316   18489.6776
   14317   18309.7750
   14318   18316.9111
   14319   18326.2054
   14320   18865.3494
   14321   18371.0533
   14322   18284.4258
   14323   18358.1109
   14324   18166.0305
   14325   18264.4424
   14326   18473.2222
   14327   18359.2930
   14328   18539.4677
   14329   18232.7017
   14330   18309.6604
   14331   18510.3297
   14332   18161.4707
   14333   18395.7970
   14334   18473.8285
   14335   18173.5489
   14336   18649.5023
   14337   18103.8361
   14338   18307.1174
   14339   18667.9415
   14340   18569.0074
   14341   18751.8147
   14342   18784.5641
   14343   18480.0795
   14344   18323.0620
   14345   18718.4171
   14346   18573.4047
   14347   18810.3060
   14348   18478.8740
   14349   18640.4853
   14350   18655.7699
   14351   18599.6702
   14352   18648.8840
   14353   18679.6613
   14354   18725.5117
   14355   18765.1364
   14356   18663.5196
   14357   18619.7279
   14358   18313.4153
   14359   18626.2773
   14360   18500.6757
   14361   18654.8668
   14362   18525.2314
   14363   18714.1932
   14364   18204.3255
   14365   18827.9177
   14366   18449.2601
   14367   18374.9561
   14368   18365.7610
   14369   18450.9530
   14370   18241.3405
   14371   18617.8220
   14372   19021.1570
   14373   18495.6506
   14374   18973.7891
   14375   18312.9721
   14376   18555.2294
   14377   18512.0088
   14378   18801.3487
   14379   18768.0948
   14380   18688.5145
   14381   18629.4984
   14382   18631.5105
   14383   18619.6824
   14384   18327.8183
   14385   18927.9599
   14386   19005.2715
   14387   18926.5572
   14388   18627.4550
   14389   18653.8780
   14390   18695.3712
   14391   18651.2214
   14392   18690.0889
   14393   18697.9359
   14394   18589.0090
   14395   18649.7993
   14396   18425.6859
   14397   18634.1588
   14398   18660.5224
   14399   18728.5823
   14400   18724.7498
   14401   18772.0945
   14402   18552.7229
   14403   18626.3798
   14404   18428.6160
   14405   18342.4886
   14406   18509.4955
   14407   18563.1334
   14408   18715.2096
   14409   18379.2836
   14410   18472.5579
   14411   18662.7052
   14412   18594.1056
   14413   18378.4750
   14414   18374.5547
   14415   18153.6557
   14416   18561.0458
   14417   18322.4920
   14418   18403.2566
   14419   18268.0890
   14420   18381.9447
   14421   18311.3323
   14422   18239.4668
   14423   18477.4254
   14424   18279.8278
   14425   18434.4802
   14426   18375.9076
   14427   18347.5597
   14428   18324.0025
   14429   18409.6282
   14430   18324.4056
   14431   18486.0214
   14432   18100.5819
   14433   18855.9022
   14434   18731.9676
   14435   18333.6496
   14436   18352.1858
   14437   18332.1531
   14438   18297.7047
   14439   18511.2824
   14440   18296.0758
   14441   18541.7182
   14442   18414.5451
   14443   18222.5144
   14444   18214.7835
   14445   18505.1883
   14446   18338.9840
   14447   18423.5751
   14448   18262.4352
   14449   18281.0023
   14450   18619.3545
   14451   18506.2697
   14452   18435.1309
   14453   18452.5789
   14454   18489.5908
   14455   18531.9953
   14456   18460.1234
   14457   18449.3223
   14458   18353.0064
   14459   18582.8928
   14460   18683.2810
   14461   18492.6128
   14462   18625.4491
   14463   18712.1910
   14464   18269.2049
   14465   18538.6279
   14466   18396.2788
   14467   18498.3572
   14468   18572.7228
   14469   18798.4641
   14470   18397.1192
   14471   18394.8518
   14472   18378.3542
   14473   18397.2198
   14474   18519.6440
   14475   18366.9686
   14476   18751.8545
   14477   18313.3224
   14478   18511.1688
   14479   18292.3786
   14480   18425.5130
   14481   18442.5359
   14482   18397.3632
   14483   18252.9630
   14484   18326.9690
   14485   18722.2183
   14486   18371.4831
   14487   18646.0495
   14488   18277.5986
   14489   18444.6302
   14490   18449.7695
   14491   18174.3942
   14492   18407.6865
   14493   18896.8801
   14494   18555.2107
   14495   18484.5826
   14496   18293.0961
   14497   18530.1283
   14498   18559.0075
   14499   18592.5850
   14500   18340.2014
   14501   18740.0874
   14502   18558.3345
   14503   18794.7094
   14504   18822.3124
   14505   18788.2636
   14506   18743.4475
   14507   18757.0075
   14508   18394.0107
   14509   18627.2937
   14510   18580.0382
   14511   18698.3192
   14512   18581.1400
   14513   18539.9507
   14514   18646.5010
   14515   18657.3893
   14516   18498.8649
   14517   18615.4334
   14518   18465.8638
   14519   18630.5006
   14520   18775.1963
   14521   18873.9295
   14522   18740.1637
   14523   18576.1837
   14524   18403.8174
   14525   18549.1588
   14526   18673.4269
   14527   18716.2786
   14528   18689.2727
   14529   18338.4184
   14530   18349.0889
   14531   18628.4838
   14532   18474.8644
   14533   18423.5814
   14534   18813.7510
   14535   18680.7546
   14536   18440.0234
   14537   19011.7661
   14538   18683.7209
   14539   18540.0519
   14540   18524.4970
   14541   18363.6797
   14542   18700.2735
   14543   18392.7767
   14544   18696.0475
   14545   18700.4172
   14546   18645.9566
   14547   18618.8130
   14548   18788.7800
   14549   18665.9858
   14550   18644.5792
   14551   18596.3098
   14552   18399.8929
   14553   18474.0683
   14554   18644.6046
   14555   18684.7531
   14556   18768.3470
   14557   18525.7168
   14558   19060.5172
   14559   18840.1061
   14560   18715.7927
   14561   18949.6949
   14562   18848.8055
   14563   18668.3699
   14564   18935.4761
   14565   18610.5493
   14566   18756.8144
   14567   18548.3745
   14568   18544.7107
   14569   18637.2986
   14570   18488.1094
   14571   18621.2116
   14572   18427.5967
   14573   18597.4944
   14574   18791.8558
   14575   18441.7555
   14576   18407.0651
   14577   18498.6491
   14578   18530.2960
   14579   18389.3010
   14580   18450.8762
   14581   18180.9999
   14582   18457.4771
   14583   18453.7063
   14584   18330.3964
   14585   18419.6378
   14586   18417.8391
   14587   18147.6009
   14588   18383.5863
   14589   18082.8748
   14590   18467.9355
   14591   18383.1785
   14592   18558.2350
   14593   18599.7975
   14594   18339.9657
   14595   18207.3765
   14596   18351.3387
   14597   18456.1470
   14598   18250.9105
   14599   18348.5334
   14600   18278.8726
   14601   18696.0257
   14602   18577.4669
   14603   18316.7549
   14604   18492.8680
   14605   18410.5450
   14606   18729.3439
   14607   18208.5985
   14608   18073.4592
   14609   18319.5644
   14610   18175.4182
   14611   18277.4084
   14612   18105.9603
   14613   18210.5284
   14614   18629.1883
   14615   18240.8164
   14616   18190.0098
   14617   18356.0624
   14618   18731.1849
   14619   18353.8116
   14620   18496.2769
   14621   18279.6331
   14622   18211.4161
   14623   18167.8790
   14624   18449.4704
   14625   18285.0994
   14626   18355.5637
   14627   18361.4016
   14628   18377.4827
   14629   18148.4870
   14630   18228.7525
   14631   18025.0615
   14632   18138.2970
   14633   18028.8790
   14634   18316.4071
   14635   17974.5242
   14636   18224.0119
   14637   18323.3968
   14638   18420.5780
   14639   18179.8692
   14640   18143.0667
   14641   18314.3386
   14642   18324.4913
   14643   18233.8476
   14644   18024.8288
   14645   18134.3623
   14646   18428.8457
   14647   18014.0626
   14648   18159.0216
   14649   18075.3756
   14650   18385.3280
   14651   18313.8683
   14652   17977.6408
   14653   18295.6440
   14654   18068.3091
   14655   17811.1408
   14656   17934.0741
   14657   18054.3159
   14658   18200.0100
   14659   18297.5244
   14660   17957.4829
   14661   18146.4743
   14662   17843.8686
   14663   18275.1191
   14664   17993.5300
   14665   18179.2701
   14666   17872.2235
   14667   18195.4738
   14668   17776.1221
   14669   17826.0552
   14670   17968.8465
   14671   18203.7136
   14672   18223.1612
   14673   18264.5068
   14674   18230.7723
   14675   18451.6269
   14676   18540.1888
   14677   18307.0218
   14678   18389.2699
   14679   18215.7904
   14680   18554.0065
   14681   18437.7168
   14682   18457.0086
   14683   18597.5453
   14684   18499.7846
   14685   18426.4459
   14686   18561.2797
   14687   18364.9535
   14688   18573.6001
   14689   18499.7426
   14690   18298.5415
   14691   18150.3152
   14692   18222.0536
   14693   18237.2556
   14694   18085.0299
   14695   18321.8294
   14696   18500.6071
   14697   18537.7124
   14698   18172.9018
   14699   18005.9060
   14700   18357.8930
   14701   18162.4402
   14702   18368.9164
   14703   18291.3902
   14704   18101.5444
   14705   18377.5087
   14706   18304.7294
   14707   18374.9740
   14708   18239.4056
   14709   18057.2476
   14710   18222.4792
   14711   18255.5063
   14712   18091.5805
   14713   18129.7000
   14714   18039.0561
   14715   18328.1972
   14716   18193.9605
   14717   18225.6634
   14718   18137.4643
   14719   18373.4836
   14720   18139.3268
   14721   18068.8106
   14722   18141.7223
   14723   18197.5540
   14724   18078.4822
   14725   17985.3492
   14726   18074.0617
   14727   18153.5289
   14728   18278.1418
   14729   18079.4494
   14730   18044.5140
   14731   17999.8037
   14732   18103.1816
   14733   18227.0288
   14734   18213.4163
   14735   18032.6938
   14736   18161.0084
   14737   17939.3564
   14738   17922.2140
   14739   18522.7036
   14740   18208.0728
   14741   18348.9779
   14742   18380.7991
   14743   18561.8983
   14744   18628.4085
   14745   18454.0552
   14746   18247.1971
   14747   18589.9504
   14748   18143.1283
   14749   18296.8151
   14750   18406.7398
   14751   18401.6434
   14752   18382.8092
   14753   18372.2324
   14754   18786.2839
   14755   18392.9689
   14756   18531.2436
   14757   18268.0339
   14758   18231.9974
   14759   18613.8571
   14760   18250.7849
   14761   18427.8156
   14762   18232.2223
   14763   18519.4053
   14764   18554.9639
   14765   18406.8400
   14766   18426.4366
   14767   18516.1506
   14768   18464.7073
   14769   18508.8285
   14770   18423.0283
   14771   18519.8600
   14772   18365.2467
   14773   18499.6160
   14774   18550.3958
   14775   18229.9818
   14776   18184.0550
   14777   18364.3951
   14778   18208.1518
   14779   18416.7756
   14780   18442.2907
   14781   18684.0841
   14782   18925.6633
   14783   18695.3997
   14784   18649.2637
   14785   18742.4530
   14786   18194.8107
   14787   18511.1890
   14788   18579.0160
   14789   18318.2449
   14790   18266.5483
   14791   18469.2833
   14792   18406.5066
   14793   18675.6455
   14794   18727.2011
   14795   18518.0596
   14796   18496.6599
   14797   18372.6910
   14798   18348.1245
   14799   18730.9738
   14800   18524.0364
   14801   18594.4385
   14802   18417.7962
   14803   18551.7018
   14804   18673.1068
   14805   18384.5547
   14806   18271.9432
   14807   18406.9738
   14808   18420.0740
   14809   18375.0172
   14810   18496.1217
   14811   18223.1244
   14812   18381.6718
   14813   18014.2752
   14814   18025.7910
   14815   18475.0838
   14816   18715.9582
   14817   18404.7091
   14818   18263.0923
   14819   18388.5185
   14820   18500.8747
   14821   18290.8478
   14822   18192.5496
   14823   18609.3903
   14824   18260.8825
   14825   18394.7530
   14826   18282.4532
   14827   18303.7088
   14828   18436.5738
   14829   18058.3554
   14830   18588.0611
   14831   18125.9446
   14832   18159.7936
   14833   18087.3804
   14834   18145.9499
   14835   18202.5134
   14836   18117.8162
   14837   18095.8780
   14838   18219.8150
   14839   18268.6367
   14840   18181.7956
   14841   18210.9473
   14842   18192.6542
   14843   18175.7401
   14844   18223.4385
   14845   18303.1853
   14846   18201.9460
   14847   18150.7766
   14848   18278.7315
   14849   18154.5905
   14850   18202.2758
   14851   18516.7062
   14852   18286.2115
   14853   18586.7069
   14854   18466.1387
   14855   18476.3456
   14856   18576.2173
   14857   18475.5842
   14858   18357.4033
   14859   18436.5098
   14860   18378.0058
   14861   18180.6971
   14862   18330.0442
   14863   18369.7964
   14864   18172.3143
   14865   18396.0781
   14866   18523.3748
   14867   18453.8290
   14868   18272.1176
   14869   18268.4732
   14870   18554.2418
   14871   18485.3388
   14872   18094.4898
   14873   18608.0093
   14874   18108.0152
   14875   18605.4730
   14876   18183.4272
   14877   18373.0655
   14878   18282.5423
   14879   17967.4365
   14880   18234.6714
   14881   18578.3374
   14882   18633.9397
   14883   18336.8169
   14884   18302.1322
   14885   18002.5958
   14886   18463.9599
   14887   18320.8842
   14888   18423.1215
   14889   18533.3802
   14890   17845.8683
   14891   17940.8326
   14892   18507.5592
   14893   18283.6897
   14894   18478.1034
   14895   18330.5703
   14896   18263.5098
   14897   18347.3395
   14898   18183.3939
   14899   18179.0361
   14900   18438.5236
   14901   18214.3047
   14902   18562.2913
   14903   18394.4583
   14904   18141.5207
   14905   18222.3661
   14906   18104.0114
   14907   18618.4144
   14908   18091.4960
   14909   18324.2265
   14910   18364.9220
   14911   18492.9525
   14912   18688.8196
   14913   18330.9043
   14914   17801.2013
   14915   18152.5277
   14916   18084.9375
   14917   18115.7810
   14918   18175.4439
   14919   18294.0501
   14920   18150.1995
   14921   18678.3878
   14922   18213.6232
   14923   18451.8454
   14924   18464.3956
   14925   18219.3731
   14926   18329.7096
   14927   18276.4689
   14928   18317.0447
   14929   18363.6860
   14930   18265.6161
   14931   18378.3869
   14932   18300.0122
   14933   18511.7351
   14934   18285.9882
   14935   18179.7182
   14936   18173.2628
   14937   18366.3685
   14938   18441.6123
   14939   18267.9657
   14940   18408.9731
   14941   18556.0005
   14942   18423.1663
   14943   18398.7251
   14944   18593.7576
   14945   18581.0143
   14946   18307.4576
   14947   18326.7217
   14948   18286.3178
   14949   18532.4597
   14950   18465.4572
   14951   18347.5900
   14952   18368.1570
   14953   18395.3842
   14954   18426.4815
   14955   18325.4801
   14956   18320.2524
   14957   18607.9525
   14958   18506.4036
   14959   18478.2819
   14960   18560.2479
   14961   18400.2358
   14962   18565.1009
   14963   18514.0498
   14964   18545.5609
   14965   18672.4922
   14966   18359.3987
   14967   18451.4580
   14968   18461.3835
   14969   18460.2510
   14970   18548.9742
   14971   18449.9189
   14972   18690.9653
   14973   18712.7858
   14974   18542.5470
   14975   18480.5286
   14976   18428.2623
   14977   18684.6735
   14978   18622.5155
   14979   18653.5044
   14980   18453.9095
   14981   18397.5990
   14982   18829.6860
   14983   18388.5431
   14984   18659.5285
   14985   18308.9002
   14986   18394.6051
   14987   18514.7252
   14988   18449.0428
   14989   18483.9372
   14990   18396.3410
   14991   18298.7745
   14992   18590.7141
   14993   18404.3898
   14994   18808.0099
   14995   18551.5159
   14996   18406.4119
   14997   18529.6079
   14998   18808.6077
   14999   18518.5715
   15000   18449.0146
   15001   18727.2636
   15002   18371.2878
   15003   18518.9583
   15004   18384.1836
   15005   18453.4189
   15006   18390.9208
   15007   18271.2635
   15008   18528.4714
   15009   18731.7506
   15010   18663.2259
   15011   18756.6157
   15012   18643.9656
   15013   18579.5399
   15014   18548.4586
   15015   18548.8017
   15016   18364.4669
   15017   18368.4398
   15018   18507.2194
   15019   18442.1304
   15020   18329.5687
   15021   18268.3178
   15022   18048.1302
   15023   18119.2378
   15024   18226.3083
   15025   18120.8032
   15026   18294.4016
   15027   18411.3221
   15028   18319.8395
   15029   18072.2309
   15030   18158.4478
   15031   18272.3961
   15032   18184.4341
   15033   18446.8319
   15034   18282.6989
   15035   18067.9409
   15036   18360.0041
   15037   18117.9879
   15038   18301.8541
   15039   18113.4152
   15040   18302.7145
   15041   18103.9187
   15042   18426.3564
   15043   18310.7609
   15044   18158.0076
   15045   18416.5228
   15046   18051.7744
   15047   18202.0619
   15048   18117.5189
   15049   18085.2177
   15050   18064.5010
   15051   18169.4847
   15052   18404.9438
   15053   18558.8327
   15054   18617.7725
   15055   18527.6783
   15056   18310.1070
   15057   18559.9203
   15058   18303.2282
   15059   18402.4455
   15060   18745.3262
   15061   18314.3854
   15062   18013.6942
   15063   18058.6727
   15064   18177.1540
   15065   18193.4777
   15066   18231.4595
   15067   18169.3084
   15068   18338.9882
   15069   18228.4781
   15070   18342.8983
   15071   18211.7505
   15072   17943.1678
   15073   18405.7118
   15074   18142.9463
   15075   18092.7735
   15076   18168.0790
   15077   18196.6026
   15078   18120.8149
   15079   18349.3410
   15080   18543.7615
   15081   18431.4826
   15082   18429.0793
   15083   18232.5473
   15084   18464.9494
   15085   18851.5935
   15086   18724.6376
   15087   18361.2823
   15088   18601.2582
   15089   18608.1375
   15090   18508.0647
   15091   18695.8190
   15092   18681.1829
   15093   18617.8912
   15094   18521.3879
   15095   18496.5292
   15096   18364.5736
   15097   18434.6911
   15098   18596.2156
   15099   18706.3999
   15100   18741.9461
   15101   18575.2432
   15102   18504.8021
   15103   18127.0321
   15104   18207.4318
   15105   18492.2573
   15106   18444.0442
   15107   18332.8645
   15108   18353.7620
   15109   18345.4196
   15110   18464.3719
   15111   18800.1823
   15112   18252.6102
   15113   18456.6759
   15114   18411.8641
   15115   18727.7890
   15116   18468.0633
   15117   18499.6340
   15118   18412.4882
   15119   18711.5281
   15120   18664.7516
   15121   18639.6006
   15122   18586.0053
   15123   18499.4089
   15124   18519.1530
   15125   18403.0238
   15126   18396.9638
   15127   18500.2347
   15128   18432.4847
   15129   18590.6527
   15130   18423.0358
   15131   18667.3054
   15132   18636.0631
   15133   18867.2018
   15134   18354.3396
   15135   18475.3506
   15136   18412.9000
   15137   18644.5856
   15138   19047.9281
   15139   18490.3528
   15140   18566.5487
   15141   18502.2511
   15142   18398.1270
   15143   18376.5256
   15144   18426.5756
   15145   18551.9334
   15146   18619.1552
   15147   18720.8009
   15148   18501.5379
   15149   18320.1676
   15150   18218.9854
   15151   18519.5324
   15152   18384.9232
   15153   18465.7576
   15154   18482.4726
   15155   18218.4486
   15156   18473.2396
   15157   18651.5473
   15158   18346.2050
   15159   18714.4183
   15160   18506.9822
   15161   18808.5298
   15162   18579.8400
   15163   18670.6429
   15164   18590.3292
   15165   18570.1630
   15166   18736.8119
   15167   18652.9481
   15168   18606.1055
   15169   18594.0357
   15170   18438.3525
   15171   18723.2230
   15172   18334.6006
   15173   18769.0925
   15174   18549.2406
   15175   18784.5657
   15176   18822.0937
   15177   18864.1708
   15178   18469.9441
   15179   18791.6254
   15180   18529.7262
   15181   18828.0840
   15182   18581.9279
   15183   18388.6199
   15184   18762.4208
   15185   18487.5691
   15186   18383.9634
   15187   18522.3908
   15188   18735.8842
   15189   18726.2150
   15190   18879.9009
   15191   18780.8859
   15192   18863.3856
   15193   18823.4044
   15194   18938.0073
   15195   18644.9646
   15196   18649.6987
   15197   18721.1560
   15198   18570.2675
   15199   18627.6771
   15200   18532.9941
   15201   18796.3434
   15202   19234.1820
   15203   18616.0400
   15204   18524.5991
   15205   18814.6451
   15206   18877.5028
   15207   18738.6160
   15208   18759.1416
   15209   18665.0541
   15210   18458.7771
   15211   18811.2972
   15212   18673.8832
   15213   18775.2579
   15214   18846.4471
   15215   18579.7975
   15216   18545.7334
   15217   18380.9542
   15218   18812.4175
   15219   18409.0513
   15220   18576.6219
   15221   18401.3325
   15222   18731.2265
   15223   18353.4804
   15224   18648.0478
   15225   18465.9423
   15226   18726.1883
   15227   18533.8556
   15228   18667.9403
   15229   18795.4961
   15230   18376.2309
   15231   18703.0487
   15232   18677.3454
   15233   18609.6010
   15234   18426.0296
   15235   18377.9085
   15236   18259.8284
   15237   18311.2291
   15238   18377.6999
   15239   18408.4088
   15240   18432.2338
   15241   18389.6830
   15242   18612.4818
   15243   18580.6349
   15244   18621.0369
   15245   18702.7487
   15246   18373.9060
   15247   18457.9864
   15248   18460.6980
   15249   18920.2577
   15250   18660.4572
   15251   18647.4805
   15252   18897.7144
   15253   18453.0126
   15254   18614.4260
   15255   18245.4285
   15256   18635.2699
   15257   18620.1376
   15258   18696.9285
   15259   18741.0227
   15260   18571.5854
   15261   18535.4426
   15262   18676.0208
   15263   18578.8885
   15264   18679.5677
   15265   18510.2893
   15266   18946.3856
   15267   18664.6490
   15268   18777.7983
   15269   18820.1488
   15270   18903.5284
   15271   18783.5365
   15272   18983.6510
   15273   18892.1897
   15274   18800.3172
   15275   18855.1979
   15276   18536.7824
   15277   18320.0653
   15278   18464.4349
   15279   18438.4370
   15280   18894.0885
   15281   18374.7520
   15282   18493.0253
   15283   18939.3272
   15284   19031.4075
   15285   18746.4466
   15286   18789.2524
   15287   18740.3815
   15288   18845.8727
   15289   18404.1345
   15290   18557.5955
   15291   18688.4594
   15292   18290.1120
   15293   18634.7879
   15294   18853.3354
   15295   18577.9400
   15296   18659.2981
   15297   18582.2464
   15298   18574.4238
   15299   18569.9365
   15300   18732.2073
   15301   18773.8566
   15302   19100.4031
   15303   18852.9153
   15304   18691.5746
   15305   18756.7813
   15306   19081.5079
   15307   18842.3774
   15308   18821.6668
   15309   18679.5941
   15310   18724.9312
   15311   18511.5839
   15312   18667.6901
   15313   18527.4787
   15314   18918.0033
   15315   18932.4608
   15316   18749.1459
   15317   18822.9311
   15318   18932.8466
   15319   18636.0432
   15320   18581.2657
   15321   18536.7867
   15322   18150.5462
   15323   18693.2479
   15324   18224.3822
   15325   18245.5043
   15326   18615.1258
   15327   18417.9558
   15328   18584.2718
   15329   18254.9744
   15330   18521.8596
   15331   18498.7597
   15332   18214.1620
   15333   18133.7836
   15334   18391.2076
   15335   18374.1120
   15336   18111.0786
   15337   18349.1715
   15338   18308.3020
   15339   18292.7711
   15340   18457.9501
   15341   18428.5524
   15342   18437.7408
   15343   18330.5476
   15344   18497.1201
   15345   18571.0323
   15346   18571.8737
   15347   18361.0978
   15348   18552.2339
   15349   18215.1599
   15350   18576.6439
   15351   18619.4309
   15352   18531.5148
   15353   18446.3646
   15354   18726.0029
   15355   18221.5105
   15356   18501.0392
   15357   18513.8209
   15358   18767.4894
   15359   18448.9484
   15360   18496.5002
   15361   18655.1095
   15362   18562.6396
   15363   18393.2385
   15364   18654.6764
   15365   18884.2187
   15366   18404.7403
   15367   19119.4703
   15368   18640.5568
   15369   18575.8973
   15370   18788.5839
   15371   18738.1235
   15372   18358.9155
   15373   18645.3277
   15374   18654.9180
   15375   18646.9198
   15376   18580.5398
   15377   18561.4419
   15378   18375.8026
   15379   18487.9940
   15380   18474.2812
   15381   18671.4572
   15382   18786.9441
   15383   18603.4915
   15384   18663.9783
   15385   18665.7360
   15386   18772.3013
   15387   18455.3457
   15388   18580.9636
   15389   18431.8622
   15390   18944.1532
   15391   18552.8198
   15392   18567.8611
   15393   18602.7223
   15394   18415.9305
   15395   18657.1044
   15396   18726.3404
   15397   18836.7474
   15398   18923.8901
   15399   18710.6787
   15400   18901.4919
   15401   18960.8179
   15402   19233.6001
   15403   18453.6847
   15404   18644.1867
   15405   18765.0045
   15406   18510.4633
   15407   18455.5196
   15408   19015.4128
   15409   18649.7372
   15410   18320.8723
   15411   18566.1299
   15412   18510.6392
   15413   18553.8738
   15414   18377.0303
   15415   18696.5839
   15416   18836.8160
   15417   18517.4293
   15418   18508.5860
   15419   18421.6568
   15420   18970.2684
   15421   18697.3759
   15422   18962.8020
   15423   18684.4043
   15424   18942.9817
   15425   18852.5840
   15426   18736.3670
   15427   18656.4011
   15428   18737.6797
   15429   18538.5050
   15430   18806.1066
   15431   18759.0670
   15432   19003.9873
   15433   18987.6465
   15434   18949.0576
   15435   18542.2025
   15436   18696.1220
   15437   18842.1509
   15438   18681.8856
   15439   18739.5264
   15440   18872.6569
   15441   18813.4296
   15442   18787.9676
   15443   19020.7314
   15444   18926.0388
   15445   18976.8735
   15446   18760.9822
   15447   18679.8849
   15448   19035.2337
   15449   18565.4366
   15450   18453.1753
   15451   18878.8952
   15452   19108.3552
   15453   18719.9286
   15454   19175.7092
   15455   19098.7888
   15456   18965.4507
   15457   18938.7107
   15458   18645.4033
   15459   18921.3893
   15460   18621.9853
   15461   18926.8088
   15462   18897.4009
   15463   18921.4470
   15464   18696.5553
   15465   19227.2575
   15466   19122.1241
   15467   18936.4123
   15468   18668.1149
   15469   18870.5836
   15470   18902.8778
   15471   18899.1125
   15472   19076.5532
   15473   18783.3372
   15474   19052.8037
   15475   18917.1816
   15476   19101.5320
   15477   18929.3959
   15478   18521.4765
   15479   19023.8546
   15480   18855.5269
   15481   18964.7839
   15482   18957.7009
   15483   19090.6767
   15484   18995.4422
   15485   18938.2065
   15486   18791.6293
   15487   18781.1094
   15488   18859.0655
   15489   18788.9256
   15490   18921.6366
   15491   18366.9523
   15492   18375.1834
   15493   18341.3671
   15494   18429.9845
   15495   18531.6604
   15496   18713.9515
   15497   18758.5767
   15498   18973.4841
   15499   18842.0987
   15500   18807.5235
   15501   18488.5932
   15502   18716.6357
   15503   18523.7696
   15504   18847.5929
   15505   18459.5026
   15506   18484.6640
   15507   18691.7078
   15508   18513.7764
   15509   18442.0525
   15510   18562.4355
   15511   18701.3844
   15512   18964.8406
   15513   18827.7619
   15514   18603.0441
   15515   18796.4445
   15516   18572.7035
   15517   18979.4143
   15518   18907.0342
   15519   18908.1358
   15520   18694.8983
   15521   18519.7020
   15522   18687.9413
   15523   18707.3122
   15524   18957.8952
   15525   18756.3905
   15526   18737.3496
   15527   19042.0337
   15528   18669.8044
   15529   18774.9210
   15530   18366.6491
   15531   18723.3208
   15532   18733.3665
   15533   18575.7025
   15534   18477.1795
   15535   18860.9225
   15536   18486.7523
   15537   18457.3854
   15538   18779.3948
   15539   18684.0030
   15540   18583.2868
   15541   18445.3806
   15542   18447.3501
   15543   18046.7695
   15544   18352.8310
   15545   18156.8490
   15546   18768.5694
   15547   18305.2382
   15548   18453.5701
   15549   18303.0226
   15550   18389.4276
   15551   18167.5077
   15552   18342.2687
   15553   18464.8373
   15554   18449.4402
   15555   18475.9008
   15556   18646.1075
   15557   18623.5561
   15558   18268.1695
   15559   18473.1546
   15560   18516.0052
   15561   18326.3419
   15562   18451.2101
   15563   18281.7338
   15564   18571.5265
   15565   18437.3351
   15566   18466.0497
   15567   18013.3700
   15568   18118.9263
   15569   17888.2218
   15570   18305.5406
   15571   18055.7082
   15572   18513.3777
   15573   18448.2346
   15574   18262.1080
   15575   18277.1488
   15576   18210.2690
   15577   18442.6353
   15578   18130.3065
   15579   18593.4616
   15580   18228.2063
   15581   18434.9282
   15582   18484.5919
   15583   18800.5664
   15584   18365.0517
   15585   18534.4006
   15586   18443.7370
   15587   18439.8990
   15588   18540.3235
   15589   18460.9163
   15590   18239.7884
   15591   18267.3823
   15592   18638.0285
   15593   18343.2409
   15594   18378.4241
   15595   18197.9599
   15596   18791.8895
   15597   18176.5807
   15598   18348.3109
   15599   18455.8054
   15600   18360.7722
   15601   18249.9584
   15602   18282.2437
   15603   18222.3193
   15604   18364.6970
   15605   18240.4110
   15606   18365.6061
   15607   18383.8696
   15608   18485.6130
   15609   18066.4135
   15610   18356.9295
   15611   18260.7476
   15612   18687.5651
   15613   18400.9377
   15614   18543.2138
   15615   18629.9071
   15616   18834.2427
   15617   18570.8839
   15618   18715.8304
   15619   18586.8177
   15620   18451.2873
   15621   18525.1159
   15622   18326.8668
   15623   18700.6970
   15624   18469.0503
   15625   18716.8655
   15626   18713.5357
   15627   18558.7847
   15628   18594.0305
   15629   18524.3561
   15630   18736.6110
   15631   18658.0150
   15632   18852.5031
   15633   18482.0547
   15634   18652.0287
   15635   18433.3904
   15636   18412.7247
   15637   18759.0256
   15638   18777.5000
   15639   18336.8257
   15640   18484.6463
   15641   18285.7322
   15642   18608.2623
   15643   18674.9800
   15644   18639.9081
   15645   18361.9833
   15646   18385.2636
   15647   18505.3487
   15648   18632.2432
   15649   18496.3506
   15650   18388.1543
   15651   18442.2142
   15652   18703.8105
   15653   18586.3433
   15654   18639.0833
   15655   18000.8892
   15656   18427.0959
   15657   18824.7354
   15658   18253.1869
   15659   18506.3415
   15660   18536.2140
   15661   18370.6243
   15662   18459.4322
   15663   18554.3490
   15664   18590.3557
   15665   18383.6294
   15666   18683.1584
   15667   18640.3999
   15668   18598.7435
   15669   18615.6678
   15670   18778.8232
   15671   18692.3260
   15672   18633.3495
   15673   18505.8571
   15674   18524.0830
   15675   18340.5353
   15676   18404.4572
   15677   18522.4115
   15678   18669.4667
   15679   18682.4243
   15680   18708.1205
   15681   18625.8424
   15682   18588.1389
   15683   18733.6428
   15684   18535.3486
   15685   18453.6596
   15686   18528.8907
   15687   18397.5970
   15688   18649.2459
   15689   18649.3793
   15690   18455.5169
   15691   18265.4166
   15692   18486.8397
   15693   18539.3680
   15694   18486.8751
   15695   18424.0573
   15696   18594.6431
   15697   18310.4941
   15698   18138.9101
   15699   18502.2153
   15700   18660.5511
   15701   18492.1424
   15702   18821.0410
   15703   18753.7537
   15704   18647.5967
   15705   18385.9262
   15706   18738.5932
   15707   18395.6846
   15708   18419.7730
   15709   18335.7318
   15710   18593.1548
   15711   18206.7225
   15712   18561.5392
   15713   18368.0115
   15714   18437.0999
   15715   18512.4394
   15716   18223.4734
   15717   18670.9369
   15718   18200.4858
   15719   18278.9955
   15720   18383.1523
   15721   18005.9808
   15722   18615.4211
   15723   18159.1144
   15724   18367.9933
   15725   18217.5021
   15726   18087.0310
   15727   18236.5951
   15728   18232.2617
   15729   18515.2126
   15730   18339.3460
   15731   18385.5104
   15732   18461.9412
   15733   18098.8934
   15734   18547.7945
   15735   18220.9358
   15736   18406.2441
   15737   18412.7988
   15738   18124.2559
   15739   18813.7363
   15740   18579.6212
   15741   18130.9387
   15742   18198.3597
   15743   18192.7272
   15744   18087.7586
   15745   18240.7074
   15746   18406.2505
   15747   18078.0511
   15748   18275.7448
   15749   18248.4175
   15750   18281.0138
   15751   18085.4045
   15752   18094.2329
   15753   18109.8306
   15754   18272.2012
   15755   18483.7263
   15756   18401.3178
   15757   18208.2950
   15758   18215.6596
   15759   18324.4333
   15760   18405.9028
   15761   18371.3064
   15762   18421.8041
   15763   18251.4738
   15764   18298.6900
   15765   18233.8230
   15766   18438.1386
   15767   18442.6487
   15768   18308.8986
   15769   18350.8263
   15770   18434.7485
   15771   18302.9644
   15772   18133.5444
   15773   18198.3805
   15774   18515.8359
   15775   18437.4159
   15776   18429.8695
   15777   18302.4457
   15778   18107.7417
   15779   18271.6943
   15780   18314.0956
   15781   18503.9223
   15782   18536.6567
   15783   18440.8516
   15784   18490.3428
   15785   18517.4843
   15786   18581.5326
   15787   18333.2689
   15788   18520.9157
   15789   17967.6556
   15790   18330.8897
   15791   18329.1103
   15792   18455.3390
   15793   18274.0850
   15794   18437.8372
   15795   18149.4254
   15796   18298.6939
   15797   17934.0221
   15798   18272.0224
   15799   18162.5435
   15800   18323.8475
   15801   18292.3906
   15802   18287.8989
   15803   18554.7493
   15804   18374.1904
   15805   18258.6521
   15806   18461.7381
   15807   18654.3946
   15808   18533.4497
   15809   18488.6202
   15810   18686.9342
   15811   18427.6151
   15812   18370.9325
   15813   18660.7013
   15814   18311.4305
   15815   18379.2254
   15816   18230.1810
   15817   18593.7734
   15818   18681.6656
   15819   18444.3483
   15820   18612.7178
   15821   18435.7674
   15822   18271.1814
   15823   18303.5433
   15824   18596.9853
   15825   18177.3574
   15826   18165.2729
   15827   18455.9598
   15828   18425.2099
   15829   18497.2095
   15830   18539.2526
   15831   18681.7764
   15832   18197.6382
   15833   18347.8977
   15834   18395.5841
   15835   18275.0224
   15836   18326.8364
   15837   17899.9173
   15838   18247.3849
   15839   18303.1231
   15840   18075.4207
   15841   18258.6351
   15842   18051.9111
   15843   18078.0123
   15844   18323.9517
   15845   18236.0387
   15846   18107.5398
   15847   18197.1151
   15848   18054.8989
   15849   18263.9228
   15850   18471.5021
   15851   18021.7841
   15852   18424.5638
   15853   18107.7372
   15854   17820.0093
   15855   18270.7971
   15856   18139.9222
   15857   17941.7086
   15858   17952.2932
   15859   18066.4848
   15860   18432.9151
   15861   18484.0198
   15862   18118.0963
   15863   18246.5018
   15864   18215.7681
   15865   18132.5457
   15866   18483.0032
   15867   18014.8491
   15868   18211.9655
   15869   18174.2414
   15870   18056.8553
   15871   18190.8768
   15872   18085.8332
   15873   18142.3916
   15874   17977.9878
   15875   18050.5766
   15876   18228.5497
   15877   18005.6439
   15878   18202.5625
   15879   17976.8308
   15880   18284.8111
   15881   18108.0725
   15882   18408.5946
   15883   18457.4493
   15884   18151.3251
   15885   17893.9717
   15886   18341.8015
   15887   18057.4322
   15888   18250.4453
   15889   17995.9132
   15890   18153.7206
   15891   18350.1150
   15892   18237.5427
   15893   18083.5717
   15894   18349.6585
   15895   18346.4952
   15896   17922.3188
   15897   18248.1354
   15898   18070.2371
   15899   18270.3773
   15900   18191.0506
   15901   18340.5667
   15902   18371.2339
   15903   18248.5050
   15904   18002.0776
   15905   18461.4324
   15906   17913.4029
   15907   18130.2177
   15908   17909.8315
   15909   18351.5820
   15910   18309.0210
   15911   18206.6556
   15912   18023.9343
   15913   17937.9266
   15914   18138.7107
   15915   18083.4539
   15916   18211.7899
   15917   18120.8586
   15918   18514.0241
   15919   18304.8237
   15920   18544.9659
   15921   18645.1905
   15922   18432.2437
   15923   18868.8502
   15924   18394.5311
   15925   18573.7959
   15926   18370.8344
   15927   18334.6563
   15928   18412.2056
   15929   18638.4257
   15930   18455.7202
   15931   18378.2909
   15932   18328.2174
   15933   18176.3439
   15934   18381.6947
   15935   18322.0618
   15936   18374.0930
   15937   18395.8757
   15938   18346.4032
   15939   18539.9924
   15940   18310.6822
   15941   18240.0213
   15942   18330.5305
   15943   18491.8521
   15944   18073.2633
   15945   18361.1262
   15946   18322.8793
   15947   18062.8699
   15948   18128.3668
   15949   17998.5705
   15950   18278.5741
   15951   18072.8520
   15952   18281.3696
   15953   17933.2562
   15954   17921.8722
   15955   17700.7436
   15956   17904.1242
   15957   17997.0607
   15958   17930.8754
   15959   18069.7269
   15960   17992.7513
   15961   18169.8669
   15962   18103.7248
   15963   18102.4206
   15964   17964.3604
   15965   17833.7837
   15966   17979.5779
   15967   18346.0584
   15968   18025.2260
   15969   18060.5434
   15970   18275.9338
   15971   17869.1477
   15972   18316.0882
   15973   18493.1951
   15974   18289.1369
   15975   18625.0638
   15976   18362.4102
   15977   18709.2420
   15978   18514.1552
   15979   18550.8860
   15980   18573.5228
   15981   18592.6357
   15982   18575.6068
   15983   18503.6063
   15984   18092.2849
   15985   18164.7983
   15986   18475.9322
   15987   18476.1616
   15988   18270.9106
   15989   18173.1585
   15990   18188.3141
   15991   18058.8146
   15992   18134.1352
   15993   18185.6773
   15994   18494.3086
   15995   18101.0030
   15996   18515.5859
   15997   18291.7470
   15998   18333.0199
   15999   18293.8253
   16000   18621.8804
   16001   18451.0364
   16002   18405.4780
   16003   18222.8837
   16004   18485.0788
   16005   17898.6388
   16006   17948.0915
   16007   18150.5357
   16008   18188.2200
   16009   18292.5037
   16010   18208.2695
   16011   18275.1923
   16012   18248.2015
   16013   18194.1544
   16014   18503.3773
   16015   18164.6669
   16016   18213.8000
   16017   18252.8990
   16018   18341.6851
   16019   18631.5310
   16020   18155.4282
   16021   18151.9193
   16022   18229.8232
   16023   18215.3268
   16024   18108.1781
   16025   17951.0183
   16026   18173.8273
   16027   18267.0541
   16028   18380.4829
   16029   18291.3691
   16030   18539.1989
   16031   18457.1217
   16032   18452.6866
   16033   18143.3662
   16034   18440.9912
   16035   18304.0381
   16036   18310.5677
   16037   18237.8540
   16038   18178.3125
   16039   18497.8041
   16040   18356.8656
   16041   18299.7567
   16042   18370.4876
   16043   18469.3789
   16044   18268.2662
   16045   18364.1596
   16046   18488.6288
   16047   18130.1371
   16048   18271.0191
   16049   18299.6996
   16050   17778.5348
   16051   18339.7342
   16052   18478.1463
   16053   18157.0334
   16054   18180.7546
   16055   18003.7027
   16056   18134.1105
   16057   17889.5524
   16058   17866.4389
   16059   17922.0598
   16060   18558.2268
   16061   18205.6856
   16062   18050.7314
   16063   17844.9258
   16064   17897.0542
   16065   18262.4541
   16066   18248.3385
   16067   18375.4648
   16068   18288.6795
   16069   18204.0980
   16070   18278.1960
   16071   18173.5976
   16072   18195.0316
   16073   18031.9425
   16074   18114.2926
   16075   18276.9218
   16076   18365.5759
   16077   18283.1538
   16078   18647.3171
   16079   18184.9721
   16080   18453.0776
   16081   18170.3282
   16082   18253.8952
   16083   18254.1135
   16084   17911.4622
   16085   18194.5608
   16086   18174.6512
   16087   17914.7590
   16088   18436.0976
   16089   18490.8124
   16090   18127.2750
   16091   18270.0497
   16092   18178.3550
   16093   18426.2005
   16094   18406.2518
   16095   18327.2016
   16096   18102.6552
   16097   18353.6601
   16098   18418.5191
   16099   18282.1346
   16100   18635.6176
   16101   18029.0085
   16102   18339.0778
   16103   18414.7282
   16104   18239.0738
   16105   18183.8478
   16106   18361.6070
   16107   18177.2267
   16108   18161.1543
   16109   18300.2223
   16110   18577.8393
   16111   18217.9259
   16112   18392.2375
   16113   18247.6801
   16114   18193.3718
   16115   18356.2657
   16116   18703.9921
   16117   18268.4082
   16118   18460.1792
   16119   18116.3665
   16120   18611.5962
   16121   18679.8020
   16122   18669.4859
   16123   18758.3569
   16124   18457.9987
   16125   18901.3707
   16126   18668.4307
   16127   18823.9741
   16128   18888.9809
   16129   18683.3930
   16130   18913.9895
   16131   19079.2707
   16132   18808.2413
   16133   18973.3177
   16134   18998.5846
   16135   18787.3853
   16136   18539.2119
   16137   18584.3580
   16138   18627.0899
   16139   18897.7504
   16140   18440.2718
   16141   18912.7129
   16142   18700.4567
   16143   18737.7155
   16144   18263.1305
   16145   18594.3617
   16146   18393.2446
   16147   18419.4104
   16148   18246.0774
   16149   18328.2288
   16150   18352.1675
   16151   18349.3733
   16152   18002.5737
   16153   18271.0160
   16154   18066.8792
   16155   18459.8881
   16156   18532.9134
   16157   18344.3228
   16158   18490.5274
   16159   18071.1282
   16160   18329.7401
   16161   18033.2786
   16162   18410.2507
   16163   18372.7200
   16164   18331.2768
   16165   18385.5754
   16166   18185.4204
   16167   18186.6516
   16168   18456.7457
   16169   18182.7266
   16170   18474.7706
   16171   18554.1114
   16172   18751.0679
   16173   18618.3637
   16174   18416.1829
   16175   18541.8323
   16176   18637.2810
   16177   18424.4585
   16178   18285.6938
   16179   18298.2847
   16180   18401.1136
   16181   18373.5422
   16182   18741.6784
   16183   18547.3503
   16184   18469.2724
   16185   18311.0760
   16186   18795.6795
   16187   18520.5663
   16188   18939.7346
   16189   18521.1458
   16190   18527.7891
   16191   18746.5595
   16192   18561.9673
   16193   18603.2285
   16194   18472.0793
   16195   18550.4880
   16196   18462.4061
   16197   18394.6197
   16198   18299.5380
   16199   18436.9729
   16200   18573.0812
   16201   18378.6173
   16202   18488.4665
   16203   18381.8295
   16204   18599.2072
   16205   18812.9181
   16206   18895.0956
   16207   18609.8219
   16208   18735.4726
   16209   18778.7220
   16210   18622.1690
   16211   18622.8237
   16212   18686.4361
   16213   18677.0516
   16214   18885.1161
   16215   18793.8625
   16216   18521.3497
   16217   18352.0108
   16218   18655.3577
   16219   18478.3486
   16220   18658.4965
   16221   18528.4352
   16222   18527.6906
   16223   18905.5842
   16224   18431.6816
   16225   18472.1738
   16226   18699.6410
   16227   18899.0973
   16228   18733.5048
   16229   19172.0121
   16230   18733.2701
   16231   18929.9333
   16232   18821.1524
   16233   18771.5870
   16234   19022.7940
   16235   18704.5775
   16236   18997.0651
   16237   18761.3785
   16238   18799.5674
   16239   18659.1398
   16240   18696.8689
   16241   19100.3634
   16242   18837.3622
   16243   18974.3364
   16244   18709.0476
   16245   18791.6258
   16246   18802.9208
   16247   18818.4948
   16248   18854.6961
   16249   18883.9596
   16250   19129.7141
   16251   18790.4759
   16252   18699.4945
   16253   18980.9963
   16254   19172.7189
   16255   19219.4307
   16256   19268.4225
   16257   19222.5714
   16258   19060.2689
   16259   18949.8251
   16260   18903.2720
   16261   18900.4358
   16262   18998.8481
   16263   18906.9998
   16264   19004.9551
   16265   18910.1527
   16266   18779.3631
   16267   18773.7557
   16268   18755.6380
   16269   18493.5273
   16270   18549.7773
   16271   18667.2325
   16272   19037.8837
   16273   18625.3917
   16274   18645.0148
   16275   18646.1131
   16276   18418.4277
   16277   18860.7795
   16278   18611.3135
   16279   18737.9141
   16280   18856.6981
   16281   18805.3873
   16282   18749.8711
   16283   18836.9457
   16284   18795.8826
   16285   18745.3912
   16286   18844.2581
   16287   18825.3250
   16288   18791.4724
   16289   18642.5249
   16290   18749.4628
   16291   18660.2894
   16292   18901.4720
   16293   19066.2655
   16294   18752.5910
   16295   18872.3546
   16296   18921.5351
   16297   18932.4712
   16298   19091.8804
   16299   19040.0621
   16300   18845.7123
   16301   18802.2704
   16302   18983.1029
   16303   18780.9137
   16304   18985.5460
   16305   19028.3185
   16306   19076.1059
   16307   18946.8639
   16308   18739.9219
   16309   18645.2433
   16310   18887.6720
   16311   18760.7136
   16312   18939.1358
   16313   18844.2812
   16314   18904.0220
   16315   18882.7271
   16316   19059.2657
   16317   18786.8813
   16318   19037.8809
   16319   18865.5197
   16320   18773.6665
   16321   18846.8377
   16322   18896.9562
   16323   18963.6536
   16324   18932.9262
   16325   19088.0613
   16326   18618.3294
   16327   18653.5439
   16328   18448.5109
   16329   18514.6228
   16330   18731.8152
   16331   18520.2460
   16332   18494.8904
   16333   18425.9993
   16334   18429.1831
   16335   18121.8792
   16336   18520.2190
   16337   18387.2145
   16338   18608.6805
   16339   18359.3305
   16340   18429.3176
   16341   18591.2077
   16342   18727.8185
   16343   18656.2072
   16344   18842.8048
   16345   18697.1378
   16346   18687.2426
   16347   18666.2842
   16348   18915.1728
   16349   18743.7849
   16350   18855.7495
   16351   18694.9410
   16352   18392.1090
   16353   18941.4053
   16354   18920.6318
   16355   18673.0041
   16356   19017.4796
   16357   18596.2092
   16358   18981.7296
   16359   18785.2246
   16360   18675.8161
   16361   18545.5816
   16362   19011.0171
   16363   18920.1701
   16364   18888.5248
   16365   18907.6774
   16366   18970.4114
   16367   18674.4045
   16368   18488.4616
   16369   18890.4672
   16370   18916.5361
   16371   18791.9574
   16372   18881.6853
   16373   18857.0622
   16374   18932.0968
   16375   18918.4888
   16376   18913.2224
   16377   19002.4415
   16378   18670.7854
   16379   19033.6730
   16380   19019.1277
   16381   19188.1089
   16382   18921.0101
   16383   19254.4625
   16384   19018.2389
   16385   18981.7994
   16386   19228.8160
   16387   19100.0886
   16388   18956.3880
   16389   19286.7767
   16390   19224.4936
   16391   19496.8967
   16392   19432.6938
   16393   19464.2429
   16394   19334.7963
   16395   19426.5206
   16396   19372.2808
   16397   19330.6452
   16398   19167.1378
   16399   19108.4799
   16400   18989.0658
   16401   19107.0859
   16402   18905.7482
   16403   18977.6633
   16404   19285.6619
   16405   18944.0544
   16406   18662.9949
   16407   18850.7926
   16408   18862.5153
   16409   18945.9840
   16410   18979.4910
   16411   19242.8832
   16412   19105.9591
   16413   18925.6774
   16414   19436.2718
   16415   18846.2066
   16416   18644.2512
   16417   18516.4347
   16418   18802.8884
   16419   18914.4500
   16420   19002.9328
   16421   18763.0672
   16422   18700.4493
   16423   18911.2203
   16424   18829.3099
   16425   19211.0245
   16426   18909.2281
   16427   19162.9883
   16428   18891.6884
   16429   18793.0473
   16430   18873.7523
   16431   18898.8909
   16432   19109.3436
   16433   19235.4866
   16434   18795.2468
   16435   19077.2488
   16436   19039.8841
   16437   19161.9524
   16438   19216.6444
   16439   19051.5664
   16440   18976.2040
   16441   18869.9707
   16442   18849.0416
   16443   18908.7733
   16444   19059.4738
   16445   19020.9795
   16446   18715.5703
   16447   19065.8767
   16448   19056.4532
   16449   19205.3104
   16450   18889.5935
   16451   18916.2183
   16452   18974.1286
   16453   19187.8829
   16454   19004.0981
   16455   18723.5457
   16456   18887.8679
   16457   18873.8979
   16458   18832.8626
   16459   18688.0123
   16460   18674.9364
   16461   18780.2365
   16462   18955.2234
   16463   19273.6912
   16464   18818.5692
   16465   19208.8224
   16466   18955.5934
   16467   18580.7482
   16468   18776.9088
   16469   18813.8625
   16470   18761.0289
   16471   18539.3628
   16472   19054.3159
   16473   18805.7877
   16474   18930.2627
   16475   18963.3148
   16476   18738.7451
   16477   18920.4426
   16478   18963.4632
   16479   18827.0345
   16480   19024.2109
   16481   18900.8130
   16482   18902.7368
   16483   19125.2378
   16484   18853.5193
   16485   19002.8394
   16486   18524.0118
   16487   18983.6115
   16488   18897.5194
   16489   18939.9640
   16490   18744.7301
   16491   19032.6673
   16492   18784.9986
   16493   18529.7486
   16494   18717.8113
   16495   18985.6416
   16496   18968.3083
   16497   18901.4574
   16498   18993.9769
   16499   19169.3264
   16500   18820.1245
   16501   19094.4840
   16502   19107.0553
   16503   19177.1238
   16504   19078.1270
   16505   18996.8906
   16506   19264.1508
   16507   19186.9928
   16508   18919.8980
   16509   19057.6148
   16510   18917.4018
   16511   19024.2368
   16512   19217.1923
   16513   18960.6970
   16514   18978.7728
   16515   18859.8483
   16516   18756.3092
   16517   18654.4588
   16518   18559.7989
   16519   18855.0115
   16520   18859.0839
   16521   19039.7569
   16522   18921.0001
   16523   18932.0100
   16524   18680.7759
   16525   18775.9802
   16526   18564.4211
   16527   18927.7392
   16528   18640.7227
   16529   19091.6194
   16530   18603.8435
   16531   18891.0105
   16532   18674.7507
   16533   18879.1717
   16534   18777.0573
   16535   18573.5734
   16536   18450.8837
   16537   18575.5008
   16538   18721.5139
   16539   18524.7344
   16540   18664.2051
   16541   18630.1836
   16542   18494.5323
   16543   18745.3260
   16544   18575.9566
   16545   18661.3106
   16546   18773.7485
   16547   18824.9163
   16548   18792.2120
   16549   18599.3932
   16550   18611.5641
   16551   18721.7753
   16552   18752.7154
   16553   18682.4571
   16554   18847.4095
   16555   18885.9352
   16556   18518.6876
   16557   18880.9453
   16558   18516.6467
   16559   18761.1819
   16560   18581.1279
   16561   18602.3991
   16562   18303.5038
   16563   18730.6510
   16564   18477.9286
   16565   18360.9414
   16566   18582.2545
   16567   18216.0540
   16568   18737.2688
   16569   18423.6140
   16570   18552.9164
   16571   18504.5402
   16572   18698.2552
   16573   18574.7061
   16574   18866.6532
   16575   18296.2809
   16576   18550.1663
   16577   18566.2763
   16578   18724.9771
   16579   18625.6425
   16580   18663.8239
   16581   18566.9117
   16582   18516.7509
   16583   18568.5402
   16584   18443.0763
   16585   18764.9662
   16586   18366.7485
   16587   18333.1302
   16588   18620.7635
   16589   18301.9204
   16590   18489.7755
   16591   18722.0382
   16592   18407.1350
   16593   18658.4790
   16594   18045.6851
   16595   18449.4184
   16596   18598.7468
   16597   18676.0882
   16598   18699.2017
   16599   18870.3572
   16600   18480.6245
   16601   18517.2003
   16602   18457.4639
   16603   18399.9861
   16604   18336.7185
   16605   18171.8289
   16606   18142.8131
   16607   18404.1393
   16608   18511.5776
   16609   18416.5094
   16610   18221.2383
   16611   18479.0014
   16612   18547.4404
   16613   18468.3511
   16614   18354.0839
   16615   18575.2842
   16616   18918.4669
   16617   18748.6129
   16618   18613.8344
   16619   18986.3664
   16620   18815.5760
   16621   18889.9836
   16622   18684.7437
   16623   18621.3493
   16624   18665.5972
   16625   18549.3574
   16626   18817.8004
   16627   18515.9288
   16628   18368.9951
   16629   18605.8367
   16630   18579.9728
   16631   18530.4670
   16632   18516.1811
   16633   18392.5662
   16634   18258.6617
   16635   18375.8660
   16636   18590.9477
   16637   18335.3615
   16638   18333.8134
   16639   18506.1418
   16640   18708.0554
   16641   18486.7647
   16642   18750.5490
   16643   18124.8257
   16644   18496.0510
   16645   18334.4305
   16646   18124.3025
   16647   18638.7784
   16648   18483.3351
   16649   18687.0621
   16650   18462.3300
   16651   18806.2690
   16652   18488.2386
   16653   18706.8243
   16654   18530.6573
   16655   18846.2636
   16656   18624.7305
   16657   18951.2520
   16658   18679.2851
   16659   18936.2438
   16660   19019.7772
   16661   18738.9071
   16662   18742.5206
   16663   18719.2931
   16664   18589.4552
   16665   18686.8168
   16666   18499.3333
   16667   18806.5454
   16668   18442.9158
   16669   18942.2387
   16670   18797.8770
   16671   18870.3148
   16672   18767.1500
   16673   18920.4740
   16674   18286.6949
   16675   18682.1732
   16676   18643.9908
   16677   18570.0975
   16678   18559.9123
   16679   18606.9280
   16680   18667.0474
   16681   18542.3325
   16682   18362.0425
   16683   18495.5985
   16684   18442.4056
   16685   18375.9019
   16686   18556.4428
   16687   18530.0770
   16688   18557.8979
   16689   19030.3849
   16690   18264.3295
   16691   18807.1729
   16692   18729.5515
   16693   18715.7308
   16694   18583.2464
   16695   18514.9602
   16696   18545.3524
   16697   18680.9829
   16698   18715.3493
   16699   18705.3633
   16700   18436.8201
   16701   18701.9062
   16702   18546.8459
   16703   18547.1556
   16704   18718.7035
   16705   18736.2790
   16706   18627.5580
   16707   18316.7245
   16708   18754.0010
   16709   18394.3577
   16710   18835.7789
   16711   18562.3207
   16712   18562.8578
   16713   18532.3962
   16714   18598.4911
   16715   18692.6730
   16716   18636.1140
   16717   18400.6766
   16718   18502.5447
   16719   18385.4245
   16720   18705.1532
   16721   18396.9006
   16722   18787.6431
   16723   18568.6572
   16724   18839.7900
   16725   18623.1423
   16726   18643.5514
   16727   18592.3552
   16728   18641.6761
   16729   18648.6927
   16730   18800.0820
   16731   18586.7882
   16732   19075.1537
   16733   18389.9592
   16734   18721.1270
   16735   18601.9774
   16736   18127.2222
   16737   18172.7658
   16738   18406.3613
   16739   18434.0663
   16740   18676.3286
   16741   18406.7152
   16742   18421.2309
   16743   18168.7904
   16744   18249.2995
   16745   18264.3164
   16746   18252.5427
   16747   18342.7374
   16748   18416.9330
   16749   18610.8254
   16750   18583.5649
   16751   18332.1395
   16752   18413.9933
   16753   18437.3020
   16754   18208.0717
   16755   18720.1746
   16756   18379.6677
   16757   18282.5257
   16758   18495.4112
   16759   18618.7846
   16760   18709.7255
   16761   18331.8634
   16762   18735.5247
   16763   18677.7701
   16764   18393.1443
   16765   18348.8638
   16766   18671.4620
   16767   18448.2401
   16768   18571.0930
   16769   18510.9636
   16770   18454.8197
   16771   18658.9220
   16772   18600.1826
   16773   18821.0797
   16774   18986.1262
   16775   18532.5258
   16776   18691.0615
   16777   18763.6204
   16778   18749.6237
   16779   18915.7923
   16780   18601.6438
   16781   18705.6168
   16782   18811.2901
   16783   18727.6140
   16784   18638.8395
   16785   18744.7077
   16786   18410.8056
   16787   18599.9085
   16788   18177.2660
   16789   18270.8458
   16790   18571.4274
   16791   18583.8523
   16792   18591.0036
   16793   18745.6323
   16794   18375.5364
   16795   18605.7096
   16796   18749.0363
   16797   18167.5226
   16798   18655.5282
   16799   18586.9843
   16800   18407.8165
   16801   18565.3798
   16802   18568.8926
   16803   18597.9048
   16804   18807.8982
   16805   18722.7643
   16806   18807.3348
   16807   18674.8890
   16808   18951.8362
   16809   18552.8979
   16810   18925.0634
   16811   18746.7335
   16812   18803.3188
   16813   18562.0373
   16814   18910.3115
   16815   18929.7101
   16816   18777.1635
   16817   18658.3251
   16818   18847.8032
   16819   18735.2539
   16820   18700.6603
   16821   18863.3156
   16822   18737.9380
   16823   18753.9219
   16824   18782.1199
   16825   18766.9592
   16826   18872.1955
   16827   18768.3267
   16828   18826.9752
   16829   18670.7585
   16830   18732.4941
   16831   18885.1393
   16832   18661.9414
   16833   18835.7211
   16834   18939.8476
   16835   19018.6244
   16836   18595.7482
   16837   18835.6555
   16838   18472.7259
   16839   18530.9654
   16840   18765.1777
   16841   18859.0473
   16842   18429.7485
   16843   18345.0553
   16844   18739.6439
   16845   18718.6579
   16846   18716.0995
   16847   18490.4296
   16848   18642.3309
   16849   18519.8386
   16850   18563.0949
   16851   18492.4743
   16852   18490.4468
   16853   18566.3431
   16854   18309.6709
   16855   18512.7300
   16856   18668.2334
   16857   18637.7989
   16858   18481.0334
   16859   18394.9100
   16860   18330.5762
   16861   18077.7884
   16862   18363.4416
   16863   18275.1601
   16864   18616.6893
   16865   18855.6041
   16866   18560.2103
   16867   18668.5667
   16868   18923.3446
   16869   18978.4096
   16870   19130.2419
   16871   18519.4737
   16872   18553.0673
   16873   18829.3834
   16874   18700.0448
   16875   18730.4027
   16876   18659.4696
   16877   18677.8618
   16878   18846.7320
   16879   18904.3713
   16880   18886.5394
   16881   18507.9112
   16882   18648.9796
   16883   18472.5976
   16884   18533.1541
   16885   18522.3110
   16886   18581.1960
   16887   18556.8843
   16888   18104.9982
   16889   18662.7593
   16890   18531.3830
   16891   18013.2823
   16892   18493.6068
   16893   18426.7089
   16894   18658.7033
   16895   18380.0239
   16896   18270.1048
   16897   18319.3220
   16898   18447.2148
   16899   18582.9579
   16900   18444.6644
   16901   18286.0350
   16902   18430.4208
   16903   18578.2377
   16904   18302.8575
   16905   18450.9963
   16906   18616.5361
   16907   18569.6453
   16908   18620.1745
   16909   18534.1296
   16910   18901.3941
   16911   18435.9922
   16912   18293.2399
   16913   18548.9015
   16914   18352.6454
   16915   18443.1379
   16916   18385.4940
   16917   18715.6678
   16918   18578.6055
   16919   18578.9163
   16920   18265.2956
   16921   18617.7487
   16922   18536.8919
   16923   18728.5773
   16924   18791.7624
   16925   18623.5304
   16926   18775.2692
   16927   18531.6600
   16928   18499.1737
   16929   18311.1118
   16930   18535.9497
   16931   18408.4667
   16932   18634.7102
   16933   18540.1811
   16934   18613.0147
   16935   18618.8051
   16936   18797.9224
   16937   18793.9921
   16938   18812.3904
   16939   18548.2606
   16940   18622.8514
   16941   18721.5515
   16942   18831.3800
   16943   18857.8259
   16944   18856.9812
   16945   19140.9892
   16946   18633.2966
   16947   18858.5122
   16948   18670.0554
   16949   18503.2099
   16950   18760.5917
   16951   18555.6821
   16952   19006.8354
   16953   18807.2521
   16954   18652.4211
   16955   19103.2461
   16956   18903.6662
   16957   18936.1140
   16958   18844.8582
   16959   18935.2142
   16960   18598.1040
   16961   18651.8966
   16962   18643.1909
   16963   18918.2162
   16964   18633.9940
   16965   18527.6778
   16966   18370.4037
   16967   18761.2549
   16968   18727.0745
   16969   18865.6410
   16970   18671.6452
   16971   18902.2409
   16972   18703.0920
   16973   19070.2570
   16974   18666.2289
   16975   18821.4731
   16976   18550.8834
   16977   18740.7384
   16978   18639.2628
   16979   18322.1295
   16980   18743.3611
   16981   18502.4914
   16982   18650.2951
   16983   18684.9599
   16984   18878.2718
   16985   18772.3643
   16986   18730.6097
   16987   18803.5273
   16988   18912.0370
   16989   19166.8750
   16990   18818.9972
   16991   18988.7202
   16992   18802.4295
   16993   18938.9026
   16994   18465.0213
   16995   18464.3204
   16996   18407.9496
   16997   18509.7051
   16998   18810.0082
   16999   18609.9675
   17000   18680.7553
   17001   18780.3402
   17002   18633.0998
   17003   18831.2077
   17004   18811.0810
   17005   18479.9544
   17006   18921.7484
   17007   18667.8191
   17008   19226.9685
   17009   18677.9979
   17010   19023.3535
   17011   18710.4104
   17012   18649.6447
   17013   19021.4781
   17014   18608.4552
   17015   18818.9102
   17016   18661.3432
   17017   18622.5596
   17018   18823.5289
   17019   18751.6439
   17020   18778.6505
   17021   18827.9891
   17022   18964.6279
   17023   18792.5311
   17024   18704.2911
   17025   18877.8689
   17026   18708.8199
   17027   18781.1110
   17028   19186.3095
   17029   18900.1079
   17030   19012.3257
   17031   18934.6830
   17032   18437.2045
   17033   18881.1745
   17034   18687.6048
   17035   18791.6117
   17036   18651.6181
   17037   18685.4737
   17038   18471.6073
   17039   18752.5355
   17040   18336.6836
   17041   18684.5095
   17042   18405.4686
   17043   18701.8734
   17044   18524.6989
   17045   19154.9356
   17046   18636.9672
   17047   18574.0459
   17048   18628.1369
   17049   18719.2255
   17050   18695.4770
   17051   18570.0763
   17052   18803.0671
   17053   18613.8545
   17054   18563.3428
   17055   18757.0926
   17056   18843.3629
   17057   18923.4705
   17058   18749.6606
   17059   18890.0631
   17060   19063.0455
   17061   18775.0501
   17062   18917.0938
   17063   18659.5482
   17064   18847.6702
   17065   19024.4676
   17066   19060.9727
   17067   19307.6169
   17068   18944.6689
   17069   18949.4821
   17070   18788.4186
   17071   19077.8755
   17072   18950.5164
   17073   18862.9792
   17074   18968.8344
   17075   18918.8630
   17076   18783.3587
   17077   18890.6340
   17078   18953.2971
   17079   18743.0798
   17080   18739.0623
   17081   18712.5954
   17082   18613.5993
   17083   18422.6298
   17084   18804.9140
   17085   18779.9760
   17086   18766.6432
   17087   18823.7421
   17088   18611.9211
   17089   18764.5768
   17090   18638.2236
   17091   18851.8580
   17092   18613.9029
   17093   18701.0602
   17094   18521.8082
   17095   18640.2624
   17096   18553.2585
   17097   18787.3576
   17098   18484.3168
   17099   18975.0461
   17100   18779.0868
   17101   19036.3621
   17102   18570.2359
   17103   18998.4423
   17104   18857.3472
   17105   18945.1055
   17106   18871.6595
   17107   19143.9265
   17108   18959.8576
   17109   18854.8577
   17110   18764.8883
   17111   19110.7658
   17112   18870.9940
   17113   18860.3392
   17114   19377.7426
   17115   18836.4714
   17116   18776.8474
   17117   18729.6701
   17118   18551.7401
   17119   18704.1338
   17120   18641.2300
   17121   18808.7744
   17122   18536.0624
   17123   18768.7040
   17124   18597.7353
   17125   18754.0386
   17126   18537.5355
   17127   18824.4570
   17128   18718.2025
   17129   18673.4092
   17130   19054.4918
   17131   18800.2848
   17132   18729.9104
   17133   18863.2580
   17134   18664.0386
   17135   18663.4533
   17136   18653.9358
   17137   18324.0420
   17138   18672.9997
   17139   18418.7862
   17140   18656.7730
   17141   18410.5366
   17142   18888.4157
   17143   18654.0654
   17144   18675.6075
   17145   18728.9977
   17146   18653.0131
   17147   18426.1868
   17148   18726.9144
   17149   18427.2893
   17150   18474.7433
   17151   18249.7645
   17152   18651.2409
   17153   18322.5391
   17154   18251.1616
   17155   18827.5696
   17156   18404.7931
   17157   18425.4848
   17158   18491.5665
   17159   18358.2294
   17160   18405.6418
   17161   18579.5339
   17162   18218.0493
   17163   18580.0022
   17164   18439.1337
   17165   18580.7258
   17166   18367.1281
   17167   18453.2283
   17168   18436.9292
   17169   18289.3754
   17170   18454.9736
   17171   18493.5227
   17172   18622.8843
   17173   18494.9985
   17174   18446.6905
   17175   18355.5006
   17176   18520.2909
   17177   18420.8400
   17178   18584.2788
   17179   18474.3983
   17180   18617.1498
   17181   18489.9493
   17182   18810.5525
   17183   18639.1848
   17184   18738.3563
   17185   18511.9580
   17186   18721.5807
   17187   18756.8987
   17188   18669.3588
   17189   18560.6171
   17190   18685.1833
   17191   18927.9725
   17192   18754.6155
   17193   18779.2721
   17194   18925.4821
   17195   18721.9698
   17196   18621.4406
   17197   18810.7779
   17198   18743.5685
   17199   18883.0221
   17200   18544.3013
   17201   18525.5554
   17202   18523.0817
   17203   18647.0261
   17204   18544.0552
   17205   18812.4051
   17206   18862.3831
   17207   18620.8732
   17208   18423.4734
   17209   18563.1344
   17210   18593.4465
   17211   18493.0032
   17212   18486.0610
   17213   18634.7183
   17214   18833.9662
   17215   18585.8452
   17216   18907.8950
   17217   18905.6676
   17218   18464.2529
   17219   18696.1776
   17220   18607.7698
   17221   18605.0276
   17222   18622.5218
   17223   18488.5624
   17224   18465.8739
   17225   18260.4662
   17226   18579.6848
   17227   18452.2394
   17228   18571.1955
   17229   18334.7848
   17230   18753.2558
   17231   18503.2411
   17232   18765.4263
   17233   18747.5904
   17234   18469.0553
   17235   18536.6908
   17236   18418.2191
   17237   18465.5031
   17238   18498.9811
   17239   18703.6281
   17240   18604.2315
   17241   18646.6626
   17242   18560.9602
   17243   18334.9799
   17244   18227.7935
   17245   18637.1691
   17246   18726.5511
   17247   18840.2498
   17248   19005.5816
   17249   19190.2733
   17250   19072.3168
   17251   18787.6554
   17252   18731.1001
   17253   18604.3386
   17254   18467.1205
   17255   18892.9355
   17256   18494.4786
   17257   18364.2508
   17258   18380.2210
   17259   18525.8776
   17260   18511.5218
   17261   18493.3694
   17262   18616.4266
   17263   18739.5360
   17264   18479.8018
   17265   18816.1552
   17266   18467.7799
   17267   18614.5818
   17268   18473.7382
   17269   18717.2514
   17270   18581.5464
   17271   18427.0652
   17272   18590.8985
   17273   18349.8764
   17274   18503.2127
   17275   18658.6718
   17276   18759.7716
   17277   18839.3367
   17278   18693.0217
   17279   18633.5150
   17280   18742.3780
   17281   18530.9535
   17282   18944.7306
   17283   18688.7323
   17284   18844.7516
   17285   18621.2531
   17286   18637.2194
   17287   18672.6875
   17288   18616.0895
   17289   18289.6718
   17290   18525.8395
   17291   18802.5484
   17292   18086.7394
   17293   18497.6925
   17294   18488.2511
   17295   18112.7435
   17296   18432.8451
   17297   18532.7258
   17298   18096.6717
   17299   18838.0396
   17300   18478.8860
   17301   18596.0655
   17302   18447.0404
   17303   18867.5860
   17304   18577.7428
   17305   18564.3536
   17306   18572.2139
   17307   18656.7892
   17308   18599.5910
   17309   18446.3372
   17310   18187.6858
   17311   18416.7908
   17312   18788.1428
   17313   18569.4939
   17314   18453.0458
   17315   18435.9971
   17316   18811.2364
   17317   18574.5434
   17318   18479.3866
   17319   18521.6895
   17320   18570.4546
   17321   18641.4795
   17322   18614.8241
   17323   18459.4497
   17324   18379.1847
   17325   18820.3174
   17326   18647.9643
   17327   18424.4391
   17328   18640.1945
   17329   18505.0350
   17330   18609.7418
   17331   18331.6815
   17332   18709.0758
   17333   18590.3109
   17334   18560.5065
   17335   18288.7536
   17336   18598.1350
   17337   18631.2405
   17338   18533.5288
   17339   18404.2203
   17340   18644.6020
   17341   18464.1457
   17342   18410.5638
   17343   18929.9811
   17344   18432.4740
   17345   18402.2578
   17346   18635.7397
   17347   18231.2054
   17348   18094.7881
   17349   18376.9924
   17350   18329.5331
   17351   18450.9896
   17352   18089.3323
   17353   18231.4479
   17354   18460.8991
   17355   18353.6214
   17356   18120.6985
   17357   18671.0259
   17358   18521.9713
   17359   18569.4420
   17360   18438.7886
   17361   18340.9742
   17362   18425.6736
   17363   18664.2015
   17364   18465.8357
   17365   18112.2831
   17366   18412.6316
   17367   18819.0041
   17368   18575.4460
   17369   18584.0263
   17370   18372.0460
   17371   18369.2543
   17372   18749.9181
   17373   18579.9924
   17374   18852.4549
   17375   18707.3154
   17376   18827.2626
   17377   18884.4765
   17378   18659.0125
   17379   18855.1092
   17380   18763.6152
   17381   18280.6969
   17382   18562.4705
   17383   18487.9330
   17384   18481.6677
   17385   18499.1732
   17386   18431.2438
   17387   18376.8922
   17388   18664.3808
   17389   18709.8423
   17390   18536.5753
   17391   18643.2312
   17392   18605.7563
   17393   18595.7702
   17394   18897.6335
   17395   18928.9279
   17396   19063.7088
   17397   18945.9848
   17398   18960.2784
   17399   18751.9199
   17400   18945.9183
   17401   18893.8329
   17402   19064.1082
   17403   18991.5387
   17404   18975.5093
   17405   19018.9537
   17406   19048.1828
   17407   18832.1407
   17408   18961.0394
   17409   19071.4558
   17410   18803.7051
   17411   18821.5005
   17412   19082.6319
   17413   18936.4668
   17414   18901.9347
   17415   18882.1179
   17416   18730.1106
   17417   19081.7855
   17418   18721.1855
   17419   18967.9747
   17420   19108.8112
   17421   18762.5213
   17422   18900.0634
   17423   18680.8598
   17424   19029.1509
   17425   18867.9262
   17426   18787.7331
   17427   18703.7969
   17428   19194.6394
   17429   18978.2182
   17430   18943.2481
   17431   18786.8469
   17432   18669.8810
   17433   18888.4114
   17434   18702.7580
   17435   18729.1143
   17436   18850.1958
   17437   18922.9827
   17438   18817.0588
   17439   18634.9015
   17440   18713.5567
   17441   18570.1957
   17442   18805.8748
   17443   18551.2615
   17444   18569.8071
   17445   18608.1086
   17446   18817.8682
   17447   18918.4826
   17448   18711.0183
   17449   18876.0026
   17450   18897.5516
   17451   18731.1580
   17452   18617.6362
   17453   18944.1435
   17454   19118.0228
   17455   18846.6912
   17456   18925.1430
   17457   18797.8974
   17458   18521.8611
   17459   19011.8453
   17460   18779.4877
   17461   18918.1409
   17462   18898.0144
   17463   18889.6846
   17464   18875.9501
   17465   18887.4410
   17466   18874.4917
   17467   18842.8537
   17468   18992.3981
   17469   18975.1814
   17470   18823.9606
   17471   18713.1410
   17472   18807.5406
   17473   18606.8310
   17474   18763.2417
   17475   19075.9190
   17476   18775.8395
   17477   18911.4209
   17478   18935.4005
   17479   18819.0604
   17480   18894.3584
   17481   18596.2738
   17482   18867.2337
   17483   18985.1100
   17484   18800.2530
   17485   18840.2662
   17486   18938.4591
   17487   18705.2409
   17488   18970.9033
   17489   18880.1689
   17490   19203.0195
   17491   19013.6425
   17492   18678.2110
   17493   18343.5903
   17494   18706.6778
   17495   18946.3462
   17496   18862.0802
   17497   18837.9092
   17498   18638.2747
   17499   18899.2608
   17500   18844.6113
   17501   18827.1836
   17502   18650.7954
   17503   18599.6938
   17504   18404.0023
   17505   18623.8310
   17506   18530.8724
   17507   18399.3176
   17508   18434.5239
   17509   18458.2709
   17510   18367.9130
   17511   18425.4209
   17512   18284.7656
   17513   18635.8612
   17514   18798.7368
   17515   18810.5985
   17516   18494.1143
   17517   18574.6519
   17518   18709.6852
   17519   18657.9171
   17520   18553.5660
   17521   18766.5799
   17522   18854.9358
   17523   18860.3423
   17524   18730.0512
   17525   18541.7260
   17526   18933.8469
   17527   18697.0731
   17528   18707.9856
   17529   18803.4790
   17530   19050.5017
   17531   18951.2759
   17532   18772.3854
   17533   19143.5824
   17534   18779.8264
   17535   18565.7919
   17536   18703.8514
   17537   18725.2331
   17538   18611.2888
   17539   18481.3701
   17540   18399.5982
   17541   18431.0786
   17542   18786.8635
   17543   18840.1627
   17544   18633.0686
   17545   18702.8427
   17546   18454.1663
   17547   18386.7014
   17548   18390.5328
   17549   18430.2908
   17550   18681.2156
   17551   18563.4402
   17552   18553.4058
   17553   18583.5734
   17554   18831.6679
   17555   18695.5179
   17556   18857.3468
   17557   18779.9808
   17558   18861.7410
   17559   19324.7578
   17560   18750.0784
   17561   18711.2888
   17562   18857.7897
   17563   18743.6805
   17564   18773.7588
   17565   18648.8300
   17566   18766.2189
   17567   18760.1801
   17568   18877.7042
   17569   18580.9206
   17570   18440.8945
   17571   18458.8089
   17572   18595.3835
   17573   18471.9964
   17574   18568.4696
   17575   18518.6483
   17576   18868.1396
   17577   18644.1535
   17578   18833.6291
   17579   18879.9493
   17580   18638.6370
   17581   18994.3181
   17582   19020.2247
   17583   18506.8626
   17584   18762.1023
   17585   18668.8728
   17586   18641.4686
   17587   18417.7832
   17588   18749.0751
   17589   18560.8733
   17590   18506.2281
   17591   18831.8691
   17592   18540.3937
   17593   18478.4461
   17594   18455.2232
   17595   18880.6943
   17596   18773.5387
   17597   19294.6070
   17598   18682.3550
   17599   18702.6176
   17600   18931.9903
   17601   18885.3078
   17602   18643.5111
   17603   18640.1646
   17604   18541.4987
   17605   18808.7620
   17606   18609.9005
   17607   18651.1740
   17608   19113.5723
   17609   18866.4919
   17610   18933.8132
   17611   18616.9408
   17612   18706.2092
   17613   18508.5307
   17614   18551.9204
   17615   18663.3626
   17616   18755.7198
   17617   18889.3085
   17618   18480.7501
   17619   18912.2081
   17620   18731.5064
   17621   18776.8649
   17622   18964.0466
   17623   18589.4729
   17624   18535.5272
   17625   18655.5682
   17626   18801.9670
   17627   18896.4725
   17628   18797.4885
   17629   18907.3907
   17630   18756.0398
   17631   19134.1695
   17632   18928.9226
   17633   18862.9516
   17634   18766.9427
   17635   18950.0389
   17636   18539.6366
   17637   18949.3478
   17638   18623.1829
   17639   18773.0656
   17640   18747.0638
   17641   18709.4142
   17642   18794.7255
   17643   18589.1994
   17644   18757.3304
   17645   18535.1176
   17646   18715.8241
   17647   18553.2383
   17648   18615.0162
   17649   18578.9103
   17650   18753.6881
   17651   18766.9055
   17652   18564.0273
   17653   18772.7179
   17654   18600.6087
   17655   18575.3642
   17656   18842.3189
   17657   18546.7614
   17658   18840.3923
   17659   18708.0602
   17660   18806.9136
   17661   18929.8927
   17662   18508.8317
   17663   18346.4972
   17664   18785.8700
   17665   18544.4867
   17666   18456.7693
   17667   18524.8030
   17668   18390.6549
   17669   18812.3980
   17670   18655.6489
   17671   18778.7055
   17672   18784.4298
   17673   18916.2716
   17674   18674.8223
   17675   18694.6987
   17676   18446.7290
   17677   18540.5187
   17678   18785.6500
   17679   18580.0508
   17680   18472.2157
   17681   18510.4370
   17682   18437.2341
   17683   18336.0596
   17684   18590.3153
   17685   18427.4078
   17686   18445.4514
   17687   18539.8631
   17688   18575.7558
   17689   18394.5801
   17690   18566.7585
   17691   18953.4456
   17692   18280.7686
   17693   18316.9198
   17694   19036.2898
   17695   18447.4741
   17696   18579.2779
   17697   18827.8140
   17698   18959.1159
   17699   18697.1566
   17700   18495.7987
   17701   18682.7641
   17702   18744.5597
   17703   18907.6141
   17704   18773.2593
   17705   18696.5869
   17706   18605.0029
   17707   18898.7587
   17708   18758.2580
   17709   18769.6668
   17710   18775.5004
   17711   19066.4849
   17712   19013.1986
   17713   18980.2789
   17714   18743.5301
   17715   18793.2130
   17716   18783.3167
   17717   18673.6662
   17718   19102.6262
   17719   19036.0728
   17720   18733.1403
   17721   18579.7431
   17722   18691.2752
   17723   18586.9014
   17724   18635.7302
   17725   18723.2476
   17726   18715.1919
   17727   18718.4540
   17728   18671.6287
   17729   18688.8629
   17730   18828.6294
   17731   18594.4756
   17732   18909.2752
   17733   18850.0787
   17734   18887.0239
   17735   18558.5770
   17736   18660.0137
   17737   18573.2106
   17738   18520.2725
   17739   18819.3255
   17740   18746.4701
   17741   18854.5247
   17742   18714.8093
   17743   18811.9163
   17744   18742.1675
   17745   19005.3540
   17746   18946.3169
   17747   18958.2811
   17748   18843.7079
   17749   18847.0657
   17750   18925.3817
   17751   18623.2163
   17752   18830.8098
   17753   18687.1203
   17754   18636.0852
   17755   18581.4002
   17756   18903.8574
   17757   18878.4414
   17758   18925.5957
   17759   18726.1339
   17760   18711.9356
   17761   18571.6745
   17762   18420.9648
   17763   18510.4883
   17764   18191.2937
   17765   18657.0472
   17766   18299.5831
   17767   18119.3874
   17768   18414.0738
   17769   18422.7572
   17770   18568.8808
   17771   18717.8257
   17772   18448.0392
   17773   18413.0371
   17774   18346.8380
   17775   18289.2342
   17776   18268.0314
   17777   18363.9171
   17778   18731.0457
   17779   18481.7575
   17780   18635.5831
   17781   18688.9645
   17782   18434.7298
   17783   18575.9337
   17784   18555.6529
   17785   18462.0268
   17786   18412.6022
   17787   18459.1651
   17788   18457.4058
   17789   18748.0216
   17790   18424.0833
   17791   18361.2120
   17792   18167.2667
   17793   18345.7379
   17794   18244.4546
   17795   18460.6805
   17796   18774.9741
   17797   18429.4531
   17798   18290.5528
   17799   18478.5353
   17800   18724.2030
   17801   18552.4074
   17802   18594.5583
   17803   18583.0648
   17804   18738.3192
   17805   18431.6648
   17806   18525.1599
   17807   18404.9250
   17808   18837.3526
   17809   18462.4899
   17810   18681.5097
   17811   18325.8195
   17812   18488.9045
   17813   18341.7536
   17814   18450.8948
   17815   18426.7730
   17816   18336.2200
   17817   18264.2262
   17818   18636.5132
   17819   18141.7778
   17820   18504.6339
   17821   18416.1409
   17822   18542.9409
   17823   18440.4488
   17824   18344.0910
   17825   18456.0108
   17826   18276.4761
   17827   18204.9293
   17828   18166.9596
   17829   18642.0800
   17830   18549.9834
   17831   18555.5921
   17832   18353.2622
   17833   18670.5454
   17834   18386.3855
   17835   18600.5514
   17836   18767.0025
   17837   18407.0081
   17838   18836.6006
   17839   18748.0445
   17840   18621.3409
   17841   18346.2643
   17842   18372.5398
   17843   18754.6689
   17844   18701.6974
   17845   18860.1704
   17846   18650.8084
   17847   18603.2038
   17848   18730.2425
   17849   18677.1518
   17850   18512.4341
   17851   18680.3981
   17852   18630.7931
   17853   18559.5731
   17854   18595.4956
   17855   18540.0267
   17856   18550.9397
   17857   18469.5247
   17858   18509.3985
   17859   18691.1615
   17860   18762.1598
   17861   18635.3277
   17862   18541.9443
   17863   18344.8773
   17864   18513.5187
   17865   18467.4131
   17866   18741.6796
   17867   18614.0077
   17868   18476.0644
   17869   18520.8968
   17870   18333.2048
   17871   18564.0969
   17872   18601.8846
   17873   18489.6231
   17874   18663.8155
   17875   18507.1009
   17876   18324.7286
   17877   18680.4203
   17878   18562.0599
   17879   18609.5370
   17880   18441.2040
   17881   18637.5774
   17882   18973.5962
   17883   18870.0095
   17884   18841.3591
   17885   18613.8260
   17886   18638.2992
   17887   18607.8696
   17888   18830.0061
   17889   18699.2810
   17890   18554.4694
   17891   18580.7203
   17892   18553.4492
   17893   18516.6733
   17894   18906.9911
   17895   18951.6327
   17896   18478.9085
   17897   18772.0996
   17898   18699.4605
   17899   18752.9520
   17900   18684.2803
   17901   18589.0911
   17902   18666.9673
   17903   18847.1819
   17904   18895.5637
   17905   18980.7154
   17906   18958.2071
   17907   18920.3237
   17908   18705.1936
   17909   18684.6113
   17910   18698.4942
   17911   18768.1302
   17912   18774.4566
   17913   18401.9618
   17914   18586.6652
   17915   18641.8965
   17916   18770.4184
   17917   18656.6888
   17918   18768.9770
   17919   18617.3268
   17920   18864.1367
   17921   18512.0095
   17922   18364.9592
   17923   18150.9388
   17924   18440.1766
   17925   18383.9494
   17926   18606.6489
   17927   18414.1782
   17928   18587.1843
   17929   18614.1657
   17930   18672.4129
   17931   18769.5214
   17932   18744.0457
   17933   18833.8728
   17934   18556.2198
   17935   18711.7173
   17936   18454.9389
   17937   18591.4904
   17938   18681.6362
   17939   18759.8944
   17940   18849.4964
   17941   18629.9896
   17942   18459.2037
   17943   18488.6668
   17944   18435.9140
   17945   18483.3454
   17946   18476.4299
   17947   18742.6354
   17948   18992.4040
   17949   18669.6605
   17950   18402.0103
   17951   18773.5156
   17952   18659.1860
   17953   18619.2451
   17954   18674.8125
   17955   18718.2605
   17956   18383.3289
   17957   18518.0561
   17958   18810.0174
   17959   18595.6623
   17960   18523.2780
   17961   18569.8872
   17962   18578.4725
   17963   18657.1523
   17964   18740.5229
   17965   18563.1591
   17966   18702.7727
   17967   18312.9361
   17968   18707.4038
   17969   18716.9608
   17970   18682.0492
   17971   18749.5339
   17972   18637.9267
   17973   18427.3115
   17974   18537.1708
   17975   18430.2968
   17976   18412.9040
   17977   18666.5703
   17978   18621.0547
   17979   18643.5163
   17980   18614.8349
   17981   18720.6169
   17982   18434.2325
   17983   18661.4239
   17984   18566.9988
   17985   18382.5564
   17986   18725.1205
   17987   18143.6007
   17988   18817.7498
   17989   18472.2816
   17990   18483.3989
   17991   18619.2406
   17992   18474.9431
   17993   18267.4157
   17994   18842.0709
   17995   18300.9324
   17996   18276.5370
   17997   18775.4212
   17998   18460.3460
   17999   18468.9216
   18000   18575.6477
   18001   18305.8557
   18002   18515.6230
   18003   18748.3435
   18004   18493.0166
   18005   18406.1745
   18006   18227.9987
   18007   18255.9333
   18008   18117.1787
   18009   18526.0002
   18010   18294.7813
   18011   18384.2409
   18012   18430.1586
   18013   18680.2293
   18014   18656.4361
   18015   18791.9640
   18016   18646.9022
   18017   18603.4142
   18018   18527.9605
   18019   18360.7124
   18020   18925.4275
   18021   18779.3084
   18022   18889.5213
   18023   18768.4053
   18024   18918.6236
   18025   18703.6425
   18026   18718.9391
   18027   18835.6615
   18028   18907.9808
   18029   18915.8715
   18030   18865.7063
   18031   18894.6466
   18032   19012.2852
   18033   18796.4136
   18034   18588.3973
   18035   18440.7942
   18036   18689.6680
   18037   18664.6751
   18038   18794.3872
   18039   18729.2335
   18040   18593.4446
   18041   18908.6767
   18042   18927.9626
   18043   18650.9268
   18044   18917.6346
   18045   19041.1014
   18046   18846.6454
   18047   18701.1125
   18048   18822.4381
   18049   18615.4998
   18050   18743.5460
   18051   18611.9319
   18052   18909.6873
   18053   18771.6316
   18054   18670.6862
   18055   18696.0467
   18056   18809.4282
   18057   18831.8484
   18058   18759.9673
   18059   18787.0099
   18060   18804.6421
   18061   18343.9768
   18062   18707.4223
   18063   18456.9833
   18064   18339.9024
   18065   18391.1298
   18066   18752.0753
   18067   18676.6804
   18068   18579.7969
   18069   18647.1791
   18070   18436.2078
   18071   18526.0017
   18072   18628.6028
   18073   18543.5612
   18074   18296.2396
   18075   18526.4245
   18076   18772.5169
   18077   18672.7223
   18078   18512.4883
   18079   18689.9665
   18080   18774.2481
   18081   18712.5607
   18082   18728.3222
   18083   18673.7341
   18084   18628.4099
   18085   18789.7332
   18086   18896.3357
   18087   18894.7644
   18088   18557.1072
   18089   18729.9146
   18090   18611.6163
   18091   18666.7651
   18092   18675.5164
   18093   18438.3824
   18094   18537.6974
   18095   18969.3963
   18096   19014.1603
   18097   18794.4085
   18098   18846.6338
   18099   19103.6934
   18100   19049.4866
   18101   18846.4016
   18102   19060.0721
   18103   19087.2040
   18104   19123.3208
   18105   19057.8590
   18106   18955.9968
   18107   18868.2221
   18108   18991.4592
   18109   18925.2685
   18110   18967.3678
   18111   19037.9571
   18112   18734.2454
   18113   18897.6407
   18114   18767.7652
   18115   18834.5780
   18116   18997.2329
   18117   18727.0951
   18118   18762.7172
   18119   18930.9932
   18120   19055.2992
   18121   18746.2117
   18122   18807.5933
   18123   18766.8787
   18124   18895.5548
   18125   18615.7559
   18126   18555.0046
   18127   19146.4335
   18128   18925.3143
   18129   18629.7011
   18130   18526.4447
   18131   18962.2207
   18132   18772.3330
   18133   18791.1742
   18134   18485.3209
   18135   18627.6780
   18136   18725.7810
   18137   18632.4872
   18138   18879.7323
   18139   18631.3288
   18140   18838.6871
   18141   18700.1991
   18142   18769.5372
   18143   18886.1510
   18144   18955.7999
   18145   18628.8478
   18146   18524.6102
   18147   18855.5298
   18148   18737.6882
   18149   18969.5726
   18150   18899.0380
   18151   18799.6228
   18152   18758.7538
   18153   18889.7960
   18154   18591.5300
   18155   18577.0242
   18156   18973.9727
   18157   18635.2360
   18158   18809.6490
   18159   18850.0551
   18160   18722.0569
   18161   18733.3675
   18162   18930.6063
   18163   18816.3475
   18164   19016.8741
   18165   18299.7050
   18166   18523.9949
   18167   18739.5054
   18168   18518.7211
   18169   18514.9889
   18170   18619.9630
   18171   18413.4064
   18172   18418.8809
   18173   18225.1335
   18174   18483.2359
   18175   18476.7828
   18176   18516.5530
   18177   18272.4995
   18178   18795.6448
   18179   18833.0811
   18180   18846.7575
[truncated: 6,640,041 more chars]
