# Supplementary material for: Non-degradative Ubiquitination of Protein Kinases
Source: PLoS Comput Biol. 2016 Jun 2;12(6):e1004898. doi: 10.1371/journal.pcbi.1004898 (PMC4890936; doi:10.1371/journal.pcbi.1004898)
Supplement: S61 Dataset — The solvent accessible surface area of the ZAP-70 kinase domain at each picosecond in the simulations is printed. Data from each of the 32 10-ns simulations is combined into one file. (BZ2) [file pcbi.1004898.s071.bz2 › pcbi.1004898.s071]

#Frame        surfkin
       1   15037.4392
       2   15594.4596
       3   15070.6206
       4   15108.1368
       5   15034.4106
       6   14913.4492
       7   15083.8615
       8   15163.4874
       9   15295.6065
      10   15204.8772
      11   15158.2039
      12   15257.0263
      13   15386.3850
      14   15315.3423
      15   15077.0708
      16   14949.4002
      17   15177.4155
      18   15205.5284
      19   15187.4540
      20   15279.5176
      21   15195.0047
      22   15129.6229
      23   15367.1991
      24   15390.1338
      25   15227.4740
      26   15191.7304
      27   14953.4172
      28   15237.1894
      29   15386.5645
      30   15096.0036
      31   15114.9443
      32   15162.7963
      33   14997.9341
      34   15149.3523
      35   15090.6690
      36   15279.7855
      37   14997.4630
      38   15413.2628
      39   15085.2854
      40   14901.3172
      41   15168.1287
      42   15207.8164
      43   15046.0660
      44   14873.7745
      45   15013.8488
      46   15110.4189
      47   14991.4622
      48   14817.0194
      49   14893.5218
      50   15011.9943
      51   14827.6466
      52   15026.8789
      53   15162.5208
      54   15093.2138
      55   15096.0052
      56   15158.1170
      57   15272.6374
      58   14911.6700
      59   15158.8986
      60   14990.3979
      61   15118.1309
      62   15248.7755
      63   15122.8064
      64   14885.7609
      65   15048.2293
      66   14735.1012
      67   14968.4296
      68   15055.0290
      69   15051.2765
      70   14827.1553
      71   14706.9053
      72   15050.6005
      73   15091.1419
      74   15030.1307
      75   15127.6865
      76   15063.8073
      77   15418.6348
      78   14995.3793
      79   15006.7470
      80   15193.8137
      81   14878.6758
      82   15169.1056
      83   15289.7383
      84   14796.3364
      85   14926.4513
      86   14918.2904
      87   14985.5392
      88   14830.0784
      89   14870.7156
      90   15014.8953
      91   15064.4776
      92   15187.6754
      93   14852.8029
      94   15016.7209
      95   14981.8065
      96   15036.6193
      97   15004.0778
      98   15051.6610
      99   14995.5019
     100   14994.3456
     101   15202.3033
     102   14905.7529
     103   15175.9714
     104   15063.2198
     105   14969.5258
     106   15183.1315
     107   14997.7904
     108   15101.3729
     109   14936.7446
     110   15010.9564
     111   14890.1045
     112   14937.2838
     113   14922.0711
     114   15145.7099
     115   15027.3207
     116   15036.5150
     117   15071.2761
     118   15085.0178
     119   14941.1985
     120   15080.3393
     121   15361.8331
     122   15249.8852
     123   15093.0786
     124   14800.6206
     125   15220.7737
     126   14976.6573
     127   14929.9603
     128   15176.5920
     129   15077.1864
     130   15099.0154
     131   15077.3288
     132   14940.1240
     133   15099.2713
     134   14825.3055
     135   14867.5086
     136   14776.3584
     137   15013.3592
     138   14933.9616
     139   14960.2585
     140   14897.1475
     141   15091.0822
     142   15237.2562
     143   15069.0357
     144   15013.5233
     145   14948.5269
     146   14962.3781
     147   15041.2800
     148   15136.8056
     149   14918.9463
     150   14938.0553
     151   15027.7453
     152   15038.0599
     153   14919.8341
     154   14902.0068
     155   14925.7885
     156   14858.7693
     157   14870.7234
     158   14881.8495
     159   14925.8631
     160   15029.5006
     161   14839.6738
     162   15266.5129
     163   15065.8238
     164   14822.7229
     165   14972.1190
     166   14800.7280
     167   15113.3051
     168   14874.8045
     169   14678.6516
     170   14964.7989
     171   14931.8004
     172   15054.1222
     173   15001.2479
     174   15091.9276
     175   14904.9016
     176   15142.0779
     177   14879.3751
     178   15147.3310
     179   15062.0500
     180   15179.7503
     181   15235.5095
     182   14976.5131
     183   15136.9842
     184   15111.9111
     185   14847.1434
     186   15296.9264
     187   15133.7751
     188   15067.2266
     189   15370.9575
     190   15358.9106
     191   15196.9450
     192   15295.2428
     193   15460.9882
     194   15356.1865
     195   15374.1388
     196   15205.5041
     197   15271.7604
     198   15200.8908
     199   15109.5722
     200   15141.7044
     201   15067.8200
     202   15164.0522
     203   15250.4644
     204   15186.2482
     205   15194.6776
     206   15037.4798
     207   15209.2799
     208   15027.2655
     209   15237.5801
     210   15350.3841
     211   15280.9888
     212   15260.0912
     213   15041.6080
     214   15075.9991
     215   15144.3212
     216   15173.2163
     217   15016.0889
     218   14889.2852
     219   15092.2766
     220   14934.4619
     221   14695.0147
     222   14970.6216
     223   14776.1814
     224   14892.8849
     225   14740.2224
     226   14988.3297
     227   14926.5672
     228   14915.4670
     229   14769.5434
     230   14680.5486
     231   14915.1861
     232   14921.0232
     233   14993.5313
     234   15058.4479
     235   15084.4374
     236   14933.2301
     237   14847.6031
     238   14886.1246
     239   14935.3056
     240   15010.8567
     241   14941.9631
     242   14972.9847
     243   14824.7210
     244   14816.1690
     245   15311.5073
     246   14756.3908
     247   14917.3774
     248   14882.8324
     249   14800.6436
     250   14749.6690
     251   14765.2348
     252   14843.8680
     253   14765.3274
     254   14963.1395
     255   15097.2599
     256   14899.3132
     257   14893.9665
     258   14835.0469
     259   14712.3174
     260   14788.3124
     261   14645.3297
     262   14687.3518
     263   14718.2179
     264   14421.1738
     265   14821.4991
     266   14832.3150
     267   14609.4461
     268   14906.9341
     269   14616.3572
     270   14901.6088
     271   14709.4362
     272   14919.8262
     273   14706.8555
     274   15098.3640
     275   14745.4080
     276   15120.0611
     277   14870.9025
     278   14992.6016
     279   14785.2897
     280   14712.0116
     281   14691.2197
     282   14790.9270
     283   15004.4875
     284   14647.6823
     285   15007.5257
     286   14942.7201
     287   14542.2912
     288   14924.6467
     289   14696.0781
     290   14976.6984
     291   14936.7770
     292   14958.9616
     293   14959.8306
     294   14911.8902
     295   14917.4338
     296   15191.2879
     297   15037.3289
     298   15041.4723
     299   15014.2229
     300   14804.1358
     301   15147.3371
     302   14694.1211
     303   14931.1175
     304   15045.6246
     305   14896.0881
     306   14950.0222
     307   14913.0149
     308   15127.6685
     309   14781.8163
     310   14817.1411
     311   14964.0717
     312   15109.0642
     313   15035.1078
     314   15116.5335
     315   14893.2206
     316   14983.2714
     317   14929.6483
     318   15188.8295
     319   15132.7736
     320   15013.8652
     321   15232.3484
     322   14803.0598
     323   15139.8126
     324   14779.9075
     325   14990.9099
     326   15084.8941
     327   15164.0854
     328   14934.0409
     329   15131.5174
     330   14957.7615
     331   15161.5935
     332   15100.5374
     333   14898.7465
     334   15029.7652
     335   14795.7613
     336   15023.3646
     337   15020.4780
     338   15013.9280
     339   15158.6976
     340   15241.3364
     341   15169.0176
     342   14859.9284
     343   14938.0347
     344   14935.9710
     345   14849.0264
     346   14730.0292
     347   14742.6421
     348   14716.7067
     349   14983.0049
     350   14735.8325
     351   14840.0076
     352   14980.6470
     353   14826.5660
     354   14903.7497
     355   15031.7948
     356   14773.3685
     357   14822.7402
     358   14933.2750
     359   14838.1698
     360   15163.8769
     361   15183.2048
     362   15093.9529
     363   15089.5461
     364   15231.0617
     365   15255.3982
     366   15177.5347
     367   15060.0625
     368   15193.8170
     369   15111.1044
     370   15233.4676
     371   15045.6575
     372   14884.2885
     373   15059.1324
     374   15069.0721
     375   14807.6639
     376   15098.7699
     377   14934.7235
     378   14927.0569
     379   15085.7255
     380   15121.6438
     381   15428.0526
     382   15221.4671
     383   15349.5374
     384   15257.3791
     385   14922.3692
     386   15147.6700
     387   15127.7933
     388   14979.9124
     389   15110.1124
     390   15165.3214
     391   15061.3246
     392   14946.8039
     393   15014.9745
     394   15086.0444
     395   14962.0724
     396   14931.8351
     397   15183.9223
     398   14912.4192
     399   15241.7066
     400   15063.2003
     401   15049.0720
     402   15175.8504
     403   14997.4616
     404   15114.4678
     405   15034.0860
     406   15098.5316
     407   15209.5120
     408   14908.9020
     409   15238.2686
     410   14960.1891
     411   15170.7352
     412   14960.7309
     413   15311.6257
     414   14843.1058
     415   15199.5059
     416   15075.9380
     417   15238.0327
     418   15026.1988
     419   15552.6961
     420   14872.5832
     421   15406.4122
     422   15075.1191
     423   14938.1722
     424   15114.0101
     425   14789.7069
     426   14761.9020
     427   14714.9838
     428   14606.8643
     429   14882.8678
     430   15076.6366
     431   15100.6410
     432   14953.6901
     433   14946.8317
     434   14940.5228
     435   15000.4817
     436   14984.7209
     437   15030.7700
     438   14809.8912
     439   15117.4822
     440   14993.3565
     441   14722.7241
     442   15174.4456
     443   15052.1982
     444   14910.5878
     445   14914.9424
     446   14847.1464
     447   14708.8350
     448   15014.5760
     449   14865.9594
     450   14808.6201
     451   14895.6197
     452   15099.3040
     453   15162.3692
     454   14744.6059
     455   14983.5877
     456   15030.3447
     457   14975.3643
     458   14953.3016
     459   15153.4677
     460   14721.8586
     461   15087.3268
     462   14818.7753
     463   14852.9083
     464   14947.6754
     465   15052.0825
     466   15024.8836
     467   15169.7320
     468   15218.4574
     469   14983.8542
     470   14804.9191
     471   14968.3043
     472   14977.8650
     473   14967.1988
     474   14973.2486
     475   15081.1352
     476   14962.0848
     477   14903.1236
     478   14979.2334
     479   14960.1538
     480   15062.3125
     481   15080.2899
     482   14866.6475
     483   15297.1772
     484   14878.5542
     485   15033.1914
     486   14924.6033
     487   14845.3660
     488   14891.3356
     489   14832.9688
     490   14675.5387
     491   14817.1730
     492   14628.0941
     493   14846.6911
     494   14515.3802
     495   14678.0946
     496   14752.5447
     497   14979.0443
     498   14881.7014
     499   14813.4009
     500   14568.7187
     501   14685.1318
     502   14531.0696
     503   14698.1304
     504   14717.9452
     505   14755.0060
     506   14984.5617
     507   14929.4580
     508   14793.2415
     509   14757.4623
     510   14670.0389
     511   14992.0252
     512   14593.5942
     513   14943.6230
     514   14612.1396
     515   14897.6992
     516   14790.1425
     517   14790.2938
     518   15101.4981
     519   14836.8359
     520   15132.6232
     521   15253.2197
     522   15050.9699
     523   15190.2986
     524   14950.1118
     525   15145.0493
     526   14985.3923
     527   14923.5521
     528   14932.7773
     529   14915.3197
     530   15189.7612
     531   15361.5649
     532   15171.6145
     533   15356.4906
     534   14995.7378
     535   15089.5522
     536   14952.6122
     537   14938.7996
     538   15168.4735
     539   15005.4630
     540   14854.6642
     541   15084.0930
     542   14706.9064
     543   15091.7272
     544   15335.4627
     545   15195.3043
     546   15047.5136
     547   15407.6481
     548   15230.7976
     549   15421.7827
     550   15068.9660
     551   15135.7749
     552   15006.0241
     553   15158.4912
     554   15023.3765
     555   15032.7825
     556   15150.2529
     557   15084.8004
     558   15033.0386
     559   15104.5576
     560   15242.5299
     561   14972.2011
     562   14814.0057
     563   14672.5775
     564   14815.6445
     565   14867.3750
     566   15004.7256
     567   14915.0459
     568   15203.1497
     569   15096.3505
     570   15388.5474
     571   15217.2242
     572   15260.8328
     573   14973.4727
     574   15176.0079
     575   14801.9484
     576   15152.3643
     577   15115.9349
     578   15194.4125
     579   15254.9769
     580   15448.4188
     581   15291.6272
     582   15066.7625
     583   15029.4895
     584   15033.3263
     585   15139.8748
     586   15006.9127
     587   15033.5571
     588   14883.3539
     589   15093.8766
     590   15039.0870
     591   14912.2667
     592   14694.6898
     593   14928.9207
     594   14738.6470
     595   14491.5788
     596   14861.2249
     597   14922.8151
     598   14804.6402
     599   14923.0924
     600   14721.8958
     601   14890.9996
     602   15073.1506
     603   14892.6365
     604   14758.7853
     605   14889.8711
     606   14960.4191
     607   14884.2595
     608   14678.5004
     609   14745.5014
     610   14560.7179
     611   14674.9100
     612   14935.4799
     613   14761.5103
     614   14768.7429
     615   14724.9840
     616   14935.7005
     617   14816.1126
     618   14921.5537
     619   14968.5323
     620   14890.3750
     621   14936.7062
     622   14843.7049
     623   14830.2378
     624   14883.5405
     625   14684.1071
     626   14718.7986
     627   14878.7800
     628   15089.5534
     629   15081.9182
     630   15140.8010
     631   14823.4138
     632   15066.4281
     633   15132.1658
     634   14908.5602
     635   15199.7832
     636   14982.1987
     637   15114.7977
     638   15110.1421
     639   14990.5055
     640   14864.3474
     641   15048.9381
     642   14901.2062
     643   14716.0392
     644   14705.1067
     645   14726.5098
     646   14864.7197
     647   14625.5536
     648   14795.2885
     649   14585.9097
     650   14689.4654
     651   14645.2144
     652   14675.6080
     653   15014.5598
     654   14907.2470
     655   14729.3202
     656   14349.1510
     657   14805.9712
     658   14649.6147
     659   14698.8918
     660   14615.6927
     661   14565.0441
     662   14540.5959
     663   14625.9355
     664   14390.0106
     665   14892.5650
     666   14624.9787
     667   14650.0234
     668   14663.7011
     669   14807.6983
     670   14566.7492
     671   14729.4265
     672   14936.4067
     673   14771.7334
     674   14910.6582
     675   14666.6307
     676   14551.4396
     677   14824.0801
     678   14723.4153
     679   14535.4159
     680   14679.4421
     681   14748.2577
     682   14583.7588
     683   14456.4760
     684   14988.2001
     685   14673.0173
     686   14545.1065
     687   14775.8161
     688   14696.6350
     689   14685.0864
     690   15013.7820
     691   14824.2112
     692   14597.3799
     693   14844.9335
     694   14662.5375
     695   14739.7774
     696   14774.5238
     697   14868.9617
     698   14716.1588
     699   14692.4660
     700   14748.3158
     701   14603.5601
     702   14528.5449
     703   15054.1506
     704   14770.6770
     705   14445.1546
     706   14739.3886
     707   14699.0576
     708   14975.1837
     709   14832.9205
     710   15084.7304
     711   14962.1385
     712   15024.1473
     713   14726.7650
     714   14635.0524
     715   14883.6015
     716   14998.2196
     717   14800.3833
     718   14555.2570
     719   14565.8473
     720   14825.2476
     721   14827.6333
     722   14902.7696
     723   14849.9873
     724   14707.4793
     725   14806.2775
     726   14757.8292
     727   15055.6842
     728   14783.0334
     729   14779.6389
     730   15057.5123
     731   14650.0522
     732   14636.6621
     733   14630.0430
     734   14960.4474
     735   14749.5653
     736   14925.3752
     737   14713.5778
     738   14810.7531
     739   14853.8955
     740   14962.5047
     741   15037.4571
     742   14827.1079
     743   14716.8790
     744   14797.6954
     745   14823.1908
     746   14832.8832
     747   15144.8051
     748   15086.4535
     749   15333.9116
     750   15275.0155
     751   15001.5945
     752   15060.4220
     753   14796.3118
     754   15102.9913
     755   15055.7973
     756   15048.2238
     757   15077.4204
     758   14843.4104
     759   14912.1661
     760   14695.6502
     761   14896.6899
     762   14605.0960
     763   14736.5808
     764   14826.2255
     765   14832.4503
     766   14834.4622
     767   14991.6188
     768   15073.8018
     769   14770.8148
     770   14891.4751
     771   14875.6534
     772   15255.9668
     773   14638.9916
     774   14892.4465
     775   15114.8730
     776   14840.0145
     777   15157.5509
     778   15310.1616
     779   15097.2688
     780   15114.7210
     781   14990.8697
     782   15108.0578
     783   15101.9973
     784   14964.0647
     785   15309.3340
     786   15111.1611
     787   14965.7151
     788   14895.2641
     789   15090.6087
     790   15274.9853
     791   15024.1366
     792   15001.3907
     793   15025.7875
     794   14987.8309
     795   14931.5685
     796   14931.9637
     797   14847.8041
     798   15028.8742
     799   14836.5273
     800   15150.2501
     801   14879.7872
     802   15086.0371
     803   14752.5747
     804   15073.7603
     805   14879.4516
     806   14998.8203
     807   14951.7891
     808   14854.6618
     809   14859.9439
     810   14918.1445
     811   14892.4719
     812   15002.4872
     813   14692.7224
     814   14908.8767
     815   14867.8005
     816   14750.5268
     817   14501.3989
     818   14613.0620
     819   14925.3281
     820   14923.1373
     821   15114.2909
     822   15175.4368
     823   15089.3780
     824   14824.9822
     825   14565.9950
     826   14936.0200
     827   14697.3086
     828   14980.2254
     829   15033.7611
     830   15056.3985
     831   15142.4041
     832   14865.0779
     833   15076.0522
     834   15240.9582
     835   15203.0182
     836   14940.5022
     837   14960.6345
     838   15060.7047
     839   14988.7255
     840   14829.7798
     841   15225.7267
     842   15207.1786
     843   15084.5478
     844   15474.3525
     845   15106.6778
     846   15032.6789
     847   14783.3944
     848   15283.3913
     849   15037.2301
     850   15034.2946
     851   14917.7017
     852   15281.0527
     853   15017.7049
     854   14972.3177
     855   15205.0452
     856   14971.5369
     857   14975.5089
     858   15142.5925
     859   15264.9821
     860   14872.0264
     861   15044.9302
     862   14818.3281
     863   14653.6846
     864   14885.7482
     865   14770.2998
     866   15064.0677
     867   15045.9425
     868   14835.0536
     869   15061.8876
     870   14890.4834
     871   15116.6903
     872   14854.6679
     873   15104.6301
     874   14855.5043
     875   14892.1217
     876   15162.2755
     877   14931.6917
     878   15060.6141
     879   15121.9922
     880   15051.8235
     881   15255.6049
     882   15311.1240
     883   15249.3288
     884   15259.6943
     885   15123.8473
     886   15083.5860
     887   14893.1603
     888   14808.4799
     889   15026.0590
     890   15060.8793
     891   14960.1545
     892   15037.0210
     893   15270.7938
     894   15054.0054
     895   15095.1091
     896   14913.7361
     897   14951.0903
     898   14848.5469
     899   14729.3038
     900   14836.0035
     901   14817.8204
     902   15029.6296
     903   14972.4042
     904   14974.5318
     905   14859.0624
     906   15049.1303
     907   14934.6917
     908   14912.4960
     909   15148.6340
     910   15092.0627
     911   14678.7627
     912   14930.4170
     913   15093.7348
     914   14991.9474
     915   15121.0898
     916   14954.5043
     917   15166.9351
     918   15048.5253
     919   15186.1429
     920   14975.9417
     921   15086.5739
     922   15202.9360
     923   14996.9912
     924   15317.0476
     925   15139.6043
     926   15494.2727
     927   15191.0334
     928   15089.9131
     929   15159.4539
     930   14999.7182
     931   15328.1476
     932   15296.2776
     933   15287.4905
     934   15172.9858
     935   15195.1489
     936   15156.1099
     937   14984.7590
     938   15207.3035
     939   14929.3541
     940   15124.3006
     941   14983.1677
     942   15103.6055
     943   14914.6669
     944   15386.9604
     945   15046.6215
     946   15174.7856
     947   15091.8769
     948   15023.5347
     949   15286.3475
     950   15036.8326
     951   14858.5640
     952   15011.3777
     953   14992.3465
     954   15102.6229
     955   14930.0897
     956   15100.6957
     957   15004.9920
     958   14972.8470
     959   15004.8423
     960   15177.6983
     961   15243.5145
     962   15295.5651
     963   15064.6287
     964   15193.0575
     965   14958.7237
     966   15086.6576
     967   15134.1520
     968   15321.8770
     969   15003.2760
     970   15018.6748
     971   14974.6335
     972   14771.3314
     973   14722.8174
     974   14801.2926
     975   14816.0205
     976   15005.1012
     977   14979.8789
     978   14909.2295
     979   15260.1222
     980   15124.8868
     981   15040.3826
     982   14809.4140
     983   14921.1578
     984   14661.5188
     985   14769.3953
     986   14873.2869
     987   14549.3624
     988   14802.5600
     989   14928.6410
     990   14949.3587
     991   15001.3562
     992   15070.0493
     993   14851.3272
     994   14971.4687
     995   14670.7209
     996   15201.5318
     997   14938.1465
     998   14755.5644
     999   14924.3681
    1000   14608.5474
    1001   14947.7446
    1002   14588.8511
    1003   14761.2084
    1004   14836.2680
    1005   14957.4019
    1006   14718.5894
    1007   14942.9135
    1008   14895.9583
    1009   14703.4943
    1010   14935.6177
    1011   14638.9592
    1012   14949.7229
    1013   14806.2917
    1014   14693.2342
    1015   14932.6869
    1016   15099.5462
    1017   15050.0202
    1018   15081.4782
    1019   14959.4506
    1020   14599.4663
    1021   14864.7981
    1022   14683.3101
    1023   14704.8827
    1024   14675.3802
    1025   14717.8925
    1026   14780.8692
    1027   14802.3046
    1028   15002.8731
    1029   14726.0761
    1030   14618.7140
    1031   14499.6190
    1032   15011.7345
    1033   14540.0773
    1034   14806.0754
    1035   14681.7146
    1036   15227.4021
    1037   15162.8528
    1038   14991.9462
    1039   15053.5846
    1040   14832.6031
    1041   15246.0902
    1042   15217.4713
    1043   15281.3207
    1044   15264.2720
    1045   15084.7669
    1046   15283.4644
    1047   15006.3359
    1048   15437.2667
    1049   15376.7416
    1050   15378.7638
    1051   15220.3557
    1052   15413.0754
    1053   15291.0157
    1054   15381.7653
    1055   15280.5906
    1056   15055.7440
    1057   15193.4124
    1058   15073.5801
    1059   15262.7591
    1060   15274.0105
    1061   15003.6888
    1062   15280.7831
    1063   15163.6687
    1064   15408.9978
    1065   15268.7364
    1066   15217.6715
    1067   15334.7628
    1068   15167.0507
    1069   14898.3409
    1070   15089.4994
    1071   15069.8397
    1072   15080.0718
    1073   15307.3412
    1074   15215.4747
    1075   15103.8076
    1076   14958.1320
    1077   15038.1578
    1078   14889.3601
    1079   15047.6253
    1080   15238.9690
    1081   15045.1772
    1082   14883.1746
    1083   15018.7152
    1084   15247.2271
    1085   15149.3914
    1086   15077.6129
    1087   15157.1247
    1088   15230.6626
    1089   15188.2234
    1090   15071.5328
    1091   15343.1784
    1092   15350.7371
    1093   15449.0388
    1094   15290.4281
    1095   15332.7028
    1096   15125.0982
    1097   15443.4860
    1098   15200.3901
    1099   15018.0320
    1100   15193.9573
    1101   15193.8268
    1102   15153.9650
    1103   15403.4115
    1104   14707.2988
    1105   15286.3091
    1106   15216.5734
    1107   15335.6764
    1108   15318.2949
    1109   15335.2532
    1110   15373.9488
    1111   15248.3477
    1112   15079.7924
    1113   15149.6223
    1114   15050.2367
    1115   15193.7998
    1116   15311.9664
    1117   15413.1845
    1118   15373.7639
    1119   15412.7695
    1120   15288.4286
    1121   15306.9168
    1122   15452.5227
    1123   15456.3641
    1124   15368.9901
    1125   15508.1701
    1126   15530.5551
    1127   15462.6932
    1128   15605.1524
    1129   15463.3396
    1130   15523.9309
    1131   15459.8166
    1132   15473.1976
    1133   15551.3752
    1134   15573.8352
    1135   15174.9902
    1136   15321.8100
    1137   15313.8897
    1138   15642.1809
    1139   15467.4373
    1140   15244.1601
    1141   15382.9806
    1142   15355.1899
    1143   15158.4569
    1144   15483.5251
    1145   15089.5360
    1146   15462.9104
    1147   15335.1002
    1148   15325.3869
    1149   15397.2605
    1150   15371.4264
    1151   15057.3634
    1152   15224.9374
    1153   15171.2743
    1154   15250.3352
    1155   14908.7805
    1156   15449.0414
    1157   15247.4767
    1158   15221.1596
    1159   15220.4372
    1160   15339.7460
    1161   15225.4825
    1162   15387.9888
    1163   15250.7119
    1164   15180.1444
    1165   15072.8702
    1166   15306.1670
    1167   15245.1774
    1168   15229.6642
    1169   15381.7420
    1170   15297.1522
    1171   15050.5533
    1172   15531.1710
    1173   15143.3302
    1174   15390.7566
    1175   15376.2094
    1176   15193.5414
    1177   15085.8901
    1178   15382.4957
    1179   15144.0638
    1180   15144.6293
    1181   14947.5385
    1182   15193.9120
    1183   15238.2482
    1184   15306.1072
    1185   15208.4359
    1186   15333.4418
    1187   15461.9506
    1188   15301.9970
    1189   15329.4177
    1190   15340.0175
    1191   15409.8868
    1192   15314.3823
    1193   15329.0644
    1194   15412.5337
    1195   15190.6590
    1196   15526.3854
    1197   15059.7662
    1198   15127.4297
    1199   14895.7118
    1200   15504.0227
    1201   15397.5226
    1202   15252.1543
    1203   15449.9357
    1204   15264.9839
    1205   15299.6345
    1206   15291.4082
    1207   15548.6103
    1208   15539.5150
    1209   15333.5216
    1210   15263.6670
    1211   15271.6628
    1212   15527.4533
    1213   15351.0907
    1214   15229.0671
    1215   15130.6378
    1216   15017.3856
    1217   15046.7203
    1218   15035.3366
    1219   15413.6614
    1220   14895.8362
    1221   15198.9051
    1222   15293.6518
    1223   15262.5775
    1224   15273.6365
    1225   15213.0417
    1226   15218.7370
    1227   15192.2427
    1228   15371.3979
    1229   15073.8213
    1230   14896.1040
    1231   15098.9784
    1232   15138.7219
    1233   15237.6281
    1234   15218.4836
    1235   15208.4402
    1236   15136.9624
    1237   15363.6844
    1238   15296.5472
    1239   15446.4898
    1240   15365.1206
    1241   15240.4702
    1242   15197.6116
    1243   15245.5461
    1244   15117.9863
    1245   15288.4134
    1246   15090.8931
    1247   15135.6434
    1248   14929.8976
    1249   15013.1138
    1250   14933.7887
    1251   15194.4685
    1252   14913.5545
    1253   15049.8347
    1254   15275.9882
    1255   15034.8210
    1256   14902.3925
    1257   14926.7050
    1258   15078.9269
    1259   14700.5063
    1260   14894.9318
    1261   14985.2631
    1262   15100.5266
    1263   14738.1844
    1264   14985.4617
    1265   14605.8142
    1266   14716.9827
    1267   15049.9846
    1268   14694.9289
    1269   14899.8770
    1270   15035.8366
    1271   15107.2036
    1272   15145.1410
    1273   15359.4182
    1274   15286.9253
    1275   15162.1866
    1276   15337.9879
    1277   15204.7937
    1278   15223.4713
    1279   15193.2679
    1280   14939.1516
    1281   15258.5549
    1282   15340.2811
    1283   15034.1362
    1284   15200.7702
    1285   15021.9160
    1286   15011.3217
    1287   15038.5542
    1288   14795.0624
    1289   14985.0243
    1290   15287.4121
    1291   15500.6794
    1292   15128.3737
    1293   15499.1678
    1294   15003.2663
    1295   15527.9519
    1296   15133.7069
    1297   15193.1734
    1298   15023.6124
    1299   15304.3054
    1300   15265.6610
    1301   15377.5881
    1302   15319.8931
    1303   14974.5694
    1304   15247.0247
    1305   15329.3081
    1306   15357.2526
    1307   15105.2095
    1308   14967.6499
    1309   15070.5748
    1310   15187.5903
    1311   15193.2394
    1312   14815.8962
    1313   15106.0577
    1314   15122.7464
    1315   15302.3601
    1316   15011.5476
    1317   15157.1541
    1318   15152.4892
    1319   15515.6424
    1320   14994.6006
    1321   15013.4550
    1322   15094.5304
    1323   15085.8040
    1324   15294.5251
    1325   15027.0993
    1326   15079.5439
    1327   15005.4207
    1328   15061.3305
    1329   15089.8643
    1330   15211.7410
    1331   14984.8946
    1332   15231.7217
    1333   15274.6823
    1334   15262.2884
    1335   15180.1966
    1336   15346.8430
    1337   15045.5155
    1338   14943.9436
    1339   15188.8400
    1340   14973.2708
    1341   15233.9145
    1342   15045.0682
    1343   15342.8408
    1344   14902.0321
    1345   15196.9301
    1346   14938.0615
    1347   15073.8321
    1348   15014.7963
    1349   14827.5035
    1350   14948.8353
    1351   14864.7300
    1352   15315.1496
    1353   15045.0417
    1354   15182.2074
    1355   14902.8535
    1356   15153.4336
    1357   14924.7220
    1358   14887.0783
    1359   15076.9764
    1360   15216.1384
    1361   14944.6410
    1362   15338.6320
    1363   15335.4202
    1364   15077.1656
    1365   15418.7034
    1366   15250.7107
    1367   15401.4638
    1368   15161.3626
    1369   15111.7942
    1370   14973.1092
    1371   15036.5877
    1372   15289.0617
    1373   15187.8115
    1374   15207.8998
    1375   15425.5399
    1376   15036.6767
    1377   15344.6039
    1378   15396.9103
    1379   15107.4632
    1380   15386.3088
    1381   15026.8672
    1382   15236.1169
    1383   15158.8341
    1384   15402.1121
    1385   15249.8079
    1386   15408.9767
    1387   15096.0827
    1388   15381.7067
    1389   15317.7153
    1390   15644.1611
    1391   15103.5360
    1392   15195.4654
    1393   15327.8370
    1394   15288.0343
    1395   15010.9308
    1396   15143.9009
    1397   15183.3792
    1398   15285.4268
    1399   15322.4664
    1400   15320.2888
    1401   15084.1023
    1402   15219.5804
    1403   15134.7262
    1404   15240.8243
    1405   15222.6051
    1406   15222.2393
    1407   15285.6553
    1408   15084.2444
    1409   15413.4566
    1410   15122.6653
    1411   15159.3320
    1412   14988.4665
    1413   15256.1236
    1414   15263.4515
    1415   15040.1259
    1416   15019.7765
    1417   15075.0878
    1418   14972.0543
    1419   14885.3532
    1420   14891.2049
    1421   15049.8403
    1422   15230.2691
    1423   15171.3776
    1424   14853.0926
    1425   15019.4570
    1426   14819.6093
    1427   15020.5124
    1428   15300.3337
    1429   15097.4279
    1430   15181.2830
    1431   15210.6056
    1432   15075.2779
    1433   15272.2135
    1434   15227.6544
    1435   15395.9270
    1436   15233.3659
    1437   15208.2347
    1438   15126.5436
    1439   15178.7601
    1440   15145.9240
    1441   15042.7482
    1442   15224.6275
    1443   15099.3266
    1444   15308.4604
    1445   15494.8307
    1446   15183.5251
    1447   15343.6843
    1448   15203.7669
    1449   15357.1956
    1450   15072.1016
    1451   14984.9465
    1452   15036.8596
    1453   14895.7599
    1454   14632.7887
    1455   14915.7732
    1456   14895.7063
    1457   14745.3016
    1458   15063.0591
    1459   14747.3441
    1460   15027.1886
    1461   14925.3069
    1462   14795.2898
    1463   14792.0813
    1464   14989.4457
    1465   14948.1878
    1466   15113.7792
    1467   14769.8302
    1468   15142.3526
    1469   14845.1643
    1470   15047.5768
    1471   15149.9049
    1472   14957.4766
    1473   15001.0318
    1474   15095.7440
    1475   14996.3426
    1476   14798.8752
    1477   14933.0740
    1478   14852.2395
    1479   15034.9946
    1480   14896.4463
    1481   14999.9867
    1482   14941.8049
    1483   15079.3075
    1484   14763.4085
    1485   15053.9095
    1486   15080.4569
    1487   15033.0846
    1488   15063.7099
    1489   14707.8469
    1490   14904.6128
    1491   14848.9151
    1492   14858.2165
    1493   14771.6875
    1494   14809.8038
    1495   14857.5123
    1496   14882.1320
    1497   15016.4755
    1498   14976.1814
    1499   15054.6156
    1500   14826.3723
    1501   14977.0435
    1502   14747.6675
    1503   15107.0274
    1504   14908.0264
    1505   14879.3513
    1506   14746.1904
    1507   15058.8978
    1508   14789.3644
    1509   14795.6599
    1510   15086.6680
    1511   15043.5381
    1512   14761.5121
    1513   14780.9026
    1514   14812.3981
    1515   14737.7139
    1516   14992.9952
    1517   14721.1168
    1518   14757.6645
    1519   14967.7251
    1520   15147.6908
    1521   14734.4876
    1522   14904.9090
    1523   14817.5760
    1524   14946.1875
    1525   14976.4160
    1526   14875.8873
    1527   14708.6978
    1528   14835.5138
    1529   14803.1620
    1530   14956.8928
    1531   15011.2514
    1532   14937.2504
    1533   14754.9094
    1534   14844.6869
    1535   14863.6796
    1536   14541.2754
    1537   14987.9022
    1538   14798.9492
    1539   14906.4472
    1540   15101.5350
    1541   15011.6454
    1542   14903.3395
    1543   15146.7624
    1544   15316.8786
    1545   15124.0645
    1546   15224.0765
    1547   15127.1163
    1548   15177.7240
    1549   15059.9391
    1550   15092.0160
    1551   15025.6865
    1552   14732.5063
    1553   15058.2825
    1554   14479.1435
    1555   14953.8100
    1556   14787.2783
    1557   14999.3213
    1558   14875.3428
    1559   14557.9626
    1560   14851.3944
    1561   14528.3919
    1562   15080.1594
    1563   14901.6181
    1564   14801.3973
    1565   15088.1451
    1566   15201.8990
    1567   15095.2202
    1568   14904.0491
    1569   15115.0154
    1570   15026.5207
    1571   15078.5766
    1572   15070.4056
    1573   14992.3554
    1574   15107.1165
    1575   14967.1224
    1576   15032.9061
    1577   15025.3571
    1578   15161.3200
    1579   15107.8042
    1580   15052.4057
    1581   15075.8990
    1582   15227.2567
    1583   15288.1577
    1584   15122.1881
    1585   14944.6274
    1586   15013.1315
    1587   15183.6558
    1588   15086.3072
    1589   15208.0441
    1590   15202.8282
    1591   15040.3977
    1592   15184.5016
    1593   15232.4344
    1594   15343.6808
    1595   14972.5161
    1596   15265.9314
    1597   14976.2057
    1598   15027.3660
    1599   15175.2253
    1600   15343.6946
    1601   14956.9832
    1602   15246.4222
    1603   15091.2388
    1604   15396.4778
    1605   15217.7276
    1606   15067.6884
    1607   15040.6714
    1608   15378.1627
    1609   15304.8178
    1610   15428.8972
    1611   15032.5007
    1612   15366.5787
    1613   15449.0636
    1614   15135.8168
    1615   15201.4619
    1616   15138.3307
    1617   15253.1243
    1618   15454.6648
    1619   14930.9492
    1620   15030.3303
    1621   15012.7844
    1622   15115.2062
    1623   15040.2765
    1624   15108.1202
    1625   15181.6179
    1626   15152.9063
    1627   15054.2256
    1628   15338.4053
    1629   14992.3708
    1630   15302.4099
    1631   15226.5214
    1632   15346.5587
    1633   15071.4698
    1634   15269.6178
    1635   15172.9082
    1636   15225.3424
    1637   15263.7043
    1638   15394.0391
    1639   15004.5356
    1640   15036.2674
    1641   14976.4798
    1642   15380.8289
    1643   15089.2285
    1644   15367.1965
    1645   15220.3503
    1646   15109.1930
    1647   14936.6870
    1648   15199.7210
    1649   15030.4244
    1650   14771.8098
    1651   15176.7436
    1652   15328.7104
    1653   15256.7588
    1654   15310.4341
    1655   15147.6872
    1656   15191.3285
    1657   15039.8643
    1658   14989.9809
    1659   15193.0349
    1660   14816.2884
    1661   15049.4109
    1662   15210.9736
    1663   15098.6248
    1664   15107.6061
    1665   15042.0554
    1666   15087.5120
    1667   14899.3141
    1668   15220.5246
    1669   14976.3308
    1670   14934.9264
    1671   14790.5838
    1672   15012.0699
    1673   14973.7896
    1674   14882.8329
    1675   14889.6224
    1676   14844.7755
    1677   14825.9006
    1678   14922.1340
    1679   15060.2531
    1680   14891.2250
    1681   15033.0792
    1682   14848.8469
    1683   14918.5060
    1684   15191.1382
    1685   15092.6898
    1686   15191.5871
    1687   15033.7937
    1688   15116.6011
    1689   15011.9284
    1690   14831.2011
    1691   15227.6785
    1692   15013.7717
    1693   15223.1857
    1694   15087.8270
    1695   14970.6240
    1696   15146.0426
    1697   15038.0455
    1698   15069.8901
    1699   14909.2924
    1700   15219.7461
    1701   15200.3098
    1702   15070.3819
    1703   15164.9477
    1704   14956.2345
    1705   15160.0214
    1706   15141.2661
    1707   15108.5006
    1708   15069.4341
    1709   14965.5698
    1710   14880.5951
    1711   15098.4333
    1712   15157.0586
    1713   15084.1811
    1714   15120.2182
    1715   14983.1350
    1716   15260.2203
    1717   15029.2690
    1718   14953.7476
    1719   15137.7105
    1720   15194.4382
    1721   15150.4538
    1722   15172.9263
    1723   15109.6802
    1724   15448.7072
    1725   15138.1446
    1726   15041.4504
    1727   15000.8375
    1728   15302.7572
    1729   15080.9517
    1730   15130.9892
    1731   15032.5552
    1732   15077.9178
    1733   15115.1062
    1734   15099.7694
    1735   15212.6625
    1736   15123.3765
    1737   15079.4860
    1738   15167.7752
    1739   14960.0517
    1740   15228.6688
    1741   15196.8745
    1742   14919.8044
    1743   15172.6081
    1744   15161.8323
    1745   15389.8803
    1746   15314.7811
    1747   15154.6229
    1748   15050.4190
    1749   15097.3941
    1750   14935.6560
    1751   14980.0781
    1752   15165.3145
    1753   15045.0673
    1754   15051.1177
    1755   14945.8755
    1756   15161.0583
    1757   15218.1482
    1758   14983.9394
    1759   15007.6121
    1760   14953.9565
    1761   14822.8686
    1762   14919.1990
    1763   14659.7923
    1764   14992.6386
    1765   14939.0721
    1766   14813.5886
    1767   14812.9104
    1768   14781.3710
    1769   15019.9508
    1770   14889.2522
    1771   15298.2294
    1772   15188.0232
    1773   15174.1901
    1774   15065.3328
    1775   14915.7839
    1776   15452.0020
    1777   15392.6077
    1778   15194.9808
    1779   15400.5512
    1780   15302.9570
    1781   15223.6387
    1782   15397.1640
    1783   15519.5873
    1784   15190.8079
    1785   15330.1269
    1786   15289.6039
    1787   15249.8523
    1788   15213.1223
    1789   15484.7737
    1790   15161.7880
    1791   15351.3500
    1792   15562.1476
    1793   15407.9456
    1794   15383.8356
    1795   15427.7667
    1796   15392.8816
    1797   15228.3011
    1798   15205.5395
    1799   15376.3714
    1800   15533.9918
    1801   15070.0643
    1802   15138.5986
    1803   15377.3077
    1804   15174.4082
    1805   15460.6709
    1806   15202.1781
    1807   15437.4624
    1808   15054.5269
    1809   15216.7763
    1810   15226.2338
    1811   15343.2012
    1812   15347.9764
    1813   15258.7556
    1814   15231.5878
    1815   15077.6387
    1816   15252.8134
    1817   15123.6017
    1818   15109.9071
    1819   15062.3374
    1820   15405.5337
    1821   15044.5241
    1822   15148.0005
    1823   15273.9639
    1824   15117.4076
    1825   15281.3631
    1826   15172.1799
    1827   14738.5015
    1828   15058.8294
    1829   14933.9450
    1830   15241.2699
    1831   15111.6062
    1832   15124.4078
    1833   15355.7973
    1834   15431.2147
    1835   15325.1512
    1836   15367.4379
    1837   15385.5179
    1838   15169.8818
    1839   15365.8021
    1840   15672.8051
    1841   15037.5107
    1842   15505.5304
    1843   15102.2326
    1844   14983.1913
    1845   15261.1946
    1846   14903.3208
    1847   15258.8768
    1848   15320.1122
    1849   15228.3328
    1850   15254.7327
    1851   15407.1101
    1852   15123.2025
    1853   15160.5631
    1854   15297.8839
    1855   14932.0150
    1856   15075.5536
    1857   14970.4628
    1858   14931.6712
    1859   14937.0922
    1860   14979.8100
    1861   14936.7051
    1862   14773.1246
    1863   14835.1087
    1864   15147.6412
    1865   14953.7875
    1866   14787.5280
    1867   14886.2846
    1868   14872.6219
    1869   14868.6316
    1870   14662.4028
    1871   15082.4972
    1872   14791.0260
    1873   14839.6764
    1874   14638.5767
    1875   14815.7531
    1876   14812.0288
    1877   14889.6422
    1878   14888.5850
    1879   15274.4697
    1880   15025.6117
    1881   14885.1509
    1882   15197.8564
    1883   14969.6914
    1884   14794.9546
    1885   14721.6812
    1886   14893.8402
    1887   14885.7092
    1888   14884.6464
    1889   14952.6364
    1890   15099.0925
    1891   15112.1525
    1892   14833.3019
    1893   15074.1857
    1894   15151.0313
    1895   14998.4725
    1896   15225.0549
    1897   15259.6235
    1898   15085.7512
    1899   15151.3222
    1900   15089.7029
    1901   15216.7038
    1902   15339.1788
    1903   15025.9904
    1904   15225.3074
    1905   14811.6005
    1906   14950.4397
    1907   14987.1909
    1908   15168.1013
    1909   14813.4018
    1910   15205.7201
    1911   14908.7741
    1912   14747.5899
    1913   14997.7792
    1914   14897.2086
    1915   14930.7646
    1916   14737.0634
    1917   14919.1609
    1918   14944.0980
    1919   14876.8700
    1920   14995.3339
    1921   15081.5044
    1922   15103.1760
    1923   15261.9693
    1924   14969.5599
    1925   15318.9331
    1926   15224.4797
    1927   15391.8064
    1928   15043.4042
    1929   14902.2271
    1930   15235.5563
    1931   15048.8174
    1932   14793.2078
    1933   14984.8632
    1934   14900.4453
    1935   14709.6573
    1936   14931.6872
    1937   14626.7521
    1938   15000.8241
    1939   14889.1642
    1940   14846.9999
    1941   14842.6447
    1942   14917.6699
    1943   14861.6052
    1944   14917.0878
    1945   14740.6706
    1946   14814.3721
    1947   15118.4933
    1948   14881.1949
    1949   14819.8357
    1950   15112.3287
    1951   14801.7477
    1952   14900.8633
    1953   15056.3782
    1954   14945.3498
    1955   15027.5782
    1956   14964.2593
    1957   14807.7585
    1958   14895.9077
    1959   14823.1666
    1960   15001.7973
    1961   14981.4956
    1962   14971.6271
    1963   15049.1107
    1964   14945.4927
    1965   15016.1079
    1966   14825.0867
    1967   14889.7194
    1968   14694.2882
    1969   14736.6537
    1970   14544.9726
    1971   14835.2346
    1972   14683.2210
    1973   14748.2358
    1974   14679.6994
    1975   14563.6038
    1976   14471.4705
    1977   14659.0516
    1978   14750.2919
    1979   14834.7439
    1980   14539.3885
    1981   14597.5106
    1982   14454.2197
    1983   14647.5560
    1984   14598.7342
    1985   14750.7642
    1986   14781.0455
    1987   14614.2080
    1988   14879.5453
    1989   14763.3073
    1990   14759.8521
    1991   14474.8991
    1992   14860.7455
    1993   14940.1382
    1994   14924.0634
    1995   14686.6344
    1996   14796.0845
    1997   14795.9463
    1998   14779.5163
    1999   14710.5239
    2000   14782.5135
    2001   14850.8989
    2002   14858.6974
    2003   14954.8547
    2004   14972.9974
    2005   14842.6496
    2006   15172.5342
    2007   15135.2631
    2008   15042.2955
    2009   14939.3069
    2010   14972.9994
    2011   14691.8161
    2012   14930.3379
    2013   14807.0660
    2014   14750.5379
    2015   14871.4704
    2016   14853.1576
    2017   14851.2684
    2018   15058.7277
    2019   14674.5444
    2020   14891.1153
    2021   14726.8125
    2022   14883.6599
    2023   15021.7682
    2024   14831.0028
    2025   15170.3161
    2026   15027.5382
    2027   14972.8209
    2028   14919.8385
    2029   14720.0360
    2030   14780.2121
    2031   14727.4900
    2032   15146.4950
    2033   14933.8405
    2034   14773.8462
    2035   14966.9806
    2036   14495.9121
    2037   14986.0445
    2038   14759.4675
    2039   14948.6372
    2040   14552.2726
    2041   14798.0912
    2042   14623.0705
    2043   14930.8416
    2044   14744.7287
    2045   14869.3616
    2046   14905.3422
    2047   14829.3186
    2048   14887.5046
    2049   14731.6979
    2050   14692.0796
    2051   14676.5964
    2052   14695.7835
    2053   14880.9514
    2054   14913.2940
    2055   14791.4782
    2056   14851.5760
    2057   14709.4477
    2058   15099.2902
    2059   14877.7957
    2060   14894.9757
    2061   14885.1002
    2062   15163.0661
    2063   14844.2396
    2064   15212.3911
    2065   15098.5143
    2066   14859.2582
    2067   15128.1064
    2068   15102.1923
    2069   15274.1507
    2070   15194.4766
    2071   15145.6240
    2072   14977.0855
    2073   15231.1768
    2074   14823.9252
    2075   14969.3126
    2076   14884.9832
    2077   15005.7626
    2078   15025.0906
    2079   15100.4761
    2080   15047.9500
    2081   15062.0909
    2082   14964.7112
    2083   14878.3915
    2084   14813.9420
    2085   15021.7910
    2086   14893.2801
    2087   15104.9905
    2088   14845.3836
    2089   14840.1155
    2090   15188.1075
    2091   15237.0852
    2092   15006.6073
    2093   15165.7922
    2094   15043.9629
    2095   14998.1440
    2096   14765.4797
    2097   15154.3927
    2098   15185.3451
    2099   15068.6548
    2100   15198.4617
    2101   14920.7665
    2102   14541.7842
    2103   14839.0501
    2104   14812.6825
    2105   15012.6043
    2106   14917.5583
    2107   14795.2942
    2108   14798.2425
    2109   14851.9363
    2110   14715.3083
    2111   14695.9653
    2112   14989.4072
    2113   14981.6186
    2114   14664.2469
    2115   14875.7730
    2116   14772.2874
    2117   14758.6667
    2118   14958.1014
    2119   14721.9323
    2120   15093.7914
    2121   14850.9518
    2122   14869.4328
    2123   14897.3249
    2124   15080.8105
    2125   14876.6575
    2126   14865.1503
    2127   14812.4660
    2128   14859.5969
    2129   14927.0379
    2130   14895.3704
    2131   14566.7649
    2132   14742.4267
    2133   14829.9783
    2134   14829.2102
    2135   14782.1674
    2136   15063.7031
    2137   14946.2859
    2138   15154.7361
    2139   15121.4011
    2140   14946.4555
    2141   14929.2841
    2142   14840.7697
    2143   14886.6741
    2144   15025.3748
    2145   14740.2044
    2146   14791.7048
    2147   15080.4748
    2148   14921.5377
    2149   14949.4112
    2150   14880.0505
    2151   14844.0976
    2152   14752.8163
    2153   14914.3278
    2154   14893.6331
    2155   15206.8802
    2156   14998.2256
    2157   15084.0417
    2158   15511.8067
    2159   15115.6634
    2160   15187.7016
    2161   15107.1049
    2162   15038.8444
    2163   14913.8457
    2164   14878.5191
    2165   14769.7046
    2166   15046.7290
    2167   14904.1032
    2168   15028.8632
    2169   15197.3293
    2170   14747.9588
    2171   14961.7634
    2172   15001.8206
    2173   14818.0862
    2174   14883.1603
    2175   14952.4958
    2176   15124.5993
    2177   15154.9697
    2178   15104.0722
    2179   15029.0443
    2180   15215.8308
    2181   15146.9067
    2182   15400.9518
    2183   15531.9655
    2184   15315.9378
    2185   15392.1617
    2186   15446.3812
    2187   15245.9983
    2188   15299.1266
    2189   15235.3625
    2190   15487.3678
    2191   15309.5398
    2192   15146.3762
    2193   15431.8705
    2194   15277.3459
    2195   15484.2034
    2196   15338.4373
    2197   15267.7245
    2198   15368.3116
    2199   15232.1937
    2200   15324.6697
    2201   15174.0339
    2202   15322.5572
    2203   15097.7978
    2204   15347.1016
    2205   15144.5141
    2206   15289.5091
    2207   14860.6022
    2208   15067.2445
    2209   14995.9842
    2210   15082.4384
    2211   15184.5827
    2212   15065.0955
    2213   15145.8330
    2214   14977.8623
    2215   14845.2879
    2216   14897.2922
    2217   15028.5648
    2218   15170.2207
    2219   15145.0981
    2220   15071.2044
    2221   15088.8767
    2222   14903.8679
    2223   14989.7046
    2224   15040.1166
    2225   15040.4348
    2226   15159.6490
    2227   15109.8395
    2228   15421.4414
    2229   15273.3727
    2230   15318.0051
    2231   15411.3247
    2232   15336.7989
    2233   15102.0868
    2234   15460.3298
    2235   15116.8563
    2236   15170.2024
    2237   15221.9782
    2238   15088.9398
    2239   15218.9843
    2240   15211.6121
    2241   15278.2360
    2242   15189.4418
    2243   15153.0249
    2244   15324.1056
    2245   15331.4300
    2246   15138.5738
    2247   15110.2710
    2248   15004.5235
    2249   15121.8806
    2250   15028.4110
    2251   15205.1809
    2252   15054.0819
    2253   15188.6203
    2254   15098.7919
    2255   14973.7579
    2256   15027.2068
    2257   15082.3756
    2258   15021.0575
    2259   14825.3886
    2260   14899.6324
    2261   15180.1827
    2262   14915.6455
    2263   15229.8081
    2264   15188.7181
    2265   15133.6295
    2266   15153.0597
    2267   14986.4413
    2268   15187.7620
    2269   14889.9295
    2270   15078.5455
    2271   14931.1326
    2272   14950.6877
    2273   15022.1937
    2274   15038.1288
    2275   15024.0463
    2276   14880.7880
    2277   15136.2487
    2278   15128.0495
    2279   15286.7439
    2280   15121.8265
    2281   15303.9355
    2282   15313.6114
    2283   15327.1853
    2284   15009.4160
    2285   14969.4659
    2286   15325.6525
    2287   15214.2274
    2288   15160.2886
    2289   15187.9663
    2290   15154.3825
    2291   15018.8322
    2292   14974.5222
    2293   15049.4796
    2294   14963.0834
    2295   14885.1912
    2296   15068.7844
    2297   15034.0855
    2298   14910.1225
    2299   14978.5065
    2300   14738.7898
    2301   14803.3596
    2302   14836.5928
    2303   14755.8957
    2304   14937.9822
    2305   15075.3787
    2306   15003.4567
    2307   14827.4929
    2308   14974.7418
    2309   14821.7750
    2310   14782.4735
    2311   14932.7269
    2312   14855.2423
    2313   14911.7935
    2314   15056.9676
    2315   15019.0732
    2316   15060.9287
    2317   15028.9389
    2318   14853.8563
    2319   14844.5720
    2320   14868.3757
    2321   14835.8176
    2322   14669.0475
    2323   14916.1557
    2324   14826.2350
    2325   14832.8751
    2326   14613.7788
    2327   14880.0916
    2328   14727.7606
    2329   14939.7893
    2330   14911.4448
    2331   14964.4767
    2332   15035.1012
    2333   15002.4691
    2334   14823.5511
    2335   15013.2212
    2336   14959.2565
    2337   14796.5256
    2338   15276.8029
    2339   14673.8709
    2340   14824.4070
    2341   15105.9350
    2342   15051.4336
    2343   14875.3876
    2344   14967.1898
    2345   15009.1501
    2346   14994.3480
    2347   15157.0068
    2348   15081.4771
    2349   15091.2012
    2350   15133.6457
    2351   15182.8158
    2352   15152.3603
    2353   15144.5744
    2354   15157.1509
    2355   14930.9819
    2356   14957.1963
    2357   14968.5098
    2358   15161.9557
    2359   15152.0426
    2360   15157.1714
    2361   14791.4045
    2362   14816.8688
    2363   15167.2320
    2364   14798.6457
    2365   15182.0722
    2366   15154.2447
    2367   14996.0465
    2368   14847.4233
    2369   14921.4258
    2370   14876.6517
    2371   14891.4563
    2372   15196.9166
    2373   15057.1202
    2374   15352.9178
    2375   15097.9378
    2376   15429.0808
    2377   15221.5577
    2378   15208.1020
    2379   15152.4407
    2380   15171.9977
    2381   15145.2343
    2382   15104.7385
    2383   14657.3317
    2384   15102.2286
    2385   15087.3342
    2386   15224.0187
    2387   14942.8143
    2388   15174.5274
    2389   15191.9527
    2390   15294.5660
    2391   15462.3109
    2392   15396.0040
    2393   15436.6891
    2394   15458.5575
    2395   15455.0270
    2396   15326.0601
    2397   15016.3781
    2398   15312.6793
    2399   15380.5425
    2400   15312.8234
    2401   15402.1510
    2402   15254.7250
    2403   15259.4075
    2404   15185.5605
    2405   15161.3587
    2406   15333.3066
    2407   15385.8086
    2408   15579.6131
    2409   15423.4928
    2410   15306.7822
    2411   15526.1877
    2412   15564.0051
    2413   15232.2106
    2414   15293.8671
    2415   15161.9236
    2416   15259.3718
    2417   15144.5114
    2418   15405.9435
    2419   15062.1802
    2420   14955.8277
    2421   15191.8001
    2422   15299.6602
    2423   15390.6398
    2424   15402.2756
    2425   15276.5546
    2426   15297.1175
    2427   15426.6345
    2428   15255.7256
    2429   15078.8509
    2430   15226.6953
    2431   15263.5852
    2432   15387.1501
    2433   15538.2111
    2434   15250.6698
    2435   15408.4675
    2436   15165.4478
    2437   15443.7679
    2438   15495.3090
    2439   15396.2463
    2440   15367.1442
    2441   15581.3970
    2442   15468.7901
    2443   15473.4203
    2444   15629.4983
    2445   15395.2308
    2446   15545.1003
    2447   15399.5793
    2448   15377.0518
    2449   15349.8137
    2450   15349.8304
    2451   15322.8846
    2452   15411.6252
    2453   15328.5028
    2454   15373.0523
    2455   15141.1753
    2456   15519.3155
    2457   15099.4951
    2458   15139.9442
    2459   15237.4373
    2460   15504.5797
    2461   15463.2711
    2462   15208.1440
    2463   15471.5114
    2464   15126.1145
    2465   15515.8637
    2466   15424.3001
    2467   15211.4986
    2468   15615.4379
    2469   15309.5665
    2470   15049.5962
    2471   14871.6153
    2472   14939.4305
    2473   14954.5942
    2474   15338.6139
    2475   14928.0885
    2476   15243.9996
    2477   14961.6664
    2478   15113.5474
    2479   15011.1462
    2480   15124.6453
    2481   15220.6351
    2482   15318.2362
    2483   15401.6580
    2484   15391.7181
    2485   15334.4960
    2486   15404.8150
    2487   15325.8427
    2488   15349.5130
    2489   15195.2818
    2490   15296.1138
    2491   15296.3605
    2492   15022.6316
    2493   15256.7106
    2494   15367.8520
    2495   15148.0412
    2496   15330.2321
    2497   15498.4637
    2498   15363.3607
    2499   15255.5017
    2500   15279.2941
    2501   15021.9845
    2502   15190.6681
    2503   15090.2086
    2504   15146.5588
    2505   15083.5696
    2506   15051.8444
    2507   15039.5791
    2508   15072.3039
    2509   15156.7892
    2510   15283.7271
    2511   15193.4845
    2512   15096.0962
    2513   15353.5329
    2514   15172.4193
    2515   15165.4097
    2516   15325.7479
    2517   15046.1783
    2518   15302.5728
    2519   15129.3270
    2520   15334.2320
    2521   15111.3442
    2522   15256.5482
    2523   15343.1122
    2524   15350.6017
    2525   15307.2506
    2526   15471.8848
    2527   15041.2820
    2528   15259.7344
    2529   15263.9263
    2530   15248.4623
    2531   15173.3871
    2532   15119.5825
    2533   15341.9631
    2534   15176.1690
    2535   15017.0369
    2536   15235.4849
    2537   14871.7947
    2538   15056.4300
    2539   14997.6539
    2540   14949.4935
    2541   14890.6972
    2542   14986.6704
    2543   15063.5829
    2544   15178.5936
    2545   15246.9932
    2546   15172.2054
    2547   15148.0848
    2548   15227.7239
    2549   15247.2833
    2550   15075.5447
    2551   15280.5415
    2552   15002.1736
    2553   15112.0708
    2554   15382.4990
    2555   15152.6734
    2556   15122.3308
    2557   15100.6162
    2558   15381.6665
    2559   15091.3656
    2560   15216.6500
    2561   15093.6018
    2562   15409.9216
    2563   15461.5924
    2564   15608.3950
    2565   15371.8648
    2566   15303.2075
    2567   15183.6478
    2568   15337.8624
    2569   15150.2995
    2570   15414.8728
    2571   15471.9634
    2572   15609.9393
    2573   15344.7232
    2574   15331.0221
    2575   15265.4961
    2576   15377.6685
    2577   15045.4189
    2578   15274.0981
    2579   15189.2272
    2580   15171.3659
    2581   15362.5279
    2582   15282.9564
    2583   15128.4141
    2584   15276.5029
    2585   15060.1932
    2586   15250.6442
    2587   15001.2820
    2588   15130.1600
    2589   15205.9215
    2590   15235.4790
    2591   15168.2481
    2592   15047.5550
    2593   15211.9225
    2594   15458.0256
    2595   15480.3546
    2596   15289.0538
    2597   15328.4748
    2598   15392.4432
    2599   15211.4698
    2600   15213.0955
    2601   15387.9242
    2602   15313.8168
    2603   15196.3557
    2604   15161.4268
    2605   15448.2765
    2606   15650.1572
    2607   15485.2388
    2608   15314.5309
    2609   15448.1595
    2610   15278.2380
    2611   15426.1372
    2612   15344.1669
    2613   15531.9376
    2614   15354.7459
    2615   15130.4244
    2616   15395.3136
    2617   15470.9510
    2618   15458.4073
    2619   15437.7615
    2620   15517.7186
    2621   15391.3135
    2622   15500.6496
    2623   15184.4862
    2624   15210.9777
    2625   15294.2091
    2626   15355.3357
    2627   15174.0972
    2628   15005.7688
    2629   15459.2574
    2630   15130.4807
    2631   15467.7899
    2632   15305.0465
    2633   15375.0450
    2634   15160.6421
    2635   15075.0506
    2636   15453.5180
    2637   15156.8262
    2638   15117.5911
    2639   15387.2404
    2640   15341.0193
    2641   15308.4430
    2642   15193.3876
    2643   15353.9394
    2644   15294.3930
    2645   15084.5815
    2646   15040.2822
    2647   15188.2967
    2648   15205.1848
    2649   15207.6165
    2650   15378.5277
    2651   15338.5892
    2652   15303.5275
    2653   15199.4501
    2654   15218.6447
    2655   14894.5465
    2656   15143.3938
    2657   15126.7294
    2658   15289.1072
    2659   15192.7437
    2660   15139.4854
    2661   15325.6666
    2662   15429.2949
    2663   15217.9035
    2664   15074.3039
    2665   15245.3802
    2666   15469.5732
    2667   14978.3896
    2668   15282.2082
    2669   15334.2681
    2670   15397.9960
    2671   15416.0023
    2672   15447.4187
    2673   15359.6455
    2674   15512.3815
    2675   15253.6381
    2676   15184.6548
    2677   15377.1207
    2678   15305.1293
    2679   15255.6486
    2680   15408.9480
    2681   15416.8728
    2682   15263.1015
    2683   15420.3033
    2684   15211.6512
    2685   15097.3682
    2686   15242.0362
    2687   15353.3900
    2688   15561.5160
    2689   15286.6502
    2690   15261.6929
    2691   15438.3744
    2692   15478.3119
    2693   15413.4995
    2694   15420.8129
    2695   15289.2939
    2696   15323.9551
    2697   15318.1475
    2698   15251.0116
    2699   15283.8278
    2700   15003.0038
    2701   15211.7030
    2702   15148.9975
    2703   15221.0452
    2704   15361.6937
    2705   15411.6102
    2706   15240.8410
    2707   15228.2598
    2708   15304.8460
    2709   15165.9784
    2710   15168.8324
    2711   15049.0205
    2712   15131.8603
    2713   15246.1455
    2714   15402.1908
    2715   15161.9376
    2716   15122.9002
    2717   15135.8676
    2718   15450.2503
    2719   15154.5595
    2720   15343.0635
    2721   15253.7901
    2722   15246.1154
    2723   15053.5845
    2724   15164.2685
    2725   14978.6870
    2726   15042.7962
    2727   15148.4079
    2728   15210.8772
    2729   15271.8098
    2730   15184.4129
    2731   15062.5461
    2732   15382.0005
    2733   15072.2008
    2734   15023.7293
    2735   15062.1322
    2736   15212.2293
    2737   14886.1818
    2738   15014.4376
    2739   15047.0568
    2740   14721.3948
    2741   15019.8190
    2742   15082.0900
    2743   15207.6265
    2744   15101.4137
    2745   15111.8932
    2746   15182.3080
    2747   15045.9357
    2748   15091.1317
    2749   15095.3164
    2750   15066.2864
    2751   15074.8602
    2752   15363.7111
    2753   15216.9196
    2754   15214.3137
    2755   15257.4112
    2756   14873.9026
    2757   15354.2292
    2758   15210.2365
    2759   15268.4344
    2760   15081.4405
    2761   15276.0354
    2762   15191.8824
    2763   14921.1393
    2764   15000.0082
    2765   14745.4061
    2766   15028.4700
    2767   14873.8277
    2768   15027.0650
    2769   14917.2150
    2770   15098.5937
    2771   14910.8897
    2772   14955.4629
    2773   14882.4079
    2774   15024.3796
    2775   15218.7556
    2776   15269.8199
    2777   15379.0208
    2778   15100.0937
    2779   15035.7110
    2780   15094.8283
    2781   15248.8567
    2782   15224.3805
    2783   15158.8844
    2784   15045.0886
    2785   15082.7731
    2786   15045.8865
    2787   15377.0062
    2788   15107.5266
    2789   15087.5662
    2790   15476.3050
    2791   15157.9747
    2792   15187.8963
    2793   15369.0433
    2794   15365.6769
    2795   15589.2233
    2796   15155.7778
    2797   15547.6152
    2798   15314.3965
    2799   15305.1509
    2800   15171.5032
    2801   15251.6893
    2802   15320.3443
    2803   15545.0842
    2804   15434.1291
    2805   15200.7745
    2806   15630.3022
    2807   15216.8261
    2808   15476.9600
    2809   15288.0327
    2810   15131.2863
    2811   15055.2063
    2812   15203.5395
    2813   15168.7507
    2814   15308.4100
    2815   15068.0444
    2816   15152.0214
    2817   15215.1811
    2818   15262.7474
    2819   15164.4591
    2820   15770.3168
    2821   15176.0633
    2822   15043.8769
    2823   15163.5464
    2824   15331.5364
    2825   15070.3544
    2826   15128.3417
    2827   15193.9643
    2828   15319.7888
    2829   15121.4628
    2830   15279.0343
    2831   15193.5287
    2832   15102.0109
    2833   15184.1246
    2834   15407.3829
    2835   15348.0236
    2836   15482.7961
    2837   15568.7529
    2838   15424.8773
    2839   15426.0592
    2840   15360.8751
    2841   15221.3080
    2842   15600.9236
    2843   15251.3170
    2844   15185.8640
    2845   15623.8244
    2846   15355.5150
    2847   15315.5086
    2848   15157.7699
    2849   15110.5623
    2850   15134.8395
    2851   15123.7232
    2852   15363.1441
    2853   15037.6922
    2854   14949.8331
    2855   15210.9101
    2856   15056.1014
    2857   15065.9076
    2858   15258.0662
    2859   15259.5533
    2860   15400.5054
    2861   15167.2047
    2862   14989.5100
    2863   15036.7155
    2864   14996.4766
    2865   15169.0311
    2866   15252.6200
    2867   14957.0717
    2868   15142.5917
    2869   15020.2237
    2870   15129.6565
    2871   15345.0038
    2872   15193.5472
    2873   15568.7571
    2874   15268.2980
    2875   15495.9705
    2876   15178.7660
    2877   15238.1142
    2878   15260.2355
    2879   14996.4048
    2880   15613.9218
    2881   15248.3185
    2882   14947.5463
    2883   15329.1674
    2884   15328.4716
    2885   15189.9339
    2886   15358.6517
    2887   15170.2170
    2888   15562.5974
    2889   15462.3834
    2890   15466.8942
    2891   15311.1856
    2892   15576.2037
    2893   15314.0056
    2894   15205.7796
    2895   15354.7799
    2896   15413.4334
    2897   15376.4176
    2898   15327.5618
    2899   15307.9573
    2900   15258.1198
    2901   15208.0500
    2902   15556.1444
    2903   15445.3985
    2904   15359.6343
    2905   15332.5872
    2906   15303.0051
    2907   15022.2657
    2908   15285.9953
    2909   15121.8872
    2910   15479.7319
    2911   15105.0511
    2912   15378.5976
    2913   15208.9006
    2914   15099.9015
    2915   15253.1891
    2916   15283.1544
    2917   15225.0886
    2918   15263.4486
    2919   15249.6072
    2920   15255.6791
    2921   14917.1808
    2922   15283.0517
    2923   15021.8060
    2924   15041.0389
    2925   15184.5149
    2926   15284.1004
    2927   15177.7438
    2928   15176.2699
    2929   15375.2000
    2930   15537.6423
    2931   15497.5510
    2932   15346.6973
    2933   15432.1505
    2934   15453.9112
    2935   15527.5417
    2936   15363.8758
    2937   14995.9613
    2938   15300.4941
    2939   15323.2772
    2940   15474.6533
    2941   15682.3354
    2942   15641.3355
    2943   15597.8627
    2944   15851.7117
    2945   15638.4693
    2946   15356.6574
    2947   15629.9583
    2948   15573.7933
    2949   15666.0996
    2950   15372.8879
    2951   15276.0823
    2952   15136.6094
    2953   15478.0743
    2954   15643.4033
    2955   15406.2728
    2956   15645.3189
    2957   15472.4037
    2958   15418.6746
    2959   15332.2363
    2960   15493.5844
    2961   15450.4013
    2962   15560.6485
    2963   15471.8906
    2964   15668.5022
    2965   15667.4679
    2966   15521.4627
    2967   15731.4342
    2968   15699.9260
    2969   15697.0278
    2970   15531.9452
    2971   15699.1182
    2972   15506.3339
    2973   15431.1336
    2974   15522.2901
    2975   15485.5219
    2976   15674.0519
    2977   15752.8578
    2978   15290.7411
    2979   15470.8684
    2980   15442.2754
    2981   15665.0853
    2982   15402.5786
    2983   15364.8427
    2984   15422.4752
    2985   15194.2490
    2986   15229.3997
    2987   15539.0637
    2988   15209.0725
    2989   15382.2002
    2990   15146.2850
    2991   15285.8941
    2992   15548.1728
    2993   15263.2393
    2994   15493.3421
    2995   15606.1059
    2996   15490.2867
    2997   15510.1036
    2998   15355.2170
    2999   15388.3966
    3000   15331.1471
    3001   15416.9641
    3002   15371.9016
    3003   15237.1193
    3004   15292.2237
    3005   15252.8562
    3006   15479.2524
    3007   15476.5559
    3008   15328.3392
    3009   15376.2865
    3010   15413.9302
    3011   15431.9333
    3012   15512.6914
    3013   15495.3227
    3014   15460.4750
    3015   15470.4390
    3016   15574.4872
    3017   15609.1701
    3018   15676.2347
    3019   15337.5657
    3020   15622.4983
    3021   15443.2035
    3022   15484.2227
    3023   15634.6332
    3024   15663.8599
    3025   15494.6543
    3026   15490.4012
    3027   15169.6125
    3028   15535.6039
    3029   15301.1738
    3030   15581.7240
    3031   15425.5334
    3032   15518.4081
    3033   15488.7341
    3034   15359.4317
    3035   15586.4617
    3036   15459.2433
    3037   15573.4826
    3038   15327.3190
    3039   15389.5450
    3040   15723.7100
    3041   15465.1138
    3042   15548.5705
    3043   15602.2489
    3044   15448.5247
    3045   15575.8574
    3046   15320.5774
    3047   15251.8138
    3048   15421.7178
    3049   15235.2463
    3050   15581.1149
    3051   15633.9196
    3052   15329.9540
    3053   15326.6153
    3054   15018.4424
    3055   15463.1591
    3056   15484.8965
    3057   15494.9347
    3058   15597.2365
    3059   15517.1466
    3060   15704.0181
    3061   15684.2973
    3062   15684.1414
    3063   15786.7942
    3064   15526.2220
    3065   15781.5289
    3066   15697.2255
    3067   15942.8633
    3068   15752.0897
    3069   15580.9805
    3070   15595.0370
    3071   15521.3223
    3072   15771.3237
    3073   15322.2281
    3074   15868.5367
    3075   15528.9360
    3076   15570.8448
    3077   15593.7855
    3078   15788.9843
    3079   15714.6360
    3080   15774.0179
    3081   15664.5749
    3082   15635.4834
    3083   15448.6525
    3084   15738.2363
    3085   15382.0377
    3086   15394.9988
    3087   15737.3983
    3088   15560.1129
    3089   15333.9766
    3090   15397.4311
    3091   15610.6767
    3092   15467.3114
    3093   15567.5151
    3094   15597.8255
    3095   15463.5905
    3096   15696.2045
    3097   15438.7104
    3098   15301.5862
    3099   15430.6981
    3100   15542.6503
    3101   15427.0607
    3102   15584.3765
    3103   15280.2317
    3104   15291.1206
    3105   15056.3880
    3106   15411.2875
    3107   14861.3004
    3108   15172.7164
    3109   15029.6855
    3110   15037.1039
    3111   15153.8929
    3112   15072.0623
    3113   15077.7205
    3114   15290.2719
    3115   14989.8983
    3116   15156.4237
    3117   15614.7857
    3118   15380.9129
    3119   15188.0536
    3120   15627.5050
    3121   15499.2067
    3122   15196.3861
    3123   15042.0958
    3124   15180.3272
    3125   15327.6988
    3126   15213.8771
    3127   15242.8687
    3128   15322.9177
    3129   15434.3852
    3130   15358.4726
    3131   15265.7379
    3132   15394.0829
    3133   15384.4522
    3134   15104.0495
    3135   15531.6147
    3136   15408.4981
    3137   15357.5968
    3138   15196.3947
    3139   15104.5315
    3140   15158.1459
    3141   15485.2768
    3142   15385.5716
    3143   15622.5459
    3144   15761.3192
    3145   15496.7786
    3146   15541.2790
    3147   15540.0303
    3148   15412.8162
    3149   15526.8808
    3150   15291.1042
    3151   15630.6832
    3152   15543.3499
    3153   15332.1418
    3154   15347.3619
    3155   15735.9271
    3156   15285.2049
    3157   15567.2316
    3158   15662.5895
    3159   15616.0240
    3160   15427.9995
    3161   15585.8607
    3162   15646.6645
    3163   15445.4650
    3164   15373.0742
    3165   15681.3615
    3166   15273.2636
    3167   15671.8161
    3168   15810.9264
    3169   15609.3434
    3170   15431.2007
    3171   15516.4005
    3172   15637.3942
    3173   15531.6443
    3174   15664.7160
    3175   15436.9678
    3176   15436.6380
    3177   15566.0131
    3178   15307.4911
    3179   15341.2195
    3180   15510.9531
    3181   15568.3813
    3182   15732.0250
    3183   15351.6533
    3184   15506.0982
    3185   15251.6962
    3186   15551.9449
    3187   15402.9136
    3188   15812.7831
    3189   15104.3771
    3190   15260.7209
    3191   15527.3824
    3192   15277.1410
    3193   15316.8718
    3194   15484.0101
    3195   15407.6216
    3196   15188.1273
    3197   15515.1548
    3198   15346.4213
    3199   15533.4133
    3200   15178.1931
    3201   15149.6010
    3202   15188.1116
    3203   14924.4764
    3204   15145.4218
    3205   15285.5537
    3206   15001.3944
    3207   15100.3885
    3208   15313.5401
    3209   15372.0427
    3210   15529.2192
    3211   15565.5474
    3212   15280.2421
    3213   15417.1536
    3214   15368.4062
    3215   15309.0780
    3216   15376.0019
    3217   15487.8286
    3218   15367.4678
    3219   15291.0703
    3220   15358.3610
    3221   15576.5204
    3222   15362.1029
    3223   15365.1181
    3224   15356.6442
    3225   15345.8067
    3226   15626.9290
    3227   15343.2739
    3228   15325.8680
    3229   15621.6402
    3230   15519.9218
    3231   15525.6591
    3232   15647.7281
    3233   15724.7341
    3234   15388.1048
    3235   15395.9021
    3236   15550.7904
    3237   15320.1468
    3238   15675.8513
    3239   15510.9509
    3240   15434.2988
    3241   15369.0593
    3242   15221.6702
    3243   15609.5956
    3244   15561.1166
    3245   15299.6691
    3246   15380.0563
    3247   15269.6857
    3248   15412.9722
    3249   15141.6606
    3250   15075.1010
    3251   15067.3086
    3252   15078.5649
    3253   15161.9054
    3254   15155.5670
    3255   15010.3363
    3256   14988.6800
    3257   15016.1320
    3258   15025.2394
    3259   15030.5142
    3260   15275.8061
    3261   15038.2475
    3262   15041.5063
    3263   14961.5807
    3264   14896.4199
    3265   15263.3014
    3266   15059.0509
    3267   15014.8511
    3268   15154.5222
    3269   15366.5057
    3270   15158.0054
    3271   15258.1107
    3272   15110.0175
    3273   15114.1629
    3274   14932.1736
    3275   15095.8429
    3276   14921.7991
    3277   15066.1715
    3278   14837.5793
    3279   15025.0804
    3280   15078.6836
    3281   14871.6524
    3282   15138.0537
    3283   14791.2029
    3284   15143.4209
    3285   14841.8742
    3286   15034.9590
    3287   14952.1910
    3288   15376.3292
    3289   15296.7411
    3290   15245.1246
    3291   15431.1419
    3292   15320.2681
    3293   15219.5067
    3294   15425.7614
    3295   15402.5739
    3296   15756.6063
    3297   15461.9606
    3298   15372.0430
    3299   15531.3624
    3300   15196.0327
    3301   15293.6484
    3302   15536.9481
    3303   15444.9262
    3304   15547.2622
    3305   15613.4453
    3306   15270.6240
    3307   15312.4049
    3308   15112.9796
    3309   15229.6512
    3310   15129.3805
    3311   15194.2829
    3312   15273.5171
    3313   15403.5485
    3314   15326.9356
    3315   15370.8473
    3316   15013.7130
    3317   14917.1686
    3318   15457.5942
    3319   15144.7346
    3320   15542.7868
    3321   15457.9988
    3322   15270.2226
    3323   15396.7130
    3324   15221.5905
    3325   15301.0629
    3326   15426.1197
    3327   15289.2121
    3328   15354.3148
    3329   15495.4909
    3330   15353.6393
    3331   15281.4577
    3332   15293.7641
    3333   15156.3942
    3334   15545.3907
    3335   15365.3702
    3336   15585.7139
    3337   15401.2743
    3338   15408.1632
    3339   15434.3509
    3340   15564.3985
    3341   15493.3265
    3342   15534.3370
    3343   15293.0898
    3344   15767.7631
    3345   15271.2575
    3346   15638.1806
    3347   15430.6602
    3348   15773.6528
    3349   15270.5492
    3350   15474.7165
    3351   15495.4906
    3352   15386.1978
    3353   15356.8131
    3354   15543.4464
    3355   15482.7247
    3356   15466.3403
    3357   15628.1643
    3358   15533.8117
    3359   15391.1984
    3360   15397.3718
    3361   15327.3553
    3362   15583.8244
    3363   15319.5594
    3364   15403.3918
    3365   15443.6145
    3366   15387.8972
    3367   15094.6418
    3368   15385.7711
    3369   15569.7565
    3370   15424.7734
    3371   15401.7351
    3372   15440.3585
    3373   15732.6487
    3374   15396.4464
    3375   15547.2582
    3376   15573.2766
    3377   15585.2970
    3378   15309.6862
    3379   15552.1158
    3380   15422.0739
    3381   15159.5458
    3382   15413.8331
    3383   15276.4104
    3384   15209.1032
    3385   15414.1032
    3386   15367.3817
    3387   15529.0137
    3388   15340.1628
    3389   15356.4670
    3390   15521.0791
    3391   15322.4001
    3392   15157.0829
    3393   15344.0809
    3394   15103.8055
    3395   15105.3803
    3396   15084.2822
    3397   15428.2382
    3398   15298.8855
    3399   15320.8868
    3400   15133.0263
    3401   15488.8141
    3402   15082.7486
    3403   15438.0056
    3404   15230.1611
    3405   15361.5118
    3406   15223.0659
    3407   15384.1560
    3408   15406.5673
    3409   15323.7507
    3410   15245.3068
    3411   15340.4186
    3412   15368.4342
    3413   15514.7606
    3414   15385.0005
    3415   15316.9140
    3416   15359.5217
    3417   15408.9948
    3418   15464.5249
    3419   15183.0677
    3420   15072.8497
    3421   15255.6516
    3422   15334.6358
    3423   15756.0058
    3424   15465.3082
    3425   15589.9838
    3426   15694.4216
    3427   15381.0595
    3428   15397.9519
    3429   15381.3957
    3430   15356.1443
    3431   15561.6829
    3432   15420.7074
    3433   15370.9134
    3434   15320.6378
    3435   15107.9474
    3436   15173.7825
    3437   15089.0621
    3438   15187.2178
    3439   15587.9209
    3440   15268.7944
    3441   15337.0473
    3442   15301.9208
    3443   15364.7064
    3444   15468.5622
    3445   15310.1509
    3446   15316.7558
    3447   15609.8297
    3448   15509.3824
    3449   15085.6411
    3450   15542.4627
    3451   15473.1388
    3452   15466.5888
    3453   15261.5777
    3454   15325.9389
    3455   15209.4202
    3456   15285.9609
    3457   15344.2166
    3458   15052.5667
    3459   15334.5917
    3460   15478.7692
    3461   15547.4106
    3462   15191.5504
    3463   15338.2408
    3464   15131.0379
    3465   15537.4409
    3466   15303.8172
    3467   15470.1176
    3468   15462.7860
    3469   15032.0421
    3470   15385.5284
    3471   15225.1576
    3472   15382.5258
    3473   15213.3177
    3474   15094.7946
    3475   15075.8571
    3476   15127.3988
    3477   15143.8873
    3478   15327.8574
    3479   14985.1834
    3480   15013.6424
    3481   15141.2800
    3482   15071.4204
    3483   14951.3748
    3484   15412.6681
    3485   15224.1524
    3486   15225.3949
    3487   15140.9952
    3488   15118.8784
    3489   15196.0246
    3490   15018.2335
    3491   15155.9980
    3492   15019.7586
    3493   15255.7785
    3494   15187.2737
    3495   15133.1731
    3496   15273.8299
    3497   15145.6841
    3498   15317.0201
    3499   15125.5176
    3500   15333.7801
    3501   15478.4689
    3502   15129.8526
    3503   15533.2578
    3504   15560.2091
    3505   15381.9450
    3506   15162.2416
    3507   15366.5432
    3508   15256.6697
    3509   15218.7064
    3510   15148.7117
    3511   15397.9030
    3512   15121.6658
    3513   15317.2044
    3514   15261.0552
    3515   15282.5238
    3516   15164.4001
    3517   15289.5010
    3518   15393.4965
    3519   15518.6841
    3520   15322.0931
    3521   15323.4244
    3522   15434.8459
    3523   15252.2617
    3524   15157.9297
    3525   15119.5457
    3526   15421.4653
    3527   15391.7004
    3528   15138.2079
    3529   14997.2546
    3530   15163.5121
    3531   15058.0184
    3532   14961.0241
    3533   14904.0065
    3534   15069.7770
    3535   14913.7279
    3536   14973.2197
    3537   15132.9167
    3538   15261.1346
    3539   15352.2040
    3540   15353.6057
    3541   15287.1478
    3542   15280.3897
    3543   15296.3978
    3544   15400.8803
    3545   15146.5532
    3546   15476.0113
    3547   15271.5813
    3548   15480.3050
    3549   15344.6117
    3550   15462.0543
    3551   15579.7603
    3552   15428.8430
    3553   15498.8437
    3554   15303.4827
    3555   15164.0269
    3556   15175.7086
    3557   15287.8325
    3558   15427.0350
    3559   15439.6388
    3560   15274.1472
    3561   15475.4839
    3562   15291.9178
    3563   15120.2284
    3564   15196.1638
    3565   14974.2939
    3566   15398.3242
    3567   15417.7034
    3568   15140.7704
    3569   15206.2607
    3570   15216.8418
    3571   15211.0085
    3572   15261.7477
    3573   15119.3866
    3574   14984.9799
    3575   15260.9892
    3576   15226.5550
    3577   15151.1647
    3578   15117.7584
    3579   15118.1662
    3580   15277.2138
    3581   15003.0658
    3582   15118.5641
    3583   15162.4981
    3584   15254.0073
    3585   15199.5735
    3586   15050.0333
    3587   15238.0252
    3588   15291.0808
    3589   14955.3278
    3590   15056.8677
    3591   15101.4158
    3592   15034.3936
    3593   15075.8578
    3594   15206.6537
    3595   15111.1721
    3596   15208.4237
    3597   15170.0510
    3598   14958.8650
    3599   15179.1863
    3600   15136.4083
    3601   15383.0397
    3602   15339.2262
    3603   15603.3497
    3604   15554.3402
    3605   15666.8691
    3606   15467.2181
    3607   15555.5378
    3608   15325.1053
    3609   15590.0166
    3610   15466.5498
    3611   15278.9846
    3612   15486.6771
    3613   15444.5397
    3614   15485.8084
    3615   15471.4905
    3616   15579.1880
    3617   15486.0500
    3618   15427.2627
    3619   15668.5805
    3620   15697.8849
    3621   15626.8855
    3622   15391.6480
    3623   15390.4771
    3624   15346.8690
    3625   15423.7542
    3626   15604.0067
    3627   15636.0998
    3628   15675.0061
    3629   15877.9527
    3630   15820.8363
    3631   15661.2739
    3632   15630.4550
    3633   15535.0030
    3634   15622.6091
    3635   15905.3898
    3636   15704.3513
    3637   15622.1438
    3638   15500.9022
    3639   15353.0560
    3640   15313.9364
    3641   15474.2854
    3642   15399.9750
    3643   15676.5614
    3644   15547.6375
    3645   15379.8825
    3646   15501.9496
    3647   15421.1132
    3648   15241.3902
    3649   15450.8671
    3650   15706.2467
    3651   15655.9197
    3652   15648.6266
    3653   15781.6792
    3654   15701.6714
    3655   15516.9738
    3656   15409.3858
    3657   15600.1840
    3658   15539.5077
    3659   15583.1372
    3660   15323.3234
    3661   15279.8089
    3662   15835.1692
    3663   15445.6727
    3664   15543.6248
    3665   15679.4327
    3666   15522.8750
    3667   15197.4792
    3668   15559.9743
    3669   15457.5376
    3670   15201.3421
    3671   15411.8312
    3672   15113.3758
    3673   15211.0470
    3674   15274.4123
    3675   15352.6538
    3676   15497.3920
    3677   15559.6497
    3678   15649.0079
    3679   15464.2477
    3680   15231.3705
    3681   15496.0868
    3682   15463.8698
    3683   15517.3467
    3684   15828.8414
    3685   15666.3457
    3686   15785.0468
    3687   15907.3244
    3688   16005.0459
    3689   15682.1443
    3690   15354.7380
    3691   15663.8888
    3692   15417.0010
    3693   15660.8098
    3694   15379.2469
    3695   15441.5921
    3696   15736.2553
    3697   15563.1856
    3698   15517.3752
    3699   15362.1509
    3700   15706.7161
    3701   15558.5251
    3702   15205.3954
    3703   15101.1876
    3704   15239.4099
    3705   15173.6285
    3706   15640.2070
    3707   15453.4888
    3708   15155.2849
    3709   15427.0737
    3710   15346.3991
    3711   15325.5439
    3712   15657.6286
    3713   15066.8369
    3714   15419.1955
    3715   15326.9706
    3716   15603.8759
    3717   15369.8315
    3718   15587.5073
    3719   15639.9455
    3720   15501.2568
    3721   15418.8554
    3722   15434.6499
    3723   15637.5810
    3724   15177.1485
    3725   15203.2679
    3726   15723.8315
    3727   15280.1420
    3728   15200.5274
    3729   15504.5110
    3730   15390.1260
    3731   15490.4813
    3732   15445.6309
    3733   15524.9583
    3734   15459.3975
    3735   15215.0659
    3736   15358.8411
    3737   15380.3021
    3738   15269.5878
    3739   15135.7714
    3740   15426.3302
    3741   15214.1427
    3742   15442.0501
    3743   15477.9130
    3744   15436.0182
    3745   15328.1913
    3746   15289.8379
    3747   15441.6293
    3748   15331.5146
    3749   15171.0288
    3750   15207.3604
    3751   15290.5172
    3752   15269.0586
    3753   15286.7213
    3754   15283.6561
    3755   15554.4888
    3756   15300.3037
    3757   15435.9408
    3758   15348.2565
    3759   15641.6169
    3760   15586.0887
    3761   15350.3756
    3762   15124.1380
    3763   15269.5380
    3764   15181.3341
    3765   15143.4355
    3766   15531.4893
    3767   15508.7537
    3768   15100.2461
    3769   15183.3146
    3770   15282.7365
    3771   15407.8373
    3772   15162.4658
    3773   15382.9442
    3774   15383.7312
    3775   15350.0408
    3776   15180.4805
    3777   15106.7422
    3778   15067.2611
    3779   14986.1591
    3780   15209.1279
    3781   15220.7629
    3782   15407.0156
    3783   15279.2300
    3784   15406.2422
    3785   15241.8494
    3786   15611.5248
    3787   15358.3337
    3788   15249.7649
    3789   15175.5317
    3790   15133.6275
    3791   15215.8577
    3792   15188.2665
    3793   14997.2424
    3794   15093.1911
    3795   14940.8505
    3796   15170.3753
    3797   15088.0910
    3798   15269.2679
    3799   14945.7225
    3800   14769.4839
    3801   15265.7208
    3802   14975.4228
    3803   15031.7507
    3804   15098.1785
    3805   15081.1176
    3806   14991.6100
    3807   15165.3141
    3808   15285.9472
    3809   15338.7485
    3810   15304.3631
    3811   15037.3262
    3812   15156.0902
    3813   15315.3838
    3814   15244.9422
    3815   15414.3659
    3816   15641.7302
    3817   15411.3518
    3818   15119.2475
    3819   15158.9778
    3820   15154.6515
    3821   15241.5338
    3822   15156.5884
    3823   15137.2315
    3824   15556.9153
    3825   15095.7050
    3826   15096.3653
    3827   15237.8521
    3828   15216.7789
    3829   15054.2549
    3830   15318.5742
    3831   15180.3408
    3832   15216.3284
    3833   15096.7349
    3834   15030.4293
    3835   15302.2705
    3836   14951.3072
    3837   15300.0478
    3838   15134.0912
    3839   15443.2691
    3840   15349.7748
    3841   15045.4472
    3842   15241.0571
    3843   15219.8546
    3844   15153.8809
    3845   15221.5839
    3846   14854.3638
    3847   15132.1111
    3848   14973.6863
    3849   15014.7802
    3850   15008.3130
    3851   14794.7500
    3852   14897.2696
    3853   14952.7588
    3854   14845.3738
    3855   14981.5295
    3856   15218.0046
    3857   15322.3799
    3858   15197.1688
    3859   15365.6198
    3860   15199.5223
    3861   15542.0349
    3862   15418.8056
    3863   15226.8715
    3864   15116.8875
    3865   15201.2969
    3866   15044.0059
    3867   15078.4453
    3868   15260.4048
    3869   15297.2317
    3870   15354.6119
    3871   15362.6766
    3872   15317.3945
    3873   15171.2779
    3874   15525.2795
    3875   15345.6358
    3876   15106.7489
    3877   15378.9407
    3878   15487.8255
    3879   15179.8706
    3880   15113.0492
    3881   15259.4215
    3882   15284.3533
    3883   15062.3713
    3884   15247.4514
    3885   15306.9834
    3886   15197.4814
    3887   15644.3611
    3888   15252.3739
    3889   15408.6219
    3890   15355.0593
    3891   15226.8783
    3892   15358.5725
    3893   15293.2921
    3894   15230.7314
    3895   15042.4713
    3896   14979.2980
    3897   15135.2421
    3898   15237.9151
    3899   15237.5995
    3900   14914.2808
    3901   15293.5530
    3902   15275.1056
    3903   15232.2650
    3904   15272.3813
    3905   15229.9266
    3906   15228.3689
    3907   15203.8813
    3908   15226.0951
    3909   15383.0552
    3910   15385.2702
    3911   15248.4533
    3912   15495.3743
    3913   15195.6086
    3914   15306.0920
    3915   15390.7325
    3916   15240.5211
    3917   15081.9567
    3918   15099.5048
    3919   15001.6898
    3920   14996.7458
    3921   15286.3607
    3922   15042.5807
    3923   15021.6242
    3924   15197.0377
    3925   15080.7293
    3926   15310.0269
    3927   15236.5460
    3928   15382.0151
    3929   15456.6036
    3930   15392.5616
    3931   15088.1494
    3932   14963.5000
    3933   15218.8627
    3934   14989.7391
    3935   15129.3860
    3936   15088.7986
    3937   14931.2187
    3938   15029.5984
    3939   15167.9892
    3940   14943.8369
    3941   14796.6353
    3942   15000.2885
    3943   15055.1052
    3944   15194.9498
    3945   15045.0360
    3946   15133.2767
    3947   14979.0999
    3948   15005.4221
    3949   15199.0267
    3950   14977.0944
    3951   14970.5868
    3952   14987.4499
    3953   14975.5794
    3954   15007.6939
    3955   14990.4259
    3956   14899.6162
    3957   15029.8503
    3958   15080.2861
    3959   14924.7678
    3960   15020.4562
    3961   14899.8001
    3962   14835.0801
    3963   14753.5585
    3964   14627.4642
    3965   14731.4386
    3966   14870.4404
    3967   14787.7400
    3968   14700.6462
    3969   14720.8754
    3970   14662.8577
    3971   14824.3429
    3972   15149.5421
    3973   14665.7332
    3974   14925.2156
    3975   14832.6008
    3976   14703.5706
    3977   14995.2651
    3978   14833.2745
    3979   14998.3038
    3980   14922.6601
    3981   14731.8785
    3982   14629.9222
    3983   14785.7877
    3984   14791.6811
    3985   14861.2013
    3986   14919.8611
    3987   14884.7292
    3988   14765.8554
    3989   14779.0343
    3990   14983.4556
    3991   15084.5152
    3992   14785.1896
    3993   14834.0262
    3994   14838.5820
    3995   14593.9172
    3996   14846.2929
    3997   14737.3892
    3998   14682.4797
    3999   14865.8560
    4000   15150.8285
    4001   15033.9084
    4002   14905.2899
    4003   14988.0711
    4004   14775.1070
    4005   14754.7234
    4006   14859.0723
    4007   14984.8876
    4008   14861.5926
    4009   14796.1765
    4010   15067.5110
    4011   14882.8589
    4012   14911.5030
    4013   14974.7633
    4014   14820.4628
    4015   14967.1260
    4016   15184.2158
    4017   15213.2902
    4018   15035.8197
    4019   15185.1531
    4020   14941.5965
    4021   14964.7140
    4022   15085.6161
    4023   14872.1655
    4024   14906.8621
    4025   15111.3136
    4026   14852.5792
    4027   14922.2194
    4028   14950.2100
    4029   14984.4428
    4030   15080.9811
    4031   14763.8968
    4032   14783.4412
    4033   14832.1740
    4034   14903.4089
    4035   14895.9310
    4036   15165.3950
    4037   14933.4956
    4038   15051.0849
    4039   14990.9544
    4040   15341.4607
    4041   15169.3161
    4042   15037.1403
    4043   15008.3604
    4044   15262.2763
    4045   14960.2106
    4046   15164.2554
    4047   15375.0975
    4048   15309.9343
    4049   14821.9883
    4050   14928.1189
    4051   14890.3131
    4052   14848.1569
    4053   14927.6050
    4054   15048.5738
    4055   14950.7946
    4056   14918.2883
    4057   15292.5637
    4058   15005.8368
    4059   15199.7697
    4060   14929.8148
    4061   14876.9069
    4062   14632.1699
    4063   14537.1359
    4064   14646.8264
    4065   15035.0077
    4066   14658.9672
    4067   14806.9334
    4068   14691.3373
    4069   15174.3659
    4070   14832.1694
    4071   14860.9489
    4072   14846.9825
    4073   14740.0673
    4074   15109.4571
    4075   15285.7167
    4076   15116.1643
    4077   15001.3528
    4078   14826.9522
    4079   15083.2714
    4080   14906.2827
    4081   14964.2793
    4082   14876.8508
    4083   15014.4810
    4084   15069.2161
    4085   15057.1624
    4086   14891.9443
    4087   15122.1843
    4088   14908.3243
    4089   15022.5048
    4090   15104.7593
    4091   15202.5913
    4092   14970.4807
    4093   15017.7015
    4094   15034.7802
    4095   14965.5483
    4096   15187.0759
    4097   15316.4214
    4098   14913.4946
    4099   15104.9058
    4100   15303.9198
    4101   14782.0338
    4102   15235.7506
    4103   15315.7579
    4104   15236.7159
    4105   15295.6765
    4106   15117.5712
    4107   15057.9932
    4108   15117.2501
    4109   15150.7612
    4110   15179.0961
    4111   15137.0717
    4112   14988.4210
    4113   14938.4818
    4114   15056.3921
    4115   14880.6087
    4116   14906.9688
    4117   15075.9812
    4118   14966.6460
    4119   15105.2315
    4120   14992.2173
    4121   14933.9348
    4122   15140.3573
    4123   14980.0004
    4124   15221.3693
    4125   15132.7340
    4126   15249.7679
    4127   15222.0403
    4128   15064.3023
    4129   15225.0384
    4130   15300.9043
    4131   15204.6901
    4132   15066.4180
    4133   15137.7759
    4134   15088.0379
    4135   15128.1595
    4136   15120.8290
    4137   15185.7234
    4138   15002.9110
    4139   15060.2493
    4140   15047.7745
    4141   15283.6802
    4142   15105.9525
    4143   14992.6493
    4144   14960.2513
    4145   15175.4192
    4146   14880.0892
    4147   15028.7231
    4148   14736.0631
    4149   14892.5779
    4150   14981.2512
    4151   15012.4374
    4152   15101.1814
    4153   15225.3923
    4154   15218.1689
    4155   15103.5061
    4156   15153.6156
    4157   15016.9222
    4158   14949.7108
    4159   15177.5784
    4160   15263.2765
    4161   14984.9521
    4162   14921.0800
    4163   15055.9085
    4164   14959.2811
    4165   15018.6940
    4166   15372.1431
    4167   15227.1361
    4168   15327.7438
    4169   15386.6891
    4170   15044.1744
    4171   15211.2480
    4172   15249.7199
    4173   14982.5857
    4174   15200.4471
    4175   15134.8072
    4176   15280.0049
    4177   14916.5924
    4178   15075.1873
    4179   14956.5807
    4180   14982.3077
    4181   14794.4061
    4182   14875.0390
    4183   15203.9683
    4184   15099.4141
    4185   15198.4392
    4186   15133.5417
    4187   15279.8859
    4188   15048.4317
    4189   15234.4084
    4190   15189.5263
    4191   14934.9226
    4192   15133.4855
    4193   14926.4457
    4194   15182.4745
    4195   15149.8827
    4196   15153.2221
    4197   15016.3719
    4198   15229.3299
    4199   15206.6317
    4200   15063.6737
    4201   15233.1508
    4202   15222.7356
    4203   15426.4238
    4204   15149.5616
    4205   15202.1508
    4206   15290.6854
    4207   15300.2642
    4208   15363.6077
    4209   15209.1162
    4210   15046.3391
    4211   14953.5771
    4212   14952.0016
    4213   15239.0807
    4214   15322.5338
    4215   15339.1536
    4216   15076.4323
    4217   15186.6975
    4218   15174.2852
    4219   15299.4358
    4220   14873.8918
    4221   15083.2319
    4222   14728.7143
    4223   15099.2688
    4224   15358.7650
    4225   15141.8014
    4226   14889.6294
    4227   15138.0220
    4228   15368.6205
    4229   15346.6653
    4230   15293.2931
    4231   15380.0842
    4232   15449.0825
    4233   15409.6697
    4234   15392.7941
    4235   15368.9375
    4236   15507.5250
    4237   15304.5436
    4238   15452.4739
    4239   15676.6402
    4240   15411.3065
    4241   15311.1785
    4242   15438.3923
    4243   15445.5452
    4244   15371.8241
    4245   15326.3264
    4246   15353.3338
    4247   15432.2922
    4248   15379.9488
    4249   15495.8990
    4250   15559.9010
    4251   15540.6759
    4252   15438.4069
    4253   15463.5453
    4254   15570.1805
    4255   15606.8741
    4256   15512.1149
    4257   15402.6407
    4258   15404.7155
    4259   15561.5231
    4260   15424.6262
    4261   15195.5938
    4262   15218.4493
    4263   15278.3202
    4264   15473.4817
    4265   15334.2423
    4266   15026.4829
    4267   15222.7306
    4268   15409.0851
    4269   15405.4060
    4270   15630.0251
    4271   15395.7865
    4272   15388.6376
    4273   15381.0008
    4274   15643.8632
    4275   15341.9790
    4276   15200.6785
    4277   15335.2067
    4278   15094.8796
    4279   15330.2824
    4280   15017.7349
    4281   14890.9407
    4282   15005.5984
    4283   15249.2553
    4284   15315.1994
    4285   15334.6400
    4286   15269.1677
    4287   15231.1407
    4288   15208.4302
    4289   15457.5282
    4290   15074.1934
    4291   15244.0188
    4292   15140.3608
    4293   15408.3570
    4294   15133.8367
    4295   15312.6134
    4296   15382.2927
    4297   15202.2262
    4298   15287.3359
    4299   15244.9967
    4300   15357.1878
    4301   15044.0246
    4302   15336.0947
    4303   15337.4038
    4304   15265.2882
    4305   15060.7660
    4306   15531.0541
    4307   15507.9910
    4308   15146.7711
    4309   15265.1546
    4310   15329.5188
    4311   15153.3384
    4312   15573.8897
    4313   15401.6268
    4314   15684.7264
    4315   15454.8644
    4316   15373.7916
    4317   15149.9785
    4318   15213.3873
    4319   15100.5102
    4320   14921.3371
    4321   15312.2274
    4322   14985.2639
    4323   15437.1402
    4324   15388.4375
    4325   15211.9237
    4326   15248.5423
    4327   15459.1478
    4328   15285.9710
    4329   15002.0058
    4330   15144.2852
    4331   15260.8692
    4332   15065.2486
    4333   15100.5798
    4334   15241.5250
    4335   15131.1012
    4336   15242.1912
    4337   15274.4387
    4338   15394.5223
    4339   15326.8419
    4340   15428.2797
    4341   15510.9350
    4342   15226.6921
    4343   15431.8540
    4344   15242.4888
    4345   15414.3519
    4346   15651.4273
    4347   15311.8917
    4348   15303.8323
    4349   15611.5417
    4350   15604.4893
    4351   15531.6577
    4352   15509.3709
    4353   15428.7538
    4354   15691.9049
    4355   15392.1636
    4356   15555.7169
    4357   15731.8927
    4358   15756.4849
    4359   15718.4819
    4360   15772.3972
    4361   15344.0105
    4362   15432.0083
    4363   15417.3889
    4364   15754.0216
    4365   15369.5107
    4366   15165.9349
    4367   15348.4551
    4368   15104.7552
    4369   15007.1836
    4370   15322.0363
    4371   15302.5881
    4372   15023.0003
    4373   15015.4641
    4374   15277.9260
    4375   15162.4758
    4376   15240.5300
    4377   15275.0086
    4378   15054.0955
    4379   15340.7484
    4380   14933.4924
    4381   15261.5427
    4382   15324.0346
    4383   15146.1298
    4384   15037.8111
    4385   15046.2098
    4386   15053.6830
    4387   15020.7309
    4388   15022.8748
    4389   14905.2998
    4390   14950.1902
    4391   15002.6096
    4392   14957.5288
    4393   14874.8159
    4394   14917.1879
    4395   15072.3856
    4396   14922.9154
    4397   15019.2986
    4398   14696.0859
    4399   15179.1299
    4400   14862.2047
    4401   15185.9356
    4402   15099.5843
    4403   14797.8792
    4404   15227.7387
    4405   15019.4562
    4406   14993.9155
    4407   15003.1442
    4408   15059.9579
    4409   15243.9038
    4410   15214.2470
    4411   15257.9016
    4412   15107.0869
    4413   15613.3252
    4414   14953.6650
    4415   15049.2128
    4416   15252.5344
    4417   15329.6548
    4418   15489.6425
    4419   15544.2109
    4420   15410.4297
    4421   15258.4790
    4422   15290.2300
    4423   15113.7135
    4424   15247.9153
    4425   14985.5183
    4426   14933.6079
    4427   14973.4686
    4428   15133.2515
    4429   15055.5241
    4430   14875.8982
    4431   15054.6076
    4432   14987.9131
    4433   14987.1239
    4434   14934.2590
    4435   14749.3880
    4436   14955.8126
    4437   15104.7201
    4438   14935.7119
    4439   15039.7918
    4440   14885.3419
    4441   15185.8640
    4442   14883.1940
    4443   15272.9732
    4444   15007.7271
    4445   15127.3242
    4446   15262.6625
    4447   14985.9296
    4448   15064.3841
    4449   15108.1510
    4450   14943.5803
    4451   15119.5283
    4452   14988.0501
    4453   15035.6358
    4454   15028.0880
    4455   15317.5889
    4456   15184.8688
    4457   15034.5473
    4458   14789.3704
    4459   15133.1657
    4460   14833.1369
    4461   15084.2201
    4462   14944.6295
    4463   15044.9552
    4464   14872.0726
    4465   15023.0370
    4466   15076.8053
    4467   14972.0740
    4468   15024.6027
    4469   15090.4308
    4470   14928.4671
    4471   15392.8550
    4472   14818.8170
    4473   14901.2524
    4474   14794.4096
    4475   14595.5127
    4476   14955.3597
    4477   14534.8497
    4478   14783.0437
    4479   14913.6075
    4480   15040.0481
    4481   14828.6203
    4482   14829.0495
    4483   15006.8985
    4484   14927.9007
    4485   14978.8649
    4486   14956.6244
    4487   15178.1356
    4488   14690.3132
    4489   14882.1958
    4490   14665.0587
    4491   14803.7142
    4492   14956.6152
    4493   14603.8409
    4494   14656.9216
    4495   14693.6228
    4496   14875.5072
    4497   14992.6668
    4498   14713.7369
    4499   15021.3448
    4500   14812.4858
    4501   14924.9914
    4502   14961.3867
    4503   14735.2789
    4504   14991.5092
    4505   15039.9585
    4506   15002.7040
    4507   14952.9788
    4508   15195.5618
    4509   15126.4151
    4510   15177.3362
    4511   15000.0375
    4512   15237.5529
    4513   14958.2135
    4514   15162.9869
    4515   15066.3975
    4516   14963.3464
    4517   15294.0105
    4518   15123.6431
    4519   14893.5184
    4520   14918.5193
    4521   15013.7470
    4522   14941.7175
    4523   15082.6255
    4524   14865.6392
    4525   15049.5764
    4526   14829.1289
    4527   14978.4095
    4528   15173.1700
    4529   15083.4559
    4530   14787.8198
    4531   15099.9163
    4532   14930.4711
    4533   14720.3147
    4534   14627.4825
    4535   14859.1369
    4536   14682.9365
    4537   14538.1798
    4538   14546.4717
    4539   14765.5343
    4540   14845.7628
    4541   14656.6107
    4542   14592.9542
    4543   14491.2076
    4544   14475.5998
    4545   14710.5700
    4546   14558.0455
    4547   14714.9895
    4548   14789.1328
    4549   14546.2408
    4550   14877.7060
    4551   14776.5270
    4552   14751.5784
    4553   14849.5612
    4554   14972.7969
    4555   14713.7828
    4556   14725.5189
    4557   14964.1859
    4558   14651.9172
    4559   14802.6198
    4560   14996.8958
    4561   14739.0521
    4562   14669.7339
    4563   14741.1937
    4564   15079.5764
    4565   14808.2103
    4566   15084.0473
    4567   14906.2061
    4568   15012.0371
    4569   14823.4289
    4570   15112.5371
    4571   14846.9194
    4572   14937.9222
    4573   14726.9066
    4574   14987.6490
    4575   14883.8463
    4576   15305.9373
    4577   15135.9116
    4578   15146.7727
    4579   15151.5748
    4580   14803.4763
    4581   14741.3478
    4582   15208.0152
    4583   15106.5142
    4584   15095.5994
    4585   14812.6713
    4586   14734.4191
    4587   14748.2663
    4588   14693.9924
    4589   14680.2003
    4590   14746.3169
    4591   14790.6195
    4592   14764.9536
    4593   14738.6914
    4594   14704.1464
    4595   14852.3470
    4596   14431.7517
    4597   14245.9003
    4598   14544.8114
    4599   14575.8169
    4600   14536.5938
    4601   14701.6582
    4602   14462.5134
    4603   14835.3638
    4604   14774.5917
    4605   14561.1876
    4606   14638.5195
    4607   14560.6621
    4608   14653.2679
    4609   14307.2523
    4610   14579.1251
    4611   14641.0610
    4612   14685.4211
    4613   15089.7160
    4614   14903.6619
    4615   15087.9978
    4616   15099.7584
    4617   14668.2388
    4618   14940.7946
    4619   14776.2003
    4620   15355.7169
    4621   14969.0992
    4622   15030.3304
    4623   14631.6478
    4624   14904.7168
    4625   14866.9646
    4626   14883.8635
    4627   14655.5440
    4628   14995.5209
    4629   14619.2111
    4630   14964.8761
    4631   14624.4776
    4632   14985.4552
    4633   14629.5271
    4634   14981.1408
    4635   14898.7433
    4636   15012.7683
    4637   14715.5505
    4638   15130.9670
    4639   14876.8948
    4640   14891.0951
    4641   14955.8790
    4642   14473.4666
    4643   14687.8410
    4644   14746.4273
    4645   14821.2397
    4646   15226.0567
    4647   14982.5882
    4648   14637.6340
    4649   14764.1252
    4650   14486.5543
    4651   14673.3568
    4652   14605.1173
    4653   14527.4041
    4654   14663.0390
    4655   14956.7026
    4656   14621.9469
    4657   14464.7800
    4658   14630.9486
    4659   14378.5045
    4660   14397.3595
    4661   14641.0855
    4662   14535.6526
    4663   14549.9343
    4664   14571.2442
    4665   14856.7614
    4666   14941.3233
    4667   14993.6291
    4668   14895.6927
    4669   14891.6349
    4670   14849.4075
    4671   14859.7891
    4672   14670.0209
    4673   14735.6482
    4674   14818.1306
    4675   14624.2155
    4676   14950.0627
    4677   15047.1231
    4678   14870.3100
    4679   14741.1991
    4680   14879.9075
    4681   14691.2019
    4682   14831.0236
    4683   14722.6203
    4684   14694.4314
    4685   14657.0514
    4686   14630.1588
    4687   14496.8749
    4688   14686.9256
    4689   14537.2992
    4690   14812.4916
    4691   14831.3595
    4692   14878.9368
    4693   14750.4574
    4694   14827.2805
    4695   14837.6925
    4696   14756.1003
    4697   14643.2722
    4698   14928.1610
    4699   14691.0969
    4700   14751.7295
    4701   14813.5066
    4702   14553.4687
    4703   14626.3574
    4704   14778.2686
    4705   14853.8020
    4706   14774.0127
    4707   14764.1794
    4708   14806.5705
    4709   14820.3803
    4710   14894.5132
    4711   14972.2907
    4712   15026.0229
    4713   14851.0907
    4714   14934.9738
    4715   14943.8668
    4716   15105.4704
    4717   14986.0003
    4718   14771.6385
    4719   14840.2431
    4720   14889.2936
    4721   14882.8228
    4722   15280.8564
    4723   15239.3821
    4724   14660.3750
    4725   14980.6309
    4726   14818.1278
    4727   14623.5157
    4728   14801.6763
    4729   14725.8709
    4730   14761.8375
    4731   14584.3885
    4732   14813.5570
    4733   14875.5069
    4734   14803.3205
    4735   14785.5212
    4736   14773.1613
    4737   14811.8713
    4738   14957.5129
    4739   14659.9286
    4740   14718.0464
    4741   14648.4739
    4742   14731.4318
    4743   14891.3047
    4744   14675.7907
    4745   14745.1240
    4746   14827.1110
    4747   14623.3079
    4748   14688.1101
    4749   14614.4214
    4750   14999.2464
    4751   14754.8401
    4752   14592.4935
    4753   14523.1916
    4754   14367.7026
    4755   14390.2679
    4756   14712.2949
    4757   14557.6332
    4758   14520.8122
    4759   14636.4415
    4760   14465.9999
    4761   14573.0377
    4762   14899.1772
    4763   14815.8237
    4764   14818.4686
    4765   14709.1255
    4766   14616.6540
    4767   15006.2281
    4768   14647.8210
    4769   14892.6048
    4770   14872.7007
    4771   14532.0968
    4772   14604.7861
    4773   14618.4897
    4774   14700.0553
    4775   14466.2372
    4776   14572.3223
    4777   14737.9860
    4778   14885.7900
    4779   14749.4563
    4780   14864.0823
    4781   14612.5243
    4782   14739.5463
    4783   14836.2746
    4784   14872.2015
    4785   14869.6896
    4786   15060.4515
    4787   14739.3126
    4788   14757.5953
    4789   14751.3388
    4790   14779.7386
    4791   14564.7096
    4792   14644.4745
    4793   14766.0053
    4794   14811.6616
    4795   14718.7013
    4796   14865.6207
    4797   14810.5309
    4798   15075.7143
    4799   15008.4226
    4800   15103.4203
    4801   14838.8462
    4802   14862.7108
    4803   14675.3567
    4804   14768.2249
    4805   14887.2666
    4806   14809.9766
    4807   15020.6588
    4808   15033.0292
    4809   14933.1550
    4810   15181.5390
    4811   14914.2582
    4812   14888.2550
    4813   14931.4915
    4814   14917.0934
    4815   14968.1673
    4816   14977.7895
    4817   14917.5079
    4818   14893.9492
    4819   14838.7109
    4820   14596.0565
    4821   14734.4802
    4822   14888.0070
    4823   14758.3736
    4824   15001.0474
    4825   14924.6059
    4826   14859.3351
    4827   15020.3531
    4828   14776.7563
    4829   14891.9194
    4830   15000.0171
    4831   14620.5050
    4832   14783.4920
    4833   15032.6650
    4834   14810.4153
    4835   15000.2371
    4836   14828.7249
    4837   14784.6391
    4838   14990.6848
    4839   14778.1384
    4840   15143.3983
    4841   15124.1195
    4842   14982.6520
    4843   14893.9959
    4844   14912.5067
    4845   15217.8411
    4846   15146.0111
    4847   15208.4935
    4848   14949.6035
    4849   15015.5174
    4850   14918.2335
    4851   14904.4689
    4852   15229.6796
    4853   15038.3428
    4854   14830.4494
    4855   15026.7064
    4856   15064.7650
    4857   14925.5855
    4858   15045.9549
    4859   14524.6371
    4860   15018.3525
    4861   14906.4165
    4862   14691.8631
    4863   14956.1501
    4864   14995.7544
    4865   15042.2812
    4866   14941.5117
    4867   15014.3279
    4868   14994.7562
    4869   14957.2731
    4870   15040.4612
    4871   14792.4413
    4872   14901.5320
    4873   14550.1626
    4874   14960.9100
    4875   14828.0284
    4876   14978.9492
    4877   15078.3569
    4878   14827.3745
    4879   14820.2589
    4880   14836.5102
    4881   14883.4354
    4882   14710.9811
    4883   14812.0082
    4884   14737.8828
    4885   14583.8999
    4886   14739.5889
    4887   14901.0711
    4888   14821.4483
    4889   14872.6814
    4890   14882.3381
    4891   14990.5264
    4892   14959.3455
    4893   14716.1975
    4894   14969.2880
    4895   14889.3895
    4896   15066.5944
    4897   14799.7665
    4898   14530.3297
    4899   14905.6974
    4900   14843.0963
    4901   14898.5738
    4902   15053.8802
    4903   14838.2457
    4904   14768.0112
    4905   14719.1476
    4906   15053.8682
    4907   15068.7467
    4908   14848.7576
    4909   14797.2978
    4910   14989.6929
    4911   15001.5253
    4912   14932.7142
    4913   15063.4858
    4914   14961.8700
    4915   15000.7390
    4916   14937.9522
    4917   14892.9149
    4918   14881.9031
    4919   15161.5091
    4920   14985.8683
    4921   14981.4776
    4922   14799.8076
    4923   14916.5188
    4924   14859.8529
    4925   14895.0968
    4926   15018.3824
    4927   15217.8875
    4928   15084.6749
    4929   14896.2909
    4930   15051.0709
    4931   14932.5637
    4932   15166.2310
    4933   15070.4461
    4934   14978.4490
    4935   15093.3171
    4936   15128.4332
    4937   14945.5422
    4938   15028.9392
    4939   14843.6246
    4940   14926.7696
    4941   15055.1312
    4942   14980.9432
    4943   15153.4942
    4944   15098.4263
    4945   14943.3611
    4946   15087.1578
    4947   14736.3317
    4948   14893.5936
    4949   14957.4357
    4950   14989.5699
    4951   15091.6094
    4952   14946.1605
    4953   15157.1444
    4954   14935.0239
    4955   14754.1029
    4956   14950.5292
    4957   15095.3488
    4958   15059.0914
    4959   14780.2753
    4960   14736.5795
    4961   14790.1765
    4962   14763.4152
    4963   14981.7884
    4964   15029.1848
    4965   14634.0871
    4966   15143.7479
    4967   14794.3168
    4968   14900.0593
    4969   14789.8246
    4970   14716.4733
    4971   14649.8018
    4972   14857.5705
    4973   14418.0841
    4974   14652.5416
    4975   14701.5240
    4976   15057.4626
    4977   14433.0370
    4978   14691.2563
    4979   14903.9672
    4980   14903.0277
    4981   14687.8598
    4982   14774.9345
    4983   14868.3401
    4984   14959.9526
    4985   15014.1048
    4986   14813.0353
    4987   15040.4476
    4988   14886.3304
    4989   14742.9759
    4990   14921.2733
    4991   14898.4515
    4992   14778.8184
    4993   14755.4050
    4994   14881.0452
    4995   14889.4777
    4996   14951.2314
    4997   14920.1323
    4998   14693.5255
    4999   14805.8670
    5000   14680.9830
    5001   15003.6597
    5002   14941.2306
    5003   14718.7481
    5004   14985.4171
    5005   14875.4899
    5006   14578.4435
    5007   14913.9143
    5008   14845.2309
    5009   14785.0897
    5010   14880.1919
    5011   14624.3704
    5012   14574.8781
    5013   14643.7854
    5014   14217.3374
    5015   14738.2244
    5016   14510.4416
    5017   14342.9902
    5018   14779.1008
    5019   14487.4986
    5020   14721.4156
    5021   14826.0903
    5022   14584.2763
    5023   14672.0689
    5024   14663.6286
    5025   14712.3215
    5026   14926.5866
    5027   14664.5674
    5028   14731.9398
    5029   14743.7470
    5030   14860.5109
    5031   14687.6346
    5032   14744.7591
    5033   14856.3484
    5034   14929.6458
    5035   14693.3624
    5036   14868.4207
    5037   14866.1162
    5038   14926.4112
    5039   15064.4815
    5040   14760.8823
    5041   15197.5658
    5042   14907.3604
    5043   14832.2308
    5044   14860.3805
    5045   14758.9612
    5046   15024.9593
    5047   14936.7639
    5048   14728.1667
    5049   14755.2211
    5050   14757.8798
    5051   14711.1900
    5052   14925.4837
    5053   14732.2636
    5054   14958.8660
    5055   14692.8594
    5056   14932.7212
    5057   14652.6122
    5058   14946.7904
    5059   15106.9836
    5060   14945.6586
    5061   14891.5341
    5062   15012.1975
    5063   14839.4704
    5064   14949.2862
    5065   15140.1520
    5066   14679.8407
    5067   14904.9802
    5068   15141.2921
    5069   15065.4448
    5070   14918.0358
    5071   15176.1042
    5072   15129.5993
    5073   14993.1121
    5074   14974.9381
    5075   14924.7127
    5076   14729.6422
    5077   14754.7260
    5078   14710.4746
    5079   14906.3117
    5080   14642.3590
    5081   15036.8641
    5082   14550.5597
    5083   15094.9819
    5084   14630.4089
    5085   15076.5416
    5086   14812.8995
    5087   14709.6249
    5088   14702.8395
    5089   14697.3775
    5090   14439.5931
    5091   14841.0590
    5092   14514.6287
    5093   14751.2521
    5094   14721.1665
    5095   14340.9317
    5096   14602.3092
    5097   14491.3413
    5098   14637.5429
    5099   14813.8827
    5100   14842.9465
    5101   14727.7154
    5102   14885.0585
    5103   14646.0970
    5104   14686.1436
    5105   14939.0025
    5106   15006.8609
    5107   14986.1847
    5108   14977.7965
    5109   14864.5067
    5110   14975.4591
    5111   14586.8667
    5112   15197.0301
    5113   14859.5865
    5114   15028.8128
    5115   15088.4523
    5116   15019.8663
    5117   15008.4471
    5118   15027.8665
    5119   15117.3575
    5120   14868.6400
    5121   15112.6169
    5122   14969.6677
    5123   14704.0464
    5124   14997.5801
    5125   14766.4110
    5126   15174.8082
    5127   14671.7130
    5128   14550.6963
    5129   14860.6129
    5130   14607.0654
    5131   14567.3521
    5132   14791.9454
    5133   14865.0704
    5134   14737.2366
    5135   14782.2098
    5136   14443.0271
    5137   14676.8015
    5138   14657.2234
    5139   14894.6957
    5140   14675.4101
    5141   14736.6981
    5142   14586.0350
    5143   14737.9976
    5144   14803.2826
    5145   14616.8722
    5146   14731.6030
    5147   14710.7958
    5148   14770.6289
    5149   14349.0243
    5150   14791.2434
    5151   14697.0696
    5152   14720.5761
    5153   14619.3511
    5154   14705.5010
    5155   14722.1195
    5156   14797.7063
    5157   14815.2400
    5158   14848.4153
    5159   14691.3789
    5160   14826.1531
    5161   14986.3429
    5162   14531.4357
    5163   14893.9526
    5164   14794.9818
    5165   14919.1349
    5166   15007.9191
    5167   14851.0283
    5168   14817.3493
    5169   14757.1460
    5170   15112.1833
    5171   14782.8922
    5172   14781.4064
    5173   14893.9746
    5174   14989.8834
    5175   14608.1346
    5176   15080.9865
    5177   14915.1965
    5178   14750.6910
    5179   14761.5676
    5180   14706.6366
    5181   14890.3608
    5182   15028.1291
    5183   14928.9079
    5184   14998.0209
    5185   14987.8536
    5186   15006.7543
    5187   14751.4921
    5188   14946.6343
    5189   14902.2757
    5190   14629.4011
    5191   14895.7094
    5192   14871.7986
    5193   15202.8439
    5194   15340.6858
    5195   15154.3621
    5196   15052.5714
    5197   15128.5094
    5198   15009.3606
    5199   15208.3272
    5200   15144.8217
    5201   15156.9631
    5202   15499.6983
    5203   15323.5601
    5204   15151.7389
    5205   15322.4500
    5206   15270.6682
    5207   15068.3101
    5208   15068.5820
    5209   15456.8537
    5210   15350.0391
    5211   15372.2870
    5212   15503.9301
    5213   15208.6424
    5214   15207.0738
    5215   15375.5757
    5216   15388.2984
    5217   15167.6250
    5218   14962.4111
    5219   15074.9973
    5220   15351.7975
    5221   15352.1892
    5222   15591.3528
    5223   15303.4321
    5224   15243.5414
    5225   15404.6906
    5226   15263.3747
    5227   15114.9336
    5228   15099.3021
    5229   15150.3640
    5230   15217.8195
    5231   15228.7940
    5232   15113.9983
    5233   15435.1738
    5234   15150.6195
    5235   15696.3667
    5236   15541.4015
    5237   15168.7955
    5238   15219.6737
    5239   15291.8794
    5240   15410.2344
    5241   15475.1341
    5242   15329.8023
    5243   15054.8506
    5244   15052.4671
    5245   15240.9092
    5246   15350.3225
    5247   15163.5779
    5248   15151.7738
    5249   14972.9157
    5250   15125.5251
    5251   15261.8474
    5252   15073.6683
    5253   15145.6061
    5254   15133.0562
    5255   14940.2204
    5256   15006.1362
    5257   15069.7513
    5258   15110.5762
    5259   15085.9738
    5260   15439.6675
    5261   14798.9315
    5262   14954.3521
    5263   15136.8767
    5264   15134.9765
    5265   15383.0223
    5266   15307.6791
    5267   15548.5242
    5268   15336.1630
    5269   15217.6085
    5270   15062.4709
    5271   15382.7176
    5272   15308.3524
    5273   15313.4749
    5274   15137.1952
    5275   15314.0326
    5276   15553.2221
    5277   15408.3843
    5278   15605.2704
    5279   15399.6378
    5280   15426.3809
    5281   15408.0996
    5282   15360.1247
    5283   15355.1191
    5284   15384.2788
    5285   15290.0465
    5286   15129.6324
    5287   15432.0872
    5288   15670.3158
    5289   15451.9771
    5290   15106.7721
    5291   15304.4072
    5292   15551.7143
    5293   15320.0713
    5294   15233.0372
    5295   15237.4346
    5296   15062.1179
    5297   15187.8739
    5298   15150.7567
    5299   14837.9143
    5300   15302.4893
    5301   15094.8865
    5302   15354.1425
    5303   15155.9531
    5304   15396.6798
    5305   15367.2505
    5306   15491.4224
    5307   15469.0764
    5308   15408.6107
    5309   15528.1198
    5310   15302.5237
    5311   15454.1534
    5312   15417.5383
    5313   15175.6783
    5314   15039.3390
    5315   15020.8122
    5316   15137.5291
    5317   14689.1341
    5318   14700.2896
    5319   15168.3595
    5320   15263.3286
    5321   15103.0165
    5322   15043.6714
    5323   14942.9709
    5324   15143.2916
    5325   15344.8711
    5326   15282.6285
    5327   15275.1992
    5328   15223.0343
    5329   15255.3561
    5330   15194.1782
    5331   15039.3705
    5332   14964.8817
    5333   15118.2535
    5334   15118.4080
    5335   15129.3342
    5336   15407.3486
    5337   15379.8975
    5338   15482.6627
    5339   15627.3046
    5340   15550.3959
    5341   15680.1988
    5342   15260.7345
    5343   15325.4115
    5344   15126.3923
    5345   15357.1938
    5346   14994.1443
    5347   15423.5181
    5348   14964.5941
    5349   15264.8483
    5350   15156.9909
    5351   15436.8897
    5352   15213.1163
    5353   15376.3036
    5354   15276.2960
    5355   15332.6744
    5356   15524.8073
    5357   15166.7767
    5358   15414.0857
    5359   15429.7642
    5360   15290.8066
    5361   15191.5233
    5362   15095.0785
    5363   15330.4319
    5364   15349.4702
    5365   15336.2338
    5366   15178.0175
    5367   15047.2545
    5368   15191.0671
    5369   14725.2986
    5370   14600.9258
    5371   15046.0327
    5372   15235.2028
    5373   15115.4574
    5374   15279.5920
    5375   15065.2818
    5376   14986.7247
    5377   14827.9026
    5378   15173.9760
    5379   15287.2763
    5380   14958.5687
    5381   15171.4089
    5382   15353.7746
    5383   15168.9267
    5384   15150.2831
    5385   15392.1939
    5386   15175.4899
    5387   15129.3269
    5388   14916.4358
    5389   15296.2796
    5390   15076.3470
    5391   15352.6791
    5392   14883.3223
    5393   15359.7360
    5394   15287.1860
    5395   15089.5021
    5396   15129.8956
    5397   14889.0525
    5398   15200.7977
    5399   15145.3649
    5400   15070.6501
    5401   14895.3957
    5402   15339.6009
    5403   14714.1209
    5404   15155.0624
    5405   14938.1030
    5406   14881.0060
    5407   15217.0655
    5408   15154.1757
    5409   15110.8768
    5410   15179.7614
    5411   15506.4830
    5412   15186.6807
    5413   15087.3741
    5414   15000.2626
    5415   15183.9470
    5416   15028.0492
    5417   15155.4067
    5418   15118.6776
    5419   15225.9792
    5420   15075.0984
    5421   15045.5744
    5422   15048.3051
    5423   15261.8935
    5424   15232.5745
    5425   15220.4088
    5426   15132.0131
    5427   15139.4769
    5428   15370.7877
    5429   15167.7627
    5430   15200.9956
    5431   15121.8701
    5432   15531.0708
    5433   15301.3089
    5434   15174.6977
    5435   15328.3667
    5436   15327.4291
    5437   14887.9852
    5438   15104.2762
    5439   15010.8463
    5440   15069.3682
    5441   15352.8552
    5442   15499.8376
    5443   15325.7557
    5444   15448.7365
    5445   15257.5975
    5446   15557.3056
    5447   15396.4240
    5448   15331.5800
    5449   15368.0512
    5450   15411.0600
    5451   15514.6719
    5452   15020.8203
    5453   15570.8889
    5454   15438.0476
    5455   15860.5343
    5456   15342.1696
    5457   15371.5150
    5458   15415.4246
    5459   15326.8836
    5460   15245.9557
    5461   15089.6109
    5462   15193.8485
    5463   15224.8587
    5464   15303.8855
    5465   15371.1154
    5466   15450.2416
    5467   15242.5475
    5468   15312.9925
    5469   15190.7256
    5470   15356.5704
    5471   15154.9437
    5472   15223.0173
    5473   15047.7765
    5474   15080.3742
    5475   15121.6298
    5476   15059.8930
    5477   15081.3422
    5478   15290.2581
    5479   15096.3240
    5480   15020.8556
    5481   15272.1737
    5482   14943.6234
    5483   14997.5673
    5484   15031.2554
    5485   15534.3496
    5486   15378.0048
    5487   15498.1770
    5488   15113.0540
    5489   15170.6679
    5490   15123.4750
    5491   15479.0486
    5492   15014.1574
    5493   15330.2966
    5494   15621.1585
    5495   15541.9968
    5496   15328.8109
    5497   15191.9417
    5498   15375.1597
    5499   15239.7121
    5500   15329.0692
    5501   15066.0463
    5502   15057.9245
    5503   15002.4414
    5504   15090.7542
    5505   14900.7572
    5506   15018.3596
    5507   15109.3193
    5508   15314.0940
    5509   14979.8809
    5510   14885.9838
    5511   15045.0914
    5512   15182.5917
    5513   15062.0459
    5514   14895.3395
    5515   15037.3746
    5516   15084.5874
    5517   14974.8067
    5518   15047.7212
    5519   15012.5352
    5520   15335.9960
    5521   15298.5711
    5522   15359.8928
    5523   15259.0501
    5524   15190.3839
    5525   15097.5044
    5526   15351.5269
    5527   15241.4816
    5528   15477.3594
    5529   15412.8645
    5530   15188.5378
    5531   15111.0377
    5532   14894.1501
    5533   15238.8552
    5534   15050.7678
    5535   15152.6595
    5536   15375.5689
    5537   15214.5129
    5538   15307.7211
    5539   15224.6715
    5540   14930.3937
    5541   15365.8936
    5542   15253.0427
    5543   15111.1612
    5544   15349.5651
    5545   15162.5014
    5546   15244.0022
    5547   15224.8369
    5548   15373.3198
    5549   15308.2212
    5550   15220.3395
    5551   14912.0538
    5552   15282.0901
    5553   15091.1875
    5554   15267.8837
    5555   15112.5171
    5556   15334.4211
    5557   15309.6039
    5558   15218.1530
    5559   15488.0142
    5560   15229.7157
    5561   15301.9410
    5562   15042.0068
    5563   15433.8400
    5564   15240.4124
    5565   15237.8639
    5566   15345.1775
    5567   15582.1064
    5568   15294.1811
    5569   15298.2309
    5570   15363.6140
    5571   15417.9893
    5572   15076.5563
    5573   15186.9967
    5574   15207.7982
    5575   15239.7827
    5576   15228.3582
    5577   15551.7574
    5578   15050.5386
    5579   15513.6093
    5580   15376.6155
    5581   15292.4607
    5582   15375.4671
    5583   15206.0543
    5584   15396.2001
    5585   14863.1989
    5586   15187.0348
    5587   15229.6743
    5588   15543.8827
    5589   15385.1363
    5590   15452.8132
    5591   15005.3643
    5592   15271.9767
    5593   15033.0667
    5594   15204.8756
    5595   15365.1913
    5596   15387.1238
    5597   15181.7582
    5598   15232.3050
    5599   15262.8671
    5600   14810.2792
    5601   14841.7052
    5602   15200.4744
    5603   15459.4789
    5604   15256.4953
    5605   15006.7843
    5606   15125.3020
    5607   15439.3880
    5608   15060.5672
    5609   15185.7443
    5610   15149.2852
    5611   15016.4665
    5612   14953.3722
    5613   14960.9709
    5614   15304.6047
    5615   14921.7546
    5616   15069.4477
    5617   15417.2955
    5618   15013.0184
    5619   14992.1511
    5620   15178.0247
    5621   15238.8644
    5622   15538.2055
    5623   15331.1623
    5624   15168.3603
    5625   15181.4990
    5626   15442.2798
    5627   15471.4122
    5628   15430.7569
    5629   15428.1137
    5630   15181.7438
    5631   15132.1911
    5632   15404.1675
    5633   15214.0806
    5634   15506.5991
    5635   15308.1732
    5636   15302.2544
    5637   15364.6269
    5638   15169.2146
    5639   15397.9795
    5640   15407.4998
    5641   14953.4883
    5642   15456.5398
    5643   15211.7242
    5644   15475.5709
    5645   15351.6011
    5646   15378.7355
    5647   15495.6575
    5648   15466.7409
    5649   15454.6116
    5650   15377.5587
    5651   15477.3943
    5652   15383.2339
    5653   15541.6363
    5654   15536.0740
    5655   15810.2547
    5656   15727.5674
    5657   15651.9093
    5658   15522.7739
    5659   15288.7724
    5660   15401.4437
    5661   15383.5502
    5662   15453.4398
    5663   15585.8271
    5664   15504.4740
    5665   15695.2688
    5666   15559.4662
    5667   15292.1885
    5668   15598.8412
    5669   15639.8801
    5670   15592.9696
    5671   15553.8517
    5672   15207.0167
    5673   15429.0804
    5674   15686.0235
    5675   15324.6560
    5676   15395.1526
    5677   15437.8473
    5678   15251.5855
    5679   15279.9324
    5680   15279.7689
    5681   15364.9294
    5682   15189.7307
    5683   15249.1619
    5684   15306.0908
    5685   15505.4613
    5686   15019.2804
    5687   15302.3542
    5688   15243.0728
    5689   15269.6172
    5690   15021.4349
    5691   15035.5040
    5692   15284.8114
    5693   14967.8584
    5694   15479.5332
    5695   15292.6596
    5696   15251.5929
    5697   15233.2447
    5698   15183.1084
    5699   15333.5477
    5700   15607.4761
    5701   15267.2077
    5702   15489.9911
    5703   15330.2644
    5704   15345.8148
    5705   15103.8435
    5706   15224.5359
    5707   15212.1111
    5708   15072.4570
    5709   15169.8242
    5710   15269.6462
    5711   15403.4093
    5712   15302.3541
    5713   15435.8377
    5714   15074.5563
    5715   15261.0499
    5716   15238.3464
    5717   15330.7661
    5718   15250.9211
    5719   15189.5502
    5720   15115.3206
    5721   15191.6715
    5722   15059.4521
    5723   15214.7674
    5724   15429.6996
    5725   15423.8766
    5726   15391.3740
    5727   15330.4682
    5728   15515.9292
    5729   15421.1198
    5730   15230.4407
    5731   15186.6320
    5732   15330.2387
    5733   15079.2757
    5734   15564.8942
    5735   15343.3926
    5736   15417.6084
    5737   15294.5319
    5738   15172.6352
    5739   15236.4895
    5740   15357.1730
    5741   15487.5943
    5742   15108.8017
    5743   15574.0242
    5744   15502.2341
    5745   15557.4053
    5746   15413.5184
    5747   15519.4736
    5748   15392.3193
    5749   15078.7237
    5750   15134.3323
    5751   15421.6240
    5752   15371.6183
    5753   15396.7931
    5754   15289.7149
    5755   15299.3116
    5756   15292.1368
    5757   15479.3107
    5758   15443.8041
    5759   15281.7797
    5760   15277.6993
    5761   15258.6069
    5762   15056.8609
    5763   15361.6513
    5764   15515.7079
    5765   15350.1213
    5766   15173.7542
    5767   15233.2672
    5768   15468.7573
    5769   15398.8095
    5770   15489.6781
    5771   15316.9337
    5772   15313.8910
    5773   15475.7811
    5774   15475.5537
    5775   15264.3540
    5776   15521.8206
    5777   15355.6355
    5778   15563.3450
    5779   15481.5117
    5780   15464.6768
    5781   15524.4913
    5782   15325.6808
    5783   15366.7661
    5784   15287.1547
    5785   15499.3072
    5786   15742.4318
    5787   15462.5206
    5788   15624.4873
    5789   15557.7499
    5790   15658.5427
    5791   15654.6843
    5792   15673.4236
    5793   15251.4896
    5794   15353.8149
    5795   15356.5965
    5796   15334.5911
    5797   15427.6135
    5798   15652.7553
    5799   15264.2259
    5800   15521.7272
    5801   15325.6654
    5802   15234.2768
    5803   15253.6892
    5804   15476.7818
    5805   15207.5603
    5806   15393.1220
    5807   15452.0109
    5808   15654.1980
    5809   15577.4049
    5810   15739.4489
    5811   15637.1649
    5812   15758.4412
    5813   15824.6824
    5814   15979.2871
    5815   15423.7534
    5816   15718.1151
    5817   15561.0059
    5818   15547.4052
    5819   15321.0060
    5820   15425.2396
    5821   15615.6506
    5822   15619.0311
    5823   15746.7245
    5824   15466.3664
    5825   15608.7285
    5826   15362.7961
    5827   15381.4458
    5828   15660.9195
    5829   15372.9267
    5830   15432.9299
    5831   15558.5555
    5832   15522.6491
    5833   15664.2234
    5834   15663.8642
    5835   15626.2053
    5836   15533.2445
    5837   15582.4029
    5838   15549.5399
    5839   15547.8280
    5840   15725.7654
    5841   15598.0933
    5842   15513.3617
    5843   15634.2705
    5844   15503.0491
    5845   15173.2654
    5846   15236.4510
    5847   15340.5130
    5848   15619.3136
    5849   15183.5386
    5850   15397.7829
    5851   15691.9320
    5852   15251.4588
    5853   15354.7980
    5854   15485.9068
    5855   15300.4842
    5856   15396.4110
    5857   15314.1127
    5858   14995.8079
    5859   15514.1037
    5860   15462.0647
    5861   15327.7882
    5862   15349.2787
    5863   15275.5489
    5864   15241.4472
    5865   15112.8084
    5866   15275.7244
    5867   15186.5346
    5868   15149.3614
    5869   15304.7094
    5870   15036.6888
    5871   15140.9994
    5872   15150.2689
    5873   15280.4419
    5874   15232.7685
    5875   15144.5313
    5876   15249.0583
    5877   15141.4471
    5878   15053.1630
    5879   14955.7450
    5880   15168.6133
    5881   15257.8414
    5882   15229.1220
    5883   15057.6353
    5884   15153.5466
    5885   15116.6294
    5886   15144.4066
    5887   15275.1465
    5888   15327.4521
    5889   15152.8040
    5890   15330.1847
    5891   15265.9810
    5892   15324.2764
    5893   15087.6286
    5894   15526.3136
    5895   15237.8227
    5896   15352.3055
    5897   15310.4887
    5898   15400.4173
    5899   15414.8610
    5900   15326.4853
    5901   15478.2906
    5902   15679.2388
    5903   15416.9580
    5904   15556.7294
    5905   15311.9954
    5906   15533.9134
    5907   15688.4304
    5908   15403.0925
    5909   15463.8336
    5910   15194.6780
    5911   15178.6113
    5912   15387.1765
    5913   15205.9836
    5914   15238.0695
    5915   15513.5400
    5916   15479.2892
    5917   15385.5827
    5918   15358.7052
    5919   15357.5892
    5920   15336.9855
    5921   15384.8465
    5922   15391.1757
    5923   15263.3947
    5924   15234.3528
    5925   15552.9853
    5926   15461.4758
    5927   15497.1031
    5928   15545.8353
    5929   15450.9709
    5930   15155.2564
    5931   15464.4401
    5932   15487.5500
    5933   15428.7110
    5934   15333.1211
    5935   15543.5282
    5936   15359.6863
    5937   15407.2328
    5938   15412.2945
    5939   15439.7777
    5940   15307.0405
    5941   15306.4028
    5942   15421.4333
    5943   15214.3188
    5944   15617.1060
    5945   15540.1844
    5946   15525.4562
    5947   15522.8529
    5948   15187.2997
    5949   15382.9559
    5950   15462.5736
    5951   15626.0216
    5952   15624.4147
    5953   15587.0573
    5954   15430.0195
    5955   15704.2276
    5956   15454.9920
    5957   15639.6036
    5958   15613.0857
    5959   15655.8958
    5960   15469.4132
    5961   15577.2075
    5962   15468.6826
    5963   15575.5343
    5964   15450.1670
    5965   15506.0082
    5966   15408.8060
    5967   15575.6772
    5968   15729.6921
    5969   15469.0400
    5970   15817.4496
    5971   15595.9552
    5972   15580.1241
    5973   15563.4757
    5974   15686.9984
    5975   15350.9813
    5976   15595.3685
    5977   15548.9293
    5978   15482.3035
    5979   15414.7417
    5980   15757.3381
    5981   15472.9708
    5982   15588.4103
    5983   15759.7054
    5984   15564.1712
    5985   15852.2167
    5986   15805.4719
    5987   15917.1389
    5988   15509.1356
    5989   15580.7454
    5990   15579.7423
    5991   15519.3680
    5992   15387.8452
    5993   15695.6703
    5994   15601.6149
    5995   15365.5032
    5996   15664.4138
    5997   15657.1586
    5998   15473.5715
    5999   15610.6626
    6000   15900.9596
    6001   15830.3820
    6002   15897.4176
    6003   15711.6281
    6004   15655.2919
    6005   15604.7919
    6006   15630.5019
    6007   15482.8676
    6008   15407.9458
    6009   15535.6527
    6010   15681.8917
    6011   15247.7289
    6012   15453.8118
    6013   15498.3137
    6014   15428.6307
    6015   15650.7285
    6016   15451.7759
    6017   15453.3619
    6018   15576.7833
    6019   15812.0036
    6020   15643.4573
    6021   15660.0093
    6022   15761.7431
    6023   15743.3712
    6024   15705.8893
    6025   15501.0957
    6026   15330.1035
    6027   15675.4678
    6028   15720.5897
    6029   15494.3240
    6030   15444.3060
    6031   15275.5449
    6032   15703.4792
    6033   15651.9817
    6034   15700.0218
    6035   15537.3842
    6036   15686.5854
    6037   15308.8750
    6038   15292.9494
    6039   15294.6732
    6040   15499.4411
    6041   15511.6937
    6042   15522.0548
    6043   15537.6108
    6044   15515.3579
    6045   15900.1482
    6046   15631.8875
    6047   15571.1252
    6048   15798.9921
    6049   15664.5459
    6050   15546.3323
    6051   15932.0848
    6052   15836.1359
    6053   15796.7119
    6054   15640.1980
    6055   15544.5380
    6056   15788.6883
    6057   15536.6523
    6058   15672.7437
    6059   15734.5612
    6060   15793.3535
    6061   15410.8900
    6062   15648.4234
    6063   15274.9355
    6064   15496.3092
    6065   15518.7354
    6066   15597.7161
    6067   15319.5670
    6068   15584.0795
    6069   15573.9594
    6070   15561.7202
    6071   15348.7734
    6072   15743.9700
    6073   15714.3108
    6074   15552.0158
    6075   15682.2405
    6076   15534.6600
    6077   15777.3717
    6078   15758.6232
    6079   15771.6164
    6080   15706.4063
    6081   15595.9957
    6082   15643.0379
    6083   16058.3931
    6084   15889.7831
    6085   15925.2185
    6086   15557.5956
    6087   15870.0260
    6088   15688.6813
    6089   15919.2076
    6090   15675.9417
    6091   15682.2168
    6092   15611.8208
    6093   15665.3432
    6094   15714.0017
    6095   15851.6551
    6096   15661.3964
    6097   15808.4612
    6098   15553.9390
    6099   15811.2251
    6100   15538.3331
    6101   15732.5573
    6102   15577.8315
    6103   15572.4520
    6104   15668.2910
    6105   15681.2471
    6106   15456.4324
    6107   15523.9015
    6108   15476.2776
    6109   15799.2270
    6110   15663.9414
    6111   15545.2791
    6112   15528.8817
    6113   15503.8284
    6114   15794.4554
    6115   15475.2777
    6116   15908.0977
    6117   15592.3961
    6118   15645.3491
    6119   15543.1908
    6120   15707.3507
    6121   15485.0911
    6122   15543.2793
    6123   15580.9120
    6124   15859.4829
    6125   15927.7816
    6126   15689.7987
    6127   15737.2572
    6128   15567.4943
    6129   15405.1307
    6130   15600.5744
    6131   15471.3238
    6132   15654.6691
    6133   15628.2228
    6134   15624.5926
    6135   15796.7526
    6136   15680.2146
    6137   15668.4248
    6138   15913.1792
    6139   15687.3535
    6140   15946.7970
    6141   15815.2053
    6142   15691.1765
    6143   16153.0264
    6144   15742.2621
    6145   15908.5002
    6146   15874.0401
    6147   15955.9801
    6148   15787.3825
    6149   15719.6413
    6150   15713.3746
    6151   15752.9455
    6152   15677.8589
    6153   15923.4594
    6154   16014.7038
    6155   15743.9370
    6156   15934.9254
    6157   15711.0442
    6158   16085.8227
    6159   15603.1378
    6160   15837.5086
    6161   15594.1953
    6162   15598.1245
    6163   15890.3482
    6164   15815.5964
    6165   15991.7876
    6166   15877.5344
    6167   15699.5976
    6168   15708.3321
    6169   15864.0423
    6170   15651.0804
    6171   15674.0949
    6172   15541.2320
    6173   15377.6365
    6174   15516.5046
    6175   15840.9287
    6176   15454.9430
    6177   15496.8820
    6178   15508.7371
    6179   15293.5072
    6180   15634.6620
    6181   15245.4982
    6182   15474.0158
    6183   15417.6427
    6184   15645.1847
    6185   15798.1743
    6186   15702.0011
    6187   15536.1091
    6188   15870.3795
    6189   15875.4279
    6190   15611.5158
    6191   15662.4580
    6192   15829.8367
    6193   15678.7823
    6194   15877.8778
    6195   15793.5212
    6196   15646.9020
    6197   15892.7880
    6198   15646.6302
    6199   15650.8643
    6200   15645.5144
    6201   15503.9002
    6202   15444.5808
    6203   15657.3604
    6204   15886.2687
    6205   15711.0966
    6206   15270.5553
    6207   15663.5278
    6208   15753.7990
    6209   15805.3803
    6210   16013.2751
    6211   15654.7843
    6212   15622.9589
    6213   15724.4396
    6214   15450.0814
    6215   15569.6640
    6216   15656.7812
    6217   15551.0292
    6218   15730.7893
    6219   15640.0906
    6220   15679.1549
    6221   15830.8453
    6222   15654.7968
    6223   15807.7053
    6224   15325.5975
    6225   15807.2488
    6226   15736.3932
    6227   15800.5137
    6228   15516.1695
    6229   15696.7835
    6230   15639.1705
    6231   15443.1041
    6232   15539.7353
    6233   15662.9796
    6234   15469.9669
    6235   15574.7969
    6236   15528.2300
    6237   15943.4698
    6238   15826.7305
    6239   15711.1443
    6240   15550.1150
    6241   15760.1725
    6242   16052.0984
    6243   15910.8251
    6244   15750.6761
    6245   15901.5856
    6246   15994.9675
    6247   15991.2201
    6248   15917.6310
    6249   15663.0559
    6250   16039.9982
    6251   15757.1333
    6252   15844.6338
    6253   15764.0840
    6254   15618.0536
    6255   15924.6611
    6256   15499.7746
    6257   15559.9765
    6258   15720.8884
    6259   15897.6969
    6260   15779.6602
    6261   15912.2510
    6262   15907.5526
    6263   15792.1585
    6264   15952.4109
    6265   16139.2682
    6266   15843.8706
    6267   15764.7102
    6268   15579.8786
    6269   15823.5468
    6270   15935.9913
    6271   15811.3103
    6272   15775.8530
    6273   15729.2014
    6274   15758.3329
    6275   15751.8856
    6276   15656.6991
    6277   15821.2737
    6278   15579.0373
    6279   15672.5515
    6280   15526.7757
    6281   15611.8291
    6282   15630.9468
    6283   15748.6705
    6284   15414.1129
    6285   15666.4184
    6286   15550.7559
    6287   15631.8311
    6288   15726.3596
    6289   15679.1510
    6290   15763.1122
    6291   15384.8872
    6292   15678.8338
    6293   15513.0977
    6294   15644.2978
    6295   15755.7116
    6296   15484.2275
    6297   15589.1184
    6298   15648.6944
    6299   15614.4883
    6300   15688.7091
    6301   15828.5653
    6302   15622.7118
    6303   15656.4632
    6304   15270.0302
    6305   15555.2498
    6306   15767.7578
    6307   15632.4433
    6308   15797.6139
    6309   15868.9960
    6310   15379.4298
    6311   15470.7187
    6312   15611.9715
    6313   15230.3662
    6314   15578.4995
    6315   15545.6394
    6316   15419.2166
    6317   15453.9529
    6318   15513.8229
    6319   15517.9357
    6320   15568.8797
    6321   15526.3148
    6322   15729.9551
    6323   15658.2429
    6324   15624.8161
    6325   15883.4353
    6326   15762.8120
    6327   15574.7535
    6328   15682.7539
    6329   15955.6883
    6330   15795.1803
    6331   15850.7124
    6332   15919.5156
    6333   15754.4815
    6334   15760.9922
    6335   15482.8692
    6336   15573.0758
    6337   15662.9183
    6338   15552.9540
    6339   15588.6283
    6340   15785.0608
    6341   15614.3851
    6342   15836.1482
    6343   15609.0516
    6344   15334.9024
    6345   15637.4423
    6346   15751.4491
    6347   15862.0682
    6348   15573.5066
    6349   15774.7735
    6350   15886.9130
    6351   15750.6430
    6352   15408.5048
    6353   15726.5744
    6354   15629.7010
    6355   15867.3224
    6356   15759.9979
    6357   15686.2158
    6358   15750.2177
    6359   15728.7657
    6360   15723.6215
    6361   15709.8632
    6362   15421.4245
    6363   15418.0629
    6364   15437.9981
    6365   15599.2474
    6366   15492.7924
    6367   15507.3107
    6368   15415.9524
    6369   15599.1665
    6370   15594.5556
    6371   15557.8543
    6372   15629.6157
    6373   15727.7957
    6374   15717.7935
    6375   15473.7873
    6376   15618.6553
    6377   15484.0780
    6378   15571.6007
    6379   15508.5260
    6380   15615.5063
    6381   15522.1756
    6382   15618.3233
    6383   15594.7728
    6384   15512.8118
    6385   15292.5594
    6386   15371.4745
    6387   15568.1162
    6388   15369.5792
    6389   15503.9247
    6390   15554.7065
    6391   15300.4853
    6392   15402.6822
    6393   15332.3870
    6394   15449.3154
    6395   15346.2330
    6396   15345.3805
    6397   15248.8276
    6398   15317.2204
    6399   15175.6774
    6400   15280.3006
    6401   15279.8134
    6402   15531.2800
    6403   15455.6390
    6404   15659.1542
    6405   15660.7353
    6406   15701.3184
    6407   15615.8106
    6408   15706.1646
    6409   15476.1903
    6410   15491.3830
    6411   15488.2592
    6412   15482.8289
    6413   15347.5776
    6414   15341.9072
    6415   15364.2756
    6416   15160.5486
    6417   15492.7554
    6418   15161.9948
    6419   15518.4114
    6420   15163.0592
    6421   15335.1797
    6422   15333.1026
    6423   15341.5180
    6424   15267.1332
    6425   15500.8042
    6426   15545.7356
    6427   15136.9881
    6428   15297.8150
    6429   15223.5175
    6430   15100.1917
    6431   15393.9736
    6432   15397.8284
    6433   15449.6865
    6434   15613.7618
    6435   15241.3735
    6436   15541.6219
    6437   15111.0714
    6438   15185.0445
    6439   15274.3461
    6440   15203.6163
    6441   15110.4438
    6442   15291.9096
    6443   14978.4671
    6444   14899.9545
    6445   15131.5481
    6446   15048.6078
    6447   15205.4162
    6448   15404.3383
    6449   15112.7362
    6450   15374.5793
    6451   15153.5163
    6452   15357.1385
    6453   15259.5153
    6454   15310.9549
    6455   15226.5429
    6456   15356.7728
    6457   15606.5344
    6458   15311.7176
    6459   15116.3476
    6460   15431.8230
    6461   15485.2588
    6462   15569.7514
    6463   15483.0467
    6464   15533.5763
    6465   15482.3712
    6466   15278.7201
    6467   15492.6740
    6468   15180.6898
    6469   15274.0319
    6470   15206.6455
    6471   15331.4504
    6472   15044.5704
    6473   15347.2895
    6474   15099.4856
    6475   15351.3738
    6476   15375.1520
    6477   15274.4100
    6478   15377.6820
    6479   15210.5213
    6480   15435.6798
    6481   15137.2387
    6482   15370.8985
    6483   15299.7984
    6484   15453.1021
    6485   15143.6226
    6486   15230.2837
    6487   15336.8265
    6488   15402.4804
    6489   15357.8378
    6490   15542.2130
    6491   15359.7048
    6492   15286.3886
    6493   15226.1206
    6494   15318.2877
    6495   15081.8083
    6496   15068.4440
    6497   15015.8858
    6498   15303.2149
    6499   15151.8543
    6500   15006.1905
    6501   15228.5032
    6502   15006.8908
    6503   15574.7592
    6504   15202.0184
    6505   15327.7100
    6506   15399.5564
    6507   15314.6431
    6508   15392.7583
    6509   15083.1047
    6510   15233.9783
    6511   15385.4736
    6512   15343.4488
    6513   15372.8210
    6514   15028.9908
    6515   15142.2559
    6516   15302.6252
    6517   15249.8801
    6518   15176.8671
    6519   15211.6527
    6520   15467.9146
    6521   15364.8827
    6522   15302.4181
    6523   15127.0740
    6524   15309.4760
    6525   15237.2302
    6526   15340.1423
    6527   15387.1124
    6528   15467.6466
    6529   15241.2719
    6530   15489.6291
    6531   15444.7782
    6532   15314.4892
    6533   15167.6399
    6534   15126.8306
    6535   15054.9563
    6536   15088.5942
    6537   15190.7045
    6538   15152.0443
    6539   15065.8875
    6540   15303.7349
    6541   15140.9787
    6542   15158.5967
    6543   15327.2129
    6544   15343.7823
    6545   15247.0927
    6546   15531.7193
    6547   15365.2435
    6548   15194.5378
    6549   15178.6783
    6550   15148.7239
    6551   15136.1735
    6552   15245.7003
    6553   15462.1674
    6554   15194.5763
    6555   15403.4342
    6556   15171.7264
    6557   15098.6926
    6558   15584.9151
    6559   15448.3456
    6560   15391.9542
    6561   15299.6414
    6562   15252.7488
    6563   15241.9243
    6564   15313.3633
    6565   15245.5429
    6566   15407.8526
    6567   15276.7787
    6568   15657.3069
    6569   15504.0249
    6570   15348.8943
    6571   15229.3969
    6572   15671.3295
    6573   15226.7929
    6574   15435.8168
    6575   15107.7667
    6576   15442.1307
    6577   15461.2854
    6578   15492.0913
    6579   15157.7671
    6580   15362.7915
    6581   15327.9792
    6582   15394.5095
    6583   15425.1903
    6584   15536.8888
    6585   15164.4917
    6586   15615.3802
    6587   15252.8005
    6588   15419.1179
    6589   15218.2057
    6590   15445.3604
    6591   15405.5111
    6592   15449.5688
    6593   15201.0833
    6594   15310.8758
    6595   15301.4285
    6596   15256.3215
    6597   15350.6826
    6598   15208.4349
    6599   15153.8813
    6600   15192.0851
    6601   15048.4927
    6602   15247.0253
    6603   15460.7051
    6604   15232.0537
    6605   15592.9193
    6606   15281.2515
    6607   15382.5096
    6608   15366.7695
    6609   15326.1116
    6610   15305.9878
    6611   15417.8894
    6612   15342.3813
    6613   15503.3978
    6614   15446.1877
    6615   15391.3752
    6616   15153.6836
    6617   15299.7908
    6618   15192.0056
    6619   15438.7467
    6620   15461.4712
    6621   15354.0055
    6622   15553.4748
    6623   15427.8147
    6624   15396.3674
    6625   15503.0885
    6626   15410.8963
    6627   15256.6493
    6628   15494.5871
    6629   15466.4719
    6630   15441.4622
    6631   15488.1264
    6632   15073.8998
    6633   15157.4514
    6634   15256.9426
    6635   15528.1661
    6636   15423.5845
    6637   15276.6286
    6638   15079.0588
    6639   15491.6472
    6640   14917.2460
    6641   15240.3238
    6642   15274.5835
    6643   15252.7598
    6644   15164.0370
    6645   15184.0822
    6646   15314.0391
    6647   15240.8607
    6648   15167.4559
    6649   15171.3737
    6650   15287.7727
    6651   14968.8442
    6652   15178.1029
    6653   15231.0899
    6654   15389.2192
    6655   15245.9954
    6656   15210.2945
    6657   15196.2184
    6658   15270.5222
    6659   15233.9473
    6660   15201.9573
    6661   15221.8689
    6662   15371.3865
    6663   15609.6486
    6664   15347.8416
    6665   15412.8085
    6666   15208.3212
    6667   15361.5314
    6668   15515.2296
    6669   15545.9613
    6670   15523.9328
    6671   15419.8839
    6672   15449.4449
    6673   15442.6804
    6674   15373.9679
    6675   15264.2819
    6676   15463.0995
    6677   15488.6344
    6678   15196.3429
    6679   15428.8523
    6680   15336.8641
    6681   15463.9901
    6682   15282.4126
    6683   15233.6015
    6684   15536.7369
    6685   15292.3614
    6686   15316.4181
    6687   15119.1602
    6688   15235.7601
    6689   15440.0597
    6690   15230.1224
    6691   15032.8886
    6692   15276.9720
    6693   15110.3525
    6694   15468.3893
    6695   15303.0489
    6696   15055.2403
    6697   15165.8770
    6698   15322.8233
    6699   15335.7906
    6700   15336.6482
    6701   15298.5666
    6702   15421.9176
    6703   15513.5857
    6704   15366.7132
    6705   15674.6045
    6706   15195.9667
    6707   15474.5771
    6708   15268.2484
    6709   15517.3760
    6710   15239.5375
    6711   15542.2846
    6712   15480.7897
    6713   15474.0143
    6714   15199.7503
    6715   15385.3953
    6716   15210.7137
    6717   15478.3848
    6718   15342.5602
    6719   15367.4046
    6720   15308.0283
    6721   15165.6355
    6722   15135.6904
    6723   15290.7804
    6724   15141.4334
    6725   15207.9321
    6726   15256.7825
    6727   15184.2778
    6728   15210.5969
    6729   15315.2844
    6730   15281.7210
    6731   15240.1099
    6732   15042.7224
    6733   15134.3124
    6734   14905.8059
    6735   15243.7517
    6736   15129.8064
    6737   15489.9251
    6738   15346.3062
    6739   15369.1259
    6740   15557.5863
    6741   15235.7620
    6742   15307.7785
    6743   15379.3723
    6744   15208.0683
    6745   15122.5414
    6746   15116.6934
    6747   15389.0524
    6748   15293.3557
    6749   15348.5546
    6750   15634.1612
    6751   15467.0523
    6752   15473.0845
    6753   15522.0227
    6754   15477.4617
    6755   15139.2410
    6756   15216.9452
    6757   15097.2187
    6758   15325.7215
    6759   15387.2313
    6760   15356.8380
    6761   15351.6382
    6762   15093.7407
    6763   15591.0671
    6764   15063.6111
    6765   15157.4218
    6766   15208.5434
    6767   15109.5354
    6768   15180.6408
    6769   15198.3298
    6770   14997.7822
    6771   15041.8106
    6772   15273.9661
    6773   15137.3063
    6774   15081.2915
    6775   15308.0235
    6776   15311.5734
    6777   15076.4022
    6778   15323.4056
    6779   15365.9439
    6780   15157.3161
    6781   15175.7701
    6782   15464.7305
    6783   15371.1963
    6784   15478.2259
    6785   15353.9499
    6786   15228.0317
    6787   15241.1884
    6788   15169.4338
    6789   15278.8294
    6790   15067.3716
    6791   15209.2082
    6792   15203.5397
    6793   15123.9932
    6794   15159.2088
    6795   15223.2979
    6796   15247.1776
    6797   15123.4440
    6798   15234.7241
    6799   15132.3656
    6800   15138.1856
    6801   15343.0676
    6802   15328.8019
    6803   15435.5515
    6804   15386.3921
    6805   15537.3644
    6806   15296.2288
    6807   15462.4734
    6808   15573.8523
    6809   15390.7658
    6810   15527.7372
    6811   15414.8683
    6812   15314.3891
    6813   15163.8499
    6814   15324.8343
    6815   15500.5057
    6816   15058.2165
    6817   15060.6852
    6818   15057.0128
    6819   15095.6973
    6820   15138.7450
    6821   15052.2714
    6822   15240.6156
    6823   15194.1918
    6824   15042.7368
    6825   15068.8481
    6826   15161.1947
    6827   15241.5054
    6828   15431.4852
    6829   15307.9569
    6830   15187.2845
    6831   15337.1393
    6832   15498.6718
    6833   15363.4498
    6834   15283.9981
    6835   15528.3623
    6836   15699.8074
    6837   15539.9851
    6838   15677.2473
    6839   15881.4956
    6840   15795.5033
    6841   15441.2885
    6842   15660.1691
    6843   15604.7215
    6844   15440.7943
    6845   15473.5582
    6846   15780.8725
    6847   15779.8172
    6848   15546.4521
    6849   15794.3504
    6850   15840.7252
    6851   15596.8965
    6852   15671.4590
    6853   15409.2585
    6854   15593.0070
    6855   15529.7238
    6856   15528.7755
    6857   15267.6489
    6858   15614.3782
    6859   15209.0613
    6860   15383.6722
    6861   15311.6861
    6862   15258.0234
    6863   15454.2729
    6864   15313.6613
    6865   15343.1888
    6866   15277.2304
    6867   15337.9122
    6868   15175.3112
    6869   15494.8105
    6870   15430.1910
    6871   15261.6113
    6872   15294.0354
    6873   15222.9701
    6874   15710.6661
    6875   15175.0946
    6876   15248.0953
    6877   15368.6983
    6878   15221.1258
    6879   15250.9481
    6880   15363.8165
    6881   14947.3456
    6882   14923.5711
    6883   15124.1612
    6884   15271.1379
    6885   15193.2745
    6886   15338.5810
    6887   15130.4035
    6888   14970.2491
    6889   15248.0549
    6890   15405.4226
    6891   15121.9635
    6892   15264.7282
    6893   15283.3546
    6894   15295.3327
    6895   15194.6848
    6896   15340.6054
    6897   15436.1142
    6898   15462.7180
    6899   15371.2214
    6900   15338.1863
    6901   15502.6280
    6902   15483.7564
    6903   15681.2203
    6904   15597.7158
    6905   15549.0176
    6906   15603.8711
    6907   15930.9341
    6908   15656.9158
    6909   15573.3623
    6910   15671.5187
    6911   15415.9489
    6912   15762.1494
    6913   15460.6947
    6914   15762.8173
    6915   15575.6045
    6916   15484.4521
    6917   15893.2712
    6918   15978.6581
    6919   15634.3220
    6920   15807.8952
    6921   15587.5026
    6922   15742.2898
    6923   15489.2713
    6924   15722.8088
    6925   15658.7364
    6926   15739.4003
    6927   15212.2047
    6928   15495.8331
    6929   15587.2522
    6930   15594.5512
    6931   15852.3781
    6932   15398.1055
    6933   15560.8230
    6934   15493.8538
    6935   15474.1845
    6936   15522.6782
    6937   15396.7225
    6938   15455.9823
    6939   15555.4967
    6940   15112.6920
    6941   15463.7273
    6942   15514.6443
    6943   15361.8577
    6944   15659.7740
    6945   15438.1205
    6946   15410.4088
    6947   15666.5902
    6948   15651.9445
    6949   15476.0007
    6950   15641.6808
    6951   15710.2083
    6952   15447.3132
    6953   15695.2133
    6954   15518.9205
    6955   15782.2705
    6956   15638.8164
    6957   15736.1790
    6958   15448.6667
    6959   15534.7220
    6960   15575.2285
    6961   15742.1237
    6962   15311.5693
    6963   15764.9922
    6964   15569.1739
    6965   15629.5938
    6966   15667.3403
    6967   15394.5889
    6968   15334.8777
    6969   15273.0722
    6970   15525.6500
    6971   15434.8036
    6972   15538.3252
    6973   15710.7766
    6974   15640.9245
    6975   15545.2328
    6976   15367.6744
    6977   15693.9443
    6978   15519.7611
    6979   15641.9984
    6980   15657.3070
    6981   15544.4560
    6982   15393.1400
    6983   15521.1690
    6984   15649.8186
    6985   15683.3806
    6986   15378.5348
    6987   15760.6905
    6988   15564.7992
    6989   15477.6879
    6990   15480.6082
    6991   15427.3478
    6992   15304.7697
    6993   15400.7409
    6994   15496.1678
    6995   15241.9379
    6996   15403.2778
    6997   15176.9264
    6998   15398.8790
    6999   15512.8920
    7000   15447.0778
    7001   15336.7985
    7002   15397.9937
    7003   15414.4212
    7004   15390.8889
    7005   15492.9697
    7006   15476.3812
    7007   15326.8648
    7008   15299.4477
    7009   15389.0130
    7010   14990.6087
    7011   15054.6502
    7012   15287.8925
    7013   15384.5992
    7014   15471.2756
    7015   15200.0889
    7016   15060.9004
    7017   15222.3842
    7018   15031.8616
    7019   15170.7899
    7020   15334.9140
    7021   15109.1717
    7022   15257.0605
    7023   15176.0237
    7024   15106.9032
    7025   15493.2046
    7026   14924.3207
    7027   14987.9659
    7028   15214.3374
    7029   15465.4514
    7030   15438.2423
    7031   15335.9092
    7032   15597.2167
    7033   15311.1208
    7034   15290.5252
    7035   15332.3974
    7036   15394.8384
    7037   15191.7552
    7038   15107.0137
    7039   15436.7182
    7040   15193.7930
    7041   15399.7470
    7042   15572.9742
    7043   15376.4410
    7044   15108.1250
    7045   15310.3111
    7046   15276.6285
    7047   15357.5734
    7048   15333.5056
    7049   15187.8175
    7050   15270.9548
    7051   15302.7536
    7052   15069.5422
    7053   14991.9416
    7054   15149.3556
    7055   15380.7402
    7056   15427.6821
    7057   15354.7796
    7058   15263.7865
    7059   15350.5668
    7060   15379.3359
    7061   15262.2251
    7062   15588.3439
    7063   15332.0676
    7064   15430.4583
    7065   15280.2759
    7066   15464.9480
    7067   15290.5128
    7068   15566.1027
    7069   15351.0558
    7070   15456.0289
    7071   15408.4048
    7072   15331.0068
    7073   15370.8808
    7074   15156.4931
    7075   15342.0464
    7076   15337.8074
    7077   15439.3622
    7078   15652.5672
    7079   15538.2057
    7080   15321.0034
    7081   15687.6244
    7082   15325.9435
    7083   15420.0454
    7084   15802.1578
    7085   15642.0345
    7086   15677.0192
    7087   15714.9473
    7088   15431.9397
    7089   15626.4352
    7090   15686.4964
    7091   15688.7961
    7092   15419.9432
    7093   15422.1025
    7094   15492.9064
    7095   15347.7567
    7096   15779.8217
    7097   15401.7717
    7098   15312.8267
    7099   15289.1982
    7100   15540.3142
    7101   15604.6940
    7102   15694.9977
    7103   15290.7754
    7104   15316.5757
    7105   15363.8633
    7106   15404.4488
    7107   15439.0551
    7108   15529.2619
    7109   15425.4107
    7110   15499.3721
    7111   15335.5678
    7112   15246.3940
    7113   15289.6789
    7114   15567.1687
    7115   15289.8507
    7116   15301.0172
    7117   15436.5241
    7118   15489.5928
    7119   15818.9909
    7120   15601.5683
    7121   15336.6586
    7122   15962.2685
    7123   15591.7274
    7124   15565.4752
    7125   15793.6122
    7126   15760.5423
    7127   15657.4593
    7128   15788.9876
    7129   16001.9787
    7130   15780.4124
    7131   15911.2335
    7132   15929.4756
    7133   15863.6973
    7134   15715.6237
    7135   15501.3685
    7136   15659.6908
    7137   15784.9158
    7138   15663.0339
    7139   15781.2853
    7140   15623.5588
    7141   15654.3903
    7142   15299.7360
    7143   15376.5179
    7144   15752.2959
    7145   15574.5019
    7146   15592.1436
    7147   15773.8374
    7148   15613.2566
    7149   15727.0691
    7150   15407.3015
    7151   15521.6981
    7152   15562.1096
    7153   15510.4688
    7154   15538.7440
    7155   15489.4707
    7156   15432.8685
    7157   15495.8586
    7158   15374.1187
    7159   15345.7070
    7160   15167.0813
    7161   15287.6612
    7162   15143.2600
    7163   15209.2085
    7164   15451.1974
    7165   15374.0771
    7166   15461.5251
    7167   15511.8859
    7168   15441.9730
    7169   15396.8292
    7170   15155.3153
    7171   15498.9711
    7172   15465.6120
    7173   15322.2618
    7174   15374.8215
    7175   15206.4362
    7176   15219.3139
    7177   15351.9818
    7178   15275.5870
    7179   15276.1552
    7180   15385.8779
    7181   15299.3502
    7182   15354.9740
    7183   15438.6601
    7184   15410.1549
    7185   15659.1068
    7186   15368.2391
    7187   15298.9326
    7188   15297.3368
    7189   15308.2788
    7190   15689.2893
    7191   15443.2125
    7192   15321.9229
    7193   15481.1642
    7194   15301.4854
    7195   15559.4833
    7196   15354.3425
    7197   15654.9063
    7198   15563.9515
    7199   15584.3240
    7200   15495.9618
    7201   15450.6529
    7202   15315.3619
    7203   15588.8479
    7204   15271.7672
    7205   15440.8518
    7206   15255.3162
    7207   15361.0349
    7208   15351.4681
    7209   15338.0763
    7210   15518.2478
    7211   15132.4335
    7212   15366.6335
    7213   15576.1545
    7214   15413.7829
    7215   15434.5904
    7216   15613.2978
    7217   15188.1106
    7218   15391.5353
    7219   15497.7128
    7220   15515.4431
    7221   15363.7899
    7222   15448.5987
    7223   15450.5464
    7224   15514.0947
    7225   15548.3782
    7226   15554.3586
    7227   15624.0959
    7228   15141.6172
    7229   15794.4158
    7230   15501.7087
    7231   15883.1770
    7232   15414.6815
    7233   15762.2299
    7234   15691.2260
    7235   15644.3319
    7236   15734.8805
    7237   15489.6259
    7238   15446.5813
    7239   15317.5504
    7240   15053.1853
    7241   15114.8537
    7242   15288.4932
    7243   15252.5184
    7244   15315.4822
    7245   15063.2611
    7246   15521.4647
    7247   15348.6481
    7248   15468.1256
    7249   15520.5295
    7250   15440.6805
    7251   15312.8436
    7252   15200.9282
    7253   15227.1956
    7254   15193.6627
    7255   15282.1287
    7256   15216.9849
    7257   14995.4407
    7258   15320.4455
    7259   15074.5363
    7260   15207.4048
    7261   15042.4536
    7262   15337.1853
    7263   15106.4102
    7264   15043.9529
    7265   15288.0041
    7266   15254.0273
    7267   15234.0630
    7268   15050.4927
    7269   15199.2924
    7270   15468.5607
    7271   15090.9140
    7272   15505.2533
    7273   14986.9665
    7274   15177.9514
    7275   15293.3124
    7276   15367.9822
    7277   15226.4066
    7278   15321.4910
    7279   15311.0717
    7280   15395.3876
    7281   15818.5301
    7282   15425.4657
    7283   15449.0621
    7284   15548.7798
    7285   15583.3227
    7286   15392.8363
    7287   15363.3490
    7288   15281.3384
    7289   15485.3130
    7290   15406.8113
    7291   15181.0910
    7292   15541.1349
    7293   15363.8734
    7294   15150.5129
    7295   15594.1755
    7296   15430.6270
    7297   15429.3381
    7298   15504.0345
    7299   15630.9137
    7300   15633.1878
    7301   15723.9050
    7302   15553.5251
    7303   15240.8099
    7304   15521.7262
    7305   15464.7583
    7306   15825.5401
    7307   15552.4707
    7308   15252.3513
    7309   15374.0817
    7310   15376.8589
    7311   15259.0822
    7312   15324.0069
    7313   15309.2437
    7314   15294.3680
    7315   15465.1460
    7316   15458.4083
    7317   15463.9497
    7318   15426.4640
    7319   15474.5739
    7320   15593.6231
    7321   15544.8620
    7322   15460.6854
    7323   15328.7974
    7324   15587.3946
    7325   15397.5552
    7326   15566.6828
    7327   15392.1899
    7328   15267.6050
    7329   15488.1887
    7330   15253.6382
    7331   15332.2011
    7332   15530.6072
    7333   15475.8275
    7334   15343.6965
    7335   15358.2559
    7336   15290.9725
    7337   15573.0340
    7338   15587.7157
    7339   15564.1004
    7340   15375.5951
    7341   15536.9827
    7342   15436.3959
    7343   15401.7911
    7344   15492.6877
    7345   15642.7497
    7346   15625.9099
    7347   15854.3075
    7348   15604.2074
    7349   15886.4731
    7350   15999.4036
    7351   15925.2611
    7352   15827.0203
    7353   15879.0853
    7354   15616.3900
    7355   15572.0376
    7356   15885.8952
    7357   15803.5124
    7358   15444.8441
    7359   15682.3445
    7360   15282.3817
    7361   15654.9413
    7362   15717.2089
    7363   15711.1062
    7364   15771.9964
    7365   15726.6541
    7366   15612.4442
    7367   15778.1180
    7368   15874.3653
    7369   15682.1919
    7370   15712.2749
    7371   15535.7059
    7372   15843.2169
    7373   15413.3442
    7374   15871.0422
    7375   15524.3054
    7376   15664.5346
    7377   15410.5752
    7378   15523.7629
    7379   15484.8578
    7380   15687.8696
    7381   15558.9273
    7382   15638.0323
    7383   15547.5095
    7384   15665.8358
    7385   15528.6426
    7386   15669.1244
    7387   15917.7359
    7388   15698.9642
    7389   15996.6462
    7390   15866.5205
    7391   15705.7804
    7392   15788.8064
    7393   15736.9676
    7394   15535.5216
    7395   15523.3711
    7396   15639.2390
    7397   15696.5378
    7398   15682.9941
    7399   15888.2804
    7400   15764.6136
    7401   15637.7769
    7402   15707.4387
    7403   15378.1013
    7404   15516.5268
    7405   15791.2833
    7406   16001.0557
    7407   15646.9986
    7408   15639.0510
    7409   15641.7600
    7410   15962.2649
    7411   15730.9857
    7412   15702.2006
    7413   15839.8898
    7414   15977.2938
    7415   15620.8317
    7416   15798.9238
    7417   15520.6303
    7418   15647.9795
    7419   15646.1936
    7420   15698.8101
    7421   15546.5541
    7422   15703.1642
    7423   15731.1030
    7424   15465.6600
    7425   15619.8477
    7426   15553.2576
    7427   15405.2212
    7428   15623.6561
    7429   15415.2937
    7430   15536.7941
    7431   15570.0686
    7432   15473.5240
    7433   15861.1464
    7434   15483.8107
    7435   15669.2343
    7436   15599.6365
    7437   15605.6686
    7438   15353.1297
    7439   15351.4744
    7440   15360.2557
    7441   15507.5419
    7442   15327.8731
    7443   15327.4769
    7444   15430.9441
    7445   15486.1862
    7446   15135.3176
    7447   15387.7839
    7448   15554.2489
    7449   15437.0123
    7450   15473.8118
    7451   15415.1202
    7452   15643.3264
    7453   15615.9313
    7454   15505.1475
    7455   15531.5088
    7456   15509.6282
    7457   15546.2021
    7458   15551.0805
    7459   15421.7967
    7460   15530.9075
    7461   15226.8515
    7462   15584.0098
    7463   15538.7887
    7464   15794.9876
    7465   15909.9202
    7466   15743.3697
    7467   15701.1117
    7468   16045.3360
    7469   16045.2872
    7470   15669.0386
    7471   15682.6500
    7472   15697.0399
    7473   15822.1312
    7474   15726.1080
    7475   15509.3962
    7476   15659.0778
    7477   15695.7275
    7478   15803.9329
    7479   15331.3417
    7480   15511.5228
    7481   15222.9367
    7482   15436.3166
    7483   15490.0824
    7484   15503.0999
    7485   15284.4362
    7486   15693.2454
    7487   15443.2781
    7488   15400.7936
    7489   15522.2555
    7490   15391.3752
    7491   15477.5257
    7492   15363.5950
    7493   15481.4282
    7494   15425.4497
    7495   15508.5849
    7496   15606.8594
    7497   15455.4343
    7498   15620.3062
    7499   15506.8855
    7500   15484.0427
    7501   15648.6690
    7502   15511.8379
    7503   15571.9467
    7504   15619.3419
    7505   15573.2261
    7506   15296.9287
    7507   15384.7135
    7508   15680.7702
    7509   15448.0749
    7510   15383.1608
    7511   15439.5349
    7512   15115.2795
    7513   15595.4277
    7514   15636.8563
    7515   15424.7504
    7516   15472.4571
    7517   15446.7661
    7518   15520.8559
    7519   15463.9020
    7520   15544.0284
    7521   15404.5255
    7522   15456.3563
    7523   15930.3241
    7524   15753.5402
    7525   15811.4541
    7526   15660.1889
    7527   15925.4705
    7528   15807.9203
    7529   15791.4446
    7530   15693.8415
    7531   15757.0825
    7532   15689.1177
    7533   15469.3096
    7534   15646.4325
    7535   15845.8655
    7536   15991.3351
    7537   15749.9828
    7538   15550.1117
    7539   15545.4516
    7540   15992.8591
    7541   15871.0693
    7542   15708.8659
    7543   15830.9053
    7544   15457.9405
    7545   15638.1162
    7546   15410.7205
    7547   15693.6512
    7548   15460.1876
    7549   15602.8130
    7550   15521.6962
    7551   15504.9145
    7552   15742.5396
    7553   15402.2564
    7554   15686.5384
    7555   15567.7647
    7556   15688.5999
    7557   15765.4945
    7558   15707.7918
    7559   15698.3678
    7560   15679.4964
    7561   15780.5118
    7562   15618.0474
    7563   15673.0733
    7564   15441.3101
    7565   15478.4013
    7566   15681.8125
    7567   15371.1094
    7568   15535.8832
    7569   15396.9227
    7570   15463.1284
    7571   15822.2789
    7572   15779.4066
    7573   15726.6866
    7574   15850.4292
    7575   15655.0532
    7576   15760.9882
    7577   15666.2083
    7578   15708.4851
    7579   15695.8748
    7580   15562.1583
    7581   15750.7142
    7582   15555.7281
    7583   15889.3124
    7584   15759.8596
    7585   15830.5196
    7586   15590.6936
    7587   15628.0538
    7588   15926.1267
    7589   15594.8949
    7590   15662.0617
    7591   15889.2969
    7592   15959.4444
    7593   15492.5482
    7594   15495.1829
    7595   15929.4953
    7596   15570.1080
    7597   15589.2730
    7598   15680.6001
    7599   15715.2405
    7600   15614.7900
    7601   15644.4271
    7602   15780.5168
    7603   15834.9244
    7604   15824.8798
    7605   15780.4695
    7606   15753.4790
    7607   15922.3638
    7608   15886.6653
    7609   16001.2054
    7610   15845.3801
    7611   15688.4072
    7612   15870.1953
    7613   15853.9443
    7614   15961.8520
    7615   15804.4052
    7616   15798.1792
    7617   15855.6760
    7618   15893.6101
    7619   15875.0583
    7620   15867.1675
    7621   15639.2791
    7622   16045.2519
    7623   15862.7373
    7624   15782.7061
    7625   15560.3603
    7626   15827.2176
    7627   15787.2853
    7628   15657.8393
    7629   15764.9267
    7630   15991.9106
    7631   15664.2527
    7632   15908.5988
    7633   15986.0462
    7634   15670.2570
    7635   15710.7670
    7636   15648.3543
    7637   15836.9766
    7638   15641.4761
    7639   15675.3634
    7640   15750.6300
    7641   15784.4550
    7642   15752.8874
    7643   15835.2525
    7644   15638.6773
    7645   15676.0658
    7646   15839.3815
    7647   15425.8630
    7648   15699.6894
    7649   15539.3885
    7650   15758.9786
    7651   15507.4646
    7652   15754.2042
    7653   15883.2198
    7654   16067.9837
    7655   15568.9556
    7656   15625.7564
    7657   15869.3187
    7658   15517.2110
    7659   15485.6531
    7660   15711.4371
    7661   15439.3608
    7662   15426.7741
    7663   15705.4782
    7664   15604.2542
    7665   15464.6528
    7666   15843.9650
    7667   15393.5016
    7668   15435.5964
    7669   15384.8143
    7670   15753.8608
    7671   15451.4226
    7672   15459.7720
    7673   15654.7483
    7674   15577.7568
    7675   15468.7195
    7676   15621.7631
    7677   15723.7355
    7678   15472.2500
    7679   15657.4931
    7680   15599.1057
    7681   15739.0013
    7682   15633.9712
    7683   15649.8401
    7684   15945.9264
    7685   15513.3909
    7686   15617.9776
    7687   15384.1707
    7688   15383.0351
    7689   15526.5178
    7690   15448.0893
    7691   15536.0933
    7692   15707.1494
    7693   15413.2281
    7694   15536.4235
    7695   15495.5883
    7696   15548.5812
    7697   15745.9788
    7698   15651.5277
    7699   15602.1417
    7700   15575.5829
    7701   15685.7834
    7702   15736.6181
    7703   15579.3744
    7704   15921.8559
    7705   15862.9346
    7706   15707.2223
    7707   15692.0084
    7708   15642.1786
    7709   15744.4988
    7710   15763.1994
    7711   15647.4672
    7712   15700.9170
    7713   15575.9868
    7714   15871.2538
    7715   15795.8569
    7716   15486.7918
    7717   16020.0536
    7718   15772.5802
    7719   15822.8544
    7720   15696.3843
    7721   15784.6810
    7722   15837.3975
    7723   15570.7842
    7724   15366.6926
    7725   15730.7456
    7726   15740.0335
    7727   15667.5829
    7728   15836.3804
    7729   15622.6033
    7730   15687.9271
    7731   15821.4361
    7732   15725.7620
    7733   15489.7334
    7734   15668.6507
    7735   15503.2270
    7736   15846.8241
    7737   15603.5102
    7738   15830.6964
    7739   15669.3949
    7740   15951.3270
    7741   15667.1737
    7742   15892.7203
    7743   15469.6524
    7744   15517.0573
    7745   15233.7714
    7746   15545.3911
    7747   15725.0323
    7748   15484.1888
    7749   15445.6619
    7750   15418.5055
    7751   15388.6812
    7752   15738.8760
    7753   15505.4692
    7754   15505.6668
    7755   15286.8157
    7756   15504.1575
    7757   15561.8278
    7758   15273.2599
    7759   15290.8234
    7760   15457.7241
    7761   15370.7632
    7762   15578.0475
    7763   15448.3127
    7764   15654.5418
    7765   15443.4671
    7766   15459.2092
    7767   15734.1704
    7768   15407.4873
    7769   15418.3299
    7770   15389.4725
    7771   15432.6155
    7772   15312.5165
    7773   15599.5843
    7774   15431.9470
    7775   15408.6353
    7776   15621.6134
    7777   15692.7115
    7778   15594.4803
    7779   15591.7374
    7780   15510.5682
    7781   15391.1169
    7782   15456.7591
    7783   15443.1188
    7784   15394.5548
    7785   15266.7834
    7786   15415.8883
    7787   15013.5496
    7788   15483.8737
    7789   15366.0479
    7790   15542.6493
    7791   15421.3214
    7792   15621.8182
    7793   15703.3156
    7794   15805.0885
    7795   15649.1473
    7796   15407.1936
    7797   15421.6499
    7798   15632.9415
    7799   15606.5085
    7800   15607.6573
    7801   15723.0684
    7802   15727.7282
    7803   15739.4312
    7804   15488.5973
    7805   15561.0608
    7806   15859.8041
    7807   15958.7935
    7808   15804.8545
    7809   15803.8297
    7810   15829.0872
    7811   15764.9380
    7812   15669.3077
    7813   15699.0806
    7814   15905.2909
    7815   15601.4580
    7816   15504.9822
    7817   15381.0166
    7818   15527.8911
    7819   15631.2040
    7820   15547.2544
    7821   15438.6790
    7822   15380.4813
    7823   15347.7934
    7824   15496.1542
    7825   15663.3507
    7826   15498.9798
    7827   15618.7493
    7828   15544.5768
    7829   15422.7602
    7830   15591.0870
    7831   15317.0354
    7832   15441.9531
    7833   15374.9749
    7834   15629.6758
    7835   15556.3684
    7836   15396.8057
    7837   15454.6994
    7838   15453.4110
    7839   15413.4527
    7840   15694.5703
    7841   15431.1212
    7842   15240.5415
    7843   15351.5261
    7844   15403.1278
    7845   15256.4003
    7846   15436.6033
    7847   15388.5833
    7848   15278.4792
    7849   15624.3220
    7850   15607.5485
    7851   15502.8329
    7852   15780.9987
    7853   15741.0836
    7854   15593.7762
    7855   15511.9999
    7856   15520.6338
    7857   15365.6234
    7858   15595.3942
    7859   15536.3954
    7860   15356.4921
    7861   15552.4594
    7862   15609.8900
    7863   15577.7427
    7864   15566.5196
    7865   15590.1632
    7866   15506.3972
    7867   15639.9022
    7868   15634.9871
    7869   15532.7550
    7870   15498.1801
    7871   15467.6581
    7872   15628.1362
    7873   15478.7467
    7874   15456.6317
    7875   15527.8259
    7876   15605.2112
    7877   15612.6332
    7878   15585.7699
    7879   15320.1550
    7880   15627.1326
    7881   15736.7985
    7882   15331.9931
    7883   15551.0996
    7884   15411.3391
    7885   15197.4302
    7886   15363.5534
    7887   15346.1651
    7888   15510.6398
    7889   15505.2712
    7890   15453.3235
    7891   15556.3001
    7892   15857.1400
    7893   15442.6271
    7894   15641.6937
    7895   15481.2304
    7896   15461.2722
    7897   15409.9400
    7898   15639.6260
    7899   15840.0061
    7900   15458.2717
    7901   15352.4396
    7902   15495.0464
    7903   15289.3780
    7904   15454.8989
    7905   15476.7579
    7906   15382.8356
    7907   15385.4274
    7908   15551.6716
    7909   15535.8001
    7910   15808.4641
    7911   15702.6277
    7912   15907.7800
    7913   15951.5480
    7914   15650.6670
    7915   15777.0151
    7916   15764.1749
    7917   15800.6308
    7918   15822.1958
    7919   15700.9813
    7920   15703.3998
    7921   15743.2226
    7922   15486.0243
    7923   15773.9955
    7924   15614.8563
    7925   15569.1607
    7926   15479.3935
    7927   15525.9998
    7928   15850.4679
    7929   15859.5253
    7930   15391.0046
    7931   15671.2304
    7932   15840.5183
    7933   15574.4079
    7934   15749.9188
    7935   15553.9882
    7936   15691.9255
    7937   15714.6791
    7938   15602.1871
    7939   15597.3287
    7940   15387.6069
    7941   15641.2668
    7942   15627.8304
    7943   15561.5338
    7944   15378.5764
    7945   15600.1734
    7946   15635.0483
    7947   15209.5220
    7948   15544.1157
    7949   15560.4352
    7950   15811.6406
    7951   15780.1226
    7952   15764.2505
    7953   15791.1275
    7954   15946.2266
    7955   15615.6063
    7956   15799.2893
    7957   15592.4432
    7958   15575.2993
    7959   15759.1290
    7960   15608.0673
    7961   15722.1145
    7962   15884.6682
    7963   15867.7119
    7964   15371.9383
    7965   15588.3104
    7966   15528.1313
    7967   15614.1227
    7968   15627.0636
    7969   15293.8666
    7970   15439.3461
    7971   15335.6952
    7972   15343.2525
    7973   15427.9011
    7974   15342.0320
    7975   15574.8271
    7976   15602.3937
    7977   15430.0514
    7978   15689.2480
    7979   15609.3957
    7980   15584.6847
    7981   15442.5264
    7982   15456.0388
    7983   15243.0640
    7984   15442.2572
    7985   15543.3554
    7986   15368.2298
    7987   15638.7393
    7988   15787.4778
    7989   15760.4323
    7990   15611.3088
    7991   15442.8043
    7992   15650.6738
    7993   15496.0786
    7994   15342.9775
    7995   15491.5280
    7996   15468.0758
    7997   15215.7056
    7998   15404.1022
    7999   15219.3596
    8000   15645.4030
    8001   15673.8486
    8002   15395.1281
    8003   15532.4625
    8004   15961.0981
    8005   15475.6406
    8006   15516.7918
    8007   15768.3194
    8008   15851.1530
    8009   15583.2345
    8010   15778.4362
    8011   15653.4589
    8012   15598.8616
    8013   15809.0229
    8014   15467.9023
    8015   15729.9171
    8016   15714.4272
    8017   15530.7140
    8018   15696.9044
    8019   15660.5301
    8020   15612.3870
    8021   15563.9730
    8022   15387.3315
    8023   15372.2991
    8024   15313.7662
    8025   15176.2553
    8026   15541.3630
    8027   15420.5720
    8028   15326.7125
    8029   15458.1556
    8030   15360.3558
    8031   15652.3383
    8032   15789.5669
    8033   15660.7189
    8034   15526.2987
    8035   15744.0653
    8036   15577.1253
    8037   15647.4742
    8038   15734.1601
    8039   15619.9734
    8040   15860.7557
    8041   15876.9874
    8042   15741.8736
    8043   15353.8228
    8044   15628.3387
    8045   15336.0339
    8046   15594.1891
    8047   15679.7606
    8048   15664.7105
    8049   15500.8967
    8050   15594.1926
    8051   15750.0584
    8052   15762.9247
    8053   15593.3429
    8054   15615.6095
    8055   15594.3683
    8056   15224.4713
    8057   15390.8434
    8058   15534.2586
    8059   15689.7694
    8060   15496.1929
    8061   15780.7337
    8062   15515.0680
    8063   15587.5530
    8064   15285.1444
    8065   15539.5938
    8066   15773.5648
    8067   15501.3671
    8068   15640.4572
    8069   15514.5578
    8070   15342.3473
    8071   15312.8185
    8072   15712.8621
    8073   15497.4978
    8074   15355.5743
    8075   15517.2538
    8076   15516.1509
    8077   15542.1409
    8078   15534.1265
    8079   15832.1895
    8080   15494.7739
    8081   15715.5011
    8082   15686.3293
    8083   15559.7099
    8084   15811.4540
    8085   15683.7449
    8086   15632.2147
    8087   15714.5411
    8088   15647.4772
    8089   15642.2751
    8090   15468.2676
    8091   15561.0974
    8092   15557.9613
    8093   15314.1863
    8094   15669.9572
    8095   15390.9763
    8096   15415.0597
    8097   15327.0836
    8098   15382.7405
    8099   15705.4374
    8100   15458.4635
    8101   15480.4217
    8102   15435.6756
    8103   15605.4354
    8104   15572.7570
    8105   15590.2840
    8106   15075.5337
    8107   15355.5148
    8108   15486.7474
    8109   15310.1148
    8110   15428.1314
    8111   15468.0092
    8112   15358.6807
    8113   15445.9372
    8114   15360.6394
    8115   15454.2193
    8116   15490.8339
    8117   15511.5141
    8118   15676.8139
    8119   15430.1677
    8120   15523.7346
    8121   15261.5176
    8122   15132.2135
    8123   15123.5789
    8124   15656.9178
    8125   15588.1988
    8126   15191.8438
    8127   15453.5284
    8128   15260.6060
    8129   15150.7565
    8130   15261.9697
    8131   15132.3371
    8132   15308.8537
    8133   15262.3535
    8134   15444.4420
    8135   15308.5103
    8136   15271.4640
    8137   15513.0856
    8138   15488.1120
    8139   15493.4348
    8140   15537.6943
    8141   15926.3990
    8142   15489.0035
    8143   15476.5161
    8144   15455.9689
    8145   15301.7756
    8146   15432.5389
    8147   15445.7903
    8148   15410.1171
    8149   15274.6269
    8150   15248.0162
    8151   15057.9642
    8152   15465.5980
    8153   15255.4300
    8154   15582.6118
    8155   15522.9858
    8156   15590.3694
    8157   15782.5325
    8158   15910.7508
    8159   15728.3767
    8160   15754.6708
    8161   15782.2910
    8162   15759.9910
    8163   15772.8267
    8164   15654.2261
    8165   15473.3962
    8166   15869.4540
    8167   15650.0194
    8168   15725.5328
    8169   15497.0480
    8170   15232.5302
    8171   15623.1192
    8172   15588.4736
    8173   15404.4144
    8174   15432.9909
    8175   15691.6279
    8176   15408.5479
    8177   15523.8913
    8178   15469.6684
    8179   15503.0031
    8180   15791.9138
    8181   15504.3078
    8182   15456.9346
    8183   15823.6661
    8184   15408.1429
    8185   15677.6963
    8186   15378.3130
    8187   15578.8984
    8188   15441.3754
    8189   15254.1156
    8190   15512.7168
    8191   15381.1769
    8192   15483.8129
    8193   15445.7089
    8194   15693.7107
    8195   15810.3059
    8196   15445.0841
    8197   15686.2123
    8198   15583.4626
    8199   15544.0415
    8200   15459.7777
    8201   15723.7227
    8202   15528.5443
    8203   15591.3839
    8204   15772.5877
    8205   15498.6553
    8206   15759.5108
    8207   15613.1627
    8208   15463.9371
    8209   15581.1725
    8210   15823.0305
    8211   15552.1208
    8212   15737.2689
    8213   15617.1642
    8214   15590.8634
    8215   15396.7970
    8216   15494.4833
    8217   15638.9236
    8218   15416.9909
    8219   15871.9702
    8220   15733.8818
    8221   15464.6299
    8222   15466.2668
    8223   15448.0767
    8224   15322.1642
    8225   15372.8779
    8226   15279.8978
    8227   15237.3185
    8228   15557.4257
    8229   15233.6339
    8230   15478.3517
    8231   15586.3217
    8232   15698.6786
    8233   15849.1703
    8234   15816.4580
    8235   15697.6312
    8236   15861.3349
    8237   15668.0214
    8238   15581.6957
    8239   15713.7160
    8240   15762.4504
    8241   15823.5054
    8242   15773.5035
    8243   15953.3165
    8244   15705.3774
    8245   16016.6448
    8246   15953.0328
    8247   16084.0247
    8248   15695.8703
    8249   15977.7323
    8250   15936.0745
    8251   15781.4738
    8252   16098.7948
    8253   15746.5636
    8254   15757.7297
    8255   15906.6252
    8256   16038.1349
    8257   15845.0253
    8258   16082.3227
    8259   15899.5394
    8260   15958.4012
    8261   15770.4427
    8262   15909.0550
    8263   15920.2662
    8264   15609.9732
    8265   15851.2950
    8266   15848.0073
    8267   15838.2674
    8268   15773.6296
    8269   15587.8438
    8270   15557.9602
    8271   15710.2333
    8272   15660.0773
    8273   15713.3552
    8274   15546.3893
    8275   15690.2551
    8276   15856.8955
    8277   15820.9090
    8278   15485.8153
    8279   15760.6445
    8280   15596.3273
    8281   15944.8307
    8282   15479.1125
    8283   15786.5175
    8284   15641.8725
    8285   15539.7869
    8286   15782.9650
    8287   15709.4196
    8288   15921.1302
    8289   15956.9774
    8290   15773.2460
    8291   15985.6851
    8292   15914.2949
    8293   15875.1611
    8294   15895.7829
    8295   15941.2196
    8296   15684.6808
    8297   15897.9479
    8298   15787.7692
    8299   15849.9708
    8300   15928.0378
    8301   15885.4838
    8302   15958.3955
    8303   15686.0048
    8304   15853.5079
    8305   15995.0812
    8306   15849.7969
    8307   15937.5816
    8308   16099.9428
    8309   15898.0224
    8310   15985.9949
    8311   15861.2113
    8312   15657.5418
    8313   15735.7367
    8314   15967.5067
    8315   15961.2205
    8316   15675.5568
    8317   16146.4410
    8318   15843.2600
    8319   16153.6760
    8320   15998.6259
    8321   15909.6652
    8322   15924.2509
    8323   15948.6297
    8324   15919.0495
    8325   15979.5114
    8326   16077.9163
    8327   16258.5766
    8328   15949.7228
    8329   15981.3137
    8330   16109.8118
    8331   15806.4207
    8332   15948.7245
    8333   15690.4602
    8334   15844.3227
    8335   15825.5454
    8336   15793.2930
    8337   15855.2661
    8338   15915.2982
    8339   15803.9863
    8340   16016.9175
    8341   15655.4363
    8342   15845.2899
    8343   15790.3090
    8344   15799.3000
    8345   15755.6722
    8346   15799.9197
    8347   16089.3501
    8348   16066.2801
    8349   15838.4413
    8350   16144.6052
    8351   16050.7246
    8352   15914.2066
    8353   15922.6507
    8354   15933.6004
    8355   15884.6967
    8356   16055.1193
    8357   16052.4441
    8358   15932.0113
    8359   15944.3664
    8360   16123.0195
    8361   16095.5029
    8362   16044.0440
    8363   16125.4854
    8364   15843.5666
    8365   16021.4326
    8366   15736.3841
    8367   15924.1736
    8368   15738.2318
    8369   15723.7245
    8370   15929.9673
    8371   15808.9253
    8372   15840.0039
    8373   15956.1501
    8374   15717.0585
    8375   16047.8496
    8376   15781.0355
    8377   15919.0482
    8378   15883.6189
    8379   15773.7366
    8380   15795.3576
    8381   15676.1375
    8382   15679.1207
    8383   16021.1995
    8384   15879.9943
    8385   15985.0864
    8386   15908.2111
    8387   15850.6963
    8388   15786.1365
    8389   15744.9854
    8390   15795.8062
    8391   15863.2526
    8392   15792.2092
    8393   15689.2833
    8394   15663.4874
    8395   15959.4618
    8396   15862.4970
    8397   16010.2210
    8398   16286.8247
    8399   15604.1677
    8400   15849.7614
    8401   15590.5364
    8402   15944.0912
    8403   15992.1582
    8404   16098.3341
    8405   15822.1319
    8406   16042.2633
    8407   15953.8385
    8408   15936.4095
    8409   16092.4986
    8410   15964.3253
    8411   15767.4758
    8412   15800.5939
    8413   15513.3001
    8414   15447.7545
    8415   15820.3331
    8416   15737.5040
    8417   15717.2057
    8418   15653.0015
    8419   15647.8650
    8420   15657.8449
    8421   15823.6355
    8422   15861.7778
    8423   15724.7629
    8424   15694.6843
    8425   15537.9465
    8426   15603.5216
    8427   15881.1096
    8428   15621.8835
    8429   15729.8242
    8430   15993.6415
    8431   15567.3904
    8432   15816.0641
    8433   16060.1923
    8434   15769.3403
    8435   15974.8649
    8436   15943.4192
    8437   15716.7013
    8438   15754.0854
    8439   15635.7967
    8440   15940.6100
    8441   15612.1344
    8442   15601.2522
    8443   15480.4049
    8444   15690.8463
    8445   15625.2812
    8446   15773.2104
    8447   15636.0009
    8448   15637.2165
    8449   15810.7482
    8450   15602.4744
    8451   15748.4284
    8452   15964.0343
    8453   15799.0169
    8454   15522.3567
    8455   15701.2700
    8456   15930.9928
    8457   15801.8005
    8458   15673.7874
    8459   15903.8199
    8460   15648.4134
    8461   15869.3036
    8462   15896.7437
    8463   15763.8716
    8464   15839.2983
    8465   15817.9610
    8466   15735.5687
    8467   15652.7383
    8468   15868.8534
    8469   15881.1101
    8470   15753.7978
    8471   15880.2804
    8472   15921.6425
    8473   15647.8902
    8474   15816.0520
    8475   15920.4477
    8476   15380.5995
    8477   15444.2968
    8478   15521.6209
    8479   15584.8219
    8480   15414.4928
    8481   15559.2439
    8482   15438.2459
    8483   15317.6561
    8484   15536.6372
    8485   15647.2650
    8486   15706.4654
    8487   15305.3135
    8488   15336.7176
    8489   15546.9826
    8490   15644.7419
    8491   15411.8037
    8492   15251.3051
    8493   15515.4758
    8494   15355.1044
    8495   15595.6490
    8496   15561.0741
    8497   15470.0885
    8498   15535.8566
    8499   15610.2262
    8500   15329.5796
    8501   15352.2320
    8502   15590.2615
    8503   15605.0678
    8504   15593.0317
    8505   15674.7710
    8506   15396.0828
    8507   15385.4256
    8508   15432.6582
    8509   15671.7138
    8510   15572.6863
    8511   15560.0359
    8512   15437.9357
    8513   15578.0224
    8514   15614.0361
    8515   15231.3931
    8516   15452.8483
    8517   15414.5149
    8518   15579.2257
    8519   15551.4291
    8520   15663.1768
    8521   15793.0578
    8522   15524.6139
    8523   15835.0420
    8524   15723.9008
    8525   15517.8707
    8526   15662.3675
    8527   15351.2311
    8528   15626.4941
    8529   15504.0895
    8530   15548.0324
    8531   15461.2064
    8532   15501.4984
    8533   15108.5517
    8534   15780.1410
    8535   15068.9058
    8536   15378.5906
    8537   15648.1880
    8538   15459.6338
    8539   15269.6788
    8540   15473.4329
    8541   15378.0508
    8542   15451.5140
    8543   15660.5561
    8544   15529.1259
    8545   15480.2933
    8546   15431.7691
    8547   15816.8407
    8548   15619.2313
    8549   15641.6904
    8550   15764.5885
    8551   15939.7508
    8552   15514.8749
    8553   15709.7340
    8554   15934.1030
    8555   15819.3915
    8556   15965.8935
    8557   15892.0687
    8558   15838.6819
    8559   15683.1897
    8560   15625.1620
    8561   15614.0261
    8562   15766.1857
    8563   15774.1106
    8564   15763.7792
    8565   15918.9170
    8566   15634.2003
    8567   15695.9991
    8568   15361.7200
    8569   15574.4410
    8570   15336.9421
    8571   15217.8224
    8572   15219.7207
    8573   15419.3784
    8574   15177.1546
    8575   15553.0622
    8576   15205.8252
    8577   15336.0754
    8578   15473.6485
    8579   15227.7919
    8580   15229.2996
    8581   15432.9612
    8582   15658.1779
    8583   15321.2604
    8584   15350.4025
    8585   15381.2025
    8586   15420.3669
    8587   15708.5437
    8588   15437.1652
    8589   15686.8669
    8590   15271.2253
    8591   15522.2866
    8592   15130.4882
    8593   15045.4580
    8594   15290.1338
    8595   15148.8955
    8596   15509.4179
    8597   15113.4920
    8598   15295.3397
    8599   15389.3334
    8600   15426.1798
    8601   15621.5865
    8602   15372.8703
    8603   15479.6054
    8604   15429.2667
    8605   15334.2484
    8606   15612.9901
    8607   15678.6375
    8608   15548.1359
    8609   15239.2997
    8610   15298.7999
    8611   15426.8679
    8612   15446.4914
    8613   15247.0794
    8614   15445.1316
    8615   15288.9262
    8616   15265.7389
    8617   15331.1064
    8618   15063.9223
    8619   15448.3220
    8620   15125.0269
    8621   15219.4893
    8622   15338.7370
    8623   15302.0134
    8624   15243.9818
    8625   15736.8677
    8626   15314.5911
    8627   15489.2830
    8628   15272.1182
    8629   15176.1958
    8630   15445.6150
    8631   15131.9169
    8632   15184.2724
    8633   15017.5955
    8634   15124.6284
    8635   15060.5182
    8636   15211.8821
    8637   15396.1191
    8638   15339.1621
    8639   15378.8208
    8640   15545.1846
    8641   15565.2050
    8642   15648.6943
    8643   15643.1223
    8644   15517.0829
    8645   15005.9740
    8646   15816.5602
    8647   15581.3389
    8648   15412.2075
    8649   15102.4818
    8650   15555.7376
    8651   15511.3750
    8652   15342.5766
    8653   15366.7920
    8654   15454.2169
    8655   15673.7046
    8656   15378.9815
    8657   15349.8341
    8658   15610.8169
    8659   15310.0189
    8660   15351.4086
    8661   15307.6730
    8662   15404.3874
    8663   15533.7379
    8664   15610.7215
    8665   15276.1907
    8666   15199.8384
    8667   15245.4477
    8668   15347.4798
    8669   15378.3467
    8670   15573.4199
    8671   15472.3190
    8672   15519.6750
    8673   15652.0541
    8674   15666.5553
    8675   15898.8239
    8676   15591.8049
    8677   15825.9023
    8678   16057.4104
    8679   15855.0487
    8680   15929.2984
    8681   15698.4822
    8682   15709.7710
    8683   15767.7406
    8684   15661.4190
    8685   15745.6947
    8686   15587.2617
    8687   15880.4046
    8688   15675.1964
    8689   15875.4288
    8690   15861.6388
    8691   15708.6349
    8692   15884.7117
    8693   15868.5478
    8694   15863.5494
    8695   15679.8454
    8696   15885.9900
    8697   15677.6037
    8698   15619.0414
    8699   15699.6680
    8700   15696.4072
    8701   15892.2908
    8702   15900.0186
    8703   15971.7364
    8704   16032.1281
    8705   15758.1950
    8706   15954.9741
    8707   15907.8659
    8708   15946.7773
    8709   15834.9249
    8710   15940.3359
    8711   16123.8931
    8712   15777.2612
    8713   15877.5409
    8714   15747.5766
    8715   15808.6578
    8716   15726.0030
    8717   15544.1626
    8718   15615.0597
    8719   15424.5337
    8720   15844.5556
    8721   15678.8933
    8722   15766.2588
    8723   15784.6600
    8724   15785.5685
    8725   15963.2619
    8726   15653.0516
    8727   15757.2469
    8728   16136.3523
    8729   15833.2222
    8730   15939.2911
    8731   15818.6877
    8732   15799.9630
    8733   15996.9017
    8734   16252.9198
    8735   16031.6846
    8736   16015.1322
    8737   15998.9766
    8738   16168.5049
    8739   16026.4818
    8740   15713.2299
    8741   16047.4805
    8742   16119.2991
    8743   15744.6733
    8744   15762.4034
    8745   15833.6030
    8746   15965.0761
    8747   15713.6311
    8748   15791.0270
    8749   15559.6866
    8750   15577.1251
    8751   15789.7655
    8752   15580.4188
    8753   15875.9466
    8754   15748.0606
    8755   15817.9717
    8756   15858.9884
    8757   15577.6970
    8758   15628.4017
    8759   15496.2399
    8760   15822.0294
    8761   15765.5374
    8762   15894.3979
    8763   15678.1428
    8764   15751.7308
    8765   15828.5899
    8766   16043.7861
    8767   15945.4096
    8768   16083.4246
    8769   15906.1442
    8770   15912.2983
    8771   15841.6066
    8772   15947.8582
    8773   16085.4411
    8774   15902.5148
    8775   16012.7691
    8776   15969.1756
    8777   16058.8437
    8778   16188.7822
    8779   16105.9008
    8780   16217.4918
    8781   15893.6524
    8782   16048.9094
    8783   16100.1248
    8784   16335.5590
    8785   15943.0759
    8786   16000.0598
    8787   15982.1891
    8788   16000.1468
    8789   15978.1856
    8790   16028.5555
    8791   15840.1455
    8792   16221.2694
    8793   16163.2443
    8794   16191.3113
    8795   15855.7077
    8796   15867.1715
    8797   16089.8852
    8798   15963.8415
    8799   16072.5880
    8800   15965.8354
    8801   16084.7019
    8802   15904.2269
    8803   16041.2318
    8804   15924.9406
    8805   15684.8117
    8806   15810.0745
    8807   15792.9481
    8808   15974.6299
    8809   15877.6870
    8810   15804.9808
    8811   15791.2360
    8812   16036.7065
    8813   15913.6525
    8814   16246.8606
    8815   15918.9932
    8816   15987.2208
    8817   16053.9930
    8818   16101.6033
    8819   16072.2707
    8820   15946.8643
    8821   16298.5798
    8822   16068.2844
    8823   15875.9680
    8824   16012.1431
    8825   16003.6154
    8826   15744.4904
    8827   15701.7698
    8828   16045.3069
    8829   15779.7562
    8830   15649.7129
    8831   15911.7154
    8832   15881.6152
    8833   15755.9630
    8834   15654.8108
    8835   15633.1939
    8836   15714.7207
    8837   15553.6936
    8838   15617.7852
    8839   15669.6833
    8840   15673.8323
    8841   15709.7998
    8842   15916.3382
    8843   15912.5410
    8844   15766.7663
    8845   15866.6455
    8846   15842.8284
    8847   15642.3430
    8848   15498.6392
    8849   15903.1834
    8850   15495.4501
    8851   15574.7462
    8852   15710.4413
    8853   15768.0036
    8854   15593.9256
    8855   15799.4830
    8856   15469.9036
    8857   15715.9007
    8858   15879.1744
    8859   15600.5588
    8860   15795.0076
    8861   15514.2316
    8862   15647.8246
    8863   15753.8846
    8864   15744.1912
    8865   15892.0773
    8866   16047.5742
    8867   15852.7487
    8868   15678.8324
    8869   15691.1616
    8870   15788.6526
    8871   15535.2874
    8872   15677.7116
    8873   15472.5736
    8874   15628.3087
    8875   15546.0416
    8876   15753.3966
    8877   15433.7359
    8878   15691.6895
    8879   15623.6741
    8880   15714.4105
    8881   15701.1313
    8882   15244.7240
    8883   15809.3008
    8884   15714.7503
    8885   15608.2444
    8886   15683.4235
    8887   15436.8702
    8888   15363.5292
    8889   15469.2640
    8890   15436.8047
    8891   15721.6663
    8892   15452.0348
    8893   15459.6866
    8894   15629.2455
    8895   15689.7249
    8896   15530.4613
    8897   15523.8820
    8898   15584.2713
    8899   15537.7792
    8900   15409.4096
    8901   15753.3408
    8902   15653.1795
    8903   15652.9738
    8904   15514.0472
    8905   15304.7689
    8906   15669.3728
    8907   15655.7532
    8908   15695.7222
    8909   15625.3842
    8910   15370.6551
    8911   15742.8980
    8912   15552.6774
    8913   15472.4084
    8914   15701.3287
    8915   15567.6859
    8916   15656.0125
    8917   15589.5057
    8918   15480.4481
    8919   15693.7025
    8920   15731.4515
    8921   15411.9543
    8922   15718.9527
    8923   15620.5297
    8924   15538.1469
    8925   15555.2626
    8926   15864.3656
    8927   15761.9400
    8928   15646.2141
    8929   15738.3335
    8930   15361.2184
    8931   15513.5033
    8932   15499.1069
    8933   15683.9648
    8934   15881.3795
    8935   15563.8657
    8936   15547.8732
    8937   15556.3132
    8938   15874.3645
    8939   15481.5473
    8940   15556.5385
    8941   15417.4278
    8942   15474.3469
    8943   15444.1867
    8944   15505.2687
    8945   15524.7729
    8946   15468.6435
    8947   15607.5938
    8948   15629.2033
    8949   15480.6920
    8950   15439.1573
    8951   15523.6567
    8952   15270.5175
    8953   15520.6968
    8954   15724.1058
    8955   15512.1515
    8956   15572.8608
    8957   15674.5934
    8958   15665.0556
    8959   15777.7119
    8960   15467.5305
    8961   15378.6936
    8962   15235.9714
    8963   15612.2216
    8964   15425.6968
    8965   15428.6571
    8966   15444.9960
    8967   15736.0018
    8968   15375.5966
    8969   15560.0930
    8970   15503.2088
    8971   15400.8792
    8972   15799.9555
    8973   15580.0498
    8974   15609.2880
    8975   15287.0221
    8976   15742.6708
    8977   15460.5857
    8978   15660.0656
    8979   15544.1199
    8980   15419.5165
    8981   15343.2169
    8982   15499.4058
    8983   15515.9597
    8984   15548.3579
    8985   15463.4150
    8986   15634.3460
    8987   15332.7257
    8988   15257.8760
    8989   15303.8001
    8990   15496.2164
    8991   15513.8016
    8992   15314.3434
    8993   15437.6223
    8994   15630.3696
    8995   15659.4425
    8996   15634.9002
    8997   15431.7028
    8998   15733.9461
    8999   15331.4977
    9000   15412.5045
    9001   15508.1747
    9002   15281.0676
    9003   15112.9322
    9004   15297.0736
    9005   15538.6787
    9006   15152.5279
    9007   15125.7103
    9008   15351.6048
    9009   15306.2126
    9010   15306.4025
    9011   15275.0080
    9012   15411.4207
    9013   15334.4656
    9014   15506.9004
    9015   15426.5753
    9016   15351.5533
    9017   15448.7947
    9018   15311.1624
    9019   15448.6520
    9020   15763.2902
    9021   15761.5384
    9022   15611.8422
    9023   15691.6615
    9024   15386.1306
    9025   15433.2131
    9026   15503.7203
    9027   15751.4259
    9028   15304.4026
    9029   15432.4357
    9030   15436.4868
    9031   15529.6637
    9032   15587.1349
    9033   15502.7109
    9034   15488.3546
    9035   15496.3649
    9036   15486.3648
    9037   15416.8573
    9038   15430.8255
    9039   15446.7042
    9040   15336.4045
    9041   15419.0441
    9042   15473.0202
    9043   15484.0842
    9044   15392.2785
    9045   15033.9555
    9046   15603.6872
    9047   15243.5771
    9048   15427.2031
    9049   15365.0221
    9050   15567.0401
    9051   15510.8223
    9052   15705.5506
    9053   15714.0882
    9054   15605.9297
    9055   15561.1158
    9056   15460.4026
    9057   15379.5444
    9058   15489.2519
    9059   15400.1025
    9060   15513.8446
    9061   15458.2068
    9062   15395.7807
    9063   15513.3146
    9064   15505.8881
    9065   15705.1609
    9066   15206.0404
    9067   15351.9120
    9068   15593.5980
    9069   15410.5817
    9070   15342.8537
    9071   15435.8592
    9072   15742.7183
    9073   15595.2741
    9074   15486.6467
    9075   15746.6755
    9076   15666.5952
    9077   15694.7224
    9078   15730.6744
    9079   15496.9530
    9080   15714.6441
    9081   15602.4424
    9082   15856.9517
    9083   15572.2186
    9084   15583.9283
    9085   15454.6935
    9086   15669.6276
    9087   15630.8735
    9088   15637.7740
    9089   15679.1378
    9090   15511.7881
    9091   15581.8750
    9092   15367.1166
    9093   15592.1186
    9094   15751.5204
    9095   15677.7265
    9096   15433.0512
    9097   15469.4640
    9098   15298.2228
    9099   15416.2353
    9100   15226.6352
    9101   15455.1071
    9102   15409.9762
    9103   15601.9545
    9104   15574.9398
    9105   15398.1216
    9106   15320.6534
    9107   15737.4286
    9108   15469.9308
    9109   15359.0655
    9110   15427.1851
    9111   15486.9052
    9112   15150.8323
    9113   15261.4296
    9114   15474.7667
    9115   15517.0628
    9116   15273.4407
    9117   15108.1007
    9118   15486.8582
    9119   15498.3400
    9120   15384.1669
    9121   15547.9842
    9122   15427.0497
    9123   15456.0267
    9124   15536.9615
    9125   15446.1595
    9126   15457.3708
    9127   15428.0884
    9128   15621.0025
    9129   15449.4737
    9130   15772.3161
    9131   15498.0566
    9132   15771.4527
    9133   15560.1812
    9134   15814.8761
    9135   15700.1331
    9136   15321.6446
    9137   15455.5982
    9138   15354.4676
    9139   15365.6078
    9140   15325.2818
    9141   15326.8608
    9142   15379.9984
    9143   15387.7008
    9144   15328.6830
    9145   15216.2834
    9146   15611.1928
    9147   15162.6518
    9148   15110.0517
    9149   15150.5458
    9150   15107.0445
    9151   15325.6559
    9152   15195.0827
    9153   15251.4168
    9154   15383.6805
    9155   15257.4786
    9156   15264.7058
    9157   15487.6960
    9158   15265.6756
    9159   15497.6811
    9160   15472.3832
    9161   15514.4565
    9162   15420.9638
    9163   15534.3292
    9164   15407.7831
    9165   15460.7566
    9166   15678.7707
    9167   15532.0093
    9168   15614.4508
    9169   15741.3250
    9170   15415.5192
    9171   15634.4253
    9172   15339.9711
    9173   15287.8165
    9174   15263.6599
    9175   15089.1913
    9176   15461.9668
    9177   15268.9454
    9178   15094.0223
    9179   15286.2071
    9180   15321.3679
    9181   15040.2759
    9182   15299.7217
    9183   15516.5729
    9184   15313.6662
    9185   15367.7951
    9186   15246.0396
    9187   15537.6458
    9188   15248.2436
    9189   15291.7031
    9190   15388.0180
    9191   15290.2654
    9192   15134.0853
    9193   15146.1611
    9194   15207.8203
    9195   15238.3461
    9196   15477.6762
    9197   15208.6651
    9198   15154.3142
    9199   15013.4412
    9200   15522.8030
    9201   15082.0456
    9202   15160.8303
    9203   15350.7264
    9204   15050.4120
    9205   14995.2632
    9206   15141.5266
    9207   15303.7742
    9208   14961.7526
    9209   14897.3018
    9210   15069.6571
    9211   15065.7705
    9212   15080.7298
    9213   15046.8222
    9214   15081.1473
    9215   15166.6607
    9216   15232.7752
    9217   15212.3925
    9218   15543.0817
    9219   15138.2769
    9220   15237.5582
    9221   15245.7577
    9222   15354.3529
    9223   15328.6356
    9224   15080.7121
    9225   15205.5877
    9226   15313.8534
    9227   15469.5812
    9228   15343.7992
    9229   15578.4648
    9230   15564.9615
    9231   15481.7924
    9232   15852.9289
    9233   15541.8527
    9234   15607.6866
    9235   15518.6076
    9236   15643.5261
    9237   15629.0812
    9238   15357.4743
    9239   15504.9974
    9240   15512.3846
    9241   15260.3284
    9242   15526.0620
    9243   15444.8328
    9244   15444.8574
    9245   15434.1158
    9246   15554.1250
    9247   15578.9244
    9248   15425.9840
    9249   15454.3788
    9250   15242.0008
    9251   15706.9769
    9252   15469.1489
    9253   15324.3805
    9254   15428.3723
    9255   15296.2370
    9256   15370.7219
    9257   15322.1338
    9258   15298.6566
    9259   15339.7314
    9260   15100.1002
    9261   15546.1494
    9262   15352.6367
    9263   15241.3291
    9264   15312.5419
    9265   15362.1544
    9266   15408.6255
    9267   15032.5621
    9268   15217.0745
    9269   15266.4012
    9270   15217.1146
    9271   15366.6764
    9272   15225.2070
    9273   15158.9898
    9274   15049.1483
    9275   15060.9692
    9276   15164.1262
    9277   15179.3801
    9278   14978.9440
    9279   15232.8928
    9280   14895.8419
    9281   15253.4734
    9282   15259.9697
    9283   15180.8541
    9284   15237.1762
    9285   15390.1007
    9286   15422.4540
    9287   15124.9371
    9288   15049.7186
    9289   15166.0502
    9290   15207.6139
    9291   15157.4469
    9292   14889.8083
    9293   15285.2811
    9294   15000.9207
    9295   15243.5820
    9296   15098.2520
    9297   15474.1060
    9298   15429.0235
    9299   15397.9157
    9300   15361.1542
    9301   15324.9697
    9302   15241.2543
    9303   15354.9345
    9304   15151.2384
    9305   15375.6307
    9306   15367.7656
    9307   15298.8136
    9308   15426.5296
    9309   15254.5318
    9310   15189.0784
    9311   15060.5848
    9312   14993.7781
    9313   15083.0548
    9314   14977.0971
    9315   15353.5349
    9316   15179.5179
    9317   15079.7750
    9318   15280.4868
    9319   15100.7445
    9320   14803.5564
    9321   15161.1071
    9322   15165.8022
    9323   15648.2894
    9324   15232.4328
    9325   15611.1897
    9326   15305.5824
    9327   15132.1903
    9328   15249.0387
    9329   15144.6520
    9330   15367.1325
    9331   15348.4860
    9332   15215.3892
    9333   15099.2930
    9334   15477.5526
    9335   15698.0072
    9336   15209.3117
    9337   15319.9631
    9338   15163.4144
    9339   15308.3088
    9340   15462.5578
    9341   15057.4189
    9342   15004.3622
    9343   15225.2472
    9344   15107.4780
    9345   15268.1072
    9346   15328.9393
    9347   15190.9575
    9348   15194.2563
    9349   15033.3082
    9350   15091.1656
    9351   15178.4493
    9352   15152.4273
    9353   15479.0622
    9354   15277.6554
    9355   15477.8866
    9356   15333.3166
    9357   15234.6548
    9358   15434.3013
    9359   15201.7385
    9360   15115.5814
    9361   15655.2266
    9362   15332.2868
    9363   15128.1295
    9364   15333.3314
    9365   15301.3472
    9366   15208.3852
    9367   15276.1152
    9368   15451.6931
    9369   15396.8515
    9370   15472.3065
    9371   15188.3648
    9372   15421.4406
    9373   15290.2691
    9374   15323.8902
    9375   15139.6940
    9376   15144.2816
    9377   15336.5363
    9378   15361.4452
    9379   15260.7372
    9380   15412.2441
    9381   15422.9682
    9382   15166.8612
    9383   15418.6603
    9384   15208.6122
    9385   15208.5715
    9386   15289.6287
    9387   15198.0693
    9388   15260.8707
    9389   15249.0142
    9390   15268.7910
    9391   15271.4160
    9392   15351.4063
    9393   15064.1854
    9394   15380.3399
    9395   15245.9003
    9396   15338.0373
    9397   15446.8067
    9398   15388.4406
    9399   15489.7647
    9400   15261.1298
    9401   15581.7801
    9402   15391.6486
    9403   15406.7572
    9404   15742.1598
    9405   15403.5119
    9406   15560.7476
    9407   15490.8774
    9408   15432.1424
    9409   15635.1420
    9410   15612.4949
    9411   15761.4713
    9412   15601.5996
    9413   15441.6492
    9414   15514.6712
    9415   15674.1471
    9416   15522.2715
    9417   15527.7763
    9418   15595.1883
    9419   15442.4344
    9420   15658.0234
    9421   15343.6380
    9422   15283.9811
    9423   15379.3029
    9424   15349.8058
    9425   15296.9114
    9426   15362.5099
    9427   15517.8106
    9428   15507.2326
    9429   15551.8382
    9430   15419.8656
    9431   15348.2683
    9432   15316.8693
    9433   15445.1387
    9434   15647.2844
    9435   15524.3339
    9436   15461.3717
    9437   15764.3311
    9438   15582.7783
    9439   15552.6675
    9440   15699.2209
    9441   15556.0583
    9442   15640.1487
    9443   15478.2029
    9444   15723.3005
    9445   15570.3940
    9446   15421.3992
    9447   15746.3278
    9448   15678.4561
    9449   15589.1765
    9450   15679.0752
    9451   15780.6133
    9452   15600.9212
    9453   15418.1112
    9454   15236.3272
    9455   15379.4854
    9456   15707.5312
    9457   15559.7201
    9458   15397.2287
    9459   15846.8444
    9460   15809.7866
    9461   15644.4429
    9462   15443.7785
    9463   15572.5725
    9464   15582.0937
    9465   15162.4751
    9466   15381.5707
    9467   15626.1799
    9468   15252.8978
    9469   15466.1896
    9470   15468.2005
    9471   15462.6268
    9472   15461.9773
    9473   15495.7270
    9474   15488.2053
    9475   15597.6773
    9476   15447.3008
    9477   15285.2576
    9478   15487.3315
    9479   15502.8362
    9480   15442.9477
    9481   15099.6036
    9482   15355.5469
    9483   15476.6090
    9484   15420.9357
    9485   15346.1213
    9486   15363.0646
    9487   15655.6531
    9488   15567.5182
    9489   15714.0315
    9490   15617.3349
    9491   15658.7258
    9492   15493.7281
    9493   15572.3055
    9494   15532.8265
    9495   15109.1253
    9496   15312.6418
    9497   15345.7058
    9498   15483.8481
    9499   15315.1207
    9500   15478.0437
    9501   15511.3682
    9502   15709.4522
    9503   15491.8270
    9504   15544.2702
    9505   15552.6972
    9506   15427.6856
    9507   15566.6200
    9508   15454.0314
    9509   15444.5063
    9510   15107.8604
    9511   15470.8920
    9512   15164.8160
    9513   15473.4516
    9514   15725.6212
    9515   15149.1528
    9516   15316.1344
    9517   15450.1228
    9518   15148.6133
    9519   15353.8330
    9520   15098.9687
    9521   15142.9418
    9522   15179.5209
    9523   15182.7301
    9524   15050.7004
    9525   15339.7721
    9526   15141.0930
    9527   15101.6763
    9528   15344.3469
    9529   15740.9793
    9530   15394.6441
    9531   15410.5388
    9532   15245.5274
    9533   15263.2609
    9534   15267.0445
    9535   15200.8537
    9536   15175.8753
    9537   15632.1131
    9538   15681.7302
    9539   15405.0820
    9540   15739.8337
    9541   15678.5092
    9542   15362.3195
    9543   15611.0806
    9544   16009.6962
    9545   15665.1809
    9546   15610.3962
    9547   15560.2456
    9548   15117.7346
    9549   15556.8558
    9550   15353.7497
    9551   15397.5358
    9552   15528.5443
    9553   15233.2212
    9554   15596.2952
    9555   15464.9877
    9556   15240.8188
    9557   15254.4515
    9558   15260.5769
    9559   15316.1736
    9560   15149.3175
    9561   15298.7483
    9562   15519.4147
    9563   15461.2848
    9564   15371.1620
    9565   15092.4596
    9566   15120.7456
    9567   15234.6967
    9568   15491.4766
    9569   15191.1608
    9570   15603.0992
    9571   15195.4575
    9572   15242.7914
    9573   15114.8423
    9574   15241.9601
    9575   15045.9972
    9576   15213.2443
    9577   14888.9879
    9578   15261.3739
    9579   15184.5771
    9580   15194.5962
    9581   15023.6658
    9582   15189.0609
    9583   15091.5586
    9584   15217.1173
    9585   15250.3377
    9586   15203.7815
    9587   15053.3127
    9588   15103.0230
    9589   15085.0964
    9590   15206.2210
    9591   15147.1888
    9592   15351.2060
    9593   15228.9368
    9594   15236.1304
    9595   15055.4605
    9596   15198.8624
    9597   15128.9480
    9598   15258.9916
    9599   15280.9161
    9600   14920.5529
    9601   15002.0681
    9602   15035.4794
    9603   14942.2611
    9604   15004.7926
    9605   15190.9189
    9606   14925.5243
    9607   15010.3454
    9608   15244.5246
    9609   15149.2619
    9610   14989.8905
    9611   15057.5852
    9612   15333.9653
    9613   15002.2037
    9614   15038.7844
    9615   14969.6434
    9616   15104.9779
    9617   15104.9761
    9618   15386.3705
    9619   15261.7740
    9620   15272.6755
    9621   15317.3286
    9622   14966.4697
    9623   15299.8994
    9624   15289.3383
    9625   15553.4118
    9626   15136.0081
    9627   15396.8229
    9628   15215.1576
    9629   15160.8647
    9630   14992.2489
    9631   15166.8789
    9632   15283.0875
    9633   15197.6429
    9634   15033.8927
    9635   15520.4948
    9636   15188.6811
    9637   15640.4345
    9638   15287.4752
    9639   15228.8294
    9640   15348.5314
    9641   15329.1850
    9642   15341.0639
    9643   15225.0801
    9644   15227.2061
    9645   15392.3618
    9646   15465.5765
    9647   15502.8993
    9648   15463.4022
    9649   15525.7416
    9650   15577.9966
    9651   15510.3099
    9652   15297.1142
    9653   15361.4357
    9654   15474.9228
    9655   15599.8619
    9656   15278.6303
    9657   15243.9598
    9658   15494.8329
    9659   15171.3088
    9660   15428.7087
    9661   15256.1692
    9662   15531.9337
    9663   15234.6041
    9664   15133.6468
    9665   15397.0789
    9666   15096.3071
    9667   15426.7469
    9668   15404.2547
    9669   15582.9425
    9670   15290.4820
    9671   15266.7316
    9672   15400.4562
    9673   15415.3343
    9674   15261.9577
    9675   15409.7665
    9676   15531.4539
    9677   15496.1369
    9678   15637.7660
    9679   15699.3212
    9680   15528.0406
    9681   15651.6708
    9682   15465.9637
    9683   15913.2384
    9684   15920.0628
    9685   15606.3979
    9686   15717.8282
    9687   15703.8930
    9688   15404.9904
    9689   15327.9024
    9690   15450.3809
    9691   15511.1532
    9692   15412.6471
    9693   15616.8226
    9694   15190.2793
    9695   15704.7628
    9696   15590.0821
    9697   15608.9777
    9698   15192.1221
    9699   15535.4547
    9700   15761.8554
    9701   15559.4253
    9702   15468.7774
    9703   15495.1950
    9704   15362.9066
    9705   15460.2279
    9706   15592.2442
    9707   15536.7581
    9708   15620.4692
    9709   15445.1636
    9710   15696.4702
    9711   15542.4853
    9712   15740.5730
    9713   15744.5608
    9714   15746.4529
    9715   15339.2471
    9716   15864.2904
    9717   15627.5491
    9718   15424.0271
    9719   15330.6692
    9720   15782.7845
    9721   15635.5147
    9722   15522.7798
    9723   15348.6531
    9724   15513.7475
    9725   15510.4992
    9726   15295.2142
    9727   15436.0392
    9728   15342.7602
    9729   15302.5176
    9730   15262.6043
    9731   15140.4440
    9732   15447.3887
    9733   15415.3370
    9734   15223.5396
    9735   15195.2342
    9736   15722.3617
    9737   15493.4354
    9738   15466.1448
    9739   15443.9342
    9740   15611.8166
    9741   15554.6684
    9742   15494.1450
    9743   15663.7899
    9744   15496.3775
    9745   15559.1679
    9746   15746.0947
    9747   15744.8387
    9748   15460.9458
    9749   15705.3669
    9750   15592.9684
    9751   15898.4694
    9752   15886.2975
    9753   15775.5667
    9754   15506.8269
    9755   15740.5679
    9756   15450.5027
    9757   15723.2420
    9758   15613.2060
    9759   15521.0334
    9760   15321.0262
    9761   15636.3555
    9762   15639.5422
    9763   15413.2794
    9764   15660.6205
    9765   15558.2735
    9766   15554.1218
    9767   15454.0362
    9768   15755.0311
    9769   15597.1505
    9770   15683.9576
    9771   15708.6404
    9772   15541.0036
    9773   15588.2443
    9774   15590.0208
    9775   15587.9658
    9776   15771.3069
    9777   15715.8564
    9778   15729.5229
    9779   15465.4838
    9780   15474.0407
    9781   15557.8846
    9782   15446.8809
    9783   15550.9132
    9784   15564.6120
    9785   15471.7459
    9786   15438.4971
    9787   15488.5521
    9788   15482.9831
    9789   15578.3592
    9790   15420.4563
    9791   15729.5849
    9792   15659.9325
    9793   15607.7160
    9794   15816.0306
    9795   15698.2853
    9796   15805.7571
    9797   15441.4278
    9798   15298.1807
    9799   15506.2488
    9800   15760.7859
    9801   15492.6808
    9802   15351.2125
    9803   15378.8376
    9804   15333.3584
    9805   15179.9482
    9806   15328.5376
    9807   15488.8579
    9808   15633.0809
    9809   15424.0163
    9810   15315.0753
    9811   15744.4104
    9812   15601.5729
    9813   15298.4762
    9814   15580.3097
    9815   15533.5142
    9816   15802.2802
    9817   15456.6429
    9818   15735.3406
    9819   15795.1991
    9820   15672.0446
    9821   15703.4621
    9822   15686.9178
    9823   15632.6953
    9824   15768.7473
    9825   15339.2298
    9826   15621.1850
    9827   15632.6665
    9828   15378.9853
    9829   15391.8725
    9830   15464.4837
    9831   15305.6212
    9832   15640.4573
    9833   15504.7016
    9834   15712.3531
    9835   15597.6672
    9836   15443.1190
    9837   15439.6718
    9838   15611.7821
    9839   15443.1790
    9840   15626.4252
    9841   15457.5018
    9842   15743.9819
    9843   15532.1521
    9844   15538.8608
    9845   15273.6628
    9846   15425.4759
    9847   15493.5166
    9848   15837.6886
    9849   15621.4466
    9850   15655.4339
    9851   15686.4631
    9852   15462.5815
    9853   15554.7680
    9854   15381.0427
    9855   15558.6714
    9856   15240.1918
    9857   15973.1686
    9858   15260.9176
    9859   15615.7953
    9860   15658.2042
    9861   15396.5007
    9862   15305.7854
    9863   15654.6468
    9864   15622.1490
    9865   15512.2724
    9866   15550.4123
    9867   15163.3500
    9868   15293.1987
    9869   15427.3360
    9870   15557.5512
    9871   15396.4172
    9872   15473.2220
    9873   15499.6440
    9874   15599.8328
    9875   15584.8703
    9876   15639.1893
    9877   15367.8115
    9878   15583.8687
    9879   15579.1279
    9880   15505.9508
    9881   15635.7145
    9882   15548.3358
    9883   15789.4658
    9884   15769.0599
    9885   15608.1491
    9886   15754.5039
    9887   15566.5831
    9888   15712.1848
    9889   15685.1846
    9890   15515.4258
    9891   15549.1997
    9892   15690.2096
    9893   15635.4077
    9894   15724.9517
    9895   15385.6857
    9896   15479.5411
    9897   15601.1511
    9898   15770.9920
    9899   15703.2643
    9900   15498.0515
    9901   15410.5379
    9902   15541.3272
    9903   15744.4085
    9904   15843.5708
    9905   15725.3234
    9906   15859.0387
    9907   15783.7981
    9908   15524.4184
    9909   15769.0661
    9910   15858.8161
    9911   15846.1356
    9912   15661.1300
    9913   15352.7797
    9914   15620.6668
    9915   15561.1927
    9916   15708.7972
    9917   15663.2376
    9918   15942.7655
    9919   15687.5311
    9920   15625.9579
    9921   15703.2213
    9922   15803.1685
    9923   15620.3669
    9924   15471.8084
    9925   15606.7277
    9926   15588.4047
    9927   15753.0523
    9928   15623.2548
    9929   15638.0701
    9930   15683.3105
    9931   15516.5397
    9932   15627.6233
    9933   15797.3941
    9934   15669.2978
    9935   15796.4788
    9936   15820.7116
    9937   15820.4083
    9938   15754.7587
    9939   15713.6104
    9940   15638.7646
    9941   15855.5048
    9942   15665.7999
    9943   15601.3009
    9944   15794.2688
    9945   15748.9835
    9946   15675.6825
    9947   15711.6453
    9948   15725.6721
    9949   15873.3702
    9950   15787.5909
    9951   15604.3800
    9952   15589.2318
    9953   15339.2447
    9954   15815.6636
    9955   16053.4363
    9956   15710.3153
    9957   15847.8002
    9958   15817.3948
    9959   15867.3751
    9960   15733.4663
    9961   15534.4132
    9962   15534.4170
    9963   15853.6914
    9964   15612.6856
    9965   15578.3467
    9966   15402.2619
    9967   15585.0341
    9968   15327.3460
    9969   15448.1612
    9970   15253.7967
    9971   15454.4447
    9972   15477.9925
    9973   15512.5685
    9974   15125.1880
    9975   15572.9150
    9976   15272.8122
    9977   15568.9256
    9978   15594.5297
    9979   15597.8765
    9980   15226.8700
    9981   15628.7792
    9982   15429.1934
    9983   15537.9859
    9984   15403.2801
    9985   15421.5823
    9986   15474.8165
    9987   15255.5076
    9988   15238.1975
    9989   15074.6983
    9990   14959.0143
    9991   15093.1857
    9992   15230.4672
    9993   15327.6053
    9994   15328.9402
    9995   15366.0071
    9996   15509.5861
    9997   15143.7127
    9998   15359.8035
    9999   15326.2084
   10000   15206.2404
   10001   15512.3209
   10002   15370.4334
   10003   15440.3992
   10004   15374.2134
   10005   15370.9624
   10006   15634.7752
   10007   15671.9735
   10008   15257.6523
   10009   15533.3860
   10010   15579.2935
   10011   15262.4957
   10012   15592.5853
   10013   15368.1512
   10014   15516.2747
   10015   15520.9381
   10016   15479.7479
   10017   15560.6205
   10018   15511.5081
   10019   15351.7597
   10020   15344.2010
   10021   15459.5738
   10022   15626.0341
   10023   15700.9890
   10024   15611.9271
   10025   15547.5304
   10026   15562.5609
   10027   15815.3003
   10028   15549.5419
   10029   15556.9998
   10030   15509.2161
   10031   15635.1031
   10032   15486.4198
   10033   15728.6154
   10034   15828.6865
   10035   15429.8401
   10036   15126.3592
   10037   15289.2896
   10038   15307.7037
   10039   15197.3535
   10040   15416.0369
   10041   15207.0826
   10042   15060.9873
   10043   15373.2304
   10044   15329.9629
   10045   15360.5728
   10046   15193.8170
   10047   15779.0808
   10048   15201.1643
   10049   15212.6540
   10050   15352.7060
   10051   15419.6784
   10052   14945.0748
   10053   15165.0854
   10054   15256.5579
   10055   15441.8633
   10056   15366.9085
   10057   14966.0351
   10058   15377.5590
   10059   15344.9112
   10060   15321.8706
   10061   15507.3410
   10062   15362.7891
   10063   15673.8078
   10064   15245.7908
   10065   15466.5342
   10066   15495.0722
   10067   15376.5496
   10068   15519.6481
   10069   15444.1955
   10070   15335.3776
   10071   15470.6311
   10072   15672.0953
   10073   15319.7139
   10074   15366.9725
   10075   15211.4552
   10076   15465.9437
   10077   15424.1957
   10078   15278.6855
   10079   15396.5380
   10080   15630.5595
   10081   15299.0405
   10082   15356.5619
   10083   15015.0725
   10084   15217.4369
   10085   15242.1001
   10086   15388.2494
   10087   15658.4317
   10088   15331.7135
   10089   15327.0172
   10090   15024.4500
   10091   15500.5908
   10092   15036.5832
   10093   15392.5757
   10094   15128.0085
   10095   15530.2527
   10096   15604.9324
   10097   15421.8953
   10098   15328.7458
   10099   15427.9108
   10100   15493.1722
   10101   15392.9779
   10102   15395.4424
   10103   15618.7095
   10104   15398.9502
   10105   15572.4508
   10106   15397.3660
   10107   15452.1697
   10108   15215.4745
   10109   15298.9062
   10110   15416.3015
   10111   15397.7648
   10112   15471.7432
   10113   15471.0949
   10114   15491.1881
   10115   15717.2486
   10116   15538.1594
   10117   15620.4739
   10118   15621.1338
   10119   15426.3556
   10120   15535.5850
   10121   15434.7593
   10122   15211.6576
   10123   15768.3163
   10124   15533.0189
   10125   15366.3597
   10126   15401.8994
   10127   15519.1573
   10128   15685.9901
   10129   15369.0386
   10130   15538.2867
   10131   15354.0018
   10132   15360.8215
   10133   15511.5820
   10134   15363.7673
   10135   15308.0040
   10136   15740.1045
   10137   15561.2823
   10138   15595.0331
   10139   15535.9048
   10140   15333.0562
   10141   15598.9812
   10142   15660.1135
   10143   15396.3805
   10144   15590.8601
   10145   15757.8950
   10146   15755.2214
   10147   15446.8167
   10148   15793.7664
   10149   15309.9075
   10150   15542.6282
   10151   15768.6567
   10152   15664.1113
   10153   15663.1668
   10154   15753.1456
   10155   15820.6333
   10156   15747.0575
   10157   15665.4516
   10158   15425.4285
   10159   15455.9504
   10160   15410.5899
   10161   15804.9421
   10162   15508.8948
   10163   15801.7177
   10164   15485.7762
   10165   15556.2802
   10166   15649.5869
   10167   15680.7827
   10168   15858.1925
   10169   15573.0337
   10170   15707.3872
   10171   15587.1391
   10172   15519.2756
   10173   15545.3237
   10174   15752.9091
   10175   15601.4296
   10176   15664.7593
   10177   15638.1787
   10178   15783.7904
   10179   15770.8376
   10180   16082.2368
   10181   15924.4359
   10182   15672.1664
   10183   15694.9743
   10184   15308.1463
   10185   15449.7060
   10186   15284.4775
   10187   15614.7927
   10188   15599.5328
   10189   15426.5722
   10190   15365.2196
   10191   15565.2006
   10192   15454.3040
   10193   15540.3425
   10194   15548.0499
   10195   15669.2622
   10196   15318.1812
   10197   15867.5124
   10198   15675.0647
   10199   15690.6688
   10200   15590.1202
   10201   15904.0616
   10202   15792.5355
   10203   15741.3125
   10204   15613.7537
   10205   15633.4085
   10206   15609.1441
   10207   15687.0655
   10208   15491.5881
   10209   15631.3917
   10210   15827.8664
   10211   15549.4720
   10212   15914.1511
   10213   15473.1546
   10214   15676.9371
   10215   15874.9805
   10216   15418.7772
   10217   15608.0453
   10218   15611.7924
   10219   15609.9265
   10220   15562.8599
   10221   15679.2377
   10222   15344.8616
   10223   15427.4935
   10224   15264.0653
   10225   15314.9792
   10226   15368.1867
   10227   15420.3596
   10228   15285.1606
   10229   15176.3737
   10230   15172.5153
   10231   15022.3103
   10232   15206.2439
   10233   15249.9750
   10234   15326.7989
   10235   15296.1352
   10236   15340.4777
   10237   15526.8225
   10238   15406.0026
   10239   15446.5056
   10240   15279.4362
   10241   15128.8020
   10242   15376.5051
   10243   15312.5331
   10244   15510.8255
   10245   15348.4146
   10246   15480.6391
   10247   15511.1707
   10248   15424.9463
   10249   15295.5973
   10250   15182.1173
   10251   15117.1445
   10252   15384.7704
   10253   15080.4300
   10254   15313.3481
   10255   15417.4036
   10256   15368.0238
   10257   15298.7691
   10258   15146.8929
   10259   15424.4125
   10260   15218.3354
   10261   15597.5894
   10262   15359.9333
   10263   15418.8435
   10264   15282.3364
   10265   15244.7685
   10266   15132.9473
   10267   15322.7279
   10268   15454.9438
   10269   15077.1309
   10270   15458.5069
   10271   15353.2399
   10272   15387.4054
   10273   15483.1904
   10274   15529.9622
   10275   15370.8779
   10276   15327.8459
   10277   15264.2985
   10278   15415.4808
   10279   15131.5939
   10280   15616.7920
   10281   15356.0592
   10282   15303.7757
   10283   15428.1194
   10284   15166.5572
   10285   15067.2778
   10286   15199.2162
   10287   15234.1201
   10288   15087.2800
   10289   15177.2625
   10290   15222.0655
   10291   15235.5145
   10292   15184.8515
   10293   14936.6125
   10294   15636.9636
   10295   15435.6606
   10296   15371.7281
   10297   15413.4995
   10298   15357.2351
   10299   15250.7081
   10300   15128.1033
   10301   15207.1479
   10302   15265.6516
   10303   15192.4980
   10304   15699.7448
   10305   15537.1445
   10306   15564.1265
   10307   15624.2534
   10308   15283.0289
   10309   15448.2452
   10310   15460.5083
   10311   15522.3892
   10312   15281.6164
   10313   15096.3218
   10314   15363.1673
   10315   15092.6337
   10316   15303.5264
   10317   15239.2255
   10318   15249.2517
   10319   15018.2931
   10320   15406.2055
   10321   15155.0026
   10322   15179.7964
   10323   15652.1582
   10324   15421.9646
   10325   15414.9707
   10326   15250.0679
   10327   15393.1224
   10328   15019.9687
   10329   15529.4370
   10330   15274.3368
   10331   15418.4955
   10332   15315.7238
   10333   15362.5161
   10334   15225.2976
   10335   15437.3606
   10336   14980.6658
   10337   15305.2084
   10338   15356.4201
   10339   15247.2739
   10340   15377.6541
   10341   15253.4285
   10342   15465.1177
   10343   15179.3068
   10344   15042.9682
   10345   15130.0872
   10346   15133.5826
   10347   15342.4006
   10348   15153.9928
   10349   14931.5423
   10350   15312.3995
   10351   15131.4203
   10352   14945.0944
   10353   15164.5275
   10354   15014.5188
   10355   14909.9034
   10356   14896.3322
   10357   15104.3746
   10358   15213.0467
   10359   15007.2440
   10360   15079.1471
   10361   15242.1352
   10362   15255.7776
   10363   15137.8315
   10364   15155.7610
   10365   15321.8442
   10366   15182.7954
   10367   15164.6217
   10368   15282.0846
   10369   15178.9159
   10370   15021.8034
   10371   15189.5904
   10372   15683.1798
   10373   15066.6400
   10374   15287.8688
   10375   15431.7207
   10376   15340.3058
   10377   15525.7130
   10378   15490.5719
   10379   15350.9349
   10380   15394.3490
   10381   15274.8187
   10382   15239.7298
   10383   15164.6200
   10384   15380.3827
   10385   15305.1823
   10386   15512.9103
   10387   15393.0582
   10388   15196.7728
   10389   15302.2308
   10390   14882.0223
   10391   15239.2075
   10392   15158.1164
   10393   15347.4129
   10394   15064.4565
   10395   15291.7077
   10396   15078.7752
   10397   15141.7010
   10398   15051.6040
   10399   15061.2511
   10400   15054.3084
   10401   15099.2031
   10402   15262.2340
   10403   14974.6895
   10404   15365.0873
   10405   14969.2149
   10406   15084.6023
   10407   14895.4617
   10408   15159.5619
   10409   14979.8831
   10410   15139.0276
   10411   15216.8942
   10412   15276.5613
   10413   15205.9753
   10414   14930.2829
   10415   15162.2360
   10416   15075.0912
   10417   15234.2151
   10418   15409.6274
   10419   15255.7162
   10420   15510.2235
   10421   15193.0324
   10422   15273.4047
   10423   15332.0891
   10424   15195.9379
   10425   15395.7237
   10426   15388.3073
   10427   15496.0343
   10428   15399.0101
   10429   15207.9884
   10430   15284.6675
   10431   15439.0413
   10432   15099.6423
   10433   15569.2032
   10434   15377.1324
   10435   15367.2941
   10436   15323.1502
   10437   15174.5370
   10438   15196.3376
   10439   15265.3558
   10440   15112.7733
   10441   15399.9531
   10442   15225.2419
   10443   15303.7224
   10444   15386.5220
   10445   15234.1064
   10446   15232.3762
   10447   15313.6747
   10448   15528.4202
   10449   14906.9302
   10450   15198.7609
   10451   15222.4000
   10452   15277.8421
   10453   15358.2052
   10454   15318.4392
   10455   15429.7332
   10456   15315.3928
   10457   15350.8425
   10458   15241.2355
   10459   15322.5365
   10460   15261.5987
   10461   14913.5536
   10462   14984.1982
   10463   15258.1957
   10464   15231.2377
   10465   15014.7171
   10466   15373.5470
   10467   15270.8458
   10468   15233.8752
   10469   15352.5019
   10470   15280.0653
   10471   15259.8590
   10472   15296.1001
   10473   15261.9606
   10474   15025.1981
   10475   15220.7493
   10476   15397.5779
   10477   15203.9388
   10478   15116.0775
   10479   15177.4173
   10480   15160.9827
   10481   15514.3593
   10482   15563.3799
   10483   15491.0296
   10484   15503.2087
   10485   15525.7361
   10486   15382.3663
   10487   15421.8020
   10488   15482.3015
   10489   15705.3476
   10490   15614.5448
   10491   15642.7639
   10492   15504.2656
   10493   15660.0351
   10494   15674.5723
   10495   15615.7314
   10496   15644.9044
   10497   15774.5522
   10498   15356.2755
   10499   15554.5989
   10500   15649.5278
   10501   15294.3161
   10502   15442.9703
   10503   15643.4788
   10504   15776.6249
   10505   15773.4014
   10506   15490.0137
   10507   15406.8645
   10508   15425.4179
   10509   15356.0018
   10510   15167.9335
   10511   15301.1009
   10512   15497.2376
   10513   15079.9718
   10514   15430.5969
   10515   15229.3410
   10516   15308.4757
   10517   15214.0651
   10518   15188.0345
   10519   15453.8229
   10520   15634.8637
   10521   15721.3248
   10522   15394.8583
   10523   15463.6580
   10524   15529.5312
   10525   15546.3989
   10526   15474.8964
   10527   15528.4735
   10528   15388.4781
   10529   15329.9463
   10530   15632.9176
   10531   15916.9589
   10532   15671.3863
   10533   15919.2075
   10534   15932.1299
   10535   15571.5756
   10536   15760.4533
   10537   15643.5551
   10538   15953.6922
   10539   15636.0057
   10540   15694.8636
   10541   15580.6434
   10542   15456.8539
   10543   15310.1911
   10544   15514.8415
   10545   15809.1783
   10546   15668.5110
   10547   15713.2877
   10548   15489.0709
   10549   15647.3828
   10550   15608.0752
   10551   15704.7060
   10552   15465.9115
   10553   15510.8280
   10554   15468.4151
   10555   15372.3437
   10556   15667.9510
   10557   15432.0803
   10558   15574.1586
   10559   15899.0251
   10560   15307.7663
   10561   15603.0378
   10562   15656.5964
   10563   15529.4889
   10564   15528.4408
   10565   15582.9625
   10566   15821.1320
   10567   15912.4872
   10568   15736.1698
   10569   15675.4642
   10570   15688.9166
   10571   15349.8018
   10572   15746.9122
   10573   15701.1136
   10574   15832.9476
   10575   15670.8181
   10576   15658.1193
   10577   15633.3986
   10578   15405.6467
   10579   15875.6325
   10580   15859.1563
   10581   15815.0932
   10582   15362.4038
   10583   15639.4968
   10584   15625.3557
   10585   15511.5791
   10586   15723.2015
   10587   15716.1067
   10588   15533.3082
   10589   15908.1620
   10590   15993.1502
   10591   15829.8834
   10592   15606.9538
   10593   15730.2554
   10594   15950.9574
   10595   15732.0832
   10596   15812.1841
   10597   15923.0513
   10598   15745.3199
   10599   16126.0644
   10600   15959.1191
   10601   15982.0417
   10602   16001.9865
   10603   16154.3616
   10604   16056.5806
   10605   16007.1086
   10606   15950.2839
   10607   15947.2440
   10608   15615.9531
   10609   15709.6810
   10610   15916.4372
   10611   15716.9605
   10612   15460.4693
   10613   15886.3567
   10614   15545.2124
   10615   15685.0383
   10616   15650.5167
   10617   15676.5345
   10618   15597.7954
   10619   15751.6924
   10620   15924.0976
   10621   15768.2614
   10622   15423.1592
   10623   15604.7265
   10624   15480.7900
   10625   15526.6545
   10626   15425.9713
   10627   15590.2683
   10628   15473.3052
   10629   15529.8343
   10630   15619.5463
   10631   15787.5717
   10632   15453.1427
   10633   15608.5728
   10634   15328.7919
   10635   15534.7335
   10636   15437.0053
   10637   15458.8303
   10638   15586.0392
   10639   15521.2910
   10640   15512.7203
   10641   15447.4404
   10642   15635.2028
   10643   15841.9096
   10644   15724.4123
   10645   15692.2463
   10646   15488.4638
   10647   15482.5216
   10648   15705.1232
   10649   15617.8492
   10650   15344.2553
   10651   15422.6578
   10652   15420.3391
   10653   15479.2483
   10654   15483.0568
   10655   15314.4626
   10656   15203.6350
   10657   15208.8509
   10658   15109.7646
   10659   15480.6091
   10660   15342.8607
   10661   15418.6338
   10662   15568.0351
   10663   15414.7862
   10664   15485.0812
   10665   15321.4576
   10666   15284.1050
   10667   15198.1280
   10668   15078.1691
   10669   15466.6424
   10670   15317.2680
   10671   15245.7470
   10672   15236.2019
   10673   15357.5034
   10674   15514.1019
   10675   15674.7287
   10676   15512.3352
   10677   15324.2081
   10678   15494.6181
   10679   15374.5811
   10680   15348.0979
   10681   15528.2992
   10682   15278.5391
   10683   15355.6834
   10684   15448.8491
   10685   15411.1350
   10686   15602.6645
   10687   15332.0498
   10688   15767.0404
   10689   15036.1296
   10690   15417.9231
   10691   15277.8879
   10692   15264.8663
   10693   15540.6075
   10694   15164.0328
   10695   15407.3835
   10696   15233.1804
   10697   15263.8356
   10698   15244.1479
   10699   15286.6754
   10700   15388.8881
   10701   15457.3735
   10702   15584.2699
   10703   15436.0605
   10704   15228.2020
   10705   15202.9085
   10706   15512.2710
   10707   15205.7785
   10708   15383.7733
   10709   15278.6270
   10710   15544.3211
   10711   15780.0683
   10712   15198.2830
   10713   15393.6017
   10714   15194.6014
   10715   15154.7423
   10716   15165.8820
   10717   15399.0888
   10718   15432.6588
   10719   15330.7200
   10720   15360.8220
   10721   15451.6770
   10722   15349.7014
   10723   15287.7558
   10724   15676.0178
   10725   15183.6394
   10726   15303.4612
   10727   15317.1588
   10728   15509.3830
   10729   15374.9548
   10730   15279.8576
   10731   15026.7751
   10732   15138.5141
   10733   15211.7136
   10734   15400.1475
   10735   15072.6437
   10736   15515.3653
   10737   15527.7793
   10738   15248.2947
   10739   15266.2816
   10740   15124.7629
   10741   15142.8466
   10742   15305.4682
   10743   15193.7003
   10744   15472.3668
   10745   15803.2809
   10746   15141.2653
   10747   15073.6349
   10748   15327.0718
   10749   15627.6989
   10750   15355.9436
   10751   15161.7998
   10752   15202.5258
   10753   15066.6070
   10754   15209.5201
   10755   15190.0250
   10756   14908.8365
   10757   14865.0428
   10758   15245.2873
   10759   15276.4831
   10760   15122.0498
   10761   15127.9738
   10762   15222.9991
   10763   15091.5539
   10764   14993.8307
   10765   15270.1298
   10766   15251.3362
   10767   15186.4450
   10768   14773.6351
   10769   15296.0136
   10770   15071.8948
   10771   15195.9794
   10772   15125.1878
   10773   15094.7019
   10774   15123.8309
   10775   15268.1303
   10776   15044.7468
   10777   15312.2332
   10778   15146.8285
   10779   15045.3811
   10780   15008.6636
   10781   15541.0749
   10782   14869.6091
   10783   15368.8942
   10784   15096.9039
   10785   15324.6344
   10786   15297.1008
   10787   15097.4072
   10788   15210.9143
   10789   15167.5286
   10790   15206.5411
   10791   15193.9673
   10792   14935.6319
   10793   15277.0124
   10794   14948.8140
   10795   15155.1106
   10796   14917.4253
   10797   15095.5639
   10798   15166.4888
   10799   15030.4593
   10800   14981.9841
   10801   14856.6745
   10802   14923.8849
   10803   14938.8513
   10804   14806.9408
   10805   14953.1961
   10806   15175.1731
   10807   15072.9225
   10808   15223.6912
   10809   14902.5874
   10810   14917.3498
   10811   15159.4883
   10812   14838.8628
   10813   15089.0800
   10814   15268.4539
   10815   15387.9207
   10816   15032.8042
   10817   15324.9203
   10818   14988.3141
   10819   15124.7132
   10820   14858.5842
   10821   15083.1969
   10822   15293.4515
   10823   15382.3440
   10824   15216.1463
   10825   15451.6054
   10826   15163.0755
   10827   15420.1039
   10828   15351.7048
   10829   15192.0505
   10830   15290.8209
   10831   15034.3166
   10832   14949.3260
   10833   14982.6541
   10834   15330.0140
   10835   15154.8156
   10836   15232.5196
   10837   15272.5596
   10838   15296.5562
   10839   15339.5589
   10840   15198.7860
   10841   15230.0933
   10842   15339.1357
   10843   15455.2990
   10844   15410.8594
   10845   15385.3016
   10846   15298.5160
   10847   15158.7760
   10848   15106.7679
   10849   15316.4168
   10850   15290.6962
   10851   15345.5940
   10852   15422.5123
   10853   15572.0578
   10854   15363.9747
   10855   15522.8776
   10856   15496.6795
   10857   15130.2293
   10858   15536.5401
   10859   15385.8632
   10860   15755.0303
   10861   15505.3137
   10862   15688.1670
   10863   15553.6841
   10864   15701.6315
   10865   15733.0723
   10866   15737.7583
   10867   15546.5896
   10868   15316.6139
   10869   15462.2480
   10870   15438.7179
   10871   15736.0915
   10872   15630.5194
   10873   15305.2196
   10874   15672.9913
   10875   15520.3726
   10876   15442.2034
   10877   15293.5335
   10878   15415.2847
   10879   15240.1780
   10880   15535.1139
   10881   15445.2419
   10882   15395.6405
   10883   15624.5112
   10884   15358.9587
   10885   15315.0975
   10886   15455.0276
   10887   15523.5712
   10888   15544.0857
   10889   15498.1503
   10890   15031.9724
   10891   15370.2686
   10892   15432.0896
   10893   15194.3608
   10894   15281.2857
   10895   15339.4291
   10896   15126.7019
   10897   15022.0770
   10898   15085.1179
   10899   14951.2706
   10900   15086.5331
   10901   15322.0892
   10902   15292.6103
   10903   15071.3690
   10904   15077.9969
   10905   15447.8897
   10906   15351.2404
   10907   15472.7473
   10908   15535.3726
   10909   15487.9564
   10910   15540.7409
   10911   15375.8639
   10912   15840.7030
   10913   15612.2833
   10914   15643.5203
   10915   15613.9819
   10916   15535.7142
   10917   15677.7596
   10918   15516.3828
   10919   15298.7593
   10920   15464.7548
   10921   15475.7914
   10922   15793.6885
   10923   15363.2592
   10924   15907.4116
   10925   15496.6302
   10926   15755.6532
   10927   15350.8795
   10928   15325.7423
   10929   15536.9403
   10930   15735.2736
   10931   15665.4465
   10932   15835.2196
   10933   15790.2695
   10934   15762.7980
   10935   16037.4547
   10936   15773.2343
   10937   15726.1422
   10938   15714.3129
   10939   15556.9042
   10940   15457.9570
   10941   15769.4772
   10942   15626.2152
   10943   15592.5698
   10944   15829.8531
   10945   15701.5829
   10946   15688.6844
   10947   15537.4913
   10948   15328.7907
   10949   15581.9196
   10950   15853.5841
   10951   15673.7776
   10952   15750.4927
   10953   15638.9480
   10954   15493.5052
   10955   15792.8360
   10956   15230.0642
   10957   15379.1610
   10958   15529.5823
   10959   15690.2780
   10960   15736.1461
   10961   15722.2381
   10962   15502.7153
   10963   15659.0302
   10964   15456.1891
   10965   15605.4245
   10966   15430.1908
   10967   15474.4068
   10968   15402.7088
   10969   15480.2873
   10970   15430.1496
   10971   15577.7566
   10972   15383.3001
   10973   15569.8715
   10974   15439.5206
   10975   15542.0384
   10976   15442.8020
   10977   15457.9045
   10978   15403.7779
   10979   15299.9547
   10980   15552.4927
   10981   15800.9502
   10982   15573.9003
   10983   15618.5156
   10984   15555.7084
   10985   15548.0408
   10986   15199.0191
   10987   15508.6302
   10988   15262.7205
   10989   15584.1138
   10990   15592.3533
   10991   15708.4565
   10992   15765.0033
   10993   15804.8007
   10994   15862.6283
   10995   15822.9659
   10996   15839.9009
   10997   15673.9059
   10998   15700.4354
   10999   15664.7022
   11000   15775.4115
   11001   15799.2734
   11002   15694.7184
   11003   15876.5532
   11004   16007.0931
   11005   15831.3119
   11006   15298.6834
   11007   15464.7478
   11008   15625.1950
   11009   15654.3659
   11010   15697.8008
   11011   15503.2040
   11012   15484.3462
   11013   15644.5339
   11014   15388.9287
   11015   15592.7485
   11016   15378.1016
   11017   15687.9358
   11018   15408.6374
   11019   15453.6069
   11020   15520.2022
   11021   15511.7553
   11022   15338.6075
   11023   15141.1739
   11024   15339.7947
   11025   15309.8687
   11026   15558.5969
   11027   15532.6361
   11028   15646.4010
   11029   15578.6698
   11030   15509.2937
   11031   15840.0177
   11032   15344.6744
   11033   15416.5387
   11034   15388.7956
   11035   15402.7531
   11036   15355.9969
   11037   15539.0099
   11038   15428.3767
   11039   15475.5624
   11040   15738.5246
   11041   15508.4727
   11042   15376.9093
   11043   15412.6325
   11044   15621.5738
   11045   15383.1144
   11046   15472.7495
   11047   15411.7400
   11048   15593.2923
   11049   15424.1430
   11050   15336.5884
   11051   15348.3993
   11052   15469.8962
   11053   15631.1955
   11054   15157.7855
   11055   15458.8910
   11056   15514.9784
   11057   15594.7698
   11058   15416.9294
   11059   15518.6831
   11060   15282.1505
   11061   15468.7320
   11062   15390.5254
   11063   15081.5268
   11064   15199.4600
   11065   15266.0985
   11066   15082.6380
   11067   15312.9689
   11068   15279.7932
   11069   15303.3544
   11070   14963.1164
   11071   15337.9429
   11072   15296.0132
   11073   15379.0183
   11074   15332.9745
   11075   15259.2048
   11076   15190.5797
   11077   15223.0477
   11078   15462.4496
   11079   15257.7627
   11080   15527.1052
   11081   15109.1603
   11082   15433.9456
   11083   15153.2091
   11084   15329.5528
   11085   15382.8413
   11086   15416.5072
   11087   15358.4102
   11088   15161.0171
   11089   15204.7910
   11090   15357.9943
   11091   15456.1577
   11092   15413.1189
   11093   15297.8423
   11094   15113.7154
   11095   15219.0944
   11096   15161.9041
   11097   15093.1334
   11098   15324.7550
   11099   15338.2213
   11100   15509.2378
   11101   15342.8444
   11102   15413.8828
   11103   15516.9090
   11104   15319.5140
   11105   15353.1679
   11106   15088.1074
   11107   15041.2684
   11108   15142.9916
   11109   15352.4491
   11110   14984.9698
   11111   15186.8286
   11112   15078.9918
   11113   15272.3243
   11114   15122.8983
   11115   15224.3623
   11116   15279.9067
   11117   15057.0042
   11118   15230.1559
   11119   15397.1078
   11120   15643.6350
   11121   15354.9905
   11122   15747.1209
   11123   15456.9133
   11124   15159.8256
   11125   15385.6111
   11126   15412.4424
   11127   15356.6326
   11128   15218.0800
   11129   15382.0955
   11130   15233.3958
   11131   15122.3213
   11132   15285.3141
   11133   15315.8535
   11134   15391.6300
   11135   15269.0149
   11136   15249.3329
   11137   15448.8780
   11138   15408.6633
   11139   15161.7347
   11140   15336.2243
   11141   15338.1796
   11142   15326.4848
   11143   15236.7369
   11144   14968.3673
   11145   15064.4513
   11146   15235.0116
   11147   15303.6600
   11148   15064.9730
   11149   15267.8560
   11150   15422.0099
   11151   15062.5855
   11152   15161.0059
   11153   15145.0299
   11154   15358.6951
   11155   15117.7710
   11156   15067.7439
   11157   14968.1553
   11158   15256.5902
   11159   15337.9564
   11160   15600.9699
   11161   15457.0047
   11162   15350.3028
   11163   15314.8636
   11164   15269.1248
   11165   15339.7151
   11166   15366.6911
   11167   15191.5785
   11168   15457.4084
   11169   15280.3122
   11170   15547.1270
   11171   15264.4337
   11172   15103.6244
   11173   15244.2630
   11174   15073.2946
   11175   15137.9714
   11176   15166.7338
   11177   15341.1119
   11178   15210.4593
   11179   15346.0546
   11180   15235.9381
   11181   15454.3173
   11182   15373.3983
   11183   15530.2217
   11184   15485.4446
   11185   15596.7988
   11186   15635.3251
   11187   15577.2744
   11188   15429.6861
   11189   15607.7052
   11190   15953.8214
   11191   15786.6337
   11192   15620.5252
   11193   15766.3152
   11194   15759.9922
   11195   15761.4620
   11196   15846.7132
   11197   16125.5035
   11198   15685.8311
   11199   15699.9576
   11200   15632.5067
   11201   15472.3644
   11202   15517.6402
   11203   15719.5429
   11204   15559.1831
   11205   15612.7135
   11206   15652.6299
   11207   15855.5044
   11208   15671.6151
   11209   15477.6015
   11210   15568.6170
   11211   15353.8529
   11212   15360.2213
   11213   15548.0901
   11214   15702.3378
   11215   15554.4377
   11216   15508.8690
   11217   15721.8826
   11218   15588.5170
   11219   15740.9774
   11220   15379.9751
   11221   15649.7072
   11222   15590.4269
   11223   15591.1823
   11224   15344.4925
   11225   15619.3577
   11226   15326.8335
   11227   15531.0846
   11228   15519.9798
   11229   15343.3154
   11230   15470.1377
   11231   15676.3830
   11232   15546.4043
   11233   15459.5456
   11234   15460.9475
   11235   15318.3044
   11236   15464.4874
   11237   15346.2205
   11238   15355.3607
   11239   15373.9340
   11240   15365.6416
   11241   15369.9957
   11242   15293.3834
   11243   15209.6325
   11244   15491.3751
   11245   15273.2693
   11246   14920.7588
   11247   15447.7984
   11248   15230.9382
   11249   15396.5598
   11250   15526.6099
   11251   15273.4091
   11252   15632.2456
   11253   15691.5355
   11254   15454.0790
   11255   15270.6373
   11256   15528.8328
   11257   15514.4153
   11258   15333.1001
   11259   15515.9787
   11260   15659.6639
   11261   15443.4813
   11262   15582.6450
   11263   15342.6259
   11264   15803.3205
   11265   15533.6423
   11266   15410.8874
   11267   15343.7844
   11268   15499.7149
   11269   15378.9281
   11270   15614.1288
   11271   15618.4084
   11272   15729.7856
   11273   15623.8947
   11274   15758.5714
   11275   15536.5474
   11276   15641.3432
   11277   15529.3239
   11278   15817.3604
   11279   15501.5168
   11280   15595.8499
   11281   15508.6619
   11282   15581.9016
   11283   15439.6296
   11284   15366.3352
   11285   15359.1694
   11286   15699.1820
   11287   15541.8279
   11288   15404.7676
   11289   15326.4949
   11290   15182.9959
   11291   15411.5305
   11292   15050.4241
   11293   15351.3639
   11294   15498.3095
   11295   15734.2340
   11296   15248.6609
   11297   15649.9551
   11298   15470.0412
   11299   15377.7572
   11300   15573.0026
   11301   15357.2765
   11302   15163.9938
   11303   15229.6531
   11304   15370.7187
   11305   15209.2901
   11306   15325.8939
   11307   15096.5177
   11308   15350.2307
   11309   15576.3450
   11310   15396.7012
   11311   15551.6606
   11312   15694.5930
   11313   15517.2901
   11314   15397.3903
   11315   15654.8553
   11316   15467.3602
   11317   15531.2003
   11318   15393.5642
   11319   15736.6391
   11320   15762.4761
   11321   15464.9148
   11322   15216.3051
   11323   15328.1558
   11324   15138.3993
   11325   15477.2743
   11326   15246.6925
   11327   15211.5327
   11328   15345.6103
   11329   15464.1785
   11330   15543.8792
   11331   15386.6732
   11332   15402.1786
   11333   15540.2196
   11334   15610.8149
   11335   15660.8477
   11336   15518.6097
   11337   15939.0479
   11338   15467.3418
   11339   15712.0706
   11340   15541.7238
   11341   15486.1298
   11342   15360.6463
   11343   15325.2545
   11344   15346.7114
   11345   15401.9791
   11346   15248.6131
   11347   15331.1577
   11348   15358.5081
   11349   15298.9607
   11350   15496.5306
   11351   15384.5698
   11352   15546.1698
   11353   15325.9721
   11354   15146.2490
   11355   15136.3085
   11356   15503.9491
   11357   14936.0891
   11358   15213.5012
   11359   15207.7135
   11360   15435.3637
   11361   15460.9456
   11362   15326.3150
   11363   15440.2327
   11364   15008.4672
   11365   15071.6982
   11366   15122.2082
   11367   15222.8186
   11368   15275.2493
   11369   15099.1294
   11370   15499.6610
   11371   15096.5837
   11372   15507.0009
   11373   15125.1686
   11374   15161.2522
   11375   15105.9328
   11376   14964.0566
   11377   15423.9251
   11378   15164.3752
   11379   15346.8459
   11380   15370.4264
   11381   15140.5340
   11382   15098.4712
   11383   15140.4234
   11384   14940.0491
   11385   15381.5254
   11386   15251.4992
   11387   15106.5337
   11388   15303.7867
   11389   14808.1631
   11390   14998.4106
   11391   15222.6113
   11392   15268.2997
   11393   15275.9454
   11394   15334.7110
   11395   15320.5179
   11396   15285.1072
   11397   15408.8474
   11398   15434.8063
   11399   15258.0432
   11400   15122.1666
   11401   15202.0081
   11402   15027.8583
   11403   15257.0883
   11404   15433.5754
   11405   15207.1042
   11406   15356.2610
   11407   15325.3646
   11408   15158.3272
   11409   14976.5228
   11410   15413.7543
   11411   15146.1611
   11412   15179.8154
   11413   15032.5656
   11414   14784.0643
   11415   15017.5060
   11416   14883.8413
   11417   14964.9941
   11418   15038.2796
   11419   15087.0292
   11420   15058.7813
   11421   14925.5089
   11422   14965.0575
   11423   15086.6290
   11424   14941.2491
   11425   15406.6911
   11426   14969.5891
   11427   15189.9941
   11428   15315.3075
   11429   15267.2630
   11430   15182.4681
   11431   15175.7159
   11432   15198.8840
   11433   15240.5514
   11434   14859.8595
   11435   15138.1037
   11436   14988.3027
   11437   15418.9329
   11438   15075.0767
   11439   15025.5946
   11440   15049.4020
   11441   15226.2068
   11442   15056.5255
   11443   15485.8310
   11444   15549.7726
   11445   15084.8436
   11446   15368.4281
   11447   15209.8000
   11448   14881.1326
   11449   15073.7324
   11450   14925.5217
   11451   14809.2403
   11452   14822.8344
   11453   14915.8645
   11454   15189.0424
   11455   14866.9658
   11456   15222.0716
   11457   14959.3924
   11458   15292.9152
   11459   15187.7133
   11460   15265.0808
   11461   15079.7866
   11462   15148.9197
   11463   15041.4464
   11464   15110.2655
   11465   15058.7298
   11466   15112.3142
   11467   15440.3020
   11468   15056.4319
   11469   15571.1959
   11470   15466.5963
   11471   15431.2977
   11472   15195.1990
   11473   15245.6375
   11474   15554.2831
   11475   15629.7329
   11476   15505.5704
   11477   15640.9020
   11478   15498.0961
   11479   15589.2067
   11480   15432.7441
   11481   15408.3304
   11482   15550.2321
   11483   15589.1104
   11484   15565.3357
   11485   15536.5796
   11486   15629.4431
   11487   15474.0894
   11488   15490.1059
   11489   15500.9915
   11490   15326.9295
   11491   15389.1555
   11492   15708.9186
   11493   15225.5546
   11494   15497.3264
   11495   15472.7522
   11496   15573.9052
   11497   15435.2585
   11498   15695.0354
   11499   15659.7954
   11500   15669.4911
   11501   15663.0367
   11502   15474.8122
   11503   15730.5605
   11504   15678.6888
   11505   15483.9245
   11506   15650.9157
   11507   15568.8517
   11508   15521.8809
   11509   15594.9864
   11510   15604.8921
   11511   15728.6201
   11512   15835.1287
   11513   15627.8981
   11514   15419.9827
   11515   15226.2123
   11516   15626.9203
   11517   15814.0643
   11518   15560.1821
   11519   15371.4772
   11520   15536.2276
   11521   15445.1672
   11522   15397.9287
   11523   15579.7949
   11524   15404.3677
   11525   15551.7905
   11526   15366.8686
   11527   15529.1639
   11528   15624.6079
   11529   15221.1325
   11530   15387.9259
   11531   15194.1048
   11532   15397.1682
   11533   15138.9332
   11534   15318.8787
   11535   15284.9086
   11536   15264.0150
   11537   15305.8408
   11538   15056.5531
   11539   15403.3695
   11540   15550.6434
   11541   15500.5830
   11542   15261.6925
   11543   15271.1443
   11544   15416.3445
   11545   15121.8134
   11546   15049.3867
   11547   15471.3605
   11548   15499.4300
   11549   15499.9752
   11550   15480.1312
   11551   15551.8233
   11552   15638.8937
   11553   15712.6229
   11554   15558.9237
   11555   15854.7640
   11556   15772.0062
   11557   15613.4261
   11558   15793.3859
   11559   15674.6213
   11560   15696.6344
   11561   15660.5336
   11562   15506.0046
   11563   15643.6859
   11564   15548.0295
   11565   15679.2442
   11566   15924.0814
   11567   15680.9390
   11568   15783.0327
   11569   15743.2677
   11570   15733.5671
   11571   15806.1465
   11572   15898.5872
   11573   15619.6857
   11574   15881.6575
   11575   15974.8579
   11576   15621.6209
   11577   15902.8603
   11578   15824.5625
   11579   15611.2589
   11580   16075.3323
   11581   15723.3326
   11582   15525.8565
   11583   15865.5928
   11584   15727.6901
   11585   15970.2454
   11586   15589.3234
   11587   15720.2954
   11588   15707.7768
   11589   15390.9644
   11590   15528.3524
   11591   15298.3181
   11592   15790.3975
   11593   15341.1671
   11594   15649.5672
   11595   15385.5647
   11596   15581.7254
   11597   15365.6640
   11598   15794.3317
   11599   15350.8025
   11600   15503.9168
   11601   15428.0064
   11602   15450.0545
   11603   15611.1370
   11604   15482.4777
   11605   15562.2640
   11606   15773.3625
   11607   15614.9726
   11608   15473.1707
   11609   15700.6994
   11610   15707.6601
   11611   15809.3069
   11612   15505.5990
   11613   15532.6839
   11614   15370.9531
   11615   15638.4751
   11616   15346.3974
   11617   15612.6893
   11618   15568.1993
   11619   15347.2870
   11620   15361.4051
   11621   15625.4103
   11622   15557.9585
   11623   15331.6504
   11624   15330.3398
   11625   15387.4591
   11626   15851.8572
   11627   15431.6908
   11628   15431.7237
   11629   15464.3532
   11630   15609.8164
   11631   15412.7074
   11632   15586.4389
   11633   15767.3287
   11634   15699.4298
   11635   15581.7698
   11636   15818.3251
   11637   15696.8419
   11638   15688.6739
   11639   15643.4715
   11640   15705.9419
   11641   15812.6705
   11642   15498.6319
   11643   15837.6310
   11644   15759.2199
   11645   15573.1065
   11646   15721.4578
   11647   15511.9626
   11648   15517.6221
   11649   15569.1823
   11650   15791.6461
   11651   15791.7057
   11652   15558.5241
   11653   15835.6154
   11654   15688.5879
   11655   15876.3389
   11656   15725.1781
   11657   15718.7639
   11658   15744.6524
   11659   15428.9229
   11660   15582.8359
   11661   15438.8882
   11662   15691.4364
   11663   15755.4337
   11664   15492.6870
   11665   15463.2205
   11666   15471.0588
   11667   15626.0034
   11668   15453.8283
   11669   15397.4684
   11670   15429.8930
   11671   15617.0871
   11672   15399.3410
   11673   15651.4767
   11674   15531.4587
   11675   15560.5324
   11676   15485.6433
   11677   15452.1121
   11678   15566.3311
   11679   15409.9130
   11680   15410.8278
   11681   15638.5237
   11682   15765.5737
   11683   15509.4108
   11684   15685.0857
   11685   15475.0891
   11686   15722.8763
   11687   15698.8351
   11688   15992.5957
   11689   15685.9180
   11690   15848.6758
   11691   15733.1724
   11692   15688.8821
   11693   15978.7378
   11694   15995.8924
   11695   15692.5707
   11696   15800.3277
   11697   15805.1452
   11698   15798.9765
   11699   15919.0948
   11700   15752.1119
   11701   15697.5534
   11702   15715.7410
   11703   15831.0718
   11704   15771.4406
   11705   15674.2665
   11706   15802.8026
   11707   15742.9391
   11708   15639.8616
   11709   15961.6971
   11710   16030.1887
   11711   15889.6277
   11712   15728.2469
   11713   16007.4062
   11714   15830.2126
   11715   15806.8357
   11716   15690.9913
   11717   15793.7332
   11718   15858.4533
   11719   15905.5212
   11720   15974.6483
   11721   16056.2857
   11722   15843.7538
   11723   15598.2817
   11724   15735.2859
   11725   15758.4233
   11726   15691.5575
   11727   15580.4877
   11728   15588.3493
   11729   15635.8610
   11730   15696.8936
   11731   15579.1149
   11732   15943.5048
   11733   15671.4288
   11734   15819.3444
   11735   15896.5820
   11736   15558.1782
   11737   15629.7808
   11738   15329.7188
   11739   15626.3803
   11740   15744.1926
   11741   15649.6092
   11742   15542.6884
   11743   15470.2109
   11744   15428.4403
   11745   15688.4410
   11746   15867.3993
   11747   15700.1684
   11748   15687.4225
   11749   15603.0469
   11750   15676.9224
   11751   15612.7922
   11752   15650.9608
   11753   15592.4522
   11754   15530.6627
   11755   15464.6156
   11756   15555.3629
   11757   15746.6226
   11758   15706.9572
   11759   15771.1563
   11760   15611.5858
   11761   15654.1246
   11762   15596.7465
   11763   15433.3264
   11764   15492.0945
   11765   15405.9057
   11766   15794.8987
   11767   15688.4226
   11768   15693.2833
   11769   15875.2411
   11770   15862.2435
   11771   15671.5959
   11772   15722.6038
   11773   15827.4157
   11774   15779.7042
   11775   15704.6297
   11776   15803.7804
   11777   15747.3117
   11778   15421.9254
   11779   15899.3878
   11780   16045.8215
   11781   15875.3068
   11782   15412.6418
   11783   15699.1110
   11784   15690.7976
   11785   16011.8010
   11786   15639.5495
   11787   15799.9628
   11788   15708.3130
   11789   15624.9138
   11790   15598.6850
   11791   15686.4323
   11792   15686.3616
   11793   15532.8681
   11794   15837.7637
   11795   15521.7143
   11796   15945.9900
   11797   15697.0781
   11798   15636.5049
   11799   15730.8812
   11800   15944.8059
   11801   15620.9867
   11802   15575.4440
   11803   15666.7851
   11804   15888.3778
   11805   15518.9971
   11806   15504.9592
   11807   15632.6617
   11808   15699.9538
   11809   15657.4261
   11810   15633.5841
   11811   15273.5236
   11812   15590.8625
   11813   15509.4187
   11814   15524.3353
   11815   15748.4498
   11816   15755.5558
   11817   15725.1996
   11818   15550.8294
   11819   15565.7877
   11820   15755.3251
   11821   15514.2747
   11822   15620.4218
   11823   15614.3783
   11824   15627.4690
   11825   15769.5372
   11826   15514.2473
   11827   15643.2069
   11828   15593.8242
   11829   15453.2772
   11830   15491.2947
   11831   15604.2782
   11832   15549.0680
   11833   15703.5251
   11834   15750.1612
   11835   15622.1748
   11836   15481.9435
   11837   15514.3525
   11838   15448.6411
   11839   15608.9816
   11840   15703.7896
   11841   15760.0203
   11842   15534.9283
   11843   15490.0029
   11844   15421.4021
   11845   15466.4946
   11846   15229.0773
   11847   15538.0573
   11848   15663.4237
   11849   15486.4427
   11850   15346.0294
   11851   15453.0361
   11852   15264.5045
   11853   15352.3044
   11854   15379.8995
   11855   15568.0539
   11856   15664.8246
   11857   15555.8133
   11858   15621.7659
   11859   15734.4331
   11860   15298.8740
   11861   15588.0789
   11862   15547.9712
   11863   15862.5977
   11864   15546.9344
   11865   15709.5954
   11866   15281.2182
   11867   15618.2257
   11868   15525.2442
   11869   15889.7928
   11870   15714.8837
   11871   15564.2794
   11872   15574.1727
   11873   15867.3905
   11874   15597.9384
   11875   15604.5786
   11876   15737.5294
   11877   15494.1332
   11878   15485.1738
   11879   15548.7280
   11880   15575.0899
   11881   15460.8806
   11882   16007.9198
   11883   15568.4835
   11884   15690.2637
   11885   15569.2450
   11886   15897.5745
   11887   15606.8205
   11888   16005.3742
   11889   15730.1778
   11890   15543.4958
   11891   15712.3144
   11892   15926.2132
   11893   15766.3617
   11894   15543.9549
   11895   15835.9460
   11896   15568.4575
   11897   15732.2324
   11898   15702.5632
   11899   15900.1917
   11900   15771.4986
   11901   15816.6972
   11902   15585.1141
   11903   15585.7508
   11904   15483.6118
   11905   15442.7819
   11906   15685.9986
   11907   15496.2068
   11908   15578.8523
   11909   15992.0960
   11910   15866.6726
   11911   15822.0351
   11912   15687.7874
   11913   16030.4433
   11914   16171.5028
   11915   15829.8252
   11916   15762.8815
   11917   15777.4331
   11918   15525.6641
   11919   15590.6258
   11920   15565.7903
   11921   15803.8482
   11922   15840.2095
   11923   15510.5402
   11924   15678.4878
   11925   15660.9797
   11926   15568.0943
   11927   15448.3350
   11928   15691.7429
   11929   15528.3826
   11930   15669.3929
   11931   15597.4945
   11932   15725.8601
   11933   15589.3575
   11934   15631.0584
   11935   15629.5922
   11936   15724.9443
   11937   15624.3804
   11938   15559.4041
   11939   15862.9372
   11940   15665.2018
   11941   15651.9883
   11942   15617.4045
   11943   15822.0574
   11944   15569.3381
   11945   15519.4910
   11946   15618.5171
   11947   15808.3533
   11948   15751.7516
   11949   15532.5289
   11950   15768.8559
   11951   15712.6426
   11952   16027.1727
   11953   15816.7849
   11954   15969.8187
   11955   16012.3129
   11956   15819.8978
   11957   15853.9899
   11958   15897.7715
   11959   15646.0856
   11960   15785.1305
   11961   15485.1972
   11962   15574.2948
   11963   15740.7355
   11964   15505.3043
   11965   15460.2412
   11966   15868.7781
   11967   15882.2280
   11968   15577.5446
   11969   15782.9651
   11970   15715.1682
   11971   15720.1639
   11972   15708.5195
   11973   15322.4897
   11974   15557.9261
   11975   15619.0914
   11976   15394.1404
   11977   15567.5799
   11978   15654.3267
   11979   15502.5962
   11980   15794.8118
   11981   15580.1643
   11982   15702.2709
   11983   15676.6815
   11984   15457.9183
   11985   15429.9392
   11986   15732.5012
   11987   15612.7767
   11988   15205.4735
   11989   15472.3719
   11990   15648.2275
   11991   15734.3779
   11992   15401.2926
   11993   15282.5505
   11994   15564.2482
   11995   15399.4803
   11996   15323.6176
   11997   15400.9083
   11998   15516.2518
   11999   15290.1030
   12000   15692.8236
   12001   15938.5584
   12002   15330.2876
   12003   15729.0932
   12004   15349.6271
   12005   15432.7963
   12006   15441.1436
   12007   15539.0257
   12008   15229.8703
   12009   15468.6280
   12010   15431.8171
   12011   15677.9979
   12012   15543.6477
   12013   15476.1534
   12014   15479.1768
   12015   15672.6744
   12016   15484.8220
   12017   15813.6224
   12018   15761.4273
   12019   15439.7894
   12020   15514.4234
   12021   15890.6473
   12022   15927.3085
   12023   15854.6182
   12024   15818.5296
   12025   15796.6419
   12026   15713.6121
   12027   15700.8140
   12028   15493.7221
   12029   15314.6675
   12030   15491.0769
   12031   15571.5612
   12032   15661.4802
   12033   15408.7791
   12034   15465.7223
   12035   15340.7994
   12036   15542.2638
   12037   15375.2164
   12038   15395.1775
   12039   15470.6295
   12040   15190.5147
   12041   15401.3321
   12042   15563.0913
   12043   15413.0408
   12044   15457.5530
   12045   15316.7945
   12046   15742.7837
   12047   15300.0348
   12048   15342.2264
   12049   15394.1515
   12050   15644.1875
   12051   15548.8485
   12052   15518.6764
   12053   15746.4668
   12054   15727.6019
   12055   15525.5348
   12056   15344.9217
   12057   15924.9061
   12058   15619.5502
   12059   15414.4508
   12060   15246.8157
   12061   15318.6272
   12062   15314.9212
   12063   15207.6935
   12064   15362.4232
   12065   15323.7631
   12066   15205.3873
   12067   15237.3929
   12068   15262.4431
   12069   15568.7713
   12070   15183.6211
   12071   15300.1463
   12072   15311.2602
   12073   15067.7128
   12074   15318.3566
   12075   15404.1621
   12076   15472.0085
   12077   15475.7190
   12078   15174.7543
   12079   15249.8754
   12080   14838.3385
   12081   15099.4316
   12082   15388.6328
   12083   15221.1415
   12084   15179.8916
   12085   15091.4679
   12086   14847.1355
   12087   15170.6331
   12088   15336.9204
   12089   15102.3173
   12090   15169.1470
   12091   15410.3568
   12092   15241.8648
   12093   15391.4932
   12094   15098.1203
   12095   15104.8383
   12096   15284.5965
   12097   15075.0299
   12098   15198.3631
   12099   15104.0695
   12100   15236.2340
   12101   15295.9183
   12102   14812.5401
   12103   15257.4403
   12104   15177.0064
   12105   15285.3086
   12106   15163.0782
   12107   15260.9132
   12108   15412.4887
   12109   15176.2596
   12110   15184.9569
   12111   15451.0224
   12112   15557.1789
   12113   15133.7417
   12114   15401.8623
   12115   15304.7664
   12116   15153.5475
   12117   15335.1825
   12118   15410.2109
   12119   15435.0339
   12120   15084.4869
   12121   15347.0879
   12122   15245.5759
   12123   15288.3282
   12124   15142.5051
   12125   15395.5773
   12126   15381.4513
   12127   15180.5589
   12128   15461.0094
   12129   15266.8519
   12130   15317.1226
   12131   15074.4924
   12132   15328.1087
   12133   14912.0092
   12134   15158.3902
   12135   15038.1244
   12136   14896.3501
   12137   15172.1713
   12138   14802.1845
   12139   15166.8530
   12140   15157.0544
   12141   15188.9242
   12142   14842.4864
   12143   15256.0902
   12144   15065.0080
   12145   15493.0839
   12146   15266.7252
   12147   15219.8909
   12148   14824.8106
   12149   14807.0117
   12150   14780.6314
   12151   14904.2771
   12152   15014.3892
   12153   14953.1930
   12154   15172.7911
   12155   14866.5130
   12156   15057.3810
   12157   15054.5846
   12158   15095.4531
   12159   14847.7304
   12160   15063.8695
   12161   14997.0886
   12162   15132.5471
   12163   15013.0084
   12164   15083.5662
   12165   15101.4752
   12166   15012.8300
   12167   14990.1293
   12168   15005.1472
   12169   14781.8678
   12170   14996.0973
   12171   14961.0227
   12172   14841.6445
   12173   15066.1683
   12174   14721.7541
   12175   15069.9774
   12176   15077.3862
   12177   15027.1268
   12178   14990.5625
   12179   14721.5194
   12180   15116.0431
   12181   15001.3662
   12182   14977.2480
   12183   15131.5586
   12184   15130.5309
   12185   14907.5884
   12186   15068.4242
   12187   14998.4426
   12188   14936.5833
   12189   14796.0913
   12190   14843.1546
   12191   15082.7226
   12192   14908.3697
   12193   15093.7757
   12194   15181.2244
   12195   14928.1130
   12196   14989.0814
   12197   14893.6236
   12198   15074.8792
   12199   15358.9974
   12200   14990.2271
   12201   15265.2163
   12202   15411.4155
   12203   15080.7715
   12204   15092.6056
   12205   15010.0748
   12206   15421.5202
   12207   15317.5623
   12208   15223.8727
   12209   15308.5383
   12210   15543.9693
   12211   15407.5343
   12212   15714.6605
   12213   15370.3634
   12214   15135.9002
   12215   14956.5140
   12216   15285.3837
   12217   15172.8377
   12218   15292.7084
   12219   15152.7772
   12220   15207.0339
   12221   15150.9175
   12222   15249.1512
   12223   15343.1910
   12224   15270.8933
   12225   15281.6362
   12226   15267.7697
   12227   14927.8747
   12228   15409.4732
   12229   15143.9691
   12230   15058.3663
   12231   15509.9846
   12232   15322.9234
   12233   15447.9341
   12234   15268.7886
   12235   15402.1100
   12236   15207.5474
   12237   15193.8799
   12238   15080.5023
   12239   14939.1899
   12240   15028.0193
   12241   15348.1418
   12242   15169.7794
   12243   14965.1468
   12244   14978.2147
   12245   15205.4745
   12246   14945.7914
   12247   15341.3855
   12248   15100.4116
   12249   15113.6479
   12250   15091.5566
   12251   15136.7436
   12252   15122.2262
   12253   15296.4795
   12254   15077.4619
   12255   15024.0532
   12256   15041.4226
   12257   14836.3302
   12258   14866.5449
   12259   14820.8514
   12260   15291.8213
   12261   14779.4820
   12262   15041.4452
   12263   15066.8794
   12264   14996.7336
   12265   15187.9351
   12266   14883.0191
   12267   15028.6566
   12268   15113.7359
   12269   14823.6021
   12270   14981.5676
   12271   14884.4381
   12272   15093.3762
   12273   15112.5944
   12274   14777.5580
   12275   15000.4235
   12276   15153.1328
   12277   15252.9678
   12278   15177.5490
   12279   15362.1339
   12280   15316.0284
   12281   15023.9051
   12282   15295.2201
   12283   15227.7063
   12284   15177.6590
   12285   15777.3425
   12286   15141.8198
   12287   15229.9015
   12288   15344.1313
   12289   15267.9107
   12290   15456.1332
   12291   15289.6130
   12292   15149.6234
   12293   15324.7725
   12294   15598.1771
   12295   15213.4964
   12296   15345.3897
   12297   15251.5689
   12298   15416.8511
   12299   15248.6581
   12300   15237.2217
   12301   15118.7665
   12302   15213.3569
   12303   14947.3408
   12304   15006.5324
   12305   14825.9039
   12306   14892.0716
   12307   14982.4001
   12308   14930.1703
   12309   14795.1275
   12310   14951.5870
   12311   15113.5370
   12312   15013.0402
   12313   15061.3755
   12314   15110.7068
   12315   15002.0023
   12316   15079.9094
   12317   15326.7336
   12318   15093.3718
   12319   15239.9499
   12320   15174.2904
   12321   15430.2533
   12322   14801.8071
   12323   15537.4283
   12324   15042.0314
   12325   15467.0459
   12326   15381.9703
   12327   15232.5671
   12328   14841.5419
   12329   15134.1980
   12330   15115.4977
   12331   15321.4497
   12332   15405.6053
   12333   15170.6909
   12334   15287.2273
   12335   15090.8158
   12336   15555.1527
   12337   15292.3757
   12338   15566.5363
   12339   15240.5938
   12340   15264.4981
   12341   15205.0344
   12342   15224.4188
   12343   15109.9287
   12344   15119.8716
   12345   15235.1683
   12346   15054.3724
   12347   15238.9995
   12348   14931.3173
   12349   15207.4655
   12350   15217.0092
   12351   15223.2125
   12352   15342.4237
   12353   15076.9753
   12354   15155.8183
   12355   15240.8607
   12356   14929.4677
   12357   15088.3521
   12358   15276.2468
   12359   15219.1874
   12360   15440.2782
   12361   14988.6280
   12362   15095.3874
   12363   15218.6512
   12364   15078.2857
   12365   14961.3666
   12366   15234.0155
   12367   15017.6955
   12368   15082.2750
   12369   15040.4784
   12370   15216.7146
   12371   14930.6474
   12372   15100.8684
   12373   14966.4378
   12374   15070.0854
   12375   15014.1633
   12376   15179.9222
   12377   15265.0337
   12378   15215.5483
   12379   15340.7022
   12380   15283.5269
   12381   15334.6783
   12382   15175.4005
   12383   15162.6822
   12384   15281.7569
   12385   15120.0920
   12386   15022.9752
   12387   15284.9369
   12388   15349.8990
   12389   14915.9914
   12390   15158.3938
   12391   15160.1038
   12392   15121.2804
   12393   15151.3308
   12394   14966.3133
   12395   15108.0187
   12396   15128.4640
   12397   15243.1263
   12398   15028.3622
   12399   15185.9543
   12400   14967.8838
   12401   15150.3481
   12402   15098.2654
   12403   15374.3181
   12404   15495.2647
   12405   15202.1352
   12406   15383.0687
   12407   15409.4320
   12408   15801.6658
   12409   15157.3139
   12410   15121.6664
   12411   15293.9667
   12412   15361.3401
   12413   15352.9121
   12414   15616.3372
   12415   15189.1134
   12416   15465.0558
   12417   15237.9652
   12418   15173.3679
   12419   15381.4533
   12420   15324.6571
   12421   15075.4251
   12422   14937.2158
   12423   15092.9937
   12424   15045.9050
   12425   15178.0374
   12426   15082.4598
   12427   15424.4897
   12428   15477.9265
   12429   14944.3921
   12430   15213.2354
   12431   15177.6496
   12432   14978.6396
   12433   14977.0650
   12434   15090.4287
   12435   14912.4477
   12436   15143.9356
   12437   14821.6386
   12438   14764.0095
   12439   15117.3749
   12440   14841.7698
   12441   15288.5248
   12442   14879.6730
   12443   15455.1634
   12444   15058.5052
   12445   14961.1266
   12446   14833.1454
   12447   15198.5144
   12448   15330.2093
   12449   15079.0551
   12450   15083.3524
   12451   15314.2304
   12452   15075.4669
   12453   15277.6694
   12454   15516.5142
   12455   15229.3225
   12456   14973.3926
   12457   15127.8435
   12458   15076.9876
   12459   15078.0111
   12460   15348.4700
   12461   15085.5120
   12462   15215.9094
   12463   15280.0620
   12464   15129.4439
   12465   15176.9055
   12466   15078.4799
   12467   14952.7746
   12468   14963.3235
   12469   15037.5431
   12470   15114.6702
   12471   15125.6245
   12472   15288.7905
   12473   15131.7017
   12474   14955.5858
   12475   14955.5809
   12476   14940.7632
   12477   14724.6934
   12478   14803.9411
   12479   15006.0201
   12480   14608.5200
   12481   14831.4582
   12482   15282.6924
   12483   14918.4416
   12484   15113.4586
   12485   15375.5876
   12486   15021.4018
   12487   15120.4640
   12488   14880.3527
   12489   15076.1394
   12490   15078.4590
   12491   15105.5553
   12492   14976.4259
   12493   15093.7244
   12494   15233.0475
   12495   15101.1128
   12496   15385.1849
   12497   15325.9037
   12498   15412.4975
   12499   15374.1793
   12500   15409.6129
   12501   15436.2446
   12502   15487.8363
   12503   15371.9778
   12504   15293.8495
   12505   15220.1481
   12506   15358.4107
   12507   15394.3978
   12508   15030.3128
   12509   15306.6225
   12510   15250.8814
   12511   15295.7713
   12512   15240.5101
   12513   15470.7574
   12514   15287.6331
   12515   15029.8256
   12516   15576.4761
   12517   15190.1062
   12518   15100.5911
   12519   15067.7042
   12520   15155.3410
   12521   15147.8082
   12522   15172.2160
   12523   15331.9159
   12524   15327.8539
   12525   15316.9850
   12526   15268.8277
   12527   15073.5654
   12528   15469.3850
   12529   15179.1710
   12530   15157.7214
   12531   15240.3346
   12532   15295.5932
   12533   15079.4109
   12534   15065.5724
   12535   15102.3000
   12536   15093.6606
   12537   15028.2353
   12538   15081.4056
   12539   15286.8815
   12540   15031.3891
   12541   15093.6172
   12542   15339.0589
   12543   15106.9805
   12544   14832.3957
   12545   14994.7141
   12546   15224.6597
   12547   14813.9715
   12548   15141.6873
   12549   15140.8055
   12550   15184.8447
   12551   14885.2597
   12552   14850.5651
   12553   15172.1318
   12554   15211.6401
   12555   14985.2145
   12556   15070.6142
   12557   15029.2372
   12558   15076.1631
   12559   15043.4226
   12560   14906.7155
   12561   14964.9041
   12562   15091.5380
   12563   15222.0946
   12564   15241.0366
   12565   15220.5240
   12566   15375.5270
   12567   15152.6018
   12568   15170.5284
   12569   15229.5033
   12570   15395.8308
   12571   14927.6178
   12572   15183.1474
   12573   15200.3659
   12574   15060.8496
   12575   15358.2069
   12576   15166.7571
   12577   15512.1007
   12578   15332.7751
   12579   15337.1129
   12580   15566.0593
   12581   15324.8139
   12582   15331.7132
   12583   15206.6608
   12584   15740.4914
   12585   15580.3681
   12586   15441.5278
   12587   15338.7908
   12588   15422.3823
   12589   15363.7268
   12590   15329.9672
   12591   15522.1156
   12592   15500.7677
   12593   15416.1255
   12594   15418.1531
   12595   15440.5327
   12596   15199.2227
   12597   15275.7378
   12598   15373.8476
   12599   15408.9774
   12600   15307.4696
   12601   15141.0625
   12602   15217.9923
   12603   15451.9444
   12604   15423.7480
   12605   15244.0288
   12606   15105.4189
   12607   15149.0178
   12608   15316.9090
   12609   15538.3495
   12610   15074.6207
   12611   15313.8112
   12612   15344.3592
   12613   15227.2152
   12614   14925.8946
   12615   15114.3194
   12616   15359.8144
   12617   15351.0025
   12618   15445.5378
   12619   15521.2969
   12620   15524.6749
   12621   15338.8258
   12622   15338.1913
   12623   15158.0520
   12624   15451.5124
   12625   15422.7192
   12626   15355.7287
   12627   15309.0845
   12628   15064.8732
   12629   15043.1995
   12630   15328.9139
   12631   15371.8060
   12632   15123.6621
   12633   15326.5185
   12634   15293.8319
   12635   15033.9570
   12636   15324.1647
   12637   15243.6893
   12638   15398.9923
   12639   15258.7335
   12640   14993.3353
   12641   15180.4896
   12642   15366.6063
   12643   15105.5998
   12644   15094.3131
   12645   15190.7110
   12646   15195.8886
   12647   14816.1636
   12648   14998.7262
   12649   15413.3547
   12650   15221.5175
   12651   15169.0315
   12652   15162.4111
   12653   15299.9897
   12654   15176.8474
   12655   15109.4485
   12656   15449.4060
   12657   15439.7239
   12658   15368.4984
   12659   15371.9254
   12660   15447.8739
   12661   15647.5897
   12662   15395.8222
   12663   15474.2739
   12664   15240.7383
   12665   15041.3315
   12666   15192.1871
   12667   15362.7747
   12668   15475.4221
   12669   15376.7014
   12670   15545.3680
   12671   15307.3910
   12672   15118.0697
   12673   15449.2240
   12674   15331.5507
   12675   15578.5622
   12676   15287.8170
   12677   15334.6994
   12678   15346.6985
   12679   15401.1128
   12680   15234.9032
   12681   15399.2394
   12682   15392.1409
   12683   15452.2045
   12684   15386.1234
   12685   15439.4979
   12686   15190.6597
   12687   15370.3937
   12688   15098.5544
   12689   15108.0775
   12690   15234.2089
   12691   15143.4933
   12692   15261.1393
   12693   15378.8479
   12694   15167.8206
   12695   15228.0090
   12696   15489.9580
   12697   15466.8506
   12698   15351.2817
   12699   15043.9305
   12700   15640.4374
   12701   15510.5752
   12702   15558.4785
   12703   15329.4923
   12704   15534.2789
   12705   15364.5975
   12706   15183.0769
   12707   15183.9112
   12708   15292.4792
   12709   14992.4002
   12710   15083.5675
   12711   15325.1064
   12712   15497.9759
   12713   15529.2688
   12714   15450.9873
   12715   15507.6825
   12716   15350.9659
   12717   15623.5307
   12718   15396.1476
   12719   15315.7468
   12720   15293.4684
   12721   15475.4467
   12722   15128.2895
   12723   15340.3101
   12724   15378.7077
   12725   15453.5364
   12726   15350.6677
   12727   15267.6712
   12728   15645.2404
   12729   15491.0370
   12730   15557.1444
   12731   15357.9036
   12732   15516.5040
   12733   15435.6799
   12734   15653.7033
   12735   15479.3869
   12736   15351.3453
   12737   15447.5441
   12738   15259.3956
   12739   15593.9970
   12740   15549.9765
   12741   15703.5013
   12742   15343.7685
   12743   15361.1216
   12744   15396.2412
   12745   15254.3225
   12746   15411.3481
   12747   15569.1193
   12748   15348.0632
   12749   15499.6013
   12750   15622.0173
   12751   15339.1516
   12752   15700.7311
   12753   15720.2794
   12754   15600.7656
   12755   15345.2414
   12756   15354.8708
   12757   15290.3224
   12758   15437.7234
   12759   15278.5638
   12760   15364.5727
   12761   15416.7800
   12762   15663.5706
   12763   15826.5931
   12764   15568.9835
   12765   15621.5297
   12766   15299.8892
   12767   15433.4089
   12768   15639.8658
   12769   15413.5179
   12770   15207.8764
   12771   15271.7138
   12772   15178.1970
   12773   15269.3297
   12774   15168.3327
   12775   15365.4153
   12776   15183.0288
   12777   15182.5705
   12778   15214.6962
   12779   15327.6631
   12780   15459.6505
   12781   15109.3252
   12782   15491.3739
   12783   15278.5081
   12784   15732.8648
   12785   15463.2334
   12786   15458.3199
   12787   15661.7645
   12788   15133.4852
   12789   15314.9764
   12790   15093.6136
   12791   15211.6929
   12792   15335.6919
   12793   15391.6146
   12794   15164.4044
   12795   15282.2643
   12796   15283.4471
   12797   15409.8125
   12798   15264.5697
   12799   15454.0479
   12800   15384.3205
   12801   15246.9349
   12802   15174.7736
   12803   15235.3267
   12804   15199.6117
   12805   15308.2860
   12806   15437.6232
   12807   15500.7368
   12808   15493.1782
   12809   15339.6423
   12810   15442.2472
   12811   15364.0701
   12812   15571.0499
   12813   15603.1260
   12814   15564.4498
   12815   15659.3724
   12816   15482.4634
   12817   15347.3338
   12818   15438.6829
   12819   15561.4290
   12820   15535.6127
   12821   15567.3853
   12822   15682.7625
   12823   15569.1252
   12824   15530.1640
   12825   15463.6657
   12826   15490.2882
   12827   15427.9353
   12828   15844.0221
   12829   15445.4508
   12830   15375.7677
   12831   15524.7159
   12832   15681.6612
   12833   15775.4976
   12834   15602.1098
   12835   15404.2866
   12836   15710.7705
   12837   15534.1371
   12838   15624.5787
   12839   15568.5238
   12840   15653.4095
   12841   15752.7626
   12842   15536.3914
   12843   15652.8674
   12844   15952.9845
   12845   15643.5385
   12846   15561.7751
   12847   15535.9793
   12848   15353.5031
   12849   15623.4520
   12850   15576.0055
   12851   15472.7979
   12852   15689.7542
   12853   15326.0745
   12854   15558.3404
   12855   15449.5005
   12856   15121.2779
   12857   15547.2497
   12858   15362.0076
   12859   15578.4128
   12860   15524.2717
   12861   15581.3482
   12862   15425.4175
   12863   15560.6433
   12864   15348.5168
   12865   15373.7831
   12866   15405.9510
   12867   15594.7463
   12868   15596.2385
   12869   15309.3615
   12870   15467.8435
   12871   15483.4229
   12872   15388.1919
   12873   15488.8576
   12874   15321.8435
   12875   15768.4503
   12876   15508.2484
   12877   15588.7016
   12878   15557.7498
   12879   15501.2966
   12880   15702.3225
   12881   15571.4014
   12882   15510.7545
   12883   15745.4834
   12884   15184.0862
   12885   15534.1671
   12886   15675.1720
   12887   15283.7335
   12888   15577.4344
   12889   15878.0188
   12890   15496.8845
   12891   15355.7046
   12892   15635.0531
   12893   15450.7460
   12894   15329.3315
   12895   15541.1034
   12896   15467.4870
   12897   15448.9758
   12898   15316.1477
   12899   15176.1427
   12900   14992.0163
   12901   15040.2285
   12902   15218.5945
   12903   15280.7916
   12904   15328.4290
   12905   15077.7519
   12906   15210.5614
   12907   15093.1014
   12908   14904.2906
   12909   15053.0806
   12910   15425.6737
   12911   15248.5799
   12912   14969.0630
   12913   15162.0901
   12914   15333.2212
   12915   15249.8190
   12916   15107.5748
   12917   14940.7172
   12918   14873.7959
   12919   15053.9289
   12920   15102.5268
   12921   15025.4547
   12922   15048.6759
   12923   15148.8574
   12924   15074.4446
   12925   15360.2987
   12926   15206.3793
   12927   15080.6269
   12928   15233.1181
   12929   15144.6886
   12930   14996.9650
   12931   15045.1053
   12932   15262.6743
   12933   15064.6038
   12934   15074.9903
   12935   15046.3151
   12936   15039.7972
   12937   15115.3823
   12938   15152.2471
   12939   15021.2263
   12940   15016.0079
   12941   15024.0640
   12942   14966.1000
   12943   15038.6753
   12944   15102.9307
   12945   15013.9185
   12946   14846.7726
   12947   15159.4117
   12948   15115.9237
   12949   15015.6637
   12950   15097.7469
   12951   15254.7956
   12952   15169.1222
   12953   14886.4570
   12954   14933.9576
   12955   15356.0586
   12956   15197.4849
   12957   15376.6492
   12958   15034.7721
   12959   15338.8344
   12960   15088.2047
   12961   15263.1976
   12962   15210.7664
   12963   15471.2701
   12964   15221.1336
   12965   14873.5523
   12966   15157.0323
   12967   15526.9375
   12968   15064.4224
   12969   15289.2494
   12970   15285.1949
   12971   15178.4979
   12972   15169.9784
   12973   15270.8488
   12974   15346.8726
   12975   14923.3761
   12976   15184.3981
   12977   15175.9553
   12978   15062.5243
   12979   15386.5480
   12980   15004.1666
   12981   14957.9527
   12982   15038.6977
   12983   15246.4783
   12984   14990.4390
   12985   15144.0007
   12986   14841.7661
   12987   15153.9498
   12988   15177.0897
   12989   15261.8279
   12990   15011.5885
   12991   15047.9446
   12992   15272.1076
   12993   15203.1738
   12994   15057.8791
   12995   15059.9207
   12996   15040.7768
   12997   15350.3540
   12998   15206.3481
   12999   15090.0988
   13000   15088.2001
   13001   14906.0257
   13002   15164.8611
   13003   15103.0292
   13004   14827.9536
   13005   14984.1803
   13006   15207.0969
   13007   15068.2931
   13008   15157.1040
   13009   14911.8103
   13010   15080.3986
   13011   14884.7796
   13012   14926.1022
   13013   15170.1016
   13014   15009.7442
   13015   15066.8498
   13016   15106.0751
   13017   15151.3914
   13018   15203.1688
   13019   15067.4047
   13020   15086.8616
   13021   15126.9467
   13022   15032.8443
   13023   15067.2831
   13024   15119.1231
   13025   15119.7264
   13026   15010.9896
   13027   15108.6331
   13028   14923.1289
   13029   15299.8899
   13030   15074.2240
   13031   14926.7038
   13032   14926.1088
   13033   14950.7928
   13034   14956.4404
   13035   15071.0579
   13036   15192.8755
   13037   15211.7438
   13038   15111.6614
   13039   15151.7944
   13040   15234.5756
   13041   15351.1090
   13042   15150.2007
   13043   15403.4242
   13044   15196.6132
   13045   15169.2927
   13046   15178.9744
   13047   15178.6191
   13048   15010.1394
   13049   14980.2789
   13050   14966.4675
   13051   15205.3075
   13052   14936.7754
   13053   15376.6067
   13054   15282.4285
   13055   15198.7481
   13056   15464.3128
   13057   15345.0649
   13058   15420.9170
   13059   15076.3046
   13060   15219.6432
   13061   15205.4977
   13062   14858.2050
   13063   15073.6758
   13064   14770.6460
   13065   14984.8649
   13066   14885.7833
   13067   15248.9612
   13068   15064.3721
   13069   15059.5789
   13070   15099.5318
   13071   15040.6767
   13072   15310.2683
   13073   15287.2990
   13074   15053.3791
   13075   15070.7523
   13076   15354.1003
   13077   15245.1801
   13078   15017.8370
   13079   15022.4696
   13080   15078.7939
   13081   15225.7366
   13082   15219.0787
   13083   15288.7573
   13084   14920.8599
   13085   15222.2910
   13086   15059.0885
   13087   14918.5554
   13088   15134.1172
   13089   14944.1464
   13090   15200.7650
   13091   15026.1915
   13092   14962.6164
   13093   15200.5754
   13094   15311.9891
   13095   14886.7864
   13096   14940.6456
   13097   15015.8556
   13098   15234.2278
   13099   15037.1975
   13100   15109.2065
   13101   15068.0607
   13102   14612.6420
   13103   15239.0243
   13104   14899.2934
   13105   15204.3977
   13106   15019.5443
   13107   15120.5340
   13108   14998.3889
   13109   15300.6179
   13110   15442.3218
   13111   15168.0635
   13112   15107.6434
   13113   15101.6999
   13114   15334.7760
   13115   15168.4675
   13116   15189.9632
   13117   15076.5605
   13118   15230.0941
   13119   15021.2906
   13120   15053.5608
   13121   15096.1547
   13122   15152.8559
   13123   14896.7972
   13124   15053.2411
   13125   14620.6484
   13126   14972.0608
   13127   14682.7181
   13128   14783.4135
   13129   14732.1398
   13130   14909.1398
   13131   15071.1043
   13132   14791.8308
   13133   15264.5209
   13134   15326.4536
   13135   15193.1013
   13136   15131.2301
   13137   15115.8380
   13138   15181.0676
   13139   15092.0190
   13140   15161.2992
   13141   14937.1719
   13142   14932.6099
   13143   15128.5884
   13144   14818.4215
   13145   14972.5119
   13146   14990.7802
   13147   14900.6889
   13148   15245.2837
   13149   15132.3157
   13150   14976.0737
   13151   15029.4927
   13152   14961.2241
   13153   14934.1864
   13154   14917.0995
   13155   14884.7434
   13156   14948.1327
   13157   14871.2922
   13158   14890.3096
   13159   14905.8274
   13160   14968.1698
   13161   15165.0773
   13162   15130.1508
   13163   14941.1672
   13164   15082.5632
   13165   15110.0547
   13166   15082.2403
   13167   15168.1145
   13168   15028.0564
   13169   15181.4805
   13170   15328.6855
   13171   15246.0754
   13172   15172.6707
   13173   15174.9022
   13174   15033.9094
   13175   14855.4309
   13176   15190.6263
   13177   15068.5663
   13178   15113.4372
   13179   15173.0082
   13180   15111.1349
   13181   15043.3297
   13182   15095.5086
   13183   14859.3792
   13184   15145.0666
   13185   14902.2050
   13186   15080.0172
   13187   15117.7793
   13188   14890.9312
   13189   14994.5298
   13190   14961.6796
   13191   15003.9110
   13192   14758.2240
   13193   15039.4695
   13194   15142.3782
   13195   15089.8860
   13196   15194.6298
   13197   14818.1658
   13198   15094.2790
   13199   14620.0887
   13200   14855.5405
   13201   14905.5230
   13202   14887.3636
   13203   14960.7669
   13204   14994.2545
   13205   15121.3822
   13206   14865.4270
   13207   15149.7883
   13208   15048.5787
   13209   15132.0452
   13210   15189.5242
   13211   15167.5288
   13212   15185.4556
   13213   15286.3921
   13214   15384.3847
   13215   15138.7643
   13216   15417.8103
   13217   15292.0764
   13218   15355.2036
   13219   15218.2033
   13220   14922.7978
   13221   15112.3319
   13222   15338.5521
   13223   14896.1162
   13224   14958.5460
   13225   15013.0843
   13226   14948.3098
   13227   14987.6347
   13228   15027.1499
   13229   14958.6664
   13230   14963.7078
   13231   15105.1684
   13232   15121.4260
   13233   15106.6914
   13234   15218.1600
   13235   14901.3689
   13236   14936.2272
   13237   14865.2493
   13238   15134.0479
   13239   15345.3409
   13240   15267.5363
   13241   15179.5364
   13242   15222.3498
   13243   15091.8753
   13244   15245.5514
   13245   14943.0221
   13246   14958.3418
   13247   15199.1175
   13248   15080.7771
   13249   15061.7317
   13250   15052.6939
   13251   14728.7899
   13252   15167.0726
   13253   15243.3927
   13254   15348.4246
   13255   14948.4812
   13256   15320.4137
   13257   15080.0357
   13258   15193.9103
   13259   15355.7444
   13260   15281.0995
   13261   15185.0136
   13262   15457.2772
   13263   15216.0703
   13264   15050.0528
   13265   15145.2757
   13266   15425.9257
   13267   14988.6366
   13268   15476.8241
   13269   15252.7204
   13270   15291.9072
   13271   15130.9325
   13272   15348.4827
   13273   15217.0908
   13274   15289.8014
   13275   15274.6517
   13276   15229.7712
   13277   15260.5787
   13278   15240.1873
   13279   15276.7926
   13280   15119.0473
   13281   15287.0694
   13282   14947.2054
   13283   15037.8024
   13284   15070.6380
   13285   15213.6325
   13286   15340.2688
   13287   15058.1970
   13288   15108.0605
   13289   15035.6582
   13290   15007.3435
   13291   15069.3275
   13292   14894.7046
   13293   15034.5582
   13294   15241.8588
   13295   15123.4321
   13296   15368.3490
   13297   15282.8567
   13298   15295.2599
   13299   15261.6063
   13300   15339.0555
   13301   15461.8514
   13302   15254.9346
   13303   15417.9603
   13304   15091.2479
   13305   15230.7858
   13306   15441.1694
   13307   15277.2122
   13308   15331.0960
   13309   15153.8415
   13310   15382.0541
   13311   15485.0176
   13312   15162.4176
   13313   15173.2397
   13314   15052.7214
   13315   15165.5956
   13316   14965.6382
   13317   15048.7252
   13318   15222.5453
   13319   15355.4325
   13320   15216.3413
   13321   15112.5784
   13322   15053.7209
   13323   15174.5085
   13324   15263.2517
   13325   15030.8294
   13326   15188.3008
   13327   14944.4512
   13328   15379.1198
   13329   15162.0039
   13330   15000.0258
   13331   15271.0379
   13332   15470.0768
   13333   15104.0005
   13334   14960.2503
   13335   15069.1342
   13336   15075.5934
   13337   14930.3224
   13338   14975.0944
   13339   14898.4777
   13340   15020.6106
   13341   15035.4999
   13342   14857.4530
   13343   14923.8012
   13344   15076.0716
   13345   14960.8678
   13346   14942.2318
   13347   14992.8440
   13348   15029.0399
   13349   15137.9220
   13350   15053.9006
   13351   14939.5669
   13352   14940.3483
   13353   15119.3575
   13354   15123.4345
   13355   15065.2774
   13356   15056.8683
   13357   14808.8264
   13358   15024.3269
   13359   14963.9097
   13360   15156.4138
   13361   15321.7812
   13362   14972.2751
   13363   15035.9911
   13364   15010.5854
   13365   14953.9252
   13366   14965.0793
   13367   15102.7130
   13368   14853.7447
   13369   14958.1788
   13370   14995.9636
   13371   14962.7202
   13372   15038.2171
   13373   14907.8464
   13374   15200.0847
   13375   14957.6766
   13376   15029.4900
   13377   15085.1323
   13378   14926.1945
   13379   14855.4656
   13380   14904.4721
   13381   15069.8588
   13382   14786.4923
   13383   14895.1004
   13384   14778.2069
   13385   14877.4624
   13386   14946.5752
   13387   15269.8439
   13388   14864.3937
   13389   15053.0389
   13390   15112.0916
   13391   15021.6494
   13392   15189.2192
   13393   15002.1833
   13394   15272.5849
   13395   15240.4479
   13396   15278.4327
   13397   15520.1649
   13398   15132.5349
   13399   15489.8907
   13400   15119.8730
   13401   15370.4275
   13402   15109.4805
   13403   15371.7032
   13404   15202.1180
   13405   15004.5453
   13406   14910.4206
   13407   15325.5434
   13408   15211.3587
   13409   15188.5647
   13410   14944.1533
   13411   15133.7936
   13412   14865.3113
   13413   14926.3250
   13414   15052.1451
   13415   15122.7447
   13416   14949.0182
   13417   15208.1953
   13418   15192.5068
   13419   15043.0377
   13420   15081.1952
   13421   15016.0132
   13422   15216.1235
   13423   15040.1412
   13424   15242.6301
   13425   15228.8273
   13426   15411.4982
   13427   15167.7229
   13428   15094.0684
   13429   14956.9728
   13430   15204.2865
   13431   14969.6412
   13432   15310.7550
   13433   14876.2285
   13434   15229.4645
   13435   15394.9107
   13436   15207.5349
   13437   15126.0524
   13438   15285.0539
   13439   15031.8593
   13440   15112.9011
   13441   14885.6389
   13442   14810.3263
   13443   14955.2194
   13444   15040.2588
   13445   15046.5586
   13446   14868.7904
   13447   14892.3242
   13448   14626.7070
   13449   14565.0137
   13450   14715.4550
   13451   14547.7881
   13452   14474.1833
   13453   14664.3468
   13454   14666.4355
   13455   14911.7350
   13456   14812.4304
   13457   14719.2973
   13458   14635.3351
   13459   14927.7640
   13460   14963.1887
   13461   14848.6515
   13462   14972.7174
   13463   15053.6429
   13464   14831.0376
   13465   14881.8328
   13466   15319.2481
   13467   15067.1443
   13468   14930.7014
   13469   14872.7978
   13470   14937.8207
   13471   14879.3899
   13472   14743.7296
   13473   14911.2311
   13474   14707.4566
   13475   14785.4188
   13476   14631.3450
   13477   14892.0226
   13478   14833.4226
   13479   15014.0986
   13480   14529.7826
   13481   14908.2812
   13482   14728.3725
   13483   14829.1390
   13484   14885.6610
   13485   14856.8953
   13486   15095.0847
   13487   14815.0573
   13488   14755.8692
   13489   14708.3850
   13490   14550.6799
   13491   14899.2330
   13492   14854.9021
   13493   14763.3351
   13494   14923.4217
   13495   15029.2188
   13496   15049.0090
   13497   14930.3518
   13498   14575.7629
   13499   15001.0372
   13500   15020.7346
   13501   15000.2310
   13502   14913.6103
   13503   15043.1940
   13504   14810.2980
   13505   14885.7402
   13506   14978.0410
   13507   14906.7625
   13508   15092.9160
   13509   14948.9990
   13510   15030.0853
   13511   15140.7043
   13512   15111.0477
   13513   15025.3537
   13514   15145.0052
   13515   14818.0446
   13516   14829.6491
   13517   14655.9799
   13518   14890.9235
   13519   14614.4052
   13520   14947.9346
   13521   14893.5469
   13522   15061.2133
   13523   15026.0533
   13524   14979.7865
   13525   14916.3103
   13526   14992.4006
   13527   15009.8142
   13528   14968.6553
   13529   14719.5910
   13530   14913.7116
   13531   15118.5241
   13532   14848.5811
   13533   14894.4479
   13534   15059.8721
   13535   15028.8906
   13536   15180.2938
   13537   15184.2611
   13538   15018.2059
   13539   15169.9866
   13540   15120.6952
   13541   15155.6636
   13542   15053.1951
   13543   15057.1930
   13544   14844.0013
   13545   15194.3070
   13546   15245.9108
   13547   15122.9996
   13548   15065.3103
   13549   15202.5414
   13550   15309.5573
   13551   15027.0822
   13552   14814.0430
   13553   14978.1828
   13554   15055.1863
   13555   15157.2758
   13556   14855.8989
   13557   15170.2776
   13558   15152.1209
   13559   15320.0757
   13560   15237.3483
   13561   15147.2807
   13562   15291.5713
   13563   15103.0134
   13564   15224.7172
   13565   15129.2813
   13566   15205.7341
   13567   15472.9756
   13568   15289.1606
   13569   15111.1912
   13570   15110.1501
   13571   15194.7945
   13572   15061.0832
   13573   15198.6664
   13574   15173.7820
   13575   15237.2732
   13576   15428.1552
   13577   15283.1268
   13578   15098.6787
   13579   15182.2436
   13580   15390.0155
   13581   15198.4360
   13582   15415.1970
   13583   15320.2359
   13584   14994.5677
   13585   15281.0274
   13586   15475.3007
   13587   15398.6335
   13588   15300.0866
   13589   15363.9538
   13590   15284.9300
   13591   15295.6267
   13592   15068.4251
   13593   15069.1046
   13594   15272.2344
   13595   14838.5429
   13596   15362.8400
   13597   15119.5809
   13598   15068.1826
   13599   15173.5309
   13600   15214.5560
   13601   15133.4508
   13602   15213.7104
   13603   15414.7763
   13604   15018.2002
   13605   15572.5361
   13606   15361.4424
   13607   14910.6190
   13608   15143.7011
   13609   15438.9122
   13610   15437.1414
   13611   15170.0732
   13612   15328.8380
   13613   15166.8032
   13614   15256.4853
   13615   15251.6321
   13616   15458.9009
   13617   15333.3011
   13618   15416.6859
   13619   15350.9628
   13620   15258.5391
   13621   15249.7637
   13622   15226.5527
   13623   15431.2361
   13624   15361.1971
   13625   15586.2374
   13626   15753.6750
   13627   15401.7987
   13628   15404.0332
   13629   15465.6575
   13630   15273.9463
   13631   15253.0984
   13632   15259.8836
   13633   15424.8704
   13634   15209.8803
   13635   15420.2202
   13636   15243.9692
   13637   15336.4839
   13638   15253.7602
   13639   15414.0148
   13640   15253.7051
   13641   15027.5560
   13642   15305.4323
   13643   15440.1337
   13644   15405.6946
   13645   15253.7998
   13646   15101.2229
   13647   15186.9535
   13648   15384.6314
   13649   15425.5611
   13650   15251.1926
   13651   15264.3979
   13652   15176.6228
   13653   15395.6213
   13654   15047.2371
   13655   15072.5208
   13656   15347.9371
   13657   15081.3307
   13658   15069.9950
   13659   15350.9315
   13660   15121.4562
   13661   15156.9751
   13662   15457.6589
   13663   15391.2451
   13664   15223.4786
   13665   14885.5589
   13666   15398.7473
   13667   15292.8119
   13668   15350.7580
   13669   15313.0795
   13670   15408.4667
   13671   15605.6025
   13672   15594.6359
   13673   15384.2229
   13674   15432.2298
   13675   15603.7101
   13676   15550.6585
   13677   15618.1963
   13678   15648.8761
   13679   15524.9671
   13680   15235.1824
   13681   15141.8608
   13682   15650.8273
   13683   15536.3201
   13684   15235.1883
   13685   15206.4427
   13686   15304.8414
   13687   15217.8213
   13688   15301.0489
   13689   15288.8305
   13690   15399.3859
   13691   15289.8554
   13692   14927.0781
   13693   15432.6209
   13694   15133.7816
   13695   15400.6970
   13696   15516.4886
   13697   15387.0724
   13698   15438.5397
   13699   15287.8144
   13700   15204.5801
   13701   15241.8661
   13702   15234.1104
   13703   15083.9412
   13704   15215.9259
   13705   14879.1938
   13706   15000.5008
   13707   14927.2428
   13708   15240.7728
   13709   14983.9948
   13710   15288.2881
   13711   15123.2708
   13712   15046.4408
   13713   14929.9265
   13714   15280.8509
   13715   15308.4255
   13716   15699.0756
   13717   15355.4006
   13718   15543.4803
   13719   15223.5101
   13720   14961.5644
   13721   15001.8420
   13722   15222.3977
   13723   15120.5180
   13724   15191.8872
   13725   15374.3120
   13726   15274.0282
   13727   15321.3190
   13728   15030.0759
   13729   15042.7030
   13730   14995.6716
   13731   15032.1040
   13732   15186.9786
   13733   15470.6514
   13734   15146.2409
   13735   15003.7235
   13736   15112.1087
   13737   14958.4432
   13738   15360.0790
   13739   15209.8324
   13740   15223.3354
   13741   15396.9124
   13742   15324.6117
   13743   15106.1362
   13744   15149.5528
   13745   15193.3193
   13746   15553.3132
   13747   15255.8184
   13748   15053.6846
   13749   15257.3220
   13750   15134.6074
   13751   15094.3052
   13752   15156.2790
   13753   14978.6375
   13754   15230.8881
   13755   15152.5212
   13756   15103.3362
   13757   14904.3649
   13758   15303.2783
   13759   15058.9280
   13760   14883.5903
   13761   14925.8788
   13762   15343.1298
   13763   14900.1851
   13764   15257.4127
   13765   15091.1450
   13766   15311.7628
   13767   15034.8758
   13768   15085.8825
   13769   15145.7541
   13770   14954.3891
   13771   15433.0850
   13772   15386.2436
   13773   15215.4107
   13774   15394.5947
   13775   15146.1365
   13776   15472.8956
   13777   15274.0644
   13778   15255.8402
   13779   15293.8200
   13780   15451.6746
   13781   15455.8127
   13782   15146.5094
   13783   15372.0267
   13784   15199.5390
   13785   15459.9157
   13786   15288.8372
   13787   15346.9766
   13788   15074.8345
   13789   15139.6671
   13790   15223.8341
   13791   15185.7570
   13792   15211.8395
   13793   15230.2619
   13794   15376.3573
   13795   14858.3704
   13796   15030.2377
   13797   15161.6770
   13798   15200.2410
   13799   15196.6431
   13800   15042.5746
   13801   15199.4683
   13802   15390.4562
   13803   15246.1427
   13804   15097.7821
   13805   15400.7726
   13806   15213.8553
   13807   15535.0708
   13808   15461.5769
   13809   15363.1883
   13810   15358.7120
   13811   15221.6620
   13812   15190.7667
   13813   15463.7806
   13814   15479.3041
   13815   15329.2907
   13816   15399.7973
   13817   15420.7098
   13818   15397.6226
   13819   15500.0176
   13820   15375.1047
   13821   15322.0197
   13822   15557.3751
   13823   15387.2606
   13824   15596.1780
   13825   15568.1708
   13826   15343.0968
   13827   15592.6732
   13828   15360.0463
   13829   15289.2736
   13830   15363.3565
   13831   15472.5687
   13832   15251.4827
   13833   15409.0016
   13834   15319.2294
   13835   15361.4287
   13836   15447.4588
   13837   15612.4437
   13838   15367.8579
   13839   15295.4784
   13840   15511.9327
   13841   15260.6908
   13842   15460.1969
   13843   15241.2128
   13844   15548.0372
   13845   15404.5352
   13846   15494.1328
   13847   15360.0622
   13848   15075.2892
   13849   15486.7853
   13850   15476.4682
   13851   15122.5827
   13852   15132.1639
   13853   15227.4987
   13854   15181.4195
   13855   15159.7777
   13856   15272.7909
   13857   15496.6258
   13858   14995.7612
   13859   15383.4539
   13860   15338.6729
   13861   15378.7157
   13862   15102.0439
   13863   15483.6456
   13864   15184.9318
   13865   15399.1640
   13866   15432.7662
   13867   15311.7174
   13868   15475.3512
   13869   15437.2630
   13870   15323.9027
   13871   15196.9622
   13872   15400.2852
   13873   15178.8598
   13874   15275.0192
   13875   15456.4596
   13876   15429.8258
   13877   15407.4622
   13878   15348.9543
   13879   15619.2130
   13880   15514.9985
   13881   15585.3387
   13882   15413.1249
   13883   15537.7881
   13884   15415.0368
   13885   15323.1401
   13886   15438.3021
   13887   15230.0783
   13888   15585.4835
   13889   15261.5552
   13890   15492.9735
   13891   15046.3995
   13892   15435.9803
   13893   15433.3712
   13894   15306.7552
   13895   15522.8561
   13896   15640.4021
   13897   15560.3802
   13898   15492.8711
   13899   15675.7346
   13900   15540.3426
   13901   15491.6382
   13902   15456.6003
   13903   15404.5036
   13904   15524.0653
   13905   15207.4594
   13906   15451.9771
   13907   15467.8872
   13908   15433.8633
   13909   15533.4213
   13910   15429.3872
   13911   15563.9136
   13912   15427.6153
   13913   15639.2270
   13914   15566.8699
   13915   15402.8301
   13916   15176.6987
   13917   15138.4133
   13918   15235.1918
   13919   15498.9663
   13920   15136.7681
   13921   15685.1362
   13922   15275.7636
   13923   15372.2146
   13924   15329.1188
   13925   15429.8388
   13926   15302.6916
   13927   15455.8229
   13928   15333.7265
   13929   15469.5686
   13930   15260.7234
   13931   15435.8239
   13932   15240.4136
   13933   15289.7662
   13934   15043.6287
   13935   15252.4852
   13936   14895.4894
   13937   15286.4283
   13938   15038.0126
   13939   15254.3705
   13940   15097.7803
   13941   15065.0538
   13942   15030.1059
   13943   14869.9505
   13944   14981.3322
   13945   14914.9467
   13946   14705.3777
   13947   15013.3032
   13948   14858.3697
   13949   15016.2302
   13950   15315.6037
   13951   15183.1822
   13952   15130.0369
   13953   14858.0133
   13954   15207.4475
   13955   15165.6282
   13956   15320.2445
   13957   15477.5943
   13958   15153.4548
   13959   15381.6146
   13960   15061.8255
   13961   15395.0452
   13962   15469.2598
   13963   15092.2972
   13964   15016.1354
   13965   15391.0907
   13966   15052.5305
   13967   15162.4268
   13968   15223.6788
   13969   15171.0657
   13970   15142.6623
   13971   15290.3453
   13972   15309.9957
   13973   15341.1352
   13974   15300.7257
   13975   15511.3530
   13976   15625.3721
   13977   15565.8754
   13978   15575.3293
   13979   15359.4916
   13980   15424.2745
   13981   15155.5310
   13982   15418.4841
   13983   15256.0974
   13984   15310.6850
   13985   15355.7622
   13986   15350.3607
   13987   15562.2575
   13988   15240.4591
   13989   15190.1092
   13990   15150.6615
   13991   15067.5671
   13992   15140.0440
   13993   15170.2701
   13994   15191.5018
   13995   15105.9624
   13996   15250.5515
   13997   15081.2746
   13998   15570.2328
   13999   15303.6972
   14000   15285.8551
   14001   15214.4810
   14002   15385.8555
   14003   15363.1699
   14004   15124.4197
   14005   15170.9562
   14006   15499.0076
   14007   15507.1382
   14008   15507.9497
   14009   15374.1168
   14010   15298.9427
   14011   15419.2984
   14012   15360.9357
   14013   15212.3251
   14014   15280.0303
   14015   15204.7020
   14016   15477.5118
   14017   15289.4586
   14018   15504.7291
   14019   15288.0998
   14020   15639.7051
   14021   15589.6107
   14022   15146.9105
   14023   15356.1817
   14024   15512.0246
   14025   15329.2740
   14026   15224.7940
   14027   15128.1984
   14028   15157.3279
   14029   15167.8992
   14030   15309.7919
   14031   15425.4544
   14032   15309.6180
   14033   15385.5271
   14034   15388.2168
   14035   15649.5028
   14036   15649.4577
   14037   15522.5533
   14038   15663.4023
   14039   15428.3978
   14040   15446.9166
   14041   15505.3780
   14042   15439.5571
   14043   15239.6171
   14044   15095.0575
   14045   15453.3074
   14046   15692.5369
   14047   15459.1083
   14048   15507.3920
   14049   15335.2903
   14050   15015.7098
   14051   15290.1662
   14052   15201.0010
   14053   15293.4380
   14054   15476.9133
   14055   15767.0313
   14056   15817.5905
   14057   15508.6615
   14058   15387.0817
   14059   15312.2857
   14060   15623.7182
   14061   15402.3436
   14062   15215.6299
   14063   15187.3165
   14064   15297.3551
   14065   15286.6101
   14066   15506.4285
   14067   15426.9728
   14068   15347.6378
   14069   15447.1111
   14070   15510.4103
   14071   15297.6771
   14072   15480.6764
   14073   15099.2723
   14074   15206.0015
   14075   15316.6726
   14076   15213.7219
   14077   15335.6238
   14078   15205.3491
   14079   15310.2724
   14080   15325.8281
   14081   15706.1867
   14082   15467.4099
   14083   15407.7356
   14084   15426.0181
   14085   15664.0400
   14086   15974.0306
   14087   15478.8168
   14088   15771.6785
   14089   15841.2807
   14090   15478.8115
   14091   15322.5971
   14092   15580.3447
   14093   15503.1959
   14094   15659.2426
   14095   15545.7360
   14096   15496.4859
   14097   15819.8648
   14098   15496.5414
   14099   15508.1699
   14100   15527.7266
   14101   15515.6381
   14102   15802.6589
   14103   15569.4163
   14104   15277.2341
   14105   15178.7818
   14106   15471.3514
   14107   15263.2173
   14108   15437.4607
   14109   15099.2191
   14110   15158.5483
   14111   15323.5049
   14112   15488.3847
   14113   15609.8661
   14114   15689.4029
   14115   15486.2210
   14116   15446.3767
   14117   15375.2158
   14118   15386.8993
   14119   15434.6716
   14120   15540.8211
   14121   15474.7676
   14122   15479.1084
   14123   15493.2669
   14124   15217.8889
   14125   15475.9292
   14126   15530.0270
   14127   15742.0190
   14128   15485.3510
   14129   15481.6772
   14130   15374.8297
   14131   15574.6733
   14132   15604.2415
   14133   15527.1735
   14134   15561.8727
   14135   15385.0050
   14136   15433.6214
   14137   15572.0802
   14138   15499.5633
   14139   15547.0527
   14140   15456.3204
   14141   15590.8633
   14142   15366.9038
   14143   15796.5666
   14144   15727.1136
   14145   15379.3896
   14146   15406.1420
   14147   15320.2269
   14148   15251.4831
   14149   14884.9481
   14150   15294.9015
   14151   15193.2114
   14152   15299.1190
   14153   15533.4257
   14154   15444.6351
   14155   15477.6171
   14156   15424.5266
   14157   15243.3602
   14158   15401.6999
   14159   15633.6910
   14160   15742.5895
   14161   15458.7765
   14162   15268.7068
   14163   15378.5364
   14164   15505.8492
   14165   15400.5032
   14166   15441.7058
   14167   15498.8282
   14168   15418.1210
   14169   15364.8107
   14170   15476.5803
   14171   15386.9051
   14172   15715.1167
   14173   15354.3327
   14174   15410.5498
   14175   15745.5018
   14176   15777.6114
   14177   15556.2668
   14178   15481.4189
   14179   15581.9200
   14180   15400.3961
   14181   15626.6762
   14182   15669.8119
   14183   15285.7345
   14184   15614.0457
   14185   15662.8113
   14186   15423.6972
   14187   15592.2253
   14188   15636.1334
   14189   15656.7494
   14190   16040.7145
   14191   15738.3775
   14192   15824.0735
   14193   15561.5881
   14194   15688.3454
   14195   15703.3093
   14196   15725.4888
   14197   15624.0005
   14198   15881.3957
   14199   16047.2550
   14200   15972.2647
   14201   16126.5637
   14202   15989.2127
   14203   15965.6678
   14204   15894.7370
   14205   16106.5299
   14206   16008.8496
   14207   16002.6992
   14208   15769.8822
   14209   15958.2891
   14210   15897.0123
   14211   15900.5094
   14212   15786.8372
   14213   15890.4007
   14214   15854.4231
   14215   15896.6028
   14216   16285.9723
   14217   16025.3689
   14218   16052.6837
   14219   15988.6710
   14220   15852.2887
   14221   15908.1353
   14222   16162.2066
   14223   16298.9744
   14224   16319.2297
   14225   16351.4217
   14226   16078.1088
   14227   16267.4358
   14228   16471.6890
   14229   16286.2751
   14230   15787.4121
   14231   16086.0023
   14232   16084.7600
   14233   16304.0212
   14234   16227.7295
   14235   16353.2705
   14236   16258.2975
   14237   16448.9903
   14238   15963.8379
   14239   16116.0503
   14240   15998.0661
   14241   15859.7605
   14242   16079.2924
   14243   16278.2104
   14244   16151.3754
   14245   16014.1399
   14246   16051.7051
   14247   16188.3332
   14248   16051.4737
   14249   15835.8839
   14250   16133.9849
   14251   16016.6198
   14252   15819.0204
   14253   15940.1752
   14254   15986.4179
   14255   15827.7904
   14256   15605.6719
   14257   15833.4811
   14258   16156.1767
   14259   15801.1080
   14260   15717.4760
   14261   16028.8291
   14262   15798.9594
   14263   15886.7649
   14264   15668.7233
   14265   15952.8123
   14266   15971.8146
   14267   15701.4464
   14268   15872.3072
   14269   15674.7727
   14270   16332.9132
   14271   16189.7896
   14272   16164.9164
   14273   15985.4047
   14274   15984.5155
   14275   16320.6583
   14276   15605.6938
   14277   15749.6115
   14278   16202.9115
   14279   15783.4886
   14280   15703.7386
   14281   15697.6287
   14282   15927.1958
   14283   15654.5104
   14284   15529.0698
   14285   15848.2222
   14286   15786.4618
   14287   15481.6906
   14288   15649.5079
   14289   15833.6801
   14290   15676.2600
   14291   15835.1175
   14292   15771.1822
   14293   15870.5792
   14294   15690.0849
   14295   15863.4222
   14296   15754.0730
   14297   15758.8816
   14298   15883.7222
   14299   15941.8253
   14300   15612.3593
   14301   15692.0114
   14302   15564.5865
   14303   15617.5638
   14304   15813.3730
   14305   15712.8944
   14306   15716.4488
   14307   15743.0203
   14308   15560.9019
   14309   15640.8101
   14310   15732.8707
   14311   15627.3075
   14312   15634.7216
   14313   15817.3657
   14314   15596.0450
   14315   15592.9448
   14316   15528.3098
   14317   15509.7747
   14318   15361.4667
   14319   15466.9501
   14320   15523.2591
   14321   15418.9984
   14322   15188.9450
   14323   15637.5814
   14324   15606.1465
   14325   15473.5905
   14326   15572.2981
   14327   15431.1870
   14328   15328.9492
   14329   15710.8610
   14330   15439.6151
   14331   15627.8234
   14332   15515.6917
   14333   15445.2910
   14334   15466.0433
   14335   15296.1410
   14336   15688.2830
   14337   15504.9118
   14338   15583.1838
   14339   15408.0236
   14340   15558.6183
   14341   15635.9626
   14342   15622.1643
   14343   15318.7975
   14344   15698.3530
   14345   15497.0154
   14346   15722.1710
   14347   15689.7585
   14348   15675.1389
   14349   15804.5542
   14350   15393.6655
   14351   15651.5866
   14352   15661.6519
   14353   15500.2382
   14354   15376.3513
   14355   15530.7952
   14356   15419.9081
   14357   15712.2042
   14358   15589.3661
   14359   15245.1725
   14360   15243.8391
   14361   15491.3426
   14362   15267.3922
   14363   15315.5194
   14364   15494.1027
   14365   15481.7923
   14366   15340.8898
   14367   15380.8696
   14368   15656.7989
   14369   15296.1712
   14370   15629.3200
   14371   15310.9525
   14372   15441.9294
   14373   15398.2737
   14374   15623.8868
   14375   15457.0805
   14376   15145.5587
   14377   15320.8592
   14378   15642.6174
   14379   15328.7903
   14380   15688.6959
   14381   15296.4102
   14382   15445.5712
   14383   15764.6540
   14384   15506.1170
   14385   15529.9527
   14386   15650.3729
   14387   15424.9660
   14388   15285.4778
   14389   15541.4522
   14390   15609.3636
   14391   15653.3693
   14392   15664.4196
   14393   15369.9079
   14394   15667.2471
   14395   15513.7644
   14396   15952.0251
   14397   15493.5458
   14398   15577.7200
   14399   15694.3266
   14400   15528.4457
   14401   15314.0876
   14402   15091.3774
   14403   15464.6117
   14404   15672.7306
   14405   15503.0271
   14406   15600.8647
   14407   15535.7477
   14408   15723.7914
   14409   15512.7448
   14410   15326.0179
   14411   15382.9414
   14412   15533.6096
   14413   15550.0158
   14414   15152.4922
   14415   15279.3808
   14416   15330.3925
   14417   15349.8990
   14418   15227.5898
   14419   15067.9960
   14420   15089.4460
   14421   15225.4752
   14422   15407.8112
   14423   15288.8302
   14424   15502.5149
   14425   15414.9605
   14426   14919.3626
   14427   15086.9493
   14428   15336.3004
   14429   15117.7750
   14430   14993.2791
   14431   14982.5140
   14432   15143.5433
   14433   15058.5615
   14434   15242.4915
   14435   15061.3644
   14436   15048.0841
   14437   15004.1903
   14438   15001.2609
   14439   15137.5885
   14440   15062.8774
   14441   15260.5006
   14442   15226.0983
   14443   15511.0679
   14444   15383.8320
   14445   15435.6685
   14446   15277.8490
   14447   15759.0669
   14448   15287.5671
   14449   15344.7089
   14450   15291.9046
   14451   15280.3834
   14452   15322.8312
   14453   15129.5122
   14454   15354.0336
   14455   15219.2225
   14456   15239.0221
   14457   14912.8875
   14458   15070.1777
   14459   15094.8822
   14460   15205.0245
   14461   15083.4643
   14462   15218.0110
   14463   15275.7643
   14464   15463.6026
   14465   15163.1001
   14466   15035.9805
   14467   15276.6818
   14468   15296.1281
   14469   15475.9910
   14470   15337.7294
   14471   15513.9794
   14472   15249.2119
   14473   15612.5352
   14474   15664.0205
   14475   15371.0764
   14476   15326.4133
   14477   15666.1794
   14478   15633.6100
   14479   15573.0096
   14480   15458.2035
   14481   15584.5761
   14482   15513.2940
   14483   15406.1641
   14484   15682.2727
   14485   15362.0426
   14486   15532.8047
   14487   15518.2879
   14488   15321.6389
   14489   15311.1145
   14490   15462.6991
   14491   15290.0702
   14492   15498.2293
   14493   15256.1609
   14494   15340.3812
   14495   15764.3917
   14496   15521.6301
   14497   15541.0761
   14498   15621.9720
   14499   15465.3069
   14500   15481.6538
   14501   15437.2577
   14502   15694.4997
   14503   15484.9364
   14504   15480.2714
   14505   15607.4886
   14506   15509.9189
   14507   15363.8906
   14508   15359.8162
   14509   15430.1362
   14510   15700.6271
   14511   15611.4006
   14512   15216.0414
   14513   15616.2472
   14514   15361.9994
   14515   15536.1610
   14516   15479.5949
   14517   15360.0302
   14518   15140.8663
   14519   15537.4429
   14520   15405.3609
   14521   15606.5972
   14522   15230.0382
   14523   15323.7501
   14524   15439.7862
   14525   15200.2726
   14526   15211.9747
   14527   15619.1825
   14528   15261.8836
   14529   15384.6265
   14530   15385.3885
   14531   15494.6126
   14532   15477.6309
   14533   15368.2681
   14534   15486.2710
   14535   15412.5000
   14536   15257.5870
   14537   15144.6119
   14538   15331.5289
   14539   15358.4147
   14540   15357.8267
   14541   15545.2657
   14542   15258.0950
   14543   15407.5277
   14544   15274.6300
   14545   15655.3788
   14546   15291.0879
   14547   15382.4123
   14548   15277.5859
   14549   15501.1087
   14550   15479.2473
   14551   15376.0654
   14552   15303.3556
   14553   15368.1643
   14554   15226.6269
   14555   15617.2259
   14556   15529.1347
   14557   15431.3558
   14558   15535.3827
   14559   15282.7481
   14560   15394.2042
   14561   15373.3362
   14562   15514.7707
   14563   15197.3586
   14564   15416.6019
   14565   15119.6270
   14566   15048.5620
   14567   15317.2932
   14568   15780.2869
   14569   15358.4058
   14570   15399.2330
   14571   15214.1952
   14572   15104.0244
   14573   15765.5384
   14574   15747.6395
   14575   15689.0505
   14576   15662.5146
   14577   15608.2552
   14578   15724.1465
   14579   15917.6152
   14580   15910.0024
   14581   15494.2551
   14582   15518.9575
   14583   15566.0260
   14584   15566.7578
   14585   15381.4472
   14586   15364.8427
   14587   15604.9182
   14588   15371.3958
   14589   15537.4300
   14590   15388.1891
   14591   15720.2379
   14592   15287.6061
   14593   15446.7853
   14594   15378.9506
   14595   15367.2283
   14596   15323.3794
   14597   15312.1762
   14598   15317.3277
   14599   15179.8160
   14600   15368.0746
   14601   15255.5689
   14602   15419.5442
   14603   15252.1474
   14604   15380.9304
   14605   15008.3220
   14606   15072.1667
   14607   15217.4966
   14608   15001.7464
   14609   15010.1495
   14610   15250.9181
   14611   14848.1378
   14612   15260.5394
   14613   14881.2196
   14614   15010.1501
   14615   15275.2328
   14616   15247.3525
   14617   14981.5314
   14618   15291.4463
   14619   14968.0530
   14620   15025.3348
   14621   15046.8925
   14622   15054.2264
   14623   14946.9339
   14624   15272.4885
   14625   14797.3668
   14626   15107.7577
   14627   14938.2046
   14628   14996.4225
   14629   15218.4962
   14630   15262.1644
   14631   15421.0671
   14632   15182.6196
   14633   15429.2893
   14634   15334.3123
   14635   15031.5585
   14636   15133.1458
   14637   15237.1351
   14638   15225.3080
   14639   15018.1895
   14640   15254.9634
   14641   15540.4172
   14642   15388.5610
   14643   15017.1117
   14644   14982.0531
   14645   15299.0548
   14646   15334.4075
   14647   15089.3587
   14648   14907.1061
   14649   14861.9207
   14650   15006.3220
   14651   15210.4652
   14652   14951.6436
   14653   14779.2219
   14654   15303.8907
   14655   15124.7299
   14656   15122.0321
   14657   15000.3696
   14658   15012.6016
   14659   15109.6207
   14660   14969.5239
   14661   15279.3881
   14662   15078.9378
   14663   15244.6103
   14664   15247.5493
   14665   15166.8912
   14666   14869.8212
   14667   15026.7285
   14668   14890.2928
   14669   15053.5440
   14670   15133.0330
   14671   15025.7582
   14672   15061.7420
   14673   15096.3071
   14674   15279.4992
   14675   15250.5807
   14676   15116.0496
   14677   14935.1931
   14678   14985.7297
   14679   14890.7736
   14680   14983.1781
   14681   14968.6327
   14682   15220.0407
   14683   15026.0037
   14684   15122.4486
   14685   14963.2916
   14686   15314.8038
   14687   15005.7048
   14688   14973.3703
   14689   15140.0036
   14690   15229.3315
   14691   15164.8223
   14692   15015.5290
   14693   14965.9584
   14694   15142.7935
   14695   14975.7982
   14696   15309.6183
   14697   14979.0140
   14698   15344.1009
   14699   15254.6133
   14700   15124.2628
   14701   15123.6115
   14702   15038.4495
   14703   15336.1040
   14704   15082.3317
   14705   15511.8753
   14706   15095.2646
   14707   15559.9735
   14708   15092.2627
   14709   15412.1584
   14710   15075.9049
   14711   15267.7584
   14712   15344.9273
   14713   15296.1233
   14714   15292.2327
   14715   14992.4052
   14716   15241.7571
   14717   15162.0649
   14718   15132.2708
   14719   15233.1261
   14720   15161.6079
   14721   15366.3927
   14722   14966.5744
   14723   15080.5660
   14724   15291.0411
   14725   14887.0903
   14726   15197.4070
   14727   15105.3801
   14728   14971.2464
   14729   15041.3238
   14730   15304.0283
   14731   15130.5880
   14732   15090.7802
   14733   15150.5210
   14734   14828.5870
   14735   15063.0675
   14736   15088.4330
   14737   15010.8818
   14738   14813.9744
   14739   14997.7635
   14740   14747.4734
   14741   15065.5400
   14742   14867.2268
   14743   15108.2194
   14744   14908.1966
   14745   15060.3084
   14746   15005.0685
   14747   15115.3217
   14748   15199.4890
   14749   15078.4715
   14750   14921.6221
   14751   15322.5802
   14752   15191.8680
   14753   15146.9409
   14754   15313.2137
   14755   15347.4421
   14756   15097.0196
   14757   15183.6255
   14758   14897.4612
   14759   15133.9046
   14760   15256.1094
   14761   15109.1757
   14762   15386.9454
   14763   15244.2830
   14764   15065.2588
   14765   15278.1318
   14766   15325.0798
   14767   15391.8175
   14768   15285.9745
   14769   15093.1252
   14770   15283.0289
   14771   15314.1004
   14772   15217.1881
   14773   14996.1741
   14774   15144.4513
   14775   15275.4315
   14776   15041.7708
   14777   15188.1956
   14778   15144.4381
   14779   15086.0468
   14780   15119.5736
   14781   15118.1768
   14782   15107.8739
   14783   15168.7221
   14784   15353.5185
   14785   15119.5706
   14786   15235.5129
   14787   15192.5080
   14788   15054.0870
   14789   14912.3848
   14790   14929.2497
   14791   15102.1697
   14792   15138.4496
   14793   15172.3200
   14794   15050.3299
   14795   15225.7172
   14796   15292.8296
   14797   15059.7705
   14798   14919.5282
   14799   15369.0917
   14800   14995.7497
   14801   15149.9566
   14802   14852.0872
   14803   15187.7507
   14804   15204.5045
   14805   15129.9844
   14806   15147.1601
   14807   15015.2476
   14808   15173.7387
   14809   15124.1255
   14810   15268.0467
   14811   14929.1246
   14812   14873.7506
   14813   15337.8629
   14814   14760.9409
   14815   14979.5557
   14816   14999.4119
   14817   15152.7507
   14818   15211.6815
   14819   15317.5043
   14820   15236.3179
   14821   15102.4247
   14822   15411.2513
   14823   15197.2945
   14824   15354.6580
   14825   15417.3170
   14826   15100.3703
   14827   15163.8755
   14828   15495.5007
   14829   15194.3572
   14830   15089.8026
   14831   15416.1214
   14832   15216.0163
   14833   15204.4586
   14834   15423.3419
   14835   15431.8444
   14836   15372.9160
   14837   15461.9843
   14838   15356.1282
   14839   15479.2072
   14840   15403.7075
   14841   15487.2314
   14842   15551.7743
   14843   15630.8153
   14844   15579.1477
   14845   15370.9229
   14846   15424.1805
   14847   15383.1589
   14848   15369.9999
   14849   15363.4383
   14850   15424.1825
   14851   15053.8521
   14852   15290.3769
   14853   15333.7740
   14854   15361.8389
   14855   14984.2227
   14856   15501.1179
   14857   15271.3246
   14858   15333.9128
   14859   15306.5140
   14860   15253.7495
   14861   15336.2196
   14862   15318.3788
   14863   15388.1465
   14864   15405.6650
   14865   15370.6631
   14866   15369.0722
   14867   15639.4950
   14868   15471.4297
   14869   15449.2711
   14870   15325.6362
   14871   15468.1316
   14872   15560.9342
   14873   15292.4716
   14874   15484.6588
   14875   15464.3267
   14876   15522.4131
   14877   15584.7780
   14878   15860.1421
   14879   15630.6634
   14880   15839.2084
   14881   15607.1555
   14882   15485.4382
   14883   15614.8430
   14884   15620.4898
   14885   15615.8299
   14886   15490.2003
   14887   15686.8098
   14888   15640.8798
   14889   15679.0734
   14890   15663.1557
   14891   15635.5724
   14892   15550.5974
   14893   15678.1841
   14894   15650.0318
   14895   15750.1216
   14896   15743.2538
   14897   15646.5718
   14898   15738.2796
   14899   15542.5085
   14900   15385.3999
   14901   15389.6762
   14902   15185.2813
   14903   15215.1989
   14904   15448.5448
   14905   15148.0021
   14906   15252.5389
   14907   15186.7606
   14908   15364.4255
   14909   15650.2930
   14910   15546.5068
   14911   15599.7230
   14912   15560.6045
   14913   15544.3590
   14914   15579.5890
   14915   15535.9888
   14916   15716.9829
   14917   15570.8045
   14918   15936.4337
   14919   15683.5134
   14920   15830.9149
   14921   15740.5971
   14922   15733.6737
   14923   15542.8153
   14924   15559.1876
   14925   15614.2073
   14926   15269.8004
   14927   15333.7685
   14928   15411.3898
   14929   15343.5366
   14930   15395.4840
   14931   15176.8458
   14932   15601.1072
   14933   15579.7603
   14934   15378.6322
   14935   15344.2378
   14936   15599.8242
   14937   15465.3458
   14938   15670.2674
   14939   15313.7462
   14940   15744.8759
   14941   15431.0252
   14942   15559.8466
   14943   15558.8395
   14944   15632.7690
   14945   15626.3592
   14946   15391.9771
   14947   15346.1620
   14948   15434.1830
   14949   15352.8920
   14950   15315.3421
   14951   15390.9981
   14952   15322.4346
   14953   15170.8909
   14954   15294.2345
   14955   15531.6131
   14956   15483.2553
   14957   15390.3189
   14958   15375.4829
   14959   15319.9671
   14960   15459.9803
   14961   15669.3078
   14962   15514.4551
   14963   15429.2840
   14964   15392.4956
   14965   15436.4437
   14966   15497.9664
   14967   15547.6052
   14968   15439.2002
   14969   15406.1506
   14970   15542.9615
   14971   15439.2765
   14972   15605.8406
   14973   15410.4281
   14974   15382.4571
   14975   15389.4706
   14976   15427.2871
   14977   15304.6267
   14978   15651.7774
   14979   15437.4486
   14980   15558.3844
   14981   15586.6262
   14982   15485.2175
   14983   15539.1291
   14984   15791.4593
   14985   15944.1380
   14986   15724.5211
   14987   15962.0521
   14988   15826.7513
   14989   15886.9815
   14990   15679.4157
   14991   15870.6688
   14992   15752.8969
   14993   15646.3572
   14994   15871.9255
   14995   15778.5617
   14996   15676.1636
   14997   15559.3191
   14998   15594.7979
   14999   15712.8247
   15000   15548.4298
   15001   15216.6811
   15002   15408.9922
   15003   15474.1051
   15004   15269.9351
   15005   15305.2413
   15006   15394.4299
   15007   15302.1260
   15008   15528.0069
   15009   15394.0723
   15010   15323.1196
   15011   15458.2977
   15012   15584.4331
   15013   15292.6527
   15014   15324.6809
   15015   15473.6181
   15016   15244.5887
   15017   15590.9343
   15018   15587.6910
   15019   15646.5262
   15020   15565.6156
   15021   15446.9523
   15022   15451.1519
   15023   15644.9211
   15024   15881.1580
   15025   15378.3620
   15026   15477.3190
   15027   15411.8513
   15028   15501.4459
   15029   15345.7058
   15030   15713.3682
   15031   15320.5571
   15032   15244.2182
   15033   15247.3402
   15034   15446.4949
   15035   15333.8338
   15036   15100.1332
   15037   15432.2182
   15038   15182.7019
   15039   15548.0176
   15040   15149.4993
   15041   15628.4773
   15042   15520.2267
   15043   15160.3585
   15044   15556.5262
   15045   15235.3041
   15046   15363.9545
   15047   15245.5032
   15048   15199.9971
   15049   15186.1545
   15050   15410.1371
   15051   15208.9850
   15052   15471.3555
   15053   15707.5953
   15054   15402.5068
   15055   15233.7312
   15056   15411.8150
   15057   15531.3831
   15058   15417.1123
   15059   15729.6279
   15060   15638.3530
   15061   15677.0630
   15062   15639.9189
   15063   15571.4698
   15064   15520.7227
   15065   15558.8847
   15066   15474.4993
   15067   15472.5524
   15068   15603.9367
   15069   15319.4254
   15070   15379.8398
   15071   15209.3480
   15072   15107.9554
   15073   15290.1993
   15074   15202.4098
   15075   15236.7693
   15076   15299.5000
   15077   15290.0374
   15078   15306.1555
   15079   15246.6111
   15080   15274.4644
   15081   15170.7378
   15082   15346.7417
   15083   15219.4749
   15084   15452.6366
   15085   15742.5046
   15086   15491.4728
   15087   15564.9155
   15088   15816.7156
   15089   15648.0875
   15090   15445.8260
   15091   15520.0249
   15092   15587.6361
   15093   15911.4107
   15094   15646.7067
   15095   15368.8543
   15096   15630.3498
   15097   15457.8596
   15098   15661.0608
   15099   15610.0479
   15100   15636.8640
   15101   15546.6132
   15102   15847.1843
   15103   15694.4022
   15104   15760.9843
   15105   15642.4343
   15106   15750.9781
   15107   15809.1255
   15108   15845.7213
   15109   15875.7347
   15110   16105.4084
   15111   15766.7451
   15112   16030.9583
   15113   15745.7694
   15114   15971.4538
   15115   15813.9584
   15116   15807.0884
   15117   15909.1833
   15118   15621.3624
   15119   15850.0037
   15120   15589.0389
   15121   15715.1912
   15122   15447.4075
   15123   15558.2996
   15124   15714.7799
   15125   15833.2256
   15126   15760.5094
   15127   15830.3662
   15128   15723.9766
   15129   15738.1985
   15130   15699.6427
   15131   15638.5484
   15132   15687.7126
   15133   16060.2434
   15134   15915.1469
   15135   16087.7550
   15136   15909.7984
   15137   15808.4643
   15138   15580.3946
   15139   15778.0805
   15140   15854.6435
   15141   15803.9730
   15142   15529.9375
   15143   15523.9104
   15144   15880.2756
   15145   15531.7776
   15146   15643.2188
   15147   15672.4419
   15148   15558.8492
   15149   16125.0437
   15150   15628.1559
   15151   15681.5661
   15152   15728.2320
   15153   15957.1603
   15154   15948.3216
   15155   15934.8377
   15156   15981.2100
   15157   15860.1759
   15158   15823.3274
   15159   16048.6336
   15160   16043.4340
   15161   15999.4137
   15162   16031.0373
   15163   15993.2945
   15164   16020.4801
   15165   15943.0867
   15166   16391.2334
   15167   15993.8916
   15168   16021.3901
   15169   16040.2181
   15170   16009.6321
   15171   16140.6390
   15172   15733.0983
   15173   16088.2474
   15174   15924.1253
   15175   16318.5675
   15176   16349.2606
   15177   16242.1103
   15178   16275.1791
   15179   16189.5418
   15180   15866.0957
   15181   15993.9875
   15182   16042.0936
   15183   15845.1066
   15184   15809.8720
   15185   15704.1725
   15186   15505.9389
   15187   15945.3783
   15188   15999.8405
   15189   15877.1971
   15190   15940.2929
   15191   15713.2424
   15192   16143.3565
   15193   15833.7826
   15194   15891.8810
   15195   15768.8096
   15196   15880.1247
   15197   15774.8662
   15198   15719.5234
   15199   15769.0305
   15200   15564.6588
   15201   15805.4538
   15202   15691.0123
   15203   15733.0901
   15204   15623.7484
   15205   15553.3865
   15206   15682.2887
   15207   15665.9786
   15208   15550.4991
   15209   15634.6410
   15210   15735.9850
   15211   15864.5098
   15212   15872.6235
   15213   15919.8963
   15214   15489.2447
   15215   15738.8690
   15216   15465.0298
   15217   15528.7326
   15218   15598.4964
   15219   15886.9660
   15220   15810.2729
   15221   15781.9935
   15222   15604.6266
   15223   15448.0890
   15224   15878.6983
   15225   15817.4744
   15226   15706.5935
   15227   15744.5309
   15228   15471.5380
   15229   15623.6844
   15230   15621.5990
   15231   15677.8470
   15232   15286.2686
   15233   15620.1569
   15234   15478.9897
   15235   15787.2181
   15236   15558.7781
   15237   15357.9185
   15238   15832.3957
   15239   15506.9434
   15240   15447.3216
   15241   15297.7572
   15242   15671.2846
   15243   15648.2719
   15244   15620.9081
   15245   15764.1379
   15246   15531.5498
   15247   15751.3577
   15248   15707.4764
   15249   15477.6332
   15250   15572.3474
   15251   15417.4855
   15252   15830.5971
   15253   15640.9048
   15254   15492.2766
   15255   15496.7918
   15256   15455.8773
   15257   15479.4449
   15258   15403.9574
   15259   15477.6291
   15260   15746.2398
   15261   15744.2053
   15262   15776.2188
   15263   15629.5841
   15264   15746.5331
   15265   15624.3900
   15266   15573.6067
   15267   15672.7794
   15268   15785.6892
   15269   15926.3814
   15270   15750.1701
   15271   15439.8703
   15272   15778.6220
   15273   15357.1862
   15274   15751.5077
   15275   15770.6098
   15276   15789.3790
   15277   15741.9165
   15278   15680.2438
   15279   15791.2788
   15280   15732.3714
   15281   15751.2263
   15282   15992.8444
   15283   15931.6283
   15284   15588.6454
   15285   15702.9503
   15286   15791.2808
   15287   15934.3208
   15288   16044.7770
   15289   15949.2823
   15290   15809.3531
   15291   15593.9903
   15292   15951.6556
   15293   15971.8481
   15294   15911.5738
   15295   15840.2434
   15296   15970.6363
   15297   15823.6301
   15298   15981.0628
   15299   16026.4974
   15300   15822.9464
   15301   15822.8906
   15302   15458.6463
   15303   15793.9843
   15304   15471.2481
   15305   15810.2268
   15306   15612.1595
   15307   15672.1375
   15308   15736.2235
   15309   15966.1037
   15310   15844.9055
   15311   15643.2302
   15312   15600.7783
   15313   15641.3273
   15314   15786.7471
   15315   15666.3909
   15316   15624.7323
   15317   15730.1744
   15318   15398.3413
   15319   15804.4431
   15320   15639.0384
   15321   15594.6302
   15322   15604.5325
   15323   15797.5654
   15324   15585.2500
   15325   15568.0527
   15326   15784.1680
   15327   15497.4027
   15328   15738.9416
   15329   15316.9165
   15330   15502.0007
   15331   15381.7298
   15332   15472.7346
   15333   15548.2549
   15334   15313.5215
   15335   15309.9436
   15336   15408.2910
   15337   15367.3771
   15338   15700.3585
   15339   15489.5703
   15340   15538.1906
   15341   15492.9988
   15342   15643.7662
   15343   15751.9306
   15344   15439.7899
   15345   15693.4415
   15346   15548.0938
   15347   15530.5216
   15348   15534.3098
   15349   15872.5770
   15350   15695.7606
   15351   15703.4666
   15352   15433.0695
   15353   15613.9658
   15354   15785.7360
   15355   15644.9737
   15356   15531.1208
   15357   15686.9081
   15358   15780.6522
   15359   15435.9383
   15360   15623.7225
   15361   15558.0864
   15362   15551.6580
   15363   15712.0024
   15364   15612.5620
   15365   15791.2013
   15366   15682.9091
   15367   15656.3298
   15368   15537.1218
   15369   15613.0344
   15370   15410.3359
   15371   15596.7903
   15372   15653.1035
   15373   15847.2869
   15374   15412.6208
   15375   15716.5366
   15376   15492.1117
   15377   15695.8017
   15378   15618.8029
   15379   15692.2042
   15380   15299.8559
   15381   15525.1299
   15382   15671.1560
   15383   15319.0311
   15384   15327.7985
   15385   15216.1847
   15386   15634.5547
   15387   15756.6093
   15388   15484.1186
   15389   15500.2932
   15390   15620.1362
   15391   15475.7427
   15392   15476.8079
   15393   15332.0990
   15394   15495.5579
   15395   15580.3024
   15396   15219.0052
   15397   15435.8474
   15398   15198.4224
   15399   15317.3460
   15400   15208.7107
   15401   15136.3124
   15402   15401.2643
   15403   15489.5837
   15404   15586.9507
   15405   15730.4447
   15406   15475.0075
   15407   15468.3390
   15408   15375.3213
   15409   15617.9421
   15410   15194.9848
   15411   15363.4413
   15412   15302.4195
   15413   15316.6884
   15414   15348.3628
   15415   15223.5595
   15416   15274.6687
   15417   15374.9145
   15418   15521.3441
   15419   15431.5859
   15420   15411.1213
   15421   15647.6918
   15422   15594.5586
   15423   15333.2181
   15424   15431.8758
   15425   15374.6048
   15426   15219.3974
   15427   15275.0778
   15428   15288.8881
   15429   15529.6758
   15430   15597.6963
   15431   15331.3481
   15432   15622.5190
   15433   15281.5862
   15434   15578.4318
   15435   15846.3828
   15436   15305.6612
   15437   15471.0395
   15438   15398.9249
   15439   15554.5848
   15440   15602.5143
   15441   15567.0866
   15442   15630.7434
   15443   15356.0135
   15444   15292.8240
   15445   15119.4840
   15446   15462.3583
   15447   15412.1093
   15448   15339.5830
   15449   15489.2171
   15450   15641.9011
   15451   15454.0609
   15452   15513.3125
   15453   15524.2803
   15454   15807.5918
   15455   15573.5707
   15456   15633.8030
   15457   15599.8953
   15458   15504.7086
   15459   15380.7268
   15460   15617.2184
   15461   15553.1403
   15462   15395.9473
   15463   15666.7232
   15464   15581.8462
   15465   15583.8701
   15466   15615.3163
   15467   15542.1207
   15468   15553.2384
   15469   15648.9603
   15470   15500.5910
   15471   15560.0496
   15472   15701.8064
   15473   15504.3396
   15474   15625.1247
   15475   15667.2215
   15476   15663.5411
   15477   15630.8017
   15478   15303.4496
   15479   15340.3044
   15480   15529.3544
   15481   15705.0925
   15482   15427.0107
   15483   15527.9292
   15484   15687.7443
   15485   15449.2995
   15486   15232.2403
   15487   15417.5442
   15488   15630.3821
   15489   15571.8544
   15490   15663.5453
   15491   15349.0113
   15492   15469.2632
   15493   15448.4672
   15494   15616.3135
   15495   15576.0151
   15496   15725.2010
   15497   15704.7022
   15498   15471.9509
   15499   15497.2653
   15500   15481.9411
   15501   15516.6726
   15502   15600.7487
   15503   15220.0203
   15504   15417.9131
   15505   15547.3430
   15506   15672.9666
   15507   15688.2761
   15508   15747.9286
   15509   15202.8593
   15510   15254.5314
   15511   15644.7810
   15512   15579.5279
   15513   15587.7334
   15514   15554.7111
   15515   15852.2472
   15516   15818.6848
   15517   15634.6644
   15518   15784.4947
   15519   15810.4592
   15520   15696.5488
   15521   15721.9934
   15522   16082.4081
   15523   15957.9705
   15524   15726.9395
   15525   15597.3079
   15526   15652.8306
   15527   15685.7032
   15528   15594.5899
   15529   15645.1752
   15530   15691.0618
   15531   15881.9282
   15532   15426.8468
   15533   15875.1823
   15534   15717.6142
   15535   15597.4567
   15536   15539.7976
   15537   15361.8641
   15538   15551.0604
   15539   15616.7868
   15540   15603.0885
   15541   15449.7342
   15542   15432.9753
   15543   15521.9997
   15544   15447.5027
   15545   15334.6106
   15546   15395.7713
   15547   15283.2479
   15548   15738.8858
   15549   15526.5554
   15550   15437.0682
   15551   15574.8306
   15552   15411.8114
   15553   15504.7563
   15554   15463.2320
   15555   15414.9646
   15556   15390.8853
   15557   15301.3388
   15558   15591.4326
   15559   15641.1329
   15560   15435.4045
   15561   15320.8176
   15562   15277.2169
   15563   15030.5925
   15564   15370.4251
   15565   15717.3720
   15566   15348.1162
   15567   15604.3641
   15568   15411.2553
   15569   15372.6105
   15570   15534.7022
   15571   15566.1695
   15572   15477.7597
   15573   15595.3857
   15574   15610.5296
   15575   15678.6161
   15576   15497.1300
   15577   15472.7441
   15578   15630.9567
   15579   15525.5047
   15580   15442.8614
   15581   15562.2148
   15582   15372.3687
   15583   15274.7527
   15584   15325.3852
   15585   15192.6186
   15586   15284.7032
   15587   15195.3270
   15588   15116.2277
   15589   15233.7344
   15590   15255.8597
   15591   15401.4826
   15592   15287.1261
   15593   15394.2693
   15594   15170.1767
   15595   15259.9540
   15596   15282.5264
   15597   15259.3292
   15598   15363.7969
   15599   15248.2222
   15600   15204.5786
   15601   15170.2541
   15602   15416.0904
   15603   15406.3849
   15604   15259.7324
   15605   15645.9487
   15606   15317.7557
   15607   15416.0774
   15608   15667.1419
   15609   15173.2713
   15610   15426.5039
   15611   15357.2643
   15612   15581.9865
   15613   15576.9554
   15614   15585.6940
   15615   15431.0318
   15616   15457.1699
   15617   15299.9515
   15618   15670.5137
   15619   15428.2436
   15620   15262.7315
   15621   15552.1708
   15622   15200.9931
   15623   15593.6860
   15624   15190.6116
   15625   15334.1012
   15626   15226.0042
   15627   15129.8526
   15628   15625.2581
   15629   15543.5192
   15630   15547.0134
   15631   15438.4160
   15632   15405.4483
   15633   15633.4204
   15634   15308.3326
   15635   15541.2490
   15636   15557.0914
   15637   15154.3498
   15638   15173.0405
   15639   15277.6103
   15640   15323.4665
   15641   15315.1028
   15642   15448.7394
   15643   15145.0862
   15644   15121.1984
   15645   15125.3009
   15646   15137.9745
   15647   14954.8308
   15648   15157.8322
   15649   15190.3945
   15650   14999.6569
   15651   15020.7809
   15652   14931.7231
   15653   15016.9002
   15654   14773.3688
   15655   14917.6074
   15656   15019.8401
   15657   14994.1823
   15658   14907.0818
   15659   15069.7022
   15660   15043.6912
   15661   15112.3454
   15662   14960.4343
   15663   14948.0029
   15664   15208.7355
   15665   15168.7165
   15666   15069.9221
   15667   15404.6921
   15668   14954.9787
   15669   15145.8151
   15670   15196.6778
   15671   15137.3005
   15672   15305.0617
   15673   15453.4259
   15674   15121.3575
   15675   15335.5228
   15676   15183.8488
   15677   15285.0124
   15678   15567.1182
   15679   15370.0342
   15680   15519.2005
   15681   15283.7160
   15682   15402.2370
   15683   15627.5134
   15684   15466.3963
   15685   15616.3619
   15686   15470.8755
   15687   15397.9565
   15688   15284.7501
   15689   15404.1120
   15690   15260.2078
   15691   15347.7439
   15692   15528.4567
   15693   15282.7028
   15694   15085.7185
   15695   15447.7587
   15696   15299.1325
   15697   15326.7875
   15698   15322.1784
   15699   15618.6845
   15700   15282.7284
   15701   15439.7610
   15702   15501.7564
   15703   15400.8906
   15704   15532.1125
   15705   15414.2390
   15706   14989.3007
   15707   15269.0893
   15708   15221.0610
   15709   15395.0364
   15710   15151.2954
   15711   15155.6793
   15712   15061.8554
   15713   15307.6832
   15714   15264.2567
   15715   15168.6939
   15716   15203.6066
   15717   15312.8063
   15718   15425.0123
   15719   15504.9095
   15720   15178.0719
   15721   15332.1862
   15722   15503.8535
   15723   15409.7745
   15724   15324.9024
   15725   15274.1564
   15726   15174.4842
   15727   15688.4004
   15728   15270.0852
   15729   15332.8924
   15730   15301.0317
   15731   15177.0321
   15732   15249.4804
   15733   15292.3117
   15734   15363.6846
   15735   15495.5078
   15736   15317.7923
   15737   15399.0378
   15738   15379.1671
   15739   15161.0110
   15740   15169.5208
   15741   15392.8634
   15742   15255.8535
   15743   15191.6850
   15744   15403.4265
   15745   15317.7212
   15746   15207.8936
   15747   15273.8762
   15748   15411.6607
   15749   15530.2161
   15750   15442.8059
   15751   15668.3899
   15752   15759.1944
   15753   15478.9255
   15754   15426.4012
   15755   15660.2210
   15756   15416.8068
   15757   15407.7485
   15758   15519.4343
   15759   15441.8077
   15760   15423.6347
   15761   15564.1301
   15762   15252.9204
   15763   15509.9851
   15764   15344.9799
   15765   15477.9654
   15766   15699.2674
   15767   15554.9420
   15768   15422.2186
   15769   15512.3467
   15770   15651.9467
   15771   15418.1267
   15772   15324.4896
   15773   15219.6916
   15774   15400.7621
   15775   15542.0204
   15776   15645.1580
   15777   15407.4822
   15778   15460.5802
   15779   15629.5853
   15780   15459.5131
   15781   15678.4696
   15782   15504.5918
   15783   15362.1737
   15784   15444.9105
   15785   15555.7590
   15786   15332.1161
   15787   15470.6196
   15788   15387.1820
   15789   15584.3359
   15790   15526.5636
   15791   15528.7742
   15792   15484.8139
   15793   15758.1506
   15794   15944.7149
   15795   15335.9282
   15796   15613.3126
   15797   15393.8402
   15798   15765.3245
   15799   15631.8667
   15800   15669.0192
   15801   15401.7414
   15802   15682.3625
   15803   15486.4577
   15804   15525.1262
   15805   15567.8460
   15806   15421.0444
   15807   15565.5758
   15808   15547.3302
   15809   15513.4809
   15810   15451.9719
   15811   15633.8851
   15812   15296.6615
   15813   15424.0427
   15814   15578.5902
   15815   15575.2035
   15816   15353.3891
   15817   15591.9867
   15818   15433.6307
   15819   15642.8818
   15820   15451.3680
   15821   15643.9547
   15822   15858.2427
   15823   15759.4468
   15824   15627.7484
   15825   15597.1971
   15826   15447.0629
   15827   15627.8151
   15828   15599.9577
   15829   15737.4148
   15830   15582.0979
   15831   15906.5438
   15832   15518.0865
   15833   15739.3808
   15834   15435.6587
   15835   15635.7402
   15836   15340.3178
   15837   15427.4650
   15838   15553.7038
   15839   15608.0347
   15840   15311.4654
   15841   15516.0309
   15842   15304.5750
   15843   15281.7000
   15844   15460.6297
   15845   15208.8264
   15846   15418.0997
   15847   15432.6596
   15848   15545.0081
   15849   15266.4658
   15850   15753.3118
   15851   15450.8025
   15852   15505.8863
   15853   15558.6095
   15854   15698.4680
   15855   15574.3135
   15856   15651.3710
   15857   15650.8884
   15858   15582.5140
   15859   15621.1230
   15860   15379.8632
   15861   15603.5311
   15862   15437.2263
   15863   15269.4888
   15864   15376.7437
   15865   15420.7136
   15866   15326.7544
   15867   15570.5741
   15868   15478.6197
   15869   15665.5026
   15870   15588.1579
   15871   15726.5138
   15872   15723.3383
   15873   15571.6918
   15874   15679.5438
   15875   15581.1254
   15876   15618.4663
   15877   15765.3546
   15878   15289.6751
   15879   15688.6210
   15880   15667.4812
   15881   15753.5464
   15882   15605.7053
   15883   15538.7905
   15884   15624.2169
   15885   15384.7216
   15886   15480.0501
   15887   15200.4763
   15888   15353.7537
   15889   15539.7378
   15890   14996.9404
   15891   15341.3567
   15892   15376.5583
   15893   15328.0184
   15894   15379.7348
   15895   15133.0015
   15896   15112.0921
   15897   15151.3528
   15898   15493.2262
   15899   15370.0774
   15900   15579.4217
   15901   15287.9121
   15902   15507.1208
   15903   15473.2290
   15904   15214.2995
   15905   15235.3200
   15906   15381.5730
   15907   15333.7615
   15908   15374.3711
   15909   15304.7679
   15910   15297.2430
   15911   15144.1095
   15912   15278.1269
   15913   15365.0888
   15914   15439.8578
   15915   15260.2995
   15916   15293.5348
   15917   15302.6629
   15918   15265.2883
   15919   15472.0907
   15920   15448.5385
   15921   15326.6380
   15922   15668.7739
   15923   15320.2234
   15924   15762.4155
   15925   15532.8647
   15926   15617.8087
   15927   15643.8294
   15928   15600.1120
   15929   15495.1575
   15930   15715.0202
   15931   15560.7807
   15932   15630.2234
   15933   15674.3759
   15934   15633.2655
   15935   15531.4175
   15936   15426.0379
   15937   15555.8732
   15938   15281.6703
   15939   15632.2634
   15940   15329.1174
   15941   15459.6939
   15942   15617.7573
   15943   15719.2220
   15944   15425.0754
   15945   15681.6437
   15946   15517.5364
   15947   15459.3237
   15948   15295.6197
   15949   15687.1813
   15950   15685.8058
   15951   15447.7762
   15952   15435.4916
   15953   15459.7414
   15954   15425.1621
   15955   15437.6002
   15956   15678.0926
   15957   15645.1434
   15958   15556.1469
   15959   15267.4085
   15960   15331.9966
   15961   15435.1929
   15962   15425.0804
   15963   15532.3739
   15964   15385.6975
   15965   15493.2690
   15966   15178.4171
   15967   15253.5736
   15968   15450.9888
   15969   15422.0072
   15970   15324.4321
   15971   15692.3270
   15972   15548.3714
   15973   15629.8459
   15974   15572.1488
   15975   15723.0278
   15976   15515.5495
   15977   15433.5136
   15978   15556.1913
   15979   15532.6684
   15980   15380.2061
   15981   15248.7761
   15982   15469.8839
   15983   15212.2538
   15984   15417.1884
   15985   15243.7481
   15986   15847.6944
   15987   15372.1091
   15988   15585.9797
   15989   15591.3915
   15990   15483.6949
   15991   15360.2203
   15992   15258.2706
   15993   15245.6264
   15994   15530.0921
   15995   15339.2242
   15996   15346.1753
   15997   15159.7214
   15998   15178.4146
   15999   15300.8820
   16000   15341.1661
   16001   15441.7185
   16002   15782.1781
   16003   15697.6611
   16004   15573.6677
   16005   15554.5333
   16006   15697.1510
   16007   15364.0937
   16008   15450.5362
   16009   15451.2858
   16010   15542.0069
   16011   15778.2166
   16012   15722.2188
   16013   15742.0640
   16014   15678.3498
   16015   15570.3237
   16016   15734.1023
   16017   15712.6542
   16018   15609.5162
   16019   15465.3128
   16020   15466.5882
   16021   15780.2413
   16022   15451.9907
   16023   15681.7934
   16024   15437.2809
   16025   15889.7752
   16026   15510.3922
   16027   15501.2510
   16028   15427.5033
   16029   15600.3423
   16030   15745.4770
   16031   15625.7620
   16032   15627.4455
   16033   15295.7844
   16034   15515.5975
   16035   15479.2757
   16036   15567.6688
   16037   15758.1539
   16038   15317.2169
   16039   15485.6237
   16040   15322.1647
   16041   15398.6560
   16042   15472.9310
   16043   15431.3496
   16044   15560.7070
   16045   15268.9051
   16046   15328.1397
   16047   15430.5298
   16048   15520.7421
   16049   15516.0723
   16050   15343.3582
   16051   15155.2298
   16052   15199.2726
   16053   15481.4044
   16054   15565.8575
   16055   15408.5853
   16056   15180.1965
   16057   15403.9689
   16058   15468.1441
   16059   15453.9187
   16060   15431.8232
   16061   15279.5729
   16062   15630.3747
   16063   15729.9812
   16064   15437.5698
   16065   15483.2512
   16066   15799.0431
   16067   15630.8868
   16068   15834.9700
   16069   15707.1444
   16070   15633.6470
   16071   15763.1820
   16072   15807.3921
   16073   15584.6956
   16074   15719.0188
   16075   15755.1603
   16076   15659.3774
   16077   15487.4284
   16078   15759.5115
   16079   15905.6616
   16080   15701.8447
   16081   15830.0965
   16082   15679.5173
   16083   15864.7587
   16084   15399.7647
   16085   15529.0953
   16086   15955.1364
   16087   15364.5490
   16088   15556.5902
   16089   15533.4356
   16090   15609.7577
   16091   15350.3548
   16092   15659.5679
   16093   15665.1008
   16094   15563.5179
   16095   15322.9870
   16096   15593.8634
   16097   15577.6723
   16098   15736.9804
   16099   15545.2046
   16100   15588.7947
   16101   15788.4643
   16102   15458.4391
   16103   15675.0382
   16104   15632.1604
   16105   15556.1556
   16106   15316.1521
   16107   15382.3687
   16108   15317.9020
   16109   15324.0820
   16110   15534.9798
   16111   15591.4692
   16112   15314.9004
   16113   15577.7585
   16114   15723.7894
   16115   15916.3889
   16116   15414.7753
   16117   15668.2286
   16118   15348.1764
   16119   15474.3251
   16120   15525.8839
   16121   15656.0156
   16122   15560.8149
   16123   15565.9796
   16124   15836.6066
   16125   15551.7123
   16126   15622.3196
   16127   15623.4873
   16128   15812.2852
   16129   15566.9613
   16130   15609.5040
   16131   15706.0332
   16132   15616.2227
   16133   15676.5762
   16134   15372.4204
   16135   15505.3313
   16136   15603.8619
   16137   15503.2779
   16138   15364.1211
   16139   15599.1923
   16140   15507.4020
   16141   15657.9689
   16142   15464.4862
   16143   15609.8256
   16144   15242.2099
   16145   15576.9287
   16146   15454.5756
   16147   15307.8209
   16148   15384.1214
   16149   15597.3095
   16150   15732.7171
   16151   15551.2546
   16152   15180.4938
   16153   15147.8702
   16154   15120.0591
   16155   15368.3151
   16156   15264.4213
   16157   15352.9265
   16158   15275.9062
   16159   15374.7846
   16160   15307.4761
   16161   15414.1480
   16162   15395.0716
   16163   15538.7914
   16164   15589.1717
   16165   15858.0063
   16166   15454.9820
   16167   15418.3169
   16168   15357.1299
   16169   15304.8347
   16170   15285.8041
   16171   15541.8655
   16172   15096.5420
   16173   15118.0105
   16174   15167.0827
   16175   15402.9001
   16176   15283.6167
   16177   15392.7859
   16178   15056.8456
   16179   15378.9005
   16180   15078.1823
   16181   15185.6969
   16182   15553.1182
   16183   15503.8137
   16184   15724.7755
   16185   15521.6122
   16186   15508.3590
   16187   15618.0481
   16188   15789.9355
   16189   15508.5702
   16190   15406.0192
   16191   15479.9707
   16192   15399.8101
   16193   15593.5937
   16194   15692.6029
   16195   15909.9754
   16196   15474.7088
   16197   15770.4871
   16198   15542.3662
   16199   15376.0254
   16200   15440.5277
   16201   15596.6244
   16202   15368.7759
   16203   15365.6453
   16204   15510.1564
   16205   15386.7102
   16206   15547.1592
   16207   15532.5600
   16208   15551.2939
   16209   15552.5224
   16210   15623.0070
   16211   15435.1595
   16212   15529.6984
   16213   15537.0488
   16214   15501.0828
   16215   15384.9490
   16216   15097.6956
   16217   15446.4771
   16218   15483.4585
   16219   15274.6333
   16220   15409.7499
   16221   15042.7062
   16222   15212.9866
   16223   15406.3161
   16224   15055.3768
   16225   15421.8595
   16226   15382.1003
   16227   15160.1447
   16228   15209.9063
   16229   15240.3093
   16230   15165.1066
   16231   15376.1504
   16232   15125.6107
   16233   15522.7572
   16234   15314.6674
   16235   15398.8996
   16236   15190.5658
   16237   15503.0384
   16238   15541.5511
   16239   15600.0266
   16240   15530.0603
   16241   15674.7024
   16242   15672.6492
   16243   15637.7829
   16244   15648.1557
   16245   15652.2562
   16246   15495.6454
   16247   15569.2476
   16248   15280.0386
   16249   15375.0414
   16250   15353.2686
   16251   15380.1002
   16252   15545.9850
   16253   15543.7508
   16254   15177.3926
   16255   15304.6568
   16256   15310.6605
   16257   15386.2282
   16258   15046.7120
   16259   15266.0247
   16260   15410.5707
   16261   15386.6216
   16262   15448.2556
   16263   15320.9176
   16264   15403.1353
   16265   15311.5424
   16266   15502.1681
   16267   15595.7592
   16268   15610.7604
   16269   15753.2000
   16270   15319.8740
   16271   15499.5982
   16272   15554.4333
   16273   15607.5338
   16274   15472.1871
   16275   15449.4638
   16276   15279.1460
   16277   15382.2786
   16278   15610.3563
   16279   15602.3864
   16280   15575.0458
   16281   15360.3684
   16282   15314.4865
   16283   15459.6702
   16284   15551.0104
   16285   15629.7303
   16286   15302.1857
   16287   15452.1110
   16288   15555.9801
   16289   15445.7995
   16290   15522.7291
   16291   15328.4713
   16292   15565.2944
   16293   15393.2785
   16294   15495.3361
   16295   15156.3741
   16296   15124.9457
   16297   15242.5336
   16298   15017.0100
   16299   15363.6099
   16300   15104.4644
   16301   15539.5350
   16302   15441.5530
   16303   15370.1078
   16304   15442.8210
   16305   15384.9126
   16306   15123.1775
   16307   14880.8588
   16308   15315.7307
   16309   15129.2914
   16310   14986.8934
   16311   14826.3420
   16312   14926.5802
   16313   15135.7030
   16314   14986.0647
   16315   14991.8905
   16316   15218.0226
   16317   15066.8129
   16318   15083.6398
   16319   15031.6489
   16320   15196.5341
   16321   14925.9504
   16322   15117.6205
   16323   15142.8134
   16324   15174.7515
   16325   15418.0990
   16326   15232.9725
   16327   15488.4816
   16328   15121.5751
   16329   15384.4266
   16330   15003.4772
   16331   15264.5169
   16332   15469.7746
   16333   15429.5579
   16334   15404.4846
   16335   15444.1646
   16336   15544.1057
   16337   15337.9787
   16338   15222.6378
   16339   15469.7153
   16340   15288.3453
   16341   15227.3008
   16342   15300.3237
   16343   15397.2289
   16344   15338.5377
   16345   15428.6641
   16346   15380.9331
   16347   15240.3994
   16348   15366.5990
   16349   15339.4984
   16350   15479.2345
   16351   15526.5407
   16352   15516.1684
   16353   15381.2469
   16354   15602.5865
   16355   15495.4736
   16356   15663.0883
   16357   15631.2445
   16358   15675.9603
   16359   15618.8758
   16360   15356.2783
   16361   15561.9917
   16362   15502.8437
   16363   15497.5848
   16364   15696.7518
   16365   15448.7060
   16366   15420.7786
   16367   15666.0305
   16368   15484.4016
   16369   15538.6237
   16370   15549.7183
   16371   15354.3908
   16372   15128.1002
   16373   15587.6382
   16374   15378.4490
   16375   15249.6858
   16376   15418.7091
   16377   15370.7354
   16378   15228.4275
   16379   15453.1764
   16380   15283.6229
   16381   15375.1242
   16382   15401.9869
   16383   15295.1161
   16384   15575.5960
   16385   15515.3678
   16386   15367.1075
   16387   15442.3190
   16388   15498.5347
   16389   15389.1077
   16390   15336.0239
   16391   15198.8345
   16392   15210.1238
   16393   15274.3537
   16394   15098.9943
   16395   15190.3869
   16396   15115.7858
   16397   14967.7831
   16398   15655.3947
   16399   15356.5137
   16400   15606.4802
   16401   15025.3020
   16402   15440.3332
   16403   15370.4450
   16404   15275.5645
   16405   15358.2140
   16406   15406.7528
   16407   15223.7878
   16408   15296.2124
   16409   15454.2205
   16410   15215.2654
   16411   15120.6702
   16412   15289.0552
   16413   15141.8844
   16414   15190.3500
   16415   15512.5072
   16416   15067.3366
   16417   15197.9699
   16418   15086.6185
   16419   15357.0323
   16420   15556.4242
   16421   15182.9367
   16422   15412.5677
   16423   15214.3122
   16424   15248.3481
   16425   15217.1587
   16426   15490.2757
   16427   15106.8366
   16428   15463.5069
   16429   15160.5395
   16430   15130.4222
   16431   15167.7929
   16432   15348.2208
   16433   15095.1566
   16434   15448.5928
   16435   15040.2803
   16436   15426.6951
   16437   15228.9522
   16438   15442.6862
   16439   15529.7252
   16440   15236.0145
   16441   15495.9567
   16442   15526.1224
   16443   15405.6281
   16444   15461.7138
   16445   15702.4081
   16446   15554.9043
   16447   15657.7865
   16448   15678.8839
   16449   15676.9908
   16450   15254.6919
   16451   15492.8702
   16452   15650.1703
   16453   15867.8672
   16454   15404.8154
   16455   15344.5060
   16456   15709.7734
   16457   15540.7498
   16458   15874.5926
   16459   15664.5622
   16460   15752.1916
   16461   15584.9697
   16462   15762.0440
   16463   15653.4051
   16464   15784.6500
   16465   15349.6182
   16466   15657.9892
   16467   15710.0939
   16468   15746.9378
   16469   15448.1993
   16470   15814.8169
   16471   15635.8175
   16472   15493.7078
   16473   15367.2685
   16474   15892.2878
   16475   15659.6268
   16476   15371.0156
   16477   15625.5790
   16478   15464.0581
   16479   15604.4010
   16480   15702.1503
   16481   15712.3012
   16482   15542.1554
   16483   15739.3491
   16484   15729.9274
   16485   15600.7395
   16486   15679.5130
   16487   15871.6764
   16488   15771.8134
   16489   15615.8033
   16490   15522.7931
   16491   15681.5948
   16492   15383.7499
   16493   15350.8688
   16494   15272.2905
   16495   15365.6587
   16496   15399.7090
   16497   15346.4213
   16498   15381.5023
   16499   15314.1298
   16500   15095.0242
   16501   15201.4105
   16502   15167.5323
   16503   15598.6699
   16504   15359.4291
   16505   15364.1854
   16506   15327.4721
   16507   15388.7387
   16508   15495.4321
   16509   15606.5609
   16510   15239.6262
   16511   15823.5701
   16512   15527.4803
   16513   15793.0697
   16514   15557.9327
   16515   15759.9150
   16516   15749.3470
   16517   15438.9211
   16518   15547.3016
   16519   15609.1699
   16520   15646.1909
   16521   15575.0104
   16522   15571.9264
   16523   15628.9107
   16524   15365.2198
   16525   15306.3834
   16526   15418.8064
   16527   15179.9793
   16528   15232.0871
   16529   15293.4668
   16530   15352.4915
   16531   15276.3617
   16532   15420.6706
   16533   15235.4738
   16534   15146.5792
   16535   15175.2135
   16536   15225.5985
   16537   15198.0136
   16538   15327.4001
   16539   15399.4187
   16540   15234.7114
   16541   15277.9677
   16542   15325.6163
   16543   15354.9661
   16544   15254.9722
   16545   15300.7985
   16546   15585.4828
   16547   15135.9746
   16548   15222.3579
   16549   15086.3142
   16550   15267.4255
   16551   15437.7486
   16552   15336.2005
   16553   15335.2896
   16554   15428.8236
   16555   15199.7139
   16556   15244.4067
   16557   15409.2873
   16558   15450.7607
   16559   15545.7429
   16560   15303.9851
   16561   15405.3935
   16562   15272.8325
   16563   15439.8830
   16564   15191.3337
   16565   15326.5482
   16566   15244.7721
   16567   15368.9800
   16568   15549.9503
   16569   15345.2489
   16570   15524.5485
   16571   15715.1047
   16572   15640.3898
   16573   15581.0212
   16574   15330.8519
   16575   15409.6883
   16576   15815.1931
   16577   15836.9251
   16578   15371.1716
   16579   15537.6260
   16580   15368.0947
   16581   15319.4093
   16582   15438.0309
   16583   15258.7285
   16584   15267.4954
   16585   15270.7148
   16586   15510.3663
   16587   15396.9348
   16588   15364.6820
   16589   15249.5272
   16590   15160.7473
   16591   15313.5803
   16592   15202.8272
   16593   15312.9051
   16594   15331.7647
   16595   15278.1703
   16596   15274.0279
   16597   15341.4226
   16598   15475.7418
   16599   15669.2179
   16600   15485.3798
   16601   15472.4115
   16602   15721.7295
   16603   15417.8784
   16604   15344.8292
   16605   15334.5397
   16606   15224.6432
   16607   15358.2974
   16608   15215.2966
   16609   15310.7243
   16610   15120.5854
   16611   15431.5845
   16612   15269.6287
   16613   15368.1830
   16614   15206.5038
   16615   15372.0152
   16616   15616.1932
   16617   15589.8556
   16618   15419.6711
   16619   15510.1568
   16620   15302.9829
   16621   15256.0061
   16622   15340.5699
   16623   15061.8353
   16624   14985.4113
   16625   15517.4186
   16626   15361.5784
   16627   15360.8806
   16628   15669.7703
   16629   15469.0692
   16630   15642.8588
   16631   15781.0640
   16632   15527.4961
   16633   15428.8420
   16634   15247.0168
   16635   15314.0003
   16636   15346.8795
   16637   15542.5561
   16638   15485.5170
   16639   15428.8840
   16640   15432.6130
   16641   15500.2206
   16642   15593.5589
   16643   15686.8754
   16644   15368.9526
   16645   15342.5370
   16646   15744.1210
   16647   15450.6501
   16648   15567.8220
   16649   15289.5482
   16650   15492.8665
   16651   15575.7214
   16652   15573.0994
   16653   15580.7029
   16654   15439.4864
   16655   15280.2042
   16656   15277.5642
   16657   15265.2420
   16658   15362.7502
   16659   15266.7451
   16660   15175.0056
   16661   15456.8969
   16662   15366.8921
   16663   15537.2351
   16664   15311.2494
   16665   15111.8781
   16666   15340.3601
   16667   15445.4787
   16668   15526.3027
   16669   15390.9134
   16670   15343.4918
   16671   15629.1448
   16672   15547.6174
   16673   15549.8155
   16674   15509.5573
   16675   15674.2956
   16676   15285.1696
   16677   15661.3431
   16678   15211.0650
   16679   15408.5765
   16680   15387.5581
   16681   15563.8143
   16682   15473.8286
   16683   15327.0171
   16684   15461.7077
   16685   15583.3949
   16686   15313.2921
   16687   15397.5511
   16688   15279.2679
   16689   15299.7722
   16690   15400.9069
   16691   15441.5237
   16692   15566.9167
   16693   15499.8311
   16694   15534.8218
   16695   15343.1457
   16696   15435.9793
   16697   15305.4032
   16698   15387.4168
   16699   15318.2414
   16700   15242.7555
   16701   15013.5722
   16702   15239.1598
   16703   14957.2443
   16704   15111.5416
   16705   15100.7216
   16706   15189.3174
   16707   14964.1464
   16708   15097.3778
   16709   15086.5550
   16710   15135.3054
   16711   15081.6116
   16712   15206.2358
   16713   15158.1742
   16714   15185.2031
   16715   15373.8123
   16716   15117.8467
   16717   15027.6407
   16718   15045.1376
   16719   15107.1030
   16720   15321.1104
   16721   15507.8458
   16722   15567.9321
   16723   15262.6298
   16724   15083.0346
   16725   15169.6414
   16726   15094.5146
   16727   14973.5059
   16728   15168.3198
   16729   15067.1523
   16730   14956.9470
   16731   14898.6665
   16732   15059.1610
   16733   15095.4944
   16734   15085.8070
   16735   14912.9353
   16736   15103.2764
   16737   15029.5194
   16738   14964.7369
   16739   15010.3547
   16740   15006.0195
   16741   15275.8849
   16742   15294.6768
   16743   15041.5008
   16744   15228.3257
   16745   15281.0416
   16746   15581.8989
   16747   15255.6638
   16748   15402.2676
   16749   15247.4843
   16750   15014.8225
   16751   15200.4473
   16752   15334.7507
   16753   15516.7727
   16754   15276.0978
   16755   15493.9668
   16756   15498.5177
   16757   15068.0810
   16758   15260.5138
   16759   15320.6501
   16760   15498.6910
   16761   15393.1637
   16762   15518.6964
   16763   15439.8290
   16764   15541.6389
   16765   15481.1434
   16766   15520.0280
   16767   15657.5828
   16768   15586.4422
   16769   15808.5763
   16770   15459.9004
   16771   15625.3292
   16772   15599.5040
   16773   15530.4331
   16774   15475.6027
   16775   15627.1652
   16776   15474.7707
   16777   15352.7863
   16778   15469.3556
   16779   15518.5164
   16780   15496.5243
   16781   15727.7127
   16782   15926.4183
   16783   15806.0974
   16784   15750.2984
   16785   15799.5499
   16786   15732.4146
   16787   15525.0903
   16788   15713.8198
   16789   15573.6516
   16790   15657.6161
   16791   15683.0701
   16792   15770.6729
   16793   15980.8110
   16794   16037.8181
   16795   15929.2773
   16796   15753.5763
   16797   15792.1540
   16798   15957.6321
   16799   15717.0689
   16800   15957.5732
   16801   15690.2206
   16802   15778.8401
   16803   15781.4102
   16804   15988.0232
   16805   15938.9046
   16806   15796.6932
   16807   16086.1652
   16808   15626.5397
   16809   15691.1495
   16810   15865.8903
   16811   15804.0630
   16812   15663.0640
   16813   15786.4816
   16814   16005.9068
   16815   15635.2342
   16816   15714.8464
   16817   15639.1695
   16818   15895.7039
   16819   15918.2322
   16820   15683.5640
   16821   15631.5251
   16822   15923.7156
   16823   15775.3473
   16824   15762.6959
   16825   15585.3839
   16826   15632.2295
   16827   15891.3730
   16828   15838.1246
   16829   15849.7718
   16830   15798.4259
   16831   15984.8850
   16832   15780.8530
   16833   15808.1062
   16834   15761.4197
   16835   15860.0968
   16836   15845.1223
   16837   15896.8383
   16838   15776.8253
   16839   15814.8481
   16840   15699.2806
   16841   15564.5411
   16842   15676.7750
   16843   15186.7419
   16844   15416.1453
   16845   15565.8444
   16846   15486.2913
   16847   15307.7425
   16848   15197.4921
   16849   15256.6511
   16850   15330.4106
   16851   15344.6632
   16852   15530.9802
   16853   15570.0655
   16854   15615.5221
   16855   15196.8260
   16856   15276.4282
   16857   15196.5957
   16858   15147.7764
   16859   15105.4097
   16860   15220.1648
   16861   15088.9756
   16862   14986.2183
   16863   15076.9598
   16864   15252.2102
   16865   15144.3937
   16866   15050.3534
   16867   15284.5169
   16868   15483.3253
   16869   15375.4768
   16870   15283.0957
   16871   15262.3080
   16872   15471.9413
   16873   15374.8093
   16874   15574.7309
   16875   15437.5068
   16876   15736.8382
   16877   15536.3365
   16878   15478.6658
   16879   15398.2216
   16880   15488.9543
   16881   15737.4406
   16882   15666.9961
   16883   15699.4295
   16884   15823.6801
   16885   15604.3732
   16886   15893.3911
   16887   15566.2267
   16888   15783.6393
   16889   15625.8747
   16890   15428.3971
   16891   15777.1122
   16892   15481.0626
   16893   15734.2328
   16894   15439.0310
   16895   15445.2798
   16896   15244.6902
   16897   15398.8447
   16898   15562.4993
   16899   15576.2599
   16900   15502.7861
   16901   15000.0593
   16902   15484.4738
   16903   15400.4318
   16904   15525.4979
   16905   15390.5928
   16906   15391.9572
   16907   15660.3809
   16908   15477.0009
   16909   15746.3412
   16910   15487.7655
   16911   15604.6074
   16912   15437.8409
   16913   15553.3665
   16914   15754.6037
   16915   15619.5617
   16916   15472.7877
   16917   15572.2893
   16918   15358.2677
   16919   15539.1034
   16920   15475.6011
   16921   15139.4313
   16922   15180.8860
   16923   15164.3814
   16924   15400.0490
   16925   15572.6035
   16926   15729.7714
   16927   15459.5021
   16928   15459.1767
   16929   15459.1023
   16930   15691.2594
   16931   15568.9863
   16932   15467.3312
   16933   15462.5978
   16934   15662.4370
   16935   15533.1884
   16936   15305.7883
   16937   15502.4374
   16938   15588.6009
   16939   15458.9205
   16940   15392.4299
   16941   15288.4904
   16942   15349.9301
   16943   15462.8613
   16944   15503.0377
   16945   15337.1592
   16946   15424.2451
   16947   15514.4081
   16948   15285.7427
   16949   15479.5791
   16950   15423.3341
   16951   15645.4646
   16952   15538.5385
   16953   15227.5557
   16954   15451.4413
   16955   15258.5486
   16956   15573.1778
   16957   15304.0208
   16958   15417.8596
   16959   15503.9097
   16960   15410.8409
   16961   15455.3761
   16962   15487.0074
   16963   15503.9574
   16964   15384.9117
   16965   15329.6177
   16966   15445.9616
   16967   15443.6571
   16968   15215.5465
   16969   15470.9655
   16970   15702.9873
   16971   15270.5294
   16972   15488.1493
   16973   15456.3066
   16974   15375.6032
   16975   15667.0142
   16976   15418.1976
   16977   15299.1362
   16978   15473.4852
   16979   15248.6844
   16980   15481.1037
   16981   15195.8166
   16982   15475.5399
   16983   15401.4847
   16984   15408.6024
   16985   15523.4587
   16986   15397.7376
   16987   15480.7805
   16988   15582.3843
   16989   15410.7234
   16990   15492.3535
   16991   15486.8616
   16992   15489.2610
   16993   15311.7944
   16994   15608.3121
   16995   15414.5892
   16996   15628.4871
   16997   15734.7475
   16998   15605.1528
   16999   15708.7260
   17000   15805.5734
   17001   15636.6820
   17002   15538.4711
   17003   15941.3921
   17004   15402.2963
   17005   15316.7901
   17006   15620.3939
   17007   15390.8523
   17008   15435.9726
   17009   15294.5888
   17010   15449.6162
   17011   15493.7911
   17012   15330.2499
   17013   15354.8624
   17014   15350.1146
   17015   15363.2631
   17016   15372.8400
   17017   15465.7473
   17018   15542.2093
   17019   15299.7027
   17020   15449.5767
   17021   15437.1489
   17022   15645.3219
   17023   15444.2913
   17024   15688.5729
   17025   15447.6059
   17026   15520.6224
   17027   15434.8436
   17028   15841.9244
   17029   15745.1355
   17030   15775.2402
   17031   15841.9004
   17032   15841.5952
   17033   15702.7704
   17034   15969.7197
   17035   15614.0256
   17036   15974.6623
   17037   15791.9856
   17038   15964.9473
   17039   16006.6794
   17040   16063.5323
   17041   15884.1202
   17042   15922.3604
   17043   15769.8737
   17044   15690.0871
   17045   15866.2037
   17046   15776.5148
   17047   15402.1376
   17048   15283.5362
   17049   15764.6468
   17050   15521.3919
   17051   15709.0696
   17052   15417.3292
   17053   15360.6818
   17054   15334.6631
   17055   15418.4388
   17056   15437.2156
   17057   15566.5854
   17058   15579.9390
   17059   15734.6481
   17060   15448.4657
   17061   15645.5242
   17062   15417.8594
   17063   15345.7647
   17064   15600.0473
   17065   15719.9354
   17066   15381.8753
   17067   15635.2952
   17068   15635.7240
   17069   15669.6480
   17070   15592.0833
   17071   15670.0510
   17072   15442.7370
   17073   15441.7845
   17074   15725.3536
   17075   15509.6379
   17076   15750.6200
   17077   15638.0392
   17078   15691.5284
   17079   15870.5066
   17080   15760.4380
   17081   15824.1743
   17082   15950.7730
   17083   15507.1361
   17084   15845.2402
   17085   15889.8304
   17086   15779.8128
   17087   15706.1420
   17088   15516.1300
   17089   15590.8838
   17090   15677.3667
   17091   15766.2330
   17092   15754.8764
   17093   15520.5171
   17094   15542.6216
   17095   15493.8173
   17096   15708.7858
   17097   15795.3285
   17098   15910.8043
   17099   15951.2931
   17100   15722.4651
   17101   15947.9075
   17102   15868.6623
   17103   15891.9568
   17104   15901.4553
   17105   16030.0139
   17106   15982.5791
   17107   16052.9789
   17108   15949.1238
   17109   15762.1337
   17110   16064.8191
   17111   16005.7294
   17112   15889.3712
   17113   15707.9989
   17114   15814.5815
   17115   16019.1752
   17116   15871.3665
   17117   15688.8113
   17118   15688.3641
   17119   15849.1208
   17120   15739.9120
   17121   15533.9381
   17122   15658.6498
   17123   15458.9328
   17124   15278.5546
   17125   15359.9510
   17126   15500.0802
   17127   15345.6886
   17128   15351.3467
   17129   15687.1639
   17130   15431.4169
   17131   15262.4315
   17132   15582.2581
   17133   15434.2208
   17134   15252.3159
   17135   15528.4030
   17136   15503.3361
   17137   15772.6612
   17138   15926.6842
   17139   15765.7619
   17140   15427.0432
   17141   15532.1377
   17142   15735.5169
   17143   15532.7158
   17144   15502.3541
   17145   15683.6016
   17146   15643.5565
   17147   15437.2644
   17148   15388.3603
   17149   15659.2068
   17150   15726.5177
   17151   15623.0651
   17152   15360.0415
   17153   15332.3782
   17154   15611.3404
   17155   15521.3348
   17156   15442.4124
   17157   15389.0466
   17158   15464.7033
   17159   15387.1456
   17160   15313.7089
   17161   15564.5179
   17162   15482.1410
   17163   15566.2528
   17164   15560.5287
   17165   15430.6450
   17166   15674.8479
   17167   15515.9156
   17168   15499.6933
   17169   15268.1589
   17170   15424.1301
   17171   15383.0617
   17172   15513.6915
   17173   15671.7464
   17174   15631.2058
   17175   15686.7341
   17176   15283.4995
   17177   15829.7151
   17178   15507.2118
   17179   15628.4237
   17180   15475.0373
   17181   15465.2289
   17182   15615.4194
   17183   15604.2250
   17184   15433.1773
   17185   15332.4125
   17186   15712.2322
   17187   15499.5901
   17188   15423.0840
   17189   15604.6514
   17190   15522.9480
   17191   15696.2541
   17192   15514.6981
   17193   15443.8012
   17194   15390.1760
   17195   15169.6624
   17196   15212.1056
   17197   15494.3925
   17198   15363.9717
   17199   15258.4267
   17200   15679.8680
   17201   15382.0983
   17202   15527.1447
   17203   15487.2002
   17204   15614.3074
   17205   15843.6715
   17206   15636.8414
   17207   15817.0968
   17208   15697.4145
   17209   15597.0880
   17210   15816.8279
   17211   15697.3504
   17212   15591.4439
   17213   15898.9843
   17214   15470.8841
   17215   15640.4855
   17216   15716.5214
   17217   15622.2287
   17218   15736.5672
   17219   15528.3132
   17220   15932.8349
   17221   15852.6208
   17222   15849.8666
   17223   15482.3814
   17224   15660.9621
   17225   15676.0190
   17226   15515.6015
   17227   15644.0041
   17228   15463.9355
   17229   15502.7493
   17230   15393.7758
   17231   15287.9057
   17232   15537.0783
   17233   15627.9975
   17234   15318.9572
   17235   15391.5937
   17236   15637.5980
   17237   15887.6112
   17238   15616.4141
   17239   15931.9914
   17240   15830.8646
   17241   15475.0622
   17242   15809.4512
   17243   15424.5285
   17244   15689.6326
   17245   15550.8873
   17246   15570.8007
   17247   15646.4466
   17248   15636.3759
   17249   15578.9922
   17250   15511.2687
   17251   15987.9515
   17252   15760.4337
   17253   15547.4008
   17254   15481.3250
   17255   15727.8124
   17256   16003.3654
   17257   15492.5310
   17258   15307.9243
   17259   15659.7208
   17260   15516.8499
   17261   15390.7770
   17262   15480.7425
   17263   15236.6382
   17264   15429.1966
   17265   15260.6266
   17266   15546.0867
   17267   15453.2810
   17268   15816.6619
   17269   15681.3507
   17270   15682.3436
   17271   15610.0789
   17272   15609.0902
   17273   15780.1319
   17274   15697.9426
   17275   15651.8511
   17276   15634.0599
   17277   15756.1707
   17278   15638.8099
   17279   15546.1002
   17280   15743.2873
   17281   15593.0076
   17282   15613.8960
   17283   15580.9565
   17284   15525.2202
   17285   15758.8574
   17286   15572.1022
   17287   15577.5757
   17288   15502.5362
   17289   15974.6796
   17290   15809.6803
   17291   15889.0114
   17292   15789.0255
   17293   15661.6716
   17294   15935.4397
   17295   15822.8061
   17296   15949.0137
   17297   15874.7486
   17298   15712.6098
   17299   15787.2781
   17300   16017.5574
   17301   15862.7128
   17302   15740.2293
   17303   15797.1708
   17304   15871.9800
   17305   15664.7067
   17306   15614.6893
   17307   15579.3926
   17308   15929.1271
   17309   15585.8492
   17310   15604.5286
   17311   15552.8313
   17312   15835.5789
   17313   15509.4978
   17314   15535.7469
   17315   15643.4377
   17316   15545.4925
   17317   15437.8960
   17318   15261.8750
   17319   15410.3097
   17320   15452.0293
   17321   15618.3209
   17322   15623.9800
   17323   15420.3489
   17324   15469.2576
   17325   15220.4842
   17326   15313.6934
   17327   15297.3077
   17328   15457.9827
   17329   15667.6468
   17330   15437.7693
   17331   15470.2783
   17332   15514.5123
   17333   15588.5670
   17334   15649.1084
   17335   15756.8424
   17336   15507.0157
   17337   15271.3268
   17338   15447.5276
   17339   15094.2627
   17340   15253.0617
   17341   15379.0572
   17342   15283.7452
   17343   15150.8404
   17344   15303.8600
   17345   15338.6039
   17346   15363.5082
   17347   15198.1325
   17348   15302.7686
   17349   15295.5743
   17350   15288.4045
   17351   15461.9101
   17352   15649.4572
   17353   15531.0050
   17354   15415.3881
   17355   15151.1827
   17356   15136.7358
   17357   15428.3345
   17358   15556.3639
   17359   15618.2287
   17360   15474.9962
   17361   15687.2965
   17362   15502.3618
   17363   15128.7594
   17364   15493.9163
   17365   15573.1409
   17366   15664.8937
   17367   15427.2889
   17368   15583.6975
   17369   15521.5487
   17370   15562.1002
   17371   15326.1250
   17372   15541.2584
   17373   15530.5408
   17374   15387.6446
   17375   15338.6298
   17376   15177.4538
   17377   15680.5594
   17378   15198.6579
   17379   15213.7006
   17380   15271.6998
   17381   15030.2765
   17382   15079.5636
   17383   15024.0085
   17384   15156.9754
   17385   15135.8634
   17386   15088.8201
   17387   14934.8751
   17388   15082.9913
   17389   15362.9530
   17390   14976.2588
   17391   15138.6760
   17392   15188.3014
   17393   15103.4828
   17394   15168.8361
   17395   15106.1983
   17396   15046.6942
   17397   15266.9181
   17398   15014.8995
   17399   15282.6039
   17400   15203.9213
   17401   15177.4328
   17402   15216.8700
   17403   14875.9250
   17404   15201.0348
   17405   15074.7681
   17406   15233.8993
   17407   15101.2075
   17408   15125.3188
   17409   15271.8357
   17410   14964.9699
   17411   15262.3114
   17412   15308.9433
   17413   15179.1193
   17414   15307.1624
   17415   15208.5943
   17416   15320.2523
   17417   15234.6900
   17418   15373.0630
   17419   15316.8303
   17420   15288.5197
   17421   15281.1179
   17422   15332.5819
   17423   15343.5196
   17424   15334.9527
   17425   15220.0518
   17426   15270.2642
   17427   15182.2067
   17428   15197.9365
   17429   15069.5418
   17430   15587.8898
   17431   15151.5446
   17432   15358.1586
   17433   15470.7022
   17434   15146.3803
   17435   15039.3287
   17436   15148.6947
   17437   15400.8218
   17438   15443.7500
   17439   15289.6979
   17440   15014.3311
   17441   15292.0320
   17442   15230.6881
   17443   15226.5175
   17444   15329.8094
   17445   15179.0829
   17446   15230.7795
   17447   14974.5589
   17448   15328.3696
   17449   15263.5366
   17450   15318.2536
   17451   15202.5284
   17452   15345.6480
   17453   15378.3288
   17454   15572.5114
   17455   15160.2007
   17456   15322.3925
   17457   15436.3155
   17458   15425.7899
   17459   15423.9193
   17460   15183.3395
   17461   15272.9770
   17462   15106.3702
   17463   15291.9865
   17464   15335.4839
   17465   15280.2730
   17466   15410.1899
   17467   15361.7963
   17468   15423.8283
   17469   15464.0084
   17470   15426.2637
   17471   15324.4741
   17472   15071.0973
   17473   15199.8382
   17474   15035.1396
   17475   15135.9354
   17476   15317.7556
   17477   15225.4915
   17478   15368.2189
   17479   15255.1052
   17480   15065.5594
   17481   15396.4619
   17482   15351.8019
   17483   15283.4330
   17484   15205.5891
   17485   15293.3973
   17486   15073.7044
   17487   15318.7138
   17488   15138.4921
   17489   14984.6751
   17490   15146.1147
   17491   15058.1372
   17492   15059.3651
   17493   15175.8716
   17494   15034.5151
   17495   15294.3540
   17496   15141.9402
   17497   15336.2597
   17498   15163.4542
   17499   15251.1825
   17500   15317.0470
   17501   15029.6046
   17502   15037.6983
   17503   15004.9398
   17504   15272.6560
   17505   15211.3156
   17506   15235.6482
   17507   15379.2325
   17508   15316.0032
   17509   15224.1779
   17510   15114.3065
   17511   15026.0179
   17512   15113.4864
   17513   15148.2203
   17514   14976.3898
   17515   15072.8411
   17516   15045.1385
   17517   15287.7747
   17518   15225.5375
   17519   15393.3540
   17520   15132.3041
   17521   15321.3587
   17522   15432.5753
   17523   15285.3958
   17524   15141.7651
   17525   15532.4125
   17526   15535.5577
   17527   15640.8989
   17528   15456.0325
   17529   15308.0277
   17530   15152.5345
   17531   15325.1506
   17532   15146.8719
   17533   15272.0078
   17534   15131.7722
   17535   15023.9180
   17536   15150.0522
   17537   15305.7686
   17538   15545.1338
   17539   15049.8168
   17540   15206.2605
   17541   15204.5565
   17542   15063.4799
   17543   15268.9848
   17544   15338.1910
   17545   15098.8278
   17546   15047.1552
   17547   15123.8793
   17548   15416.1706
   17549   15194.9681
   17550   15186.3284
   17551   14999.8752
   17552   15286.1392
   17553   15272.0909
   17554   15024.0748
   17555   15252.7746
   17556   15003.8429
   17557   15520.1591
   17558   14988.4428
   17559   15291.5802
   17560   15392.1147
   17561   15266.0221
   17562   15171.0470
   17563   15098.1991
   17564   15122.4122
   17565   15179.2535
   17566   15299.1604
   17567   14844.7199
   17568   15243.3208
   17569   15156.2152
   17570   15448.6409
   17571   15029.6765
   17572   15154.1931
   17573   14845.9736
   17574   15148.3280
   17575   15181.3953
   17576   15080.8220
   17577   15211.3541
   17578   15217.2752
   17579   15263.2518
   17580   15167.0428
   17581   15365.0983
   17582   14987.7930
   17583   15169.9405
   17584   15286.9599
   17585   15357.8283
   17586   15125.5491
   17587   15175.2894
   17588   15308.4683
   17589   15046.2002
   17590   15081.9760
   17591   15200.7481
   17592   15177.2505
   17593   15192.8253
   17594   15109.2418
   17595   15140.1756
   17596   15440.9576
   17597   15309.0031
   17598   15197.7393
   17599   15237.7818
   17600   15082.4244
   17601   15119.1913
   17602   15373.2270
   17603   15125.6534
   17604   15337.5915
   17605   15491.4770
   17606   15722.0135
   17607   15506.1545
   17608   15440.6627
   17609   15427.1932
   17610   15516.3270
   17611   15152.0163
   17612   15185.3926
   17613   15344.9502
   17614   15187.9674
   17615   15168.0729
   17616   15396.4390
   17617   15182.5867
   17618   15196.5486
   17619   15338.7999
   17620   15282.4569
   17621   15313.9710
   17622   14986.6608
   17623   15358.9052
   17624   15305.3694
   17625   15259.3693
   17626   15355.7306
   17627   15715.0747
   17628   15305.5287
   17629   15450.5749
   17630   15488.3628
   17631   15397.9297
   17632   15541.8658
   17633   15601.7222
   17634   15378.0486
   17635   15396.6216
   17636   15440.7326
   17637   15480.9401
   17638   15402.2619
   17639   15748.5201
   17640   15317.8680
   17641   15551.6250
   17642   15375.0408
   17643   15253.7894
   17644   15730.5066
   17645   15261.3398
   17646   15551.6476
   17647   15522.6496
   17648   15345.8863
   17649   15275.2548
   17650   15414.2395
   17651   15359.4361
   17652   15443.9804
   17653   15424.1936
   17654   15446.7375
   17655   15435.3962
   17656   15341.9719
   17657   15418.1438
   17658   15409.0288
   17659   15652.5855
   17660   15581.0712
   17661   15455.9568
   17662   15518.0828
   17663   15362.1681
   17664   15377.9108
   17665   15353.8689
   17666   15220.5087
   17667   15168.3424
   17668   15231.0789
   17669   15213.5514
   17670   15417.9707
   17671   15583.2050
   17672   15310.2258
   17673   15440.4821
   17674   15289.6534
   17675   15568.9769
   17676   15532.9019
   17677   15227.5033
   17678   15386.9746
   17679   15335.8651
   17680   15382.8228
   17681   15460.9272
   17682   15306.6687
   17683   15388.4374
   17684   15134.1018
   17685   15367.1657
   17686   15473.0551
   17687   15444.9623
   17688   15212.8312
   17689   15367.6789
   17690   15137.6034
   17691   15462.7401
   17692   15351.6743
   17693   14989.4013
   17694   14998.4607
   17695   15165.0664
   17696   15315.3318
   17697   15287.0123
   17698   15139.5673
   17699   15416.0467
   17700   15608.6123
   17701   15326.3204
   17702   15633.4402
   17703   15355.4737
   17704   15683.9054
   17705   15650.6090
   17706   15641.2547
   17707   15310.7044
   17708   15638.0294
   17709   15331.2878
   17710   15351.5765
   17711   15460.7107
   17712   15498.3771
   17713   15324.8456
   17714   15400.6305
   17715   15322.2926
   17716   15395.2296
   17717   15180.6118
   17718   15519.9555
   17719   15463.0860
   17720   15571.9913
   17721   15614.6199
   17722   15522.6385
   17723   15445.4744
   17724   15467.8668
   17725   15433.7809
   17726   15457.2792
   17727   15286.6897
   17728   15424.3428
   17729   15369.3106
   17730   15276.5059
   17731   15475.5926
   17732   15354.9197
   17733   15611.6464
   17734   15641.6506
   17735   15295.3038
   17736   15207.3627
   17737   15336.0128
   17738   15254.0392
   17739   15300.1677
   17740   15175.2551
   17741   15226.0787
   17742   14966.0484
   17743   15190.4033
   17744   15309.0364
   17745   15210.7693
   17746   15288.1988
   17747   15506.7404
   17748   15321.8248
   17749   15577.6481
   17750   15767.6067
   17751   15165.1638
   17752   15307.0621
   17753   15296.3062
   17754   15319.1568
   17755   15465.0195
   17756   15506.5869
   17757   15728.5253
   17758   15627.8952
   17759   15574.7067
   17760   15420.7521
   17761   15484.4706
   17762   15498.3228
   17763   15503.5819
   17764   15465.6817
   17765   15508.3147
   17766   15638.7115
   17767   15273.9740
   17768   15390.5448
   17769   15493.0934
   17770   15771.8118
   17771   15489.6089
   17772   15371.7865
   17773   15705.9477
   17774   15708.5312
   17775   15466.3726
   17776   15580.5890
   17777   15765.8276
   17778   15724.9186
   17779   15547.1393
   17780   15505.6591
   17781   15732.0390
   17782   15580.0110
   17783   15887.9716
   17784   15839.9417
   17785   15676.0239
   17786   15604.6732
   17787   15495.8447
   17788   15737.6914
   17789   15721.7896
   17790   15690.0714
   17791   15937.8467
   17792   15451.9357
   17793   15528.4150
   17794   15656.4085
   17795   15779.1777
   17796   15611.0124
   17797   15417.7703
   17798   15278.7410
   17799   15417.9307
   17800   15685.3115
   17801   15685.1372
   17802   15699.5301
   17803   15208.5932
   17804   15414.1967
   17805   15258.7022
   17806   15389.5764
   17807   15525.5636
   17808   15274.8142
   17809   15427.9333
   17810   15320.6393
   17811   15175.2614
   17812   15182.6709
   17813   15578.4951
   17814   15286.0951
   17815   15181.0407
   17816   15407.6489
   17817   15332.4160
   17818   15114.8676
   17819   15453.8560
   17820   15459.9793
   17821   15454.3548
   17822   15183.4056
   17823   15251.7354
   17824   15298.7105
   17825   15270.3960
   17826   15128.9478
   17827   15125.1548
   17828   15228.2954
   17829   14910.5732
   17830   15103.5014
   17831   15089.3128
   17832   15080.4454
   17833   15277.0036
   17834   15432.1972
   17835   15099.8212
   17836   15082.5240
   17837   15022.5815
   17838   15143.4504
   17839   15276.3939
   17840   15485.2131
   17841   15391.5538
   17842   15317.1240
   17843   15204.9754
   17844   15239.3800
   17845   15277.7513
   17846   15023.3703
   17847   15056.7867
   17848   15154.3683
   17849   15330.7134
   17850   15398.8341
   17851   15252.1090
   17852   15260.9909
   17853   15146.8836
   17854   15102.1447
   17855   14981.8755
   17856   14955.9521
   17857   15193.7828
   17858   15066.3142
   17859   14959.9419
   17860   15151.5078
   17861   15089.8217
   17862   14829.8167
   17863   14922.8241
   17864   15300.8646
   17865   15056.1313
   17866   15245.7834
   17867   14988.5237
   17868   15460.2154
   17869   15183.8811
   17870   15077.9154
   17871   15110.5201
   17872   14991.5451
   17873   14976.5729
   17874   15110.1499
   17875   15152.0256
   17876   15094.6972
   17877   14955.4127
   17878   15005.1577
   17879   14869.4155
   17880   15000.7297
   17881   14924.9495
   17882   15025.1304
   17883   15184.8300
   17884   15019.8978
   17885   14714.6566
   17886   15096.3247
   17887   15115.0560
   17888   15179.0743
   17889   15092.7600
   17890   15291.6787
   17891   15328.8147
   17892   15135.0463
   17893   15409.3988
   17894   15062.6146
   17895   15346.9774
   17896   15084.1967
   17897   15105.4377
   17898   15051.0232
   17899   14982.1393
   17900   15162.6499
   17901   15263.0798
   17902   14969.6278
   17903   15558.9819
   17904   15356.2159
   17905   15293.0145
   17906   15468.5633
   17907   15462.0852
   17908   15496.4005
   17909   15247.8131
   17910   15007.6588
   17911   15236.6783
   17912   15301.5964
   17913   15479.0829
   17914   15314.9330
   17915   15258.3700
   17916   15213.4738
   17917   15017.1433
   17918   15004.0850
   17919   15027.6790
   17920   15234.3387
   17921   15479.5486
   17922   15239.7642
   17923   15032.0298
   17924   15229.2252
   17925   15245.6982
   17926   15184.6468
   17927   15371.6030
   17928   15349.2571
   17929   15199.1034
   17930   15424.6762
   17931   15280.1379
   17932   15407.7590
   17933   15576.9264
   17934   15598.3952
   17935   15541.1448
   17936   15207.2953
   17937   15295.0023
   17938   15560.6506
   17939   15513.9826
   17940   15424.4165
   17941   15328.3372
   17942   15353.1512
   17943   15487.9587
   17944   15560.0100
   17945   15540.8941
   17946   15406.9474
   17947   15410.0671
   17948   15197.4824
   17949   15693.7009
   17950   15073.6280
   17951   15331.0086
   17952   15381.0211
   17953   15456.2609
   17954   15557.6251
   17955   15258.1874
   17956   15538.9864
   17957   15337.5395
   17958   15428.1926
   17959   15450.7267
   17960   15645.0541
   17961   15242.7270
   17962   15365.1032
   17963   15198.5145
   17964   15178.7060
   17965   15175.1525
   17966   15408.4340
   17967   15271.2192
   17968   15534.4207
   17969   15428.4574
   17970   15318.8108
   17971   15523.0042
   17972   14968.4303
   17973   15288.5903
   17974   15251.4578
   17975   15223.5971
   17976   15569.9303
   17977   15565.4884
   17978   15223.5740
   17979   15277.6773
   17980   15473.5591
   17981   15374.1270
   17982   15368.7733
   17983   14905.5378
   17984   15022.3197
   17985   14957.4922
   17986   15173.9695
   17987   15479.9743
   17988   15430.8458
   17989   15220.7253
   17990   15578.3056
   17991   15519.1151
   17992   15407.2329
   17993   15445.2813
   17994   15604.2661
   17995   15392.6424
   17996   15294.2054
   17997   15354.2147
   17998   15232.8547
   17999   15455.7953
   18000   15370.9721
   18001   15332.2976
   18002   15293.6120
   18003   15236.5580
   18004   15245.1804
   18005   15124.4518
   18006   15491.8556
   18007   15175.0302
   18008   15353.8029
   18009   15322.0910
   18010   15130.4224
   18011   15351.9091
   18012   14997.7102
   18013   15237.6572
   18014   15068.3399
   18015   15088.5039
   18016   15105.5750
   18017   14877.4336
   18018   15013.4700
   18019   14858.9447
   18020   15429.6070
   18021   15023.0087
   18022   15143.6978
   18023   15103.2341
   18024   15274.9224
   18025   15292.7588
   18026   15105.0543
   18027   15172.8994
   18028   15114.7613
   18029   14979.4715
   18030   15393.4829
   18031   14973.1076
   18032   15244.9988
   18033   15283.3153
   18034   15222.4559
   18035   15242.4787
   18036   15113.1578
   18037   15388.9799
   18038   15346.3650
   18039   15372.6596
   18040   15423.2173
   18041   15253.6701
   18042   15209.3937
   18043   15226.4088
   18044   15253.4434
   18045   15384.6203
   18046   15150.8697
   18047   15330.2377
   18048   15502.4853
   18049   15046.8995
   18050   15040.0225
   18051   15252.4962
   18052   15214.9347
   18053   15359.9443
   18054   15257.1843
   18055   15286.6433
   18056   15439.1579
   18057   15168.8880
   18058   15501.7081
   18059   15157.8684
   18060   15241.1177
   18061   15308.7163
   18062   15278.5612
   18063   15078.6885
   18064   15346.4937
   18065   15222.8943
   18066   15301.1946
   18067   15045.4149
   18068   15375.2246
   18069   15289.5308
   18070   15494.1829
   18071   15468.9288
   18072   15281.1012
   18073   15166.1449
   18074   15107.1970
   18075   14936.7746
   18076   15107.7946
   18077   15185.4903
   18078   15120.4871
   18079   15233.2517
   18080   15345.1944
   18081   15257.8550
   18082   15514.9215
   18083   15396.0200
   18084   15470.5855
   18085   15239.8714
   18086   15353.8220
   18087   15380.4705
   18088   15683.0235
   18089   15328.2079
   18090   15501.7110
   18091   15264.7306
   18092   15449.3889
   18093   15229.3115
   18094   15073.8919
   18095   15245.4129
   18096   15358.6115
   18097   15393.9474
   18098   15189.7992
   18099   15398.8541
   18100   15441.7507
   18101   15456.2182
   18102   15414.7218
   18103   15739.2422
   18104   15521.7282
   18105   15541.2331
   18106   15522.1838
   18107   15524.0790
   18108   15755.7732
   18109   15672.1574
   18110   15802.0835
   18111   15792.2130
   18112   15507.2747
   18113   15552.4671
   18114   15556.1458
   18115   15681.7713
   18116   15480.2886
   18117   15164.1827
   18118   15255.5613
   18119   15070.1161
   18120   15092.6276
   18121   15130.2934
   18122   15391.8799
   18123   15178.5342
   18124   14988.1297
   18125   15129.0537
   18126   15191.0138
   18127   15305.6501
   18128   15252.9440
   18129   15387.6823
   18130   15299.8914
   18131   14978.8863
   18132   15219.3549
   18133   15107.4424
   18134   15120.5506
   18135   15010.6113
   18136   15203.2413
   18137   15112.5279
   18138   15380.8169
   18139   15418.8868
   18140   15286.1487
   18141   15504.3329
   18142   15385.0939
   18143   15325.8469
   18144   15199.3609
   18145   15194.4120
   18146   15170.5287
   18147   15200.4710
   18148   15583.2538
   18149   15267.9792
   18150   15451.0885
   18151   15563.3822
   18152   15570.3522
   18153   15554.3920
   18154   15499.2554
   18155   15345.0362
   18156   15339.9140
   18157   15607.3374
   18158   15385.7257
   18159   15586.1644
   18160   15339.9951
   18161   15415.2489
   18162   15553.7999
   18163   15545.8319
   18164   15532.1973
   18165   15386.2445
   18166   15079.0538
   18167   15324.6044
   18168   15171.4916
   18169   15444.3405
   18170   15191.8330
   18171   15320.2037
   18172   15298.5284
   18173   15019.6999
   18174   15119.3548
   18175   15227.4387
   18176   15300.3875
   18177   15457.9054
   18178   15430.0507
   18179   15353.5934
   18180   15157.3297
[truncated: 6,640,041 more chars]
