# Supplementary material for: Non-degradative Ubiquitination of Protein Kinases
Source: PLoS Comput Biol. 2016 Jun 2;12(6):e1004898. doi: 10.1371/journal.pcbi.1004898 (PMC4890936; doi:10.1371/journal.pcbi.1004898)
Supplement: S62 Dataset — The solvent accessible surface area of the ubiquitin moiety at each picosecond in the simulations is printed. Data from each of the 32 10-ns simulations is combined into one file. (BZ2) [file pcbi.1004898.s072.bz2 › pcbi.1004898.s072]

#Frame       surfubiq
       1    4734.8552
       2    4817.0014
       3    4789.3045
       4    4942.0715
       5    4825.5017
       6    4774.1856
       7    4835.6546
       8    4876.8010
       9    4867.1704
      10    4892.9122
      11    4922.0307
      12    4859.7597
      13    4900.9645
      14    4871.3311
      15    4816.3790
      16    4818.1474
      17    4977.4088
      18    4854.0861
      19    4855.3074
      20    4821.8565
      21    4853.1735
      22    4800.5756
      23    4798.0016
      24    4716.0113
      25    4767.7683
      26    4966.2320
      27    4794.9648
      28    4871.6574
      29    4932.4149
      30    4879.1666
      31    4860.2727
      32    4811.1803
      33    4985.2329
      34    4963.6689
      35    4907.2418
      36    4868.9560
      37    4954.6761
      38    5031.5394
      39    4892.0722
      40    4937.0697
      41    4943.0536
      42    4793.3815
      43    4804.5346
      44    4788.0083
      45    4727.2284
      46    4811.8913
      47    4849.8454
      48    4781.0234
      49    4976.8376
      50    4739.9854
      51    4797.1829
      52    4850.4239
      53    4832.5628
      54    4893.5550
      55    4884.2500
      56    4971.5862
      57    4812.3534
      58    4800.9349
      59    4743.6049
      60    4795.9319
      61    4736.2163
      62    4852.2695
      63    4940.4800
      64    4755.5055
      65    4792.0785
      66    4639.5811
      67    4713.7423
      68    4674.3973
      69    4735.8244
      70    4717.8681
      71    4689.6208
      72    4580.2586
      73    4620.2375
      74    4658.9109
      75    4614.4480
      76    4670.1133
      77    4707.9168
      78    4721.0274
      79    4668.8038
      80    4807.1063
      81    4758.5505
      82    4760.3209
      83    4740.0067
      84    4665.5396
      85    4676.2051
      86    4617.4337
      87    4725.8101
      88    4766.1115
      89    4732.2911
      90    4536.1901
      91    4755.0966
      92    4876.0008
      93    4891.5848
      94    4769.8665
      95    4867.9643
      96    4814.7582
      97    4849.3521
      98    4793.1328
      99    4825.4963
     100    4601.9606
     101    4667.6583
     102    4727.0150
     103    4720.7877
     104    4736.2495
     105    4665.2109
     106    4708.2015
     107    4565.2554
     108    4606.1958
     109    4578.1539
     110    4787.1372
     111    4656.4243
     112    4658.7960
     113    4672.6886
     114    4699.8614
     115    4669.4436
     116    4738.2825
     117    4744.7046
     118    4666.0650
     119    4677.4087
     120    4626.2159
     121    4744.4641
     122    4734.6488
     123    4731.8151
     124    4727.9320
     125    4715.8481
     126    4645.5425
     127    4689.9611
     128    4685.3672
     129    4654.0345
     130    4684.6071
     131    4745.6647
     132    4750.0313
     133    4752.8513
     134    4746.4274
     135    4715.5930
     136    4700.8332
     137    4802.7112
     138    4688.1142
     139    4787.8509
     140    4728.1453
     141    4812.3361
     142    4672.6135
     143    4733.1069
     144    4716.1554
     145    4664.9633
     146    4725.0136
     147    4505.5297
     148    4729.9354
     149    4653.4134
     150    4654.3075
     151    4777.8893
     152    4760.5109
     153    4691.6728
     154    4748.5884
     155    4591.7194
     156    4685.9391
     157    4698.5034
     158    4651.9214
     159    4649.3072
     160    4710.8475
     161    4669.3556
     162    4683.6569
     163    4611.0460
     164    4645.9937
     165    4825.5889
     166    4775.8458
     167    4781.7124
     168    4805.2073
     169    4850.9028
     170    4773.6347
     171    4984.2628
     172    4746.2665
     173    4862.1738
     174    4708.0787
     175    4699.3274
     176    4763.9127
     177    4897.6936
     178    4710.9255
     179    4786.4686
     180    4844.2527
     181    4932.4238
     182    4752.0795
     183    4790.8064
     184    4746.1217
     185    4841.5867
     186    4802.5586
     187    4720.9727
     188    4824.7651
     189    4684.8425
     190    4715.9149
     191    4909.8397
     192    4811.4034
     193    4665.7358
     194    4725.6715
     195    4660.6289
     196    4712.7656
     197    4637.3382
     198    4740.0227
     199    4638.2942
     200    4662.7543
     201    4673.4043
     202    4704.2716
     203    4785.5884
     204    4668.2023
     205    4768.7545
     206    4761.5414
     207    4649.9562
     208    4922.2102
     209    4693.7565
     210    4749.1556
     211    4714.0321
     212    4610.9071
     213    4841.2428
     214    4786.7115
     215    4759.9979
     216    4868.9311
     217    4857.7983
     218    4713.9697
     219    4845.2443
     220    4696.9321
     221    4813.3449
     222    4729.1873
     223    4778.0745
     224    4693.9988
     225    4689.5817
     226    4718.0824
     227    4689.8894
     228    4620.7235
     229    4642.6959
     230    4675.3542
     231    4800.4662
     232    4733.8764
     233    4742.1856
     234    4751.6106
     235    4646.2780
     236    4647.5456
     237    4742.7669
     238    4585.8812
     239    4652.0278
     240    4755.2394
     241    4635.8260
     242    4727.5838
     243    4700.8410
     244    4620.9778
     245    4696.9900
     246    4635.9528
     247    4750.1531
     248    4672.3071
     249    4618.8886
     250    4622.4937
     251    4651.6216
     252    4568.8240
     253    4873.6639
     254    4805.2896
     255    4673.3528
     256    4725.6250
     257    4755.4673
     258    4762.6788
     259    4632.9626
     260    4686.2918
     261    4599.6618
     262    4738.5373
     263    4668.8412
     264    4534.9047
     265    4668.6578
     266    4706.1182
     267    4631.4668
     268    4750.6909
     269    4725.4128
     270    4749.1480
     271    4681.7406
     272    4808.1499
     273    4806.5171
     274    4707.9099
     275    4629.5659
     276    4684.5815
     277    4713.2327
     278    4754.9152
     279    4831.9293
     280    4768.8543
     281    4825.5029
     282    4813.1678
     283    4780.1705
     284    4736.6591
     285    4712.3610
     286    4612.3495
     287    4755.7465
     288    4852.8541
     289    4789.3137
     290    4787.7724
     291    4805.0361
     292    4798.5454
     293    4710.7059
     294    4749.2490
     295    4772.7286
     296    4962.9517
     297    4810.7178
     298    4805.9945
     299    4834.1476
     300    4865.9774
     301    4838.2783
     302    4727.5785
     303    4922.7781
     304    4866.9387
     305    4960.3881
     306    4727.6389
     307    4826.9278
     308    4715.0403
     309    4888.3422
     310    4751.6145
     311    4858.0033
     312    4871.0792
     313    4886.6310
     314    4872.4399
     315    4904.0065
     316    4856.9321
     317    4831.6293
     318    4805.1034
     319    4914.0319
     320    4796.0917
     321    4763.3380
     322    4827.5104
     323    4739.9503
     324    4871.9842
     325    4751.6598
     326    4615.8751
     327    4787.5098
     328    4770.0200
     329    4711.8008
     330    4769.4476
     331    4746.5533
     332    4762.0158
     333    4647.4689
     334    4742.0109
     335    4761.7314
     336    4681.8236
     337    4789.3654
     338    4653.6311
     339    4802.2860
     340    4698.2854
     341    4841.3894
     342    4788.4112
     343    4822.1346
     344    4720.3897
     345    4676.6620
     346    4662.3431
     347    4588.3799
     348    4717.7826
     349    4724.8670
     350    4708.8807
     351    4751.3940
     352    4804.5972
     353    4789.2462
     354    4750.7769
     355    4913.7462
     356    4840.9335
     357    4922.0673
     358    4745.7667
     359    4952.5612
     360    4833.0862
     361    4903.1896
     362    4783.1244
     363    4794.2781
     364    4709.0274
     365    4753.4760
     366    4726.3062
     367    4886.1896
     368    4682.2778
     369    4694.1362
     370    4704.6118
     371    4625.0327
     372    4812.6612
     373    4796.3462
     374    4743.0695
     375    4656.4947
     376    4685.3415
     377    4778.3389
     378    4643.3044
     379    4634.7739
     380    4781.7180
     381    4693.0838
     382    4750.6383
     383    4703.9576
     384    4673.2041
     385    4716.5856
     386    4643.0074
     387    4627.2621
     388    4749.0783
     389    4719.0441
     390    4632.7305
     391    4689.8345
     392    4739.0560
     393    4757.1046
     394    4758.9005
     395    4750.6801
     396    4885.3463
     397    4859.9746
     398    4842.1220
     399    4820.9122
     400    4735.8320
     401    4738.3707
     402    4676.3703
     403    4657.9373
     404    4830.0506
     405    4865.9674
     406    4786.9004
     407    4806.8864
     408    4782.8877
     409    4761.9913
     410    4749.6386
     411    4782.4881
     412    4616.9833
     413    4726.4875
     414    4754.5660
     415    4732.3651
     416    4889.7782
     417    4818.9721
     418    4857.8740
     419    4798.8528
     420    4761.7928
     421    4814.1727
     422    4728.4068
     423    4752.5353
     424    4742.7684
     425    4746.3502
     426    4640.5716
     427    4677.4427
     428    4760.8534
     429    4761.8472
     430    4690.7861
     431    4637.0940
     432    4817.2500
     433    4721.5840
     434    4745.5106
     435    4710.4149
     436    4630.6613
     437    4704.5906
     438    4698.7929
     439    4583.1668
     440    4730.7207
     441    4725.3994
     442    4657.7257
     443    4635.7056
     444    4588.9844
     445    4713.1009
     446    4711.6964
     447    4720.4826
     448    4767.1325
     449    4564.2293
     450    4758.4535
     451    4726.8632
     452    4719.0416
     453    4710.0449
     454    4723.6208
     455    4806.3896
     456    4566.4133
     457    4523.2284
     458    4725.9205
     459    4619.3107
     460    4680.7465
     461    4736.3456
     462    4743.9515
     463    4748.7109
     464    4758.6035
     465    4751.4205
     466    4702.0277
     467    4836.4792
     468    4768.0378
     469    4824.1195
     470    4767.5869
     471    4815.6064
     472    4779.2230
     473    4890.1281
     474    4876.6923
     475    4808.5534
     476    4869.5983
     477    4846.7142
     478    4838.8811
     479    4719.8592
     480    4836.7547
     481    4800.6126
     482    4776.4056
     483    4896.6815
     484    4702.2519
     485    4850.1126
     486    4675.0975
     487    4741.8064
     488    4772.2278
     489    4776.1121
     490    4665.0907
     491    4824.9774
     492    4890.1517
     493    4901.3935
     494    4863.2899
     495    4755.3531
     496    4932.8291
     497    4773.6754
     498    4891.4938
     499    4897.3523
     500    4805.4489
     501    4930.2468
     502    4942.1357
     503    4780.3088
     504    4857.9408
     505    5041.9209
     506    4756.5869
     507    4836.9771
     508    4813.9263
     509    4805.7966
     510    4865.3782
     511    4975.8872
     512    4840.2679
     513    4860.1404
     514    4774.6107
     515    4954.3390
     516    4845.8278
     517    4981.5735
     518    4941.8894
     519    4850.7404
     520    4961.7096
     521    5100.5443
     522    5006.5382
     523    4913.2297
     524    4798.6929
     525    4877.1034
     526    4932.6471
     527    4914.7197
     528    4945.4966
     529    4793.4340
     530    4852.9383
     531    4734.2666
     532    5007.0024
     533    5021.8112
     534    4849.9419
     535    4787.8218
     536    4811.5847
     537    4819.1390
     538    4823.9056
     539    4839.7909
     540    4867.8892
     541    4758.3236
     542    4936.4302
     543    4799.8367
     544    4892.2066
     545    4862.4988
     546    4881.4919
     547    4825.6707
     548    4820.5594
     549    4834.3467
     550    4925.0042
     551    4803.7375
     552    4902.3452
     553    4907.3232
     554    4842.4445
     555    4814.5363
     556    4895.8007
     557    4899.7119
     558    4889.5432
     559    4659.0424
     560    4767.7359
     561    4775.9648
     562    4826.4125
     563    4803.5486
     564    4839.2655
     565    4832.7046
     566    4817.2488
     567    4787.6135
     568    4840.3506
     569    4977.0641
     570    5036.0572
     571    5033.0005
     572    4938.0714
     573    4811.2410
     574    4740.8340
     575    4820.1038
     576    4766.1775
     577    4713.4021
     578    4749.2694
     579    4805.4491
     580    4732.4965
     581    4762.3066
     582    4789.8291
     583    4841.4823
     584    4797.5913
     585    4756.8922
     586    4957.5392
     587    4656.3613
     588    4740.7890
     589    4673.3190
     590    4789.8436
     591    4737.3089
     592    4653.9440
     593    4722.9389
     594    4659.2436
     595    4786.3225
     596    4746.1351
     597    4722.2712
     598    4796.5975
     599    4807.6827
     600    4732.9454
     601    4845.2967
     602    4833.0039
     603    4764.5652
     604    4791.7747
     605    4777.8048
     606    4683.4255
     607    4640.8825
     608    4963.4600
     609    4887.8042
     610    4816.6648
     611    4900.2365
     612    4846.1452
     613    4858.8115
     614    4895.5111
     615    4892.2346
     616    4916.9530
     617    4771.4982
     618    5001.5654
     619    4765.6439
     620    4814.6811
     621    4899.3610
     622    4937.4032
     623    4951.5995
     624    5031.6054
     625    4993.7345
     626    5060.8116
     627    5023.3359
     628    4869.4030
     629    5015.6296
     630    4974.3621
     631    5082.1495
     632    4887.8398
     633    5019.6009
     634    4914.2074
     635    4941.9104
     636    4987.3609
     637    4949.2903
     638    5019.7292
     639    5006.3617
     640    5063.8259
     641    4990.0437
     642    5063.3939
     643    4852.4435
     644    4866.9526
     645    4897.4300
     646    4873.3627
     647    4840.9814
     648    4877.4488
     649    4914.1018
     650    4847.8821
     651    4840.2542
     652    4829.7793
     653    4811.2646
     654    4899.1313
     655    4758.9615
     656    4791.4415
     657    4859.6333
     658    4787.1120
     659    4722.4074
     660    4671.4612
     661    4762.7089
     662    4939.4593
     663    4713.6732
     664    4771.6761
     665    4725.7189
     666    4875.8422
     667    5070.7798
     668    4894.7647
     669    4874.1046
     670    4772.6408
     671    4888.2892
     672    4877.3240
     673    4928.0230
     674    4934.9195
     675    4951.1687
     676    5066.3952
     677    4949.1436
     678    4981.7814
     679    4841.8435
     680    4831.1130
     681    4901.4429
     682    4895.6830
     683    4812.5636
     684    4732.2174
     685    4739.4446
     686    4805.5115
     687    4852.5771
     688    4769.4515
     689    4828.4215
     690    4849.5511
     691    4808.7677
     692    4908.7434
     693    4736.2081
     694    4772.7415
     695    4901.6037
     696    4838.2645
     697    4850.3998
     698    4859.8536
     699    4794.2805
     700    4855.7121
     701    4905.0237
     702    4936.9931
     703    4874.6100
     704    4966.6506
     705    4818.5445
     706    4913.2405
     707    4878.6451
     708    4846.3552
     709    4829.0367
     710    4872.6668
     711    4868.3776
     712    4910.4978
     713    4966.7448
     714    4791.1982
     715    4945.2823
     716    5053.5991
     717    4849.2118
     718    4903.6638
     719    4960.7069
     720    5012.6571
     721    5042.0348
     722    4922.9361
     723    5007.8509
     724    4868.3350
     725    4920.5506
     726    4943.1409
     727    4801.0438
     728    4956.6189
     729    4997.0152
     730    4823.5032
     731    4974.1116
     732    4823.4835
     733    4930.3748
     734    4693.7495
     735    4947.3072
     736    4841.8825
     737    4901.9929
     738    4899.0908
     739    4816.1557
     740    4717.3302
     741    4862.4876
     742    4715.7071
     743    4741.5459
     744    4816.0304
     745    4833.1538
     746    4806.8955
     747    4860.9101
     748    4699.3897
     749    4946.2172
     750    4762.1260
     751    4744.5305
     752    4740.8944
     753    4909.0299
     754    4894.9563
     755    4924.6401
     756    4932.0888
     757    4890.1309
     758    4861.0974
     759    4876.1856
     760    4887.1290
     761    4677.6308
     762    4734.6311
     763    4829.1636
     764    4733.0784
     765    4792.7181
     766    4819.5002
     767    4709.1598
     768    4609.4194
     769    4720.8257
     770    4641.0249
     771    4596.6143
     772    4590.2826
     773    4648.7853
     774    4558.1081
     775    4677.0506
     776    4683.2545
     777    4602.4863
     778    4603.4248
     779    4628.1994
     780    4621.9212
     781    4773.9938
     782    4589.4789
     783    4758.4108
     784    4736.4140
     785    4801.8016
     786    4855.7995
     787    4824.7479
     788    4842.0941
     789    4838.9413
     790    4722.0320
     791    4765.2708
     792    4761.4368
     793    4646.9911
     794    4767.4369
     795    4669.1853
     796    4675.6259
     797    4786.1596
     798    4795.8649
     799    4800.6027
     800    4824.7900
     801    4867.5344
     802    4766.2354
     803    4817.1843
     804    4806.5063
     805    4922.0019
     806    4798.5969
     807    4990.8929
     808    4692.6695
     809    4698.0804
     810    4720.6038
     811    4830.6175
     812    4751.6695
     813    4951.7505
     814    4728.4266
     815    4833.8256
     816    4724.4111
     817    4722.6689
     818    4841.7963
     819    4831.3621
     820    4956.5965
     821    4798.0309
     822    4843.2833
     823    4912.5157
     824    4926.3334
     825    4885.3680
     826    4818.7446
     827    4855.4920
     828    4834.1783
     829    4841.1622
     830    4868.9490
     831    4816.6230
     832    4803.6947
     833    4839.7224
     834    4912.3870
     835    4963.0581
     836    4805.8377
     837    4789.1096
     838    4864.8019
     839    4837.4110
     840    4810.0413
     841    4773.4697
     842    4936.2446
     843    4868.0621
     844    4782.5511
     845    4892.6553
     846    4958.1775
     847    4914.0317
     848    5027.5013
     849    5050.5399
     850    5002.0754
     851    5113.3365
     852    5068.3169
     853    4987.3820
     854    5079.4808
     855    5032.1970
     856    4957.1824
     857    4993.5018
     858    4944.1557
     859    4971.9630
     860    4950.0445
     861    4909.6729
     862    5060.9463
     863    5010.2054
     864    4900.9122
     865    4881.3665
     866    4863.3663
     867    5006.8034
     868    4767.6653
     869    4787.5412
     870    4801.6953
     871    4716.0745
     872    4691.4495
     873    4744.9279
     874    4849.4490
     875    4915.8746
     876    4880.3645
     877    5000.6543
     878    5077.2408
     879    4841.5935
     880    4999.0494
     881    4931.3780
     882    4952.2051
     883    4954.6762
     884    4983.5931
     885    4963.0662
     886    4943.5200
     887    4972.1760
     888    4992.7493
     889    4947.4909
     890    4982.1149
     891    4989.8782
     892    4928.2941
     893    4981.1473
     894    5102.8229
     895    4875.9782
     896    4955.4095
     897    4810.2674
     898    4856.3120
     899    4821.6500
     900    4678.9580
     901    4859.7434
     902    4752.8085
     903    4868.2162
     904    4590.0635
     905    4706.6388
     906    4732.9612
     907    4807.5287
     908    4647.9849
     909    4822.0295
     910    4696.4145
     911    4822.2062
     912    4718.2228
     913    4751.9226
     914    4835.5373
     915    4672.9582
     916    4757.1897
     917    4829.0009
     918    4671.2365
     919    4729.6530
     920    4829.3477
     921    4955.1204
     922    4747.8227
     923    4708.0042
     924    4795.2029
     925    4705.6905
     926    4809.8951
     927    4732.8639
     928    4794.2395
     929    4686.6033
     930    4733.3161
     931    4731.9598
     932    4861.1224
     933    4947.8878
     934    4976.6627
     935    4943.4471
     936    4865.5158
     937    4794.3391
     938    4892.8000
     939    4801.3503
     940    4860.8377
     941    4828.4551
     942    4773.4344
     943    4843.6725
     944    4857.7903
     945    4773.3474
     946    4857.4276
     947    4885.1858
     948    4953.3137
     949    4872.3975
     950    4808.8952
     951    4857.5618
     952    4777.9745
     953    4809.2105
     954    4936.9596
     955    4915.7925
     956    4782.3819
     957    4890.9648
     958    4726.0597
     959    4795.3014
     960    4835.7947
     961    4791.4469
     962    4683.5922
     963    4745.7026
     964    4824.5503
     965    4771.7085
     966    4822.7593
     967    4877.0120
     968    4696.1818
     969    4762.2589
     970    4779.8427
     971    4723.7491
     972    4793.6524
     973    4820.1437
     974    4757.8511
     975    4830.7702
     976    4832.2527
     977    4910.1417
     978    4980.8388
     979    4782.9454
     980    4903.8882
     981    4794.4314
     982    4995.0094
     983    4781.5301
     984    4833.8936
     985    4660.1286
     986    5011.1543
     987    4809.4217
     988    4814.1641
     989    4730.6874
     990    4904.3578
     991    4843.0468
     992    4914.5370
     993    4850.8553
     994    4877.1166
     995    4733.2736
     996    4795.8454
     997    4869.5244
     998    4764.3399
     999    4720.0454
    1000    4632.9925
    1001    4725.0693
    1002    4628.2532
    1003    4661.2919
    1004    4767.2095
    1005    4724.5686
    1006    4826.6301
    1007    4808.3396
    1008    4787.9977
    1009    4792.2879
    1010    4799.6900
    1011    4772.6609
    1012    4745.6122
    1013    4781.7451
    1014    4816.8445
    1015    4783.2566
    1016    4761.1214
    1017    4658.6255
    1018    4764.0586
    1019    4986.1252
    1020    4757.7304
    1021    4927.4119
    1022    4874.5461
    1023    4770.1298
    1024    4842.7172
    1025    4829.2198
    1026    4860.7068
    1027    4861.4126
    1028    4860.3708
    1029    4845.2656
    1030    4812.1060
    1031    4785.9653
    1032    4733.4191
    1033    4764.2270
    1034    4748.3276
    1035    4687.7844
    1036    4904.1032
    1037    4728.0044
    1038    4761.8521
    1039    4861.7303
    1040    4726.5718
    1041    4793.4203
    1042    4761.4555
    1043    4782.9482
    1044    4678.8431
    1045    4739.3785
    1046    4833.4675
    1047    4724.0392
    1048    4637.4235
    1049    4792.4012
    1050    4775.6246
    1051    4705.2685
    1052    4722.7114
    1053    4779.1207
    1054    4715.1584
    1055    4635.3341
    1056    4513.9801
    1057    4904.3274
    1058    4668.8259
    1059    4662.6017
    1060    4713.8600
    1061    4751.0901
    1062    4640.9835
    1063    4693.3722
    1064    4687.7888
    1065    4678.3414
    1066    4674.0286
    1067    4557.1475
    1068    4631.5036
    1069    4734.0196
    1070    4774.9269
    1071    4675.1635
    1072    4691.9760
    1073    4756.7809
    1074    4716.0694
    1075    4804.8760
    1076    4727.4330
    1077    4665.3447
    1078    4715.6571
    1079    4715.4783
    1080    4666.6319
    1081    4715.5923
    1082    4742.4985
    1083    4831.5374
    1084    4712.7353
    1085    4666.8848
    1086    4549.9905
    1087    4536.8397
    1088    4508.1583
    1089    4749.0443
    1090    4641.4095
    1091    4665.5801
    1092    4686.7658
    1093    4640.4878
    1094    4654.7338
    1095    4747.0187
    1096    4843.4853
    1097    4712.2054
    1098    4689.8814
    1099    4728.4447
    1100    4820.7270
    1101    4756.5907
    1102    4842.2710
    1103    4772.3341
    1104    4648.7369
    1105    4667.4438
    1106    4771.4854
    1107    4802.2782
    1108    4798.8267
    1109    4793.2573
    1110    4858.8077
    1111    4723.5938
    1112    4740.9523
    1113    4695.0489
    1114    4799.8021
    1115    4707.7000
    1116    4494.1011
    1117    4784.5286
    1118    4577.7882
    1119    4822.6602
    1120    4757.9572
    1121    4761.5620
    1122    4866.1284
    1123    4790.8481
    1124    4706.1805
    1125    4668.7024
    1126    4753.9036
    1127    4802.2684
    1128    4835.3320
    1129    4644.6273
    1130    4902.1456
    1131    4765.9634
    1132    4730.9648
    1133    4781.9921
    1134    4758.1592
    1135    4807.7521
    1136    4778.2900
    1137    4739.9877
    1138    4714.2973
    1139    4819.3121
    1140    4799.2033
    1141    4735.4386
    1142    4784.6672
    1143    4829.8010
    1144    4827.4085
    1145    4754.6902
    1146    4800.6889
    1147    4773.4649
    1148    4850.4774
    1149    4636.7575
    1150    4611.4792
    1151    4649.6805
    1152    4703.6268
    1153    4886.8005
    1154    4761.7142
    1155    4691.3980
    1156    4784.8097
    1157    4582.1323
    1158    4709.5881
    1159    4693.9381
    1160    4702.7864
    1161    4733.7491
    1162    4763.9073
    1163    4670.5261
    1164    4564.7085
    1165    4737.5423
    1166    4764.4094
    1167    4759.2666
    1168    4778.7256
    1169    4742.7193
    1170    4659.9381
    1171    4602.5193
    1172    4699.5136
    1173    4712.2957
    1174    4633.5938
    1175    4698.4875
    1176    4723.0577
    1177    4714.8390
    1178    4732.2269
    1179    4503.4447
    1180    4802.2097
    1181    4720.2815
    1182    4616.4006
    1183    4699.5588
    1184    4791.5777
    1185    4779.3430
    1186    4819.2296
    1187    4912.8961
    1188    4774.7007
    1189    4813.2742
    1190    4754.8299
    1191    4773.8592
    1192    4785.7267
    1193    4831.5257
    1194    4794.8908
    1195    4786.2713
    1196    4862.1380
    1197    4817.0948
    1198    4726.5582
    1199    4859.9313
    1200    4827.5588
    1201    4865.0474
    1202    4724.8508
    1203    4804.0902
    1204    4796.7322
    1205    4790.0697
    1206    4812.0698
    1207    4698.3865
    1208    4785.6122
    1209    4645.3975
    1210    4684.6820
    1211    4776.0744
    1212    4698.4184
    1213    4815.8856
    1214    4688.8132
    1215    4776.4208
    1216    4801.1400
    1217    4798.8283
    1218    4870.6534
    1219    4828.2424
    1220    4773.3991
    1221    4708.3383
    1222    4743.3619
    1223    4746.4801
    1224    4690.0347
    1225    4814.5719
    1226    4601.4517
    1227    4663.0614
    1228    4688.6330
    1229    4684.5761
    1230    4685.3707
    1231    4679.7260
    1232    4672.0565
    1233    4731.2694
    1234    4658.2646
    1235    4637.6439
    1236    4745.7165
    1237    4752.6222
    1238    4698.6938
    1239    4735.4274
    1240    4758.0863
    1241    4752.1377
    1242    4784.6919
    1243    4765.7686
    1244    4672.4494
    1245    4655.2791
    1246    4720.7079
    1247    4712.4143
    1248    4635.5377
    1249    4682.0096
    1250    4805.1297
    1251    4603.1419
    1252    4696.8670
    1253    4721.2412
    1254    4764.8621
    1255    4818.6599
    1256    4804.6032
    1257    4808.8453
    1258    4879.1165
    1259    4801.0431
    1260    4926.4865
    1261    4911.5560
    1262    4788.4773
    1263    4909.2519
    1264    4858.2452
    1265    4900.2261
    1266    4866.7826
    1267    4879.9384
    1268    4839.0855
    1269    4829.5639
    1270    4855.5280
    1271    4840.3686
    1272    4788.0886
    1273    4876.8801
    1274    4922.9119
    1275    4854.8074
    1276    4763.6314
    1277    4810.8763
    1278    4737.7037
    1279    4692.8298
    1280    4743.5216
    1281    4856.5169
    1282    4849.7495
    1283    4817.6303
    1284    4899.8464
    1285    4852.4760
    1286    4749.0421
    1287    4895.5667
    1288    4801.4226
    1289    4790.8764
    1290    4822.7148
    1291    4901.4180
    1292    4840.8946
    1293    4876.8995
    1294    4855.4845
    1295    4702.5032
    1296    4735.2332
    1297    4772.9879
    1298    4772.9001
    1299    4798.9723
    1300    4731.7375
    1301    4745.0422
    1302    4850.1286
    1303    4934.6722
    1304    4877.8277
    1305    4755.8647
    1306    4683.2217
    1307    4768.0312
    1308    4796.2363
    1309    4676.5998
    1310    4809.3615
    1311    4886.6811
    1312    4888.9526
    1313    4793.7539
    1314    4755.9842
    1315    4708.5919
    1316    4697.2038
    1317    4703.0017
    1318    4723.0708
    1319    4664.9131
    1320    4655.6682
    1321    4753.8748
    1322    4792.6093
    1323    4822.6706
    1324    4733.1094
    1325    4814.6494
    1326    4731.2379
    1327    4776.0650
    1328    4789.6390
    1329    4752.6253
    1330    4835.7244
    1331    4925.1534
    1332    4806.5361
    1333    4913.5644
    1334    4863.6110
    1335    4786.4784
    1336    4830.4665
    1337    4938.3061
    1338    4818.8631
    1339    4897.8067
    1340    4714.8923
    1341    4834.8690
    1342    4977.8945
    1343    4811.0780
    1344    4826.7284
    1345    5061.1634
    1346    4851.2354
    1347    4904.7928
    1348    4773.9631
    1349    4716.1895
    1350    4859.4708
    1351    4950.7884
    1352    4758.3910
    1353    4719.8886
    1354    4732.7104
    1355    4741.3057
    1356    4850.7777
    1357    4814.6106
    1358    4780.4801
    1359    4774.6588
    1360    4600.3803
    1361    4642.8807
    1362    4619.6667
    1363    4655.8414
    1364    4716.4181
    1365    4615.9845
    1366    4632.5159
    1367    4750.8742
    1368    4648.4093
    1369    4840.7102
    1370    4742.1775
    1371    4661.5525
    1372    4721.2330
    1373    4761.4487
    1374    4674.6958
    1375    4808.8257
    1376    4653.9647
    1377    4785.4931
    1378    4727.2780
    1379    4725.1231
    1380    4830.0203
    1381    4608.6849
    1382    4647.6783
    1383    4793.8609
    1384    4720.6799
    1385    4787.4297
    1386    4712.3180
    1387    4804.7463
    1388    4862.0494
    1389    4934.1438
    1390    4889.1356
    1391    4882.6146
    1392    5062.6906
    1393    5051.8067
    1394    4810.6787
    1395    5007.3275
    1396    4872.8453
    1397    4807.0889
    1398    4824.0050
    1399    4814.7971
    1400    4917.7047
    1401    4788.0910
    1402    4922.6498
    1403    4864.2262
    1404    4760.0852
    1405    4732.2472
    1406    4707.7721
    1407    4618.6143
    1408    4869.3212
    1409    4757.2263
    1410    4736.1502
    1411    4744.0375
    1412    4686.4923
    1413    4661.9219
    1414    4689.9210
    1415    4764.1109
    1416    4768.1273
    1417    4849.0369
    1418    4853.2319
    1419    4801.3986
    1420    4833.6712
    1421    4832.6648
    1422    4836.7715
    1423    4911.4451
    1424    4766.5079
    1425    4719.7496
    1426    4716.9961
    1427    4757.3298
    1428    4937.8524
    1429    4678.5844
    1430    4683.1893
    1431    4851.0743
    1432    4814.8899
    1433    4818.5905
    1434    4649.6183
    1435    4677.1299
    1436    4661.8834
    1437    4734.8844
    1438    4668.4469
    1439    4567.8663
    1440    4716.2155
    1441    4650.3191
    1442    4681.9301
    1443    4684.2454
    1444    4705.3977
    1445    4698.8283
    1446    4808.8235
    1447    4778.3680
    1448    4731.4238
    1449    4741.1708
    1450    4717.1766
    1451    4943.9899
    1452    4851.1822
    1453    4692.9303
    1454    4772.0037
    1455    4731.1281
    1456    4780.8755
    1457    4759.8914
    1458    4885.7827
    1459    4663.9639
    1460    4806.2672
    1461    4727.2567
    1462    4811.3319
    1463    4699.0048
    1464    4774.2847
    1465    4746.8327
    1466    4739.8867
    1467    4568.1659
    1468    4786.8655
    1469    4836.4874
    1470    4906.5288
    1471    4776.4284
    1472    4863.6454
    1473    4949.1585
    1474    4779.2605
    1475    4932.3742
    1476    4749.4120
    1477    4751.0308
    1478    4833.1186
    1479    4863.6641
    1480    4846.1394
    1481    4800.6944
    1482    4820.8353
    1483    4793.1285
    1484    4769.6408
    1485    4785.7986
    1486    4843.3482
    1487    4871.5159
    1488    4805.9734
    1489    4857.5320
    1490    4804.6635
    1491    4946.7712
    1492    4785.4911
    1493    4677.8349
    1494    4842.8709
    1495    4873.2777
    1496    4888.4261
    1497    4737.1728
    1498    4721.4355
    1499    4816.2696
    1500    4691.4910
    1501    4799.1317
    1502    4715.0295
    1503    4730.2015
    1504    4909.2780
    1505    4866.6953
    1506    4688.9019
    1507    4724.4660
    1508    4752.0698
    1509    4829.2868
    1510    4768.2881
    1511    4903.3077
    1512    4779.9552
    1513    4797.0109
    1514    4886.5748
    1515    4778.8112
    1516    4847.5193
    1517    4720.5146
    1518    4929.2076
    1519    4855.9447
    1520    4662.5467
    1521    4888.9451
    1522    4764.0886
    1523    4840.3347
    1524    4676.9328
    1525    4796.1107
    1526    4725.3749
    1527    4853.2238
    1528    4774.5536
    1529    4784.5311
    1530    4929.7286
    1531    4768.9133
    1532    4889.5462
    1533    4660.5574
    1534    4968.8076
    1535    4882.1578
    1536    4899.8150
    1537    4866.8884
    1538    4674.1488
    1539    4773.1629
    1540    4730.6825
    1541    4700.3409
    1542    4833.5323
    1543    4701.6332
    1544    4928.5794
    1545    4800.4454
    1546    4789.6234
    1547    4955.0411
    1548    4868.0158
    1549    4804.8708
    1550    4874.6245
    1551    5014.6553
    1552    4848.7279
    1553    4789.0817
    1554    4709.1281
    1555    4828.5683
    1556    4911.0620
    1557    4835.4152
    1558    4843.6902
    1559    4995.5575
    1560    4811.5143
    1561    4938.6651
    1562    4632.6068
    1563    4780.6157
    1564    4782.1967
    1565    4730.3079
    1566    4780.9956
    1567    4697.7063
    1568    4765.9953
    1569    4772.2582
    1570    4716.4041
    1571    4742.3716
    1572    4777.4129
    1573    4708.4438
    1574    4635.1726
    1575    4787.0852
    1576    4823.4190
    1577    4679.2312
    1578    4793.5943
    1579    4648.5854
    1580    4747.8637
    1581    4837.0339
    1582    4804.0198
    1583    4741.1984
    1584    4776.1256
    1585    4787.8026
    1586    4843.4057
    1587    4832.1146
    1588    4787.1780
    1589    4637.3026
    1590    4757.9058
    1591    4647.7883
    1592    4713.9695
    1593    4725.2153
    1594    4700.0924
    1595    4676.8402
    1596    4670.0164
    1597    4742.1697
    1598    4776.0933
    1599    4622.4653
    1600    4729.5431
    1601    4821.4940
    1602    4692.3370
    1603    4778.9504
    1604    4840.1621
    1605    4804.2975
    1606    4813.0393
    1607    4741.8995
    1608    4746.6494
    1609    4912.0313
    1610    4768.4774
    1611    4766.9626
    1612    4785.9029
    1613    4812.7926
    1614    4875.6365
    1615    4813.9189
    1616    4741.9249
    1617    4815.1673
    1618    4887.0625
    1619    4874.9329
    1620    4854.4339
    1621    4862.7230
    1622    4829.3699
    1623    4650.4269
    1624    4706.8552
    1625    4751.3829
    1626    4684.0839
    1627    4813.7686
    1628    4779.9191
    1629    4894.9764
    1630    4858.3609
    1631    4864.1541
    1632    4893.7218
    1633    4793.5316
    1634    4887.9635
    1635    4794.7482
    1636    4819.2790
    1637    4817.3429
    1638    4757.8765
    1639    4763.4560
    1640    4789.5571
    1641    4813.5753
    1642    4661.3458
    1643    4750.6777
    1644    4852.4550
    1645    4737.6443
    1646    4775.1689
    1647    4720.1503
    1648    4736.1707
    1649    4877.1112
    1650    4799.7297
    1651    4791.2823
    1652    4777.1922
    1653    4727.5516
    1654    4759.9596
    1655    4771.5165
    1656    4687.8164
    1657    4704.1839
    1658    4874.0020
    1659    4765.3095
    1660    4827.5014
    1661    4827.4587
    1662    4784.8776
    1663    4717.0340
    1664    4726.2870
    1665    4862.1649
    1666    4825.7740
    1667    4750.5091
    1668    4732.1331
    1669    4762.2832
    1670    4846.1627
    1671    4845.0331
    1672    4948.2866
    1673    4896.1970
    1674    4752.7904
    1675    4917.8960
    1676    4820.3875
    1677    4862.1517
    1678    4666.4656
    1679    4780.3660
    1680    4717.3274
    1681    4685.3715
    1682    4822.1723
    1683    4670.6929
    1684    4707.2813
    1685    4822.0311
    1686    4747.9493
    1687    4831.7210
    1688    5002.8036
    1689    4917.6974
    1690    4869.6429
    1691    4935.5226
    1692    4938.1591
    1693    4898.9634
    1694    4818.5827
    1695    4927.7407
    1696    4926.3691
    1697    4905.8073
    1698    4834.9011
    1699    4820.2246
    1700    4899.5612
    1701    4948.3651
    1702    5004.1148
    1703    4805.5201
    1704    4810.1782
    1705    4799.5542
    1706    4875.9195
    1707    4864.5798
    1708    4886.8027
    1709    4780.4547
    1710    4894.8385
    1711    4950.1043
    1712    4901.5906
    1713    4757.6589
    1714    4858.3463
    1715    4855.8765
    1716    4967.7552
    1717    4874.5221
    1718    4915.5505
    1719    4838.1112
    1720    4911.0889
    1721    4911.5970
    1722    4931.2726
    1723    4965.4732
    1724    4917.2275
    1725    4916.1232
    1726    4886.5882
    1727    4783.1364
    1728    4815.7367
    1729    4697.4832
    1730    4766.6975
    1731    4691.9668
    1732    4787.7165
    1733    4736.2620
    1734    4773.7847
    1735    4668.9650
    1736    4586.2738
    1737    4695.8199
    1738    4640.9739
    1739    4707.7606
    1740    4657.5407
    1741    4601.5580
    1742    4578.5538
    1743    4519.8316
    1744    4648.6462
    1745    4713.1015
    1746    4685.5994
    1747    4612.4487
    1748    4697.6201
    1749    4657.9137
    1750    4725.9714
    1751    4680.0969
    1752    4593.2119
    1753    4743.3870
    1754    4626.9878
    1755    4683.8989
    1756    4810.1111
    1757    4659.8921
    1758    4647.8902
    1759    4818.6357
    1760    4657.7074
    1761    4672.5754
    1762    4677.4867
    1763    4593.8928
    1764    4538.6031
    1765    4718.8038
    1766    4621.0896
    1767    4651.0286
    1768    4540.3970
    1769    4687.3612
    1770    4623.4109
    1771    4769.1327
    1772    4701.5843
    1773    4616.1233
    1774    4566.6782
    1775    4704.1931
    1776    4548.7820
    1777    4594.3328
    1778    4587.1433
    1779    4716.1716
    1780    4590.5489
    1781    4705.1454
    1782    4597.0902
    1783    4677.4436
    1784    4689.3575
    1785    4635.9901
    1786    4630.7078
    1787    4634.3074
    1788    4849.1358
    1789    4872.1948
    1790    4814.6119
    1791    4790.9246
    1792    4799.0739
    1793    4743.5935
    1794    4623.5147
    1795    4713.0514
    1796    4755.5685
    1797    4749.1135
    1798    4747.6644
    1799    4697.8011
    1800    4590.5358
    1801    4915.1172
    1802    4652.4911
    1803    4672.7042
    1804    4614.1384
    1805    4753.0722
    1806    4618.8302
    1807    4772.4858
    1808    4627.7761
    1809    4816.1010
    1810    4674.8199
    1811    4833.2005
    1812    4758.1837
    1813    4757.9066
    1814    4873.5230
    1815    4770.4064
    1816    4834.9509
    1817    4759.8103
    1818    4749.8128
    1819    4951.5192
    1820    4866.0915
    1821    4850.8795
    1822    4852.3557
    1823    4805.2137
    1824    4782.7704
    1825    4924.5113
    1826    4856.1847
    1827    4638.3815
    1828    4793.9474
    1829    4750.8449
    1830    4761.1744
    1831    4745.8370
    1832    4833.9630
    1833    4845.0023
    1834    4666.8084
    1835    4813.4128
    1836    4627.9590
    1837    4681.5965
    1838    4720.1369
    1839    4657.5384
    1840    4834.7545
    1841    4754.9655
    1842    4828.6698
    1843    4846.8473
    1844    4668.3454
    1845    4937.2713
    1846    4798.4774
    1847    4764.4223
    1848    4865.9040
    1849    4953.5171
    1850    4852.1104
    1851    4788.4891
    1852    4869.5179
    1853    4857.0049
    1854    4753.4699
    1855    4845.4303
    1856    4726.7472
    1857    4832.3547
    1858    4734.5133
    1859    4780.2171
    1860    4772.7442
    1861    4879.5423
    1862    4753.2993
    1863    4832.1886
    1864    4897.1731
    1865    4736.5054
    1866    4794.7887
    1867    4776.6633
    1868    4850.5119
    1869    4806.4243
    1870    4752.6776
    1871    4684.2721
    1872    4777.4960
    1873    4848.0131
    1874    4696.0476
    1875    4475.5275
    1876    4704.2359
    1877    4725.4777
    1878    4783.6632
    1879    4710.4806
    1880    4714.0455
    1881    4683.9923
    1882    4743.2917
    1883    4758.9555
    1884    4866.6532
    1885    4691.7663
    1886    4805.4781
    1887    4932.6712
    1888    4788.0306
    1889    4702.8282
    1890    4809.9039
    1891    4777.2731
    1892    4751.2707
    1893    4791.4536
    1894    4833.1092
    1895    4840.8652
    1896    4799.0605
    1897    4617.4406
    1898    4794.7067
    1899    4783.0423
    1900    4936.0671
    1901    4988.2171
    1902    4973.6280
    1903    4868.0922
    1904    4728.1536
    1905    4786.8161
    1906    4830.0859
    1907    4808.1158
    1908    4711.4758
    1909    4697.7654
    1910    4753.2381
    1911    4643.1852
    1912    4709.7188
    1913    4794.5770
    1914    4746.7670
    1915    4781.1767
    1916    4812.4532
    1917    4838.1452
    1918    4985.8290
    1919    4781.1324
    1920    4846.0653
    1921    4903.0289
    1922    4639.4935
    1923    4845.3584
    1924    4826.3342
    1925    4883.1533
    1926    4810.4072
    1927    5000.1156
    1928    4767.2824
    1929    4839.4831
    1930    4822.4608
    1931    4890.9572
    1932    4857.0043
    1933    4882.5902
    1934    4823.9156
    1935    4852.8487
    1936    4796.8411
    1937    4849.1359
    1938    4874.1361
    1939    4774.8670
    1940    4831.5336
    1941    4937.0530
    1942    4757.1191
    1943    4825.4102
    1944    4712.1709
    1945    4738.2247
    1946    4631.5172
    1947    4753.0566
    1948    4812.3646
    1949    4883.7795
    1950    4653.3776
    1951    4773.7333
    1952    4831.3829
    1953    4918.3649
    1954    4964.3701
    1955    4891.7417
    1956    4768.5273
    1957    4871.3627
    1958    4792.5104
    1959    4765.1981
    1960    4791.3246
    1961    4777.4544
    1962    4778.2765
    1963    4767.5770
    1964    4726.0504
    1965    4803.9236
    1966    4758.5000
    1967    4903.0242
    1968    4764.5368
    1969    4862.8040
    1970    4730.6959
    1971    4864.8794
    1972    4780.9143
    1973    4781.5067
    1974    4917.6786
    1975    4806.0809
    1976    4783.5741
    1977    4994.2376
    1978    4904.1703
    1979    4902.8854
    1980    4801.2444
    1981    5033.6609
    1982    4805.8928
    1983    4904.8431
    1984    4905.3140
    1985    4751.5528
    1986    4947.3763
    1987    4818.8990
    1988    4787.6463
    1989    4842.3836
    1990    4758.2938
    1991    4872.3459
    1992    4798.5169
    1993    4855.6376
    1994    4806.8915
    1995    4993.4576
    1996    4924.2385
    1997    4812.7906
    1998    4713.4217
    1999    4898.0465
    2000    4956.8110
    2001    4952.5105
    2002    4887.1602
    2003    4842.0289
    2004    4833.5818
    2005    4893.3030
    2006    4841.2482
    2007    4841.6468
    2008    4756.3635
    2009    4897.2634
    2010    4795.8074
    2011    4856.2460
    2012    4876.4982
    2013    4954.3688
    2014    4946.0778
    2015    4898.1771
    2016    4921.1775
    2017    4879.6603
    2018    4802.1287
    2019    4825.9558
    2020    4762.6298
    2021    4851.4829
    2022    5001.6041
    2023    4954.3776
    2024    4850.1023
    2025    4924.5609
    2026    4866.1467
    2027    4796.9199
    2028    4784.8633
    2029    4828.9516
    2030    4822.9367
    2031    4865.8762
    2032    4927.1447
    2033    4850.9984
    2034    4940.4247
    2035    4774.4144
    2036    4938.4639
    2037    4910.6908
    2038    5037.8254
    2039    4994.6910
    2040    4800.2066
    2041    4910.6815
    2042    4974.7319
    2043    4900.9312
    2044    4906.6269
    2045    4892.5292
    2046    4855.2225
    2047    4934.0802
    2048    4948.9831
    2049    4871.8935
    2050    4809.1637
    2051    4903.0975
    2052    4740.7751
    2053    4879.4211
    2054    4837.3679
    2055    4802.7036
    2056    4900.6601
    2057    4986.2619
    2058    4992.7005
    2059    5034.7857
    2060    4923.9198
    2061    4883.1094
    2062    4854.6380
    2063    4849.1608
    2064    4859.4352
    2065    4806.3690
    2066    4889.0071
    2067    4808.9442
    2068    4889.5974
    2069    4903.7507
    2070    4955.5752
    2071    4791.8452
    2072    4805.9122
    2073    4834.0372
    2074    4966.2086
    2075    4863.4844
    2076    4888.5825
    2077    4830.0130
    2078    4999.4744
    2079    4848.9140
    2080    4827.2644
    2081    4960.8482
    2082    4993.8148
    2083    4813.3930
    2084    4946.0314
    2085    4833.0584
    2086    4881.5051
    2087    4911.2852
    2088    4926.8921
    2089    4755.8474
    2090    4966.6237
    2091    4806.9348
    2092    4695.4976
    2093    4943.4876
    2094    4737.4451
    2095    4861.7569
    2096    4985.6785
    2097    5008.6192
    2098    4912.8485
    2099    4926.0152
    2100    4922.7671
    2101    4997.3741
    2102    4929.4319
    2103    4963.6525
    2104    4902.7609
    2105    4828.2155
    2106    4871.7804
    2107    4868.4332
    2108    4851.0056
    2109    4891.7365
    2110    4866.2589
    2111    4746.4104
    2112    4799.8550
    2113    4800.7438
    2114    4712.0019
    2115    4817.9715
    2116    4959.2296
    2117    4808.8326
    2118    4914.8454
    2119    4747.4807
    2120    4835.7048
    2121    4800.3225
    2122    4802.5741
    2123    4820.6128
    2124    4780.4191
    2125    4805.2654
    2126    4639.1982
    2127    4670.8660
    2128    4785.7527
    2129    4741.1334
    2130    4814.4274
    2131    4939.0000
    2132    4874.2396
    2133    4867.8620
    2134    4799.2185
    2135    4659.3197
    2136    4789.6951
    2137    4976.8031
    2138    4898.7858
    2139    4925.0241
    2140    4935.0494
    2141    4737.1498
    2142    4907.8663
    2143    4902.2256
    2144    4952.6322
    2145    4929.6660
    2146    4941.8939
    2147    4793.5192
    2148    4907.0213
    2149    4950.0548
    2150    5001.8633
    2151    4934.8664
    2152    4843.9652
    2153    4853.5166
    2154    4929.0989
    2155    4956.9891
    2156    4947.8869
    2157    4841.2176
    2158    4880.6960
    2159    5020.9254
    2160    4825.2557
    2161    4787.5159
    2162    4843.8590
    2163    4836.9189
    2164    4853.8266
    2165    4776.6532
    2166    4822.1204
    2167    4897.9665
    2168    4767.7067
    2169    4827.2332
    2170    4932.9239
    2171    4920.1161
    2172    4847.4651
    2173    4963.0225
    2174    4832.3685
    2175    4886.4595
    2176    4726.2947
    2177    4806.7291
    2178    4783.9745
    2179    4767.1475
    2180    4988.8639
    2181    4996.6596
    2182    4852.8499
    2183    4789.2124
    2184    4647.5013
    2185    4693.9848
    2186    4783.2123
    2187    4666.8928
    2188    4841.6191
    2189    4892.7616
    2190    4810.7902
    2191    4800.6071
    2192    4876.5481
    2193    4849.5777
    2194    4763.3894
    2195    4784.6376
    2196    4749.5223
    2197    4916.7322
    2198    4925.5336
    2199    4983.0011
    2200    4919.5327
    2201    4881.0410
    2202    4973.5069
    2203    4863.2559
    2204    4822.9683
    2205    4811.9329
    2206    4961.5053
    2207    4762.3282
    2208    4822.5238
    2209    4772.1661
    2210    5015.8259
    2211    4910.8064
    2212    4886.0000
    2213    4875.1720
    2214    4893.8953
    2215    5029.3237
    2216    4747.5774
    2217    4886.3319
    2218    4823.1805
    2219    4880.2383
    2220    4946.4751
    2221    4875.0134
    2222    4909.9140
    2223    4900.3563
    2224    4950.4844
    2225    5034.8918
    2226    4883.5914
    2227    4777.8106
    2228    4848.7920
    2229    4774.9355
    2230    4951.4310
    2231    4932.3485
    2232    4955.0507
    2233    4866.1415
    2234    4900.2691
    2235    4797.0479
    2236    4762.2777
    2237    4921.3699
    2238    4816.5745
    2239    4741.9927
    2240    4803.9801
    2241    4854.8978
    2242    4750.5446
    2243    4813.1138
    2244    4724.9239
    2245    4729.1858
    2246    4831.7821
    2247    4782.2062
    2248    4784.7092
    2249    4736.5538
    2250    4642.3120
    2251    4670.3377
    2252    4800.4990
    2253    4670.4862
    2254    4725.7118
    2255    4715.6599
    2256    4656.4638
    2257    4621.4507
    2258    4757.1371
    2259    4534.8212
    2260    4729.2668
    2261    4696.3335
    2262    4654.8492
    2263    4737.8592
    2264    4702.7189
    2265    4759.0321
    2266    4697.5214
    2267    4748.5210
    2268    4635.2672
    2269    4817.1762
    2270    4831.3662
    2271    4702.7312
    2272    4620.1899
    2273    4622.1508
    2274    4814.2315
    2275    4776.0166
    2276    4693.6864
    2277    4825.9803
    2278    4731.8853
    2279    4745.0202
    2280    4764.1543
    2281    4864.5299
    2282    4842.0407
    2283    4951.1659
    2284    4801.4853
    2285    4758.9307
    2286    4719.1710
    2287    4745.1106
    2288    4670.7324
    2289    4818.3251
    2290    4673.4833
    2291    4647.2014
    2292    4734.1904
    2293    4680.7226
    2294    4694.0557
    2295    4755.5496
    2296    4776.4997
    2297    4824.1829
    2298    4846.1429
    2299    4878.5227
    2300    4825.3444
    2301    4874.6642
    2302    4837.7676
    2303    4848.2605
    2304    4767.1845
    2305    4740.2843
    2306    4811.2053
    2307    4779.3839
    2308    4786.9532
    2309    4805.1025
    2310    4685.2301
    2311    4711.9020
    2312    4806.5667
    2313    4635.6527
    2314    4652.3031
    2315    4726.5246
    2316    4632.4120
    2317    4728.9078
    2318    4750.2544
    2319    4784.4002
    2320    4808.0837
    2321    4760.3291
    2322    4731.6696
    2323    4662.5291
    2324    4779.7415
    2325    4816.8696
    2326    4777.4669
    2327    4714.9479
    2328    4912.6345
    2329    4868.2271
    2330    4747.2823
    2331    4856.5588
    2332    4715.6714
    2333    4704.5760
    2334    4733.5643
    2335    4748.5965
    2336    4783.2642
    2337    4790.7434
    2338    4726.7886
    2339    4663.2019
    2340    4699.0920
    2341    4723.1336
    2342    4745.3147
    2343    4786.5652
    2344    4830.6764
    2345    4790.5131
    2346    4820.8522
    2347    4725.8559
    2348    4682.4284
    2349    4819.0221
    2350    4526.4361
    2351    4705.4136
    2352    4765.9420
    2353    4740.0087
    2354    4628.9856
    2355    4768.5916
    2356    4704.0897
    2357    4740.1905
    2358    4844.7267
    2359    4862.6689
    2360    4813.6270
    2361    4881.7937
    2362    4880.8472
    2363    4883.2458
    2364    4967.7713
    2365    4831.1087
    2366    4846.6364
    2367    4826.9566
    2368    4807.8741
    2369    4740.2291
    2370    4779.0656
    2371    4758.3263
    2372    4889.3509
    2373    4834.7932
    2374    4706.5345
    2375    4750.9827
    2376    4867.9086
    2377    4826.8431
    2378    4744.0077
    2379    4815.7386
    2380    4889.6948
    2381    5008.4330
    2382    4905.8719
    2383    4889.7786
    2384    4918.9802
    2385    4828.5814
    2386    4846.0118
    2387    4932.9294
    2388    4838.1606
    2389    4804.4747
    2390    4861.2029
    2391    4899.0280
    2392    4875.1739
    2393    4943.1242
    2394    4913.9479
    2395    4972.8870
    2396    5017.4786
    2397    4904.1538
    2398    4894.1495
    2399    5020.7156
    2400    4843.1205
    2401    4906.0339
    2402    4719.4499
    2403    4852.4916
    2404    4967.7946
    2405    4875.8325
    2406    4872.6131
    2407    4927.8828
    2408    4865.5341
    2409    4833.7405
    2410    4773.4409
    2411    4976.0398
    2412    4881.4330
    2413    4750.7042
    2414    4791.0776
    2415    4892.7635
    2416    4750.3842
    2417    4855.6863
    2418    4849.4376
    2419    4952.9945
    2420    4820.5457
    2421    4877.1812
    2422    4723.6462
    2423    4847.7181
    2424    4924.8596
    2425    4875.6365
    2426    4880.4143
    2427    5089.2141
    2428    5046.7148
    2429    4906.3125
    2430    4894.3250
    2431    4839.4322
    2432    4926.0932
    2433    4930.7122
    2434    5000.5938
    2435    4852.8816
    2436    4943.2756
    2437    4951.0352
    2438    4904.6235
    2439    4872.9735
    2440    4965.1568
    2441    4899.7519
    2442    4843.6046
    2443    5021.2748
    2444    4975.6208
    2445    4996.6422
    2446    4904.8215
    2447    4890.4274
    2448    4983.5038
    2449    4756.3439
    2450    5048.3380
    2451    4991.4244
    2452    4937.5705
    2453    4990.0272
    2454    4810.1929
    2455    4886.7497
    2456    4945.1364
    2457    4811.1018
    2458    4993.3427
    2459    5079.1674
    2460    4970.9655
    2461    4922.3652
    2462    5031.1568
    2463    4904.5381
    2464    4933.3516
    2465    4903.7868
    2466    4944.6051
    2467    4785.7707
    2468    4959.4073
    2469    4857.4100
    2470    4741.6616
    2471    4640.0913
    2472    4769.3211
    2473    4809.3362
    2474    4980.7952
    2475    5003.9469
    2476    4926.0096
    2477    4838.9797
    2478    4788.6634
    2479    4838.4240
    2480    4977.4134
    2481    4788.5215
    2482    5037.8692
    2483    4947.6621
    2484    5021.9154
    2485    5022.9524
    2486    5042.4256
    2487    4977.4906
    2488    4893.4765
    2489    5068.7317
    2490    4945.1968
    2491    4937.6863
    2492    4936.1231
    2493    4963.4276
    2494    5044.7553
    2495    5028.1024
    2496    5038.6531
    2497    4978.1857
    2498    4928.3790
    2499    4994.8404
    2500    4866.4603
    2501    4985.6292
    2502    4980.0860
    2503    4993.2573
    2504    4959.5312
    2505    4867.4292
    2506    5113.7772
    2507    4941.8074
    2508    4946.5157
    2509    4889.8173
    2510    4888.0190
    2511    4975.7892
    2512    5055.9776
    2513    5181.8889
    2514    5057.6960
    2515    5130.4967
    2516    5069.2767
    2517    4907.7387
    2518    5026.9349
    2519    5009.1385
    2520    4817.7995
    2521    5010.8877
    2522    4829.7970
    2523    4915.7802
    2524    5001.3199
    2525    4883.9965
    2526    4981.2232
    2527    4871.2622
    2528    4884.4490
    2529    5058.5165
    2530    4826.6123
    2531    5178.6598
    2532    5035.7677
    2533    5141.0392
    2534    5054.5817
    2535    5156.1892
    2536    4998.1739
    2537    5048.0159
    2538    4928.8755
    2539    5000.2333
    2540    5089.5770
    2541    4983.7705
    2542    4971.2282
    2543    5005.5054
    2544    5174.7230
    2545    5076.6331
    2546    4935.2082
    2547    4952.5532
    2548    4878.7698
    2549    4922.1726
    2550    4862.7340
    2551    4766.1478
    2552    4854.1860
    2553    4990.5804
    2554    4913.0707
    2555    4914.3291
    2556    5022.2982
    2557    4951.2689
    2558    5033.4318
    2559    4890.7063
    2560    5096.1006
    2561    5057.8709
    2562    5077.8137
    2563    4982.8767
    2564    5092.1712
    2565    5164.0350
    2566    5063.2888
    2567    5071.7436
    2568    5045.1666
    2569    4991.4960
    2570    4980.9901
    2571    4859.2998
    2572    4939.5729
    2573    4857.2383
    2574    4858.3535
    2575    5047.6785
    2576    5014.3520
    2577    4830.4970
    2578    4935.5319
    2579    4941.1019
    2580    5010.6261
    2581    4957.9421
    2582    5022.2592
    2583    5082.2530
    2584    4839.9193
    2585    5066.0750
    2586    5000.4804
    2587    4951.6728
    2588    4940.1443
    2589    4905.7711
    2590    5184.0525
    2591    4970.2117
    2592    5047.4515
    2593    5024.7284
    2594    4799.9579
    2595    5078.6950
    2596    5105.1461
    2597    5074.1349
    2598    5041.0858
    2599    4984.2115
    2600    5113.8679
    2601    4996.2752
    2602    5024.3884
    2603    4979.2418
    2604    4988.7152
    2605    4965.8450
    2606    4969.4343
    2607    5046.5632
    2608    4863.3641
    2609    4976.5246
    2610    4984.7900
    2611    4957.6810
    2612    5062.8514
    2613    5021.1415
    2614    5044.6745
    2615    4924.9812
    2616    4808.2312
    2617    4833.5745
    2618    5040.3476
    2619    4818.5813
    2620    4947.0963
    2621    5015.6493
    2622    4907.7411
    2623    4924.2119
    2624    5033.2112
    2625    4888.4142
    2626    4926.2852
    2627    4845.5832
    2628    4976.5945
    2629    4924.1381
    2630    4923.3015
    2631    5010.5452
    2632    4881.0087
    2633    4998.3992
    2634    5103.6535
    2635    4987.9950
    2636    4832.0974
    2637    4947.3819
    2638    4838.8001
    2639    4931.7753
    2640    4958.7931
    2641    4915.8302
    2642    5001.4755
    2643    4955.3180
    2644    4956.1370
    2645    4943.2272
    2646    5100.7594
    2647    4995.0005
    2648    5018.7202
    2649    5213.0316
    2650    4988.3723
    2651    5058.3776
    2652    4956.9969
    2653    5036.7627
    2654    4941.4705
    2655    5045.2386
    2656    5081.4814
    2657    5097.4883
    2658    5023.8315
    2659    5073.9592
    2660    5060.5421
    2661    5065.3593
    2662    5047.9160
    2663    4934.5258
    2664    5077.5767
    2665    5017.5035
    2666    5066.9890
    2667    4921.4320
    2668    4941.4277
    2669    5164.8726
    2670    4986.0165
    2671    5073.2539
    2672    5047.0276
    2673    5023.4845
    2674    5159.3524
    2675    5093.7980
    2676    4902.1083
    2677    5057.3531
    2678    5030.7116
    2679    4970.0343
    2680    4948.7656
    2681    4866.7210
    2682    4922.0626
    2683    4825.4276
    2684    4857.6938
    2685    4927.1443
    2686    5013.0043
    2687    4837.5875
    2688    4904.5189
    2689    4807.7598
    2690    4957.4965
    2691    4893.8176
    2692    4835.8705
    2693    4885.6502
    2694    5009.3932
    2695    4982.3772
    2696    4784.1405
    2697    4976.0374
    2698    4845.6358
    2699    4902.8435
    2700    4852.8649
    2701    4930.8469
    2702    5035.1677
    2703    4985.5347
    2704    5048.1435
    2705    4880.3671
    2706    5017.9435
    2707    4926.3752
    2708    4882.4787
    2709    5001.5040
    2710    4990.9981
    2711    4915.3371
    2712    4843.2398
    2713    4954.4632
    2714    4928.6438
    2715    4898.4362
    2716    4760.2743
    2717    4870.3828
    2718    4865.3866
    2719    4874.5276
    2720    5073.0922
    2721    4877.4654
    2722    4858.4056
    2723    4871.4808
    2724    5057.7902
    2725    4945.6188
    2726    4978.7360
    2727    5028.9049
    2728    4991.7644
    2729    4943.5379
    2730    5018.7662
    2731    4902.2883
    2732    4859.1035
    2733    4818.8734
    2734    4899.0561
    2735    4894.2171
    2736    4855.7842
    2737    4925.6172
    2738    4889.2379
    2739    4887.5075
    2740    4914.3150
    2741    4886.0332
    2742    4938.7879
    2743    4794.8164
    2744    4891.9035
    2745    4956.4348
    2746    4918.4839
    2747    4880.5021
    2748    4932.1435
    2749    4909.2546
    2750    4955.1390
    2751    4902.9633
    2752    4848.4225
    2753    4991.4459
    2754    4877.6253
    2755    4852.2459
    2756    4893.7542
    2757    4901.4253
    2758    4926.6513
    2759    4913.3096
    2760    4851.2862
    2761    4944.6321
    2762    4840.1287
    2763    4898.1377
    2764    4808.6099
    2765    4880.1868
    2766    4953.9534
    2767    4791.8321
    2768    4793.5391
    2769    4815.1069
    2770    4819.8802
    2771    4822.1425
    2772    4806.8222
    2773    4792.7668
    2774    4713.3502
    2775    4917.1247
    2776    4777.1471
    2777    4777.0842
    2778    4852.2453
    2779    4887.2544
    2780    4824.1860
    2781    4797.8804
    2782    4917.1870
    2783    4825.3646
    2784    4757.9059
    2785    4789.0347
    2786    4819.1170
    2787    4937.1512
    2788    4858.0650
    2789    4762.0933
    2790    4765.0050
    2791    4900.0057
    2792    4764.9934
    2793    4819.6421
    2794    4756.2172
    2795    4842.0593
    2796    4789.6572
    2797    4801.6613
    2798    4767.4637
    2799    4886.0988
    2800    4856.3154
    2801    4829.2633
    2802    4833.8179
    2803    4705.6376
    2804    4864.2491
    2805    4694.0706
    2806    4839.8717
    2807    4938.7081
    2808    4761.8148
    2809    4725.1547
    2810    4668.6915
    2811    4645.1905
    2812    4810.6783
    2813    4884.0560
    2814    4875.1224
    2815    4890.0935
    2816    4750.1655
    2817    4818.7763
    2818    4859.6695
    2819    4801.6876
    2820    4920.9548
    2821    4946.0132
    2822    4903.7840
    2823    4942.9237
    2824    4936.0511
    2825    4949.2416
    2826    4907.8877
    2827    4807.8509
    2828    4807.5541
    2829    4930.9664
    2830    4826.2095
    2831    4880.5863
    2832    4815.4217
    2833    4865.3218
    2834    4791.6899
    2835    4852.5793
    2836    4941.1139
    2837    4828.3008
    2838    4949.4385
    2839    4932.8144
    2840    4783.5645
    2841    5007.4377
    2842    4863.4575
    2843    5029.9908
    2844    4943.3673
    2845    4995.8638
    2846    4982.5409
    2847    4812.6233
    2848    4807.0880
    2849    4920.2874
    2850    4839.3501
    2851    4790.0049
    2852    4895.2337
    2853    4792.2991
    2854    4801.3642
    2855    4819.8821
    2856    4790.6451
    2857    4849.7326
    2858    4784.9691
    2859    4835.0545
    2860    4810.3016
    2861    5017.1921
    2862    4924.2273
    2863    4745.2564
    2864    4933.9418
    2865    4849.2429
    2866    4895.3966
    2867    4835.5597
    2868    4850.3255
    2869    4785.5869
    2870    4739.7020
    2871    4855.7809
    2872    4937.0970
    2873    4832.0972
    2874    4945.9645
    2875    4915.1684
    2876    4927.4253
    2877    4957.7556
    2878    4896.7236
    2879    4920.3676
    2880    4890.0660
    2881    4866.2608
    2882    4989.4042
    2883    4794.9813
    2884    4892.2242
    2885    4911.1923
    2886    4765.6042
    2887    4862.1623
    2888    4930.1871
    2889    4780.4744
    2890    4899.2956
    2891    4800.6850
    2892    4841.7957
    2893    4759.4376
    2894    4945.6165
    2895    4882.7166
    2896    4877.9314
    2897    4879.0775
    2898    4939.2983
    2899    4808.2355
    2900    4793.0393
    2901    4782.5891
    2902    4723.3437
    2903    4753.4740
    2904    4904.1311
    2905    4966.2766
    2906    4845.5288
    2907    4836.1851
    2908    4895.2361
    2909    4897.7254
    2910    4765.8472
    2911    4802.6235
    2912    4793.1771
    2913    4793.3947
    2914    4794.8833
    2915    4790.4547
    2916    4862.9917
    2917    4796.2987
    2918    4796.5418
    2919    4795.8098
    2920    4827.0956
    2921    4922.6671
    2922    4838.9423
    2923    4919.6738
    2924    5043.3967
    2925    4922.6850
    2926    5036.3971
    2927    4917.4309
    2928    4960.8918
    2929    5038.9455
    2930    5105.4811
    2931    5115.5586
    2932    4971.6126
    2933    5163.6394
    2934    5067.5343
    2935    4916.5546
    2936    5086.1117
    2937    4994.2542
    2938    4960.3268
    2939    5181.9789
    2940    4912.9211
    2941    5043.0374
    2942    4864.7419
    2943    5108.0842
    2944    4978.1694
    2945    4827.0438
    2946    4991.4377
    2947    4960.0680
    2948    4910.2187
    2949    4986.4361
    2950    4923.2396
    2951    4840.4370
    2952    4883.6991
    2953    4922.7007
    2954    4837.5833
    2955    4834.9880
    2956    5019.5728
    2957    4934.3915
    2958    4851.5701
    2959    4915.3346
    2960    5102.7225
    2961    4960.2183
    2962    4980.0003
    2963    5033.1796
    2964    4931.9102
    2965    4975.9295
    2966    4941.2705
    2967    5057.5853
    2968    4954.2803
    2969    4983.8838
    2970    4983.1719
    2971    5007.7241
    2972    4976.0889
    2973    5002.6199
    2974    4922.7993
    2975    4859.1431
    2976    5085.0877
    2977    4928.8982
    2978    4827.5797
    2979    5073.3777
    2980    4907.5645
    2981    4904.8825
    2982    4997.0295
    2983    4912.1802
    2984    4917.9743
    2985    4933.7029
    2986    4966.1761
    2987    4921.7795
    2988    4987.4983
    2989    4941.8021
    2990    4928.8306
    2991    5012.9443
    2992    5020.9998
    2993    4986.7169
    2994    4956.7305
    2995    5056.6549
    2996    4933.1452
    2997    4940.5964
    2998    4952.2868
    2999    5119.8499
    3000    4966.4556
    3001    4922.7653
    3002    5084.9407
    3003    4984.8053
    3004    5050.4795
    3005    5025.9381
    3006    4918.7898
    3007    5079.0082
    3008    4857.1729
    3009    4855.1215
    3010    4849.4590
    3011    4995.9998
    3012    5057.1298
    3013    5018.1176
    3014    4968.9680
    3015    4941.3493
    3016    4916.7422
    3017    5031.6228
    3018    4967.9905
    3019    5066.9080
    3020    5097.6882
    3021    5091.9510
    3022    5064.2695
    3023    5042.4850
    3024    5073.7094
    3025    5063.6775
    3026    5032.0351
    3027    5078.2349
    3028    5047.7634
    3029    5117.9741
    3030    5047.0427
    3031    4984.8070
    3032    5015.7775
    3033    5174.6463
    3034    5022.9040
    3035    5132.3756
    3036    5096.0444
    3037    4899.5303
    3038    5033.2198
    3039    5000.7754
    3040    4956.4855
    3041    4941.4195
    3042    4971.4754
    3043    4914.1102
    3044    4896.8633
    3045    5020.0374
    3046    5073.7801
    3047    5071.3553
    3048    4973.0772
    3049    5025.2164
    3050    5118.8004
    3051    5054.7256
    3052    4908.4689
    3053    5078.8410
    3054    5058.8924
    3055    4937.6921
    3056    5030.6583
    3057    5150.2078
    3058    5029.1874
    3059    5250.6937
    3060    5080.5306
    3061    5036.9476
    3062    4992.8008
    3063    4986.4451
    3064    4997.1852
    3065    5053.2800
    3066    5093.7163
    3067    5170.5057
    3068    5098.2880
    3069    4985.8339
    3070    5108.4217
    3071    5071.6656
    3072    5100.9462
    3073    5037.5833
    3074    4999.1286
    3075    5103.4640
    3076    5072.7137
    3077    5153.4650
    3078    5028.6994
    3079    5238.3721
    3080    4956.3066
    3081    5087.9909
    3082    5093.2793
    3083    5024.6686
    3084    4941.8833
    3085    5054.1430
    3086    5115.8945
    3087    5112.5393
    3088    5036.0583
    3089    5044.4137
    3090    4969.7360
    3091    5105.7167
    3092    5142.2946
    3093    5065.9432
    3094    5053.7207
    3095    5114.1661
    3096    4952.3326
    3097    5026.2604
    3098    5129.1496
    3099    5164.8365
    3100    5039.9006
    3101    5056.0336
    3102    5148.7393
    3103    5140.6740
    3104    5176.0679
    3105    5316.6899
    3106    5190.9937
    3107    5192.9388
    3108    5195.4989
    3109    5159.0217
    3110    5196.4067
    3111    5081.7320
    3112    5055.0541
    3113    5063.4408
    3114    5033.9592
    3115    5068.2715
    3116    5123.3349
    3117    5069.7706
    3118    5147.3841
    3119    5060.2053
    3120    5095.0452
    3121    5072.4283
    3122    5179.3608
    3123    5056.9566
    3124    4990.2758
    3125    4963.4490
    3126    4949.4251
    3127    4937.7932
    3128    5047.1594
    3129    4987.1757
    3130    4995.0322
    3131    5099.8956
    3132    5124.7750
    3133    5158.9036
    3134    5236.3174
    3135    4899.8314
    3136    4960.1706
    3137    5111.8054
    3138    4988.6581
    3139    4896.9993
    3140    5025.1363
    3141    5036.0207
    3142    5025.2290
    3143    5006.9278
    3144    5135.6070
    3145    5195.7933
    3146    5139.7755
    3147    5067.3769
    3148    5135.7382
    3149    5053.7671
    3150    5031.1079
    3151    5177.8463
    3152    5082.1873
    3153    5058.7122
    3154    5222.3863
    3155    5241.9993
    3156    5190.2261
    3157    5211.7877
    3158    5318.5142
    3159    5298.3408
    3160    5402.2511
    3161    5115.8255
    3162    5148.4630
    3163    5123.9457
    3164    5128.1651
    3165    5158.4915
    3166    5190.6143
    3167    5257.9787
    3168    5264.8858
    3169    5068.7016
    3170    5108.8045
    3171    5088.4668
    3172    4994.5443
    3173    5149.9045
    3174    5191.3853
    3175    5002.0762
    3176    4861.3264
    3177    4991.7598
    3178    4937.1165
    3179    5067.4039
    3180    5161.0626
    3181    5055.2528
    3182    5067.5338
    3183    5038.8168
    3184    5087.0087
    3185    5106.8691
    3186    5091.2370
    3187    5218.7325
    3188    5153.8903
    3189    5174.8925
    3190    4977.8697
    3191    4956.5061
    3192    4883.3772
    3193    5128.7832
    3194    5084.4342
    3195    5042.7666
    3196    4966.1446
    3197    5019.2425
    3198    5018.6091
    3199    4956.4428
    3200    4983.0687
    3201    4971.8814
    3202    5068.8107
    3203    4918.4674
    3204    4916.1610
    3205    4970.4431
    3206    4933.3984
    3207    4864.6362
    3208    4960.2004
    3209    4942.6964
    3210    5018.7331
    3211    4993.6110
    3212    4872.1161
    3213    4876.8223
    3214    4855.2778
    3215    4868.5737
    3216    4883.8112
    3217    4937.8248
    3218    4875.1883
    3219    4911.9343
    3220    4856.6666
    3221    4977.0694
    3222    4993.1960
    3223    4817.6318
    3224    4895.5613
    3225    4926.8479
    3226    4787.4241
    3227    4738.2170
    3228    4748.4455
    3229    4800.5271
    3230    4652.0077
    3231    4707.7724
    3232    4823.5080
    3233    4849.7697
    3234    4748.5775
    3235    4811.4040
    3236    4828.8209
    3237    4863.0761
    3238    4801.8982
    3239    4761.4876
    3240    4781.2224
    3241    4618.6025
    3242    4790.0616
    3243    4744.1317
    3244    4751.6054
    3245    4718.3260
    3246    4717.1638
    3247    4610.6962
    3248    4756.6492
    3249    4799.2720
    3250    4717.0641
    3251    4762.0137
    3252    5019.1331
    3253    4761.1758
    3254    4938.1432
    3255    4843.0996
    3256    4934.5455
    3257    4729.3787
    3258    4733.1241
    3259    4749.8582
    3260    4824.6430
    3261    4706.0560
    3262    4662.6416
    3263    4515.4044
    3264    4750.9517
    3265    4708.5160
    3266    4707.5139
    3267    4653.9182
    3268    4544.9099
    3269    4773.3522
    3270    4800.0219
    3271    4741.7507
    3272    4777.7802
    3273    4827.8165
    3274    4747.9319
    3275    4699.4680
    3276    4747.8381
    3277    4718.3148
    3278    4798.9758
    3279    4743.1735
    3280    4629.5399
    3281    4936.4045
    3282    4740.3764
    3283    4720.5353
    3284    4820.3242
    3285    4904.2661
    3286    4778.9748
    3287    4913.7239
    3288    4902.2670
    3289    4974.4970
    3290    4948.6445
    3291    4778.8782
    3292    4784.0666
    3293    4848.5746
    3294    4884.6086
    3295    4806.2112
    3296    4793.0942
    3297    4771.4987
    3298    4775.4308
    3299    4799.3525
    3300    4789.9967
    3301    4746.9749
    3302    4872.0801
    3303    4810.2118
    3304    4798.6852
    3305    4922.8176
    3306    4749.2715
    3307    4873.8787
    3308    4743.5997
    3309    4903.0187
    3310    4755.9873
    3311    4787.3311
    3312    4899.0485
    3313    4903.2161
    3314    4754.3060
    3315    4812.9283
    3316    4972.6080
    3317    4799.1207
    3318    4905.5907
    3319    4824.7150
    3320    4913.2179
    3321    4700.7467
    3322    4957.5252
    3323    4845.7966
    3324    4817.9016
    3325    4926.9204
    3326    4850.4362
    3327    4897.8049
    3328    4824.2634
    3329    4839.0332
    3330    4883.7531
    3331    4953.5142
    3332    4759.8209
    3333    4711.8591
    3334    4843.8413
    3335    4838.5891
    3336    4686.9738
    3337    4770.4013
    3338    4825.9143
    3339    4860.1153
    3340    4920.8914
    3341    4983.0878
    3342    4949.4947
    3343    4764.7273
    3344    4763.0062
    3345    4759.9775
    3346    4715.7291
    3347    4771.1575
    3348    4836.1778
    3349    4967.3785
    3350    4926.2437
    3351    4864.1453
    3352    4845.0141
    3353    4879.7042
    3354    4844.0289
    3355    4701.6968
    3356    4881.5966
    3357    4838.9027
    3358    4928.4756
    3359    4836.1412
    3360    4768.6120
    3361    4804.9805
    3362    4901.9092
    3363    4684.0546
    3364    4873.1434
    3365    4846.7653
    3366    4963.6483
    3367    4939.5738
    3368    4929.3446
    3369    4891.1209
    3370    4880.9004
    3371    4869.8305
    3372    4883.3038
    3373    4924.6478
    3374    4981.9485
    3375    5004.4384
    3376    4935.1975
    3377    5007.0588
    3378    4760.7825
    3379    4819.5046
    3380    4943.7734
    3381    4810.6784
    3382    4926.4092
    3383    4954.4780
    3384    4800.7423
    3385    4941.0847
    3386    4876.4530
    3387    4879.3819
    3388    4980.2670
    3389    4926.7456
    3390    4862.8684
    3391    4812.0152
    3392    4820.0756
    3393    4979.8432
    3394    5067.4693
    3395    4877.9478
    3396    4999.2319
    3397    4912.6485
    3398    4914.5681
    3399    4829.1706
    3400    4839.3755
    3401    4827.8522
    3402    4985.9861
    3403    4877.3748
    3404    4856.4896
    3405    4909.7434
    3406    4931.0488
    3407    4921.6646
    3408    4952.3312
    3409    4840.0837
    3410    4845.6552
    3411    4816.9148
    3412    4832.6126
    3413    4734.2923
    3414    4777.2388
    3415    4849.9872
    3416    4778.9909
    3417    4815.6225
    3418    4956.6890
    3419    4951.9676
    3420    4959.4850
    3421    4971.1885
    3422    4945.5898
    3423    4895.1490
    3424    5110.6764
    3425    4886.9612
    3426    4972.8342
    3427    4957.4026
    3428    4869.0354
    3429    4877.8957
    3430    4873.0254
    3431    4982.1725
    3432    4957.3988
    3433    4780.9818
    3434    5065.1041
    3435    4845.8200
    3436    4847.0591
    3437    5026.4346
    3438    4903.8468
    3439    5005.5452
    3440    4870.0205
    3441    5033.2331
    3442    4978.9582
    3443    5142.2477
    3444    5035.9960
    3445    5100.8109
    3446    5011.3253
    3447    5143.1702
    3448    5023.4052
    3449    4952.7272
    3450    5066.9092
    3451    5105.0755
    3452    4948.6273
    3453    5071.2063
    3454    4828.5912
    3455    5010.6039
    3456    5008.1222
    3457    5170.7512
    3458    5021.1762
    3459    5031.7582
    3460    5053.7084
    3461    4902.9318
    3462    4949.6297
    3463    4898.2426
    3464    4993.5313
    3465    4895.4933
    3466    4917.0565
    3467    4926.1146
    3468    5097.3419
    3469    4963.7078
    3470    5059.4428
    3471    5077.8623
    3472    5042.6952
    3473    5016.9523
    3474    5055.9129
    3475    4929.0613
    3476    5071.5827
    3477    5063.1735
    3478    5126.8586
    3479    4980.8183
    3480    4955.9647
    3481    4964.2446
    3482    4983.8860
    3483    4947.6161
    3484    4943.7380
    3485    4998.5732
    3486    4798.2223
    3487    4837.2567
    3488    4973.6560
    3489    4893.1456
    3490    4952.9035
    3491    4993.3264
    3492    4955.8939
    3493    4944.9702
    3494    5094.7344
    3495    5016.4762
    3496    5056.8796
    3497    4969.6028
    3498    4967.3621
    3499    5096.1262
    3500    4943.1453
    3501    5028.2261
    3502    5077.8288
    3503    4961.0177
    3504    5028.1184
    3505    4944.2226
    3506    4891.3503
    3507    4858.1256
    3508    4843.8988
    3509    4945.3792
    3510    4951.3499
    3511    4871.3572
    3512    5091.6490
    3513    4911.3647
    3514    4793.7878
    3515    4866.7832
    3516    4908.3820
    3517    4984.9108
    3518    5080.3213
    3519    5155.7590
    3520    4945.3356
    3521    4965.1813
    3522    4999.1667
    3523    5013.6986
    3524    5157.2913
    3525    5137.0603
    3526    5082.7588
    3527    5155.2597
    3528    5098.8085
    3529    5054.8326
    3530    5044.4870
    3531    4880.5343
    3532    4980.3910
    3533    5055.9992
    3534    4925.4045
    3535    4905.5342
    3536    4843.2426
    3537    4935.1889
    3538    4994.9568
    3539    5003.8616
    3540    5076.6416
    3541    5009.1657
    3542    5102.0798
    3543    5031.5588
    3544    4884.2182
    3545    5101.8146
    3546    4948.5153
    3547    5143.5733
    3548    4934.8384
    3549    5050.9959
    3550    4949.8249
    3551    4964.2246
    3552    4932.1066
    3553    5050.1229
    3554    4983.1096
    3555    4937.4758
    3556    4995.1403
    3557    4927.2422
    3558    4895.4749
    3559    4997.5589
    3560    5023.8691
    3561    4970.4109
    3562    4954.5503
    3563    4898.0267
    3564    5029.3845
    3565    5015.3718
    3566    5078.5620
    3567    5015.1832
    3568    5115.9575
    3569    5018.8618
    3570    5027.6501
    3571    4957.6378
    3572    4980.0984
    3573    4998.0083
    3574    5025.3618
    3575    4917.1697
    3576    4980.8347
    3577    5021.2565
    3578    5081.2852
    3579    4969.0914
    3580    5007.2051
    3581    5162.9109
    3582    5085.1993
    3583    5028.8643
    3584    5127.8457
    3585    5177.3933
    3586    5012.0709
    3587    4935.7468
    3588    5028.5357
    3589    5040.4018
    3590    4968.5401
    3591    4840.8177
    3592    4826.0421
    3593    4974.5680
    3594    4960.5002
    3595    4943.2394
    3596    5103.5996
    3597    5061.7712
    3598    5070.7961
    3599    4978.3852
    3600    5151.2992
    3601    5155.0175
    3602    4977.7602
    3603    4953.3286
    3604    4942.3295
    3605    5081.1516
    3606    4969.3875
    3607    4959.6114
    3608    5012.3003
    3609    4909.2893
    3610    5012.3740
    3611    5003.4506
    3612    5027.7542
    3613    4920.1189
    3614    4886.0577
    3615    5011.7630
    3616    4865.1804
    3617    4964.4581
    3618    4880.5399
    3619    4858.9868
    3620    5004.8814
    3621    4967.4515
    3622    5044.4953
    3623    4975.0336
    3624    4873.2932
    3625    5018.6593
    3626    5221.2042
    3627    5010.5920
    3628    5013.1873
    3629    5048.5100
    3630    5012.8501
    3631    5067.0898
    3632    4985.0669
    3633    5170.2339
    3634    5069.5002
    3635    5009.6204
    3636    4997.3909
    3637    5028.7889
    3638    5056.6543
    3639    5134.5592
    3640    5019.9314
    3641    5035.4546
    3642    5035.9225
    3643    4934.9042
    3644    5102.3048
    3645    5051.9789
    3646    5010.1286
    3647    5086.1245
    3648    5023.7669
    3649    5040.5809
    3650    5083.1696
    3651    5075.0584
    3652    5003.5438
    3653    5041.0137
    3654    4970.7775
    3655    4871.9863
    3656    5006.0358
    3657    4940.0380
    3658    4941.2123
    3659    5053.5802
    3660    4980.0919
    3661    4947.1378
    3662    4864.9686
    3663    4819.3712
    3664    4929.8502
    3665    5022.5663
    3666    5037.5271
    3667    5107.0998
    3668    5123.6363
    3669    5022.0689
    3670    5083.9656
    3671    5004.2867
    3672    4942.6855
    3673    5062.8694
    3674    4956.1501
    3675    5138.0039
    3676    5058.5366
    3677    5092.6430
    3678    5040.0122
    3679    5029.7849
    3680    4943.3327
    3681    4998.7021
    3682    4949.8924
    3683    5051.1170
    3684    4966.0686
    3685    4820.6224
    3686    4884.3734
    3687    4816.0854
    3688    5012.4383
    3689    5016.7484
    3690    5039.5723
    3691    5093.7905
    3692    5134.6954
    3693    5028.2873
    3694    5105.4772
    3695    5158.6373
    3696    5143.8268
    3697    5126.2256
    3698    5013.6925
    3699    5054.2819
    3700    5070.4453
    3701    4939.9623
    3702    5138.5291
    3703    5095.3414
    3704    5062.0411
    3705    5118.3709
    3706    5178.0015
    3707    5047.0984
    3708    4982.7458
    3709    5047.8554
    3710    5163.2371
    3711    5163.3582
    3712    5145.2328
    3713    5146.7302
    3714    5081.0103
    3715    5056.5271
    3716    5161.7563
    3717    5106.2111
    3718    4940.8305
    3719    5076.7766
    3720    5075.3826
    3721    4872.1614
    3722    5007.7641
    3723    4891.1695
    3724    4882.7899
    3725    5146.5304
    3726    4993.3317
    3727    4938.2231
    3728    4920.6791
    3729    4916.8580
    3730    5014.2373
    3731    4854.0085
    3732    4905.2226
    3733    5036.7014
    3734    4993.9345
    3735    5089.9799
    3736    4996.2211
    3737    5006.2027
    3738    5093.0354
    3739    4876.7241
    3740    4960.4015
    3741    4995.9881
    3742    4915.9598
    3743    5050.7178
    3744    5176.0597
    3745    4940.0633
    3746    5093.8476
    3747    5046.2840
    3748    4951.5889
    3749    5130.1741
    3750    5062.5287
    3751    5162.2937
    3752    5054.0474
    3753    4893.8724
    3754    5053.6040
    3755    5101.3049
    3756    5145.6709
    3757    5036.6093
    3758    5103.4641
    3759    5124.1226
    3760    5068.4255
    3761    5083.4908
    3762    5024.1502
    3763    5059.5420
    3764    5084.8177
    3765    5082.1230
    3766    5105.5570
    3767    5036.9426
    3768    5020.2417
    3769    5076.4333
    3770    5052.4378
    3771    5126.7756
    3772    5015.3829
    3773    4903.6486
    3774    5118.1194
    3775    5039.9898
    3776    5136.8737
    3777    5069.9427
    3778    4910.2022
    3779    5035.1626
    3780    5008.5886
    3781    4971.7508
    3782    5036.1103
    3783    5028.8338
    3784    5071.8866
    3785    5092.9906
    3786    5022.5693
    3787    5135.8643
    3788    5163.4220
    3789    5044.6273
    3790    4993.3411
    3791    4989.2728
    3792    4925.5152
    3793    5035.0455
    3794    4986.7908
    3795    5092.4552
    3796    4990.4663
    3797    5080.6542
    3798    4985.8494
    3799    4991.8436
    3800    4978.7405
    3801    4966.2595
    3802    5081.3751
    3803    5077.3118
    3804    5028.5727
    3805    5074.8223
    3806    5022.3028
    3807    5116.2259
    3808    5234.5167
    3809    5084.7075
    3810    5050.4657
    3811    5059.7373
    3812    5128.3278
    3813    5026.1014
    3814    5122.4468
    3815    5077.9934
    3816    4995.7815
    3817    5018.3983
    3818    5039.3615
    3819    4974.5357
    3820    5173.3627
    3821    4957.8915
    3822    5008.0275
    3823    5026.5384
    3824    5006.2062
    3825    5039.6036
    3826    5136.4668
    3827    5026.4311
    3828    4942.0036
    3829    5054.2522
    3830    5008.3342
    3831    5095.4056
    3832    5086.8162
    3833    5189.4272
    3834    5017.6947
    3835    4959.5963
    3836    5049.8763
    3837    4991.8399
    3838    4901.5590
    3839    4959.8507
    3840    4906.0791
    3841    4868.6378
    3842    5024.7335
    3843    4918.4891
    3844    4908.1217
    3845    4921.2029
    3846    5036.1591
    3847    4995.9015
    3848    5079.1583
    3849    5049.3330
    3850    4928.1490
    3851    5015.6604
    3852    5050.8563
    3853    4985.3078
    3854    5024.5099
    3855    5027.8573
    3856    4887.9762
    3857    4979.0981
    3858    5082.6076
    3859    4877.5768
    3860    4973.0062
    3861    4960.7405
    3862    5001.1562
    3863    5129.5054
    3864    5071.0633
    3865    5069.4304
    3866    4946.3921
    3867    4967.4942
    3868    5065.5077
    3869    4905.7428
    3870    4959.9703
    3871    4881.2301
    3872    4933.2585
    3873    4978.9393
    3874    4861.9181
    3875    4965.1283
    3876    5032.2526
    3877    5015.7504
    3878    5073.7904
    3879    4969.5033
    3880    4961.3666
    3881    4886.5796
    3882    4879.5569
    3883    4956.1460
    3884    4996.8307
    3885    5010.8046
    3886    4937.0606
    3887    4974.7064
    3888    4935.2610
    3889    4820.1063
    3890    5044.8989
    3891    4933.3119
    3892    4918.8988
    3893    4963.6581
    3894    4883.4166
    3895    5089.3898
    3896    4980.2356
    3897    5022.6981
    3898    5124.9730
    3899    5116.4438
    3900    5061.7233
    3901    5060.4831
    3902    4937.6067
    3903    5062.6024
    3904    4934.6800
    3905    4905.9675
    3906    4896.9648
    3907    5024.9870
    3908    4837.8484
    3909    4863.3370
    3910    5042.2632
    3911    4987.0514
    3912    4946.3885
    3913    4939.5838
    3914    4829.6850
    3915    4818.6615
    3916    5107.7836
    3917    4926.1751
    3918    4972.9034
    3919    4900.5009
    3920    4927.9507
    3921    4889.5084
    3922    4847.1032
    3923    4867.4016
    3924    5033.6098
    3925    5055.8674
    3926    5082.4668
    3927    4960.7196
    3928    4852.3463
    3929    4896.6231
    3930    4883.5223
    3931    4893.9215
    3932    4890.7375
    3933    4889.9280
    3934    4857.0153
    3935    4892.7227
    3936    5065.2116
    3937    5009.3900
    3938    4984.0877
    3939    5037.1595
    3940    4934.9618
    3941    4886.7201
    3942    5078.3226
    3943    5044.2789
    3944    4935.8358
    3945    5020.1859
    3946    4978.9982
    3947    5021.8156
    3948    5070.9308
    3949    5014.1698
    3950    5015.4364
    3951    5007.1654
    3952    5050.0621
    3953    4897.3290
    3954    4915.9492
    3955    4934.7106
    3956    5012.7343
    3957    5025.5831
    3958    5180.3478
    3959    5075.9088
    3960    5008.0699
    3961    5061.5232
    3962    4898.6745
    3963    4969.4092
    3964    5039.8392
    3965    5082.0478
    3966    5018.6850
    3967    4933.9977
    3968    4984.6400
    3969    4881.5392
    3970    4918.9286
    3971    5072.2065
    3972    5137.1804
    3973    5227.9941
    3974    4981.6444
    3975    5196.4205
    3976    5028.8206
    3977    5068.3612
    3978    5105.6311
    3979    5040.2830
    3980    4999.5355
    3981    5115.1374
    3982    5074.1666
    3983    5065.8195
    3984    5013.5493
    3985    5136.4643
    3986    5010.1908
    3987    5028.0418
    3988    5073.3808
    3989    4909.4291
    3990    5090.1300
    3991    5084.6789
    3992    5168.2902
    3993    4954.5896
    3994    4962.3850
    3995    4905.4216
    3996    4952.7735
    3997    5042.0338
    3998    5071.4197
    3999    4925.1529
    4000    4964.9296
    4001    4959.1431
    4002    4863.1626
    4003    4911.4370
    4004    4966.7486
    4005    4871.0809
    4006    4902.6066
    4007    4883.7137
    4008    5008.7534
    4009    4922.2665
    4010    4959.8139
    4011    4989.9876
    4012    4896.7725
    4013    5052.3303
    4014    4894.5687
    4015    4995.7739
    4016    4840.1918
    4017    4857.1345
    4018    4828.6614
    4019    4938.6763
    4020    5080.9014
    4021    4987.1036
    4022    4924.1821
    4023    4926.2653
    4024    4934.5358
    4025    4955.7158
    4026    4880.6855
    4027    4951.5687
    4028    5140.2429
    4029    5011.4045
    4030    5103.4960
    4031    4964.1276
    4032    4961.0598
    4033    4885.9319
    4034    4948.0228
    4035    4817.5824
    4036    4848.3429
    4037    5032.0055
    4038    5175.5648
    4039    5087.0122
    4040    5028.2627
    4041    4989.5475
    4042    5084.4808
    4043    4965.4709
    4044    5011.9499
    4045    5115.8794
    4046    4882.0931
    4047    4985.0735
    4048    4937.6763
    4049    5021.0395
    4050    4864.0389
    4051    4864.1809
    4052    5002.9353
    4053    4943.1300
    4054    5031.9276
    4055    5094.7011
    4056    4990.5304
    4057    5038.4732
    4058    5012.8564
    4059    5116.0860
    4060    4900.7645
    4061    4979.7720
    4062    4902.2631
    4063    5050.0246
    4064    4921.6494
    4065    5017.5131
    4066    4988.1937
    4067    5057.6809
    4068    4979.6309
    4069    4903.2317
    4070    4995.4958
    4071    4908.5940
    4072    4964.3031
    4073    4940.9356
    4074    4923.2442
    4075    4933.8976
    4076    4954.6627
    4077    5014.7416
    4078    4877.3663
    4079    5072.2063
    4080    4991.4304
    4081    4860.1411
    4082    4964.4720
    4083    5010.4589
    4084    5049.9085
    4085    5125.4373
    4086    5023.1021
    4087    4943.4684
    4088    4966.2525
    4089    5007.2808
    4090    4993.7499
    4091    5102.8186
    4092    4989.3648
    4093    5058.2087
    4094    5004.5545
    4095    5033.7436
    4096    5112.3767
    4097    4905.4196
    4098    5053.0896
    4099    4938.2041
    4100    4874.1056
    4101    5016.7036
    4102    5050.0373
    4103    5132.4673
    4104    4993.0316
    4105    5067.6778
    4106    5021.8346
    4107    5014.5549
    4108    5093.8655
    4109    5106.0175
    4110    4978.1586
    4111    4986.5558
    4112    5130.0852
    4113    5070.8897
    4114    4958.4450
    4115    5033.8434
    4116    4993.6871
    4117    5048.4382
    4118    4977.7603
    4119    4930.4622
    4120    4894.2910
    4121    4953.6479
    4122    4997.5463
    4123    4902.0276
    4124    4996.2117
    4125    4950.5678
    4126    4913.8699
    4127    4788.5924
    4128    4993.5704
    4129    4935.3297
    4130    4846.6272
    4131    5047.1226
    4132    4839.9915
    4133    4950.3503
    4134    4821.1905
    4135    4884.6171
    4136    4957.4129
    4137    5025.0363
    4138    4931.0152
    4139    4978.0110
    4140    4910.0071
    4141    5024.7212
    4142    4799.1611
    4143    4823.3713
    4144    4797.3229
    4145    4793.4623
    4146    4795.2294
    4147    4919.0604
    4148    4854.5920
    4149    4985.6214
    4150    4971.2068
    4151    5043.1125
    4152    4946.6714
    4153    4959.0857
    4154    4933.2546
    4155    5103.1991
    4156    4919.3001
    4157    4893.6172
    4158    4971.8714
    4159    4908.4564
    4160    4915.7445
    4161    4926.0204
    4162    4953.3416
    4163    5093.2906
    4164    5047.1041
    4165    4941.1754
    4166    4885.9111
    4167    4838.4526
    4168    4918.9855
    4169    4921.3331
    4170    4946.8550
    4171    4997.1040
    4172    4879.0126
    4173    4881.9800
    4174    4984.9818
    4175    4847.0682
    4176    5084.6775
    4177    5081.8499
    4178    4935.2808
    4179    5090.9618
    4180    5100.1449
    4181    5077.2155
    4182    5065.6803
    4183    5029.8022
    4184    5105.8517
    4185    5051.4749
    4186    4837.9215
    4187    4971.5630
    4188    5001.0480
    4189    4995.9548
    4190    5067.8143
    4191    4913.4148
    4192    4915.0233
    4193    4981.6862
    4194    5147.8562
    4195    4909.0812
    4196    4887.4840
    4197    4986.9868
    4198    4809.8039
    4199    4859.2400
    4200    4950.3554
    4201    4931.5412
    4202    5126.0563
    4203    4901.7408
    4204    4838.1438
    4205    4757.8295
    4206    5011.3899
    4207    4772.3243
    4208    4846.1835
    4209    4802.6313
    4210    5019.4893
    4211    5020.8064
    4212    4838.0269
    4213    4952.7650
    4214    4959.5154
    4215    4961.9762
    4216    5020.8466
    4217    4842.9820
    4218    4880.3329
    4219    4959.2859
    4220    5010.3086
    4221    5050.8617
    4222    4912.9754
    4223    4945.8279
    4224    4977.5601
    4225    4814.2018
    4226    4891.4703
    4227    4885.1109
    4228    5010.0271
    4229    5007.5034
    4230    4904.9139
    4231    5011.4193
    4232    5056.3702
    4233    4946.5792
    4234    4944.5432
    4235    5054.5498
    4236    5150.4321
    4237    4992.6393
    4238    4972.2047
    4239    4941.1485
    4240    4887.6098
    4241    4960.9483
    4242    5076.5229
    4243    4991.4474
    4244    5010.2649
    4245    5164.8495
    4246    5076.5748
    4247    4994.3798
    4248    5009.5230
    4249    4964.9797
    4250    4959.5054
    4251    4960.3345
    4252    5040.1640
    4253    4945.0008
    4254    4926.5514
    4255    4920.0294
    4256    4899.8296
    4257    4955.4067
    4258    4937.9116
    4259    5026.5230
    4260    4967.3197
    4261    4915.7111
    4262    5045.1102
    4263    4849.9347
    4264    4953.1238
    4265    5003.9367
    4266    4900.6064
    4267    4921.1874
    4268    4935.9632
    4269    4892.3498
    4270    5012.0591
    4271    4851.8303
    4272    4799.6050
    4273    4894.5140
    4274    4749.5298
    4275    4887.6534
    4276    4875.5594
    4277    4980.4897
    4278    4939.2933
    4279    4769.8162
    4280    4926.6267
    4281    4819.5733
    4282    4874.3000
    4283    4959.6409
    4284    4832.9417
    4285    4840.5827
    4286    5059.1027
    4287    4953.5081
    4288    5120.2294
    4289    5122.8029
    4290    5032.5691
    4291    5022.5350
    4292    4978.4320
    4293    4992.3864
    4294    4880.7082
    4295    4926.8595
    4296    4791.5878
    4297    4832.6755
    4298    4853.8229
    4299    4857.0350
    4300    5028.3388
    4301    4957.4366
    4302    4969.7861
    4303    4983.9125
    4304    4826.2297
    4305    4984.5702
    4306    4973.2491
    4307    4974.5934
    4308    5002.2860
    4309    4944.1738
    4310    4833.8714
    4311    4983.9328
    4312    5009.1779
    4313    4929.8266
    4314    5009.4917
    4315    4900.7941
    4316    4949.1183
    4317    4942.3501
    4318    4789.9190
    4319    4835.4306
    4320    4963.2303
    4321    5018.2085
    4322    4896.9347
    4323    4808.4424
    4324    4983.5442
    4325    4745.6295
    4326    4874.9135
    4327    4937.1024
    4328    4867.2974
    4329    4881.3185
    4330    4893.0713
    4331    4953.8524
    4332    4945.9790
    4333    5093.9157
    4334    4902.8406
    4335    4896.3522
    4336    4910.8097
    4337    5056.3985
    4338    4842.3306
    4339    4985.4333
    4340    4884.3304
    4341    4854.0855
    4342    4894.2257
    4343    4819.5136
    4344    4890.5754
    4345    5009.0734
    4346    4894.3523
    4347    4905.8008
    4348    4959.5920
    4349    4837.6137
    4350    4877.8701
    4351    4914.4905
    4352    4994.4957
    4353    4883.7317
    4354    4907.8413
    4355    4904.2765
    4356    4853.2729
    4357    4912.5459
    4358    4657.9837
    4359    4978.5002
    4360    4963.9471
    4361    4862.2163
    4362    5019.8921
    4363    4994.6973
    4364    4927.3218
    4365    4878.9605
    4366    4898.4678
    4367    5051.1112
    4368    4760.6050
    4369    4809.1739
    4370    4908.7094
    4371    4767.9392
    4372    5040.1515
    4373    4893.1424
    4374    4869.6602
    4375    4959.1799
    4376    4972.2310
    4377    4900.0081
    4378    4809.9698
    4379    4870.5684
    4380    4707.2774
    4381    4947.1905
    4382    5054.3466
    4383    5204.9680
    4384    5071.1329
    4385    5135.5146
    4386    4959.6922
    4387    5098.5558
    4388    5077.1904
    4389    4944.6618
    4390    5027.1292
    4391    5024.6041
    4392    5016.1118
    4393    4991.9804
    4394    5007.3345
    4395    5127.8893
    4396    4994.8978
    4397    4935.7298
    4398    5024.6425
    4399    4852.8106
    4400    4812.6412
    4401    5017.9433
    4402    4969.5345
    4403    4934.6930
    4404    4947.5763
    4405    4909.7851
    4406    4960.0566
    4407    5081.0924
    4408    4843.9813
    4409    5042.3469
    4410    4987.8981
    4411    4926.0031
    4412    4791.2141
    4413    4920.3283
    4414    4755.7808
    4415    4756.5660
    4416    4968.4991
    4417    4790.0223
    4418    4846.3834
    4419    4889.0413
    4420    4901.0187
    4421    4757.5564
    4422    4660.5522
    4423    4736.0268
    4424    4871.1907
    4425    4943.5807
    4426    4996.2639
    4427    4787.9096
    4428    4849.9522
    4429    4905.8010
    4430    4825.9946
    4431    4711.2641
    4432    4858.2984
    4433    4807.3223
    4434    4954.0504
    4435    4932.8289
    4436    4901.5379
    4437    5030.7978
    4438    5029.5326
    4439    4838.3063
    4440    4812.2962
    4441    4940.5784
    4442    4844.9856
    4443    5037.9596
    4444    5182.8083
    4445    5171.2297
    4446    5059.7105
    4447    5149.3700
    4448    5037.5072
    4449    5015.7546
    4450    5033.6428
    4451    4864.9636
    4452    4907.8360
    4453    4834.9233
    4454    4816.3860
    4455    4861.6927
    4456    4725.1442
    4457    4876.8377
    4458    4943.0391
    4459    4830.2576
    4460    4730.9117
    4461    4796.7748
    4462    4699.4804
    4463    4731.6329
    4464    4743.4972
    4465    4803.0473
    4466    4789.7033
    4467    4797.9070
    4468    4769.5990
    4469    4832.1997
    4470    4790.0161
    4471    4739.9596
    4472    4804.1080
    4473    4822.1101
    4474    4850.0483
    4475    4790.3857
    4476    4979.7403
    4477    4796.6025
    4478    4963.7187
    4479    4813.6284
    4480    4851.1143
    4481    4848.5748
    4482    4893.5493
    4483    4936.3400
    4484    4975.9645
    4485    4866.9687
    4486    4844.1016
    4487    4858.7637
    4488    4969.3122
    4489    5048.7229
    4490    4998.4808
    4491    4857.0891
    4492    4941.3166
    4493    4854.3093
    4494    4820.7848
    4495    4863.9850
    4496    4800.3565
    4497    4894.0685
    4498    4799.0419
    4499    4887.7931
    4500    4969.5198
    4501    4874.8134
    4502    4681.6842
    4503    4834.9099
    4504    4814.4520
    4505    4829.4479
    4506    4799.7872
    4507    4819.3333
    4508    4925.1606
    4509    4988.0792
    4510    4839.9044
    4511    4843.4674
    4512    4761.8960
    4513    4845.9840
    4514    4887.6711
    4515    4676.9304
    4516    4717.9959
    4517    4659.4897
    4518    4708.5618
    4519    4651.6070
    4520    4685.2228
    4521    4754.4780
    4522    4655.1161
    4523    4823.3557
    4524    4676.9471
    4525    4755.7889
    4526    4836.9081
    4527    4791.8864
    4528    4778.8743
    4529    4771.8429
    4530    4745.3830
    4531    4739.3918
    4532    4761.8806
    4533    4708.0668
    4534    4758.2779
    4535    4683.3445
    4536    4743.9254
    4537    4714.1734
    4538    4585.8155
    4539    4806.6940
    4540    4626.9639
    4541    4688.0022
    4542    4577.2342
    4543    4607.4125
    4544    4544.1998
    4545    4571.0641
    4546    4706.0884
    4547    4637.0591
    4548    4644.3075
    4549    4643.9332
    4550    4515.0945
    4551    4680.8987
    4552    4531.6586
    4553    4681.4872
    4554    4694.5567
    4555    4658.6748
    4556    4645.2807
    4557    4786.7961
    4558    4803.2465
    4559    4651.1818
    4560    4694.3646
    4561    4859.7090
    4562    4751.9556
    4563    4700.5018
    4564    4646.6486
    4565    4597.8302
    4566    4615.6527
    4567    4600.1262
    4568    4485.0355
    4569    4449.2004
    4570    4615.4164
    4571    4594.9375
    4572    4644.9833
    4573    4555.6323
    4574    4642.2541
    4575    4560.4087
    4576    4616.2969
    4577    4690.6141
    4578    4618.3471
    4579    4708.0378
    4580    4668.2627
    4581    4698.5136
    4582    4739.1591
    4583    4644.7827
    4584    4613.0957
    4585    4729.9235
    4586    4834.0665
    4587    4696.7320
    4588    4690.1242
    4589    4671.7378
    4590    4658.0310
    4591    4647.8268
    4592    4714.5683
    4593    4635.7199
    4594    4706.5859
    4595    4755.7758
    4596    4772.5288
    4597    4874.3241
    4598    4855.7727
    4599    4752.9662
    4600    4872.6717
    4601    4758.9210
    4602    4691.7026
    4603    4778.1794
    4604    4798.7888
    4605    4830.5076
    4606    4705.6998
    4607    4864.1346
    4608    4699.4970
    4609    4819.8962
    4610    4683.2404
    4611    4735.3583
    4612    4758.7669
    4613    4820.8911
    4614    4780.1569
    4615    4696.4497
    4616    4711.8449
    4617    4778.2922
    4618    4933.7932
    4619    4854.2271
    4620    4896.1633
    4621    4810.8728
    4622    4786.8568
    4623    4785.5341
    4624    4865.1722
    4625    4792.6994
    4626    4890.0464
    4627    4700.7786
    4628    4716.9673
    4629    4776.6437
    4630    4871.5743
    4631    4904.6413
    4632    4936.9687
    4633    4750.4978
    4634    4825.3731
    4635    4952.8401
    4636    4847.4091
    4637    4864.9792
    4638    4809.2454
    4639    4775.6152
    4640    4684.7217
    4641    4724.8101
    4642    4770.6252
    4643    4617.7387
    4644    4789.6800
    4645    4662.8836
    4646    4811.0320
    4647    4722.5982
    4648    4803.8959
    4649    4732.9037
    4650    4861.4062
    4651    4767.7340
    4652    4780.9942
    4653    4918.3878
    4654    4601.3834
    4655    4900.1378
    4656    4802.2753
    4657    4866.4706
    4658    4870.5494
    4659    4829.4712
    4660    4986.3371
    4661    4897.1265
    4662    4876.8708
    4663    4850.2852
    4664    4757.9983
    4665    4808.4675
    4666    4863.5741
    4667    4875.4075
    4668    4697.4460
    4669    4860.2017
    4670    4928.5586
    4671    4807.1506
    4672    4818.2689
    4673    4772.0933
    4674    4789.7247
    4675    4750.2102
    4676    4771.1831
    4677    4928.9367
    4678    4870.4296
    4679    4879.5149
    4680    4742.2421
    4681    5026.9372
    4682    4888.9791
    4683    4924.5424
    4684    4843.0736
    4685    4835.9297
    4686    4817.9180
    4687    4908.1568
    4688    4928.5187
    4689    5048.2543
    4690    4892.9046
    4691    4795.4953
    4692    4920.4290
    4693    4822.9967
    4694    4936.2549
    4695    4919.7262
    4696    4840.6758
    4697    4892.3349
    4698    4930.0356
    4699    4896.5084
    4700    4994.2628
    4701    5066.1652
    4702    4781.4459
    4703    5037.5891
    4704    4881.7165
    4705    4961.8575
    4706    4979.7950
    4707    4954.0813
    4708    4938.8850
    4709    5064.3551
    4710    4907.3045
    4711    4863.4242
    4712    5005.3654
    4713    5065.9214
    4714    4991.2032
    4715    4975.6819
    4716    4926.8519
    4717    4956.1092
    4718    5002.2286
    4719    4983.7546
    4720    5058.5058
    4721    5050.7304
    4722    5166.6378
    4723    4884.7792
    4724    5112.0258
    4725    4953.1923
    4726    5106.0455
    4727    4970.1436
    4728    4923.3939
    4729    5026.9233
    4730    4928.7554
    4731    4907.1893
    4732    4799.8280
    4733    4812.3721
    4734    4911.8512
    4735    4843.2242
    4736    4881.1190
    4737    4950.9778
    4738    4982.2542
    4739    4824.8022
    4740    4796.3916
    4741    4771.3539
    4742    4694.1317
    4743    4790.3934
    4744    4744.1609
    4745    4847.4373
    4746    4799.0911
    4747    4860.6674
    4748    4940.1008
    4749    4883.4640
    4750    4807.6798
    4751    4798.8231
    4752    4819.1181
    4753    4739.9776
    4754    4727.9079
    4755    4831.8331
    4756    4856.1973
    4757    4767.3031
    4758    4856.4226
    4759    4877.2284
    4760    4835.7865
    4761    5014.4160
    4762    4880.8907
    4763    4790.4098
    4764    4747.6385
    4765    4798.1061
    4766    4875.8050
    4767    4567.4278
    4768    4854.2264
    4769    4850.7746
    4770    4895.3763
    4771    4751.8826
    4772    4761.5806
    4773    4874.1465
    4774    4913.0101
    4775    4900.5880
    4776    4821.7600
    4777    4841.3898
    4778    4814.0669
    4779    4965.9115
    4780    4877.6346
    4781    4910.9711
    4782    4939.6610
    4783    4832.3796
    4784    4948.0570
    4785    4885.3487
    4786    4978.1733
    4787    4883.9524
    4788    4890.8729
    4789    5067.4480
    4790    4944.8210
    4791    5027.1359
    4792    4973.2722
    4793    4979.9387
    4794    4959.2939
    4795    4955.0626
    4796    4808.8834
    4797    4822.3389
    4798    4798.1180
    4799    4912.6050
    4800    4818.7592
    4801    4858.1046
    4802    4857.0812
    4803    4902.4747
    4804    4871.0968
    4805    4794.7484
    4806    4771.1482
    4807    4854.7528
    4808    4798.8063
    4809    4894.9607
    4810    4791.5361
    4811    4643.7095
    4812    4740.3175
    4813    4821.4740
    4814    4808.3898
    4815    4812.9761
    4816    4812.2350
    4817    4793.4246
    4818    4736.0732
    4819    4694.6312
    4820    4764.0974
    4821    4847.8308
    4822    4743.7232
    4823    4842.7578
    4824    4874.8428
    4825    4880.0442
    4826    4850.6756
    4827    4968.4171
    4828    4956.4138
    4829    5002.4152
    4830    4927.5013
    4831    4964.2056
    4832    5026.5302
    4833    5012.8398
    4834    4960.8988
    4835    5001.8359
    4836    4980.0843
    4837    4880.1055
    4838    4897.6640
    4839    4981.0445
    4840    4853.5522
    4841    5032.3497
    4842    4926.3830
    4843    5033.5246
    4844    4867.4525
    4845    4824.5726
    4846    4997.1470
    4847    4997.6222
    4848    4841.5971
    4849    4934.9410
    4850    4769.4103
    4851    4949.3837
    4852    4786.4759
    4853    4885.7405
    4854    4837.3318
    4855    4922.2467
    4856    4971.8272
    4857    4850.9766
    4858    4921.3461
    4859    4983.8907
    4860    4987.3061
    4861    4958.2822
    4862    4851.8205
    4863    5026.5203
    4864    5020.5463
    4865    4924.0114
    4866    5016.7564
    4867    4944.4763
    4868    4910.8007
    4869    4904.5014
    4870    4981.4321
    4871    4818.2029
    4872    5061.2613
    4873    4974.6751
    4874    4880.9288
    4875    4758.0021
    4876    4900.6280
    4877    4815.6647
    4878    4947.7829
    4879    4821.0701
    4880    4899.5183
    4881    5019.6236
    4882    5096.1101
    4883    5044.4647
    4884    5085.6573
    4885    4993.6200
    4886    4870.0677
    4887    4852.2729
    4888    5012.1480
    4889    5077.7800
    4890    5039.9526
    4891    4826.7551
    4892    5025.6958
    4893    4919.2739
    4894    5041.9543
    4895    5009.9891
    4896    4983.8955
    4897    4967.4509
    4898    4878.2623
    4899    4937.9515
    4900    4980.6986
    4901    4976.9479
    4902    4947.5252
    4903    5008.3456
    4904    5029.6575
    4905    4867.5449
    4906    4991.0553
    4907    4940.3952
    4908    4965.2553
    4909    4976.2096
    4910    5007.4806
    4911    5055.7953
    4912    4866.2170
    4913    4912.7874
    4914    4710.1401
    4915    4844.0981
    4916    4814.5224
    4917    4858.8158
    4918    4883.8207
    4919    4862.8704
    4920    4915.2208
    4921    4846.0864
    4922    4962.0144
    4923    5033.0974
    4924    5063.0728
    4925    4902.4036
    4926    5005.0936
    4927    4917.3685
    4928    4933.3445
    4929    4968.9410
    4930    4997.4584
    4931    5082.8767
    4932    5001.7116
    4933    5181.2402
    4934    5006.0628
    4935    4989.5829
    4936    5071.6901
    4937    4991.2967
    4938    5021.7833
    4939    5120.2618
    4940    5100.7649
    4941    4945.2427
    4942    5062.9514
    4943    5021.0538
    4944    5055.8616
    4945    5020.9277
    4946    5059.6195
    4947    5079.9354
    4948    5091.4037
    4949    5013.3905
    4950    5008.2334
    4951    5114.3107
    4952    4981.6866
    4953    5050.9917
    4954    5022.2232
    4955    5061.4365
    4956    5159.7918
    4957    5114.2277
    4958    5042.1536
    4959    5006.1272
    4960    4952.6225
    4961    4978.5419
    4962    5072.4700
    4963    4900.0694
    4964    5013.2694
    4965    4829.5031
    4966    4943.5869
    4967    4932.2988
    4968    4906.5250
    4969    4907.5653
    4970    4911.6358
    4971    5022.3594
    4972    4894.5082
    4973    4891.9594
    4974    4789.2492
    4975    4997.1845
    4976    4870.9994
    4977    5004.7911
    4978    4985.5819
    4979    4894.2229
    4980    4949.1300
    4981    4961.6632
    4982    4985.4773
    4983    4902.9169
    4984    5136.1670
    4985    5096.2620
    4986    4975.9158
    4987    5031.8328
    4988    5064.4967
    4989    4926.1320
    4990    5081.1550
    4991    5013.6058
    4992    5046.0989
    4993    4925.9925
    4994    4998.0553
    4995    4937.4000
    4996    4842.0447
    4997    4931.4976
    4998    5022.1417
    4999    4942.2588
    5000    4943.5737
    5001    4868.2079
    5002    4858.5213
    5003    4907.9853
    5004    4941.6350
    5005    4883.0357
    5006    4833.1900
    5007    4812.4278
    5008    4912.2718
    5009    4914.4660
    5010    4858.0295
    5011    4979.1551
    5012    5133.2876
    5013    4977.0337
    5014    4915.0431
    5015    4964.1883
    5016    5135.3865
    5017    4933.6320
    5018    4935.5549
    5019    5109.4684
    5020    5027.0277
    5021    4957.2113
    5022    4908.3974
    5023    4869.9642
    5024    4980.4644
    5025    5032.5697
    5026    5077.5766
    5027    4945.1599
    5028    4879.7276
    5029    4802.5270
    5030    4991.9698
    5031    4981.2052
    5032    4896.1054
    5033    5136.3866
    5034    4917.3833
    5035    4976.3907
    5036    5031.4912
    5037    5020.0173
    5038    4899.1205
    5039    5015.5400
    5040    4928.3763
    5041    4989.2023
    5042    4958.8823
    5043    4986.0574
    5044    4858.2037
    5045    4918.9007
    5046    4962.7891
    5047    4983.8092
    5048    5019.2424
    5049    4952.7576
    5050    4952.6748
    5051    4874.1710
    5052    4841.4298
    5053    4806.0899
    5054    4954.4697
    5055    4879.7701
    5056    4828.3572
    5057    4771.2056
    5058    5055.5912
    5059    4848.2126
    5060    4862.9924
    5061    5125.9232
    5062    5062.5885
    5063    4795.4331
    5064    4904.6471
    5065    5000.3701
    5066    4897.8597
    5067    4982.5562
    5068    4986.2830
    5069    4902.4799
    5070    4955.6215
    5071    4930.7255
    5072    4847.8085
    5073    5023.1048
    5074    5093.1731
    5075    5140.6306
    5076    4787.0035
    5077    4939.7279
    5078    4901.1815
    5079    4886.4445
    5080    4941.3845
    5081    4989.3781
    5082    4851.8739
    5083    4895.3334
    5084    4942.1647
    5085    4957.3563
    5086    4885.2827
    5087    4882.9203
    5088    4980.4530
    5089    4805.0672
    5090    4973.4383
    5091    4986.4291
    5092    4852.8627
    5093    4894.5798
    5094    4970.5813
    5095    5022.6733
    5096    4995.2544
    5097    4829.5881
    5098    4921.1302
    5099    4926.9035
    5100    4930.3058
    5101    4776.0160
    5102    4795.4300
    5103    4847.4664
    5104    4871.3439
    5105    4909.8222
    5106    4932.2678
    5107    4916.1660
    5108    4912.5076
    5109    4964.0685
    5110    4877.9376
    5111    4896.8330
    5112    4770.0059
    5113    4793.2669
    5114    5058.9417
    5115    4930.3556
    5116    4929.1717
    5117    5049.4891
    5118    4896.1070
    5119    4870.2489
    5120    4930.5452
    5121    4950.3343
    5122    5036.4907
    5123    4899.2913
    5124    4845.9246
    5125    4952.5503
    5126    5088.1490
    5127    5022.3303
    5128    4960.6952
    5129    4870.0169
    5130    4876.2014
    5131    4871.0246
    5132    4970.2491
    5133    4968.0847
    5134    4894.5256
    5135    4923.4404
    5136    4932.7200
    5137    4831.6143
    5138    5032.7796
    5139    5003.2143
    5140    4930.8973
    5141    4918.6698
    5142    4905.3576
    5143    5028.9725
    5144    4889.0997
    5145    4922.8563
    5146    4890.8603
    5147    4978.1309
    5148    4859.0574
    5149    4928.1955
    5150    4842.5731
    5151    4994.0231
    5152    5019.9750
    5153    5022.4811
    5154    4842.7613
    5155    5014.3832
    5156    4856.1030
    5157    4956.5348
    5158    4865.2652
    5159    4840.6087
    5160    4931.9241
    5161    4918.2762
    5162    4977.7243
    5163    4989.0089
    5164    4891.4316
    5165    4806.5700
    5166    4834.5984
    5167    4931.1028
    5168    4850.9601
    5169    4961.1150
    5170    4888.2547
    5171    4883.6550
    5172    4907.2587
    5173    4947.1795
    5174    5040.7965
    5175    5041.1965
    5176    5050.5240
    5177    4837.0152
    5178    4980.5232
    5179    4987.2311
    5180    4904.4388
    5181    4921.3555
    5182    4991.8910
    5183    4986.1432
    5184    4962.3925
    5185    5007.9189
    5186    4974.0722
    5187    4925.4352
    5188    5071.7748
    5189    4987.8179
    5190    4944.6722
    5191    5032.1621
    5192    5030.3120
    5193    4870.9325
    5194    4855.8307
    5195    4907.8321
    5196    4994.2487
    5197    4942.7026
    5198    4982.2746
    5199    4938.1463
    5200    4990.9621
    5201    4957.8286
    5202    5049.5501
    5203    4939.5804
    5204    5099.0291
    5205    4993.1941
    5206    5091.6457
    5207    5009.8301
    5208    4954.6764
    5209    5037.5736
    5210    5093.3833
    5211    5025.6291
    5212    5021.2647
    5213    4938.6407
    5214    4931.4457
    5215    4907.8123
    5216    4910.6450
    5217    4939.9973
    5218    4885.5142
    5219    5084.3871
    5220    5029.9301
    5221    4987.0400
    5222    4877.8293
    5223    5017.6945
    5224    4868.4354
    5225    4911.1333
    5226    4891.1789
    5227    4954.1137
    5228    5092.0545
    5229    4900.1439
    5230    4864.2664
    5231    4748.9538
    5232    4803.2965
    5233    4831.4781
    5234    4813.1121
    5235    4906.9020
    5236    5052.6239
    5237    5000.8613
    5238    5033.4737
    5239    5021.7084
    5240    4906.1305
    5241    4872.2998
    5242    4842.6843
    5243    4915.1528
    5244    4832.1420
    5245    4936.2975
    5246    4903.1713
    5247    4913.3670
    5248    4875.9633
    5249    4974.8651
    5250    5014.8759
    5251    4940.8231
    5252    4943.7168
    5253    4877.8336
    5254    4889.4372
    5255    4836.2445
    5256    4883.7786
    5257    4892.9602
    5258    5002.2283
    5259    4971.5344
    5260    4976.7798
    5261    4844.5919
    5262    5022.3648
    5263    5114.2081
    5264    4905.8745
    5265    4939.1860
    5266    5037.4264
    5267    4932.7262
    5268    4888.6525
    5269    4847.0875
    5270    4854.4501
    5271    4889.5163
    5272    4825.5689
    5273    4874.2527
    5274    4846.6806
    5275    4799.8495
    5276    4759.6056
    5277    4979.5717
    5278    4919.2524
    5279    4892.1450
    5280    4924.9000
    5281    4896.2611
    5282    4905.7378
    5283    4956.4536
    5284    4954.2003
    5285    4814.7665
    5286    4806.2064
    5287    4868.8194
    5288    4825.7250
    5289    4814.2041
    5290    4899.6546
    5291    4825.0552
    5292    4963.6535
    5293    4907.0293
    5294    4877.2758
    5295    4906.0658
    5296    4847.3516
    5297    4789.7709
    5298    4732.3390
    5299    4853.8291
    5300    4788.0807
    5301    4864.9847
    5302    4802.4912
    5303    4832.5963
    5304    4849.1157
    5305    4722.2674
    5306    4710.4159
    5307    4720.1641
    5308    4860.0360
    5309    4807.5569
    5310    4912.5121
    5311    4819.2212
    5312    4975.4348
    5313    4937.4331
    5314    4829.1202
    5315    4887.7551
    5316    4730.2193
    5317    4905.8181
    5318    4858.0518
    5319    4979.7950
    5320    4864.1675
    5321    4869.3234
    5322    5056.5446
    5323    4893.9464
    5324    5073.4633
    5325    4872.3955
    5326    4896.1777
    5327    4888.3919
    5328    4865.6035
    5329    4869.0457
    5330    4896.0753
    5331    4913.8898
    5332    4877.2239
    5333    4962.8704
    5334    4987.8764
    5335    4948.3613
    5336    4921.8668
    5337    4866.6409
    5338    4778.8151
    5339    4899.4034
    5340    4788.1986
    5341    4853.1596
    5342    5040.3324
    5343    4901.0891
    5344    5037.8650
    5345    4937.6367
    5346    5022.8975
    5347    4897.1217
    5348    4827.4901
    5349    4712.9308
    5350    5017.1542
    5351    4824.5175
    5352    4889.4610
    5353    4900.4979
    5354    4895.0181
    5355    5082.3674
    5356    5022.3943
    5357    5066.4486
    5358    4902.2258
    5359    5096.9168
    5360    4828.0685
    5361    4931.6108
    5362    4753.3823
    5363    4991.3059
    5364    4833.6390
    5365    4977.5210
    5366    4998.2191
    5367    4967.4588
    5368    4970.5572
    5369    5003.4317
    5370    4973.0797
    5371    4929.6355
    5372    4876.0495
    5373    4916.2252
    5374    4991.6704
    5375    5014.0580
    5376    5012.2708
    5377    4830.6750
    5378    4959.8827
    5379    4920.9766
    5380    4792.1296
    5381    4899.6215
    5382    4962.4734
    5383    4868.5003
    5384    4856.6542
    5385    4975.8938
    5386    4840.9549
    5387    4940.2591
    5388    4999.0319
    5389    4774.0670
    5390    4811.0610
    5391    4944.7782
    5392    4837.1001
    5393    4793.1745
    5394    5000.8260
    5395    4806.9634
    5396    4882.0002
    5397    4847.2253
    5398    4666.8309
    5399    4831.2072
    5400    4748.1208
    5401    4838.6191
    5402    4806.0300
    5403    4934.3641
    5404    4843.4906
    5405    4911.4193
    5406    4833.4493
    5407    4864.2884
    5408    4847.2273
    5409    4791.0909
    5410    4970.3280
    5411    4874.3857
    5412    4894.9100
    5413    4899.5516
    5414    4925.2604
    5415    4914.7423
    5416    4815.7948
    5417    4916.2760
    5418    4976.8781
    5419    4791.3620
    5420    4958.8637
    5421    4783.8923
    5422    4916.8374
    5423    4965.9363
    5424    4939.2353
    5425    4766.2033
    5426    4950.6754
    5427    4944.7922
    5428    4914.9043
    5429    4895.0621
    5430    5017.5283
    5431    4901.9601
    5432    4894.3382
    5433    4755.1874
    5434    4910.4018
    5435    4834.8962
    5436    4816.1588
    5437    4930.2993
    5438    4926.9327
    5439    4890.5831
    5440    4874.9334
    5441    4826.5495
    5442    4722.0122
    5443    4863.5098
    5444    4891.1599
    5445    4916.7237
    5446    4874.4971
    5447    4868.0260
    5448    4954.0937
    5449    5006.5185
    5450    4875.2723
    5451    4861.3542
    5452    4887.9020
    5453    4842.4072
    5454    4783.2642
    5455    4802.5345
    5456    4795.5614
    5457    4804.3521
    5458    4979.7293
    5459    4894.0694
    5460    4980.2033
    5461    4866.5258
    5462    4862.4525
    5463    4727.8137
    5464    4804.7940
    5465    4849.2915
    5466    4874.6374
    5467    4883.5501
    5468    4930.9063
    5469    4867.2658
    5470    4785.6751
    5471    5010.0384
    5472    4842.6733
    5473    4924.1440
    5474    4958.4673
    5475    4903.5734
    5476    4935.4259
    5477    4937.7547
    5478    4885.4303
    5479    4913.3998
    5480    4863.4344
    5481    4959.7215
    5482    5020.8679
    5483    4970.1852
    5484    4978.3915
    5485    4917.1445
    5486    4856.6862
    5487    4905.1908
    5488    4905.2532
    5489    4873.0387
    5490    4898.4917
    5491    5046.7097
    5492    4853.6313
    5493    5071.1185
    5494    4924.6555
    5495    4832.6237
    5496    4800.3229
    5497    4799.5655
    5498    4991.1359
    5499    4920.2909
    5500    4919.5826
    5501    4739.3585
    5502    4822.6200
    5503    4862.8869
    5504    4734.6131
    5505    4805.9637
    5506    4740.5203
    5507    4852.1114
    5508    4803.3357
    5509    4785.3327
    5510    4897.1110
    5511    4718.0844
    5512    4786.4681
    5513    4768.3408
    5514    4882.5399
    5515    4732.8017
    5516    4800.7098
    5517    4805.4044
    5518    4811.4841
    5519    4783.5937
    5520    4670.7249
    5521    4799.4032
    5522    4866.6670
    5523    4717.7738
    5524    4651.8317
    5525    4818.9105
    5526    4848.3709
    5527    4937.9159
    5528    4838.4517
    5529    4778.8586
    5530    4790.8575
    5531    4779.3873
    5532    4765.3126
    5533    4680.8497
    5534    4616.8353
    5535    4705.0102
    5536    4645.9862
    5537    4657.2537
    5538    4661.7302
    5539    4613.9999
    5540    4677.0789
    5541    4675.8578
    5542    4654.5617
    5543    4827.0297
    5544    4846.4249
    5545    4836.4854
    5546    4772.5006
    5547    4808.0251
    5548    4792.7801
    5549    4801.1300
    5550    4811.8740
    5551    4803.1017
    5552    4732.7470
    5553    4604.7117
    5554    4731.0041
    5555    4835.3155
    5556    4787.5252
    5557    4754.6935
    5558    4760.2125
    5559    4871.0985
    5560    4807.7709
    5561    4789.4375
    5562    4982.3048
    5563    4813.4633
    5564    4884.2794
    5565    4786.7440
    5566    4896.9354
    5567    4882.9097
    5568    4843.3112
    5569    4826.5944
    5570    4969.2279
    5571    4697.7285
    5572    4828.7785
    5573    4813.9633
    5574    4857.3223
    5575    4857.5376
    5576    4855.4576
    5577    4942.6879
    5578    4847.7070
    5579    4887.0300
    5580    4891.5651
    5581    4929.3372
    5582    4901.7220
    5583    4838.3104
    5584    4870.8616
    5585    4868.9803
    5586    4856.0216
    5587    4885.6850
    5588    4869.6323
    5589    4842.4114
    5590    4937.6108
    5591    4851.3629
    5592    4988.8346
    5593    4798.2834
    5594    4768.7556
    5595    4868.8112
    5596    4793.2810
    5597    4799.4505
    5598    4802.4690
    5599    4918.7704
    5600    4708.2319
    5601    4674.6661
    5602    4834.1407
    5603    4869.7280
    5604    4873.0806
    5605    4873.0878
    5606    4858.6910
    5607    4821.7276
    5608    4744.8703
    5609    4857.0797
    5610    4787.2786
    5611    4808.4742
    5612    4854.3234
    5613    4803.0123
    5614    4699.1020
    5615    4830.8719
    5616    4733.1496
    5617    4805.9310
    5618    4854.3717
    5619    4761.9980
    5620    4927.5192
    5621    4833.4233
    5622    4962.4153
    5623    4837.1916
    5624    4931.6586
    5625    4944.2012
    5626    4842.2020
    5627    5004.6105
    5628    4855.2507
    5629    4908.0114
    5630    4910.7401
    5631    4804.6703
    5632    4867.3422
    5633    4784.7892
    5634    4859.4738
    5635    4933.4349
    5636    4877.4848
    5637    4945.0915
    5638    4990.6506
    5639    4916.2602
    5640    4868.2411
    5641    4826.8108
    5642    4869.3653
    5643    4858.6194
    5644    4718.4561
    5645    4763.6677
    5646    4809.5589
    5647    4803.7961
    5648    4603.9904
    5649    4779.9566
    5650    4692.3508
    5651    4883.6750
    5652    4846.7432
    5653    4710.1437
    5654    4738.8519
    5655    4811.8549
    5656    4797.0798
    5657    4809.8850
    5658    4762.0753
    5659    4643.8793
    5660    4645.2204
    5661    4614.3217
    5662    4749.6186
    5663    4899.9711
    5664    4746.5253
    5665    4746.6758
    5666    4737.0039
    5667    4770.4011
    5668    4732.8802
    5669    4638.4351
    5670    4764.6107
    5671    4689.0144
    5672    4683.5619
    5673    4769.0597
    5674    4698.4451
    5675    4732.1880
    5676    4658.8861
    5677    4722.6872
    5678    4619.3922
    5679    4682.0968
    5680    4653.7702
    5681    4733.8221
    5682    4658.1063
    5683    4785.7698
    5684    4762.8281
    5685    4722.0193
    5686    4804.1187
    5687    4820.2722
    5688    4741.5834
    5689    4695.8806
    5690    4931.2118
    5691    4708.0221
    5692    4673.0025
    5693    4738.2452
    5694    4551.8474
    5695    4493.7960
    5696    4727.8303
    5697    4835.6712
    5698    4687.1268
    5699    4643.4175
    5700    4635.3976
    5701    4746.9929
    5702    4855.4322
    5703    4723.0134
    5704    4695.6727
    5705    4804.8400
    5706    4604.3773
    5707    4710.0216
    5708    4659.2072
    5709    4785.5440
    5710    4749.0717
    5711    4754.0828
    5712    4784.2502
    5713    4705.9618
    5714    4722.6725
    5715    4636.9314
    5716    4822.4831
    5717    4720.1041
    5718    4813.9896
    5719    4697.1341
    5720    4779.8559
    5721    4825.9793
    5722    4680.3704
    5723    4766.7725
    5724    4807.5634
    5725    4916.4508
    5726    4782.3017
    5727    4887.4271
    5728    4857.4641
    5729    4777.0234
    5730    4821.2121
    5731    4875.7925
    5732    4914.3800
    5733    4859.6705
    5734    4788.8372
    5735    4963.6491
    5736    4815.6868
    5737    4856.3764
    5738    4749.0366
    5739    4821.6739
    5740    4666.5812
    5741    4837.2857
    5742    4676.6084
    5743    4740.9135
    5744    4887.1537
    5745    4881.5521
    5746    4926.5098
    5747    4936.3592
    5748    4832.6495
    5749    4966.0170
    5750    4933.6215
    5751    4908.4906
    5752    4738.6129
    5753    4806.1178
    5754    4870.5734
    5755    4938.8860
    5756    4832.1770
    5757    4902.9702
    5758    4941.9678
    5759    4901.3575
    5760    4638.5740
    5761    4908.3895
    5762    4966.3653
    5763    4835.0022
    5764    4712.1098
    5765    4905.8885
    5766    4805.3122
    5767    4812.3412
    5768    4767.8412
    5769    4779.1325
    5770    4737.3291
    5771    4751.1961
    5772    4792.8712
    5773    4829.5832
    5774    4784.9895
    5775    4800.4231
    5776    4863.7468
    5777    4821.3017
    5778    4882.5416
    5779    4797.7870
    5780    4885.1694
    5781    4878.8338
    5782    4765.8858
    5783    4744.5002
    5784    4729.3036
    5785    4724.2878
    5786    4882.3793
    5787    4775.3449
    5788    4734.9226
    5789    4867.4714
    5790    5001.2041
    5791    4980.9019
    5792    4859.2227
    5793    4785.4617
    5794    4811.9718
    5795    4889.7776
    5796    4810.6764
    5797    4924.2309
    5798    4861.3583
    5799    4950.2180
    5800    4882.3293
    5801    4949.5907
    5802    4912.2506
    5803    4947.3613
    5804    5011.8547
    5805    4975.7206
    5806    5051.6314
    5807    5054.4840
    5808    4876.6851
    5809    4854.6805
    5810    4811.2468
    5811    4820.4520
    5812    4958.5951
    5813    4819.2308
    5814    4785.2114
    5815    4868.7858
    5816    4857.3806
    5817    4886.0864
    5818    4850.7529
    5819    4815.9031
    5820    4932.2454
    5821    4900.3956
    5822    4885.5098
    5823    4798.0490
    5824    4791.9759
    5825    4878.8921
    5826    4735.3278
    5827    4939.5882
    5828    4720.6410
    5829    4906.2240
    5830    4849.4079
    5831    4828.4451
    5832    4862.6434
    5833    4805.5283
    5834    4839.2947
    5835    4738.4467
    5836    4737.1393
    5837    4815.5168
    5838    4836.7624
    5839    4800.3673
    5840    4719.6447
    5841    4756.5071
    5842    4843.9166
    5843    4776.3593
    5844    4819.7614
    5845    4715.1679
    5846    4850.0435
    5847    4728.2284
    5848    4884.3111
    5849    4751.3105
    5850    4724.4436
    5851    4801.2893
    5852    4935.7546
    5853    4772.2347
    5854    4727.3745
    5855    4805.7152
    5856    4762.8893
    5857    4701.6549
    5858    4786.4155
    5859    4755.4094
    5860    4645.0460
    5861    4878.0980
    5862    4735.7664
    5863    4869.1243
    5864    4929.5391
    5865    4837.2998
    5866    4807.3808
    5867    4889.1080
    5868    4845.1107
    5869    4880.6817
    5870    4826.8045
    5871    4750.7481
    5872    4691.0320
    5873    4858.2623
    5874    4827.2723
    5875    4778.0611
    5876    4712.0592
    5877    4821.2224
    5878    4717.3842
    5879    4740.0382
    5880    4817.0547
    5881    4848.0869
    5882    4866.8584
    5883    4803.9693
    5884    4750.8344
    5885    4871.5136
    5886    4854.9188
    5887    4834.6630
    5888    4796.2430
    5889    4740.3727
    5890    4695.6263
    5891    4792.2708
    5892    4893.8844
    5893    4910.9143
    5894    4849.7705
    5895    4775.9191
    5896    4845.2142
    5897    4806.0445
    5898    4764.8130
    5899    4746.5175
    5900    4832.0034
    5901    4894.4930
    5902    4885.3937
    5903    4743.2374
    5904    4873.7433
    5905    4790.1445
    5906    4726.4024
    5907    4732.7171
    5908    4805.8584
    5909    4850.4721
    5910    4870.8635
    5911    4697.5772
    5912    4879.6606
    5913    4977.6706
    5914    4865.3103
    5915    4709.1509
    5916    4863.9643
    5917    4983.2247
    5918    4847.8995
    5919    4899.6654
    5920    4879.1997
    5921    4789.2023
    5922    4746.4795
    5923    4746.3934
    5924    4717.4275
    5925    4660.2134
    5926    4796.6205
    5927    4660.8978
    5928    4791.5440
    5929    4663.1521
    5930    4617.1560
    5931    4639.7640
    5932    4786.0867
    5933    5003.1440
    5934    4872.6539
    5935    4869.9452
    5936    4781.9841
    5937    4793.6314
    5938    4810.7204
    5939    4771.0627
    5940    4685.3763
    5941    4806.8061
    5942    4882.4728
    5943    4806.3164
    5944    4714.7096
    5945    4900.0106
    5946    4813.2594
    5947    4732.6181
    5948    4767.3949
    5949    4888.1567
    5950    4825.2616
    5951    4801.1936
    5952    4886.9852
    5953    4927.0254
    5954    4942.2172
    5955    4946.4521
    5956    4852.9036
    5957    4780.9652
    5958    4893.1054
    5959    4948.2665
    5960    4870.8830
    5961    4817.4527
    5962    4871.5373
    5963    4926.8808
    5964    4895.5515
    5965    4867.8623
    5966    4708.8533
    5967    4793.8694
    5968    4780.9800
    5969    4898.7232
    5970    5062.8552
    5971    4918.0397
    5972    4844.8591
    5973    4930.1971
    5974    4835.7560
    5975    4846.6783
    5976    4748.4192
    5977    4669.4846
    5978    4698.5973
    5979    4716.5357
    5980    4859.7322
    5981    4660.8389
    5982    4831.5304
    5983    4657.3868
    5984    4567.3790
    5985    4793.5509
    5986    4760.6966
    5987    4849.0338
    5988    4768.1509
    5989    4783.3426
    5990    4861.4865
    5991    4781.1997
    5992    4694.7017
    5993    4768.0884
    5994    4874.1132
    5995    4973.1529
    5996    4970.8281
    5997    4859.7803
    5998    4803.1356
    5999    4667.7616
    6000    4986.2563
    6001    4833.1595
    6002    4820.5688
    6003    4825.6341
    6004    4942.4306
    6005    4858.7365
    6006    4933.2339
    6007    4864.5672
    6008    4850.6331
    6009    4886.9342
    6010    4770.8604
    6011    4857.8136
    6012    4788.5423
    6013    4863.5151
    6014    4861.3556
    6015    4933.4735
    6016    4927.7011
    6017    4781.0833
    6018    4785.7390
    6019    4700.8355
    6020    4792.1069
    6021    4801.4225
    6022    4872.0955
    6023    4845.3415
    6024    4837.4954
    6025    4752.4320
    6026    4970.2776
    6027    4770.5238
    6028    4795.2875
    6029    4805.8584
    6030    4870.3500
    6031    4855.9702
    6032    4816.4486
    6033    4894.0890
    6034    4921.1600
    6035    4814.7522
    6036    4855.4094
    6037    4845.7851
    6038    4754.2548
    6039    4745.8044
    6040    4747.5605
    6041    4704.6285
    6042    4752.3205
    6043    4592.5895
    6044    4694.4528
    6045    4624.0358
    6046    4713.8338
    6047    4848.5161
    6048    4626.7292
    6049    4698.1141
    6050    4843.8086
    6051    4899.1598
    6052    4857.9429
    6053    4793.7928
    6054    4887.8627
    6055    4933.9277
    6056    4911.6200
    6057    4826.7351
    6058    4803.6126
    6059    4876.2601
    6060    4837.8122
    6061    4943.6316
    6062    4844.7911
    6063    4749.3860
    6064    4800.7620
    6065    4671.4606
    6066    4777.1684
    6067    4978.7118
    6068    4891.3798
    6069    4858.1959
    6070    4751.1835
    6071    4859.2945
    6072    4867.8219
    6073    4766.3932
    6074    4914.0241
    6075    4960.2130
    6076    4933.4837
    6077    4879.4902
    6078    4786.9416
    6079    4694.6268
    6080    4847.5041
    6081    4812.2092
    6082    4763.0342
    6083    4927.8715
    6084    4919.7520
    6085    5022.7133
    6086    4993.3186
    6087    4911.8935
    6088    4893.2965
    6089    4828.5134
    6090    4863.3316
    6091    4847.5737
    6092    4927.7075
    6093    4786.9510
    6094    4849.2488
    6095    4841.0316
    6096    4866.5950
    6097    4865.2199
    6098    4869.6705
    6099    4955.5545
    6100    4911.8077
    6101    4876.7055
    6102    4840.9014
    6103    4980.0200
    6104    4905.4588
    6105    4958.7173
    6106    4909.9605
    6107    4928.8177
    6108    4930.7589
    6109    4919.0914
    6110    4847.0491
    6111    4926.4190
    6112    4850.0717
    6113    4834.4300
    6114    4823.1212
    6115    4834.5556
    6116    4900.8427
    6117    4807.4261
    6118    4948.8092
    6119    4669.7917
    6120    4780.5644
    6121    4675.4950
    6122    4801.4418
    6123    4742.8390
    6124    4589.5445
    6125    4714.6273
    6126    4795.8151
    6127    4778.2485
    6128    4950.6891
    6129    4790.7599
    6130    4818.6410
    6131    4891.3947
    6132    4801.8762
    6133    4798.7744
    6134    4792.6550
    6135    4759.1258
    6136    4638.4543
    6137    4726.0568
    6138    4786.5761
    6139    4548.1587
    6140    4699.0762
    6141    4728.3576
    6142    4831.3141
    6143    4881.4588
    6144    4846.9176
    6145    4818.9329
    6146    4734.6736
    6147    4761.2471
    6148    4882.1772
    6149    4819.0323
    6150    4781.1232
    6151    4837.3568
    6152    4804.8077
    6153    4805.7926
    6154    4828.5558
    6155    4850.8086
    6156    4728.6153
    6157    4848.1405
    6158    4696.8660
    6159    4949.7145
    6160    4821.7455
    6161    4822.8308
    6162    4784.9150
    6163    4823.5069
    6164    4778.3148
    6165    4825.2021
    6166    4909.6499
    6167    4996.1362
    6168    4830.8587
    6169    4951.3546
    6170    4833.7648
    6171    4918.3958
    6172    4837.5283
    6173    4912.7985
    6174    4788.9583
    6175    4855.3192
    6176    4782.4370
    6177    4782.5177
    6178    4764.9832
    6179    4654.5589
    6180    4683.0536
    6181    4718.3632
    6182    4901.5350
    6183    4808.7546
    6184    4647.8963
    6185    4836.0813
    6186    4825.7063
    6187    4740.4464
    6188    4671.9436
    6189    4742.0835
    6190    4772.0521
    6191    4786.1575
    6192    4724.8473
    6193    4786.6492
    6194    4849.0118
    6195    4946.9563
    6196    4977.7779
    6197    4712.7569
    6198    4857.2405
    6199    4812.5666
    6200    4741.3161
    6201    4902.6739
    6202    4894.1434
    6203    4885.5259
    6204    4831.6816
    6205    5015.3414
    6206    4846.3966
    6207    4801.2415
    6208    4790.6214
    6209    4850.6668
    6210    4743.1423
    6211    4849.3360
    6212    4760.0663
    6213    4795.0039
    6214    4851.0613
    6215    4881.1498
    6216    4872.8788
    6217    4917.5234
    6218    4778.8808
    6219    4735.4195
    6220    4651.4884
    6221    4854.1046
    6222    4750.1993
    6223    4638.1654
    6224    4750.0766
    6225    4641.4475
    6226    4747.8431
    6227    4653.7322
    6228    4621.4628
    6229    4711.2065
    6230    4617.5136
    6231    4779.0190
    6232    4730.1564
    6233    4694.1892
    6234    4807.6529
    6235    4729.7096
    6236    4627.1718
    6237    4702.9682
    6238    4779.6142
    6239    4718.4020
    6240    4709.9506
    6241    4827.4411
    6242    4723.8154
    6243    4706.4849
    6244    4763.7391
    6245    4693.3929
    6246    4750.3009
    6247    4715.7265
    6248    4756.8101
    6249    4591.2211
    6250    4907.4120
    6251    4572.5415
    6252    4632.7022
    6253    4735.0279
    6254    4787.7764
    6255    4767.5073
    6256    4765.2286
    6257    4780.4369
    6258    4855.8794
    6259    4798.7578
    6260    4827.4188
    6261    4758.3676
    6262    4695.5675
    6263    4801.6662
    6264    4775.1697
    6265    4773.6060
    6266    4674.7321
    6267    4866.2206
    6268    4796.3896
    6269    4694.0768
    6270    4810.3163
    6271    4647.5884
    6272    4695.6887
    6273    4726.3979
    6274    4818.6754
    6275    4689.8962
    6276    4773.4888
    6277    4825.6907
    6278    4811.4569
    6279    4824.1684
    6280    4863.7728
    6281    4819.7632
    6282    4735.3298
    6283    4621.9005
    6284    4801.6104
    6285    4811.0315
    6286    4894.8236
    6287    4821.8832
    6288    4652.5231
    6289    4700.5371
    6290    4788.2083
    6291    4695.1277
    6292    4769.9337
    6293    4743.7191
    6294    4742.4756
    6295    4676.7693
    6296    4826.3816
    6297    4678.5588
    6298    4695.1767
    6299    4646.8634
    6300    4601.1394
    6301    4674.8944
    6302    4738.4837
    6303    4627.0572
    6304    4779.3709
    6305    4678.6905
    6306    4694.0364
    6307    4600.3179
    6308    4719.0442
    6309    4674.9029
    6310    4772.0104
    6311    4828.5259
    6312    4774.3913
    6313    4666.2803
    6314    4663.6688
    6315    4713.9395
    6316    4776.7579
    6317    4739.2341
    6318    4816.6026
    6319    4799.9502
    6320    4757.0205
    6321    4711.2966
    6322    4741.3992
    6323    4832.6904
    6324    4687.9424
    6325    4910.3054
    6326    4692.3995
    6327    4788.5394
    6328    4865.6273
    6329    4768.8013
    6330    4646.3317
    6331    4697.0824
    6332    4640.3466
    6333    4778.7112
    6334    4809.1203
    6335    4764.3020
    6336    4625.9666
    6337    4705.6486
    6338    4650.0029
    6339    4862.2002
    6340    4784.7306
    6341    4857.0028
    6342    4713.4386
    6343    4699.0802
    6344    4702.0036
    6345    4708.4000
    6346    4711.2452
    6347    4736.6814
    6348    4656.6277
    6349    4727.3994
    6350    4785.2984
    6351    4782.8941
    6352    4828.7231
    6353    4811.7871
    6354    4801.8271
    6355    4763.3951
    6356    4665.9627
    6357    4760.4277
    6358    4671.3690
    6359    4694.2945
    6360    4680.4788
    6361    4698.2949
    6362    4763.4005
    6363    4733.1559
    6364    4746.1140
    6365    4783.0828
    6366    4744.7790
    6367    4711.7729
    6368    4908.9866
    6369    4814.5857
    6370    4758.1880
    6371    4769.0680
    6372    4796.7278
    6373    4805.4524
    6374    4829.7350
    6375    4964.1548
    6376    4877.9052
    6377    4854.1764
    6378    4849.9336
    6379    4809.3695
    6380    4758.4339
    6381    4838.7737
    6382    4668.4084
    6383    4744.9302
    6384    4751.0811
    6385    4819.7461
    6386    4802.3039
    6387    4737.7736
    6388    4756.0771
    6389    4726.2111
    6390    4788.3321
    6391    4931.1269
    6392    4804.0367
    6393    4672.6902
    6394    4849.7910
    6395    4847.3238
    6396    4834.4177
    6397    4843.9161
    6398    4794.5404
    6399    4714.6433
    6400    4805.9677
    6401    4682.1405
    6402    4776.9454
    6403    4794.0378
    6404    4756.7385
    6405    4891.7242
    6406    4695.3065
    6407    4669.1532
    6408    4880.0300
    6409    4913.5152
    6410    4766.3730
    6411    4762.9268
    6412    4893.1783
    6413    4848.2319
    6414    4881.8767
    6415    4702.8971
    6416    4784.4409
    6417    4634.8281
    6418    4917.9419
    6419    4687.2084
    6420    4736.3501
    6421    4661.1932
    6422    4692.1153
    6423    4877.7189
    6424    4872.2221
    6425    4814.9027
    6426    4800.8900
    6427    4792.8336
    6428    4757.8728
    6429    4767.8139
    6430    4932.7988
    6431    4852.2361
    6432    4850.9521
    6433    4677.3370
    6434    4782.9250
    6435    4833.8133
    6436    4831.2318
    6437    4758.2926
    6438    4942.5578
    6439    4858.7241
    6440    4829.4868
    6441    4874.2892
    6442    4891.4961
    6443    4862.2463
    6444    4860.3776
    6445    4883.8067
    6446    4837.1565
    6447    4912.7719
    6448    4893.1753
    6449    4851.3438
    6450    5032.4862
    6451    4729.1166
    6452    4912.5304
    6453    4797.1721
    6454    4901.6463
    6455    4747.3299
    6456    4801.9728
    6457    4776.9203
    6458    4871.0891
    6459    4855.2908
    6460    4841.2794
    6461    4824.3107
    6462    5002.0464
    6463    4849.7332
    6464    4898.7542
    6465    4805.4678
    6466    4937.7244
    6467    4945.1560
    6468    5102.3269
    6469    5036.3308
    6470    4937.4699
    6471    5072.6608
    6472    4953.6695
    6473    4974.6662
    6474    5016.8012
    6475    4818.4461
    6476    4923.3752
    6477    4951.2288
    6478    5073.9607
    6479    4969.5343
    6480    4915.1659
    6481    4909.8413
    6482    4849.9280
    6483    4879.0177
    6484    4918.5086
    6485    4916.9817
    6486    4918.6274
    6487    4880.1378
    6488    4905.2737
    6489    5090.8661
    6490    4991.4257
    6491    4969.0253
    6492    5088.2159
    6493    4920.1205
    6494    5058.7525
    6495    4988.9493
    6496    5019.6705
    6497    4906.9135
    6498    4930.5549
    6499    4931.7249
    6500    4932.7689
    6501    4994.6356
    6502    4984.3275
    6503    4824.1141
    6504    4979.6557
    6505    4917.4879
    6506    4877.6564
    6507    5012.0703
    6508    5115.8013
    6509    4992.7429
    6510    4986.5732
    6511    4937.3690
    6512    4915.0175
    6513    5059.2172
    6514    5043.8890
    6515    5137.9691
    6516    5102.5978
    6517    4901.9072
    6518    5074.9482
    6519    4981.4720
    6520    5091.9144
    6521    5059.6705
    6522    5198.6550
    6523    5181.7705
    6524    5108.1886
    6525    5187.5053
    6526    5158.3217
    6527    5186.2372
    6528    5222.1022
    6529    5120.4101
    6530    5174.8096
    6531    5133.9767
    6532    5185.2409
    6533    5132.7317
    6534    5173.3048
    6535    5121.6078
    6536    5129.8885
    6537    5064.8196
    6538    5024.2521
    6539    5052.0681
    6540    5216.7424
    6541    5187.8386
    6542    5162.9732
    6543    5315.3075
    6544    5237.5091
    6545    5137.1218
    6546    5239.4635
    6547    5092.0434
    6548    5156.3912
    6549    5145.8071
    6550    5142.6264
    6551    5226.3778
    6552    5146.5753
    6553    5190.3614
    6554    5126.2005
    6555    5166.1179
    6556    5150.5754
    6557    5224.9916
    6558    5167.7061
    6559    5223.3767
    6560    5178.5451
    6561    5181.2352
    6562    5195.0822
    6563    5146.4073
    6564    5054.8028
    6565    5097.1604
    6566    5096.3280
    6567    5221.4475
    6568    5015.0128
    6569    5159.1712
    6570    5077.4475
    6571    5209.1851
    6572    5096.9093
    6573    5271.5657
    6574    5154.3428
    6575    5113.7341
    6576    5146.5786
    6577    5187.6210
    6578    4949.7482
    6579    5036.5404
    6580    4968.9173
    6581    5130.9126
    6582    4972.3084
    6583    4964.0668
    6584    4940.5327
    6585    5090.7513
    6586    4991.5474
    6587    5077.8112
    6588    5246.6816
    6589    5231.3672
    6590    5185.0090
    6591    5166.3370
    6592    5049.1802
    6593    5212.4039
    6594    5122.7983
    6595    5255.5163
    6596    5257.9788
    6597    5182.1678
    6598    5095.4037
    6599    5171.6351
    6600    5213.3549
    6601    5329.2200
    6602    5221.1089
    6603    5193.8874
    6604    5249.8236
    6605    5260.0707
    6606    5288.6672
    6607    5523.3577
    6608    5279.3995
    6609    5330.2466
    6610    5195.2374
    6611    5241.1514
    6612    5241.3726
    6613    5293.2927
    6614    5161.8614
    6615    5371.3088
    6616    5404.3576
    6617    5293.7025
    6618    5333.5069
    6619    5311.7427
    6620    5266.5125
    6621    5361.8288
    6622    5279.9502
    6623    5182.4563
    6624    5247.5097
    6625    5246.0076
    6626    5152.4303
    6627    5351.0104
    6628    5274.7561
    6629    5242.5767
    6630    5157.4367
    6631    5195.1214
    6632    5201.1058
    6633    5126.5320
    6634    5238.4411
    6635    5281.4529
    6636    5282.6205
    6637    5325.8696
    6638    5200.3846
    6639    5146.0150
    6640    5197.9976
    6641    5181.2367
    6642    5365.7680
    6643    5099.2996
    6644    5188.7990
    6645    5223.4147
    6646    5048.2222
    6647    5253.4823
    6648    5210.5140
    6649    5146.7027
    6650    5200.8636
    6651    5033.1107
    6652    4981.3264
    6653    5188.3978
    6654    5273.9664
    6655    5264.4767
    6656    5191.2544
    6657    5015.8002
    6658    5148.0696
    6659    5213.4746
    6660    5297.0331
    6661    5111.9331
    6662    5216.4454
    6663    5160.3942
    6664    5176.0950
    6665    5141.5082
    6666    5099.3379
    6667    5188.7544
    6668    5158.1486
    6669    5052.3620
    6670    5151.0636
    6671    5110.2235
    6672    5086.8617
    6673    5142.2857
    6674    5200.8395
    6675    5104.2165
    6676    5098.3883
    6677    5070.8445
    6678    5073.2028
    6679    5048.8254
    6680    4970.7301
    6681    5146.0173
    6682    5197.4297
    6683    5191.3649
    6684    5140.6434
    6685    5051.4469
    6686    5068.2844
    6687    5152.3612
    6688    5116.9930
    6689    4961.2751
    6690    5017.5099
    6691    5097.9284
    6692    5081.2978
    6693    4995.2676
    6694    5022.9498
    6695    4941.7994
    6696    5088.7861
    6697    5071.1011
    6698    5061.6690
    6699    5038.3953
    6700    4977.2859
    6701    4876.5835
    6702    4904.7643
    6703    5071.1839
    6704    4930.9330
    6705    4935.2726
    6706    4869.7286
    6707    4935.6904
    6708    4829.2140
    6709    4880.9455
    6710    4907.6957
    6711    5040.3818
    6712    4959.9729
    6713    4881.3227
    6714    4842.0290
    6715    4958.6889
    6716    5013.5908
    6717    4831.3996
    6718    4978.5251
    6719    4899.1831
    6720    4869.8953
    6721    4780.9709
    6722    4774.5386
    6723    4882.7536
    6724    4855.2430
    6725    4962.0048
    6726    4759.9276
    6727    4839.1247
    6728    4913.0700
    6729    4687.5259
    6730    4723.8995
    6731    4751.1446
    6732    4971.7506
    6733    4665.4749
    6734    4716.1042
    6735    4865.1497
    6736    4852.8634
    6737    4861.0150
    6738    4858.2486
    6739    4848.2223
    6740    4882.2190
    6741    4801.8685
    6742    4811.0302
    6743    4837.5908
    6744    4808.1303
    6745    4795.7022
    6746    4896.9957
    6747    4799.5746
    6748    4851.6443
    6749    4672.2043
    6750    4768.2299
    6751    4869.8843
    6752    5001.3317
    6753    4918.8385
    6754    4975.0899
    6755    4872.7789
    6756    4801.6380
    6757    4794.1957
    6758    4902.6848
    6759    4946.5096
    6760    4816.6986
    6761    4797.3984
    6762    4987.6572
    6763    4857.7495
    6764    4799.2325
    6765    4870.9162
    6766    4842.4310
    6767    4949.5260
    6768    4977.5708
    6769    4935.6958
    6770    4814.7207
    6771    4941.1646
    6772    4926.3225
    6773    5064.8329
    6774    5007.5890
    6775    4908.9596
    6776    4927.3387
    6777    4829.1703
    6778    4940.7272
    6779    4917.9752
    6780    4895.0002
    6781    4938.9074
    6782    4927.7812
    6783    4819.1098
    6784    4925.8653
    6785    4799.9359
    6786    4917.2059
    6787    4889.8143
    6788    4840.1447
    6789    4966.6041
    6790    4885.4327
    6791    4890.4280
    6792    4918.8285
    6793    4893.9182
    6794    4885.8996
    6795    4967.0534
    6796    4913.9377
    6797    4872.6761
    6798    5033.2075
    6799    5060.0754
    6800    4987.0576
    6801    5095.4092
    6802    4971.7249
    6803    5034.4719
    6804    5007.5624
    6805    4965.2679
    6806    5023.0397
    6807    4988.2063
    6808    4967.2154
    6809    4885.0271
    6810    4843.3323
    6811    4846.3898
    6812    4846.2148
    6813    4711.9768
    6814    4929.5898
    6815    4894.4617
    6816    4865.2285
    6817    5084.1590
    6818    4827.7673
    6819    4766.1666
    6820    4856.4557
    6821    4732.5419
    6822    4670.7759
    6823    4855.0543
    6824    4917.9383
    6825    4787.0049
    6826    4748.6961
    6827    4808.6879
    6828    4772.0286
    6829    4843.6442
    6830    4792.9264
    6831    4829.1237
    6832    4917.2870
    6833    4712.1718
    6834    4796.1865
    6835    4792.8825
    6836    4838.4406
    6837    4885.6544
    6838    4689.1380
    6839    4779.5025
    6840    4639.3981
    6841    4631.1138
    6842    4777.4613
    6843    4645.8111
    6844    4856.5013
    6845    4755.2411
    6846    4789.0089
    6847    4832.3694
    6848    4850.0856
    6849    4678.7280
    6850    4699.3208
    6851    4742.3466
    6852    4752.5065
    6853    4767.1156
    6854    4810.5306
    6855    4865.6326
    6856    4917.4561
    6857    4936.3361
    6858    4807.9398
    6859    4726.0083
    6860    4781.6187
    6861    4747.9052
    6862    4799.1660
    6863    4794.9094
    6864    4793.7139
    6865    4763.6114
    6866    4624.0449
    6867    4807.9855
    6868    4690.4496
    6869    4828.4540
    6870    4825.1557
    6871    4897.3835
    6872    4896.9743
    6873    4756.9680
    6874    4797.8064
    6875    4761.1053
    6876    4860.7984
    6877    4745.5197
    6878    4666.1253
    6879    4797.3001
    6880    4710.4950
    6881    4624.2642
    6882    4696.4122
    6883    4660.9022
    6884    4712.7013
    6885    4755.0605
    6886    4789.0947
    6887    4688.8976
    6888    4547.9362
    6889    4777.8730
    6890    4678.4992
    6891    4897.1227
    6892    4896.4876
    6893    4907.2896
    6894    4778.9791
    6895    4787.4893
    6896    4850.1043
    6897    4764.2098
    6898    4838.0130
    6899    4847.0560
    6900    4753.2369
    6901    4824.0990
    6902    4794.5857
    6903    4786.6616
    6904    4774.6698
    6905    4866.5516
    6906    4748.0800
    6907    4765.5777
    6908    4689.4440
    6909    4757.6773
    6910    4812.5805
    6911    4775.5389
    6912    4734.7138
    6913    4638.3497
    6914    4767.3253
    6915    4745.1547
    6916    4735.2941
    6917    4765.4418
    6918    4703.7442
    6919    4609.5250
    6920    4742.5223
    6921    4622.2960
    6922    4761.2976
    6923    4741.0283
    6924    4772.1178
    6925    4752.3674
    6926    4854.2482
    6927    4802.5461
    6928    4721.0634
    6929    4761.4006
    6930    4669.1704
    6931    4819.1971
    6932    4564.9668
    6933    4670.6723
    6934    4786.0549
    6935    4782.8658
    6936    5001.2064
    6937    4833.1928
    6938    4893.8093
    6939    4808.1219
    6940    4741.4529
    6941    4781.2893
    6942    4795.2975
    6943    4784.3212
    6944    4660.5411
    6945    4797.6540
    6946    4812.8078
    6947    4783.6974
    6948    4679.8955
    6949    4888.4005
    6950    4804.6420
    6951    4957.4589
    6952    4913.6549
    6953    4840.4975
    6954    4836.5682
    6955    4853.5420
    6956    4818.9701
    6957    4820.6973
    6958    4853.9250
    6959    4806.1755
    6960    4833.3965
    6961    4976.7803
    6962    4898.0702
    6963    4772.3306
    6964    4806.3741
    6965    4635.1773
    6966    4835.2939
    6967    4675.1385
    6968    4798.5247
    6969    4850.9810
    6970    4848.0674
    6971    4915.5836
    6972    4812.7185
    6973    4902.5096
    6974    4884.5068
    6975    4801.8138
    6976    4792.0889
    6977    4890.6487
    6978    4899.1870
    6979    4880.8585
    6980    4999.1908
    6981    5038.2056
    6982    5061.5661
    6983    5081.5911
    6984    5072.5382
    6985    4988.9980
    6986    5060.1474
    6987    4954.5528
    6988    4927.7433
    6989    5043.9099
    6990    5080.5084
    6991    5043.1652
    6992    4934.8006
    6993    4995.5219
    6994    5006.0283
    6995    5087.6548
    6996    5055.0116
    6997    5019.0598
    6998    5096.3186
    6999    5032.5249
    7000    4864.1044
    7001    4861.1448
    7002    4984.5035
    7003    4956.7551
    7004    4976.1131
    7005    4915.0974
    7006    4980.2765
    7007    5039.0983
    7008    4940.5017
    7009    4889.6764
    7010    4970.2449
    7011    4907.6011
    7012    5063.7793
    7013    4942.7026
    7014    4879.5132
    7015    4980.8643
    7016    5065.3256
    7017    4891.6856
    7018    4996.7422
    7019    4863.4028
    7020    4876.5965
    7021    5015.9017
    7022    5044.5451
    7023    5082.0110
    7024    4973.9488
    7025    5149.0605
    7026    4971.2033
    7027    5101.7637
    7028    5037.5385
    7029    5088.6279
    7030    4962.5156
    7031    5072.1130
    7032    4965.7943
    7033    5050.0724
    7034    4865.1141
    7035    4938.7032
    7036    5019.9474
    7037    4956.3206
    7038    5038.9986
    7039    4961.6589
    7040    5094.7984
    7041    4995.1407
    7042    4884.5132
    7043    5083.6937
    7044    4956.0810
    7045    4997.2757
    7046    4909.2183
    7047    4947.3396
    7048    5019.2802
    7049    5046.5007
    7050    5009.6848
    7051    5022.2274
    7052    4932.3402
    7053    5000.2708
    7054    4985.9056
    7055    4987.8688
    7056    4923.8375
    7057    4824.4379
    7058    4961.7627
    7059    4931.4420
    7060    4913.2208
    7061    4934.6337
    7062    4887.3943
    7063    4825.6417
    7064    4889.2696
    7065    4942.4183
    7066    4999.5101
    7067    5051.4329
    7068    4904.8952
    7069    4749.7915
    7070    4934.6897
    7071    4822.7257
    7072    4882.2399
    7073    4907.2075
    7074    4883.1637
    7075    4856.0184
    7076    5045.7979
    7077    4915.7754
    7078    4884.9433
    7079    4847.2197
    7080    4791.0766
    7081    4837.9201
    7082    4882.0908
    7083    4935.2946
    7084    4870.4429
    7085    4934.1282
    7086    4899.6726
    7087    4923.5902
    7088    4846.0739
    7089    4843.7089
    7090    4877.9654
    7091    4951.4675
    7092    4832.3149
    7093    4924.2040
    7094    4933.0874
    7095    4965.9193
    7096    4871.8891
    7097    4810.7616
    7098    4914.5984
    7099    4899.8167
    7100    5011.8453
    7101    5089.5676
    7102    5008.8846
    7103    4965.4440
    7104    4997.1863
    7105    4895.7592
    7106    5036.8792
    7107    4902.1771
    7108    5020.2913
    7109    4920.8799
    7110    4949.2553
    7111    4958.4653
    7112    4880.0069
    7113    4969.5061
    7114    4912.5939
    7115    4867.7064
    7116    4868.4440
    7117    5015.0953
    7118    4928.4560
    7119    4930.7707
    7120    4825.7916
    7121    4998.7793
    7122    5015.3837
    7123    4882.8645
    7124    4968.8636
    7125    4930.7220
    7126    5234.3566
    7127    5059.1494
    7128    5054.7782
    7129    5043.8680
    7130    4901.2906
    7131    4961.6553
    7132    4982.9781
    7133    5000.6172
    7134    5046.4370
    7135    4964.3730
    7136    5029.6377
    7137    4826.1470
    7138    4998.7763
    7139    5079.8894
    7140    5084.4505
    7141    5070.4464
    7142    5158.3376
    7143    5175.9025
    7144    4856.7573
    7145    5083.7138
    7146    5012.0396
    7147    5036.9316
    7148    5160.4502
    7149    5169.8496
    7150    5019.4039
    7151    5174.8036
    7152    5016.1176
    7153    4984.3688
    7154    5122.3622
    7155    4975.4546
    7156    5074.1098
    7157    4987.7345
    7158    5150.7992
    7159    4895.6505
    7160    4962.2600
    7161    4890.9344
    7162    4919.8002
    7163    5041.3386
    7164    4911.6005
    7165    4883.7876
    7166    5012.4984
    7167    4984.9339
    7168    4852.6010
    7169    5044.8530
    7170    4907.7746
    7171    4825.5055
    7172    4836.2136
    7173    4840.1707
    7174    4796.8269
    7175    4934.7950
    7176    4834.7519
    7177    4849.5702
    7178    4817.2735
    7179    4859.8853
    7180    4911.6871
    7181    4981.5137
    7182    5033.2783
    7183    5027.0290
    7184    4834.2763
    7185    4997.0992
    7186    4882.0724
    7187    5019.9501
    7188    4936.0286
    7189    5082.2787
    7190    5107.0690
    7191    5044.2059
    7192    5011.0554
    7193    4979.7853
    7194    5043.1060
    7195    4996.2386
    7196    5007.4523
    7197    4975.3922
    7198    5018.9383
    7199    5086.4894
    7200    5060.0570
    7201    5159.3469
    7202    4969.2614
    7203    5068.6875
    7204    5018.4054
    7205    4906.1277
    7206    4854.1768
    7207    4947.1484
    7208    4995.0308
    7209    4757.3601
    7210    4842.7268
    7211    4949.7608
    7212    4916.2123
    7213    4941.6129
    7214    4867.4640
    7215    4993.1253
    7216    4884.9971
    7217    4918.9471
    7218    4956.8054
    7219    5021.8902
    7220    5076.2327
    7221    5096.8155
    7222    5024.5822
    7223    5069.6216
    7224    5103.2032
    7225    5070.9598
    7226    5017.0215
    7227    4984.8829
    7228    5002.6650
    7229    4984.9400
    7230    4999.5420
    7231    5051.2688
    7232    4989.8535
    7233    4909.8437
    7234    5117.0454
    7235    4883.3406
    7236    4842.0052
    7237    4826.3105
    7238    4906.1708
    7239    5027.6814
    7240    4883.6856
    7241    4929.9293
    7242    4957.2701
    7243    5010.3763
    7244    4909.2719
    7245    4898.8817
    7246    4786.4612
    7247    4866.0028
    7248    4895.3462
    7249    4819.0024
    7250    4854.1436
    7251    4939.3758
    7252    5033.5782
    7253    4986.3211
    7254    4932.5834
    7255    4897.7670
    7256    4912.1980
    7257    4944.4243
    7258    4909.2834
    7259    4897.0059
    7260    4993.1324
    7261    4962.3491
    7262    5017.8502
    7263    5027.1814
    7264    5044.8136
    7265    4961.1156
    7266    4853.3701
    7267    5071.9499
    7268    4911.2391
    7269    4894.4703
    7270    4869.0986
    7271    4885.5705
    7272    4852.5657
    7273    4788.4171
    7274    4731.1179
    7275    4743.4595
    7276    4799.3766
    7277    4800.9225
    7278    4788.2430
    7279    4828.0891
    7280    4826.3483
    7281    4848.5756
    7282    4853.7381
    7283    4788.6435
    7284    4789.6287
    7285    4704.8722
    7286    4779.9475
    7287    4821.8314
    7288    4784.9514
    7289    4797.5424
    7290    4803.2083
    7291    4794.3727
    7292    4686.4904
    7293    4872.7200
    7294    4776.3335
    7295    4828.4593
    7296    4866.6950
    7297    4706.5229
    7298    4837.2833
    7299    4643.7581
    7300    4711.4215
    7301    4678.1441
    7302    4812.4405
    7303    4811.2017
    7304    4851.2259
    7305    4846.2678
    7306    4774.6466
    7307    4809.4909
    7308    4748.4020
    7309    4888.1428
    7310    4697.1341
    7311    4869.6636
    7312    4672.0473
    7313    4831.7010
    7314    4879.2775
    7315    4845.4263
    7316    4753.9876
    7317    4883.0945
    7318    4752.2129
    7319    4773.7592
    7320    4793.3211
    7321    4796.0034
    7322    4792.1926
    7323    4795.3379
    7324    4973.9428
    7325    4951.5293
    7326    4825.8240
    7327    4768.8906
    7328    4948.4989
    7329    4760.0246
    7330    4826.0782
    7331    4748.2280
    7332    4807.8428
    7333    4863.0234
    7334    4793.0411
    7335    4848.7930
    7336    4805.7574
    7337    4601.7622
    7338    4798.5932
    7339    4697.4698
    7340    4737.6523
    7341    4789.8057
    7342    4697.8867
    7343    4732.5667
    7344    4853.2051
    7345    4681.1421
    7346    4847.3848
    7347    4769.0830
    7348    4736.0375
    7349    4913.4771
    7350    5038.9194
    7351    4733.6133
    7352    4788.0902
    7353    4818.5783
    7354    4782.1205
    7355    4917.2167
    7356    4902.5601
    7357    4878.3690
    7358    4784.3480
    7359    4704.9714
    7360    4732.7704
    7361    4774.4250
    7362    4816.7206
    7363    4819.8259
    7364    4703.0446
    7365    4896.5745
    7366    4698.7024
    7367    4752.5159
    7368    4800.8360
    7369    4742.9935
    7370    4821.2518
    7371    4898.5308
    7372    4947.0365
    7373    4777.5923
    7374    4781.8216
    7375    4756.0151
    7376    4674.7883
    7377    4732.1214
    7378    4795.2178
    7379    4797.2148
    7380    4831.6621
    7381    4752.7662
    7382    4818.8214
    7383    4768.7326
    7384    4657.7038
    7385    4903.9494
    7386    4917.7955
    7387    4800.3428
    7388    4855.9870
    7389    4800.9349
    7390    4888.5021
    7391    4871.3264
    7392    4812.1014
    7393    4762.0320
    7394    4931.8678
    7395    4899.5796
    7396    4908.9110
    7397    4823.2959
    7398    4982.3594
    7399    4873.0242
    7400    5010.7164
    7401    4875.4344
    7402    4963.7738
    7403    4917.4749
    7404    4994.7295
    7405    4948.1444
    7406    5009.4396
    7407    4944.5618
    7408    4939.5427
    7409    4959.4633
    7410    4890.0516
    7411    4897.6148
    7412    4853.5830
    7413    4742.7838
    7414    4918.8876
    7415    4878.3619
    7416    4787.8335
    7417    4757.0040
    7418    4838.6602
    7419    4866.2078
    7420    4974.8227
    7421    5009.6943
    7422    5032.8459
    7423    4971.9254
    7424    4789.8051
    7425    4875.8757
    7426    4900.6077
    7427    4885.7682
    7428    4869.7102
    7429    4871.3398
    7430    4869.5796
    7431    4803.3943
    7432    4970.4576
    7433    4853.4975
    7434    4803.9716
    7435    5029.1185
    7436    4862.7391
    7437    4878.0331
    7438    4841.7014
    7439    4826.3169
    7440    4914.8109
    7441    5005.6889
    7442    4929.7461
    7443    4967.2055
    7444    4942.3256
    7445    4790.9679
    7446    4879.6946
    7447    4812.3109
    7448    4798.4876
    7449    4927.1558
    7450    4917.6252
    7451    4784.0189
    7452    4952.2488
    7453    4816.9415
    7454    4978.3553
    7455    4969.7719
    7456    4925.4640
    7457    4988.2048
    7458    4867.0491
    7459    4959.8448
    7460    4891.9157
    7461    4908.9906
    7462    4948.5653
    7463    4892.8926
    7464    4881.0466
    7465    4858.6748
    7466    4809.4442
    7467    4867.5726
    7468    4741.7957
    7469    4793.9646
    7470    4827.8866
    7471    4877.2800
    7472    4852.4079
    7473    4720.1812
    7474    4798.9653
    7475    4785.1025
    7476    4779.3468
    7477    4959.8880
    7478    4823.0146
    7479    4810.0003
    7480    4815.1137
    7481    4805.1363
    7482    4840.6942
    7483    4734.4492
    7484    4680.4813
    7485    4697.5615
    7486    4728.6160
    7487    4796.0083
    7488    4708.5610
    7489    4867.8181
    7490    4841.8293
    7491    4767.0432
    7492    4812.0821
    7493    4774.6852
    7494    4884.6827
    7495    4729.1683
    7496    4851.5301
    7497    4796.2269
    7498    4877.8240
    7499    4920.4799
    7500    4795.4611
    7501    4961.8428
    7502    4942.8719
    7503    4878.0990
    7504    4815.5646
    7505    4657.5897
    7506    4857.0684
    7507    4689.0267
    7508    4708.5998
    7509    4716.1389
    7510    4853.0172
    7511    4795.4778
    7512    4728.1093
    7513    4722.1558
    7514    4764.6275
    7515    4842.1750
    7516    4767.3892
    7517    4707.7922
    7518    4709.3389
    7519    4635.2612
    7520    4690.4441
    7521    4745.1288
    7522    4801.4636
    7523    4755.9575
    7524    4731.2032
    7525    4658.5484
    7526    4737.7851
    7527    4738.4971
    7528    4651.1574
    7529    4512.5045
    7530    4630.7120
    7531    4750.9812
    7532    4697.8165
    7533    4798.7969
    7534    4673.6052
    7535    4832.4820
    7536    4723.5233
    7537    4808.3628
    7538    4740.8370
    7539    4925.2146
    7540    4838.2510
    7541    4958.9773
    7542    4849.3917
    7543    4941.4699
    7544    4967.2482
    7545    4799.7135
    7546    4774.1133
    7547    4802.4219
    7548    4863.2334
    7549    4773.9455
    7550    4720.7710
    7551    4751.8881
    7552    4802.8843
    7553    4745.0861
    7554    4866.4452
    7555    4816.4606
    7556    4879.0284
    7557    4845.2898
    7558    4792.2220
    7559    4846.3044
    7560    4853.4656
    7561    4753.5057
    7562    4776.0622
    7563    4663.4137
    7564    4800.4583
    7565    4821.1651
    7566    4626.7781
    7567    4757.0782
    7568    4627.2098
    7569    4740.4699
    7570    4825.9034
    7571    4724.1395
    7572    4814.6751
    7573    4820.3825
    7574    4864.2180
    7575    4866.2057
    7576    4586.7535
    7577    4684.3313
    7578    4670.5921
    7579    4770.5538
    7580    4797.6804
    7581    4919.6239
    7582    4680.7264
    7583    4909.8997
    7584    4854.1086
    7585    4819.4632
    7586    4784.9852
    7587    4778.5924
    7588    4764.6347
    7589    4833.0064
    7590    4788.0007
    7591    4625.3811
    7592    4728.0793
    7593    4855.3664
    7594    4850.3512
    7595    4774.4260
    7596    4814.1774
    7597    4834.9254
    7598    4812.1040
    7599    4724.6347
    7600    4733.8719
    7601    4781.4837
    7602    4693.5310
    7603    4758.8954
    7604    4658.9164
    7605    4659.6664
    7606    4807.5858
    7607    4770.1865
    7608    4791.8927
    7609    4627.6265
    7610    4777.0572
    7611    4777.8574
    7612    4787.1926
    7613    4741.4269
    7614    4802.2117
    7615    4866.6903
    7616    4744.7306
    7617    4776.4263
    7618    4738.2217
    7619    4614.3360
    7620    4621.3471
    7621    4708.4658
    7622    4795.6389
    7623    4772.5599
    7624    4725.3944
    7625    4849.1834
    7626    4717.4899
    7627    4734.3494
    7628    4767.6261
    7629    4738.0778
    7630    4936.8177
    7631    4747.8117
    7632    4673.7285
    7633    4816.4272
    7634    4710.3622
    7635    4725.3622
    7636    4664.1537
    7637    4636.6093
    7638    4773.2288
    7639    4652.5228
    7640    4644.7399
    7641    4578.7472
    7642    4681.4866
    7643    4690.9343
    7644    4786.7396
    7645    4589.4822
    7646    4876.8037
    7647    4784.6918
    7648    4867.9156
    7649    4846.1009
    7650    5062.5650
    7651    4777.0386
    7652    4854.2642
    7653    4735.9070
    7654    4810.8088
    7655    4754.6634
    7656    4808.4769
    7657    4800.3088
    7658    4882.4323
    7659    4840.2860
    7660    4806.5596
    7661    4754.0068
    7662    4764.8618
    7663    4825.9940
    7664    4788.9387
    7665    4697.3730
    7666    4793.9175
    7667    4719.0067
    7668    4756.1430
    7669    4777.2690
    7670    4614.6512
    7671    4750.0116
    7672    4768.5294
    7673    4762.0727
    7674    4764.3338
    7675    4889.9477
    7676    4811.3432
    7677    4955.6625
    7678    4836.3997
    7679    4791.4827
    7680    4888.5776
    7681    4804.4158
    7682    4936.7139
    7683    4825.0202
    7684    4842.8624
    7685    4893.7924
    7686    4910.8569
    7687    4779.9919
    7688    4795.2112
    7689    4832.7165
    7690    4894.0515
    7691    4705.7705
    7692    4726.7517
    7693    4837.4626
    7694    4938.3683
    7695    4957.3904
    7696    4768.8169
    7697    4803.0010
    7698    4752.6894
    7699    4719.0277
    7700    4908.9056
    7701    4751.2102
    7702    4855.2941
    7703    4699.3064
    7704    4821.6621
    7705    4706.5788
    7706    4680.9819
    7707    4763.7335
    7708    4769.3530
    7709    4902.1411
    7710    4867.4694
    7711    4840.6300
    7712    4768.0066
    7713    4739.0060
    7714    4812.3843
    7715    4803.2100
    7716    4911.0914
    7717    4899.0796
    7718    4694.1369
    7719    4849.1200
    7720    4731.8699
    7721    4828.5548
    7722    4761.0357
    7723    4774.6341
    7724    4740.1615
    7725    4763.8491
    7726    4872.2488
    7727    4844.9238
    7728    4921.5429
    7729    4879.5978
    7730    5007.0053
    7731    4804.6683
    7732    4941.2642
    7733    4853.1766
    7734    4865.5717
    7735    4802.5308
    7736    4918.5657
    7737    4759.4343
    7738    4845.9228
    7739    4867.8299
    7740    4786.0677
    7741    4893.3782
    7742    4879.5595
    7743    4982.8379
    7744    4736.8921
    7745    4876.5534
    7746    4954.8520
    7747    4976.1746
    7748    4824.6783
    7749    4790.2503
    7750    4874.5486
    7751    4930.0320
    7752    4885.4486
    7753    4926.3692
    7754    4837.1277
    7755    4869.2974
    7756    4786.7130
    7757    4792.4892
    7758    4792.0105
    7759    4809.1946
    7760    4803.3828
    7761    4889.1152
    7762    4826.0500
    7763    4761.3533
    7764    4864.2942
    7765    4988.4375
    7766    4737.3002
    7767    4752.5853
    7768    4807.5083
    7769    4797.1371
    7770    4707.5951
    7771    4852.7966
    7772    4977.2540
    7773    4852.8743
    7774    4951.7392
    7775    4867.6634
    7776    4853.7550
    7777    4979.6351
    7778    4854.7238
    7779    4856.1174
    7780    4823.4988
    7781    4846.8265
    7782    4827.6107
    7783    4847.6114
    7784    4870.3281
    7785    4912.5950
    7786    4856.3154
    7787    4754.1701
    7788    4854.2530
    7789    4884.8403
    7790    4918.2839
    7791    4976.4809
    7792    4944.4599
    7793    4901.3865
    7794    4953.4189
    7795    4733.8881
    7796    4927.5347
    7797    4927.2414
    7798    4954.2437
    7799    4967.9983
    7800    4951.3891
    7801    4941.0359
    7802    5032.2534
    7803    4729.4153
    7804    4859.7381
    7805    4855.1164
    7806    4838.8863
    7807    4829.3007
    7808    4787.5070
    7809    4905.7051
    7810    4830.3001
    7811    4901.8519
    7812    4862.6356
    7813    4832.6802
    7814    4800.7745
    7815    4848.7719
    7816    4842.5577
    7817    4869.1868
    7818    4909.1465
    7819    4902.5107
    7820    4908.9320
    7821    4823.6105
    7822    4891.4190
    7823    4815.8744
    7824    4787.7917
    7825    4816.3115
    7826    4815.2994
    7827    4655.6319
    7828    4819.3777
    7829    4833.7561
    7830    4804.8312
    7831    4829.4262
    7832    4819.5295
    7833    4818.8439
    7834    4763.8234
    7835    4829.7801
    7836    4749.7092
    7837    4764.4284
    7838    4815.2656
    7839    4762.9694
    7840    4803.7125
    7841    4817.2855
    7842    4738.2445
    7843    4738.7674
    7844    4944.0258
    7845    4832.0824
    7846    4895.6870
    7847    4741.7461
    7848    4719.2921
    7849    4728.4154
    7850    4984.5664
    7851    4703.7277
    7852    4763.5237
    7853    4796.9780
    7854    4774.6333
    7855    4760.8958
    7856    4786.4623
    7857    4817.5323
    7858    4762.9668
    7859    4754.8296
    7860    4817.8012
    7861    4797.6457
    7862    4707.4358
    7863    4676.8036
    7864    4683.9443
    7865    4740.8865
    7866    4820.1221
    7867    4852.6335
    7868    4846.3702
    7869    4888.6272
    7870    4818.0202
    7871    4738.8213
    7872    4802.1255
    7873    4820.2577
    7874    4710.4430
    7875    4752.6666
    7876    4833.5970
    7877    4718.7222
    7878    4774.6455
    7879    4760.3816
    7880    4806.6913
    7881    4852.4219
    7882    4738.0270
    7883    4729.3884
    7884    4864.8596
    7885    4805.8643
    7886    4806.1615
    7887    4844.3147
    7888    4955.4280
    7889    4771.8981
    7890    4830.2003
    7891    4860.8038
    7892    4907.2835
    7893    4923.1321
    7894    4795.9678
    7895    4833.2474
    7896    4755.1355
    7897    4691.3686
    7898    4645.3474
    7899    4836.2641
    7900    4889.0416
    7901    4788.2171
    7902    4873.5130
    7903    4669.6489
    7904    4722.3374
    7905    4720.5767
    7906    4884.3796
    7907    4816.1918
    7908    4751.8067
    7909    4838.4228
    7910    4799.5207
    7911    4885.6654
    7912    4893.3957
    7913    4862.5920
    7914    4897.4034
    7915    4846.8917
    7916    4761.6229
    7917    4883.4858
    7918    4777.1844
    7919    4808.3872
    7920    4919.7041
    7921    4784.2582
    7922    4868.9876
    7923    4885.8877
    7924    4928.1116
    7925    4798.9446
    7926    4817.4611
    7927    4866.2382
    7928    4886.1718
    7929    4760.0723
    7930    4759.0212
    7931    5004.4130
    7932    4943.1913
    7933    4820.2792
    7934    4869.5618
    7935    4898.0551
    7936    4822.9112
    7937    5048.9494
    7938    4977.6792
    7939    4916.8382
    7940    4828.4554
    7941    4982.4602
    7942    4880.9604
    7943    4762.8168
    7944    4897.1716
    7945    4807.6514
    7946    4799.7999
    7947    4990.0086
    7948    4839.6762
    7949    4803.0373
    7950    4845.3269
    7951    4962.9925
    7952    4854.1615
    7953    4905.0729
    7954    4870.9061
    7955    4803.0379
    7956    4875.3706
    7957    4819.9420
    7958    4868.9199
    7959    4933.9888
    7960    4950.1986
    7961    4857.1679
    7962    4851.4418
    7963    4888.0608
    7964    4942.7376
    7965    4823.4314
    7966    4939.5617
    7967    4746.0534
    7968    4732.1802
    7969    4806.6299
    7970    4856.9121
    7971    4928.0342
    7972    4823.1858
    7973    4828.8706
    7974    4842.8024
    7975    4795.3775
    7976    4878.2808
    7977    4886.5239
    7978    4997.0662
    7979    4723.6357
    7980    4873.8704
    7981    4647.5409
    7982    4840.8677
    7983    4820.9832
    7984    4803.1084
    7985    4716.1992
    7986    4857.5903
    7987    4874.0897
    7988    4958.5975
    7989    4919.0464
    7990    4958.9166
    7991    4983.9675
    7992    4977.2762
    7993    5010.6518
    7994    5017.2043
    7995    4935.8215
    7996    4826.1627
    7997    4952.9245
    7998    4931.2060
    7999    4943.7798
    8000    4980.2309
    8001    5040.4730
    8002    4955.5238
    8003    4885.7546
    8004    4763.4273
    8005    4806.2118
    8006    5024.5648
    8007    4966.8264
    8008    4887.0422
    8009    4830.6152
    8010    4994.7025
    8011    4885.5393
    8012    4892.9780
    8013    4973.6787
    8014    4976.7536
    8015    4986.8326
    8016    4752.7165
    8017    4855.6175
    8018    4798.3507
    8019    4842.7510
    8020    4879.2301
    8021    4814.1847
    8022    4854.4585
    8023    4820.0940
    8024    4802.0047
    8025    4899.3089
    8026    4757.3825
    8027    4916.0224
    8028    4834.2135
    8029    5030.1237
    8030    4787.6037
    8031    4857.9427
    8032    4943.1340
    8033    5028.9165
    8034    4930.0672
    8035    4870.9648
    8036    4872.9926
    8037    4812.4474
    8038    4847.6056
    8039    4955.4652
    8040    4992.6395
    8041    4908.7959
    8042    4771.3282
    8043    4917.4605
    8044    4887.4065
    8045    4881.3499
    8046    4808.8969
    8047    4944.7191
    8048    4944.7849
    8049    4912.6240
    8050    4809.8610
    8051    4931.6876
    8052    4835.4723
    8053    4921.8655
    8054    4864.6117
    8055    5009.2991
    8056    4988.8005
    8057    4895.8188
    8058    4839.7883
    8059    4848.6105
    8060    4797.5420
    8061    4729.5208
    8062    4757.9314
    8063    4946.7467
    8064    4993.5395
    8065    4824.9913
    8066    4897.5741
    8067    4977.3290
    8068    4886.7458
    8069    4994.4008
    8070    5002.9414
    8071    4828.7533
    8072    4857.8419
    8073    4870.8596
    8074    4913.5988
    8075    4952.9802
    8076    4858.1939
    8077    4944.4060
    8078    4877.7398
    8079    5033.0623
    8080    4910.3648
    8081    5014.5419
    8082    4967.8251
    8083    4976.3449
    8084    4946.5285
    8085    4870.5534
    8086    4958.7061
    8087    5034.1708
    8088    5057.4199
    8089    4928.5277
    8090    4931.3603
    8091    5011.4811
    8092    4910.1473
    8093    5058.0997
    8094    4979.4670
    8095    4896.5936
    8096    4773.6920
    8097    4812.7067
    8098    4925.1110
    8099    4839.7130
    8100    4874.4022
    8101    4745.3960
    8102    4826.4203
    8103    4817.3205
    8104    4807.3811
    8105    4879.8335
    8106    4884.5062
    8107    4791.1310
    8108    4768.4822
    8109    4751.9558
    8110    4654.2297
    8111    4790.5662
    8112    4770.1139
    8113    4944.2723
    8114    4868.7189
    8115    4877.0023
    8116    4839.8333
    8117    4891.9809
    8118    4780.9783
    8119    4914.5619
    8120    4841.3022
    8121    4913.1055
    8122    4931.5842
    8123    5056.4879
    8124    4997.5372
    8125    4957.6788
    8126    4984.2863
    8127    4989.1954
    8128    4965.3567
    8129    4932.5740
    8130    5081.6394
    8131    4868.6187
    8132    4971.8274
    8133    4925.2253
    8134    5105.8605
    8135    5004.9513
    8136    5101.6806
    8137    4937.5907
    8138    4984.7863
    8139    4879.2301
    8140    5174.2105
    8141    5012.8789
    8142    5000.1524
    8143    4886.0702
    8144    4814.6739
    8145    4839.6948
    8146    4665.8079
    8147    4768.6589
    8148    4789.2246
    8149    4837.2157
    8150    4941.9208
    8151    4878.5753
    8152    4904.1941
    8153    4869.7937
    8154    4935.8507
    8155    4825.8013
    8156    4886.5420
    8157    4870.2413
    8158    4831.1234
    8159    4806.9429
    8160    4754.5265
    8161    4758.8484
    8162    4892.9544
    8163    4864.9200
    8164    4795.0004
    8165    4643.5220
    8166    4703.9837
    8167    4764.7113
    8168    4813.8811
    8169    4939.7908
    8170    4835.7760
    8171    4677.9297
    8172    4951.7304
    8173    4851.9923
    8174    4858.6055
    8175    4852.5989
    8176    4866.6768
    8177    4864.8884
    8178    4870.3871
    8179    4938.3496
    8180    4805.1016
    8181    4942.3729
    8182    4954.0183
    8183    4847.8657
    8184    4797.3598
    8185    4795.9689
    8186    4832.1787
    8187    4899.5883
    8188    4881.9677
    8189    4918.6785
    8190    4795.8919
    8191    4959.1150
    8192    4928.2254
    8193    4982.1494
    8194    4729.7406
    8195    4971.5525
    8196    4832.9424
    8197    4852.9458
    8198    4879.4735
    8199    4981.1505
    8200    5039.9242
    8201    4804.3287
    8202    4794.3380
    8203    4834.4684
    8204    5002.7244
    8205    4912.0041
    8206    4990.6439
    8207    4838.4135
    8208    4976.3056
    8209    4909.0997
    8210    4910.7882
    8211    5034.6343
    8212    5076.7897
    8213    4956.6273
    8214    4928.0905
    8215    5010.4271
    8216    4974.5866
    8217    5063.9491
    8218    5034.5917
    8219    4932.0946
    8220    5086.2754
    8221    4949.9768
    8222    5015.5303
    8223    4890.4627
    8224    4885.9795
    8225    4806.2384
    8226    4919.9997
    8227    4783.7760
    8228    4936.5563
    8229    4854.4734
    8230    4867.1322
    8231    4871.4911
    8232    4867.1797
    8233    4940.3913
    8234    4973.2153
    8235    4738.1137
    8236    4901.8011
    8237    4884.8753
    8238    4778.7129
    8239    4817.0700
    8240    4995.3207
    8241    4852.9612
    8242    4848.2827
    8243    4979.7560
    8244    4859.5036
    8245    4968.0283
    8246    4847.8407
    8247    4948.6616
    8248    4733.2697
    8249    4937.5920
    8250    4935.1736
    8251    4962.8751
    8252    4953.4633
    8253    5013.3013
    8254    4942.6122
    8255    4910.9905
    8256    4722.2417
    8257    4889.2262
    8258    4842.7826
    8259    4999.7893
    8260    4885.6564
    8261    4926.8399
    8262    4892.9034
    8263    4914.7719
    8264    4902.1171
    8265    4929.6520
    8266    4961.5247
    8267    5006.2212
    8268    4984.3100
    8269    4974.7475
    8270    4969.7015
    8271    4984.1800
    8272    5030.8317
    8273    4996.7451
    8274    4879.1881
    8275    4885.7005
    8276    4996.1101
    8277    4945.9056
    8278    4905.5692
    8279    4997.1874
    8280    4857.2364
    8281    4894.9337
    8282    4835.9324
    8283    4818.5241
    8284    4880.3220
    8285    4852.1408
    8286    4744.0657
    8287    4932.4711
    8288    4798.9584
    8289    4876.6478
    8290    4853.3202
    8291    4977.8419
    8292    4965.6087
    8293    4879.5993
    8294    4866.6233
    8295    4877.0413
    8296    4897.4981
    8297    4960.7414
    8298    4875.7324
    8299    4939.8390
    8300    4861.9122
    8301    4921.2760
    8302    5091.2641
    8303    4851.0101
    8304    4865.4962
    8305    4863.6544
    8306    4800.1645
    8307    4774.8537
    8308    4791.5353
    8309    4791.3271
    8310    4916.9799
    8311    4858.5894
    8312    4866.2125
    8313    4975.5426
    8314    4890.9540
    8315    4926.9772
    8316    4824.4014
    8317    4814.4359
    8318    4798.1297
    8319    4851.1346
    8320    4795.0785
    8321    4638.3648
    8322    4709.5103
    8323    4690.5019
    8324    4784.8158
    8325    4752.6236
    8326    4749.3619
    8327    4766.3351
    8328    4655.8773
    8329    4828.9977
    8330    4775.9753
    8331    4973.9437
    8332    4749.1978
    8333    4819.7325
    8334    4911.0490
    8335    4795.7201
    8336    4878.2924
    8337    4767.6885
    8338    4722.6938
    8339    4737.6329
    8340    4802.2775
    8341    4673.7473
    8342    4766.0880
    8343    4627.0528
    8344    4786.7861
    8345    4751.2869
    8346    4727.7365
    8347    4702.9573
    8348    4564.9394
    8349    4780.1816
    8350    4769.2624
    8351    4721.3037
    8352    4677.5086
    8353    4677.2462
    8354    4706.8418
    8355    4686.2822
    8356    4729.8356
    8357    4840.9006
    8358    4824.4332
    8359    4706.2495
    8360    4701.0635
    8361    4753.0454
    8362    4746.9178
    8363    4701.2586
    8364    4787.4615
    8365    4616.4815
    8366    4658.0797
    8367    4743.2843
    8368    4703.4198
    8369    4758.2405
    8370    4811.8955
    8371    4844.4873
    8372    4807.7277
    8373    4798.5455
    8374    4702.7273
    8375    4788.5116
    8376    4611.8675
    8377    4692.8480
    8378    4727.6457
    8379    4729.4782
    8380    4785.3223
    8381    4779.7630
    8382    4870.8008
    8383    4834.0363
    8384    4772.8565
    8385    4745.9277
    8386    4637.6278
    8387    4650.3555
    8388    4763.1654
    8389    4723.6468
    8390    4769.7504
    8391    4697.8195
    8392    4624.8463
    8393    4617.4185
    8394    4636.8905
    8395    4792.2034
    8396    4610.8345
    8397    4735.8969
    8398    4769.9901
    8399    4694.7311
    8400    4783.8253
    8401    4638.6136
    8402    4679.0737
    8403    4668.2602
    8404    4794.0456
    8405    4626.8753
    8406    4698.3553
    8407    4686.7080
    8408    4569.2327
    8409    4672.8722
    8410    4753.0107
    8411    4831.8729
    8412    4782.9720
    8413    4768.8520
    8414    4748.3266
    8415    4811.3856
    8416    4647.1389
    8417    4680.0663
    8418    4705.6841
    8419    4730.1444
    8420    4629.7125
    8421    4690.8232
    8422    4757.0097
    8423    4650.3658
    8424    4600.5058
    8425    4660.2542
    8426    4589.9595
    8427    4760.6024
    8428    4732.6195
    8429    4786.1648
    8430    4704.3950
    8431    4734.5623
    8432    4746.3339
    8433    4805.2488
    8434    4782.9884
    8435    4918.9274
    8436    4747.7627
    8437    4900.4177
    8438    4726.2713
    8439    4775.2431
    8440    4771.5660
    8441    4792.2243
    8442    4756.7971
    8443    4768.3480
    8444    4805.3750
    8445    4812.8286
    8446    4647.2729
    8447    4806.1358
    8448    4753.6610
    8449    4790.0111
    8450    4818.6260
    8451    4758.0442
    8452    4745.3132
    8453    4815.5367
    8454    4727.7333
    8455    4773.3783
    8456    4868.5745
    8457    4764.5550
    8458    4711.0814
    8459    4790.9981
    8460    4618.5792
    8461    4757.5301
    8462    4780.2074
    8463    4785.8266
    8464    4751.8863
    8465    4820.6026
    8466    4711.3398
    8467    4566.7965
    8468    4680.5432
    8469    4534.9782
    8470    4644.8273
    8471    4625.7803
    8472    4648.2312
    8473    4625.6151
    8474    4725.3999
    8475    4717.9650
    8476    4611.0649
    8477    4599.8454
    8478    4666.3304
    8479    4749.3606
    8480    4595.5206
    8481    4708.0665
    8482    4762.1206
    8483    4787.8858
    8484    4740.0551
    8485    4651.7665
    8486    4615.8195
    8487    4608.2093
    8488    4669.5264
    8489    4647.1692
    8490    4661.0940
    8491    4694.0841
    8492    4653.9896
    8493    4677.6828
    8494    4705.1279
    8495    4629.5851
    8496    4623.8228
    8497    4665.1198
    8498    4684.5595
    8499    4620.9250
    8500    4655.1616
    8501    4763.3349
    8502    4669.2476
    8503    4681.0874
    8504    4569.0184
    8505    4668.0398
    8506    4789.6083
    8507    4634.3808
    8508    4613.7092
    8509    4635.0557
    8510    4784.2119
    8511    4690.3479
    8512    4729.2600
    8513    4638.9666
    8514    4662.2731
    8515    4599.9073
    8516    4666.8568
    8517    4685.4560
    8518    4530.3675
    8519    4598.5165
    8520    4771.0433
    8521    4694.8077
    8522    4650.2885
    8523    4701.7652
    8524    4711.0329
    8525    4782.9719
    8526    4848.3205
    8527    4750.3906
    8528    4737.0312
    8529    4831.9799
    8530    4724.2708
    8531    4691.8371
    8532    4743.2584
    8533    4647.4068
    8534    4633.2826
    8535    4702.0130
    8536    4720.5087
    8537    4653.0360
    8538    4732.6809
    8539    4607.0795
    8540    4722.1575
    8541    4786.8109
    8542    4805.9255
    8543    4951.6134
    8544    4908.3469
    8545    4687.6672
    8546    4896.0646
    8547    4902.6020
    8548    4782.6517
    8549    4743.6774
    8550    4799.2078
    8551    4688.1376
    8552    4799.1160
    8553    4780.7394
    8554    4733.7315
    8555    4735.9404
    8556    4870.3209
    8557    4757.3927
    8558    4772.3675
    8559    4789.6521
    8560    4802.6997
    8561    4790.6753
    8562    4826.7982
    8563    4681.8341
    8564    4771.6852
    8565    4727.7331
    8566    4801.0716
    8567    4723.6093
    8568    4637.3914
    8569    4626.2017
    8570    4679.6239
    8571    4678.6918
    8572    4759.7066
    8573    4784.4902
    8574    4741.8877
    8575    4836.2469
    8576    4610.0049
    8577    4763.4209
    8578    4675.6983
    8579    4876.8488
    8580    4717.0331
    8581    4679.9312
    8582    4730.0491
    8583    4651.9844
    8584    4598.8288
    8585    4717.7103
    8586    4752.5347
    8587    4644.2262
    8588    4798.7194
    8589    4679.9797
    8590    4830.9129
    8591    4668.5332
    8592    4741.1051
    8593    4726.6742
    8594    4793.2257
    8595    4784.0162
    8596    4762.4379
    8597    4873.7931
    8598    4723.3158
    8599    4587.4393
    8600    4769.2930
    8601    4695.1403
    8602    4697.2512
    8603    4562.9259
    8604    4733.9295
    8605    4630.5233
    8606    4649.0356
    8607    4695.0158
    8608    4638.7555
    8609    4665.3909
    8610    4659.4409
    8611    4574.6952
    8612    4713.8372
    8613    4632.3393
    8614    4693.9032
    8615    4667.2578
    8616    4644.4412
    8617    4710.1371
    8618    4647.5048
    8619    4623.6239
    8620    4709.3387
    8621    4759.2860
    8622    4716.3596
    8623    4557.0073
    8624    4611.2174
    8625    4686.4221
    8626    4670.0787
    8627    4697.9731
    8628    4591.1227
    8629    4610.5085
    8630    4622.1526
    8631    4614.8900
    8632    4686.4757
    8633    4656.3604
    8634    4692.1049
    8635    4691.4750
    8636    4697.7315
    8637    4783.4715
    8638    4815.5471
    8639    4695.3538
    8640    4585.4657
    8641    4703.3841
    8642    4549.7547
    8643    4542.2638
    8644    4666.3607
    8645    4640.5090
    8646    4643.2911
    8647    4697.5603
    8648    4621.1757
    8649    4530.0305
    8650    4560.4051
    8651    4661.9883
    8652    4576.5800
    8653    4618.7348
    8654    4622.0573
    8655    4621.0808
    8656    4518.8040
    8657    4544.7803
    8658    4672.2847
    8659    4565.1049
    8660    4570.5585
    8661    4651.9954
    8662    4512.6433
    8663    4569.5728
    8664    4605.2715
    8665    4625.1016
    8666    4480.3965
    8667    4697.4760
    8668    4581.0829
    8669    4690.9827
    8670    4670.5849
    8671    4864.0364
    8672    4737.3480
    8673    4751.1585
    8674    4664.7798
    8675    4685.1634
    8676    4622.7847
    8677    4625.6329
    8678    4587.5075
    8679    4716.6148
    8680    4702.1931
    8681    4695.4496
    8682    4616.2226
    8683    4640.4582
    8684    4709.9600
    8685    4571.5566
    8686    4676.7358
    8687    4488.5272
    8688    4609.3630
    8689    4599.9712
    8690    4683.2310
    8691    4567.5486
    8692    4642.2017
    8693    4650.3188
    8694    4668.7107
    8695    4616.1019
    8696    4716.2636
    8697    4696.0778
    8698    4604.3432
    8699    4767.0865
    8700    4601.9347
    8701    4830.5689
    8702    4626.2591
    8703    4646.6765
    8704    4614.4815
    8705    4759.9567
    8706    4576.5144
    8707    4565.6003
    8708    4640.4531
    8709    4671.7109
    8710    4632.4995
    8711    4617.4226
    8712    4575.4496
    8713    4607.4685
    8714    4691.2720
    8715    4704.3031
    8716    4700.2865
    8717    4699.7907
    8718    4656.2416
    8719    4632.1561
    8720    4676.1527
    8721    4540.9795
    8722    4628.3394
    8723    4744.4501
    8724    4639.0355
    8725    4721.2782
    8726    4757.2636
    8727    4680.4035
    8728    4555.4480
    8729    4655.1102
    8730    4659.7390
    8731    4625.0732
    8732    4594.1285
    8733    4718.9054
    8734    4683.2317
    8735    4624.2883
    8736    4778.9905
    8737    4636.6906
    8738    4508.9041
    8739    4639.6941
    8740    4667.3614
    8741    4727.9586
    8742    4518.8881
    8743    4628.1103
    8744    4670.6854
    8745    4578.8775
    8746    4662.5118
    8747    4548.5159
    8748    4560.3704
    8749    4670.3130
    8750    4746.8902
    8751    4603.8626
    8752    4664.5842
    8753    4620.2536
    8754    4786.2922
    8755    4752.0148
    8756    4676.7412
    8757    4743.4752
    8758    4673.8552
    8759    4620.8968
    8760    4589.6726
    8761    4699.2567
    8762    4642.5732
    8763    4663.6416
    8764    4634.7618
    8765    4670.3437
    8766    4643.6522
    8767    4748.1910
    8768    4625.5357
    8769    4723.6327
    8770    4677.8965
    8771    4706.7638
    8772    4736.8796
    8773    4749.5091
    8774    4767.4429
    8775    4735.2702
    8776    4797.5108
    8777    4527.6674
    8778    4759.6050
    8779    4562.8220
    8780    4604.1794
    8781    4638.9866
    8782    4620.6625
    8783    4539.2308
    8784    4751.3309
    8785    4725.7719
    8786    4830.6971
    8787    4715.4167
    8788    4722.2684
    8789    4647.5391
    8790    4605.8292
    8791    4856.9956
    8792    4651.4262
    8793    4665.3663
    8794    4682.5329
    8795    4792.5290
    8796    4731.5788
    8797    4725.6298
    8798    4764.3071
    8799    4774.1066
    8800    4668.4200
    8801    4617.6650
    8802    4776.4485
    8803    4705.8006
    8804    4863.3760
    8805    4851.1764
    8806    4725.5400
    8807    4712.8563
    8808    4773.6056
    8809    4749.3755
    8810    4702.1689
    8811    4632.1695
    8812    4633.0654
    8813    4677.0861
    8814    4679.9426
    8815    4726.0599
    8816    4755.4034
    8817    4739.3425
    8818    4640.3346
    8819    4678.8413
    8820    4620.0376
    8821    4657.1041
    8822    4649.4219
    8823    4694.9688
    8824    4594.6477
    8825    4607.0046
    8826    4619.1630
    8827    4638.5245
    8828    4607.9291
    8829    4769.1797
    8830    4731.8915
    8831    4600.1755
    8832    4579.5066
    8833    4773.1714
    8834    4652.8976
    8835    4669.9616
    8836    4557.4792
    8837    4643.8676
    8838    4486.1211
    8839    4591.0523
    8840    4637.4319
    8841    4699.1091
    8842    4649.8261
    8843    4628.8179
    8844    4701.8803
    8845    4708.5850
    8846    4634.5657
    8847    4691.3510
    8848    4710.3338
    8849    4633.9204
    8850    4646.7593
    8851    4652.1134
    8852    4735.2004
    8853    4518.2587
    8854    4640.2038
    8855    4625.8383
    8856    4589.5600
    8857    4579.3706
    8858    4608.3599
    8859    4648.8139
    8860    4642.3018
    8861    4647.0193
    8862    4752.5149
    8863    4625.6390
    8864    4581.1306
    8865    4547.0882
    8866    4658.7211
    8867    4705.1220
    8868    4611.2427
    8869    4685.8431
    8870    4470.3833
    8871    4693.1405
    8872    4622.5455
    8873    4651.9176
    8874    4660.5273
    8875    4470.8822
    8876    4460.7527
    8877    4725.6887
    8878    4724.9541
    8879    4696.7525
    8880    4744.0325
    8881    4656.7877
    8882    4638.0678
    8883    4608.9146
    8884    4612.7406
    8885    4678.9948
    8886    4682.0230
    8887    4695.3699
    8888    4664.0109
    8889    4691.2180
    8890    4613.8143
    8891    4655.1406
    8892    4715.9257
    8893    4794.9043
    8894    4651.0772
    8895    4707.8154
    8896    4677.9872
    8897    4538.2844
    8898    4811.6220
    8899    4700.3346
    8900    4768.7121
    8901    4690.0497
    8902    4718.5572
    8903    4741.8711
    8904    4748.6392
    8905    4731.6173
    8906    4632.0179
    8907    4787.8401
    8908    4795.6174
    8909    4629.2403
    8910    4594.9385
    8911    4873.1534
    8912    4706.5427
    8913    4589.6256
    8914    4628.0987
    8915    4605.7607
    8916    4677.8600
    8917    4611.9895
    8918    4702.0616
    8919    4665.9683
    8920    4716.5350
    8921    4636.7283
    8922    4731.6669
    8923    4699.4565
    8924    4660.2870
    8925    4676.1959
    8926    4673.4114
    8927    4686.6919
    8928    4725.3454
    8929    4611.6744
    8930    4598.4059
    8931    4579.8880
    8932    4805.7735
    8933    4749.7612
    8934    4733.2184
    8935    4693.3827
    8936    4547.0646
    8937    4737.2433
    8938    4739.8240
    8939    4753.9835
    8940    4746.4366
    8941    4642.6942
    8942    4614.9666
    8943    4721.7248
    8944    4634.9819
    8945    4646.5537
    8946    4585.3614
    8947    4713.7323
    8948    4650.6269
    8949    4641.1277
    8950    4799.6287
    8951    4577.8150
    8952    4584.4531
    8953    4691.3909
    8954    4710.4108
    8955    4584.7968
    8956    4600.6379
    8957    4616.8971
    8958    4625.8977
    8959    4663.2256
    8960    4588.1986
    8961    4587.9005
    8962    4689.3094
    8963    4903.7095
    8964    4819.8713
    8965    4643.6708
    8966    4790.1751
    8967    4624.9886
    8968    4717.2126
    8969    4491.7922
    8970    4681.6070
    8971    4578.4476
    8972    4699.0978
    8973    4571.3296
    8974    4655.2890
    8975    4720.1859
    8976    4619.4939
    8977    4729.5648
    8978    4662.2073
    8979    4744.0969
    8980    4854.5099
    8981    4808.2741
    8982    4848.3459
    8983    4738.4877
    8984    4775.0936
    8985    4920.3283
    8986    4844.9105
    8987    4772.3735
    8988    4611.6348
    8989    4676.8745
    8990    4609.2770
    8991    4545.4970
    8992    4548.3027
    8993    4551.8423
    8994    4771.8946
    8995    4651.6527
    8996    4669.2987
    8997    4562.1379
    8998    4656.5607
    8999    4674.8798
    9000    4622.0608
    9001    4677.0729
    9002    4589.1105
    9003    4654.9485
    9004    4626.2175
    9005    4536.7477
    9006    4511.5011
    9007    4748.8685
    9008    4748.4868
    9009    4635.4596
    9010    4735.4185
    9011    4583.0429
    9012    4684.7414
    9013    4719.8466
    9014    4709.5385
    9015    4563.3361
    9016    4667.4347
    9017    4714.3058
    9018    4585.3165
    9019    4569.8704
    9020    4603.7857
    9021    4632.5002
    9022    4670.0645
    9023    4578.8573
    9024    4640.1757
    9025    4686.5569
    9026    4682.1137
    9027    4599.2782
    9028    4562.7233
    9029    4512.9745
    9030    4607.0874
    9031    4495.1311
    9032    4458.8925
    9033    4521.8863
    9034    4539.7577
    9035    4597.2156
    9036    4628.7583
    9037    4581.3176
    9038    4528.4665
    9039    4662.7766
    9040    4505.4842
    9041    4548.0582
    9042    4643.8064
    9043    4891.0721
    9044    4593.5113
    9045    4639.4073
    9046    4723.4025
    9047    4502.4894
    9048    4652.8193
    9049    4693.6433
    9050    4644.3647
    9051    4550.2291
    9052    4747.9603
    9053    4718.7051
    9054    4712.5935
    9055    4712.2965
    9056    4676.3159
    9057    4623.0270
    9058    4743.3099
    9059    4707.2010
    9060    4626.8783
    9061    4587.2829
    9062    4491.6828
    9063    4734.0561
    9064    4693.7276
    9065    4597.6604
    9066    4659.8371
    9067    4636.6262
    9068    4636.7096
    9069    4564.8920
    9070    4550.8653
    9071    4622.7613
    9072    4834.5175
    9073    4742.5989
    9074    4724.1908
    9075    4631.7218
    9076    4657.5346
    9077    4546.6538
    9078    4744.1688
    9079    4688.0954
    9080    4594.0690
    9081    4660.5210
    9082    4616.7233
    9083    4720.8912
    9084    4667.4083
    9085    4569.5070
    9086    4725.4367
    9087    4495.6215
    9088    4537.0762
    9089    4694.4226
    9090    4679.3379
    9091    4703.6337
    9092    4666.4019
    9093    4676.9419
    9094    4699.3794
    9095    4624.2505
    9096    4608.5161
    9097    4672.2472
    9098    4641.0033
    9099    4628.4059
    9100    4746.1802
    9101    4576.2762
    9102    4677.1492
    9103    4755.5598
    9104    4677.2808
    9105    4771.5228
    9106    4661.6642
    9107    4776.3670
    9108    4840.5454
    9109    4744.9403
    9110    4804.5212
    9111    4771.2120
    9112    4764.2036
    9113    4764.1936
    9114    4737.5741
    9115    4780.4254
    9116    4818.0564
    9117    4795.7395
    9118    4753.5977
    9119    4728.5820
    9120    4651.0045
    9121    4766.7276
    9122    4794.6476
    9123    4803.7186
    9124    4526.1611
    9125    4719.2880
    9126    4675.3741
    9127    4658.5690
    9128    4732.9762
    9129    4685.1267
    9130    4561.4540
    9131    4661.9690
    9132    4679.0325
    9133    4752.3568
    9134    4717.9730
    9135    4764.9470
    9136    4593.0009
    9137    4646.1791
    9138    4587.2319
    9139    4788.5231
    9140    4682.9404
    9141    4686.7657
    9142    4716.2999
    9143    4602.2043
    9144    4701.5120
    9145    4774.2841
    9146    4586.8331
    9147    4745.7521
    9148    4457.2464
    9149    4630.5242
    9150    4656.2842
    9151    4661.8876
    9152    4854.3670
    9153    4761.9892
    9154    4867.1604
    9155    4826.7058
    9156    4577.7814
    9157    4636.3735
    9158    4631.0048
    9159    4598.7611
    9160    4582.1801
    9161    4636.2297
    9162    4642.2272
    9163    4562.7092
    9164    4523.9625
    9165    4696.0631
    9166    4666.2820
    9167    4468.0787
    9168    4523.2539
    9169    4533.2851
    9170    4449.8955
    9171    4631.0217
    9172    4672.2758
    9173    4700.7976
    9174    4505.7396
    9175    4648.8760
    9176    4573.2734
    9177    4620.0154
    9178    4539.2962
    9179    4689.3529
    9180    4532.4136
    9181    4691.1502
    9182    4570.3280
    9183    4700.8886
    9184    4494.6246
    9185    4618.9332
    9186    4601.8861
    9187    4731.5187
    9188    4814.3323
    9189    4668.5016
    9190    4790.7785
    9191    4698.0580
    9192    4708.9871
    9193    4724.5080
    9194    4761.7031
    9195    4560.8276
    9196    4633.6525
    9197    4646.6022
    9198    4576.7232
    9199    4633.7467
    9200    4553.9661
    9201    4675.9328
    9202    4583.8983
    9203    4672.5754
    9204    4506.4538
    9205    4545.7881
    9206    4641.4427
    9207    4624.7347
    9208    4560.4632
    9209    4558.3316
    9210    4449.8816
    9211    4486.1524
    9212    4568.9292
    9213    4513.0094
    9214    4572.0969
    9215    4452.3371
    9216    4642.2473
    9217    4616.7409
    9218    4541.4172
    9219    4711.2364
    9220    4665.6112
    9221    4719.8677
    9222    4609.5250
    9223    4664.9484
    9224    4598.9618
    9225    4666.6865
    9226    4671.7311
    9227    4759.5700
    9228    4703.1208
    9229    4687.1664
    9230    4706.6057
    9231    4649.0309
    9232    4694.6392
    9233    4649.7833
    9234    4722.1371
    9235    4717.2095
    9236    4757.4569
    9237    4712.7225
    9238    4608.8939
    9239    4823.7660
    9240    4737.0484
    9241    4691.5943
    9242    4789.5599
    9243    4732.5775
    9244    4693.4915
    9245    4591.3031
    9246    4767.9985
    9247    4739.9065
    9248    4776.4326
    9249    4709.3583
    9250    4834.9572
    9251    4781.1742
    9252    4714.1372
    9253    4810.1577
    9254    4819.7689
    9255    4860.7846
    9256    4719.2379
    9257    4838.1934
    9258    4739.8726
    9259    4839.8520
    9260    4828.9557
    9261    4846.5997
    9262    4968.0335
    9263    4889.9109
    9264    4942.5637
    9265    5025.4493
    9266    4957.1284
    9267    4913.6076
    9268    4860.4810
    9269    4830.1413
    9270    4760.2405
    9271    4859.2279
    9272    4871.9905
    9273    4764.5898
    9274    4759.6015
    9275    4819.8664
    9276    4793.0765
    9277    4896.2587
    9278    4875.1601
    9279    4792.6268
    9280    4766.2592
    9281    4833.2726
    9282    4840.3110
    9283    4717.7921
    9284    4776.3107
    9285    4782.4766
    9286    4737.7848
    9287    4859.5778
    9288    4712.7666
    9289    4732.6418
    9290    4764.6695
    9291    4656.8686
    9292    4644.7549
    9293    4800.6962
    9294    4747.6134
    9295    4785.7749
    9296    4772.2364
    9297    4768.5412
    9298    4679.0181
    9299    4744.1784
    9300    4691.5970
    9301    4681.0154
    9302    4648.3819
    9303    4589.1767
    9304    4646.7594
    9305    4496.9346
    9306    4726.4903
    9307    4749.2049
    9308    4701.0108
    9309    4763.1722
    9310    4829.0704
    9311    4734.0478
    9312    4529.0222
    9313    4616.1620
    9314    4632.9187
    9315    4767.5261
    9316    4591.1123
    9317    4632.4733
    9318    4725.5224
    9319    4727.1901
    9320    4806.3235
    9321    4883.5552
    9322    4626.8204
    9323    4821.6881
    9324    4649.7581
    9325    4702.3759
    9326    4844.8622
    9327    4823.2324
    9328    4771.1854
    9329    4818.9520
    9330    4732.9218
    9331    4754.7827
    9332    4899.8757
    9333    4743.4042
    9334    4822.8298
    9335    4727.1248
    9336    4630.9612
    9337    4814.7354
    9338    4822.8321
    9339    4852.2855
    9340    4660.9304
    9341    4607.3710
    9342    4608.0020
    9343    4622.6940
    9344    4738.0995
    9345    4815.6608
    9346    4707.9337
    9347    4642.3916
    9348    4682.3951
    9349    4607.0536
    9350    4646.8499
    9351    4750.1436
    9352    4820.6353
    9353    4842.9191
    9354    4886.5086
    9355    4938.5594
    9356    4966.2670
    9357    4784.9242
    9358    4735.3322
    9359    4797.4226
    9360    4829.1091
    9361    4989.1131
    9362    4941.0494
    9363    4837.7878
    9364    4841.9688
    9365    4859.3890
    9366    4873.3071
    9367    4788.1813
    9368    4670.0643
    9369    4750.6023
    9370    4862.3367
    9371    4920.1943
    9372    4681.9902
    9373    4797.9907
    9374    4770.7438
    9375    4851.5841
    9376    4742.3969
    9377    4893.7710
    9378    4650.1571
    9379    4824.6720
    9380    4749.3248
    9381    4856.4895
    9382    4739.5243
    9383    4754.6197
    9384    4668.4863
    9385    4780.1095
    9386    4818.7416
    9387    4788.5741
    9388    4863.6858
    9389    4789.2944
    9390    4707.5265
    9391    4833.4376
    9392    4752.7397
    9393    4760.9276
    9394    4683.6746
    9395    4789.5886
    9396    4777.4260
    9397    4801.7042
    9398    4748.7198
    9399    4682.9028
    9400    4796.4504
    9401    4701.1797
    9402    4773.5190
    9403    4770.8955
    9404    4818.0756
    9405    4657.8621
    9406    4730.0883
    9407    4792.0855
    9408    4631.4613
    9409    4749.8673
    9410    4784.9194
    9411    4753.0141
    9412    4773.8460
    9413    4694.2351
    9414    4841.3664
    9415    4758.5398
    9416    4850.8818
    9417    4755.3248
    9418    4777.6468
    9419    4848.1086
    9420    4694.6754
    9421    4749.3136
    9422    4678.7544
    9423    4675.7186
    9424    4729.3079
    9425    4738.0187
    9426    4816.5703
    9427    4718.2348
    9428    4706.0050
    9429    4771.3515
    9430    4669.7891
    9431    4667.8396
    9432    4586.0213
    9433    4666.0918
    9434    4734.3742
    9435    4660.4987
    9436    4634.1283
    9437    4685.2379
    9438    4769.7561
    9439    4666.5469
    9440    4711.3332
    9441    4845.6240
    9442    4684.3157
    9443    4652.2506
    9444    4703.4336
    9445    4734.7228
    9446    4765.6525
    9447    4885.9330
    9448    4753.3538
    9449    4707.3437
    9450    4687.3746
    9451    4736.0564
    9452    4746.5771
    9453    4694.6331
    9454    4484.5518
    9455    4770.3945
    9456    4615.1749
    9457    4663.2247
    9458    4704.3031
    9459    4685.8813
    9460    4746.0295
    9461    4698.1891
    9462    4776.8056
    9463    4755.9443
    9464    4679.7122
    9465    4730.6745
    9466    4723.4170
    9467    4703.9630
    9468    4722.5552
    9469    4591.6617
    9470    4655.3383
    9471    4708.8108
    9472    4681.4365
    9473    4751.3567
    9474    4825.6919
    9475    4770.4673
    9476    4736.3338
    9477    4775.2908
    9478    4742.7948
    9479    4749.6803
    9480    4839.5025
    9481    4835.1275
    9482    4854.0062
    9483    4778.8565
    9484    4779.3334
    9485    4812.7769
    9486    4842.2368
    9487    4779.9494
    9488    4641.3288
    9489    4817.3904
    9490    4789.8002
    9491    4922.2999
    9492    4820.8680
    9493    4795.8233
    9494    4767.0547
    9495    4729.6846
    9496    4738.0324
    9497    4811.6763
    9498    4800.1387
    9499    4816.7774
    9500    4781.0493
    9501    4708.4311
    9502    4669.6249
    9503    4754.1221
    9504    4597.8772
    9505    4712.2710
    9506    4721.0907
    9507    4805.1738
    9508    4757.7802
    9509    4640.5746
    9510    4789.8783
    9511    4775.5527
    9512    4897.6592
    9513    4752.5670
    9514    4876.1045
    9515    4811.8283
    9516    4913.4153
    9517    4820.1831
    9518    4850.1529
    9519    4830.9581
    9520    4809.8964
    9521    4820.2017
    9522    4831.7083
    9523    4601.7076
    9524    4684.8991
    9525    4677.5277
    9526    4652.3907
    9527    4767.1369
    9528    4630.5157
    9529    4707.0241
    9530    4666.5817
    9531    4738.2764
    9532    4746.1335
    9533    4776.4722
    9534    4859.2689
    9535    4762.8163
    9536    4826.9956
    9537    4823.3430
    9538    4754.3116
    9539    4804.2799
    9540    4871.8403
    9541    4801.2276
    9542    4883.0056
    9543    4808.1239
    9544    4871.2584
    9545    4751.0222
    9546    4769.0357
    9547    4950.5108
    9548    4871.3143
    9549    4777.0715
    9550    4737.5183
    9551    4767.2079
    9552    4813.1776
    9553    4676.0241
    9554    4682.6956
    9555    4800.4265
    9556    4842.4613
    9557    4759.2870
    9558    4739.0398
    9559    4749.8476
    9560    4768.0958
    9561    4845.6076
    9562    4746.9068
    9563    4738.8262
    9564    4888.4128
    9565    4958.8230
    9566    4982.2084
    9567    4870.0629
    9568    4884.7429
    9569    4949.8346
    9570    4898.4049
    9571    5119.0787
    9572    4886.5105
    9573    4889.4782
    9574    4915.9303
    9575    4981.8644
    9576    4940.3971
    9577    4923.8831
    9578    4984.8377
    9579    4867.3945
    9580    4908.9738
    9581    4938.6162
    9582    4884.2446
    9583    4821.4935
    9584    4737.1888
    9585    4745.9014
    9586    4866.4914
    9587    4823.9023
    9588    4771.5458
    9589    4729.4086
    9590    4947.1004
    9591    4872.9530
    9592    4811.5349
    9593    4873.8417
    9594    4944.3055
    9595    4698.4020
    9596    4723.2369
    9597    4764.8243
    9598    4817.7035
    9599    4805.1372
    9600    4841.7245
    9601    4883.3889
    9602    4772.6605
    9603    4881.0798
    9604    4812.1748
    9605    4694.2711
    9606    4851.2923
    9607    4738.9090
    9608    4748.2021
    9609    4862.6637
    9610    4780.2767
    9611    4725.7631
    9612    4816.1390
    9613    4735.5269
    9614    4785.0655
    9615    4871.1492
    9616    4768.4723
    9617    4742.3033
    9618    4745.6630
    9619    4809.5788
    9620    4780.9858
    9621    4796.1107
    9622    4756.7176
    9623    4634.6423
    9624    4759.2960
    9625    4772.1424
    9626    4831.6398
    9627    4730.3773
    9628    4830.3750
    9629    4971.1013
    9630    4769.1810
    9631    4809.8745
    9632    4807.6494
    9633    4808.3268
    9634    4882.4083
    9635    4901.2311
    9636    4858.6539
    9637    4897.9195
    9638    4790.1445
    9639    4882.8294
    9640    4776.9547
    9641    4930.7782
    9642    4876.6060
    9643    4786.9976
    9644    4763.6476
    9645    4754.6263
    9646    4741.2149
    9647    4793.3683
    9648    4834.5469
    9649    4811.9625
    9650    4856.7529
    9651    4797.0628
    9652    4735.3920
    9653    4912.0221
    9654    4819.2351
    9655    4811.5091
    9656    4899.4520
    9657    4874.2104
    9658    4848.7235
    9659    4673.4904
    9660    4911.6238
    9661    4712.3110
    9662    4748.2952
    9663    4845.7679
    9664    4754.9188
    9665    4802.1626
    9666    4755.1725
    9667    4725.2887
    9668    4877.0750
    9669    4638.1462
    9670    4788.1190
    9671    4925.7663
    9672    4709.7022
    9673    4644.3807
    9674    4861.6900
    9675    4762.4282
    9676    4791.6911
    9677    4778.8280
    9678    4749.7298
    9679    4844.1776
    9680    4814.1756
    9681    4805.0089
    9682    4897.8874
    9683    4932.1884
    9684    4975.4670
    9685    4879.6169
    9686    4911.8911
    9687    4880.7164
    9688    4818.4673
    9689    4833.7788
    9690    4875.4726
    9691    4833.9719
    9692    4888.0600
    9693    4895.9407
    9694    4774.7750
    9695    4776.3167
    9696    4834.9876
    9697    4787.4311
    9698    4755.8800
    9699    4719.0699
    9700    4867.7074
    9701    4857.8461
    9702    4710.4133
    9703    4781.4862
    9704    4705.9393
    9705    4688.3617
    9706    4727.3627
    9707    4690.1235
    9708    4669.8973
    9709    4703.8586
    9710    4759.2112
    9711    4695.1153
    9712    4791.6894
    9713    4782.9736
    9714    4668.7013
    9715    4653.1290
    9716    4777.9384
    9717    4736.6548
    9718    4720.2645
    9719    4934.5300
    9720    4857.5554
    9721    4818.1680
    9722    4824.0883
    9723    4721.2687
    9724    4822.6084
    9725    4857.0671
    9726    4670.8649
    9727    4823.4114
    9728    4887.5715
    9729    4815.8544
    9730    4898.8176
    9731    4848.3882
    9732    5004.2799
    9733    4805.3969
    9734    4824.6975
    9735    4804.1722
    9736    4807.4775
    9737    4796.9370
    9738    4771.3404
    9739    4781.0615
    9740    4857.4645
    9741    4803.2330
    9742    4866.3156
    9743    4922.9733
    9744    4920.2087
    9745    4864.7592
    9746    4782.6462
    9747    4885.8146
    9748    5015.8525
    9749    4757.7127
    9750    4804.2788
    9751    4842.1205
    9752    4746.4055
    9753    4794.9015
    9754    4782.0284
    9755    4840.6046
    9756    4759.2693
    9757    4788.0225
    9758    4703.0282
    9759    4735.1828
    9760    4939.1310
    9761    4778.1844
    9762    4897.8960
    9763    4774.0143
    9764    4846.9693
    9765    4948.6636
    9766    4828.6666
    9767    4758.6206
    9768    4853.5329
    9769    4738.8217
    9770    4841.6732
    9771    4810.0193
    9772    4661.4984
    9773    4789.6081
    9774    4852.6447
    9775    4710.8289
    9776    4979.7138
    9777    4728.4867
    9778    5063.9237
    9779    4781.0125
    9780    4789.4196
    9781    4834.1521
    9782    4891.4982
    9783    4974.3577
    9784    4747.1868
    9785    4928.6375
    9786    4922.9847
    9787    4910.2792
    9788    5021.1558
    9789    4850.1897
    9790    4900.9464
    9791    4904.1332
    9792    4956.0288
    9793    4912.6613
    9794    4942.9741
    9795    4926.9854
    9796    4950.7749
    9797    4922.4011
    9798    5021.9906
    9799    4996.0930
    9800    4910.2185
    9801    4870.5341
    9802    4938.4997
    9803    4928.2125
    9804    4929.3566
    9805    5031.4345
    9806    4943.3313
    9807    5036.0180
    9808    5113.2536
    9809    4980.7721
    9810    5002.2978
    9811    4921.1288
    9812    5080.5841
    9813    4901.2377
    9814    4978.9568
    9815    4879.2484
    9816    4946.6426
    9817    4936.0185
    9818    4925.9561
    9819    4778.7620
    9820    4932.3643
    9821    4852.5937
    9822    4870.3240
    9823    4854.5102
    9824    4898.1777
    9825    4853.9472
    9826    4868.3297
    9827    4727.9334
    9828    4881.4893
    9829    4977.7834
    9830    4943.9359
    9831    4901.3132
    9832    4813.0695
    9833    4723.6182
    9834    4785.3837
    9835    4699.4064
    9836    4873.6091
    9837    4775.4272
    9838    4763.0207
    9839    4970.7280
    9840    4755.6858
    9841    4865.8759
    9842    4856.0707
    9843    4870.9754
    9844    4801.7120
    9845    4827.7794
    9846    4815.0429
    9847    4865.0186
    9848    4820.6723
    9849    4765.0669
    9850    4725.4420
    9851    4754.0339
    9852    4896.2452
    9853    4742.8878
    9854    4746.4205
    9855    4794.0790
    9856    4668.9064
    9857    4892.6235
    9858    4844.7149
    9859    4807.3596
    9860    4906.1420
    9861    4837.0315
    9862    4827.7845
    9863    4815.9620
    9864    4771.8401
    9865    4684.5097
    9866    4746.1006
    9867    4814.4061
    9868    4816.5108
    9869    4906.4629
    9870    4817.4793
    9871    4820.8817
    9872    4809.7522
    9873    4728.7503
    9874    4747.4131
    9875    4762.6963
    9876    4741.4333
    9877    4816.2519
    9878    4864.3553
    9879    4933.3483
    9880    4789.2467
    9881    4884.1569
    9882    4739.7974
    9883    4754.8993
    9884    4720.2867
    9885    4772.4951
    9886    4809.6916
    9887    4730.1677
    9888    4785.5573
    9889    4932.0974
    9890    4891.8429
    9891    4923.6328
    9892    4814.8561
    9893    4840.0440
    9894    4761.9022
    9895    4709.0458
    9896    4900.2392
    9897    4809.5816
    9898    4832.6333
    9899    4879.1928
    9900    4876.7723
    9901    4784.4588
    9902    4939.5537
    9903    5005.0246
    9904    4884.2386
    9905    4921.6343
    9906    4842.2907
    9907    4828.0397
    9908    4957.0362
    9909    4881.6439
    9910    4729.2402
    9911    4857.6915
    9912    4843.2299
    9913    4886.1958
    9914    4904.6733
    9915    4803.3774
    9916    4714.7198
    9917    4864.6557
    9918    4849.0610
    9919    4764.3769
    9920    4835.6883
    9921    4713.0146
    9922    4781.8004
    9923    4642.8691
    9924    4730.3612
    9925    4821.7379
    9926    4797.0657
    9927    4845.9123
    9928    4737.9364
    9929    4831.7885
    9930    4822.0197
    9931    4969.3982
    9932    4733.7578
    9933    4738.4920
    9934    4644.3935
    9935    4697.8123
    9936    4744.3192
    9937    4919.9191
    9938    4704.3451
    9939    4739.5651
    9940    4805.8561
    9941    4692.1591
    9942    4601.8992
    9943    4791.9565
    9944    4739.6879
    9945    4621.3087
    9946    4698.0523
    9947    4677.5688
    9948    4612.3028
    9949    4700.8244
    9950    4681.0634
    9951    4651.0318
    9952    4734.6009
    9953    4771.0915
    9954    4722.7722
    9955    4688.9999
    9956    4791.7967
    9957    4708.4648
    9958    4748.3875
    9959    4745.4968
    9960    4661.9170
    9961    4777.9119
    9962    4783.1761
    9963    4883.5542
    9964    4676.7054
    9965    4596.3793
    9966    4710.4844
    9967    4675.3857
    9968    4611.0358
    9969    4441.2023
    9970    4589.4392
    9971    4617.8141
    9972    4606.9778
    9973    4675.7103
    9974    4777.6786
    9975    4757.9545
    9976    4646.5115
    9977    4652.2121
    9978    4549.4249
    9979    4659.0553
    9980    4804.6926
    9981    4653.7951
    9982    4785.3550
    9983    4708.4897
    9984    4607.6075
    9985    4688.6928
    9986    4700.4063
    9987    4859.4051
    9988    4696.9781
    9989    4870.4686
    9990    4719.4901
    9991    4692.6761
    9992    4670.0337
    9993    4788.6670
    9994    4682.2774
    9995    4747.4777
    9996    4587.5258
    9997    4847.1206
    9998    4791.1699
    9999    4720.8570
   10000    4809.2544
   10001    4452.3989
   10002    4425.7133
   10003    4461.3832
   10004    4359.6129
   10005    4495.4661
   10006    4478.2367
   10007    4283.1918
   10008    4418.5430
   10009    4386.3429
   10010    4374.5591
   10011    4393.3827
   10012    4464.7259
   10013    4476.3811
   10014    4481.1596
   10015    4499.7679
   10016    4622.0207
   10017    4415.2846
   10018    4532.9387
   10019    4576.1381
   10020    4540.7939
   10021    4615.1047
   10022    4685.1588
   10023    4529.7033
   10024    4587.4943
   10025    4664.8884
   10026    4559.0240
   10027    4428.7431
   10028    4600.9840
   10029    4533.1306
   10030    4523.5334
   10031    4494.4642
   10032    4504.4328
   10033    4595.7971
   10034    4526.8642
   10035    4690.2581
   10036    4685.4594
   10037    4595.7554
   10038    4473.0454
   10039    4524.7902
   10040    4546.1975
   10041    4466.9288
   10042    4680.1655
   10043    4597.9524
   10044    4653.0226
   10045    4492.4998
   10046    4535.0578
   10047    4533.9134
   10048    4649.0788
   10049    4633.1456
   10050    4643.3138
   10051    4658.0007
   10052    4665.9499
   10053    4468.6647
   10054    4525.7621
   10055    4523.1928
   10056    4656.8240
   10057    4404.8721
   10058    4623.6815
   10059    4608.4331
   10060    4688.7811
   10061    4587.6431
   10062    4561.1704
   10063    4526.0882
   10064    4545.8755
   10065    4657.4650
   10066    4544.0291
   10067    4441.5376
   10068    4633.4479
   10069    4557.0027
   10070    4574.2068
   10071    4613.9367
   10072    4576.0368
   10073    4630.3800
   10074    4662.9817
   10075    4768.4464
   10076    4607.7122
   10077    4582.9840
   10078    4684.3309
   10079    4630.4534
   10080    4622.8634
   10081    4588.2037
   10082    4627.5881
   10083    4659.3925
   10084    4734.4640
   10085    4632.8814
   10086    4652.9690
   10087    4572.5188
   10088    4492.4117
   10089    4578.0640
   10090    4567.3947
   10091    4632.1916
   10092    4620.7234
   10093    4629.9018
   10094    4546.4232
   10095    4531.8177
   10096    4680.1443
   10097    4735.8903
   10098    4623.0213
   10099    4838.0707
   10100    4647.3574
   10101    4721.2516
   10102    4693.3206
   10103    4702.3552
   10104    4726.0783
   10105    4735.4145
   10106    4588.5569
   10107    4602.1972
   10108    4762.6607
   10109    4762.8178
   10110    4675.8240
   10111    4760.4702
   10112    4667.9052
   10113    4729.4348
   10114    4688.7979
   10115    4724.7584
   10116    4665.8534
   10117    4558.1897
   10118    4671.0080
   10119    4819.2122
   10120    4679.4032
   10121    4862.3797
   10122    4690.6071
   10123    4865.8526
   10124    4701.2232
   10125    4730.7216
   10126    4768.1319
   10127    4734.6168
   10128    4764.3684
   10129    4663.1962
   10130    4678.4373
   10131    4525.0700
   10132    4692.9590
   10133    4544.8564
   10134    4584.9379
   10135    4549.8075
   10136    4642.9322
   10137    4692.0016
   10138    4729.1395
   10139    4668.1219
   10140    4792.8883
   10141    4716.2269
   10142    4558.5377
   10143    4682.6276
   10144    4586.7366
   10145    4563.5596
   10146    4484.3019
   10147    4680.8055
   10148    4729.2320
   10149    4660.1096
   10150    4599.9023
   10151    4626.3169
   10152    4625.3835
   10153    4702.3662
   10154    4637.6737
   10155    4715.1463
   10156    4720.8577
   10157    4670.3787
   10158    4665.2597
   10159    4677.6512
   10160    4595.1674
   10161    4574.0327
   10162    4617.9100
   10163    4721.0862
   10164    4560.4599
   10165    4728.1593
   10166    4769.6162
   10167    4690.4094
   10168    4738.6744
   10169    4629.9726
   10170    4602.8803
   10171    4679.5642
   10172    4801.5328
   10173    4770.9599
   10174    4644.8924
   10175    4806.8763
   10176    4716.1754
   10177    4697.0838
   10178    4655.0861
   10179    4668.1434
   10180    4675.5626
   10181    4672.6476
   10182    4442.0193
   10183    4639.4236
   10184    4606.7177
   10185    4670.3153
   10186    4595.1519
   10187    4536.6076
   10188    4653.7371
   10189    4495.5652
   10190    4555.2897
   10191    4495.4026
   10192    4622.6846
   10193    4498.6430
   10194    4400.5740
   10195    4553.4852
   10196    4621.7507
   10197    4462.9333
   10198    4468.5431
   10199    4604.9167
   10200    4490.3650
   10201    4571.0825
   10202    4391.7900
   10203    4532.0488
   10204    4606.3425
   10205    4627.3428
   10206    4681.2402
   10207    4429.0228
   10208    4584.0089
   10209    4573.5338
   10210    4603.9853
   10211    4584.1655
   10212    4555.0189
   10213    4732.1738
   10214    4646.6850
   10215    4685.5082
   10216    4630.2845
   10217    4679.4141
   10218    4725.2488
   10219    4736.7520
   10220    4674.8420
   10221    4668.6624
   10222    4708.0490
   10223    4621.5579
   10224    4571.7233
   10225    4665.2878
   10226    4701.4397
   10227    4581.2547
   10228    4662.6201
   10229    4722.7318
   10230    4588.0738
   10231    4668.6074
   10232    4531.3657
   10233    4577.9164
   10234    4503.4341
   10235    4461.0304
   10236    4603.4279
   10237    4367.4582
   10238    4466.1766
   10239    4481.3338
   10240    4481.7065
   10241    4508.8485
   10242    4635.0920
   10243    4549.8675
   10244    4612.2396
   10245    4625.5914
   10246    4705.8194
   10247    4694.7150
   10248    4633.4220
   10249    4761.9977
   10250    4567.5758
   10251    4622.0657
   10252    4452.0413
   10253    4511.6126
   10254    4633.1149
   10255    4556.1768
   10256    4475.6891
   10257    4618.2692
   10258    4565.5280
   10259    4512.1456
   10260    4523.6303
   10261    4421.9736
   10262    4623.9953
   10263    4546.0019
   10264    4587.3797
   10265    4606.5997
   10266    4719.2573
   10267    4686.5881
   10268    4564.7077
   10269    4563.8344
   10270    4573.5789
   10271    4562.2097
   10272    4576.2450
   10273    4442.0386
   10274    4531.0901
   10275    4520.4858
   10276    4558.5822
   10277    4465.6219
   10278    4421.2819
   10279    4602.9031
   10280    4455.1403
   10281    4582.5885
   10282    4481.1178
   10283    4535.9120
   10284    4471.6252
   10285    4466.4468
   10286    4423.0390
   10287    4343.8226
   10288    4564.8802
   10289    4554.3123
   10290    4405.7101
   10291    4579.3014
   10292    4464.1308
   10293    4489.2790
   10294    4495.2813
   10295    4522.2643
   10296    4389.1533
   10297    4472.6753
   10298    4545.2985
   10299    4489.4626
   10300    4617.3726
   10301    4561.8465
   10302    4677.9534
   10303    4664.3024
   10304    4511.2599
   10305    4468.0492
   10306    4535.3422
   10307    4568.8869
   10308    4563.9744
   10309    4671.4830
   10310    4635.4348
   10311    4603.8897
   10312    4584.5742
   10313    4676.0178
   10314    4677.3298
   10315    4605.8953
   10316    4757.9026
   10317    4671.5548
   10318    4635.1614
   10319    4730.7070
   10320    4549.4169
   10321    4540.4784
   10322    4548.9805
   10323    4508.4183
   10324    4520.9535
   10325    4536.1280
   10326    4567.5977
   10327    4564.3423
   10328    4579.0997
   10329    4639.7367
   10330    4668.4535
   10331    4591.5197
   10332    4569.5814
   10333    4554.3502
   10334    4577.0679
   10335    4765.4509
   10336    4626.8758
   10337    4617.6435
   10338    4656.5551
   10339    4682.3855
   10340    4496.9654
   10341    4615.6471
   10342    4694.2504
   10343    4528.7154
   10344    4624.3887
   10345    4643.4675
   10346    4589.4845
   10347    4515.8978
   10348    4498.7211
   10349    4604.6854
   10350    4645.5685
   10351    4521.2948
   10352    4520.2393
   10353    4582.0524
   10354    4610.0774
   10355    4503.6719
   10356    4506.5781
   10357    4660.6575
   10358    4662.0164
   10359    4671.7705
   10360    4451.2954
   10361    4643.9749
   10362    4644.8825
   10363    4601.3587
   10364    4638.7362
   10365    4639.3084
   10366    4666.0860
   10367    4628.5211
   10368    4895.0579
   10369    4624.8198
   10370    4689.1465
   10371    4640.3489
   10372    4749.0459
   10373    4729.4990
   10374    4834.1988
   10375    4737.6520
   10376    4682.0290
   10377    4710.8459
   10378    4608.1826
   10379    4836.6188
   10380    4612.1552
   10381    4737.1019
   10382    4625.0736
   10383    4680.8131
   10384    4650.3293
   10385    4511.6807
   10386    4528.4035
   10387    4608.3565
   10388    4668.0093
   10389    4485.4171
   10390    4579.5659
   10391    4642.0871
   10392    4524.7038
   10393    4520.9690
   10394    4615.0856
   10395    4510.5081
   10396    4657.8173
   10397    4536.6443
   10398    4682.4404
   10399    4567.0419
   10400    4616.1431
   10401    4646.4124
   10402    4600.5092
   10403    4712.7258
   10404    4667.2115
   10405    4569.5099
   10406    4650.9833
   10407    4487.3768
   10408    4511.6302
   10409    4572.7014
   10410    4423.6250
   10411    4615.2490
   10412    4677.0978
   10413    4616.1525
   10414    4610.6073
   10415    4645.2639
   10416    4410.0281
   10417    4581.1401
   10418    4438.6053
   10419    4429.9083
   10420    4576.6830
   10421    4467.3566
   10422    4542.6187
   10423    4532.8844
   10424    4586.1263
   10425    4636.5814
   10426    4617.5636
   10427    4692.9876
   10428    4529.3782
   10429    4583.1198
   10430    4604.5909
   10431    4590.1748
   10432    4641.7348
   10433    4521.6639
   10434    4562.3135
   10435    4445.3809
   10436    4547.4489
   10437    4416.6195
   10438    4512.6262
   10439    4358.5348
   10440    4303.4193
   10441    4576.1638
   10442    4464.4954
   10443    4512.8299
   10444    4600.1189
   10445    4514.7665
   10446    4547.5452
   10447    4555.3382
   10448    4604.9637
   10449    4544.1554
   10450    4451.4751
   10451    4421.5094
   10452    4490.4543
   10453    4523.9715
   10454    4294.7056
   10455    4371.2324
   10456    4394.7457
   10457    4560.6341
   10458    4338.3289
   10459    4464.8513
   10460    4387.3405
   10461    4324.0894
   10462    4393.9137
   10463    4485.2270
   10464    4451.6684
   10465    4468.1797
   10466    4509.2794
   10467    4560.8846
   10468    4526.0561
   10469    4449.0669
   10470    4549.4507
   10471    4670.7352
   10472    4478.6237
   10473    4576.0117
   10474    4557.7521
   10475    4761.9390
   10476    4492.7824
   10477    4537.4026
   10478    4622.6778
   10479    4539.4669
   10480    4607.5581
   10481    4403.2895
   10482    4514.1046
   10483    4404.6153
   10484    4351.0062
   10485    4513.7773
   10486    4498.8613
   10487    4495.2734
   10488    4453.3136
   10489    4463.9163
   10490    4480.4153
   10491    4524.4824
   10492    4382.9876
   10493    4414.6843
   10494    4437.8622
   10495    4419.6148
   10496    4533.5786
   10497    4589.4112
   10498    4647.0920
   10499    4384.1722
   10500    4626.1170
   10501    4603.4241
   10502    4501.0458
   10503    4594.0546
   10504    4530.5330
   10505    4628.2129
   10506    4604.1215
   10507    4583.1435
   10508    4602.2888
   10509    4589.7561
   10510    4493.8367
   10511    4486.4672
   10512    4538.3027
   10513    4528.0980
   10514    4566.4751
   10515    4570.2704
   10516    4593.8880
   10517    4442.0438
   10518    4448.1224
   10519    4484.3396
   10520    4616.3195
   10521    4564.1986
   10522    4415.7627
   10523    4577.9921
   10524    4453.1305
   10525    4604.0210
   10526    4527.9932
   10527    4545.8711
   10528    4561.0216
   10529    4602.4832
   10530    4510.4347
   10531    4529.8944
   10532    4552.4191
   10533    4534.6413
   10534    4437.4007
   10535    4436.2651
   10536    4356.1691
   10537    4363.4068
   10538    4395.8638
   10539    4643.2317
   10540    4412.1570
   10541    4515.1575
   10542    4248.2719
   10543    4298.3116
   10544    4444.7275
   10545    4404.3695
   10546    4344.7628
   10547    4511.4009
   10548    4487.7521
   10549    4546.8718
   10550    4386.3424
   10551    4440.6850
   10552    4452.6016
   10553    4489.2583
   10554    4605.6541
   10555    4545.8636
   10556    4516.9623
   10557    4617.0094
   10558    4512.7087
   10559    4418.9595
   10560    4341.7204
   10561    4450.4151
   10562    4542.3630
   10563    4404.1847
   10564    4538.8072
   10565    4511.7756
   10566    4410.6415
   10567    4402.2764
   10568    4393.6622
   10569    4362.7864
   10570    4334.5326
   10571    4339.4563
   10572    4393.3704
   10573    4369.4532
   10574    4408.0862
   10575    4460.9849
   10576    4478.6520
   10577    4425.3817
   10578    4582.3425
   10579    4587.2379
   10580    4479.4455
   10581    4460.3549
   10582    4499.6527
   10583    4505.5908
   10584    4521.1837
   10585    4603.1547
   10586    4681.4728
   10587    4435.8141
   10588    4612.5965
   10589    4501.3576
   10590    4561.0836
   10591    4558.6997
   10592    4585.5197
   10593    4540.0920
   10594    4497.9232
   10595    4513.5621
   10596    4602.1899
   10597    4559.5033
   10598    4615.8943
   10599    4522.3325
   10600    4614.3343
   10601    4671.8110
   10602    4588.5871
   10603    4765.6516
   10604    4566.9354
   10605    4614.2167
   10606    4590.5418
   10607    4614.5407
   10608    4614.7412
   10609    4635.0770
   10610    4562.4786
   10611    4495.8843
   10612    4637.6282
   10613    4644.8542
   10614    4478.3514
   10615    4546.7307
   10616    4660.3784
   10617    4601.4422
   10618    4640.0291
   10619    4623.7843
   10620    4613.9897
   10621    4633.0563
   10622    4491.1506
   10623    4559.4733
   10624    4548.7695
   10625    4564.7834
   10626    4659.0591
   10627    4584.9648
   10628    4737.4640
   10629    4616.3235
   10630    4595.2918
   10631    4531.3358
   10632    4546.8357
   10633    4577.8520
   10634    4500.9276
   10635    4614.9800
   10636    4489.4678
   10637    4580.1067
   10638    4610.0228
   10639    4638.0195
   10640    4677.0804
   10641    4758.4823
   10642    4731.4282
   10643    4595.0746
   10644    4543.1047
   10645    4729.6564
   10646    4562.4488
   10647    4595.9510
   10648    4680.8909
   10649    4721.6721
   10650    4698.7758
   10651    4752.0808
   10652    4605.7869
   10653    4647.9984
   10654    4566.1714
   10655    4818.8275
   10656    4736.5743
   10657    4766.0505
   10658    4754.6794
   10659    4725.1680
   10660    4603.0652
   10661    4575.4855
   10662    4575.1879
   10663    4637.9742
   10664    4495.0851
   10665    4689.3369
   10666    4685.9461
   10667    4626.4218
   10668    4533.3379
   10669    4648.5054
   10670    4607.4277
   10671    4629.4457
   10672    4597.9932
   10673    4561.5696
   10674    4629.8022
   10675    4602.1248
   10676    4511.5848
   10677    4590.5848
   10678    4576.1511
   10679    4694.4239
   10680    4676.6256
   10681    4598.8698
   10682    4696.3897
   10683    4683.7502
   10684    4556.2468
   10685    4599.2713
   10686    4603.1799
   10687    4655.3903
   10688    4678.2145
   10689    4733.4936
   10690    4634.3214
   10691    4651.6200
   10692    4834.8402
   10693    4594.8143
   10694    4659.8419
   10695    4666.5017
   10696    4704.4391
   10697    4714.8524
   10698    4734.6300
   10699    4682.3345
   10700    4776.9614
   10701    4741.8347
   10702    4661.3084
   10703    4554.7629
   10704    4497.2681
   10705    4627.6077
   10706    4602.6069
   10707    4549.1784
   10708    4467.6215
   10709    4518.9573
   10710    4555.1986
   10711    4647.8752
   10712    4667.2490
   10713    4659.9229
   10714    4739.2691
   10715    4601.7437
   10716    4499.2713
   10717    4620.0431
   10718    4630.5860
   10719    4722.2125
   10720    4591.7917
   10721    4543.0848
   10722    4693.5729
   10723    4673.2999
   10724    4679.7956
   10725    4647.8781
   10726    4651.9471
   10727    4591.0155
   10728    4600.0292
   10729    4772.4737
   10730    4690.8374
   10731    4583.5137
   10732    4678.7393
   10733    4558.6130
   10734    4838.9858
   10735    4796.5390
   10736    4773.8411
   10737    4620.5869
   10738    4575.4290
   10739    4688.9063
   10740    4565.1783
   10741    4682.9331
   10742    4687.6559
   10743    4605.2125
   10744    4732.7159
   10745    4703.2460
   10746    4737.8094
   10747    4605.6116
   10748    4691.5298
   10749    4674.0536
   10750    4683.6041
   10751    4608.5314
   10752    4699.6230
   10753    4644.0176
   10754    4521.1839
   10755    4604.7206
   10756    4601.2620
   10757    4657.5565
   10758    4494.2706
   10759    4752.1286
   10760    4524.9957
   10761    4623.5027
   10762    4683.7011
   10763    4638.9865
   10764    4568.7391
   10765    4745.2541
   10766    4696.5717
   10767    4796.1137
   10768    4684.3195
   10769    4611.1232
   10770    4733.6406
   10771    4765.7022
   10772    4671.8835
   10773    4667.7147
   10774    4822.0981
   10775    4528.2598
   10776    4587.7382
   10777    4692.8553
   10778    4590.7218
   10779    4591.2535
   10780    4503.5811
   10781    4705.3632
   10782    4650.8676
   10783    4680.2909
   10784    4642.2955
   10785    4713.4413
   10786    4687.5135
   10787    4668.2686
   10788    4685.8754
   10789    4681.7658
   10790    4687.8047
   10791    4582.1505
   10792    4515.6891
   10793    4563.8719
   10794    4512.7540
   10795    4643.6897
   10796    4474.2060
   10797    4623.7819
   10798    4559.7404
   10799    4640.1345
   10800    4637.7595
   10801    4696.0186
   10802    4647.5379
   10803    4652.3002
   10804    4580.8759
   10805    4628.0325
   10806    4544.2130
   10807    4707.0547
   10808    4732.8893
   10809    4772.4742
   10810    4520.7967
   10811    4605.9712
   10812    4666.7210
   10813    4573.8660
   10814    4679.2214
   10815    4662.4859
   10816    4590.2430
   10817    4678.4891
   10818    4635.5523
   10819    4583.9520
   10820    4548.5135
   10821    4597.8892
   10822    4720.3061
   10823    4640.1767
   10824    4646.3674
   10825    4628.2002
   10826    4672.4315
   10827    4591.0672
   10828    4638.7447
   10829    4590.6247
   10830    4585.4076
   10831    4668.5515
   10832    4556.3010
   10833    4591.8408
   10834    4610.8433
   10835    4608.2163
   10836    4470.1227
   10837    4648.8312
   10838    4610.6156
   10839    4605.4532
   10840    4695.9619
   10841    4568.7746
   10842    4679.0775
   10843    4721.8584
   10844    4696.0184
   10845    4614.8223
   10846    4654.7489
   10847    4727.0381
   10848    4799.3301
   10849    4665.6973
   10850    4673.7060
   10851    4694.2649
   10852    4615.7455
   10853    4620.6783
   10854    4625.4779
   10855    4545.7197
   10856    4698.8404
   10857    4604.9121
   10858    4668.8248
   10859    4658.0612
   10860    4659.6023
   10861    4560.6550
   10862    4465.6269
   10863    4585.2450
   10864    4580.1792
   10865    4603.6679
   10866    4696.6223
   10867    4633.2257
   10868    4796.8054
   10869    4561.8024
   10870    4538.7815
   10871    4586.4790
   10872    4598.5905
   10873    4711.6586
   10874    4653.8405
   10875    4727.7073
   10876    4617.6349
   10877    4729.4753
   10878    4594.5780
   10879    4604.3379
   10880    4711.2148
   10881    4707.4651
   10882    4722.2506
   10883    4557.8162
   10884    4611.2502
   10885    4554.8193
   10886    4660.4695
   10887    4716.3225
   10888    4587.7660
   10889    4644.2453
   10890    4549.7841
   10891    4642.1798
   10892    4675.9331
   10893    4577.7878
   10894    4594.3082
   10895    4678.1036
   10896    4605.0683
   10897    4656.5452
   10898    4608.1685
   10899    4540.5543
   10900    4531.0997
   10901    4612.8504
   10902    4756.0141
   10903    4652.2827
   10904    4689.4536
   10905    4702.4485
   10906    4629.7813
   10907    4587.1786
   10908    4626.8318
   10909    4587.6205
   10910    4595.9521
   10911    4609.3688
   10912    4550.0906
   10913    4512.5727
   10914    4628.0878
   10915    4531.4748
   10916    4608.0649
   10917    4561.1231
   10918    4571.1705
   10919    4636.7505
   10920    4606.1987
   10921    4572.1900
   10922    4526.6776
   10923    4527.7764
   10924    4550.6692
   10925    4498.8455
   10926    4515.1151
   10927    4628.3451
   10928    4587.0627
   10929    4695.4365
   10930    4606.6755
   10931    4483.8938
   10932    4619.6789
   10933    4450.5557
   10934    4506.7223
   10935    4508.6761
   10936    4534.7470
   10937    4561.5829
   10938    4487.6335
   10939    4578.6345
   10940    4546.6466
   10941    4604.7360
   10942    4580.4081
   10943    4548.5913
   10944    4628.4679
   10945    4596.0282
   10946    4535.5921
   10947    4476.4746
   10948    4592.2835
   10949    4507.7150
   10950    4452.0003
   10951    4544.6505
   10952    4560.6679
   10953    4530.2708
   10954    4576.4578
   10955    4599.6553
   10956    4462.4215
   10957    4573.3846
   10958    4552.2314
   10959    4526.2926
   10960    4460.3206
   10961    4524.3306
   10962    4445.4288
   10963    4483.3628
   10964    4456.5162
   10965    4468.0100
   10966    4547.5515
   10967    4627.3554
   10968    4479.9091
   10969    4446.8581
   10970    4664.1844
   10971    4526.5509
   10972    4523.9773
   10973    4464.8139
   10974    4493.9926
   10975    4507.6516
   10976    4441.1531
   10977    4446.4841
   10978    4474.7249
   10979    4427.5817
   10980    4520.5392
   10981    4633.2486
   10982    4549.9328
   10983    4656.9423
   10984    4606.6555
   10985    4645.5406
   10986    4579.5172
   10987    4589.7720
   10988    4571.5953
   10989    4602.6399
   10990    4663.7145
   10991    4561.5703
   10992    4509.6671
   10993    4539.7926
   10994    4470.6841
   10995    4438.4025
   10996    4451.4650
   10997    4606.0613
   10998    4714.3330
   10999    4628.4182
   11000    4782.5406
   11001    4694.5269
   11002    4694.0110
   11003    4676.7062
   11004    4761.8390
   11005    4704.7342
   11006    4728.0695
   11007    4601.2241
   11008    4699.2029
   11009    4671.9122
   11010    4686.7955
   11011    4777.4596
   11012    4703.9748
   11013    4686.2836
   11014    4697.1872
   11015    4621.8172
   11016    4687.2012
   11017    4776.0865
   11018    4804.3694
   11019    4703.8989
   11020    4498.5403
   11021    4676.8383
   11022    4737.2417
   11023    4543.2487
   11024    4535.8893
   11025    4583.2899
   11026    4635.2085
   11027    4443.3770
   11028    4500.2819
   11029    4510.7326
   11030    4570.8893
   11031    4529.8938
   11032    4708.8195
   11033    4596.5082
   11034    4585.9223
   11035    4584.0903
   11036    4612.8358
   11037    4672.1047
   11038    4587.1412
   11039    4686.3848
   11040    4787.6509
   11041    4631.7062
   11042    4544.0222
   11043    4632.1198
   11044    4484.9325
   11045    4697.5310
   11046    4622.3141
   11047    4684.2886
   11048    4579.3627
   11049    4729.1292
   11050    4692.7363
   11051    4776.9374
   11052    4654.5195
   11053    4637.8394
   11054    4696.2286
   11055    4603.1703
   11056    4737.8034
   11057    4709.4668
   11058    4801.2417
   11059    4750.4147
   11060    4628.4182
   11061    4594.5911
   11062    4637.2733
   11063    4536.3597
   11064    4713.6988
   11065    4749.5694
   11066    4647.2169
   11067    4788.8009
   11068    4666.2575
   11069    4622.2577
   11070    4648.5894
   11071    4729.0710
   11072    4717.3113
   11073    4718.2495
   11074    4654.3814
   11075    4685.5291
   11076    4604.0746
   11077    4567.2193
   11078    4596.3213
   11079    4762.0350
   11080    4763.9574
   11081    4730.1526
   11082    4595.3699
   11083    4751.4126
   11084    4677.8731
   11085    4632.7956
   11086    4560.1162
   11087    4709.2421
   11088    4720.5981
   11089    4659.2309
   11090    4558.2061
   11091    4672.0557
   11092    4644.9266
   11093    4534.5044
   11094    4700.7177
   11095    4638.4293
   11096    4653.3289
   11097    4673.9611
   11098    4657.8583
   11099    4659.4621
   11100    4615.2147
   11101    4650.0016
   11102    4853.4512
   11103    4632.3193
   11104    4587.8442
   11105    4583.1853
   11106    4621.4960
   11107    4693.6004
   11108    4766.6466
   11109    4679.2204
   11110    4622.0992
   11111    4533.4448
   11112    4784.4989
   11113    4660.2854
   11114    4520.2911
   11115    4581.3785
   11116    4541.4795
   11117    4461.3287
   11118    4674.8451
   11119    4595.7912
   11120    4703.3045
   11121    4709.0157
   11122    4727.0143
   11123    4789.0239
   11124    4739.7297
   11125    4692.3285
   11126    4847.6808
   11127    4751.8274
   11128    4798.2116
   11129    4736.4551
   11130    4830.4647
   11131    4658.3379
   11132    4688.8933
   11133    4678.4561
   11134    4844.7056
   11135    4677.8351
   11136    4626.7888
   11137    4648.9243
   11138    4763.6962
   11139    4620.2543
   11140    4713.1815
   11141    4697.9841
   11142    4630.0802
   11143    4668.5558
   11144    4635.9374
   11145    4764.5017
   11146    4682.3577
   11147    4821.4466
   11148    4632.5142
   11149    4627.9928
   11150    4708.3246
   11151    4689.8266
   11152    4686.7850
   11153    4672.0290
   11154    4644.0374
   11155    4620.3184
   11156    4699.5797
   11157    4702.9637
   11158    4764.1829
   11159    4693.3895
   11160    4516.8943
   11161    4729.8619
   11162    4586.9745
   11163    4631.3455
   11164    4591.3188
   11165    4601.9536
   11166    4880.4982
   11167    4632.7135
   11168    4719.9357
   11169    4687.6662
   11170    4827.8086
   11171    4699.3936
   11172    4817.5845
   11173    4850.1518
   11174    4776.2555
   11175    4804.5002
   11176    4686.8654
   11177    4712.1592
   11178    4848.1100
   11179    4733.0077
   11180    4527.0844
   11181    4640.0046
   11182    4609.8141
   11183    4752.4914
   11184    4602.3644
   11185    4594.7457
   11186    4665.9038
   11187    4725.3917
   11188    4878.7606
   11189    4783.6815
   11190    4558.8245
   11191    4695.5086
   11192    4565.9755
   11193    4660.3361
   11194    4539.7162
   11195    4557.4204
   11196    4757.8807
   11197    4661.8522
   11198    4702.7305
   11199    4643.2104
   11200    4608.5219
   11201    4540.3216
   11202    4572.7505
   11203    4705.9534
   11204    4760.5605
   11205    4628.4855
   11206    4763.3570
   11207    4884.7403
   11208    4759.8743
   11209    4711.5085
   11210    4705.6153
   11211    4671.8743
   11212    4610.9237
   11213    4609.0193
   11214    4523.5424
   11215    4708.6964
   11216    4662.4536
   11217    4692.7647
   11218    4667.2431
   11219    4579.4983
   11220    4640.8227
   11221    4613.0164
   11222    4571.5589
   11223    4535.7510
   11224    4547.8424
   11225    4552.2342
   11226    4600.4604
   11227    4564.3499
   11228    4534.3545
   11229    4597.0846
   11230    4578.1895
   11231    4730.9716
   11232    4695.4083
   11233    4593.3215
   11234    4580.1287
   11235    4646.5168
   11236    4576.1300
   11237    4494.0536
   11238    4611.4694
   11239    4551.0015
   11240    4497.9884
   11241    4517.4679
   11242    4653.6774
   11243    4495.9221
   11244    4646.4070
   11245    4653.0255
   11246    4613.5663
   11247    4665.0122
   11248    4715.7910
   11249    4670.1001
   11250    4666.0012
   11251    4915.6582
   11252    4657.0701
   11253    4690.1902
   11254    4636.5496
   11255    4551.3801
   11256    4608.1886
   11257    4540.7970
   11258    4471.8314
   11259    4473.8302
   11260    4435.6967
   11261    4602.3410
   11262    4605.7006
   11263    4596.4793
   11264    4515.7541
   11265    4585.0358
   11266    4672.0630
   11267    4645.4541
   11268    4690.8782
   11269    4622.8341
   11270    4645.4854
   11271    4554.6474
   11272    4704.0787
   11273    4674.8775
   11274    4679.4272
   11275    4617.2834
   11276    4651.3158
   11277    4801.2664
   11278    4663.9921
   11279    4728.5593
   11280    4551.2146
   11281    4600.9279
   11282    4640.8025
   11283    4646.3988
   11284    4706.7632
   11285    4591.7221
   11286    4616.7661
   11287    4608.2827
   11288    4706.2585
   11289    4452.3741
   11290    4467.0387
   11291    4571.6688
   11292    4594.8268
   11293    4559.9525
   11294    4731.0057
   11295    4519.5976
   11296    4592.6630
   11297    4568.7854
   11298    4538.7755
   11299    4527.3792
   11300    4538.1689
   11301    4448.7310
   11302    4506.4616
   11303    4503.9893
   11304    4434.0570
   11305    4554.2668
   11306    4377.4302
   11307    4610.2630
   11308    4491.6785
   11309    4531.5838
   11310    4593.3464
   11311    4447.6551
   11312    4454.2481
   11313    4565.3256
   11314    4652.0056
   11315    4484.8267
   11316    4528.5326
   11317    4526.9759
   11318    4535.1987
   11319    4573.9492
   11320    4608.7959
   11321    4475.6891
   11322    4615.4093
   11323    4516.9390
   11324    4544.0245
   11325    4633.9636
   11326    4525.9671
   11327    4481.8868
   11328    4543.3414
   11329    4574.7971
   11330    4655.6975
   11331    4549.4507
   11332    4469.2779
   11333    4375.8041
   11334    4555.3553
   11335    4529.5317
   11336    4659.8888
   11337    4629.3559
   11338    4527.4297
   11339    4537.1395
   11340    4626.9368
   11341    4512.9333
   11342    4527.3050
   11343    4564.6926
   11344    4615.5276
   11345    4689.7880
   11346    4485.6821
   11347    4492.9515
   11348    4651.4351
   11349    4486.8528
   11350    4477.2039
   11351    4531.3615
   11352    4523.9336
   11353    4523.6030
   11354    4649.2773
   11355    4705.5145
   11356    4468.9171
   11357    4447.9515
   11358    4501.4976
   11359    4460.0651
   11360    4508.0482
   11361    4585.7740
   11362    4559.3946
   11363    4489.2784
   11364    4549.4695
   11365    4494.3052
   11366    4640.2951
   11367    4650.3431
   11368    4542.7769
   11369    4530.1181
   11370    4491.5011
   11371    4532.5439
   11372    4571.0901
   11373    4698.2519
   11374    4538.8707
   11375    4620.4496
   11376    4535.6555
   11377    4461.8018
   11378    4477.3193
   11379    4481.1531
   11380    4561.5844
   11381    4460.3956
   11382    4458.1193
   11383    4538.9150
   11384    4618.3139
   11385    4578.3618
   11386    4606.8049
   11387    4549.5469
   11388    4504.4599
   11389    4564.2913
   11390    4540.9035
   11391    4431.2557
   11392    4574.1846
   11393    4511.8457
   11394    4422.3305
   11395    4467.7024
   11396    4566.6697
   11397    4430.5392
   11398    4320.3781
   11399    4428.7740
   11400    4411.1544
   11401    4509.6367
   11402    4621.1411
   11403    4615.6145
   11404    4479.0037
   11405    4389.3033
   11406    4574.7864
   11407    4471.3826
   11408    4446.5068
   11409    4479.3767
   11410    4474.2300
   11411    4578.4705
   11412    4534.5962
   11413    4474.6568
   11414    4428.1030
   11415    4489.0492
   11416    4468.5454
   11417    4507.5487
   11418    4571.0546
   11419    4446.5584
   11420    4552.3685
   11421    4467.1856
   11422    4537.3171
   11423    4411.6687
   11424    4441.9388
   11425    4491.7954
   11426    4455.8447
   11427    4516.7226
   11428    4496.5205
   11429    4611.7922
   11430    4389.4110
   11431    4525.1464
   11432    4474.7594
   11433    4544.1704
   11434    4384.2701
   11435    4501.9319
   11436    4376.4002
   11437    4485.1013
   11438    4593.2024
   11439    4484.7141
   11440    4403.1979
   11441    4308.8933
   11442    4620.0459
   11443    4455.1163
   11444    4441.1164
   11445    4504.7668
   11446    4518.1938
   11447    4642.8246
   11448    4435.0437
   11449    4546.1663
   11450    4463.0621
   11451    4533.6230
   11452    4504.4976
   11453    4554.9116
   11454    4369.3821
   11455    4438.9893
   11456    4503.8726
   11457    4529.4271
   11458    4502.9194
   11459    4575.5649
   11460    4600.3068
   11461    4568.6799
   11462    4509.8896
   11463    4596.4076
   11464    4514.2841
   11465    4533.7291
   11466    4486.6643
   11467    4546.9690
   11468    4571.0931
   11469    4654.8874
   11470    4652.0541
   11471    4653.7336
   11472    4533.6569
   11473    4485.1965
   11474    4693.1854
   11475    4576.7726
   11476    4563.0129
   11477    4633.3667
   11478    4660.8317
   11479    4659.8787
   11480    4624.9801
   11481    4712.1414
   11482    4671.3891
   11483    4640.7171
   11484    4685.0428
   11485    4644.2551
   11486    4484.3796
   11487    4633.7479
   11488    4458.0855
   11489    4608.7436
   11490    4611.8922
   11491    4493.6527
   11492    4510.4623
   11493    4614.1159
   11494    4515.0136
   11495    4535.5207
   11496    4514.2364
   11497    4534.5653
   11498    4439.2071
   11499    4508.8693
   11500    4531.5913
   11501    4638.6916
   11502    4501.7173
   11503    4626.4675
   11504    4717.4655
   11505    4621.2389
   11506    4695.4483
   11507    4600.3895
   11508    4476.5560
   11509    4530.8830
   11510    4532.6903
   11511    4614.6430
   11512    4507.6014
   11513    4580.9219
   11514    4595.0244
   11515    4678.1818
   11516    4483.9293
   11517    4471.9396
   11518    4682.5531
   11519    4597.7183
   11520    4540.4969
   11521    4641.7590
   11522    4649.2998
   11523    4536.6423
   11524    4571.3485
   11525    4469.5452
   11526    4653.2196
   11527    4593.2277
   11528    4614.4877
   11529    4591.8183
   11530    4442.8242
   11531    4662.8688
   11532    4684.0278
   11533    4604.2884
   11534    4723.8342
   11535    4644.6190
   11536    4702.4193
   11537    4607.8833
   11538    4646.9967
   11539    4567.2997
   11540    4579.5515
   11541    4620.1342
   11542    4598.4918
   11543    4554.8980
   11544    4674.1251
   11545    4690.9250
   11546    4681.8828
   11547    4722.9176
   11548    4588.5507
   11549    4571.5024
   11550    4601.0430
   11551    4646.1766
   11552    4523.5293
   11553    4728.2055
   11554    4634.8369
   11555    4632.9270
   11556    4567.1079
   11557    4508.9656
   11558    4541.0908
   11559    4491.7026
   11560    4613.6569
   11561    4576.7851
   11562    4517.7959
   11563    4434.4587
   11564    4479.6726
   11565    4538.1664
   11566    4565.5925
   11567    4487.6483
   11568    4512.5672
   11569    4471.2181
   11570    4542.2464
   11571    4536.0494
   11572    4535.9811
   11573    4523.6789
   11574    4562.0925
   11575    4629.7064
   11576    4585.4683
   11577    4633.1242
   11578    4551.8919
   11579    4615.5923
   11580    4588.3405
   11581    4600.6338
   11582    4471.6889
   11583    4503.9177
   11584    4571.2871
   11585    4556.6068
   11586    4539.0106
   11587    4562.7811
   11588    4598.9386
   11589    4608.0582
   11590    4543.2554
   11591    4566.0969
   11592    4670.6067
   11593    4537.9699
   11594    4553.1505
   11595    4544.7115
   11596    4469.0626
   11597    4540.0041
   11598    4617.2901
   11599    4545.4917
   11600    4619.0821
   11601    4594.2952
   11602    4558.3752
   11603    4567.0777
   11604    4484.5303
   11605    4467.4733
   11606    4428.8030
   11607    4476.2068
   11608    4472.8594
   11609    4572.8531
   11610    4471.6515
   11611    4476.1122
   11612    4422.7913
   11613    4382.2361
   11614    4488.8328
   11615    4514.2748
   11616    4563.4742
   11617    4515.4134
   11618    4470.8479
   11619    4476.2975
   11620    4630.2374
   11621    4619.2231
   11622    4545.0635
   11623    4503.7491
   11624    4487.3746
   11625    4542.7931
   11626    4622.8421
   11627    4520.8304
   11628    4544.7587
   11629    4539.8590
   11630    4522.6396
   11631    4440.2021
   11632    4521.4744
   11633    4596.9190
   11634    4548.8805
   11635    4491.2817
   11636    4527.3157
   11637    4514.2283
   11638    4653.1805
   11639    4480.8662
   11640    4510.2711
   11641    4542.6697
   11642    4573.8753
   11643    4517.5767
   11644    4467.9977
   11645    4562.8217
   11646    4530.7484
   11647    4680.0116
   11648    4577.7760
   11649    4612.1551
   11650    4598.5390
   11651    4609.7791
   11652    4698.1173
   11653    4527.5452
   11654    4778.7906
   11655    4427.2394
   11656    4508.3057
   11657    4511.9642
   11658    4532.2304
   11659    4685.1227
   11660    4571.6758
   11661    4701.4963
   11662    4592.2280
   11663    4726.3754
   11664    4594.6452
   11665    4612.3967
   11666    4619.6365
   11667    4629.7553
   11668    4599.4864
   11669    4576.6808
   11670    4704.5943
   11671    4537.3766
   11672    4604.9673
   11673    4536.0006
   11674    4606.8553
   11675    4666.1982
   11676    4627.4857
   11677    4658.4953
   11678    4558.0665
   11679    4581.2165
   11680    4463.7864
   11681    4673.3440
   11682    4644.0433
   11683    4550.7449
   11684    4716.3896
   11685    4581.6494
   11686    4534.7200
   11687    4660.4571
   11688    4552.5365
   11689    4804.6707
   11690    4651.3656
   11691    4779.8459
   11692    4702.0429
   11693    4686.0341
   11694    4682.1543
   11695    4593.0682
   11696    4755.2487
   11697    4660.1616
   11698    4614.7398
   11699    4652.6258
   11700    4579.9370
   11701    4647.9090
   11702    4682.7794
   11703    4596.8665
   11704    4728.7774
   11705    4660.9789
   11706    4687.1259
   11707    4674.7703
   11708    4619.3024
   11709    4643.5463
   11710    4652.7934
   11711    4436.5477
   11712    4610.7258
   11713    4558.8190
   11714    4516.5185
   11715    4536.9403
   11716    4580.6370
   11717    4573.2201
   11718    4705.6415
   11719    4532.9449
   11720    4503.2493
   11721    4645.7815
   11722    4605.1208
   11723    4668.2179
   11724    4730.6857
   11725    4755.8299
   11726    4660.4004
   11727    4594.6653
   11728    4728.6241
   11729    4728.7223
   11730    4809.5337
   11731    4667.8864
   11732    4788.9910
   11733    4623.4988
   11734    4559.8109
   11735    4527.1865
   11736    4685.7096
   11737    4630.4973
   11738    4699.8585
   11739    4677.8053
   11740    4662.1775
   11741    4519.0858
   11742    4604.6669
   11743    4560.4235
   11744    4547.4713
   11745    4657.9194
   11746    4646.7301
   11747    4602.6334
   11748    4582.8824
   11749    4540.0488
   11750    4651.5419
   11751    4621.0478
   11752    4630.5031
   11753    4633.3235
   11754    4759.9674
   11755    4679.3473
   11756    4852.0313
   11757    4645.1744
   11758    4660.2079
   11759    4679.5708
   11760    4692.5720
   11761    4725.8725
   11762    4629.2829
   11763    4581.3466
   11764    4648.0687
   11765    4690.1169
   11766    4669.1184
   11767    4674.9940
   11768    4683.6877
   11769    4604.4992
   11770    4724.6208
   11771    4588.4438
   11772    4595.7872
   11773    4599.0895
   11774    4639.8041
   11775    4682.6287
   11776    4685.2123
   11777    4700.8659
   11778    4795.0512
   11779    4591.2949
   11780    4645.8149
   11781    4603.5237
   11782    4671.2746
   11783    4660.1440
   11784    4698.0310
   11785    4660.8987
   11786    4761.1696
   11787    4643.8893
   11788    4636.7882
   11789    4673.5446
   11790    4766.8248
   11791    4723.5564
   11792    4734.7766
   11793    4493.5664
   11794    4781.0517
   11795    4560.3443
   11796    4698.2093
   11797    4746.3605
   11798    4661.0132
   11799    4707.9584
   11800    4742.0983
   11801    4632.3161
   11802    4765.5326
   11803    4763.6239
   11804    4552.0206
   11805    4631.6619
   11806    4733.3385
   11807    4760.9775
   11808    4769.7924
   11809    4927.3112
   11810    4798.4471
   11811    4776.6233
   11812    4885.7245
   11813    4862.8266
   11814    4808.3457
   11815    4774.7426
   11816    4771.2311
   11817    4772.7587
   11818    4932.0238
   11819    4820.0894
   11820    4817.2815
   11821    4879.7396
   11822    4959.2327
   11823    5064.4813
   11824    4898.3927
   11825    4961.2261
   11826    4848.5812
   11827    4824.3882
   11828    4897.9596
   11829    4987.0695
   11830    4856.1998
   11831    4834.2903
   11832    5010.1805
   11833    4971.6149
   11834    4876.5369
   11835    5031.0373
   11836    5027.3266
   11837    4842.8956
   11838    4820.1794
   11839    4940.5034
   11840    5012.1177
   11841    4930.2049
   11842    4819.0337
   11843    4759.7220
   11844    4817.0306
   11845    4764.9180
   11846    4823.1046
   11847    4891.6899
   11848    4880.5161
   11849    4941.9589
   11850    4800.8248
   11851    4928.8852
   11852    4999.8436
   11853    5052.7204
   11854    4850.8116
   11855    5015.6483
   11856    4857.7299
   11857    4943.5715
   11858    4912.7490
   11859    4781.7000
   11860    4961.9511
   11861    4777.0495
   11862    4800.7906
   11863    4948.3767
   11864    4914.3983
   11865    4933.6476
   11866    4754.0319
   11867    4796.9240
   11868    4901.2341
   11869    4963.9992
   11870    4942.6954
   11871    4720.2948
   11872    4837.4878
   11873    4819.5843
   11874    4861.2484
   11875    4733.6278
   11876    4894.5448
   11877    4874.3744
   11878    4793.2912
   11879    4756.4968
   11880    4812.7516
   11881    4789.8285
   11882    4749.1840
   11883    4965.7882
   11884    4844.3972
   11885    5022.3964
   11886    4936.0977
   11887    4926.9314
   11888    4926.1222
   11889    4905.3170
   11890    4903.0033
   11891    4799.1933
   11892    4891.0564
   11893    4856.1407
   11894    4804.0046
   11895    4812.4519
   11896    4878.8068
   11897    4832.2192
   11898    4934.8471
   11899    5023.6787
   11900    4919.6738
   11901    4846.8245
   11902    4804.6005
   11903    4916.4596
   11904    4835.3012
   11905    4899.3146
   11906    4914.7044
   11907    4740.3477
   11908    4742.4223
   11909    4826.4318
   11910    4960.2165
   11911    4874.1885
   11912    4782.1981
   11913    4780.6803
   11914    4825.0062
   11915    4866.5619
   11916    4697.1582
   11917    4723.5119
   11918    4735.3507
   11919    4666.6060
   11920    4680.3584
   11921    4841.8937
   11922    4786.4944
   11923    4811.0811
   11924    4828.5520
   11925    4780.6017
   11926    4804.5698
   11927    4863.5394
   11928    4750.9617
   11929    4872.2652
   11930    4896.6332
   11931    4845.5718
   11932    4853.2882
   11933    4830.3254
   11934    4944.0520
   11935    4868.7823
   11936    4823.6835
   11937    4756.3224
   11938    4703.5920
   11939    4780.6202
   11940    5016.0081
   11941    4800.2005
   11942    4887.7733
   11943    4918.4873
   11944    4710.6149
   11945    4899.3405
   11946    4814.0085
   11947    4799.1641
   11948    4746.7846
   11949    4866.3624
   11950    4849.9997
   11951    4785.0804
   11952    4837.8513
   11953    4782.2435
   11954    4913.9744
   11955    4877.2756
   11956    4746.6920
   11957    4798.7503
   11958    4944.1665
   11959    4905.9400
   11960    4949.2717
   11961    4823.0160
   11962    4816.2662
   11963    4767.9625
   11964    4744.3648
   11965    4933.5854
   11966    4780.0617
   11967    4876.6286
   11968    4924.9455
   11969    4832.2602
   11970    4832.9213
   11971    4803.5178
   11972    4866.1222
   11973    4910.8411
   11974    4840.9379
   11975    4695.5962
   11976    4795.3673
   11977    4915.0885
   11978    4937.6199
   11979    4823.6533
   11980    4733.4525
   11981    4861.0504
   11982    4763.0029
   11983    4826.7219
   11984    4740.3626
   11985    4776.8142
   11986    4647.8302
   11987    4806.6378
   11988    4790.1634
   11989    4801.5580
   11990    4776.2308
   11991    4765.9058
   11992    4803.4352
   11993    4892.7223
   11994    4766.6533
   11995    4896.6164
   11996    4895.6608
   11997    4831.2167
   11998    4759.8053
   11999    4702.5409
   12000    4756.0486
   12001    4747.5634
   12002    4848.3488
   12003    4813.7678
   12004    4696.9756
   12005    4826.9710
   12006    4894.1338
   12007    4807.4695
   12008    4824.3103
   12009    4829.1515
   12010    4877.9783
   12011    4732.8781
   12012    4787.0913
   12013    4812.9202
   12014    4716.8878
   12015    4812.6053
   12016    4823.4732
   12017    4813.7234
   12018    4820.8780
   12019    4781.3898
   12020    4749.3945
   12021    4882.7602
   12022    4791.2302
   12023    4947.3264
   12024    4954.6917
   12025    4830.7128
   12026    4718.5555
   12027    4846.3418
   12028    4968.0302
   12029    4789.9815
   12030    4811.3070
   12031    4784.0219
   12032    4902.1039
   12033    4822.4393
   12034    4710.8965
   12035    4782.1157
   12036    4704.2981
   12037    4847.9617
   12038    4830.7041
   12039    4843.0606
   12040    4983.8471
   12041    4858.2413
   12042    4868.8714
   12043    4837.7724
   12044    4853.2736
   12045    4837.7397
   12046    4949.9714
   12047    4991.5265
   12048    4974.8292
   12049    4880.8078
   12050    4926.1193
   12051    4955.6521
   12052    5005.0276
   12053    5050.5400
   12054    4696.9471
   12055    4780.4165
   12056    4787.1994
   12057    4802.6591
   12058    4964.7359
   12059    4957.1143
   12060    4830.5820
   12061    4846.7954
   12062    4761.1906
   12063    4837.5361
   12064    4859.2157
   12065    4809.4436
   12066    4843.2535
   12067    4743.1302
   12068    4917.9408
   12069    4809.4968
   12070    4825.8477
   12071    4804.1402
   12072    4870.2898
   12073    4897.6285
   12074    4823.4949
   12075    4904.3246
   12076    4897.6655
   12077    4884.0183
   12078    4890.5369
   12079    4934.6637
   12080    4963.9040
   12081    4958.8279
   12082    4962.2917
   12083    4830.0951
   12084    4833.3247
   12085    4931.5344
   12086    4847.8088
   12087    4851.1834
   12088    4788.3642
   12089    4777.6610
   12090    4771.0033
   12091    4846.3021
   12092    4701.7319
   12093    4746.5351
   12094    4750.4134
   12095    4717.4309
   12096    4862.5781
   12097    4729.6111
   12098    4777.2799
   12099    4900.8579
   12100    4902.2366
   12101    4930.4534
   12102    4655.5216
   12103    4925.5515
   12104    4856.9729
   12105    4785.5272
   12106    4791.6896
   12107    4813.5049
   12108    4703.7345
   12109    4659.2127
   12110    4728.3319
   12111    4818.3805
   12112    4721.1625
   12113    4800.4516
   12114    4909.2714
   12115    4859.7192
   12116    4841.1947
   12117    4764.5476
   12118    4765.7154
   12119    4911.7640
   12120    4916.7331
   12121    4770.6113
   12122    4890.4164
   12123    4719.6676
   12124    4826.3930
   12125    4887.9358
   12126    4848.5180
   12127    4818.4668
   12128    4924.1714
   12129    4938.4832
   12130    4948.5083
   12131    4749.1996
   12132    4769.0453
   12133    4813.9451
   12134    4799.6947
   12135    4727.0267
   12136    4718.3647
   12137    4784.1518
   12138    4776.9543
   12139    4768.9301
   12140    4915.3776
   12141    4936.0991
   12142    4914.9890
   12143    4882.5581
   12144    4873.6198
   12145    4841.2511
   12146    4837.4024
   12147    4811.7290
   12148    4735.2569
   12149    4875.9841
   12150    4920.5102
   12151    4801.7342
   12152    4836.1610
   12153    4802.3811
   12154    4720.0125
   12155    4709.0392
   12156    4736.1544
   12157    4832.8307
   12158    4798.2294
   12159    4775.7570
   12160    4722.0916
   12161    4855.4163
   12162    4788.1922
   12163    4730.6181
   12164    4699.6986
   12165    4895.5675
   12166    4921.0958
   12167    4730.7590
   12168    4738.5997
   12169    4769.6894
   12170    4875.1995
   12171    4760.8026
   12172    4824.0765
   12173    4764.9374
   12174    4729.9604
   12175    4696.3659
   12176    4702.7041
   12177    4718.1126
   12178    4768.3941
   12179    4688.9234
   12180    4874.4612
   12181    4857.7295
   12182    4901.4973
   12183    4833.1755
   12184    4776.5201
   12185    4882.4557
   12186    4815.5682
   12187    4911.3309
   12188    4926.9397
   12189    4985.7826
   12190    4996.3391
   12191    4956.1529
   12192    4948.4802
   12193    4836.1388
   12194    4924.4070
   12195    4817.9454
   12196    4931.2537
   12197    4973.1576
   12198    4970.2151
   12199    4846.9565
   12200    4796.6492
   12201    4826.6515
   12202    4942.3964
   12203    4766.5579
   12204    4773.0011
   12205    4806.3824
   12206    5032.9544
   12207    4938.2044
   12208    4979.3072
   12209    4839.5732
   12210    4812.4169
   12211    4919.9058
   12212    4960.3302
   12213    4852.8166
   12214    4908.1327
   12215    4798.3396
   12216    4930.1626
   12217    4901.9889
   12218    4796.0795
   12219    4866.5995
   12220    4814.3117
   12221    4799.0909
   12222    4697.9830
   12223    4830.8096
   12224    4811.5790
   12225    4690.6540
   12226    4794.1834
   12227    4806.0149
   12228    4619.4227
   12229    4959.9083
   12230    4875.9880
   12231    4805.0649
   12232    4691.2599
   12233    4796.5335
   12234    4778.2844
   12235    4766.0216
   12236    4761.3212
   12237    4734.8880
   12238    4715.5720
   12239    4817.4418
   12240    4713.6571
   12241    4728.4222
   12242    4723.9551
   12243    4789.6596
   12244    4693.4759
   12245    4689.1067
   12246    4621.8709
   12247    4732.1649
   12248    4693.1415
   12249    4680.3819
   12250    4835.9997
   12251    4686.0669
   12252    4738.7145
   12253    4760.7534
   12254    4705.0348
   12255    4754.3586
   12256    4730.9527
   12257    4676.6938
   12258    4773.8358
   12259    4690.0495
   12260    4719.6792
   12261    4742.2630
   12262    4714.0354
   12263    4777.2960
   12264    4737.4811
   12265    4658.4487
   12266    4747.1309
   12267    4753.0775
   12268    4732.4278
   12269    4782.1797
   12270    4832.3381
   12271    4834.8523
   12272    4799.9149
   12273    4824.9498
   12274    4820.7211
   12275    4825.9867
   12276    4668.5438
   12277    4708.1559
   12278    4743.8273
   12279    4739.1333
   12280    4622.3890
   12281    4693.8077
   12282    4696.6327
   12283    4883.1512
   12284    4786.6866
   12285    4709.7658
   12286    4741.6816
   12287    4736.3169
   12288    4799.7576
   12289    4843.9183
   12290    4728.6706
   12291    4685.0403
   12292    4762.9731
   12293    4865.3844
   12294    4821.4561
   12295    4796.5210
   12296    4828.6654
   12297    4669.5169
   12298    4761.5801
   12299    4674.1577
   12300    4495.5546
   12301    4785.0367
   12302    4609.4204
   12303    4909.6855
   12304    4890.6679
   12305    4768.4726
   12306    4739.2127
   12307    4695.4767
   12308    4683.3825
   12309    4856.7385
   12310    4754.1320
   12311    4765.9562
   12312    4645.6049
   12313    4841.5297
   12314    4622.2487
   12315    4626.8123
   12316    4748.5526
   12317    4924.8092
   12318    4996.5621
   12319    4856.1605
   12320    4728.0134
   12321    4861.8087
   12322    4799.4683
   12323    4936.4855
   12324    4808.4924
   12325    4823.0150
   12326    4907.9251
   12327    4854.7942
   12328    4857.4712
   12329    4896.6514
   12330    4813.5455
   12331    4921.8715
   12332    5045.8852
   12333    4971.1195
   12334    4854.3965
   12335    4878.6749
   12336    4884.2869
   12337    4935.2280
   12338    4728.3221
   12339    4885.2144
   12340    4912.9361
   12341    4875.0222
   12342    4867.1955
   12343    4859.6880
   12344    4969.9559
   12345    4876.9319
   12346    4973.5471
   12347    4940.5066
   12348    4854.6272
   12349    5037.5594
   12350    4909.1428
   12351    5007.8293
   12352    4912.0594
   12353    4891.1490
   12354    4924.0006
   12355    4786.6522
   12356    4948.8667
   12357    4843.6381
   12358    4790.5728
   12359    4901.1070
   12360    4907.2769
   12361    4975.5740
   12362    4820.4663
   12363    4950.9520
   12364    4901.7896
   12365    5008.4031
   12366    4864.2338
   12367    4945.8296
   12368    4854.3679
   12369    4921.7943
   12370    5010.4938
   12371    4914.5303
   12372    4878.6765
   12373    5015.5700
   12374    4993.6901
   12375    5004.2469
   12376    4940.2698
   12377    4986.3084
   12378    4919.3144
   12379    4946.0778
   12380    4916.5222
   12381    4838.4357
   12382    4990.7207
   12383    4931.2940
   12384    4979.4124
   12385    4756.2148
   12386    4933.3505
   12387    4849.5633
   12388    4864.9778
   12389    4740.3397
   12390    4720.0058
   12391    4844.1407
   12392    4767.6609
   12393    4903.6557
   12394    4903.9193
   12395    4800.7844
   12396    4867.7616
   12397    4835.9298
   12398    4969.2581
   12399    4835.4367
   12400    4867.7214
   12401    4838.8350
   12402    4896.7249
   12403    4847.8223
   12404    4881.3366
   12405    4759.4869
   12406    4785.5211
   12407    4838.1771
   12408    4787.4424
   12409    5040.5140
   12410    4851.2347
   12411    4968.9124
   12412    4692.6669
   12413    4802.2712
   12414    4878.1284
   12415    4818.6179
   12416    4673.4724
   12417    4827.7711
   12418    4909.1575
   12419    4905.2672
   12420    4777.0598
   12421    4814.0650
   12422    4839.0156
   12423    4874.4907
   12424    4802.5497
   12425    4727.5056
   12426    4734.3378
   12427    4816.4815
   12428    4762.6166
   12429    4839.1148
   12430    4871.7411
   12431    4823.2572
   12432    4785.3453
   12433    4786.8293
   12434    4869.9014
   12435    4910.6599
   12436    4846.0344
   12437    4766.3470
   12438    4659.5458
   12439    4654.4419
   12440    4937.2227
   12441    4709.9200
   12442    4925.4641
   12443    4719.9303
   12444    4792.3801
   12445    4776.9080
   12446    4896.1555
   12447    4943.1267
   12448    4936.6094
   12449    4897.3655
   12450    4826.4155
   12451    4917.0378
   12452    4855.0707
   12453    4838.9009
   12454    4918.6962
   12455    4903.4141
   12456    4825.7935
   12457    4912.5638
   12458    4957.6181
   12459    4914.6269
   12460    4678.8264
   12461    4907.2431
   12462    4856.7662
   12463    4903.6451
   12464    4915.5734
   12465    4937.9164
   12466    4800.8233
   12467    4906.5944
   12468    4948.3514
   12469    5020.8551
   12470    4906.9093
   12471    4918.6178
   12472    4961.9665
   12473    4942.0053
   12474    4912.3559
   12475    5023.8405
   12476    4862.8260
   12477    4935.1772
   12478    4946.9671
   12479    4953.4266
   12480    4846.4517
   12481    4812.0291
   12482    4787.6868
   12483    4927.7153
   12484    4857.5184
   12485    4861.9679
   12486    4869.0017
   12487    4806.8388
   12488    4990.6027
   12489    4983.8334
   12490    4825.5831
   12491    4874.9494
   12492    4876.7075
   12493    4791.0285
   12494    4784.0681
   12495    4751.2517
   12496    4872.3388
   12497    4862.2163
   12498    4895.4102
   12499    4949.8247
   12500    5025.4004
   12501    4888.2468
   12502    4656.3635
   12503    4742.6654
   12504    4789.3923
   12505    4846.8999
   12506    4862.8993
   12507    4906.9783
   12508    4853.7335
   12509    4920.1630
   12510    4789.3849
   12511    4861.3806
   12512    4805.4070
   12513    4783.0563
   12514    4832.8679
   12515    4758.1874
   12516    4762.4721
   12517    4925.3328
   12518    4907.7347
   12519    4856.3453
   12520    4771.7385
   12521    4835.3790
   12522    5022.2625
   12523    4773.0050
   12524    4870.3706
   12525    4751.4472
   12526    4817.4374
   12527    4772.5022
   12528    4857.8023
   12529    4849.0577
   12530    4899.4618
   12531    4882.5234
   12532    4870.1079
   12533    4756.8444
   12534    4782.8535
   12535    4849.8489
   12536    4910.8430
   12537    4951.5706
   12538    4790.6711
   12539    4902.9938
   12540    4807.2612
   12541    4909.6584
   12542    4869.3812
   12543    4843.4202
   12544    4941.1744
   12545    4891.1062
   12546    4869.2152
   12547    4780.0180
   12548    4954.8478
   12549    4852.8653
   12550    4943.4490
   12551    4931.2702
   12552    4949.0926
   12553    4821.1086
   12554    4830.3954
   12555    4714.2653
   12556    4863.0422
   12557    4818.1676
   12558    4767.0377
   12559    4914.8426
   12560    4917.3280
   12561    4793.3646
   12562    4957.6078
   12563    4876.0114
   12564    4866.6966
   12565    4877.0602
   12566    4872.5005
   12567    4985.8209
   12568    4892.6991
   12569    4953.0505
   12570    4884.9719
   12571    4872.6292
   12572    4822.9349
   12573    4815.2783
   12574    4965.9080
   12575    4879.1331
   12576    4721.5628
   12577    4988.3042
   12578    4911.9071
   12579    4813.8143
   12580    4969.2917
   12581    4902.8416
   12582    4993.0998
   12583    4941.7808
   12584    4852.3064
   12585    4948.6608
   12586    4911.3973
   12587    4915.4584
   12588    4998.2117
   12589    4922.9244
   12590    4932.6284
   12591    4853.0099
   12592    4882.7771
   12593    4879.8814
   12594    5058.7180
   12595    4996.4359
   12596    5049.6395
   12597    5073.8991
   12598    5023.0542
   12599    5069.0985
   12600    5096.6489
   12601    5065.6984
   12602    5138.5680
   12603    5193.0205
   12604    5082.2995
   12605    5091.2997
   12606    5159.6573
   12607    5230.2263
   12608    5122.6382
   12609    5163.9691
   12610    5129.6767
   12611    4972.4493
   12612    5108.0904
   12613    5075.4789
   12614    4966.9660
   12615    5032.0160
   12616    4959.7391
   12617    5077.1031
   12618    5003.7027
   12619    4858.0768
   12620    5093.5357
   12621    4977.3488
   12622    4932.5252
   12623    4969.6034
   12624    5086.0425
   12625    5087.3538
   12626    5038.0505
   12627    4942.4969
   12628    4990.0575
   12629    4924.5974
   12630    5015.0575
   12631    4946.6614
   12632    5121.7620
   12633    4929.5484
   12634    5051.3668
   12635    4906.1916
   12636    5023.1151
   12637    5056.5860
   12638    5002.4979
   12639    5062.4980
   12640    4967.4256
   12641    4984.1457
   12642    4944.6225
   12643    5150.7232
   12644    4996.3292
   12645    5104.1819
   12646    5062.0338
   12647    5085.0001
   12648    5017.1842
   12649    4946.8470
   12650    5059.3193
   12651    5099.1495
   12652    5157.5271
   12653    5049.6738
   12654    5134.0310
   12655    4861.0478
   12656    5000.9410
   12657    5052.8424
   12658    4955.6988
   12659    5073.4834
   12660    5044.2260
   12661    4895.6162
   12662    4978.0570
   12663    5060.1680
   12664    4937.2449
   12665    5047.5993
   12666    5138.0806
   12667    5132.3732
   12668    4930.2871
   12669    5032.1135
   12670    5022.7053
   12671    5058.0483
   12672    4938.4118
   12673    4952.4939
   12674    4989.3761
   12675    4935.6791
   12676    4921.0691
   12677    4972.6385
   12678    4889.9672
   12679    4965.8033
   12680    4899.2046
   12681    4975.0874
   12682    4930.8572
   12683    5073.8974
   12684    4996.1346
   12685    4930.9298
   12686    4904.2584
   12687    4873.1700
   12688    4838.7302
   12689    4853.1681
   12690    4908.2718
   12691    4851.1208
   12692    4781.8393
   12693    4986.5436
   12694    4972.7751
   12695    4972.2807
   12696    5007.5979
   12697    4985.0056
   12698    5031.1957
   12699    5098.3577
   12700    4951.6860
   12701    4894.0360
   12702    4880.8671
   12703    4994.5638
   12704    4864.2018
   12705    4957.5269
   12706    5052.1018
   12707    4947.7914
   12708    4857.6225
   12709    4997.1110
   12710    4816.9994
   12711    4877.0312
   12712    4776.8285
   12713    4833.0503
   12714    4841.3134
   12715    4953.6973
   12716    4995.5560
   12717    4990.7649
   12718    4969.4346
   12719    4949.9707
   12720    4908.2930
   12721    4874.8313
   12722    4836.4959
   12723    4804.3105
   12724    4994.2231
   12725    4922.8727
   12726    4873.5212
   12727    4964.6813
   12728    4972.8666
   12729    4855.3793
   12730    4996.0104
   12731    5002.5035
   12732    5054.0625
   12733    5044.7725
   12734    4953.8345
   12735    5056.4009
   12736    5070.1565
   12737    5060.4064
   12738    5020.3604
   12739    5091.2583
   12740    4966.9183
   12741    5118.2103
   12742    5044.5945
   12743    4847.6458
   12744    4988.3238
   12745    5044.9297
   12746    4975.9821
   12747    5029.6978
   12748    5049.9820
   12749    4945.7393
   12750    5012.0143
   12751    4960.1344
   12752    4964.9830
   12753    4946.7478
   12754    4959.7895
   12755    4948.7426
   12756    4997.9029
   12757    4982.4781
   12758    4970.4937
   12759    5088.6453
   12760    4880.8120
   12761    4976.4808
   12762    4937.6243
   12763    4891.2610
   12764    4905.2013
   12765    4997.2814
   12766    4841.2877
   12767    5027.0169
   12768    5098.3159
   12769    4909.5055
   12770    4900.9325
   12771    5058.5385
   12772    5043.5186
   12773    5059.0427
   12774    4995.1664
   12775    5043.7618
   12776    4968.2045
   12777    5187.0508
   12778    5043.8274
   12779    5085.9799
   12780    5195.6876
   12781    5065.2121
   12782    5070.6208
   12783    5065.3018
   12784    5131.3986
   12785    4920.2658
   12786    4988.9032
   12787    5071.8579
   12788    5044.6906
   12789    4856.4573
   12790    4952.3487
   12791    5129.4231
   12792    5071.5086
   12793    4982.8336
   12794    4998.2045
   12795    5209.8748
   12796    4950.4114
   12797    4978.2999
   12798    5071.7127
   12799    5040.9561
   12800    4972.4220
   12801    5070.8425
   12802    5075.7168
   12803    4972.0099
   12804    5090.9500
   12805    5031.9420
   12806    4978.1664
   12807    4866.5307
   12808    4897.3113
   12809    4891.8877
   12810    4963.5572
   12811    4937.3097
   12812    5045.1441
   12813    4816.0368
   12814    5031.0469
   12815    4939.7498
   12816    4894.9628
   12817    5087.1377
   12818    4922.7736
   12819    4913.3840
   12820    4863.4473
   12821    5062.8599
   12822    4989.9187
   12823    4987.6089
   12824    4828.8879
   12825    4855.2426
   12826    5005.0648
   12827    4898.9553
   12828    5060.8584
   12829    5034.7629
   12830    4932.3891
   12831    4939.1853
   12832    5025.9809
   12833    4989.4122
   12834    5044.0451
   12835    5016.2264
   12836    5136.3810
   12837    5013.3612
   12838    5059.7663
   12839    5076.1098
   12840    4983.5214
   12841    4983.1415
   12842    5003.7131
   12843    5053.2331
   12844    5077.7306
   12845    4880.3477
   12846    5112.1021
   12847    4951.0876
   12848    4994.8926
   12849    5012.3064
   12850    5054.3399
   12851    4943.3524
   12852    5058.4373
   12853    4979.8380
   12854    4986.3371
   12855    4990.5973
   12856    5022.8021
   12857    4919.4353
   12858    4946.0884
   12859    4881.6485
   12860    5070.2856
   12861    5023.3689
   12862    4906.4927
   12863    4972.1846
   12864    5056.5621
   12865    5007.4318
   12866    5024.8866
   12867    5085.9455
   12868    5055.9512
   12869    4956.4791
   12870    4974.6014
   12871    4888.7881
   12872    4968.3533
   12873    4947.8578
   12874    4957.5504
   12875    4916.9169
   12876    4949.3964
   12877    5003.5310
   12878    4966.6930
   12879    5048.6086
   12880    5038.8625
   12881    4932.9951
   12882    4975.0758
   12883    4939.5234
   12884    5104.8768
   12885    4955.3760
   12886    5001.1686
   12887    4895.6007
   12888    4998.9518
   12889    4961.3037
   12890    4855.0051
   12891    4957.8200
   12892    4979.7007
   12893    5007.9072
   12894    5048.4627
   12895    5057.8089
   12896    5073.3908
   12897    4981.8576
   12898    4966.0079
   12899    5036.8306
   12900    4992.9429
   12901    4941.6594
   12902    4941.0827
   12903    4886.6556
   12904    4967.4921
   12905    4925.9784
   12906    5058.9798
   12907    4963.6831
   12908    4904.6806
   12909    4868.9235
   12910    4968.3152
   12911    4911.6310
   12912    5005.4827
   12913    4993.9860
   12914    4963.0017
   12915    5036.2424
   12916    4833.3442
   12917    4888.3854
   12918    4922.2536
   12919    4851.6513
   12920    4929.8086
   12921    5009.8617
   12922    4937.5723
   12923    5003.0010
   12924    4961.6831
   12925    4972.2847
   12926    4964.0046
   12927    4996.5513
   12928    5036.5345
   12929    4993.4817
   12930    5042.5137
   12931    4953.7813
   12932    4960.0615
   12933    4976.3337
   12934    4877.4117
   12935    4912.3627
   12936    4960.1528
   12937    4992.3372
   12938    5010.2341
   12939    5102.2729
   12940    5047.8805
   12941    4846.9767
   12942    5039.1028
   12943    4817.4800
   12944    4963.8461
   12945    5052.5463
   12946    4993.9602
   12947    4968.5846
   12948    5018.2643
   12949    4879.9117
   12950    4997.8532
   12951    4940.0243
   12952    4922.3493
   12953    4881.9180
   12954    4985.2427
   12955    4837.6097
   12956    4968.9778
   12957    4858.3530
   12958    4908.2512
   12959    5034.5552
   12960    4968.5201
   12961    5046.7773
   12962    4902.7829
   12963    5008.5458
   12964    5202.3014
   12965    5039.7214
   12966    5127.2032
   12967    5100.1242
   12968    5061.5195
   12969    5068.0583
   12970    5098.1889
   12971    5038.4320
   12972    5030.6620
   12973    4945.3635
   12974    4911.4531
   12975    5058.5400
   12976    5101.9046
   12977    4957.9693
   12978    5132.8373
   12979    5238.1436
   12980    4965.8117
   12981    4977.8414
   12982    4957.8832
   12983    5114.2517
   12984    5143.6867
   12985    5069.9250
   12986    4990.9132
   12987    5005.0651
   12988    4925.9196
   12989    5032.6366
   12990    4827.6953
   12991    4931.1823
   12992    5083.7381
   12993    4900.9102
   12994    4825.0792
   12995    4882.9520
   12996    5076.7490
   12997    4705.5761
   12998    4746.6760
   12999    4768.2653
   13000    4853.5264
   13001    4804.0467
   13002    4926.1043
   13003    5148.0770
   13004    5073.9134
   13005    4914.8370
   13006    5168.7734
   13007    5016.5711
   13008    5064.6817
   13009    4964.4794
   13010    4936.2178
   13011    4906.2961
   13012    4925.1254
   13013    4939.2136
   13014    4904.8074
   13015    4858.1515
   13016    4826.1286
   13017    4900.7880
   13018    4849.8474
   13019    4998.0670
   13020    5023.3334
   13021    5255.8010
   13022    5072.0604
   13023    4863.3775
   13024    5051.6606
   13025    5009.2049
   13026    5093.9284
   13027    4965.3526
   13028    4823.7226
   13029    4992.2418
   13030    5047.1110
   13031    4988.4592
   13032    5035.2598
   13033    4901.6977
   13034    5002.1740
   13035    4940.3106
   13036    5012.2992
   13037    4929.6399
   13038    4862.5949
   13039    4910.4674
   13040    4801.2868
   13041    4890.4243
   13042    4799.1712
   13043    4805.3733
   13044    4895.7282
   13045    4864.7454
   13046    4903.7296
   13047    4865.2521
   13048    4911.5769
   13049    4763.3872
   13050    4858.5692
   13051    4854.2418
   13052    4718.2956
   13053    4619.3805
   13054    4793.2535
   13055    4818.7875
   13056    4775.9120
   13057    4774.1656
   13058    4797.5838
   13059    4701.9857
   13060    4797.0619
   13061    4788.2296
   13062    4851.2057
   13063    4788.9108
   13064    4824.0864
   13065    4838.6071
   13066    4822.6645
   13067    4872.0671
   13068    4900.0574
   13069    4768.4031
   13070    4890.2755
   13071    4739.8834
   13072    4929.3988
   13073    4885.0578
   13074    4942.5670
   13075    4920.4136
   13076    4887.9338
   13077    4856.4358
   13078    4963.9239
   13079    4923.0339
   13080    5016.9697
   13081    4781.2872
   13082    4852.2404
   13083    4979.3799
   13084    4828.4824
   13085    4900.8648
   13086    4887.2968
   13087    4763.1602
   13088    4838.3782
   13089    4855.2329
   13090    4818.3770
   13091    4928.9072
   13092    4950.2283
   13093    4875.4427
   13094    4736.3793
   13095    4807.1019
   13096    4765.1307
   13097    4727.2723
   13098    4688.3447
   13099    4762.1396
   13100    4869.3823
   13101    4931.7064
   13102    4985.8923
   13103    4933.4492
   13104    4811.4052
   13105    4868.8057
   13106    4932.9856
   13107    4845.5086
   13108    4803.7231
   13109    4794.5965
   13110    4858.1207
   13111    4967.6277
   13112    4862.3107
   13113    4794.8791
   13114    4954.7217
   13115    4889.7840
   13116    4782.3227
   13117    4900.6762
   13118    4779.5944
   13119    4777.7287
   13120    4967.3193
   13121    4814.3598
   13122    4760.2686
   13123    4870.3353
   13124    4840.8090
   13125    4887.1623
   13126    4929.9676
   13127    4956.7663
   13128    4932.7459
   13129    4955.5110
   13130    4971.1457
   13131    4919.9101
   13132    4880.5435
   13133    4836.4035
   13134    4929.4861
   13135    4794.7155
   13136    4969.4793
   13137    4953.8214
   13138    4914.9446
   13139    4793.6194
   13140    4919.4383
   13141    4970.8164
   13142    4962.8482
   13143    4985.2325
   13144    4722.9031
   13145    4875.7351
   13146    5015.1679
   13147    4919.5858
   13148    4833.3655
   13149    4859.4974
   13150    4741.1937
   13151    4880.2445
   13152    4908.6556
   13153    4798.2756
   13154    4915.2307
   13155    4757.3312
   13156    4763.2264
   13157    4809.4573
   13158    4837.5373
   13159    4829.8961
   13160    4707.4286
   13161    4719.6449
   13162    4679.7538
   13163    4715.2517
   13164    4725.0181
   13165    4763.9316
   13166    4936.5443
   13167    4740.9518
   13168    4891.5587
   13169    4866.8013
   13170    4704.4166
   13171    4698.5833
   13172    4819.3023
   13173    4683.4551
   13174    4763.2468
   13175    4782.2561
   13176    4923.4939
   13177    4736.1917
   13178    4865.8327
   13179    4798.4829
   13180    4792.8854
   13181    4854.9253
   13182    4924.7068
   13183    4831.8951
   13184    4885.7229
   13185    4871.9750
   13186    4955.4362
   13187    4984.6745
   13188    4843.7672
   13189    4875.5658
   13190    4950.4119
   13191    4926.0833
   13192    4993.0386
   13193    4825.4777
   13194    5047.5224
   13195    4862.0061
   13196    5050.8188
   13197    4962.5477
   13198    4917.0619
   13199    4927.9159
   13200    4950.3854
   13201    4906.2487
   13202    4952.1007
   13203    4717.0005
   13204    4845.0909
   13205    4936.0906
   13206    4907.6516
   13207    4842.7312
   13208    4821.1653
   13209    4883.8725
   13210    4951.3590
   13211    4866.8424
   13212    4935.0140
   13213    4868.3147
   13214    4776.3484
   13215    4918.8335
   13216    5018.2201
   13217    4993.1126
   13218    4887.9083
   13219    4802.8890
   13220    4924.9360
   13221    4858.2087
   13222    4941.1341
   13223    4866.2423
   13224    4899.7025
   13225    4958.5494
   13226    4869.2188
   13227    4862.7318
   13228    4996.2919
   13229    4899.0036
   13230    4858.6473
   13231    4919.6589
   13232    4908.3984
   13233    4901.8292
   13234    4836.7097
   13235    4860.5719
   13236    4844.5833
   13237    4874.8670
   13238    4891.8714
   13239    4851.8543
   13240    4856.8029
   13241    4906.3132
   13242    4923.8975
   13243    4825.8536
   13244    4899.9193
   13245    4837.4511
   13246    4919.8193
   13247    4882.4511
   13248    4872.9892
   13249    4899.1815
   13250    4905.9024
   13251    4846.1333
   13252    4812.0560
   13253    4892.6235
   13254    4859.9763
   13255    4839.5254
   13256    4897.3432
   13257    4893.8717
   13258    4893.3132
   13259    4826.4865
   13260    4721.1728
   13261    4930.7815
   13262    4995.1005
   13263    4711.4612
   13264    5066.3946
   13265    4969.0690
   13266    4914.2403
   13267    4951.9581
   13268    4967.4851
   13269    4933.0644
   13270    4860.7344
   13271    4790.5279
   13272    4928.8343
   13273    4813.9644
   13274    4852.7916
   13275    4923.1104
   13276    5020.3446
   13277    4868.1684
   13278    4951.3864
   13279    5015.1645
   13280    4877.5511
   13281    4886.3087
   13282    4788.9551
   13283    4808.8575
   13284    4814.3330
   13285    4840.5015
   13286    4962.4376
   13287    4807.2790
   13288    4716.6796
   13289    4690.0552
   13290    4722.9343
   13291    4870.8265
   13292    4677.9944
   13293    4810.0483
   13294    4769.0964
   13295    4807.7112
   13296    4715.5621
   13297    4686.2073
   13298    4693.7064
   13299    4748.5749
   13300    4671.7337
   13301    4556.5603
   13302    4733.8127
   13303    4694.1540
   13304    4890.8874
   13305    4697.9689
   13306    4763.2657
   13307    4719.6207
   13308    4866.2524
   13309    4665.5757
   13310    4639.7283
   13311    4731.7157
   13312    4761.5619
   13313    4702.3433
   13314    4859.6062
   13315    4810.6959
   13316    4727.8482
   13317    4772.8569
   13318    4911.7349
   13319    4864.1784
   13320    4922.9570
   13321    4944.2576
   13322    4966.6579
   13323    4855.7939
   13324    4879.8939
   13325    4919.0363
   13326    4794.3602
   13327    4796.0203
   13328    4857.7427
   13329    4793.9223
   13330    4923.9609
   13331    4860.8687
   13332    4891.5125
   13333    4818.3394
   13334    4860.6010
   13335    4762.0413
   13336    4722.0337
   13337    4761.0935
   13338    4721.4229
   13339    4906.9234
   13340    4765.7426
   13341    4865.8185
   13342    4923.3289
   13343    4808.6860
   13344    4800.5917
   13345    4949.6429
   13346    4788.5740
   13347    4787.5386
   13348    4839.5258
   13349    4794.4159
   13350    4926.9346
   13351    4703.4789
   13352    4839.4319
   13353    4806.5682
   13354    4753.7661
   13355    4784.8759
   13356    4680.0386
   13357    4654.9628
   13358    4645.9275
   13359    4708.1868
   13360    4713.7895
   13361    4744.3461
   13362    4857.0396
   13363    4859.5298
   13364    5095.3710
   13365    4860.1481
   13366    4924.1688
   13367    4885.6451
   13368    4813.3480
   13369    4987.7330
   13370    4823.8892
   13371    4840.0201
   13372    4949.5223
   13373    4892.9251
   13374    5000.0459
   13375    4863.5819
   13376    4738.5738
   13377    4823.4334
   13378    4890.6267
   13379    4956.1180
   13380    4983.4860
   13381    4906.8660
   13382    4800.6956
   13383    4934.1229
   13384    4901.1849
   13385    4829.7480
   13386    4949.7506
   13387    4886.2839
   13388    5031.8324
   13389    4792.9342
   13390    5037.5506
   13391    4869.5560
   13392    4864.3571
   13393    4978.9278
   13394    4937.4953
   13395    5039.8877
   13396    4906.3964
   13397    4957.4929
   13398    4911.1558
   13399    4890.1976
   13400    4880.7186
   13401    4937.3405
   13402    4905.4126
   13403    4901.5906
   13404    4825.9828
   13405    4937.4712
   13406    4914.2636
   13407    4909.1759
   13408    4911.9339
   13409    4996.3822
   13410    4854.9397
   13411    4961.0078
   13412    4996.0673
   13413    5089.3191
   13414    4991.4251
   13415    4930.5423
   13416    4967.4205
   13417    4777.0944
   13418    4808.3697
   13419    4857.4107
   13420    4906.1574
   13421    4813.6969
   13422    4761.0625
   13423    5003.2852
   13424    4876.4411
   13425    4765.0927
   13426    4855.5698
   13427    4781.2777
   13428    4769.9059
   13429    4773.8632
   13430    4942.9463
   13431    4880.9538
   13432    4795.3624
   13433    4726.8614
   13434    4854.8495
   13435    4560.1182
   13436    4676.4024
   13437    4777.1151
   13438    4798.0112
   13439    4774.4048
   13440    4694.3986
   13441    4631.9143
   13442    4640.3914
   13443    4828.0683
   13444    4833.3059
   13445    4885.2034
   13446    4765.5445
   13447    4803.7094
   13448    4739.3739
   13449    4802.0222
   13450    4942.4881
   13451    4885.8890
   13452    4956.3970
   13453    4783.2537
   13454    4956.5875
   13455    5031.9477
   13456    4921.2644
   13457    4854.9286
   13458    4842.9785
   13459    4855.6300
   13460    4864.3136
   13461    4858.3138
   13462    4870.7486
   13463    4900.8912
   13464    4858.1151
   13465    4947.4066
   13466    4795.0325
   13467    4823.4239
   13468    4750.2213
   13469    4808.4056
   13470    4860.3871
   13471    4952.2560
   13472    4924.8055
   13473    4871.3501
   13474    5060.1867
   13475    4958.5536
   13476    4868.9321
   13477    4907.1103
   13478    5032.4094
   13479    4935.7237
   13480    4984.6695
   13481    4862.9554
   13482    4914.1925
   13483    5054.1275
   13484    4829.5481
   13485    5047.2894
   13486    4907.2847
   13487    5041.2408
   13488    4948.0158
   13489    4941.9352
   13490    4935.8557
   13491    4787.1655
   13492    4957.6470
   13493    4778.1971
   13494    4891.4175
   13495    4746.8250
   13496    4820.1067
   13497    4711.1086
   13498    4774.1417
   13499    4826.1597
   13500    4709.6525
   13501    4646.2913
   13502    4744.9100
   13503    4678.5614
   13504    4710.1753
   13505    4849.2059
   13506    4809.3824
   13507    4816.0583
   13508    4815.8096
   13509    4757.1344
   13510    4796.9691
   13511    4835.5565
   13512    4864.0500
   13513    4898.1548
   13514    4866.4898
   13515    4802.8312
   13516    4970.2390
   13517    4822.8968
   13518    4827.1661
   13519    4787.4573
   13520    4855.8168
   13521    4812.1914
   13522    4774.1657
   13523    4824.4556
   13524    4816.0614
   13525    4648.1351
   13526    4784.9635
   13527    4910.9717
   13528    4965.6548
   13529    4934.0214
   13530    4788.9804
   13531    4681.9465
   13532    4759.7050
   13533    4797.4814
   13534    4834.9940
   13535    4831.4919
   13536    4745.9615
   13537    4882.5952
   13538    4796.5062
   13539    4861.5945
   13540    4590.3278
   13541    4894.2953
   13542    4950.5515
   13543    4975.1752
   13544    4886.9886
   13545    4992.3445
   13546    4901.0271
   13547    4850.0192
   13548    4834.0897
   13549    4822.9849
   13550    4986.9121
   13551    4856.2295
   13552    4902.9739
   13553    4841.7661
   13554    4868.8346
   13555    4894.8769
   13556    4871.8758
   13557    4765.7854
   13558    4861.5537
   13559    4809.1644
   13560    4917.6375
   13561    4716.6111
   13562    4789.6705
   13563    4908.1733
   13564    4874.8330
   13565    4914.3837
   13566    4716.5689
   13567    4913.3799
   13568    4762.3250
   13569    4870.3338
   13570    4859.1309
   13571    4787.3214
   13572    4850.7742
   13573    4837.7394
   13574    4752.7059
   13575    4711.7998
   13576    4904.6097
   13577    4814.5955
   13578    4952.3858
   13579    4803.2060
   13580    4850.9900
   13581    4842.0954
   13582    4695.4639
   13583    4813.6829
   13584    4833.5692
   13585    4802.1608
   13586    4838.5426
   13587    4863.6233
   13588    4846.2727
   13589    4816.0338
   13590    4865.7843
   13591    4871.9189
   13592    4836.6967
   13593    4907.2250
   13594    4830.3143
   13595    4894.0575
   13596    4867.5281
   13597    4858.2188
   13598    4866.6663
   13599    4850.8358
   13600    4863.7393
   13601    4728.9674
   13602    4872.9040
   13603    4783.9681
   13604    4954.8772
   13605    4945.8155
   13606    5062.4854
   13607    4958.4742
   13608    4831.8444
   13609    4843.3085
   13610    4929.0396
   13611    4850.2491
   13612    4960.3795
   13613    4866.3790
   13614    4933.9570
   13615    4858.4129
   13616    4843.0335
   13617    4762.8820
   13618    4741.2815
   13619    4766.3906
   13620    4818.3281
   13621    4766.1672
   13622    4829.2133
   13623    4787.6161
   13624    4889.5389
   13625    4829.8831
   13626    4861.6464
   13627    4752.7073
   13628    4729.9407
   13629    4767.9219
   13630    4863.4295
   13631    4843.3743
   13632    4827.4533
   13633    4844.9135
   13634    4845.0623
   13635    4946.3649
   13636    4911.8410
   13637    4847.1029
   13638    4899.7138
   13639    4884.4164
   13640    4855.6218
   13641    4873.9702
   13642    4981.5205
   13643    5003.9029
   13644    4800.8434
   13645    4854.0593
   13646    4854.2007
   13647    4991.2802
   13648    4773.1580
   13649    4822.1533
   13650    4735.3244
   13651    4615.1249
   13652    4931.2692
   13653    4757.1360
   13654    4840.0122
   13655    4858.8807
   13656    4826.9434
   13657    4787.1536
   13658    4851.3580
   13659    4774.4564
   13660    4805.6298
   13661    4827.9917
   13662    4803.3999
   13663    4738.9554
   13664    4835.2974
   13665    4739.4022
   13666    4787.5650
   13667    4741.4257
   13668    4715.8587
   13669    4805.3681
   13670    4816.1499
   13671    4819.8058
   13672    4825.2167
   13673    4701.7293
   13674    4813.9726
   13675    4754.4410
   13676    4768.3884
   13677    4781.6064
   13678    4768.5242
   13679    4857.8684
   13680    4889.9920
   13681    4721.2992
   13682    4709.3740
   13683    4665.8170
   13684    4730.7672
   13685    4833.6572
   13686    4818.9123
   13687    4913.4000
   13688    4896.2802
   13689    4742.1339
   13690    4787.4676
   13691    4800.6439
   13692    4743.2250
   13693    4728.2540
   13694    4835.6876
   13695    4769.3472
   13696    4896.8323
   13697    4759.1612
   13698    4737.3900
   13699    4860.5100
   13700    4695.6740
   13701    4776.7003
   13702    4853.9050
   13703    4739.6533
   13704    4738.6162
   13705    4805.5200
   13706    4721.4616
   13707    4734.3963
   13708    4750.1516
   13709    4663.0357
   13710    4821.7363
   13711    4919.2178
   13712    4778.7653
   13713    4854.7712
   13714    4670.9282
   13715    4768.0232
   13716    4704.9600
   13717    4738.9100
   13718    4785.4181
   13719    4736.6845
   13720    4808.0094
   13721    4785.6022
   13722    4632.5002
   13723    4772.9426
   13724    4852.9205
   13725    4721.0975
   13726    4749.0370
   13727    4940.6313
   13728    4803.6942
   13729    4835.0909
   13730    4841.3111
   13731    4701.1035
   13732    4836.7828
   13733    4838.9591
   13734    4796.4640
   13735    4811.5863
   13736    4758.1710
   13737    4864.5084
   13738    4817.3607
   13739    4797.5338
   13740    4861.2579
   13741    4765.8298
   13742    4708.8344
   13743    4809.4851
   13744    4730.3752
   13745    4650.2757
   13746    4726.7960
   13747    4711.6633
   13748    4803.3268
   13749    4728.2318
   13750    4682.7884
   13751    4606.2422
   13752    4706.8424
   13753    4703.2193
   13754    4851.7826
   13755    4848.7281
   13756    4737.8875
   13757    4712.7580
   13758    4807.0504
   13759    4766.2497
   13760    4760.6169
   13761    4693.6308
   13762    4727.6672
   13763    4722.4948
   13764    4653.9677
   13765    4799.3622
   13766    4796.0320
   13767    4729.9017
   13768    4808.0758
   13769    4746.3502
   13770    4676.7338
   13771    4708.0181
   13772    4687.1906
   13773    4875.3570
   13774    4823.2365
   13775    4907.6911
   13776    4832.5572
   13777    4936.9454
   13778    4820.0848
   13779    4810.6416
   13780    4754.3964
   13781    4980.6066
   13782    4922.2772
   13783    4819.4754
   13784    5009.5148
   13785    4862.1002
   13786    4719.4721
   13787    4741.4962
   13788    4670.4800
   13789    4748.8704
   13790    4754.6725
   13791    4768.9309
   13792    4949.5307
   13793    4799.3679
   13794    4963.3335
   13795    4867.9310
   13796    4860.8012
   13797    4896.3363
   13798    4833.1679
   13799    4798.6925
   13800    4819.9960
   13801    4895.7319
   13802    4832.4346
   13803    4785.6314
   13804    4824.8237
   13805    4842.4587
   13806    4684.4408
   13807    4760.4571
   13808    4773.6395
   13809    4819.9271
   13810    4886.8539
   13811    4726.1331
   13812    4693.7417
   13813    4809.2350
   13814    4711.1396
   13815    4758.7629
   13816    4718.1167
   13817    4767.5550
   13818    4884.4234
   13819    4876.1667
   13820    4795.9573
   13821    4811.5632
   13822    4734.6122
   13823    4759.9542
   13824    4745.5383
   13825    4753.2767
   13826    4720.2097
   13827    4696.5802
   13828    4763.3723
   13829    4863.9739
   13830    4792.7476
   13831    4805.9775
   13832    4713.9098
   13833    4816.2485
   13834    4766.5153
   13835    4774.7404
   13836    4885.4598
   13837    4969.0516
   13838    4888.7632
   13839    4905.2013
   13840    4919.2488
   13841    4897.6987
   13842    4983.8481
   13843    5028.5044
   13844    5004.5169
   13845    4824.5067
   13846    4947.8878
   13847    4836.0568
   13848    4883.1050
   13849    4765.8909
   13850    4934.7398
   13851    4897.0980
   13852    4948.6944
   13853    4932.7882
   13854    4767.9601
   13855    4809.5528
   13856    4844.5862
   13857    4916.5096
   13858    4887.0019
   13859    4845.9314
   13860    4978.7959
   13861    4847.9185
   13862    4944.8098
   13863    4813.5397
   13864    4810.9434
   13865    4822.4335
   13866    4811.8463
   13867    4936.7672
   13868    4871.5773
   13869    4904.0455
   13870    4882.6824
   13871    4896.2137
   13872    4862.7794
   13873    4842.4796
   13874    4689.3101
   13875    4935.0173
   13876    4787.7623
   13877    4996.5415
   13878    4826.2904
   13879    4719.7494
   13880    4747.4615
   13881    4789.5686
   13882    4768.0996
   13883    4655.3047
   13884    4581.8426
   13885    4809.0512
   13886    4872.5330
   13887    4896.2222
   13888    4838.6409
   13889    4773.4579
   13890    4968.4237
   13891    5062.5250
   13892    5016.7448
   13893    4897.0636
   13894    4803.5663
   13895    4903.0430
   13896    4753.1708
   13897    4959.8953
   13898    4841.8454
   13899    4847.8387
   13900    4771.2059
   13901    4752.8401
   13902    4840.0242
   13903    4638.5536
   13904    4854.5929
   13905    4797.1403
   13906    4922.3300
   13907    4673.1404
   13908    4578.8311
   13909    4677.1259
   13910    4743.6697
   13911    4953.2907
   13912    4832.9815
   13913    4889.6229
   13914    4880.2059
   13915    4772.5241
   13916    4685.1080
   13917    4808.6503
   13918    4785.1562
   13919    4880.6330
   13920    4922.4071
   13921    4828.3320
   13922    4831.3138
   13923    4762.7126
   13924    4876.6440
   13925    4749.4209
   13926    4843.8518
   13927    4826.0150
   13928    4976.7486
   13929    4899.9791
   13930    4880.7666
   13931    4820.0304
   13932    4772.0790
   13933    4793.4385
   13934    4834.0367
   13935    4907.3580
   13936    4928.7960
   13937    4876.6773
   13938    5024.6474
   13939    4941.4754
   13940    4930.9088
   13941    4923.7170
   13942    4940.5330
   13943    4922.7662
   13944    4835.4190
   13945    4763.0926
   13946    4846.6205
   13947    4977.4183
   13948    4888.6511
   13949    4830.9108
   13950    4757.0804
   13951    4826.2951
   13952    4790.3233
   13953    4921.2167
   13954    4721.2532
   13955    4781.8841
   13956    4833.8358
   13957    4842.7273
   13958    4814.6822
   13959    4826.5928
   13960    4908.2156
   13961    4828.0628
   13962    4807.5179
   13963    4998.4312
   13964    4847.1447
   13965    4852.4609
   13966    4967.6953
   13967    4997.7428
   13968    4917.9540
   13969    4963.2406
   13970    4945.9055
   13971    4887.5078
   13972    5094.2578
   13973    4972.3590
   13974    4836.9740
   13975    5062.4819
   13976    4920.3618
   13977    4960.7333
   13978    5025.8421
   13979    4868.8860
   13980    4803.8276
   13981    5090.0541
   13982    5052.9250
   13983    4961.5256
   13984    5086.1694
   13985    5006.8989
   13986    5006.0183
   13987    4904.9427
   13988    4907.7025
   13989    4925.3190
   13990    5051.2638
   13991    4934.2047
   13992    4950.2624
   13993    5000.6471
   13994    4922.3889
   13995    4965.7721
   13996    4996.3107
   13997    4874.2389
   13998    4855.1936
   13999    4757.9444
   14000    4699.5667
   14001    4895.9470
   14002    4825.4563
   14003    4798.3263
   14004    4827.2127
   14005    4818.2669
   14006    4770.7505
   14007    4739.5255
   14008    4876.7059
   14009    4827.2255
   14010    4809.1574
   14011    4855.6239
   14012    4859.7234
   14013    4990.7152
   14014    4843.7155
   14015    4725.5271
   14016    4784.3641
   14017    4797.0836
   14018    4818.3863
   14019    4913.8012
   14020    4771.1596
   14021    4762.9082
   14022    4745.6179
   14023    4879.3993
   14024    4612.1298
   14025    4693.7483
   14026    4751.4899
   14027    4800.3162
   14028    4786.8558
   14029    4804.9959
   14030    4607.5008
   14031    4730.7897
   14032    4719.5632
   14033    4820.4651
   14034    4772.9440
   14035    4876.7465
   14036    4842.0011
   14037    4845.3073
   14038    4783.2161
   14039    4823.5868
   14040    4786.6742
   14041    4688.9555
   14042    4755.2854
   14043    4803.6307
   14044    4878.2144
   14045    4834.6861
   14046    4733.7013
   14047    4802.8125
   14048    4930.9905
   14049    4764.9759
   14050    4822.8467
   14051    4887.8143
   14052    4962.5238
   14053    4871.5163
   14054    4794.3940
   14055    4713.4183
   14056    4919.4729
   14057    4769.8158
   14058    4676.1246
   14059    4804.7908
   14060    4804.2205
   14061    4750.0474
   14062    4822.4051
   14063    4857.2931
   14064    4905.4244
   14065    4805.3916
   14066    4749.1826
   14067    4709.8203
   14068    4775.4869
   14069    4727.0815
   14070    4786.4849
   14071    4644.9675
   14072    4806.1545
   14073    4767.5108
   14074    4735.0846
   14075    4762.5247
   14076    4570.2444
   14077    4737.0338
   14078    4786.6127
   14079    4762.0793
   14080    4757.9644
   14081    4756.3688
   14082    4750.6433
   14083    4712.2545
   14084    4751.1485
   14085    4842.0882
   14086    4627.8615
   14087    4840.1462
   14088    4904.7262
   14089    4829.2186
   14090    4782.0530
   14091    4735.5061
   14092    4854.0183
   14093    4811.2322
   14094    4834.3418
   14095    4712.2015
   14096    4775.5530
   14097    4806.2870
   14098    5017.0653
   14099    4931.6019
   14100    4843.3396
   14101    4921.5665
   14102    4686.1913
   14103    4768.2835
   14104    4861.2062
   14105    4799.1860
   14106    4866.4725
   14107    4914.8850
   14108    4839.0858
   14109    4908.2634
   14110    4757.8453
   14111    4825.4785
   14112    4743.8602
   14113    4772.1549
   14114    4765.2098
   14115    4764.3996
   14116    4673.9210
   14117    4835.4656
   14118    4751.8595
   14119    4734.4911
   14120    4618.1252
   14121    4723.6799
   14122    4658.7340
   14123    4611.1976
   14124    4700.9230
   14125    4669.3152
   14126    4718.7724
   14127    4702.6850
   14128    4611.4024
   14129    4808.1926
   14130    4791.0152
   14131    4744.2032
   14132    4707.7087
   14133    4769.0336
   14134    4685.2581
   14135    4835.1049
   14136    4774.3395
   14137    4790.5961
   14138    4762.3475
   14139    4756.7601
   14140    4796.0934
   14141    4655.3708
   14142    4623.0345
   14143    4727.7912
   14144    4666.8702
   14145    4769.0878
   14146    4839.3169
   14147    4777.1439
   14148    4767.3283
   14149    4848.9633
   14150    4701.6945
   14151    4749.0083
   14152    4780.4054
   14153    4779.4388
   14154    4754.2645
   14155    4797.8872
   14156    4747.7613
   14157    4977.4407
   14158    4936.7058
   14159    4869.6369
   14160    4753.6699
   14161    4820.8106
   14162    4736.9765
   14163    4795.1856
   14164    4711.5931
   14165    4756.5767
   14166    4705.5523
   14167    4793.4456
   14168    4758.8864
   14169    4919.1478
   14170    4757.4515
   14171    4807.1587
   14172    4872.5679
   14173    4737.8554
   14174    5044.2065
   14175    5015.5479
   14176    4924.2161
   14177    4995.3604
   14178    4838.1778
   14179    4792.4479
   14180    4767.2166
   14181    4806.0053
   14182    4713.0363
   14183    4727.9723
   14184    4660.3750
   14185    4711.4842
   14186    4784.3900
   14187    4742.7379
   14188    4728.6616
   14189    4786.8234
   14190    4804.1264
   14191    4766.8559
   14192    4873.4368
   14193    4733.2691
   14194    4798.6527
   14195    4663.7048
   14196    4670.0649
   14197    4743.7875
   14198    4753.8670
   14199    4842.8473
   14200    4695.5680
   14201    4855.5536
   14202    4800.4059
   14203    4852.1320
   14204    4900.4012
   14205    4807.6499
   14206    4856.2363
   14207    4879.2522
   14208    4968.6692
   14209    4920.9002
   14210    4782.8552
   14211    4826.7617
   14212    4862.2451
   14213    4894.2782
   14214    4905.5136
   14215    4807.1864
   14216    4785.7656
   14217    4915.8687
   14218    4877.7193
   14219    4855.1330
   14220    4909.3287
   14221    4789.4073
   14222    4863.1766
   14223    4759.7125
   14224    4795.6382
   14225    4808.7683
   14226    4834.5814
   14227    4774.3320
   14228    4766.6776
   14229    4826.5260
   14230    4744.4033
   14231    4821.9891
   14232    4821.7845
   14233    4844.6703
   14234    4822.4819
   14235    4792.9680
   14236    4861.3415
   14237    4854.7943
   14238    4943.4030
   14239    4896.5303
   14240    4932.4625
   14241    4958.1103
   14242    4822.2859
   14243    4842.0264
   14244    4847.4619
   14245    4842.3766
   14246    4844.4287
   14247    4878.6935
   14248    4895.2004
   14249    4845.8251
   14250    4841.0647
   14251    4788.4628
   14252    4833.2115
   14253    4884.1816
   14254    4841.9714
   14255    4757.3105
   14256    4808.5683
   14257    4820.1413
   14258    4702.1899
   14259    4740.6245
   14260    4916.9715
   14261    4849.9406
   14262    4929.1905
   14263    4849.2765
   14264    4920.0880
   14265    4889.0475
   14266    4893.5499
   14267    4822.8767
   14268    4836.1740
   14269    4790.8864
   14270    4803.6992
   14271    4850.3663
   14272    4726.9687
   14273    4736.7559
   14274    4705.9476
   14275    4798.2288
   14276    4805.0740
   14277    4865.6718
   14278    4770.1297
   14279    4805.0738
   14280    4671.3633
   14281    4727.2707
   14282    4680.0961
   14283    4851.0648
   14284    4772.5952
   14285    4857.3626
   14286    4797.7749
   14287    4787.5907
   14288    4632.2858
   14289    4772.7576
   14290    4701.2978
   14291    4706.3682
   14292    4674.3051
   14293    4654.0900
   14294    4838.1744
   14295    4800.8353
   14296    4812.4048
   14297    4786.7466
   14298    4711.8927
   14299    4748.4920
   14300    4697.5909
   14301    4663.5564
   14302    4679.4402
   14303    4623.5163
   14304    4732.2689
   14305    4666.6791
   14306    4727.4452
   14307    4787.8846
   14308    4798.8220
   14309    4771.8580
   14310    4620.3600
   14311    4578.6071
   14312    4697.3685
   14313    4696.1841
   14314    4717.1075
   14315    4821.0538
   14316    4682.1231
   14317    4823.0837
   14318    4726.0011
   14319    4701.7724
   14320    4941.2706
   14321    4805.0548
   14322    4908.7169
   14323    4890.3811
   14324    4830.5704
   14325    4704.9953
   14326    4822.7081
   14327    4677.8739
   14328    4653.9497
   14329    4857.0949
   14330    4596.2476
   14331    4671.0688
   14332    4683.5046
   14333    4746.7497
   14334    4885.0756
   14335    4772.9192
   14336    4736.6614
   14337    4736.4625
   14338    4732.5564
   14339    4876.9619
   14340    4855.1122
   14341    4757.9663
   14342    4655.4942
   14343    4646.2342
   14344    4696.0807
   14345    4561.3235
   14346    4635.3047
   14347    4769.5797
   14348    4713.0408
   14349    4705.3598
   14350    4743.0624
   14351    4560.9213
   14352    4638.5468
   14353    4686.5589
   14354    4612.2540
   14355    4689.4328
   14356    4697.9605
   14357    4789.6809
   14358    4570.0503
   14359    4748.7713
   14360    4669.9571
   14361    4722.6188
   14362    4551.1260
   14363    4688.4313
   14364    4689.1485
   14365    4725.1244
   14366    4776.1310
   14367    4831.3837
   14368    4682.4598
   14369    4686.5111
   14370    4733.6124
   14371    4714.7903
   14372    4860.7071
   14373    4809.9628
   14374    4805.6916
   14375    4709.9938
   14376    4739.2655
   14377    4728.8925
   14378    4769.3963
   14379    4688.8707
   14380    4845.2225
   14381    4650.8177
   14382    4581.3444
   14383    4705.9915
   14384    4763.1409
   14385    4645.6675
   14386    4641.4024
   14387    4586.8893
   14388    4709.7722
   14389    4669.0293
   14390    4624.6780
   14391    4695.4922
   14392    4629.5889
   14393    4656.5162
   14394    4619.9046
   14395    4813.0163
   14396    4896.1640
   14397    4824.1983
   14398    4796.2967
   14399    4762.2994
   14400    4880.5681
   14401    4926.5156
   14402    4843.7948
   14403    4895.2754
   14404    4722.0010
   14405    4791.1574
   14406    4840.7283
   14407    4795.8535
   14408    4833.7717
   14409    4755.3642
   14410    4718.4396
   14411    4721.0382
   14412    4729.0774
   14413    4719.9311
   14414    4814.5035
   14415    4713.6072
   14416    4813.2723
   14417    4638.6692
   14418    4661.7472
   14419    4723.8713
   14420    4754.3151
   14421    4713.8520
   14422    4668.6215
   14423    4752.2674
   14424    4675.4673
   14425    4804.5774
   14426    4623.5934
   14427    4687.6606
   14428    4726.7203
   14429    4783.8071
   14430    4780.6697
   14431    4663.4681
   14432    4784.5076
   14433    4737.9643
   14434    4843.5532
   14435    4799.0243
   14436    4839.2418
   14437    4716.0980
   14438    4820.2332
   14439    4753.6566
   14440    4825.8554
   14441    4766.8790
   14442    4723.9109
   14443    4802.0325
   14444    4760.9258
   14445    4960.3207
   14446    4848.9407
   14447    4830.6135
   14448    4860.2233
   14449    4851.5649
   14450    4813.0274
   14451    4779.7708
   14452    4558.8224
   14453    4713.3273
   14454    4779.0580
   14455    4688.0055
   14456    4735.6736
   14457    4704.5171
   14458    4777.9804
   14459    4770.6837
   14460    4846.5337
   14461    4803.5374
   14462    4755.6895
   14463    4714.9522
   14464    4697.3612
   14465    4759.6389
   14466    4743.7491
   14467    4753.2920
   14468    4693.7186
   14469    4693.3683
   14470    4753.6716
   14471    4827.2879
   14472    4965.7552
   14473    4794.1155
   14474    4844.6285
   14475    4819.9328
   14476    4714.9766
   14477    4771.4479
   14478    4827.9751
   14479    4760.1811
   14480    4819.7950
   14481    4827.1736
   14482    4853.4607
   14483    4815.9686
   14484    4826.1199
   14485    4665.3386
   14486    4885.9398
   14487    4885.2664
   14488    4793.9665
   14489    4825.0075
   14490    4793.9220
   14491    4746.3319
   14492    4744.2687
   14493    4716.0257
   14494    4836.9995
   14495    4775.3206
   14496    4856.4637
   14497    4746.4740
   14498    4905.9409
   14499    4891.6163
   14500    4825.2212
   14501    4815.3742
   14502    4928.8616
   14503    4866.1265
   14504    4880.8111
   14505    4755.0158
   14506    4829.5319
   14507    4836.1562
   14508    4951.1022
   14509    4836.9205
   14510    4778.7904
   14511    4816.3983
   14512    4842.9492
   14513    4751.6325
   14514    4766.9826
   14515    4814.1433
   14516    4763.6845
   14517    4779.3568
   14518    4843.0167
   14519    4905.8660
   14520    4741.9636
   14521    4705.6577
   14522    4747.2475
   14523    4779.2493
   14524    4783.7261
   14525    4843.1064
   14526    4866.0764
   14527    4768.4279
   14528    4960.4525
   14529    5042.6568
   14530    4865.8489
   14531    4951.3177
   14532    5062.6682
   14533    4987.8662
   14534    4960.5388
   14535    4976.4859
   14536    4943.6924
   14537    4949.1257
   14538    4876.8803
   14539    4847.8818
   14540    5085.9839
   14541    5022.8207
   14542    4996.1994
   14543    4936.9857
   14544    5078.9520
   14545    4967.6855
   14546    4918.1271
   14547    5073.5434
   14548    5081.5058
   14549    5013.1799
   14550    5074.8616
   14551    5017.7652
   14552    4981.0559
   14553    5036.6098
   14554    4906.0780
   14555    4897.6247
   14556    4972.6227
   14557    5030.5430
   14558    4925.2975
   14559    4943.8506
   14560    4937.5122
   14561    4895.8831
   14562    4818.5326
   14563    4838.2155
   14564    4947.9018
   14565    4900.2649
   14566    4939.9153
   14567    4891.2894
   14568    4994.7999
   14569    4926.5869
   14570    5038.2096
   14571    4980.4735
   14572    4944.5883
   14573    4822.9142
   14574    4907.0487
   14575    4966.4482
   14576    5014.7924
   14577    4886.4150
   14578    5047.6407
   14579    4941.4098
   14580    5003.5664
   14581    4905.8775
   14582    4931.0761
   14583    4997.6539
   14584    5039.2375
   14585    5061.4634
   14586    5000.0655
   14587    5015.9687
   14588    5077.7736
   14589    5011.1314
   14590    5048.7137
   14591    5129.0359
   14592    4863.8577
   14593    4880.4924
   14594    4840.2155
   14595    4820.5019
   14596    4850.9552
   14597    4866.6694
   14598    4880.7134
   14599    4789.5310
   14600    4999.1406
   14601    4967.8420
   14602    4907.2652
   14603    4847.8130
   14604    4883.8549
   14605    5152.2524
   14606    4941.2112
   14607    4877.9954
   14608    5081.5959
   14609    5023.0253
   14610    4958.1379
   14611    5081.6343
   14612    5047.6911
   14613    5050.6269
   14614    4872.5896
   14615    5002.7585
   14616    5020.0483
   14617    4944.6817
   14618    4986.3837
   14619    5087.7527
   14620    5039.5632
   14621    5006.2150
   14622    4914.4451
   14623    4894.0983
   14624    4964.9069
   14625    5017.3664
   14626    4970.7034
   14627    5106.3341
   14628    5057.7045
   14629    5217.2359
   14630    5020.6262
   14631    5080.2093
   14632    5001.7846
   14633    4996.1023
   14634    4991.6339
   14635    4880.0126
   14636    5026.9941
   14637    5010.1182
   14638    4933.7657
   14639    4840.0947
   14640    4854.5926
   14641    5058.0304
   14642    4965.1015
   14643    4944.8252
   14644    4970.6179
   14645    4905.8490
   14646    4953.6595
   14647    4923.4608
   14648    4957.7135
   14649    5016.4418
   14650    4959.0786
   14651    4850.5588
   14652    4886.7950
   14653    4928.0313
   14654    5154.3555
   14655    4919.5276
   14656    4984.1093
   14657    4973.0543
   14658    5144.4113
   14659    5094.0037
   14660    5111.1805
   14661    5289.0130
   14662    5136.8771
   14663    5155.7903
   14664    4998.1729
   14665    5020.3782
   14666    5068.6316
   14667    4998.8116
   14668    5019.7428
   14669    4977.9625
   14670    4944.8823
   14671    4973.3597
   14672    5042.7250
   14673    4948.5985
   14674    5039.9956
   14675    4970.0741
   14676    5111.5088
   14677    5099.7119
   14678    4980.2383
   14679    5118.0271
   14680    4940.2209
   14681    5010.4973
   14682    5044.3224
   14683    4939.5081
   14684    4957.7598
   14685    4983.4086
   14686    5079.7923
   14687    5029.1019
   14688    4983.7708
   14689    4841.3917
   14690    4944.0797
   14691    5034.2510
   14692    4996.8227
   14693    5021.3630
   14694    4875.4719
   14695    5009.9802
   14696    4971.7362
   14697    4946.9503
   14698    4952.8236
   14699    5060.4210
   14700    5076.4202
   14701    5056.5941
   14702    5010.9470
   14703    4894.2078
   14704    4966.6772
   14705    4910.0563
   14706    5049.4672
   14707    5039.5773
   14708    5123.1436
   14709    5110.5945
   14710    5017.7135
   14711    4963.0090
   14712    4994.5476
   14713    5097.6857
   14714    5022.2794
   14715    5050.7194
   14716    4958.9861
   14717    5079.0469
   14718    5060.8205
   14719    5067.7902
   14720    4947.9028
   14721    4891.7176
   14722    5074.6058
   14723    4976.3535
   14724    5035.6820
   14725    5089.0497
   14726    5047.2766
   14727    4860.9617
   14728    4878.1670
   14729    4935.5391
   14730    4867.1173
   14731    4912.5623
   14732    4901.3532
   14733    4948.5466
   14734    4960.5049
   14735    4947.6481
   14736    4816.7398
   14737    4923.5759
   14738    4935.9977
   14739    4918.5455
   14740    4828.2402
   14741    4866.5543
   14742    4879.7035
   14743    4985.1815
   14744    5022.2934
   14745    5027.8061
   14746    5036.6323
   14747    4942.9375
   14748    5153.2936
   14749    4984.3328
   14750    4959.6605
   14751    4939.8569
   14752    4828.5479
   14753    4926.8309
   14754    4956.2503
   14755    4964.4504
   14756    5012.5222
   14757    4877.8908
   14758    5030.0097
   14759    4976.8250
   14760    4863.4200
   14761    4966.0655
   14762    5054.6235
   14763    5027.4787
   14764    4977.1384
   14765    4931.5071
   14766    4764.9598
   14767    4783.0353
   14768    4801.8126
   14769    4901.5971
   14770    4966.5170
   14771    4793.5897
   14772    4802.0868
   14773    4921.4853
   14774    4682.6106
   14775    4852.8344
   14776    4920.0049
   14777    4896.7514
   14778    4904.3696
   14779    4921.0926
   14780    4923.2518
   14781    4702.3599
   14782    4835.7561
   14783    4978.7150
   14784    4856.4171
   14785    4755.2598
   14786    4785.3133
   14787    4807.0395
   14788    4809.9366
   14789    4694.4601
   14790    4783.3833
   14791    4748.8548
   14792    4808.6328
   14793    4995.4440
   14794    4991.7600
   14795    4942.6505
   14796    4912.4251
   14797    4950.5162
   14798    4928.6192
   14799    4907.7868
   14800    4851.1953
   14801    4794.5621
   14802    4816.9665
   14803    4838.0540
   14804    4939.4332
   14805    4920.3276
   14806    4913.5487
   14807    4886.2094
   14808    5000.2973
   14809    4798.9286
   14810    4904.8320
   14811    4966.9877
   14812    4821.5940
   14813    4885.8823
   14814    4867.7031
   14815    4901.0343
   14816    4818.9051
   14817    4770.7786
   14818    4845.6729
   14819    4763.2118
   14820    4844.9164
   14821    4833.6426
   14822    5067.9295
   14823    4878.3244
   14824    4783.8909
   14825    5016.2630
   14826    4998.6697
   14827    4893.2042
   14828    4871.2590
   14829    4963.5294
   14830    4802.4384
   14831    4880.9733
   14832    4803.2158
   14833    4843.3207
   14834    4826.4617
   14835    4737.6802
   14836    4772.6529
   14837    4896.6683
   14838    4820.2744
   14839    4823.7608
   14840    4860.2933
   14841    4864.0945
   14842    4739.8655
   14843    4956.6195
   14844    4926.9138
   14845    4956.0824
   14846    4726.0947
   14847    4783.9175
   14848    4807.2705
   14849    4733.7137
   14850    4797.0170
   14851    4845.4621
   14852    4808.6776
   14853    4870.1809
   14854    4794.5498
   14855    4910.0218
   14856    4843.2235
   14857    4881.2491
   14858    4843.4430
   14859    4892.6179
   14860    5079.9527
   14861    4893.4811
   14862    4872.0938
   14863    4815.7294
   14864    4876.7725
   14865    4785.6361
   14866    4868.0352
   14867    4862.7498
   14868    4963.0262
   14869    4822.7131
   14870    4983.9734
   14871    4769.8813
   14872    4841.8342
   14873    4833.8613
   14874    4849.6372
   14875    4870.2318
   14876    4773.8133
   14877    4740.1590
   14878    4770.4129
   14879    4866.5979
   14880    4787.0240
   14881    4890.8248
   14882    4950.9124
   14883    4954.7002
   14884    4997.8512
   14885    5007.5356
   14886    5066.5902
   14887    5004.4162
   14888    5037.9977
   14889    4887.1200
   14890    4954.6195
   14891    4910.1629
   14892    5021.2298
   14893    4915.4326
   14894    4967.7372
   14895    4888.5016
   14896    5058.9168
   14897    5007.1101
   14898    4890.7895
   14899    4868.0931
   14900    4884.1263
   14901    4862.6879
   14902    4864.9098
   14903    4964.4945
   14904    4918.3572
   14905    4876.8748
   14906    4956.5229
   14907    4839.2803
   14908    4930.3936
   14909    4824.6271
   14910    4945.8211
   14911    4777.0342
   14912    4812.8389
   14913    4684.7193
   14914    4816.2445
   14915    4790.2198
   14916    4795.8707
   14917    4891.3197
   14918    4778.7599
   14919    4959.3339
   14920    4829.8263
   14921    5000.9332
   14922    4921.3478
   14923    4957.9710
   14924    4922.3710
   14925    4786.6824
   14926    4789.2476
   14927    4911.2351
   14928    4808.8019
   14929    4746.6270
   14930    4749.3328
   14931    4860.9361
   14932    4855.0107
   14933    4847.1099
   14934    4778.4120
   14935    4920.7306
   14936    4856.2246
   14937    4860.9468
   14938    4968.3421
   14939    4914.7700
   14940    4849.1377
   14941    4721.9506
   14942    4842.0356
   14943    4787.0283
   14944    4848.0284
   14945    4896.8634
   14946    4846.2086
   14947    4945.8860
   14948    5014.8584
   14949    4965.3235
   14950    4942.9981
   14951    4770.5153
   14952    4826.9252
   14953    4886.9306
   14954    4819.2995
   14955    4886.4664
   14956    4944.0396
   14957    4881.8918
   14958    4873.7341
   14959    4888.4422
   14960    4837.1644
   14961    4839.5325
   14962    4847.6125
   14963    4890.3128
   14964    4875.3673
   14965    4826.2426
   14966    4936.4793
   14967    4941.0313
   14968    4791.7307
   14969    4899.9850
   14970    4793.3717
   14971    4874.6658
   14972    4880.5066
   14973    4836.1775
   14974    4939.4449
   14975    4951.9419
   14976    4826.7353
   14977    4987.5511
   14978    4956.8569
   14979    4955.2861
   14980    4885.2402
   14981    4877.5228
   14982    4900.5731
   14983    4850.8217
   14984    4814.8933
   14985    4850.2356
   14986    4855.1989
   14987    4774.5320
   14988    4971.6879
   14989    4841.2058
   14990    4752.3909
   14991    4839.4793
   14992    4954.9046
   14993    4974.0924
   14994    4948.3818
   14995    4855.9809
   14996    4827.9518
   14997    4905.2148
   14998    4846.0369
   14999    4872.1812
   15000    5000.5786
   15001    4959.8204
   15002    4909.2900
   15003    5020.2092
   15004    4873.0871
   15005    4961.4936
   15006    4875.7881
   15007    4943.5141
   15008    4795.6851
   15009    4754.0441
   15010    4907.7247
   15011    4962.7430
   15012    5003.3316
   15013    4989.2985
   15014    4884.9168
   15015    4848.5951
   15016    4894.1020
   15017    4909.5321
   15018    4948.1097
   15019    4894.3127
   15020    4784.3482
   15021    4819.5038
   15022    4823.8869
   15023    4839.3473
   15024    4748.9488
   15025    4830.8802
   15026    4831.7401
   15027    4776.0710
   15028    5018.0520
   15029    4927.5986
   15030    5103.5214
   15031    4921.6268
   15032    4854.5959
   15033    4777.5418
   15034    4840.7944
   15035    4770.9027
   15036    4896.4778
   15037    5017.2000
   15038    4866.0005
   15039    4765.0866
   15040    4838.5528
   15041    4928.0124
   15042    4798.5629
   15043    4886.3776
   15044    4885.2642
   15045    4881.6605
   15046    4892.3934
   15047    4826.5370
   15048    4881.2787
   15049    4840.6543
   15050    4979.6848
   15051    4805.5893
   15052    4914.7979
   15053    4991.3370
   15054    4888.6990
   15055    4962.6184
   15056    4860.7749
   15057    4740.5273
   15058    4925.7832
   15059    4786.9481
   15060    4785.5551
   15061    4872.5504
   15062    4929.0243
   15063    4995.7807
   15064    4904.0636
   15065    4882.8950
   15066    4893.3406
   15067    4938.1728
   15068    4977.9890
   15069    4896.2802
   15070    4836.1087
   15071    4952.8883
   15072    4984.4626
   15073    4797.3912
   15074    4923.7492
   15075    4859.6805
   15076    4844.6674
   15077    4984.4529
   15078    4903.6768
   15079    4967.5453
   15080    4936.5639
   15081    4947.2154
   15082    5007.3942
   15083    4811.9749
   15084    4950.2032
   15085    4879.7587
   15086    4859.5320
   15087    4944.1770
   15088    4993.8189
   15089    4883.8151
   15090    4903.4059
   15091    5113.0184
   15092    4975.2358
   15093    4966.5636
   15094    5009.8043
   15095    4979.0996
   15096    4990.2190
   15097    4958.9571
   15098    4894.1721
   15099    4929.9464
   15100    5052.5172
   15101    4920.2355
   15102    5004.1230
   15103    5176.0510
   15104    4968.4915
   15105    4966.7691
   15106    5031.3728
   15107    4972.1787
   15108    5046.6898
   15109    4998.1775
   15110    4930.8715
   15111    5151.0031
   15112    5046.5557
   15113    5139.9430
   15114    5016.6364
   15115    5038.4538
   15116    5004.1654
   15117    5041.7570
   15118    5057.4012
   15119    5014.7064
   15120    5087.7259
   15121    4964.8916
   15122    5123.1615
   15123    5077.8969
   15124    5160.1027
   15125    5114.9515
   15126    5044.3376
   15127    5150.8091
   15128    5217.4483
   15129    5154.9278
   15130    5047.7649
   15131    5070.5331
   15132    5021.7479
   15133    5050.2585
   15134    5183.3760
   15135    5002.4773
   15136    5189.4331
   15137    5191.2056
   15138    5036.5383
   15139    5116.0231
   15140    5006.9435
   15141    4965.6006
   15142    4966.7459
   15143    5159.2870
   15144    5078.6033
   15145    4981.2599
   15146    4992.5427
   15147    4958.1483
   15148    4990.0719
   15149    4971.1783
   15150    5105.5867
   15151    5171.7019
   15152    4972.8593
   15153    5154.2189
   15154    4973.3514
   15155    5113.1367
   15156    4983.3371
   15157    4963.8784
   15158    5030.5797
   15159    5052.9127
   15160    5006.2930
   15161    5039.6489
   15162    4957.4438
   15163    4998.4803
   15164    5143.5990
   15165    4982.1638
   15166    4947.1367
   15167    5077.2417
   15168    4881.1622
   15169    4904.3272
   15170    5000.9993
   15171    4887.3300
   15172    4861.7619
   15173    4963.1896
   15174    5043.7094
   15175    4932.2579
   15176    4951.5519
   15177    4965.7420
   15178    4917.1638
   15179    4861.9103
   15180    4971.2164
   15181    4935.1542
   15182    5010.1810
   15183    4914.3018
   15184    4910.8726
   15185    5098.3851
   15186    5051.7599
   15187    5124.4396
   15188    4864.9486
   15189    5001.6309
   15190    4982.7079
   15191    5082.8225
   15192    4997.6190
   15193    4892.6303
   15194    5087.6161
   15195    4905.7175
   15196    5000.6935
   15197    4986.3193
   15198    4985.9769
   15199    5076.8573
   15200    4972.7432
   15201    4931.8283
   15202    4886.6647
   15203    5048.4708
   15204    5018.7073
   15205    4997.4805
   15206    5029.4358
   15207    5212.0573
   15208    5078.4575
   15209    5025.2022
   15210    5033.3300
   15211    5070.7992
   15212    5094.9105
   15213    5007.4410
   15214    4935.7334
   15215    5059.4921
   15216    4964.2265
   15217    5020.2367
   15218    4945.1478
   15219    4826.3762
   15220    4989.9890
   15221    4900.3699
   15222    4746.2222
   15223    4801.6427
   15224    4761.4639
   15225    4833.2318
   15226    4841.2110
   15227    4857.8729
   15228    4963.7679
   15229    4780.1512
   15230    4910.4507
   15231    4905.2415
   15232    4946.1201
   15233    4807.0457
   15234    4922.1235
   15235    5022.2964
   15236    4893.9626
   15237    4876.9339
   15238    4800.6087
   15239    4860.8046
   15240    5009.2080
   15241    4923.7323
   15242    4886.7527
   15243    4934.8242
   15244    4834.0395
   15245    4895.3265
   15246    4884.4277
   15247    4877.3307
   15248    5004.6176
   15249    4996.9856
   15250    5033.0472
   15251    5057.0826
   15252    5056.8215
   15253    5013.9813
   15254    5054.4690
   15255    5012.0410
   15256    5019.1172
   15257    4982.7319
   15258    5046.2135
   15259    4974.3639
   15260    5068.5739
   15261    5132.5548
   15262    4915.4005
   15263    5019.8094
   15264    4955.4372
   15265    4867.0122
   15266    4860.1817
   15267    5029.1594
   15268    5058.0811
   15269    5032.7766
   15270    5034.3891
   15271    4979.4739
   15272    5022.9885
   15273    4988.1876
   15274    4950.2389
   15275    5003.5097
   15276    5034.9924
   15277    5080.0987
   15278    5015.1795
   15279    4983.2648
   15280    5089.3276
   15281    4911.7920
   15282    4875.7206
   15283    4860.8264
   15284    4903.1691
   15285    4900.7848
   15286    5018.7804
   15287    5035.5711
   15288    4929.9556
   15289    4965.9193
   15290    4899.9906
   15291    5080.8949
   15292    5085.1055
   15293    5103.3837
   15294    5063.6658
   15295    5035.8847
   15296    4915.5537
   15297    5115.9763
   15298    5034.6871
   15299    4935.7974
   15300    4949.3765
   15301    4809.6713
   15302    4810.2701
   15303    4876.4199
   15304    4934.9721
   15305    4898.1231
   15306    5034.0493
   15307    5002.0494
   15308    4915.7039
   15309    4856.7526
   15310    4974.3733
   15311    5062.8363
   15312    4929.3553
   15313    4868.5488
   15314    4974.8295
   15315    4892.0963
   15316    4921.9843
   15317    4927.4186
   15318    5008.4152
   15319    4963.8457
   15320    4977.8328
   15321    4832.7007
   15322    4954.5303
   15323    4877.0971
   15324    5013.8644
   15325    4957.0682
   15326    5040.7202
   15327    4820.9045
   15328    4802.8044
   15329    4882.6533
   15330    4937.4485
   15331    4950.6230
   15332    4836.3421
   15333    4867.5553
   15334    4866.2470
   15335    4906.5226
   15336    4979.2403
   15337    4890.7711
   15338    4895.2877
   15339    4893.4573
   15340    4882.4540
   15341    4932.7053
   15342    4925.3835
   15343    4800.9712
   15344    4857.5492
   15345    4841.5219
   15346    4847.9477
   15347    4878.1509
   15348    4831.9978
   15349    4928.2423
   15350    4866.4512
   15351    4955.5237
   15352    4853.2723
   15353    4849.3382
   15354    4804.3295
   15355    4976.4161
   15356    4916.5758
   15357    4902.1951
   15358    4924.7697
   15359    4886.2643
   15360    5091.2041
   15361    4819.2083
   15362    4934.2748
   15363    4802.3885
   15364    4915.9117
   15365    4737.0049
   15366    4954.9396
   15367    4823.7274
   15368    4934.2343
   15369    4888.1799
   15370    4959.2545
   15371    4836.2554
   15372    4869.5035
   15373    4911.7150
   15374    4807.7941
   15375    4934.5753
   15376    4928.7606
   15377    4948.9824
   15378    4988.1555
   15379    4865.2118
   15380    5003.4973
   15381    4838.6353
   15382    4855.6513
   15383    5011.6360
   15384    4947.2094
   15385    4948.0744
   15386    4968.4643
   15387    4947.3998
   15388    5055.0885
   15389    4977.6056
   15390    5043.6877
   15391    5063.4835
   15392    5097.8172
   15393    5111.0026
   15394    5114.5866
   15395    5097.6542
   15396    5100.0199
   15397    5021.2486
   15398    5065.0779
   15399    4943.3735
   15400    4891.7638
   15401    4867.7391
   15402    4956.6383
   15403    4905.9046
   15404    4939.9260
   15405    4960.7770
   15406    4984.4104
   15407    4929.3636
   15408    5038.5013
   15409    4976.5081
   15410    4995.8550
   15411    4953.4680
   15412    5016.3251
   15413    4981.5866
   15414    5070.0760
   15415    5160.7204
   15416    5097.8557
   15417    5110.0538
   15418    5148.9424
   15419    5120.8747
   15420    4961.4351
   15421    5033.2462
   15422    4955.2259
   15423    5027.2716
   15424    5086.1301
   15425    5033.5091
   15426    5085.7073
   15427    5141.2919
   15428    5138.2735
   15429    5062.9095
   15430    5113.8670
   15431    5108.4540
   15432    5102.9267
   15433    5233.2222
   15434    5145.3382
   15435    5077.5150
   15436    5033.0008
   15437    5164.0917
   15438    5181.3672
   15439    5145.3734
   15440    5007.5555
   15441    5036.3109
   15442    5080.9978
   15443    5020.9483
   15444    4989.2851
   15445    5098.2623
   15446    4970.1099
   15447    4954.6141
   15448    5090.8995
   15449    5077.1237
   15450    5135.5658
   15451    5032.3514
   15452    5016.5668
   15453    5005.3701
   15454    5172.0142
   15455    4955.7654
   15456    4916.4018
   15457    5052.9889
   15458    5089.5595
   15459    4964.9579
   15460    5024.2664
   15461    4988.7767
   15462    4972.7091
   15463    4923.1960
   15464    5082.5728
   15465    5205.6429
   15466    5276.2220
   15467    5153.5567
   15468    5132.1422
   15469    5138.8116
   15470    5011.5133
   15471    4919.1348
   15472    5038.0642
   15473    5058.4453
   15474    5024.9494
   15475    5047.9103
   15476    4947.6979
   15477    4948.4240
   15478    5022.3043
   15479    4867.7899
   15480    5074.3749
   15481    5070.5187
   15482    5066.1052
   15483    4993.0102
   15484    4861.2090
   15485    4850.4193
   15486    5015.2330
   15487    5068.2846
   15488    5159.3769
   15489    5041.5932
   15490    5048.1277
   15491    4975.0307
   15492    5045.9835
   15493    4978.2269
   15494    5101.5333
   15495    5030.0647
   15496    5128.5355
   15497    5105.0113
   15498    4976.7216
   15499    5041.2857
   15500    4939.7526
   15501    5052.6752
   15502    5134.8296
   15503    5224.8759
   15504    5166.0180
   15505    5134.1907
   15506    5019.5275
   15507    5131.9744
   15508    5058.5097
   15509    5184.0165
   15510    5205.6695
   15511    5152.2262
   15512    5124.2073
   15513    5081.2110
   15514    4927.7909
   15515    5009.1077
   15516    4908.6621
   15517    4930.4653
   15518    5014.4251
   15519    4998.5528
   15520    5078.9167
   15521    4974.3786
   15522    5095.8476
   15523    5013.8232
   15524    5149.9490
   15525    5114.2512
   15526    5133.2283
   15527    5160.1130
   15528    5178.1139
   15529    5160.0878
   15530    5075.6388
   15531    5064.0082
   15532    5016.6990
   15533    5191.9713
   15534    5037.6557
   15535    5068.1614
   15536    5157.9729
   15537    5084.6630
   15538    5086.4687
   15539    5016.5560
   15540    5058.3175
   15541    5044.0544
   15542    5085.6190
   15543    5111.0904
   15544    4955.9990
   15545    5022.6059
   15546    5041.0317
   15547    5047.0378
   15548    5034.1515
   15549    4937.4655
   15550    5163.5765
   15551    5049.8583
   15552    5160.6059
   15553    5166.8257
   15554    5151.3604
   15555    5066.8229
   15556    4966.0862
   15557    4914.0377
   15558    5008.8837
   15559    5064.3411
   15560    5145.4053
   15561    5067.9814
   15562    5117.6490
   15563    5031.9603
   15564    4927.7829
   15565    4982.4205
   15566    4991.5282
   15567    4918.7481
   15568    4927.2484
   15569    4964.9261
   15570    4917.1085
   15571    4988.8138
   15572    5027.7335
   15573    5069.7445
   15574    4989.8321
   15575    4829.7110
   15576    4971.1298
   15577    5008.3690
   15578    4924.1216
   15579    5078.6554
   15580    5094.6890
   15581    4947.3946
   15582    4993.4322
   15583    5011.2240
   15584    4941.3555
   15585    4985.7240
   15586    5096.1293
   15587    4979.4875
   15588    4898.3844
   15589    4999.4527
   15590    4937.9731
   15591    4993.6859
   15592    4964.1873
   15593    5132.7428
   15594    4960.8930
   15595    4963.5278
   15596    4942.4769
   15597    4928.4002
   15598    4942.5631
   15599    4999.3263
   15600    5082.6292
   15601    5011.1249
   15602    4995.6319
   15603    5065.6514
   15604    4938.7340
   15605    4983.6810
   15606    4944.0260
   15607    4903.8515
   15608    4878.5342
   15609    4899.5555
   15610    4885.6550
   15611    4978.5307
   15612    5001.2441
   15613    5082.7043
   15614    5069.4418
   15615    4914.9139
   15616    5030.5940
   15617    5162.9073
   15618    5116.0123
   15619    5124.0759
   15620    5060.0072
   15621    5000.6951
   15622    4839.1122
   15623    5001.8448
   15624    5181.7991
   15625    5114.6741
   15626    4930.0611
   15627    4935.2468
   15628    4960.2387
   15629    5104.6322
   15630    4891.9500
   15631    5024.0478
   15632    5095.2502
   15633    5117.7925
   15634    5104.0384
   15635    5202.7884
   15636    5165.7580
   15637    5061.2606
   15638    5062.4206
   15639    5077.3630
   15640    5273.2900
   15641    5162.6826
   15642    5143.1505
   15643    5158.2918
   15644    5043.7490
   15645    5139.6171
   15646    5289.1153
   15647    5236.0099
   15648    5188.7100
   15649    5219.4788
   15650    5224.4936
   15651    5241.4976
   15652    5147.1374
   15653    5120.7859
   15654    5099.3048
   15655    5065.4365
   15656    5236.7738
   15657    5180.4672
   15658    5059.9994
   15659    5242.7166
   15660    5153.9737
   15661    5094.8439
   15662    5123.4982
   15663    5271.4741
   15664    5072.8258
   15665    5102.2819
   15666    5205.1168
   15667    5113.6305
   15668    5048.4640
   15669    4987.7471
   15670    5149.2915
   15671    5143.6818
   15672    5106.7260
   15673    5065.9465
   15674    5034.0485
   15675    5161.0476
   15676    5043.5188
   15677    5037.9608
   15678    4989.3264
   15679    5097.3253
   15680    4970.9895
   15681    5142.0386
   15682    5119.9910
   15683    5102.0087
   15684    4911.8527
   15685    5011.5502
   15686    5005.6043
   15687    5074.2682
   15688    4999.1231
   15689    5063.9357
   15690    5020.4532
   15691    5079.3644
   15692    5065.3050
   15693    4935.2592
   15694    4983.9405
   15695    4939.2011
   15696    5061.3789
   15697    5004.4417
   15698    4922.9766
   15699    4914.6244
   15700    4813.4422
   15701    4957.2644
   15702    5040.5994
   15703    4908.2005
   15704    4807.3393
   15705    4977.2947
   15706    4905.2400
   15707    4733.8538
   15708    4833.4712
   15709    4739.4184
   15710    4940.7407
   15711    4916.6604
   15712    4793.2757
   15713    4887.7998
   15714    4963.0010
   15715    4832.8314
   15716    4943.9575
   15717    4959.2252
   15718    5009.6141
   15719    4974.9262
   15720    4934.1072
   15721    4998.0409
   15722    4971.1614
   15723    4817.9878
   15724    4830.0936
   15725    4980.0181
   15726    5066.0031
   15727    4991.5308
   15728    4978.6135
   15729    4903.8868
   15730    4874.6903
   15731    4742.7395
   15732    4878.2512
   15733    4895.6477
   15734    4789.2319
   15735    4850.6840
   15736    4906.1154
   15737    4834.3063
   15738    4755.9310
   15739    4744.5614
   15740    4924.1628
   15741    4872.6203
   15742    4838.8862
   15743    4887.8929
   15744    4907.5101
   15745    4784.1257
   15746    4781.9429
   15747    4997.3428
   15748    4899.9265
   15749    4821.2630
   15750    4841.0669
   15751    5010.4389
   15752    4910.4664
   15753    4928.0384
   15754    4964.0577
   15755    4865.0673
   15756    4901.9787
   15757    4885.5295
   15758    4914.3551
   15759    4939.1826
   15760    5008.5233
   15761    4933.8063
   15762    4988.9745
   15763    5066.7085
   15764    5000.4353
   15765    4965.3251
   15766    4889.9592
   15767    4925.8299
   15768    4901.7014
   15769    5050.8544
   15770    5055.4165
   15771    4940.3026
   15772    4997.4114
   15773    4948.7018
   15774    4908.8919
   15775    5030.1565
   15776    5014.2133
   15777    5015.8842
   15778    5109.2913
   15779    5050.5370
   15780    5174.8536
   15781    5045.3267
   15782    4976.3294
   15783    5004.3207
   15784    4943.8559
   15785    5009.0218
   15786    5035.1089
   15787    4998.2393
   15788    5060.1131
   15789    5017.7995
   15790    4896.3807
   15791    4995.9601
   15792    4967.0862
   15793    4883.8656
   15794    4877.3049
   15795    4910.0157
   15796    4903.9748
   15797    4973.5543
   15798    4758.6854
   15799    4850.0590
   15800    4923.7757
   15801    4757.1798
   15802    4955.5857
   15803    4807.4252
   15804    4916.4351
   15805    4893.0509
   15806    4947.1253
   15807    4771.8355
   15808    4983.8230
   15809    4786.1299
   15810    4946.9176
   15811    4968.0360
   15812    4896.6498
   15813    4863.9812
   15814    4946.8023
   15815    4907.2569
   15816    4906.3994
   15817    5061.3680
   15818    4968.8889
   15819    5061.8319
   15820    4889.5420
   15821    5014.6335
   15822    4961.9134
   15823    4972.7818
   15824    4933.7978
   15825    4876.1927
   15826    4953.2036
   15827    4895.1431
   15828    4810.9815
   15829    4919.8034
   15830    4895.9475
   15831    5001.0088
   15832    5060.8772
   15833    5011.8627
   15834    4917.8977
   15835    4954.1900
   15836    4892.3598
   15837    4986.1636
   15838    4956.3001
   15839    4934.4613
   15840    4964.1083
   15841    5011.9179
   15842    5057.0071
   15843    5083.5861
   15844    5014.7557
   15845    4800.3377
   15846    4994.5534
   15847    4905.2001
   15848    5000.5923
   15849    4995.8496
   15850    4971.2257
   15851    4877.8670
   15852    4957.3561
   15853    4927.8688
   15854    5030.5311
   15855    4952.8366
   15856    5019.7011
   15857    5082.3759
   15858    5084.9176
   15859    5017.5531
   15860    5017.4699
   15861    5059.1319
   15862    4896.8982
   15863    4843.8399
   15864    4875.6292
   15865    4808.5435
   15866    4918.8205
   15867    4976.4762
   15868    5035.5529
   15869    4955.6105
   15870    4975.2357
   15871    4915.7075
   15872    5010.5669
   15873    4905.2740
   15874    4880.6504
   15875    4899.8725
   15876    4988.3948
   15877    4988.5569
   15878    4961.8412
   15879    4835.5867
   15880    4957.3237
   15881    4955.5718
   15882    4926.6535
   15883    5002.5392
   15884    4830.7649
   15885    4879.6855
   15886    4943.9860
   15887    5025.9886
   15888    4921.9210
   15889    4828.5756
   15890    4798.7383
   15891    4876.7867
   15892    4882.4476
   15893    4795.9059
   15894    4819.6022
   15895    4824.7997
   15896    4901.4546
   15897    4887.9288
   15898    4958.7119
   15899    5009.7627
   15900    4902.2159
   15901    4953.9632
   15902    4939.9380
   15903    4829.0615
   15904    4874.6195
   15905    4936.3110
   15906    4875.9017
   15907    4952.1692
   15908    4903.7461
   15909    5024.8360
   15910    4873.3471
   15911    4889.6913
   15912    4805.7472
   15913    5003.9813
   15914    4900.3872
   15915    4937.8907
   15916    4849.3943
   15917    4907.5130
   15918    4956.4318
   15919    4861.3222
   15920    4889.5271
   15921    5020.7108
   15922    5033.8964
   15923    5050.8653
   15924    5066.3782
   15925    4943.0589
   15926    4905.5878
   15927    4938.9068
   15928    4929.1770
   15929    4760.6432
   15930    4958.4883
   15931    4972.6139
   15932    4908.7875
   15933    4719.3000
   15934    4849.2633
   15935    4869.9184
   15936    4942.8963
   15937    4909.0248
   15938    4852.0188
   15939    4848.2620
   15940    4985.4682
   15941    4811.6471
   15942    4998.1846
   15943    4711.3958
   15944    4751.9018
   15945    4736.3665
   15946    4989.3258
   15947    4891.5017
   15948    4964.6835
   15949    4889.2448
   15950    5088.5694
   15951    4990.0420
   15952    4990.4951
   15953    4982.1695
   15954    5045.5074
   15955    4954.3920
   15956    4920.2648
   15957    4869.3277
   15958    4986.2505
   15959    4944.3647
   15960    4936.3895
   15961    4987.8900
   15962    5092.4952
   15963    4769.9284
   15964    4849.6737
   15965    4902.8938
   15966    4934.4593
   15967    4970.3158
   15968    4943.5257
   15969    4862.1721
   15970    5105.8380
   15971    4941.7584
   15972    5025.3451
   15973    4920.0133
   15974    4958.3026
   15975    4966.5139
   15976    4909.2994
   15977    4903.5379
   15978    4728.6695
   15979    4826.9544
   15980    4872.1674
   15981    4828.4988
   15982    4803.6846
   15983    4851.5411
   15984    4796.5874
   15985    4863.2173
   15986    4952.5550
   15987    4911.5964
   15988    5004.7287
   15989    4864.8243
   15990    4835.4162
   15991    4836.4592
   15992    4782.6841
   15993    4985.5150
   15994    4783.6426
   15995    4934.7977
   15996    4883.4519
   15997    4859.9659
   15998    4872.6738
   15999    4983.1791
   16000    4932.4844
   16001    4945.2695
   16002    4848.6772
   16003    4887.4177
   16004    4905.9373
   16005    4847.9854
   16006    4828.7429
   16007    4865.7576
   16008    5007.4988
   16009    5016.7132
   16010    5030.3057
   16011    4925.3961
   16012    4838.8557
   16013    4805.9665
   16014    4887.6730
   16015    4723.6315
   16016    4763.3342
   16017    4853.8778
   16018    4724.7230
   16019    4805.1775
   16020    4831.9613
   16021    4851.7116
   16022    4866.3292
   16023    4764.6445
   16024    4814.6778
   16025    4761.2321
   16026    4800.7156
   16027    4851.4551
   16028    4880.2360
   16029    4838.0256
   16030    4949.1099
   16031    5013.2449
   16032    4970.1495
   16033    4804.8798
   16034    5049.8217
   16035    4923.7457
   16036    4846.9851
   16037    4971.3583
   16038    4740.1058
   16039    4906.9163
   16040    4766.5783
   16041    4927.7643
   16042    4775.7144
   16043    5000.0063
   16044    4894.7548
   16045    4855.8955
   16046    4872.0827
   16047    4978.0241
   16048    5002.4984
   16049    4798.1254
   16050    4865.4299
   16051    4838.7846
   16052    4986.3103
   16053    5046.3109
   16054    4937.0756
   16055    4980.2502
   16056    5089.7691
   16057    4924.1039
   16058    4849.0554
   16059    4854.9304
   16060    4924.7414
   16061    4785.4002
   16062    4972.8040
   16063    4829.0833
   16064    4780.5108
   16065    4735.4519
   16066    4855.6518
   16067    4883.6459
   16068    4772.4922
   16069    4835.4561
   16070    4798.9526
   16071    4897.6220
   16072    4916.9679
   16073    4894.5836
   16074    4808.0179
   16075    4780.0622
   16076    4980.9023
   16077    4864.0459
   16078    4760.8414
   16079    4778.5481
   16080    4895.7274
   16081    4794.2025
   16082    4794.9263
   16083    4820.0929
   16084    4748.1273
   16085    4717.8663
   16086    4807.0828
   16087    4855.9463
   16088    4745.5982
   16089    4802.8553
   16090    4878.4581
   16091    4899.9755
   16092    4944.2446
   16093    4762.4107
   16094    4755.9658
   16095    4732.1523
   16096    4808.4596
   16097    4760.4136
   16098    4776.9194
   16099    4771.2905
   16100    4653.9162
   16101    4737.0242
   16102    4732.1854
   16103    4747.3612
   16104    4694.4926
   16105    4753.7620
   16106    4759.9093
   16107    4766.4434
   16108    4814.1988
   16109    4685.3963
   16110    4615.9569
   16111    4673.6652
   16112    4676.8144
   16113    4685.1030
   16114    4666.8946
   16115    4601.0763
   16116    4609.3543
   16117    4692.8931
   16118    4830.6977
   16119    4814.6713
   16120    4661.0359
   16121    4672.9409
   16122    4677.9572
   16123    4742.4016
   16124    4731.3474
   16125    4834.1800
   16126    4944.0249
   16127    4906.5535
   16128    4887.4250
   16129    4824.5451
   16130    4781.2774
   16131    4659.7429
   16132    4618.8865
   16133    4630.0987
   16134    4725.9173
   16135    4729.9139
   16136    4797.9162
   16137    4663.4304
   16138    4838.5984
   16139    4629.9397
   16140    4788.2365
   16141    4624.4836
   16142    4860.4573
   16143    4580.4567
   16144    4632.2144
   16145    4719.6751
   16146    4659.8619
   16147    4806.7584
   16148    4772.3841
   16149    4837.2859
   16150    4795.5674
   16151    4678.2929
   16152    4729.9777
   16153    4770.8410
   16154    4675.0775
   16155    4798.2865
   16156    4640.0843
   16157    4711.1283
   16158    4681.1126
   16159    4690.1407
   16160    4668.8564
   16161    4758.4328
   16162    4814.7558
   16163    4676.2584
   16164    4806.8896
   16165    4747.8896
   16166    4667.5049
   16167    4684.9831
   16168    4769.0327
   16169    4782.1869
   16170    4854.3257
   16171    4731.6265
   16172    4791.1223
   16173    4822.4038
   16174    4746.9954
   16175    4624.2045
   16176    4830.0577
   16177    4803.1868
   16178    4884.0712
   16179    4938.9361
   16180    4773.2756
   16181    4957.9950
   16182    4655.3952
   16183    4728.2134
   16184    4771.0891
   16185    4824.6026
   16186    4711.2592
   16187    4809.0141
   16188    4807.5498
   16189    4735.0068
   16190    4858.1612
   16191    4843.7314
   16192    4803.6434
   16193    4803.2760
   16194    4797.9779
   16195    4653.9542
   16196    4865.3229
   16197    4734.2101
   16198    4814.5853
   16199    4748.2087
   16200    4803.7101
   16201    4856.5158
   16202    4677.2026
   16203    4781.0488
   16204    4759.3825
   16205    4819.3934
   16206    4654.3051
   16207    4661.1968
   16208    4745.6280
   16209    4624.5804
   16210    4718.7949
   16211    4723.5221
   16212    4642.5383
   16213    4685.4759
   16214    4763.4477
   16215    4745.4615
   16216    4731.1110
   16217    4764.0688
   16218    4656.9788
   16219    4731.3093
   16220    4626.5115
   16221    4595.7436
   16222    4657.3096
   16223    4706.5320
   16224    4759.1668
   16225    4729.1915
   16226    4776.7535
   16227    4765.0735
   16228    4779.5417
   16229    4731.1434
   16230    4754.5345
   16231    4823.6169
   16232    4607.6111
   16233    4808.2349
   16234    4663.0539
   16235    4760.0409
   16236    4710.7215
   16237    4670.9946
   16238    4632.0475
   16239    4735.7923
   16240    4650.3591
   16241    4616.1485
   16242    4727.7109
   16243    4873.9505
   16244    4879.9724
   16245    4849.7333
   16246    4759.9418
   16247    4739.6490
   16248    4903.0504
   16249    4926.6011
   16250    4811.6292
   16251    4713.7646
   16252    4862.2898
   16253    4682.3432
   16254    4759.9609
   16255    4801.5513
   16256    4764.4682
   16257    4802.7578
   16258    4877.9906
   16259    4891.4472
   16260    4803.0038
   16261    4722.0689
   16262    4642.8601
   16263    4689.4649
   16264    4706.4481
   16265    4825.1123
   16266    4785.2346
   16267    4914.7929
   16268    4759.8117
   16269    4742.4653
   16270    4805.7639
   16271    4568.0262
   16272    4648.6700
   16273    4754.1380
   16274    4881.6317
   16275    4750.7088
   16276    4744.3341
   16277    4800.9607
   16278    4741.8617
   16279    4627.5251
   16280    4695.3438
   16281    4876.6529
   16282    4826.2168
   16283    4974.5844
   16284    4801.2415
   16285    4727.9519
   16286    4821.3578
   16287    4809.1571
   16288    4811.7442
   16289    4785.6994
   16290    4775.3341
   16291    4868.4668
   16292    4861.1535
   16293    4964.8035
   16294    4811.6496
   16295    4890.8238
   16296    4784.2704
   16297    4969.7241
   16298    4933.6892
   16299    4977.5752
   16300    4933.2358
   16301    4818.0831
   16302    4849.6948
   16303    4707.9092
   16304    4734.8102
   16305    4801.6015
   16306    4616.7273
   16307    4671.7062
   16308    4754.4613
   16309    4740.1951
   16310    4801.1529
   16311    4748.9438
   16312    4845.7675
   16313    4795.4569
   16314    4850.8659
   16315    4865.8399
   16316    4811.1593
   16317    4860.3302
   16318    4981.1124
   16319    4984.8717
   16320    4895.0555
   16321    4793.5681
   16322    4880.9755
   16323    4952.1576
   16324    4741.0392
   16325    4901.7877
   16326    4942.3868
   16327    4971.7555
   16328    5008.7830
   16329    4942.1075
   16330    4909.5704
   16331    4815.7458
   16332    4904.8662
   16333    4984.8224
   16334    4915.3816
   16335    4909.6512
   16336    4838.6286
   16337    4868.6295
   16338    4929.8220
   16339    4866.5527
   16340    4937.6339
   16341    4945.7311
   16342    4851.9914
   16343    4795.8027
   16344    4923.5790
   16345    4820.5193
   16346    5003.6651
   16347    4896.0059
   16348    4900.4802
   16349    4969.4608
   16350    4745.1651
   16351    4898.1599
   16352    4898.9978
   16353    4916.5597
   16354    4871.0730
   16355    4908.2313
   16356    4959.7759
   16357    4800.8762
   16358    4996.2760
   16359    4972.3549
   16360    4893.1344
   16361    4881.6579
   16362    4836.0218
   16363    4830.6634
   16364    4843.9423
   16365    4890.6960
   16366    4936.9548
   16367    4886.1464
   16368    4909.1601
   16369    4893.7081
   16370    4870.7672
   16371    4821.5124
   16372    5043.6641
   16373    4962.2906
   16374    4948.7677
   16375    4815.5121
   16376    4835.5412
   16377    4834.5547
   16378    4776.3101
   16379    4846.7605
   16380    4952.2181
   16381    4816.8688
   16382    4752.4444
   16383    4716.0060
   16384    4737.5423
   16385    4732.1274
   16386    4706.3802
   16387    4688.7449
   16388    4664.2776
   16389    4651.6438
   16390    4694.7970
   16391    4681.3218
   16392    4630.1245
   16393    4764.8597
   16394    4754.9564
   16395    4626.2805
   16396    4701.5159
   16397    4732.2204
   16398    4717.9639
   16399    4956.2698
   16400    4758.3460
   16401    4866.6437
   16402    4903.0533
   16403    4901.7344
   16404    4615.5996
   16405    4595.5680
   16406    4616.0675
   16407    4689.8366
   16408    4740.7785
   16409    4709.3795
   16410    4700.1097
   16411    4798.6593
   16412    4810.2819
   16413    4856.9960
   16414    4754.1377
   16415    4766.1632
   16416    4755.1552
   16417    4794.3830
   16418    4758.7224
   16419    4760.6010
   16420    4784.5109
   16421    4817.1914
   16422    4735.7379
   16423    4786.8573
   16424    4724.9685
   16425    4914.6524
   16426    4848.9550
   16427    4843.7630
   16428    4748.8716
   16429    4926.0204
   16430    4896.0722
   16431    4764.1899
   16432    4716.6493
   16433    4768.7456
   16434    4865.1801
   16435    4928.6298
   16436    4810.0172
   16437    4632.7244
   16438    4818.0560
   16439    4724.5126
   16440    4742.3270
   16441    4896.3825
   16442    4705.5304
   16443    4812.1547
   16444    4930.4079
   16445    4712.0506
   16446    4746.8094
   16447    4778.6967
   16448    4694.5690
   16449    4820.6839
   16450    4715.2837
   16451    4792.1348
   16452    4792.7428
   16453    4734.7067
   16454    4679.6224
   16455    4786.9762
   16456    4856.5351
   16457    4816.6044
   16458    4656.7183
   16459    4758.0340
   16460    4796.1778
   16461    4824.1784
   16462    4734.8503
   16463    4817.9331
   16464    4899.3242
   16465    4719.3240
   16466    4714.3359
   16467    4903.8506
   16468    4802.2365
   16469    4852.5468
   16470    4914.2267
   16471    4711.7749
   16472    4900.1740
   16473    4892.5677
   16474    4886.8582
   16475    4863.5696
   16476    4745.5377
   16477    4761.6863
   16478    4831.2631
   16479    4794.6799
   16480    4743.3418
   16481    4927.9340
   16482    4897.3481
   16483    4879.5456
   16484    4888.8820
   16485    4858.7351
   16486    4929.4848
   16487    4749.8359
   16488    4830.2462
   16489    4748.4515
   16490    4718.8012
   16491    4976.6832
   16492    4820.2555
   16493    4877.7758
   16494    4869.6462
   16495    4883.1322
   16496    5015.8097
   16497    4783.3538
   16498    4918.9272
   16499    4849.2353
   16500    4759.5130
   16501    4840.4155
   16502    4892.1748
   16503    4724.3658
   16504    4723.8505
   16505    4701.7378
   16506    4840.8910
   16507    4699.7793
   16508    4704.2638
   16509    4600.4434
   16510    4689.6436
   16511    4748.5073
   16512    4730.0121
   16513    4732.1834
   16514    4716.2376
   16515    4886.3649
   16516    4704.2396
   16517    4805.4589
   16518    4775.0609
   16519    4802.3814
   16520    4647.0019
   16521    4839.7850
   16522    4701.9003
   16523    4813.6740
   16524    4797.6944
   16525    4812.4352
   16526    4723.3874
   16527    4747.0010
   16528    4768.4580
   16529    4902.8179
   16530    4769.7094
   16531    4790.3391
   16532    4706.7068
   16533    4850.5114
   16534    4796.6094
   16535    4841.8342
   16536    4779.2983
   16537    4796.6928
   16538    4931.1291
   16539    4952.6463
   16540    5017.9222
   16541    4912.2228
   16542    4944.5079
   16543    4933.8569
   16544    4888.7599
   16545    4852.9845
   16546    4877.5166
   16547    4767.2104
   16548    4722.2502
   16549    4916.5737
   16550    4835.8363
   16551    4678.3687
   16552    4816.0365
   16553    4795.5733
   16554    4723.5378
   16555    4719.2872
   16556    4800.0894
   16557    4928.5233
   16558    4819.1506
   16559    4921.3903
   16560    4588.5064
   16561    4760.8287
   16562    4937.7223
   16563    4846.6329
   16564    4965.8115
   16565    4748.3603
   16566    4891.8005
   16567    4706.8369
   16568    4837.6366
   16569    4889.8054
   16570    4887.7700
   16571    4731.1866
   16572    4751.0142
   16573    4803.4392
   16574    4714.6856
   16575    4793.7753
   16576    4751.5229
   16577    4821.2788
   16578    4771.7238
   16579    4874.7853
   16580    4783.3205
   16581    4910.4887
   16582    4841.7446
   16583    4818.0326
   16584    4882.0271
   16585    4854.1204
   16586    4761.8816
   16587    4791.4814
   16588    4852.0785
   16589    4918.1816
   16590    4913.8992
   16591    4994.5281
   16592    4987.8135
   16593    4784.8763
   16594    4878.8327
   16595    5010.5161
   16596    4960.6417
   16597    4948.2631
   16598    5020.9653
   16599    4921.5398
   16600    5053.0863
   16601    4918.9125
   16602    5040.8523
   16603    5099.4250
   16604    5055.1037
   16605    5036.5903
   16606    4960.6486
   16607    5032.8477
   16608    4998.0713
   16609    5110.7554
   16610    5075.4303
   16611    4985.5778
   16612    4969.7634
   16613    5100.0904
   16614    5079.2236
   16615    5106.7116
   16616    4956.7580
   16617    4957.4113
   16618    5077.9577
   16619    5088.5908
   16620    4994.4660
   16621    4892.2645
   16622    5062.0886
   16623    4995.9963
   16624    4972.6248
   16625    4988.1455
   16626    4922.2036
   16627    5100.0483
   16628    5133.8980
   16629    5160.7209
   16630    5049.1336
   16631    5071.4057
   16632    5096.7482
   16633    4950.9768
   16634    4997.7126
   16635    5054.8290
   16636    5058.1165
   16637    5095.6593
   16638    5057.8998
   16639    4911.6184
   16640    4901.4811
   16641    5073.6960
   16642    4905.2707
   16643    4997.5162
   16644    4953.1060
   16645    5024.4146
   16646    4896.7974
   16647    5030.6159
   16648    4948.7288
   16649    5062.1626
   16650    5002.4243
   16651    5082.9524
   16652    4945.0952
   16653    4932.6318
   16654    5065.3234
   16655    4973.6156
   16656    5143.4000
   16657    4971.1734
   16658    4920.0967
   16659    5098.3012
   16660    4972.0934
   16661    5108.3251
   16662    5001.7857
   16663    5000.2353
   16664    4948.7354
   16665    5095.3523
   16666    5070.2757
   16667    5047.3787
   16668    4956.4879
   16669    4915.2343
   16670    5020.7020
   16671    4991.4176
   16672    5057.6014
   16673    5074.7615
   16674    4919.9769
   16675    5119.4983
   16676    5061.0202
   16677    5103.4728
   16678    5081.9152
   16679    5132.0714
   16680    5059.1548
   16681    5055.7179
   16682    5031.4137
   16683    4976.9829
   16684    5149.8592
   16685    4965.9989
   16686    5176.8833
   16687    5064.3172
   16688    5054.3583
   16689    5002.6278
   16690    4996.8061
   16691    4915.2453
   16692    4945.2321
   16693    5076.7622
   16694    5038.0646
   16695    5011.6777
   16696    5052.9565
   16697    5072.4543
   16698    5156.7784
   16699    5012.2090
   16700    4970.6692
   16701    5027.7342
   16702    5071.6147
   16703    5019.1507
   16704    5006.2615
   16705    5031.8864
   16706    4985.0206
   16707    5143.3550
   16708    5101.5133
   16709    5181.9246
   16710    5090.5331
   16711    4967.8786
   16712    5198.7003
   16713    5158.1185
   16714    5125.4709
   16715    5156.4897
   16716    4996.4651
   16717    4986.7498
   16718    5087.7135
   16719    5200.1562
   16720    5064.8694
   16721    5243.8806
   16722    5184.9768
   16723    5173.4986
   16724    5204.6508
   16725    5160.7705
   16726    5227.1242
   16727    5160.2043
   16728    5122.0234
   16729    5151.6249
   16730    5044.9677
   16731    5149.3400
   16732    5194.2987
   16733    5178.1167
   16734    5060.9669
   16735    5058.9969
   16736    5280.2728
   16737    5186.4855
   16738    5173.2192
   16739    4949.2865
   16740    5012.1706
   16741    4942.2168
   16742    5198.9870
   16743    5119.7727
   16744    5181.7178
   16745    5088.6574
   16746    5216.8400
   16747    5043.8275
   16748    5085.5488
   16749    5228.9939
   16750    5046.5086
   16751    5188.3606
   16752    5168.3200
   16753    5251.7407
   16754    5216.5137
   16755    5340.1955
   16756    5265.2389
   16757    5225.7214
   16758    5255.2093
   16759    5331.1136
   16760    5207.7433
   16761    5253.2612
   16762    5112.6338
   16763    5173.2748
   16764    5271.3644
   16765    5129.6885
   16766    5078.1612
   16767    5106.7240
   16768    5044.6510
   16769    5224.2708
   16770    5124.0066
   16771    5156.1362
   16772    5215.8330
   16773    5153.2983
   16774    5204.9207
   16775    5153.2149
   16776    5038.4423
   16777    5046.8310
   16778    5024.7086
   16779    5033.2321
   16780    5087.1687
   16781    5150.8542
   16782    5111.8148
   16783    5234.0432
   16784    5120.0351
   16785    5194.8265
   16786    5168.1033
   16787    5051.3867
   16788    5059.6224
   16789    5082.8371
   16790    4999.8804
   16791    5014.3866
   16792    4955.6181
   16793    4939.8046
   16794    4942.5706
   16795    5055.3015
   16796    4938.7429
   16797    5037.2421
   16798    5107.0703
   16799    4992.6915
   16800    5004.2791
   16801    5022.7443
   16802    5059.6100
   16803    4946.0423
   16804    4865.7177
   16805    4981.1135
   16806    4928.1074
   16807    4898.2317
   16808    5060.4764
   16809    5014.3345
   16810    5003.5883
   16811    4925.3224
   16812    5095.9499
   16813    4917.2304
   16814    5038.5405
   16815    5060.7184
   16816    4937.0921
   16817    5010.9207
   16818    4989.3231
   16819    5078.6147
   16820    4967.6423
   16821    4844.6969
   16822    5010.8564
   16823    4920.8787
   16824    4932.7788
   16825    4863.2721
   16826    4940.4447
   16827    4947.9572
   16828    5010.8866
   16829    4868.5474
   16830    4917.8150
   16831    4953.4548
   16832    4929.7477
   16833    4980.9676
   16834    5100.4945
   16835    4924.6395
   16836    4987.5112
   16837    5067.7601
   16838    4969.1435
   16839    4855.9272
   16840    4941.5031
   16841    4964.4592
   16842    4984.4511
   16843    5050.6152
   16844    4923.3364
   16845    4993.3041
   16846    4986.3031
   16847    4979.5163
   16848    4986.3641
   16849    4931.2149
   16850    4807.0972
   16851    4829.1663
   16852    4912.0407
   16853    4953.1171
   16854    4964.1525
   16855    5010.4967
   16856    4935.5624
   16857    4947.7036
   16858    4963.2774
   16859    4978.0407
   16860    4784.3605
   16861    5010.4300
   16862    4887.7372
   16863    4902.6926
   16864    4986.0276
   16865    4848.4307
   16866    5003.3301
   16867    5020.9637
   16868    4933.8144
   16869    5068.7504
   16870    4963.9665
   16871    4970.9383
   16872    5089.0451
   16873    4930.4766
   16874    4966.3743
   16875    4900.8736
   16876    4961.4533
   16877    4827.3182
   16878    4938.2703
   16879    4746.3789
   16880    4777.0951
   16881    4876.4250
   16882    4882.7530
   16883    4927.3867
   16884    4882.2667
   16885    4940.5246
   16886    4868.5305
   16887    4978.6752
   16888    4892.1221
   16889    4862.8416
   16890    4742.5842
   16891    4946.3141
   16892    4833.1916
   16893    4866.6391
   16894    4877.0437
   16895    4880.8888
   16896    4840.8591
   16897    4747.4905
   16898    4800.8242
   16899    4731.0576
   16900    4739.7297
   16901    4848.8838
   16902    4870.7160
   16903    4927.9661
   16904    4817.6985
   16905    4753.1883
   16906    4907.2353
   16907    4951.1797
   16908    4945.6994
   16909    4935.3580
   16910    4880.5840
   16911    4944.5359
   16912    4973.1453
   16913    4948.9728
   16914    4891.5160
   16915    4813.9384
   16916    4944.3395
   16917    4980.0617
   16918    5023.3869
   16919    4847.5923
   16920    4893.6324
   16921    4856.6961
   16922    4816.1592
   16923    5074.5189
   16924    4807.4583
   16925    4843.8971
   16926    4767.9121
   16927    4782.3097
   16928    4746.7716
   16929    4782.6344
   16930    4871.9606
   16931    5004.1793
   16932    4951.1622
   16933    4961.8645
   16934    4925.9218
   16935    5018.4541
   16936    5105.8794
   16937    5045.9327
   16938    5006.7125
   16939    4978.5104
   16940    4911.7826
   16941    4973.7230
   16942    4946.1462
   16943    4934.6138
   16944    4943.9917
   16945    4921.9559
   16946    4900.8825
   16947    4959.3556
   16948    4872.8545
   16949    4977.4984
   16950    4909.4288
   16951    4968.8518
   16952    4899.1347
   16953    4911.8574
   16954    4716.6805
   16955    4715.5444
   16956    4726.4794
   16957    4914.4882
   16958    4849.8795
   16959    4940.5471
   16960    4888.8996
   16961    4897.8194
   16962    4967.0328
   16963    5060.4598
   16964    4974.4916
   16965    4896.0739
   16966    4972.3209
   16967    5050.9045
   16968    4966.0242
   16969    4889.9336
   16970    4958.8609
   16971    5026.9377
   16972    4847.9357
   16973    4919.9375
   16974    4904.6553
   16975    4916.8097
   16976    4986.4556
   16977    4886.4184
   16978    5000.4067
   16979    5112.9929
   16980    4997.8671
   16981    5041.5091
   16982    4909.8880
   16983    4958.5219
   16984    5120.5860
   16985    5035.0579
   16986    5225.4570
   16987    5044.3548
   16988    5037.7123
   16989    4857.2954
   16990    4997.5322
   16991    4984.5787
   16992    4948.1721
   16993    4969.0339
   16994    4926.4652
   16995    4931.9262
   16996    4930.9255
   16997    4846.5044
   16998    4939.1915
   16999    4998.2477
   17000    5018.2200
   17001    4910.5180
   17002    4990.0119
   17003    4937.4986
   17004    4819.2134
   17005    5022.8609
   17006    5024.6233
   17007    5060.2998
   17008    5095.8289
   17009    5151.9597
   17010    5280.2347
   17011    5094.6723
   17012    5121.9012
   17013    5146.5786
   17014    5181.5148
   17015    5228.0800
   17016    5008.6989
   17017    4940.0190
   17018    5255.5304
   17019    4970.7334
   17020    4996.6046
   17021    5023.0480
   17022    4894.8061
   17023    4982.0354
   17024    4929.5484
   17025    4952.5170
   17026    4940.2220
   17027    4882.9190
   17028    5013.3784
   17029    4791.3688
   17030    4823.0190
   17031    5143.3555
   17032    5138.4274
   17033    5164.8275
   17034    5020.9568
   17035    4922.2870
   17036    5055.6165
   17037    5015.1805
   17038    5008.4772
   17039    5029.9076
   17040    4946.0443
   17041    4929.8831
   17042    4908.0027
   17043    4933.6590
   17044    4928.2413
   17045    5002.2838
   17046    5008.8546
   17047    4958.1275
   17048    4942.5094
   17049    4918.6719
   17050    4997.4625
   17051    5032.2370
   17052    4950.7469
   17053    5118.6708
   17054    4961.6643
   17055    5152.6402
   17056    4977.0497
   17057    4897.7172
   17058    4876.0709
   17059    5067.7909
   17060    4823.4148
   17061    4963.7253
   17062    4871.6888
   17063    4806.4883
   17064    4978.9932
   17065    4860.1711
   17066    4968.4947
   17067    4889.6086
   17068    4906.0333
   17069    4968.7808
   17070    4887.8362
   17071    4777.8947
   17072    4873.6551
   17073    4867.7697
   17074    4920.8892
   17075    4890.7132
   17076    4736.9446
   17077    4738.8448
   17078    4773.5043
   17079    4943.7626
   17080    4946.3945
   17081    4943.2028
   17082    4920.9356
   17083    4942.0949
   17084    5004.4477
   17085    4831.7936
   17086    4843.5991
   17087    4796.7348
   17088    4968.9325
   17089    4963.1526
   17090    4970.7653
   17091    4999.6008
   17092    4912.0178
   17093    4950.3799
   17094    4947.3836
   17095    4890.6796
   17096    5000.0174
   17097    5071.0451
   17098    4989.2203
   17099    4992.7147
   17100    5063.9950
   17101    4921.7832
   17102    5102.1691
   17103    4806.6457
   17104    4759.9219
   17105    4939.4297
   17106    5034.2248
   17107    4893.1798
   17108    4823.4834
   17109    4853.6855
   17110    4961.2150
   17111    4882.3812
   17112    4971.4988
   17113    4945.3822
   17114    4964.5438
   17115    4827.8321
   17116    4798.0100
   17117    4797.4558
   17118    4784.7276
   17119    5041.1360
   17120    4974.0388
   17121    4907.6326
   17122    4895.4053
   17123    4949.9165
   17124    4996.5050
   17125    4932.4175
   17126    4940.3611
   17127    4978.9972
   17128    4952.0901
   17129    4808.5182
   17130    4852.4955
   17131    4876.3850
   17132    4816.2153
   17133    4888.0704
   17134    4987.0813
   17135    4967.3729
   17136    4988.1795
   17137    5012.0550
   17138    4978.4959
   17139    4971.3674
   17140    4836.8322
   17141    4852.0117
   17142    5049.2942
   17143    4894.6662
   17144    4933.9536
   17145    4864.6965
   17146    4888.5584
   17147    4952.9942
   17148    4916.6003
   17149    5051.3209
   17150    5017.8596
   17151    4954.8753
   17152    4981.6475
   17153    5020.5653
   17154    4967.5548
   17155    4905.5590
   17156    5010.3253
   17157    4944.1804
   17158    5024.3493
   17159    4873.4674
   17160    4930.1626
   17161    4840.7225
   17162    4805.9908
   17163    4764.4741
   17164    4923.9500
   17165    4862.6249
   17166    4789.3287
   17167    4789.7727
   17168    4775.4826
   17169    4909.5151
   17170    4915.3130
   17171    4943.9373
   17172    4874.2071
   17173    4892.5281
   17174    4823.6034
   17175    5010.0711
   17176    4992.5250
   17177    4878.4723
   17178    4881.2771
   17179    4900.4474
   17180    4881.5724
   17181    4940.2137
   17182    4916.5993
   17183    4804.5359
   17184    4880.8560
   17185    4977.5815
   17186    4782.4763
   17187    4913.6635
   17188    4908.3442
   17189    4837.4057
   17190    4814.4156
   17191    4956.1852
   17192    5048.7413
   17193    4920.2653
   17194    4932.1792
   17195    4994.0333
   17196    5041.4053
   17197    5019.3908
   17198    5035.8903
   17199    4898.4404
   17200    4923.7496
   17201    4897.6908
   17202    4991.3379
   17203    4867.6767
   17204    4886.0991
   17205    4832.5197
   17206    4770.1037
   17207    4877.1071
   17208    4889.6601
   17209    4752.7586
   17210    4816.5530
   17211    4849.4562
   17212    4899.1493
   17213    4806.3735
   17214    4941.5601
   17215    4862.3612
   17216    4972.0375
   17217    4785.6385
   17218    4885.3627
   17219    4880.4945
   17220    4821.7759
   17221    4957.5896
   17222    4756.3311
   17223    4870.0395
   17224    4930.3820
   17225    4827.3903
   17226    4875.8025
   17227    4893.7900
   17228    4926.1830
   17229    4957.0393
   17230    4859.8957
   17231    4926.6064
   17232    4928.1159
   17233    4824.0070
   17234    4797.7139
   17235    4788.0769
   17236    4885.7503
   17237    4857.5589
   17238    4788.5174
   17239    4850.3788
   17240    4898.0210
   17241    4931.9050
   17242    4953.1756
   17243    4911.1924
   17244    4937.3345
   17245    4920.5668
   17246    4748.3567
   17247    4928.1459
   17248    5022.3204
   17249    4877.5072
   17250    4829.9070
   17251    4804.1789
   17252    4787.8931
   17253    4773.4121
   17254    4955.6635
   17255    4815.4038
   17256    4830.7961
   17257    4758.6498
   17258    4743.5305
   17259    4685.8995
   17260    4756.9556
   17261    4787.6343
   17262    4858.2270
   17263    4813.4668
   17264    4836.3339
   17265    4887.0743
   17266    4843.5501
   17267    4838.1888
   17268    4863.2397
   17269    4894.0426
   17270    4723.1794
   17271    4810.4816
   17272    4796.5832
   17273    4730.7964
   17274    4880.8744
   17275    4718.9857
   17276    4861.3980
   17277    4733.8520
   17278    4734.5604
   17279    4809.0044
   17280    4781.3375
   17281    4784.1423
   17282    4840.1272
   17283    4666.3807
   17284    4818.0366
   17285    4767.2045
   17286    4936.0058
   17287    4867.7667
   17288    4853.6186
   17289    4873.5867
   17290    4833.4351
   17291    4787.9843
   17292    4844.0360
   17293    4738.8853
   17294    4898.3739
   17295    4734.9072
   17296    4710.1119
   17297    4903.8266
   17298    5039.6647
   17299    4947.5281
   17300    4928.6338
   17301    4821.4876
   17302    4907.2224
   17303    4916.6162
   17304    5008.5837
   17305    4897.2325
   17306    4886.0235
   17307    4992.0702
   17308    4749.2211
   17309    4887.4492
   17310    4900.0720
   17311    4795.3695
   17312    4825.1341
   17313    4694.8066
   17314    4741.4929
   17315    4779.5426
   17316    4822.5652
   17317    4845.4807
   17318    4677.8524
   17319    4797.5698
   17320    4783.8887
   17321    4841.6518
   17322    4890.4354
   17323    4991.8308
   17324    4875.3745
   17325    4862.9022
   17326    4858.1341
   17327    4953.4369
   17328    4799.5252
   17329    4864.0037
   17330    4965.4916
   17331    4832.0195
   17332    4837.6761
   17333    4821.8183
   17334    4681.0818
   17335    4723.2540
   17336    4820.0365
   17337    4797.8924
   17338    4881.2417
   17339    4892.4701
   17340    4896.0397
   17341    4871.2522
   17342    4821.7849
   17343    4734.7063
   17344    4838.8324
   17345    4853.6344
   17346    4791.6286
   17347    4728.3563
   17348    4757.7838
   17349    4778.7901
   17350    4814.6950
   17351    4676.4254
   17352    4717.1464
   17353    4813.9887
   17354    4754.6187
   17355    4772.6207
   17356    4672.7642
   17357    4873.6677
   17358    4756.2595
   17359    4870.7194
   17360    4778.9808
   17361    4750.3782
   17362    4837.1995
   17363    4804.5839
   17364    4812.7104
   17365    4866.9074
   17366    4897.3734
   17367    4815.7357
   17368    4802.6517
   17369    4847.1244
   17370    4732.0023
   17371    4649.9125
   17372    4779.1904
   17373    4726.4025
   17374    4789.0955
   17375    4887.9464
   17376    4760.6921
   17377    4833.6667
   17378    4769.4542
   17379    4760.4547
   17380    4729.2830
   17381    4799.2350
   17382    4995.0912
   17383    4791.9136
   17384    4889.4307
   17385    4847.2935
   17386    4704.6285
   17387    4895.2903
   17388    4845.3646
   17389    4812.2936
   17390    4751.3829
   17391    4712.2949
   17392    4703.8343
   17393    4796.6783
   17394    4783.9956
   17395    4828.0675
   17396    4710.4775
   17397    4768.0431
   17398    4838.2748
   17399    4814.2392
   17400    4763.1529
   17401    4629.1213
   17402    4880.1874
   17403    4632.6954
   17404    4767.5303
   17405    4700.3247
   17406    4674.8934
   17407    4610.8109
   17408    4784.5336
   17409    4895.3064
   17410    4791.7156
   17411    4860.7421
   17412    4876.5498
   17413    4728.3262
   17414    4911.9618
   17415    4935.2866
   17416    4850.3206
   17417    4936.5518
   17418    4879.3049
   17419    4777.4888
   17420    4629.9218
   17421    4906.4241
   17422    4736.6337
   17423    4795.2651
   17424    4881.8641
   17425    4808.3510
   17426    4865.0703
   17427    4745.8996
   17428    4721.3892
   17429    4713.9296
   17430    4751.3883
   17431    4783.2016
   17432    4806.3325
   17433    4661.5943
   17434    4774.7416
   17435    4731.4191
   17436    4775.3320
   17437    4876.3957
   17438    4787.4063
   17439    4772.1293
   17440    4655.9207
   17441    4711.8589
   17442    4839.5412
   17443    4838.6228
   17444    4723.8589
   17445    4746.1364
   17446    4963.9192
   17447    4912.8304
   17448    4907.7831
   17449    4907.7896
   17450    4923.3130
   17451    4890.0972
   17452    4917.8513
   17453    4935.1045
   17454    4909.8753
   17455    4809.5265
   17456    4874.3179
   17457    4813.8198
   17458    4916.2103
   17459    4808.1844
   17460    4849.0906
   17461    4783.4704
   17462    4811.9769
   17463    4770.9216
   17464    4916.7779
   17465    4886.3295
   17466    4892.6299
   17467    4878.3301
   17468    4916.7424
   17469    4928.3345
   17470    4863.0045
   17471    4936.4328
   17472    5038.1988
   17473    4938.2724
   17474    4983.9610
   17475    4769.5231
   17476    5038.8754
   17477    4882.2580
   17478    4812.1644
   17479    4821.1766
   17480    4866.7300
   17481    4812.6757
   17482    4819.7864
   17483    4896.5361
   17484    4791.3424
   17485    4936.9730
   17486    4840.7070
   17487    4796.8900
   17488    4830.8470
   17489    4789.1958
   17490    4764.1319
   17491    4800.6016
   17492    4898.9563
   17493    4836.3561
   17494    4955.2660
   17495    4901.4418
   17496    4867.0046
   17497    4840.7853
   17498    4834.4047
   17499    4944.3214
   17500    5011.9663
   17501    4906.6232
   17502    5053.6911
   17503    4944.0499
   17504    4854.8169
   17505    4814.4472
   17506    4979.7928
   17507    4926.5614
   17508    4841.6969
   17509    5038.1531
   17510    4846.1572
   17511    4925.8294
   17512    4923.3873
   17513    4787.9796
   17514    4969.8982
   17515    4979.3822
   17516    4734.5054
   17517    5090.3971
   17518    5016.4985
   17519    4892.9909
   17520    4993.5998
   17521    5185.1745
   17522    4956.9628
   17523    4959.6639
   17524    5035.7135
   17525    4942.4409
   17526    4924.8372
   17527    4956.4700
   17528    4914.8730
   17529    4959.9895
   17530    4891.6162
   17531    4840.9707
   17532    4896.5922
   17533    4943.4006
   17534    5075.2393
   17535    4871.9870
   17536    5037.6090
   17537    4944.0219
   17538    4864.8522
   17539    4850.1779
   17540    4875.2116
   17541    4745.2017
   17542    4784.8405
   17543    4876.3329
   17544    4904.2887
   17545    4766.8872
   17546    4834.0398
   17547    4954.2149
   17548    4836.2305
   17549    4942.8822
   17550    4876.3155
   17551    4887.7228
   17552    4795.6784
   17553    4870.2589
   17554    4899.2574
   17555    4905.0708
   17556    4806.9615
   17557    4880.5018
   17558    4788.7293
   17559    5044.9063
   17560    4966.2563
   17561    5044.4348
   17562    4901.2351
   17563    4789.2761
   17564    4883.5680
   17565    4928.3349
   17566    4917.4849
   17567    4986.2666
   17568    4997.6857
   17569    4910.3169
   17570    5013.0974
   17571    4947.7668
   17572    5048.4817
   17573    5034.7055
   17574    5068.5635
   17575    4924.8669
   17576    4937.0196
   17577    4934.9837
   17578    4948.7434
   17579    4954.9140
   17580    4918.7868
   17581    4941.5303
   17582    5001.0627
   17583    4972.0020
   17584    4905.0328
   17585    4987.2890
   17586    4949.7420
   17587    4930.6157
   17588    5039.0906
   17589    4866.3642
   17590    4946.2673
   17591    4741.6082
   17592    4864.1563
   17593    4893.2123
   17594    4826.8246
   17595    4885.4207
   17596    4776.8256
   17597    4709.6414
   17598    4856.2175
   17599    4786.8555
   17600    4711.1111
   17601    4844.8612
   17602    4913.5122
   17603    4908.1086
   17604    4758.0720
   17605    4779.1995
   17606    4798.4947
   17607    4718.8961
   17608    4781.5132
   17609    4865.9799
   17610    4850.7996
   17611    4821.6177
   17612    4787.1030
   17613    4820.3016
   17614    5010.2020
   17615    4916.8965
   17616    4940.5290
   17617    4856.3312
   17618    4936.7063
   17619    4920.5454
   17620    4963.6338
   17621    4832.4903
   17622    4929.5382
   17623    4817.7189
   17624    4858.8900
   17625    4923.5317
   17626    4845.8394
   17627    4779.4593
   17628    4851.2744
   17629    5029.1818
   17630    4939.1197
   17631    4791.0765
   17632    5003.7591
   17633    4868.4951
   17634    4809.5374
   17635    4712.2915
   17636    4858.4757
   17637    4855.9382
   17638    4956.5722
   17639    4910.0295
   17640    4835.8475
   17641    4943.9098
   17642    4737.5769
   17643    4895.2845
   17644    4701.3229
   17645    4927.2375
   17646    4819.2290
   17647    4996.8449
   17648    4921.0632
   17649    4799.5051
   17650    4959.5329
   17651    4923.0213
   17652    4911.3215
   17653    4790.5037
   17654    4852.6013
   17655    4973.0968
   17656    4963.3836
   17657    4962.9278
   17658    4832.4340
   17659    4796.7102
   17660    4856.3722
   17661    4865.8086
   17662    4701.4106
   17663    4752.8083
   17664    4908.3878
   17665    4813.3440
   17666    4858.4275
   17667    4902.9677
   17668    4892.1669
   17669    4936.3700
   17670    4895.9245
   17671    4925.9638
   17672    5004.8167
   17673    4910.9539
   17674    4904.7978
   17675    4870.1781
   17676    4897.6336
   17677    4936.7878
   17678    4990.2553
   17679    4888.5775
   17680    4943.6703
   17681    4939.2267
   17682    4922.7956
   17683    4856.4429
   17684    4847.6679
   17685    4897.3160
   17686    4908.7932
   17687    4923.9520
   17688    4965.5153
   17689    4939.6084
   17690    4898.6513
   17691    4806.7243
   17692    4884.5747
   17693    4966.9379
   17694    4873.9451
   17695    4795.6122
   17696    4912.3516
   17697    4923.4190
   17698    5019.7339
   17699    4921.7934
   17700    4890.2743
   17701    5109.3625
   17702    5069.1117
   17703    4883.2716
   17704    4940.2775
   17705    5038.3502
   17706    5033.4892
   17707    5016.6556
   17708    4849.3219
   17709    4999.9384
   17710    4917.4379
   17711    5102.0454
   17712    5153.4305
   17713    4993.2657
   17714    4850.8668
   17715    4935.5938
   17716    4948.3672
   17717    4879.3402
   17718    5147.4363
   17719    4827.4456
   17720    5006.0987
   17721    5063.0919
   17722    4959.1479
   17723    5017.3169
   17724    4913.7511
   17725    4968.3293
   17726    5117.0896
   17727    5084.1318
   17728    5123.1816
   17729    5046.9682
   17730    5089.2770
   17731    4993.1044
   17732    5079.2194
   17733    5104.5926
   17734    4964.0797
   17735    5030.9277
   17736    5197.0284
   17737    4932.1148
   17738    4936.7871
   17739    4948.5058
   17740    4934.1102
   17741    4820.7022
   17742    4955.9247
   17743    4921.0658
   17744    4903.0357
   17745    4842.3202
   17746    4968.0287
   17747    4912.7326
   17748    4997.9384
   17749    5087.6777
   17750    4905.2554
   17751    4908.9567
   17752    5087.8435
   17753    4950.5944
   17754    4989.6421
   17755    4980.9217
   17756    5040.7051
   17757    5003.7622
   17758    4924.9448
   17759    4939.5072
   17760    4982.9062
   17761    4958.7031
   17762    5103.4091
   17763    5087.2031
   17764    4978.0828
   17765    4849.8353
   17766    4966.5236
   17767    5002.9283
   17768    5001.9756
   17769    5040.1286
   17770    5077.5293
   17771    5030.6203
   17772    4880.1191
   17773    4871.7506
   17774    4954.7827
   17775    5039.3013
   17776    4822.5502
   17777    4976.9603
   17778    4970.8997
   17779    4932.7600
   17780    5048.5925
   17781    5066.8844
   17782    5079.6135
   17783    4918.0944
   17784    4996.3591
   17785    4976.5339
   17786    4951.7077
   17787    5035.0349
   17788    4878.8501
   17789    4928.7541
   17790    4948.8776
   17791    5084.4443
   17792    5005.0687
   17793    5019.4198
   17794    4932.1388
   17795    4825.0200
   17796    4836.0548
   17797    4930.8737
   17798    4828.2859
   17799    4719.9768
   17800    4741.6013
   17801    4760.3414
   17802    4774.0597
   17803    4800.9369
   17804    4781.7206
   17805    4682.4059
   17806    4770.3304
   17807    4867.9014
   17808    4782.4675
   17809    4780.4800
   17810    4818.0565
   17811    4825.5970
   17812    4759.9891
   17813    4825.4121
   17814    4842.5067
   17815    4839.1403
   17816    4942.4146
   17817    4721.5674
   17818    5048.5599
   17819    4857.5088
   17820    4800.4829
   17821    4859.3980
   17822    4820.1441
   17823    4921.7665
   17824    4948.5113
   17825    4907.5709
   17826    4872.4295
   17827    4855.7191
   17828    4925.1429
   17829    4947.7587
   17830    4997.2115
   17831    4931.0589
   17832    4954.8805
   17833    4847.5408
   17834    4862.4426
   17835    4951.1948
   17836    5027.9883
   17837    4918.9080
   17838    4975.5691
   17839    4966.9463
   17840    5050.6381
   17841    4935.3762
   17842    4920.2123
   17843    4873.0598
   17844    4987.5906
   17845    4946.2325
   17846    5028.1946
   17847    4939.9135
   17848    4848.4621
   17849    4720.4451
   17850    4893.6426
   17851    4825.3543
   17852    4834.5698
   17853    4885.6523
   17854    4772.8220
   17855    4910.1781
   17856    4952.6435
   17857    4821.5145
   17858    4878.5419
   17859    4972.3971
   17860    4878.5556
   17861    4909.8602
   17862    4861.1997
   17863    4920.6138
   17864    4872.0185
   17865    4922.9309
   17866    4891.7404
   17867    4817.2867
   17868    4835.8145
   17869    4987.1021
   17870    4759.9861
   17871    4941.0796
   17872    5063.0931
   17873    4869.7799
   17874    4868.3835
   17875    4900.2407
   17876    5001.2467
   17877    4830.7229
   17878    4922.5709
   17879    4844.0368
   17880    4819.1426
   17881    4827.1234
   17882    4819.9162
   17883    4872.8263
   17884    4893.1651
   17885    4876.5914
   17886    4889.3690
   17887    4913.3972
   17888    4881.8837
   17889    4869.0025
   17890    5078.7888
   17891    4981.9220
   17892    4860.7515
   17893    4868.0652
   17894    4961.6792
   17895    5072.1289
   17896    4859.8551
   17897    5016.1312
   17898    4876.2602
   17899    5027.7758
   17900    4835.0542
   17901    4887.1953
   17902    5032.6119
   17903    4973.9528
   17904    4730.0812
   17905    4928.7808
   17906    4934.9803
   17907    4837.8550
   17908    4945.0647
   17909    4903.1079
   17910    5000.9131
   17911    4973.4721
   17912    4885.9133
   17913    5035.8044
   17914    5075.0812
   17915    4963.9136
   17916    4967.8283
   17917    4948.5405
   17918    5245.8339
   17919    5055.3135
   17920    4876.3822
   17921    4963.9950
   17922    4999.8662
   17923    4985.9096
   17924    5021.3754
   17925    4873.0903
   17926    4969.8291
   17927    4893.5801
   17928    4947.2763
   17929    4832.7559
   17930    5033.1582
   17931    4849.6587
   17932    4942.7812
   17933    4836.4426
   17934    4980.5557
   17935    4993.2140
   17936    5022.3607
   17937    5075.4701
   17938    4927.4874
   17939    5111.4286
   17940    4980.3394
   17941    4972.0291
   17942    4966.7236
   17943    4933.3943
   17944    4918.4468
   17945    4933.3432
   17946    4887.8756
   17947    4939.9509
   17948    4891.0787
   17949    4938.9760
   17950    4829.8686
   17951    4836.5049
   17952    4803.0426
   17953    4771.4479
   17954    4884.8463
   17955    4878.8174
   17956    5007.0038
   17957    4891.9516
   17958    4939.9068
   17959    4887.2255
   17960    4923.4544
   17961    4857.3298
   17962    4882.2045
   17963    4781.0206
   17964    4921.0879
   17965    4872.2738
   17966    4888.9914
   17967    4726.6530
   17968    4866.1816
   17969    4742.2399
   17970    4919.0101
   17971    4850.4145
   17972    4879.5872
   17973    5032.5507
   17974    4935.1526
   17975    4852.9145
   17976    4955.2303
   17977    4854.7738
   17978    4898.0258
   17979    4890.5105
   17980    4896.3401
   17981    4850.5991
   17982    4946.1641
   17983    4931.9625
   17984    4858.8620
   17985    4895.6132
   17986    4800.4612
   17987    4919.5242
   17988    4885.5430
   17989    4866.9062
   17990    4898.8204
   17991    4842.2364
   17992    4894.7442
   17993    4828.7710
   17994    4861.6974
   17995    4840.7376
   17996    4880.1727
   17997    4929.5455
   17998    4893.1029
   17999    4849.1580
   18000    5013.8296
   18001    4878.6271
   18002    4941.6670
   18003    4859.2255
   18004    5049.1868
   18005    4876.9018
   18006    4926.6616
   18007    4942.6628
   18008    5017.4012
   18009    4721.5685
   18010    4787.3831
   18011    4754.8825
   18012    4855.4904
   18013    4895.5722
   18014    5017.0067
   18015    4843.3065
   18016    4896.5740
   18017    4907.8903
   18018    4749.0763
   18019    4870.9581
   18020    4912.4664
   18021    4830.6465
   18022    4691.0062
   18023    4728.8287
   18024    4788.3699
   18025    4834.4113
   18026    5002.8295
   18027    4966.4281
   18028    4853.2830
   18029    4748.3833
   18030    4935.6875
   18031    4756.8316
   18032    4858.7027
   18033    4826.8504
   18034    4763.5436
   18035    4842.6487
   18036    4659.3695
   18037    4656.5021
   18038    4817.9241
   18039    4838.1674
   18040    4830.1227
   18041    4884.1031
   18042    4832.5980
   18043    4848.4488
   18044    4993.8171
   18045    4755.1859
   18046    4749.1659
   18047    4753.3655
   18048    4689.1791
   18049    4762.6291
   18050    4866.5997
   18051    4781.8580
   18052    4803.6858
   18053    4784.7604
   18054    4760.6361
   18055    4712.7013
   18056    4827.7439
   18057    4760.5576
   18058    4742.4550
   18059    4893.3263
   18060    4829.3015
   18061    4789.6555
   18062    4695.8399
   18063    4842.7421
   18064    4805.5108
   18065    4652.1730
   18066    4679.9007
   18067    4780.4023
   18068    4736.1591
   18069    4722.3869
   18070    4787.9110
   18071    4857.4458
   18072    4814.9145
   18073    4777.2431
   18074    4760.2931
   18075    4785.3315
   18076    4798.0676
   18077    4802.7380
   18078    4766.7490
   18079    4753.6266
   18080    4855.4605
   18081    4860.4488
   18082    4916.2475
   18083    4903.8443
   18084    4949.4693
   18085    4906.2954
   18086    4976.8554
   18087    5017.1211
   18088    5018.9939
   18089    4947.3054
   18090    4897.5273
   18091    4849.8443
   18092    4761.0472
   18093    4733.9120
   18094    4887.9412
   18095    4833.1375
   18096    4789.5365
   18097    4934.8282
   18098    4769.2954
   18099    4866.1637
   18100    4852.9624
   18101    4863.3877
   18102    4945.4359
   18103    4927.6790
   18104    4945.1089
   18105    4875.1757
   18106    4876.4896
   18107    4941.2699
   18108    4869.1654
   18109    5054.7392
   18110    4882.9948
   18111    4928.4594
   18112    4996.8035
   18113    4799.5407
   18114    5007.2920
   18115    4948.2487
   18116    4973.7939
   18117    4939.3260
   18118    4927.5183
   18119    5075.2771
   18120    4838.0775
   18121    5026.4620
   18122    5032.9241
   18123    5036.4751
   18124    5148.1176
   18125    5001.8015
   18126    5069.9244
   18127    5061.9352
   18128    5008.7426
   18129    5003.5821
   18130    4941.0675
   18131    4891.7358
   18132    5029.6372
   18133    5111.5146
   18134    4791.7715
   18135    4794.9631
   18136    4889.6591
   18137    4903.5202
   18138    4726.4914
   18139    4936.5125
   18140    4745.1448
   18141    4791.3256
   18142    4870.7377
   18143    4836.9710
   18144    4882.7348
   18145    4878.0898
   18146    5005.5764
   18147    4945.3017
   18148    4850.6670
   18149    4871.8006
   18150    4823.4314
   18151    4827.9676
   18152    4832.4762
   18153    4919.3658
   18154    4853.5281
   18155    4920.7743
   18156    4884.9907
   18157    4903.1330
   18158    4854.0069
   18159    4924.4351
   18160    4769.1609
   18161    4787.2992
   18162    4983.5835
   18163    4863.0216
   18164    4998.9382
   18165    5059.6985
   18166    4934.9771
   18167    4925.4682
   18168    4885.3625
   18169    4682.6322
   18170    4775.7118
   18171    4903.1648
   18172    4916.9209
   18173    4769.5851
   18174    4983.4471
   18175    4822.4119
   18176    4870.1313
   18177    5016.0111
   18178    4876.8001
   18179    4904.2067
   18180    4852.9746
[truncated: 6,640,041 more chars]
