# Supplementary material for: Non-degradative Ubiquitination of Protein Kinases
Source: PLoS Comput Biol. 2016 Jun 2;12(6):e1004898. doi: 10.1371/journal.pcbi.1004898 (PMC4890936; doi:10.1371/journal.pcbi.1004898)
Supplement: S63 Dataset — The solvent accessible surface area of the entire ubiquitinated ZAP-70 at each picosecond in the simulations is printed. Data from each of the 32 10-ns simulations is combined into one file. (BZ2) [file pcbi.1004898.s073.bz2 › pcbi.1004898.s073]

#Frame        surfall
       1   19136.4213
       2   19804.5946
       3   19295.8479
       4   19460.3991
       5   19282.7172
       6   19051.1229
       7   19333.4810
       8   19457.0153
       9   19635.0417
      10   19520.8355
      11   19493.1000
      12   19516.8607
      13   19703.2843
      14   19608.2532
      15   19299.2164
      16   19164.8502
      17   19474.9574
      18   19455.1562
      19   19388.5274
      20   19434.4285
      21   19387.0997
      22   19201.3511
      23   19475.9983
      24   19452.5888
      25   19261.5796
      26   19458.5185
      27   19044.8837
      28   19428.3016
      29   19588.5813
      30   19259.0490
      31   19206.9531
      32   19262.9598
      33   19216.2914
      34   19395.6852
      35   19282.3052
      36   19379.4038
      37   19092.7367
      38   19663.8069
      39   19179.3127
      40   19032.0395
      41   19292.1505
      42   19236.9129
      43   19100.4964
      44   18906.2679
      45   18990.9345
      46   19223.4591
      47   19104.6235
      48   18830.2807
      49   19066.4061
      50   18940.2303
      51   18769.5529
      52   19016.2695
      53   19134.3602
      54   19147.6403
      55   19127.6036
      56   19232.0426
      57   19234.7175
      58   18843.0230
      59   19091.7418
      60   18973.6713
      61   19014.4565
      62   19297.9414
      63   19278.3793
      64   18867.5174
      65   19001.4394
      66   18472.8291
      67   18791.2781
      68   18878.5857
      69   18923.6487
      70   18658.9003
      71   18572.5783
      72   18745.6104
      73   18874.8545
      74   18816.7735
      75   18886.4001
      76   18870.7099
      77   19306.2415
      78   18766.9948
      79   18823.3044
      80   19139.6056
      81   18734.4467
      82   19025.8608
      83   19164.9155
      84   18605.6662
      85   18772.9120
      86   18725.3635
      87   18868.9710
      88   18720.5203
      89   18718.4715
      90   18672.4217
      91   18972.7928
      92   19145.2483
      93   18840.7900
      94   18851.7965
      95   18937.7783
      96   18930.3869
      97   18905.1033
      98   18899.4038
      99   18909.6057
     100   18698.1243
     101   18918.4146
     102   18737.4446
     103   18936.2059
     104   18896.3337
     105   18717.5529
     106   19032.1347
     107   18698.2703
     108   18875.5839
     109   18650.0675
     110   18876.0389
     111   18717.9163
     112   18796.3133
     113   18751.6648
     114   18956.1191
     115   18852.1728
     116   18915.6489
     117   18978.1710
     118   18962.5435
     119   18754.4047
     120   18852.9810
     121   19287.6750
     122   19171.0600
     123   19019.0701
     124   18754.8462
     125   19146.1136
     126   18864.7629
     127   18873.7723
     128   19124.6993
     129   18977.7228
     130   18985.4428
     131   19023.9150
     132   18903.6299
     133   19060.2105
     134   18769.2331
     135   18770.3057
     136   18738.5744
     137   18962.5044
     138   18851.6951
     139   19009.6234
     140   18887.5769
     141   19131.8286
     142   19179.1732
     143   18987.1369
     144   18965.8987
     145   18876.5862
     146   18933.1463
     147   18804.6742
     148   19118.8376
     149   18830.3445
     150   18809.2192
     151   18987.1188
     152   18965.3509
     153   18773.3663
     154   18879.5676
     155   18702.8676
     156   18758.4442
     157   18761.5573
     158   18797.3797
     159   18798.1246
     160   19005.3107
     161   18714.7169
     162   19199.6470
     163   18961.3125
     164   18741.7269
     165   19024.6539
     166   18838.4508
     167   19184.0498
     168   18940.5091
     169   18823.0475
     170   18937.5596
     171   19118.9983
     172   19030.5309
     173   19087.3926
     174   19075.1727
     175   18823.2895
     176   19131.1999
     177   18993.0481
     178   19116.0025
     179   19081.9343
     180   19246.1042
     181   19458.8902
     182   18937.4607
     183   19191.8876
     184   19077.2103
     185   18946.2350
     186   19373.2492
     187   19083.7245
     188   19093.8571
     189   19266.4418
     190   19344.3566
     191   19348.6323
     192   19374.4822
     193   19424.3328
     194   19319.4263
     195   19276.1232
     196   19159.7357
     197   19198.2864
     198   19224.8099
     199   19094.1855
     200   19081.4430
     201   19040.2448
     202   19117.6754
     203   19346.4542
     204   19130.4455
     205   19219.7257
     206   19066.7872
     207   19153.2766
     208   19236.2410
     209   19185.0767
     210   19352.4938
     211   19243.2969
     212   19153.2956
     213   19166.3463
     214   19177.3982
     215   19193.8230
     216   19313.9499
     217   19156.2668
     218   18893.7842
     219   19231.2236
     220   18883.6620
     221   18790.6389
     222   18979.0155
     223   18839.3951
     224   18922.4862
     225   18723.9732
     226   19058.7131
     227   18895.3487
     228   18850.6179
     229   18699.9712
     230   18683.1121
     231   19034.6154
     232   18915.4332
     233   18970.7767
     234   19108.7958
     235   18961.6812
     236   18836.3465
     237   18927.9437
     238   18755.1215
     239   18896.9342
     240   19093.0734
     241   18888.6139
     242   19033.8379
     243   18811.4122
     244   18760.3635
     245   19292.2168
     246   18699.0625
     247   18947.1089
     248   18821.1921
     249   18721.2086
     250   18664.0883
     251   18755.0314
     252   18725.0191
     253   18930.2704
     254   19080.1092
     255   19069.6411
     256   18856.3232
     257   18969.0147
     258   18873.7967
     259   18635.0973
     260   18805.0567
     261   18576.5930
     262   18743.0108
     263   18653.3918
     264   18239.1800
     265   18785.8573
     266   18838.2184
     267   18530.1743
     268   18911.4312
     269   18612.1821
     270   18960.8608
     271   18674.0034
     272   18956.9097
     273   18761.4034
     274   19046.5106
     275   18665.0243
     276   19090.0469
     277   18882.7523
     278   19029.3541
     279   18891.6137
     280   18782.1601
     281   18851.4617
     282   18931.0237
     283   19092.7359
     284   18712.7677
     285   19035.2534
     286   18903.3244
     287   18637.1404
     288   19102.0432
     289   18820.5011
     290   19082.0326
     291   19079.8525
     292   19101.5958
     293   18975.8024
     294   18983.9369
     295   19029.0706
     296   19483.3292
     297   19124.4959
     298   19183.5660
     299   19174.6415
     300   19000.5358
     301   19292.1202
     302   18760.4603
     303   19175.9901
     304   19223.1397
     305   19169.1483
     306   19022.2963
     307   19015.6722
     308   19149.7816
     309   18911.4450
     310   18872.3284
     311   19167.0348
     312   19282.6684
     313   19236.6938
     314   19322.0755
     315   19132.9364
     316   19170.7551
     317   19119.4678
     318   19337.8157
     319   19355.1565
     320   19089.9938
     321   19341.2514
     322   18932.3490
     323   19216.7134
     324   18921.9578
     325   19020.7470
     326   18977.2964
     327   19219.1344
     328   18968.9822
     329   19123.5866
     330   19044.5354
     331   19169.7290
     332   19094.1935
     333   18844.2513
     334   19008.1335
     335   18845.2762
     336   19005.8363
     337   19093.5988
     338   18971.2076
     339   19258.8220
     340   19258.3359
     341   19309.5286
     342   18923.8972
     343   19028.2660
     344   19009.7558
     345   18842.8544
     346   18693.2880
     347   18647.4425
     348   18702.2744
     349   18991.7954
     350   18701.7918
     351   18859.0515
     352   19044.6722
     353   18806.8457
     354   18975.4017
     355   19263.2568
     356   18919.4779
     357   19034.4966
     358   18955.0606
     359   19048.1868
     360   19266.8003
     361   19334.9045
     362   19160.3513
     363   19168.4930
     364   19194.5436
     365   19254.7336
     366   19178.7447
     367   19152.6677
     368   19079.8300
     369   19053.9858
     370   19178.4897
     371   18815.5324
     372   18794.2879
     373   19036.5600
     374   18990.8946
     375   18694.1056
     376   19034.6032
     377   18977.2549
     378   18827.2669
     379   19025.3384
     380   19197.2277
     381   19405.5455
     382   19263.1893
     383   19323.5113
     384   19251.5178
     385   18959.6794
     386   19131.9413
     387   19048.1674
     388   19005.8524
     389   19149.8616
     390   19045.5147
     391   19000.1032
     392   19006.8332
     393   18983.2271
     394   19157.8781
     395   18981.7771
     396   19123.1421
     397   19312.6217
     398   19040.7224
     399   19343.7547
     400   19125.9975
     401   19082.4865
     402   19094.2488
     403   18925.1823
     404   19178.7232
     405   19157.2958
     406   19129.2435
     407   19279.6033
     408   18957.9292
     409   19251.1109
     410   18938.9400
     411   19183.0002
     412   18794.3021
     413   19286.3103
     414   18858.1049
     415   19141.9963
     416   19175.0003
     417   19294.8991
     418   19048.7004
     419   19555.0816
     420   18824.8015
     421   19442.8632
     422   19010.0707
     423   18935.4762
     424   19057.3025
     425   18778.1922
     426   18634.6465
     427   18684.8278
     428   18625.7475
     429   18887.1299
     430   18998.7747
     431   18954.1216
     432   18990.0032
     433   18869.2784
     434   18895.1232
     435   18904.1144
     436   18861.7065
     437   18883.0186
     438   18637.3357
     439   18857.3344
     440   18886.3054
     441   18601.9090
     442   18952.3083
     443   18788.5595
     444   18642.1990
     445   18726.5012
     446   18679.0170
     447   18572.3936
     448   18898.4130
     449   18567.8729
     450   18682.5508
     451   18796.0176
     452   18957.1197
     453   19052.0859
     454   18668.2042
     455   18937.9861
     456   18798.8646
     457   18743.5014
     458   18901.9306
     459   18992.6753
     460   18677.6586
     461   19118.0549
     462   18864.3821
     463   18880.2667
     464   19022.5339
     465   19093.2355
     466   19030.5740
     467   19317.6245
     468   19287.7767
     469   19193.6253
     470   18895.2673
     471   19141.5492
     472   19107.6863
     473   19149.8924
     474   19152.8116
     475   19234.2669
     476   19142.3109
     477   19046.4326
     478   19168.3534
     479   19006.2877
     480   19199.4069
     481   19181.6573
     482   18918.0437
     483   19483.8839
     484   18912.4174
     485   19197.6401
     486   18904.2393
     487   18863.2035
     488   18920.6297
     489   18903.3592
     490   18625.8266
     491   18925.2269
     492   18829.8214
     493   19053.5923
     494   18670.0137
     495   18756.7193
     496   18992.1871
     497   19066.3396
     498   19066.9902
     499   19034.3451
     500   18658.4208
     501   18898.1177
     502   18760.6935
     503   18796.1367
     504   18868.9473
     505   19073.8740
     506   19003.9674
     507   19032.2323
     508   18906.2262
     509   18824.3714
     510   18873.9787
     511   19300.5159
     512   18787.0365
     513   19153.1973
     514   18741.9516
     515   19152.0079
     516   18983.3772
     517   19170.8754
     518   19380.7121
     519   19016.9122
     520   19458.3165
     521   19669.1908
     522   19400.9323
     523   19455.0447
     524   19132.9357
     525   19341.4529
     526   19254.0088
     527   19161.9107
     528   19206.6416
     529   18990.4779
     530   19389.0588
     531   19460.5935
     532   19517.5918
     533   19711.1702
     534   19159.4703
     535   19175.0947
     536   19096.2976
     537   19124.6578
     538   19336.1979
     539   19208.7486
     540   19095.0967
     541   19189.3393
     542   19011.6676
     543   19233.7872
     544   19545.7669
     545   19386.5981
     546   19311.8475
     547   19522.6143
     548   19388.2352
     549   19578.6823
     550   19306.2943
     551   19192.2892
     552   19226.2624
     553   19380.7373
     554   19180.0933
     555   19214.5417
     556   19349.0686
     557   19318.4144
     558   19267.5422
     559   19181.1134
     560   19357.8740
     561   19100.5490
     562   18958.0307
     563   18830.6205
     564   18971.1636
     565   19046.1736
     566   19173.7450
     567   19063.1919
     568   19395.7655
     569   19364.5867
     570   19769.3178
     571   19539.8449
     572   19509.5714
     573   19076.4203
     574   19196.4797
     575   18915.9539
     576   19232.7265
     577   19159.0868
     578   19300.6075
     579   19360.4126
     580   19452.1041
     581   19419.9844
     582   19212.9200
     583   19202.9945
     584   19168.3389
     585   19196.8757
     586   19308.1177
     587   19053.5658
     588   18963.4895
     589   19128.3358
     590   19212.5419
     591   19029.4257
     592   18693.6303
     593   18991.8709
     594   18750.8477
     595   18625.5520
     596   18928.1025
     597   18985.3116
     598   18922.2129
     599   19029.4363
     600   18799.5073
     601   19081.5326
     602   19211.6176
     603   18987.3763
     604   18880.3594
     605   19035.5036
     606   18906.3326
     607   18814.9277
     608   18961.8381
     609   18964.1539
     610   18765.7145
     611   18952.3659
     612   19198.6853
     613   18983.5389
     614   19042.4813
     615   18980.2310
     616   19223.0326
     617   18970.4664
     618   19286.1252
     619   19085.4824
     620   19087.2048
     621   19170.4650
     622   19062.7453
     623   19157.9265
     624   19268.4364
     625   19014.1232
     626   19171.6242
     627   19250.4276
     628   19309.6972
     629   19420.2107
     630   19480.6812
     631   19281.5696
     632   19358.6986
     633   19520.3534
     634   19173.6281
     635   19450.1691
     636   19327.6148
     637   19405.3970
     638   19465.6259
     639   19327.9108
     640   19264.8369
     641   19396.5441
     642   19310.8001
     643   18975.7158
     644   18942.4754
     645   18992.5235
     646   19090.1169
     647   18815.1942
     648   19017.0968
     649   18849.1623
     650   18865.2866
     651   18834.5812
     652   18836.5041
     653   19128.1215
     654   19153.6848
     655   18822.4197
     656   18493.8764
     657   19003.6069
     658   18752.1811
     659   18782.7950
     660   18644.0605
     661   18689.5794
     662   18829.4536
     663   18671.6646
     664   18516.5226
     665   18993.6746
     666   18861.7836
     667   19050.6074
     668   18880.9977
     669   19038.9152
     670   18715.0786
     671   18917.4059
     672   19145.1214
     673   19027.4993
     674   19157.2256
     675   18925.4987
     676   18954.5029
     677   19061.6093
     678   19029.2420
     679   18715.5802
     680   18847.7881
     681   18982.7490
     682   18791.5481
     683   18531.5533
     684   19035.7542
     685   18697.5257
     686   18722.1187
     687   18973.4521
     688   18838.9060
     689   18869.4849
     690   19211.9250
     691   18990.3685
     692   18851.7606
     693   18895.6485
     694   18733.5076
     695   18958.3911
     696   18931.6613
     697   19033.8085
     698   18910.8994
     699   18801.2969
     700   18935.8154
     701   18842.9102
     702   18786.3877
     703   19263.5974
     704   19098.6672
     705   18602.3315
     706   18955.9304
     707   18921.1690
     708   19185.6632
     709   19066.5000
     710   19346.6106
     711   19228.6474
     712   19312.1749
     713   19075.4127
     714   18766.8781
     715   19187.4484
     716   19400.8161
     717   19002.4385
     718   18800.3239
     719   18893.9876
     720   19185.8925
     721   19224.9124
     722   19157.1801
     723   19191.8770
     724   18940.4921
     725   19102.2476
     726   19071.6071
     727   19206.9211
     728   19078.4410
     729   19146.3680
     730   19228.2159
     731   18977.4665
     732   18781.5628
     733   18860.8554
     734   19001.9707
     735   18974.6638
     736   19084.9219
     737   18971.1238
     738   19026.4777
     739   19024.1110
     740   19003.7503
     741   19227.0239
     742   18922.0217
     743   18843.3373
     744   18982.5655
     745   19043.9053
     746   19020.0667
     747   19410.9973
     748   19224.6759
     749   19646.7364
     750   19413.7340
     751   19158.5018
     752   19238.6436
     753   19126.1793
     754   19414.1679
     755   19385.0169
     756   19389.2645
     757   19389.3169
     758   19095.4058
     759   19142.2695
     760   18988.8056
     761   18953.4377
     762   18739.3961
     763   18969.6343
     764   18966.9198
     765   19036.1622
     766   19075.4720
     767   19089.1194
     768   19043.6193
     769   18837.8138
     770   18917.4854
     771   18851.9122
     772   19231.2480
     773   18669.9410
     774   18835.7211
     775   19179.8437
     776   18910.9674
     777   19119.3530
     778   19282.1569
     779   19040.1396
     780   19119.1799
     781   19115.9364
     782   19042.4970
     783   19216.2274
     784   19066.9019
     785   19462.3726
     786   19313.7646
     787   19150.9917
     788   19100.2905
     789   19298.6142
     790   19370.7331
     791   19156.8043
     792   19122.8659
     793   19009.3650
     794   19099.9862
     795   18939.6465
     796   18957.7549
     797   18931.2976
     798   19186.6029
     799   18943.2667
     800   19303.4983
     801   19068.3724
     802   19195.3378
     803   18900.5014
     804   19229.0584
     805   19134.5555
     806   19138.2388
     807   19297.7876
     808   18914.7770
     809   18919.9523
     810   19028.6568
     811   19064.6081
     812   19061.8383
     813   19017.9051
     814   19010.2744
     815   19064.7539
     816   18801.9614
     817   18549.6595
     818   18682.8129
     819   19106.3870
     820   19144.2981
     821   19153.7879
     822   19164.8394
     823   19181.3773
     824   18896.9967
     825   18648.0307
     826   19071.8446
     827   18839.1274
     828   19075.0656
     829   19134.0399
     830   19195.6340
     831   19133.3930
     832   18855.9147
     833   19148.0035
     834   19341.3174
     835   19362.6109
     836   18981.8167
     837   18965.9576
     838   19167.6950
     839   19018.0779
     840   18844.1566
     841   19241.5480
     842   19357.7498
     843   19213.6045
     844   19449.5599
     845   19156.2073
     846   19160.3377
     847   18844.8107
     848   19499.5276
     849   19305.1554
     850   19233.3734
     851   19315.7655
     852   19669.0522
     853   19301.3306
     854   19340.6899
     855   19534.5409
     856   19258.3116
     857   19274.5723
     858   19386.6444
     859   19533.1982
     860   19110.9987
     861   19218.5123
     862   19094.3308
     863   18944.0645
     864   19089.8499
     865   18955.6540
     866   19240.6748
     867   19342.9259
     868   18914.1441
     869   19160.4847
     870   18994.2146
     871   19106.6631
     872   18865.9372
     873   19163.5536
     874   18997.1980
     875   19103.3473
     876   19274.9230
     877   19178.1492
     878   19343.6470
     879   19231.3163
     880   19165.2913
     881   19423.3831
     882   19459.7674
     883   19386.0695
     884   19481.4685
     885   19325.0457
     886   19278.1149
     887   19249.7730
     888   19069.7644
     889   19219.8399
     890   19341.5235
     891   19280.6080
     892   19285.5288
     893   19583.7398
     894   19532.2868
     895   19306.3932
     896   19131.2184
     897   19058.7207
     898   18974.8705
     899   18878.4770
     900   18845.2639
     901   18989.0868
     902   19071.5572
     903   19099.5848
     904   18888.8632
     905   18885.8315
     906   19107.9287
     907   19072.6542
     908   18832.0009
     909   19272.8113
     910   19099.1675
     911   18785.5312
     912   18935.5857
     913   19124.3591
     914   19091.8220
     915   19112.7063
     916   19024.6697
     917   19290.9174
     918   19056.2928
     919   19199.7414
     920   19166.1892
     921   19324.0977
     922   19185.6758
     923   18998.2183
     924   19387.0734
     925   19186.2304
     926   19605.3319
     927   19147.0121
     928   19132.7058
     929   19089.4479
     930   18912.0125
     931   19251.4680
     932   19410.8669
     933   19477.5847
     934   19348.7321
     935   19399.4673
     936   19298.2983
     937   19024.5836
     938   19418.4745
     939   18964.4504
     940   19254.1782
     941   19030.7098
     942   19174.3835
     943   19058.9637
     944   19546.5544
     945   19091.0755
     946   19327.9750
     947   19250.8432
     948   19270.0268
     949   19414.3843
     950   19103.3692
     951   18949.0494
     952   19013.1395
     953   19079.2174
     954   19273.8086
     955   19098.0082
     956   19141.9553
     957   19177.6200
     958   18910.7399
     959   19052.5297
     960   19300.7614
     961   19305.4894
     962   19301.0959
     963   19060.0220
     964   19284.4272
     965   19014.3297
     966   19206.8614
     967   19337.0427
     968   19271.1719
     969   19112.7265
     970   19088.1058
     971   19016.0457
     972   18862.1714
     973   18884.4274
     974   18888.5569
     975   19015.3637
     976   19197.7222
     977   19235.2614
     978   19249.9170
     979   19446.9066
     980   19374.1872
     981   19189.2491
     982   19140.2117
     983   18999.4322
     984   18828.6704
     985   18806.4122
     986   19229.4019
     987   18713.0200
     988   18954.3903
     989   19019.1473
     990   19215.8737
     991   19195.5485
     992   19368.9578
     993   19096.5118
     994   19236.0353
     995   18816.2013
     996   19366.6042
     997   19180.7827
     998   18858.3865
     999   19001.0964
    1000   18574.3076
    1001   19038.0822
    1002   18569.9589
    1003   18757.7283
    1004   18929.8688
    1005   19040.0243
    1006   18873.5134
    1007   19116.1948
    1008   19084.4853
    1009   18895.6669
    1010   19115.8254
    1011   18777.3069
    1012   19037.3319
    1013   18947.4278
    1014   18835.5650
    1015   19043.7005
    1016   19225.1509
    1017   19074.8865
    1018   19191.5580
    1019   19291.4722
    1020   18728.7772
    1021   19118.1871
    1022   18887.2819
    1023   18756.7500
    1024   18793.0838
    1025   18846.0547
    1026   18980.4337
    1027   18976.0934
    1028   19175.7306
    1029   18848.4088
    1030   18723.0568
    1031   18545.1166
    1032   19030.0360
    1033   18608.1796
    1034   18868.6642
    1035   18712.3721
    1036   19461.1916
    1037   19250.7255
    1038   19096.3585
    1039   19225.2473
    1040   18840.9239
    1041   19336.6003
    1042   19274.8759
    1043   19385.8517
    1044   19293.5542
    1045   19135.4523
    1046   19471.0402
    1047   19081.6431
    1048   19395.6964
    1049   19434.3889
    1050   19417.4629
    1051   19220.2424
    1052   19395.8015
    1053   19255.8292
    1054   19276.6200
    1055   19204.2476
    1056   18896.0574
    1057   19315.6954
    1058   18978.0536
    1059   19208.6696
    1060   19314.3285
    1061   19049.1695
    1062   19266.0417
    1063   19206.8570
    1064   19432.1377
    1065   19247.7846
    1066   19228.8299
    1067   19158.1533
    1068   19104.1252
    1069   18874.0306
    1070   19143.7687
    1071   18964.5818
    1072   18992.7954
    1073   19335.9655
    1074   19140.8847
    1075   19129.3361
    1076   18906.3464
    1077   18862.1718
    1078   18816.8108
    1079   18958.3550
    1080   19140.1644
    1081   18994.9454
    1082   18850.7174
    1083   19088.2316
    1084   19176.2904
    1085   19031.6945
    1086   18913.3731
    1087   18887.7552
    1088   18928.4478
    1089   19101.1379
    1090   18926.0115
    1091   19223.4595
    1092   19247.9314
    1093   19274.1003
    1094   19135.8553
    1095   19339.5859
    1096   19250.8600
    1097   19452.9333
    1098   19209.0535
    1099   19020.3046
    1100   19293.3926
    1101   19208.3461
    1102   19267.3452
    1103   19329.2601
    1104   18539.2517
    1105   19098.9000
    1106   19130.5224
    1107   19298.7088
    1108   19318.1615
    1109   19328.2195
    1110   19387.9538
    1111   19164.4238
    1112   18998.3585
    1113   19026.4010
    1114   19081.7168
    1115   19086.3461
    1116   19044.1508
    1117   19361.8301
    1118   19126.2894
    1119   19438.4499
    1120   19259.0580
    1121   19230.5330
    1122   19523.6632
    1123   19463.2882
    1124   19264.2699
    1125   19362.3161
    1126   19446.8624
    1127   19446.6476
    1128   19595.3467
    1129   19316.2920
    1130   19617.8601
    1131   19421.6559
    1132   19369.1925
    1133   19484.2757
    1134   19514.2962
    1135   19166.1794
    1136   19268.9252
    1137   19221.4291
    1138   19565.0124
    1139   19431.6598
    1140   19203.7675
    1141   19282.3445
    1142   19323.5721
    1143   19139.3934
    1144   19496.5086
    1145   18983.3450
    1146   19414.7703
    1147   19293.5680
    1148   19385.1774
    1149   19234.9296
    1150   19192.0398
    1151   18918.8323
    1152   19127.2705
    1153   19286.6868
    1154   19236.9604
    1155   18796.0666
    1156   19464.8956
    1157   19024.9152
    1158   19121.5100
    1159   19103.5697
    1160   19330.8894
    1161   19142.0248
    1162   19214.4934
    1163   19110.0581
    1164   18891.7242
    1165   18984.6831
    1166   19258.3456
    1167   19199.1266
    1168   19178.7203
    1169   19311.5449
    1170   19138.1497
    1171   18857.0789
    1172   19405.5597
    1173   19013.9954
    1174   19172.6555
    1175   19169.2826
    1176   19078.0815
    1177   18913.4071
    1178   19220.9093
    1179   18799.8066
    1180   19065.8250
    1181   18883.0613
    1182   18950.3514
    1183   19051.3941
    1184   19244.5947
    1185   19118.4799
    1186   19314.5930
    1187   19527.1873
    1188   19252.0229
    1189   19318.9819
    1190   19304.8720
    1191   19398.6892
    1192   19339.5636
    1193   19351.6381
    1194   19334.2674
    1195   19098.0309
    1196   19518.4337
    1197   18987.8006
    1198   18884.9198
    1199   18911.8897
    1200   19447.5339
    1201   19365.9881
    1202   19094.3866
    1203   19357.7844
    1204   19162.6451
    1205   19246.2341
    1206   19286.1692
    1207   19381.2381
    1208   19475.2657
    1209   19168.8763
    1210   19144.0167
    1211   19230.7639
    1212   19377.2610
    1213   19311.8263
    1214   19085.1022
    1215   19089.0980
    1216   19050.3334
    1217   19046.9409
    1218   19109.0994
    1219   19455.1133
    1220   18842.7378
    1221   19102.8158
    1222   19220.0472
    1223   19229.4247
    1224   19174.3181
    1225   19164.1746
    1226   18981.5554
    1227   18993.1003
    1228   19185.5178
    1229   18968.3946
    1230   18746.0831
    1231   18940.3156
    1232   19005.2869
    1233   19133.2838
    1234   19071.5314
    1235   19017.7442
    1236   19039.2254
    1237   19350.0346
    1238   19199.9695
    1239   19392.4223
    1240   19339.8032
    1241   19163.1361
    1242   19185.6201
    1243   19212.2354
    1244   18999.8456
    1245   19163.2877
    1246   19055.2368
    1247   19019.9828
    1248   18742.5124
    1249   18894.7325
    1250   18926.6724
    1251   18987.1540
    1252   18809.0388
    1253   18941.9887
    1254   19254.0105
    1255   19017.6613
    1256   18879.9468
    1257   18951.0516
    1258   19123.8427
    1259   18656.8352
    1260   18973.5342
    1261   19002.5864
    1262   19045.7674
    1263   18875.6752
    1264   19063.0805
    1265   18716.5088
    1266   18739.1538
    1267   19079.9726
    1268   18750.3451
    1269   18906.1648
    1270   19088.2480
    1271   19070.9325
    1272   19096.2627
    1273   19370.0807
    1274   19368.8302
    1275   19111.3614
    1276   19228.8111
    1277   19134.3254
    1278   19141.3410
    1279   19058.2890
    1280   18773.4186
    1281   19235.5339
    1282   19277.5822
    1283   18896.2984
    1284   19164.6588
    1285   18959.2795
    1286   18842.4157
    1287   19001.2518
    1288   18627.4910
    1289   18895.7715
    1290   19260.1231
    1291   19525.1402
    1292   19135.0895
    1293   19455.7521
    1294   18855.9548
    1295   19278.7523
    1296   18843.0774
    1297   18944.6768
    1298   18854.4873
    1299   19155.5952
    1300   19061.2222
    1301   19125.9854
    1302   19192.5194
    1303   18905.6577
    1304   19168.0678
    1305   19155.5792
    1306   19129.5859
    1307   18888.2323
    1308   18762.6821
    1309   18709.9968
    1310   18994.4316
    1311   19091.7266
    1312   18706.7899
    1313   18940.9514
    1314   18909.2685
    1315   19024.4323
    1316   18755.2123
    1317   18916.9936
    1318   18942.5483
    1319   19293.4431
    1320   18770.2886
    1321   18879.7451
    1322   19068.5031
    1323   19000.2058
    1324   19149.4231
    1325   18920.2170
    1326   18917.4646
    1327   18855.3576
    1328   18904.4558
    1329   18932.1988
    1330   19146.9978
    1331   19019.5051
    1332   19194.1248
    1333   19337.5506
    1334   19299.0773
    1335   19121.3641
    1336   19329.5284
    1337   19067.7849
    1338   18922.3503
    1339   19240.5894
    1340   18828.4452
    1341   19180.2111
    1342   19143.0322
    1343   19278.3129
    1344   18982.5501
    1345   19458.8955
    1346   19092.7652
    1347   19254.5637
    1348   19040.4974
    1349   18733.9426
    1350   19055.7478
    1351   18982.7024
    1352   19278.4180
    1353   18932.2174
    1354   19078.9126
    1355   18830.4843
    1356   19206.9728
    1357   18945.9128
    1358   18865.7911
    1359   19028.0330
    1360   19003.1424
    1361   18781.2859
    1362   19184.5323
    1363   19214.9465
    1364   18958.4899
    1365   19199.6450
    1366   19015.1148
    1367   19313.2828
    1368   18977.6752
    1369   19118.3799
    1370   18867.0479
    1371   18890.8487
    1372   19216.6710
    1373   19065.5095
    1374   19052.8640
    1375   19408.6961
    1376   18776.3010
    1377   19275.7430
    1378   19273.9632
    1379   18975.2424
    1380   19385.5911
    1381   18825.8367
    1382   19045.3706
    1383   19117.3091
    1384   19240.0604
    1385   19210.4275
    1386   19236.8581
    1387   19007.8264
    1388   19366.5458
    1389   19342.2295
    1390   19635.7912
    1391   19051.3436
    1392   19436.1737
    1393   19515.0647
    1394   19248.6164
    1395   19168.4879
    1396   19185.5993
    1397   19123.7832
    1398   19294.0156
    1399   19358.2468
    1400   19321.5032
    1401   19050.2001
    1402   19290.6467
    1403   19105.7373
    1404   19193.4452
    1405   19133.7228
    1406   19111.7339
    1407   19042.1403
    1408   19162.1270
    1409   19366.2113
    1410   19018.1665
    1411   19098.2810
    1412   18818.6932
    1413   19121.1319
    1414   19060.3193
    1415   18930.6560
    1416   18898.4427
    1417   19109.8554
    1418   18996.8984
    1419   18859.8680
    1420   18878.8764
    1421   19026.7335
    1422   19255.2164
    1423   19228.1169
    1424   18782.9525
    1425   18905.1872
    1426   18734.1236
    1427   18922.1652
    1428   19372.9149
    1429   18913.3158
    1430   19110.5512
    1431   19236.1423
    1432   19060.9195
    1433   19272.3338
    1434   19102.3314
    1435   19243.7609
    1436   19006.1889
    1437   19142.0769
    1438   18945.3075
    1439   18844.3879
    1440   18985.9333
    1441   18828.8477
    1442   19053.0991
    1443   18954.6584
    1444   19159.8142
    1445   19420.7556
    1446   19202.0747
    1447   19309.7432
    1448   19086.3029
    1449   19274.9330
    1450   18960.4200
    1451   19138.0550
    1452   19063.3572
    1453   18802.4672
    1454   18612.4259
    1455   18829.6050
    1456   18848.5233
    1457   18716.8898
    1458   19070.6609
    1459   18593.5777
    1460   19063.4473
    1461   18789.9432
    1462   18785.4014
    1463   18719.0956
    1464   18978.1065
    1465   18879.8324
    1466   19018.2149
    1467   18550.5817
    1468   19089.9796
    1469   18794.4518
    1470   19084.7238
    1471   19070.3703
    1472   18907.0571
    1473   19081.0861
    1474   18980.6802
    1475   19053.1992
    1476   18646.4155
    1477   18767.5293
    1478   18799.8487
    1479   19005.4549
    1480   18862.7921
    1481   18886.9253
    1482   18832.9409
    1483   18969.5483
    1484   18642.4498
    1485   19043.9496
    1486   19078.7209
    1487   19031.3837
    1488   19039.5229
    1489   18698.0535
    1490   18894.1407
    1491   18969.6446
    1492   18801.5860
    1493   18540.8991
    1494   18751.6904
    1495   18816.0573
    1496   18835.4993
    1497   18880.5970
    1498   18786.7367
    1499   19018.5289
    1500   18664.5334
    1501   18914.0866
    1502   18612.7109
    1503   18927.5798
    1504   18926.7220
    1505   18864.4739
    1506   18575.8921
    1507   18861.2962
    1508   18674.4676
    1509   18707.9930
    1510   19014.6032
    1511   19027.2791
    1512   18608.9986
    1513   18718.1388
    1514   18806.2164
    1515   18589.0803
    1516   18907.4567
    1517   18561.4763
    1518   18801.3981
    1519   18932.5796
    1520   18941.1630
    1521   18685.1111
    1522   18738.8439
    1523   18789.2161
    1524   18693.5121
    1525   18869.2977
    1526   18697.1340
    1527   18663.2677
    1528   18657.6795
    1529   18621.3801
    1530   19043.5041
    1531   18885.6455
    1532   18914.6872
    1533   18489.9671
    1534   18881.2988
    1535   18783.5052
    1536   18553.9748
    1537   18909.6334
    1538   18523.5938
    1539   18712.5958
    1540   18865.5384
    1541   18806.8650
    1542   18812.7547
    1543   18919.9897
    1544   19302.6596
    1545   18989.3575
    1546   19080.9359
    1547   19166.0051
    1548   19136.1701
    1549   18950.3706
    1550   19123.6184
    1551   19188.3007
    1552   18717.2304
    1553   18963.7857
    1554   18309.1232
    1555   18932.8044
    1556   18778.7194
    1557   18938.8910
    1558   18794.0272
    1559   18581.2037
    1560   18743.8183
    1561   18607.2947
    1562   18849.0688
    1563   18754.9604
    1564   18740.7229
    1565   18948.2418
    1566   19164.1460
    1567   18915.6950
    1568   18841.1776
    1569   19034.8335
    1570   18913.1640
    1571   19012.2114
    1572   18991.4841
    1573   18854.3529
    1574   18940.8899
    1575   18895.9961
    1576   19036.2957
    1577   18855.9278
    1578   19030.6657
    1579   18917.7505
    1580   18930.7175
    1581   19060.6222
    1582   19207.7321
    1583   19194.6228
    1584   19100.0163
    1585   18954.6293
    1586   19043.3276
    1587   19164.4184
    1588   19048.8259
    1589   18978.1867
    1590   19132.4860
    1591   18892.8067
    1592   19064.6725
    1593   19105.2444
    1594   19207.3871
    1595   18786.8167
    1596   19090.0032
    1597   18851.9550
    1598   18918.8819
    1599   18905.5657
    1600   19213.2602
    1601   18899.1553
    1602   19076.7879
    1603   19008.9041
    1604   19361.0145
    1605   19171.2189
    1606   19029.0170
    1607   18912.1196
    1608   19240.3316
    1609   19301.5265
    1610   19313.9400
    1611   18862.8771
    1612   19262.2446
    1613   19405.8475
    1614   19163.5673
    1615   19142.6883
    1616   19129.1171
    1617   19245.3593
    1618   19510.2138
    1619   18944.0370
    1620   19012.6797
    1621   19027.8551
    1622   19147.0119
    1623   18865.0046
    1624   18991.9038
    1625   19053.0277
    1626   18970.5384
    1627   18970.6834
    1628   19210.0918
    1629   18952.6390
    1630   19313.2092
    1631   19244.1985
    1632   19352.3880
    1633   18959.6101
    1634   19256.4512
    1635   19058.9769
    1636   19062.8028
    1637   19155.5126
    1638   19209.7402
    1639   18837.3481
    1640   18887.2970
    1641   18853.2841
    1642   19105.2398
    1643   18948.3585
    1644   19281.8588
    1645   19078.8286
    1646   18956.2086
    1647   18722.8260
    1648   19023.8671
    1649   18936.2381
    1650   18676.6619
    1651   19015.8479
    1652   19162.4390
    1653   19056.6890
    1654   19106.7593
    1655   18995.9853
    1656   18974.3437
    1657   18804.7077
    1658   18969.4407
    1659   19040.9512
    1660   18736.0855
    1661   18978.5531
    1662   19073.4060
    1663   18865.9100
    1664   18948.7204
    1665   19000.5554
    1666   18957.0591
    1667   18711.2555
    1668   18997.1797
    1669   18812.8062
    1670   18882.6906
    1671   18681.4344
    1672   19053.0195
    1673   18989.4883
    1674   18725.5692
    1675   18880.7321
    1676   18790.1194
    1677   18813.2440
    1678   18653.1265
    1679   18962.2659
    1680   18717.5114
    1681   18813.0585
    1682   18749.1012
    1683   18659.6235
    1684   18972.0300
    1685   19013.6002
    1686   19012.0634
    1687   18933.6268
    1688   19160.2582
    1689   18993.3111
    1690   18778.3708
    1691   19218.1287
    1692   19072.3586
    1693   19227.1517
    1694   19040.4481
    1695   19072.3582
    1696   19232.6728
    1697   19072.1810
    1698   19060.7809
    1699   18860.7139
    1700   19215.9577
    1701   19219.5555
    1702   19109.6241
    1703   19055.7195
    1704   18813.0618
    1705   19047.3905
    1706   19125.0600
    1707   19087.0543
    1708   19097.1496
    1709   18795.0185
    1710   18909.5600
    1711   19140.5700
    1712   19176.5005
    1713   18928.3825
    1714   19116.3983
    1715   18885.0643
    1716   19307.8564
    1717   18998.3161
    1718   18936.5492
    1719   19027.3215
    1720   19172.9327
    1721   19094.6502
    1722   19162.3226
    1723   19102.2011
    1724   19389.7018
    1725   19150.9223
    1726   18977.7011
    1727   18822.2842
    1728   19167.4920
    1729   18824.4633
    1730   18961.7161
    1731   18747.3115
    1732   18879.7464
    1733   18897.0376
    1734   18822.4162
    1735   18832.6872
    1736   18689.5335
    1737   18841.0538
    1738   18860.4779
    1739   18714.1943
    1740   18944.3686
    1741   18890.7708
    1742   18612.1303
    1743   18755.6835
    1744   18875.6515
    1745   19141.7438
    1746   19094.7175
    1747   18794.0813
    1748   18744.8458
    1749   18789.1488
    1750   18681.6944
    1751   18729.4633
    1752   18836.1923
    1753   18776.0895
    1754   18723.0449
    1755   18649.1108
    1756   18978.8671
    1757   18883.4634
    1758   18614.5959
    1759   18822.1461
    1760   18525.6713
    1761   18508.8126
    1762   18630.1301
    1763   18351.8876
    1764   18608.8229
    1765   18691.8773
    1766   18494.1668
    1767   18540.4500
    1768   18413.7515
    1769   18729.6657
    1770   18509.8843
    1771   19065.8545
    1772   18892.0026
    1773   18824.2654
    1774   18647.9360
    1775   18601.7281
    1776   19039.6410
    1777   18990.4525
    1778   18808.7888
    1779   19203.8006
    1780   18929.9662
    1781   19037.9608
    1782   19121.2049
    1783   19220.1868
    1784   18889.7133
    1785   19003.3606
    1786   18978.7518
    1787   18918.2368
    1788   19136.0557
    1789   19386.5635
    1790   19024.6839
    1791   19188.7017
    1792   19410.4694
    1793   19205.2830
    1794   19076.4161
    1795   19234.7810
    1796   19149.6750
    1797   19048.9572
    1798   19019.3409
    1799   19211.2360
    1800   19223.6601
    1801   19015.4553
    1802   18827.9546
    1803   19132.0672
    1804   18882.9743
    1805   19304.7463
    1806   18933.4066
    1807   19322.6832
    1808   18825.2687
    1809   19082.8426
    1810   18940.2712
    1811   19285.3497
    1812   19247.6448
    1813   19116.5889
    1814   19201.6245
    1815   18968.0509
    1816   19167.3162
    1817   18971.5646
    1818   18952.1695
    1819   19104.3999
    1820   19367.7007
    1821   18980.9594
    1822   19067.2559
    1823   19207.8383
    1824   19015.4172
    1825   19286.3011
    1826   19108.3904
    1827   18500.7167
    1828   18989.1227
    1829   18798.0670
    1830   19056.5957
    1831   18857.9231
    1832   19047.8102
    1833   19277.1762
    1834   19117.6665
    1835   19238.9993
    1836   19084.2519
    1837   19176.6719
    1838   19016.0912
    1839   19066.6582
    1840   19530.9913
    1841   18937.3652
    1842   19460.5893
    1843   19054.4848
    1844   18755.7938
    1845   19249.3080
    1846   18793.7126
    1847   19136.1767
    1848   19286.6366
    1849   19251.9303
    1850   19247.1980
    1851   19380.0019
    1852   19149.8419
    1853   19156.2571
    1854   19188.8125
    1855   18887.3061
    1856   18972.9930
    1857   18921.5296
    1858   18832.4841
    1859   18805.9097
    1860   18925.3349
    1861   18960.8802
    1862   18648.2051
    1863   18847.1152
    1864   19170.8839
    1865   18802.5049
    1866   18762.1440
    1867   18794.0783
    1868   18917.8038
    1869   18830.2012
    1870   18629.8299
    1871   18936.9781
    1872   18807.9340
    1873   18850.4990
    1874   18531.9832
    1875   18475.8977
    1876   18711.0146
    1877   18833.5057
    1878   18940.2298
    1879   19180.0655
    1880   18978.7787
    1881   18808.8363
    1882   19162.2691
    1883   18948.5447
    1884   18869.2722
    1885   18608.4533
    1886   18869.5046
    1887   18973.5854
    1888   18829.7284
    1889   18896.7317
    1890   19127.4056
    1891   19127.5365
    1892   18797.1736
    1893   19086.6034
    1894   19211.4177
    1895   19064.5406
    1896   19234.4094
    1897   19096.4096
    1898   19130.2981
    1899   19181.1461
    1900   19215.7779
    1901   19415.6718
    1902   19526.1435
    1903   19116.5289
    1904   19224.4118
    1905   18875.6848
    1906   19070.3851
    1907   19025.2141
    1908   19152.5478
    1909   18762.4726
    1910   19162.7445
    1911   18740.1247
    1912   18727.3011
    1913   19044.3795
    1914   18897.5351
    1915   18990.5625
    1916   18822.6345
    1917   19072.8154
    1918   19229.2723
    1919   18939.1079
    1920   19153.7833
    1921   19279.2017
    1922   19069.3864
    1923   19448.8122
    1924   19116.2842
    1925   19499.7363
    1926   19364.6066
    1927   19630.2961
    1928   19099.7210
    1929   19009.0412
    1930   19292.7129
    1931   19217.9935
    1932   18908.5674
    1933   19135.5593
    1934   19026.6890
    1935   18881.6903
    1936   19046.3175
    1937   18826.3484
    1938   19224.6371
    1939   18999.0747
    1940   19053.4586
    1941   19092.0442
    1942   18984.8993
    1943   19043.9559
    1944   18917.1932
    1945   18786.3669
    1946   18768.0748
    1947   19221.4467
    1948   19031.1361
    1949   19091.6695
    1950   19181.3220
    1951   18960.1435
    1952   19113.0163
    1953   19310.2499
    1954   19308.6925
    1955   19271.3232
    1956   19080.7616
    1957   19068.0637
    1958   19007.9060
    1959   18899.4895
    1960   19183.1327
    1961   19071.1611
    1962   19085.7021
    1963   19128.2530
    1964   18982.2033
    1965   19106.9011
    1966   18856.3108
    1967   19076.9596
    1968   18819.0490
    1969   18903.4708
    1970   18481.5014
    1971   18971.0601
    1972   18764.1878
    1973   18854.6874
    1974   18828.9534
    1975   18667.8581
    1976   18492.2610
    1977   18977.4792
    1978   18914.9432
    1979   18993.5908
    1980   18648.5388
    1981   18850.5885
    1982   18551.4358
    1983   18888.9701
    1984   18759.3093
    1985   18861.6286
    1986   19085.9753
    1987   18731.9144
    1988   18935.3282
    1989   18868.4837
    1990   18768.3000
    1991   18592.4040
    1992   18976.9519
    1993   19097.5017
    1994   19015.8975
    1995   18949.7568
    1996   19020.1508
    1997   18926.2145
    1998   18818.1673
    1999   18980.8395
    2000   19046.2967
    2001   19132.3210
    2002   19068.2819
    2003   19095.2557
    2004   19168.0111
    2005   19059.5777
    2006   19343.0997
    2007   19299.9927
    2008   19173.7767
    2009   19191.1397
    2010   19081.2929
    2011   18884.6055
    2012   19125.9595
    2013   19084.4213
    2014   18982.8266
    2015   19084.3829
    2016   19054.2238
    2017   19035.9875
    2018   19124.7302
    2019   18754.6230
    2020   18984.4328
    2021   18859.1773
    2022   19165.3760
    2023   19275.9656
    2024   18987.7540
    2025   19395.7666
    2026   19244.9787
    2027   19126.8019
    2028   19059.1311
    2029   18915.5381
    2030   18960.4822
    2031   18923.6130
    2032   19405.0682
    2033   19075.9696
    2034   19036.7287
    2035   19066.4321
    2036   18754.7946
    2037   19281.1401
    2038   19126.6497
    2039   19257.0070
    2040   18661.8546
    2041   19092.7502
    2042   18901.9671
    2043   19123.3064
    2044   18891.1033
    2045   19067.9631
    2046   19059.3720
    2047   19050.6707
    2048   19094.6560
    2049   18920.3186
    2050   18767.4741
    2051   18922.3391
    2052   18719.9763
    2053   19103.6392
    2054   19050.1743
    2055   18891.3660
    2056   18972.8828
    2057   18907.9619
    2058   19402.7945
    2059   19168.2680
    2060   19059.5804
    2061   19039.7721
    2062   19336.2027
    2063   19035.5124
    2064   19384.3688
    2065   19262.6100
    2066   19070.9338
    2067   19309.9430
    2068   19348.0270
    2069   19541.8189
    2070   19494.5518
    2071   19266.7286
    2072   19129.8302
    2073   19362.7694
    2074   19060.4521
    2075   19156.0361
    2076   19046.0857
    2077   19140.4503
    2078   19285.0193
    2079   19268.5888
    2080   19109.7795
    2081   19208.9454
    2082   19163.3896
    2083   18928.4038
    2084   18986.0961
    2085   19095.4505
    2086   19000.7839
    2087   19268.3732
    2088   19018.8386
    2089   18902.4727
    2090   19404.4470
    2091   19307.8151
    2092   18978.1694
    2093   19332.7623
    2094   19078.3993
    2095   19045.8713
    2096   18971.8639
    2097   19387.8447
    2098   19376.9859
    2099   19220.0236
    2100   19341.2220
    2101   19090.9241
    2102   18630.7440
    2103   18968.7712
    2104   18919.2012
    2105   19059.1618
    2106   19095.5377
    2107   18914.4904
    2108   18926.6461
    2109   18996.5988
    2110   18823.5067
    2111   18750.2001
    2112   19057.2424
    2113   19031.8237
    2114   18632.5527
    2115   18922.0566
    2116   18974.4069
    2117   18832.3541
    2118   19080.7547
    2119   18698.8822
    2120   19104.4153
    2121   18874.8895
    2122   18866.7649
    2123   18892.3258
    2124   19083.2669
    2125   18908.2675
    2126   18748.7163
    2127   18694.3285
    2128   18937.4756
    2129   18931.7585
    2130   18937.1017
    2131   18776.4272
    2132   18790.3287
    2133   18884.6084
    2134   18774.6381
    2135   18641.9634
    2136   18983.3232
    2137   19064.8127
    2138   19251.7947
    2139   19253.3795
    2140   19099.2022
    2141   18880.9236
    2142   18961.1851
    2143   19012.0074
    2144   19193.6334
    2145   18876.5299
    2146   18937.2084
    2147   19124.7332
    2148   19027.6001
    2149   19137.1982
    2150   19091.4820
    2151   18966.9016
    2152   18816.3824
    2153   18988.7605
    2154   18980.7950
    2155   19352.0056
    2156   19123.0116
    2157   19133.3187
    2158   19602.4246
    2159   19295.9242
    2160   19192.4026
    2161   19068.8928
    2162   19036.0773
    2163   18899.2490
    2164   18872.8629
    2165   18729.4191
    2166   19055.1136
    2167   18987.3621
    2168   18956.0917
    2169   19163.4402
    2170   18858.1722
    2171   19067.0578
    2172   19016.8795
    2173   18973.3813
    2174   18941.2552
    2175   19078.2613
    2176   18979.4916
    2177   19174.8896
    2178   19120.5056
    2179   19031.0805
    2180   19450.2884
    2181   19364.6820
    2182   19529.6928
    2183   19534.7247
    2184   19177.3388
    2185   19312.2338
    2186   19479.2062
    2187   19113.8640
    2188   19321.3405
    2189   19339.2504
    2190   19459.5980
    2191   19241.1660
    2192   19190.0993
    2193   19420.4960
    2194   19236.8940
    2195   19403.5028
    2196   19297.1808
    2197   19382.1249
    2198   19549.2842
    2199   19439.4247
    2200   19491.5606
    2201   19295.4766
    2202   19556.9574
    2203   19167.8535
    2204   19441.0653
    2205   19152.5090
    2206   19478.3623
    2207   18880.9279
    2208   19137.2464
    2209   19065.1293
    2210   19382.9518
    2211   19303.0939
    2212   19253.5608
    2213   19289.9804
    2214   19227.8687
    2215   19130.3704
    2216   18873.4664
    2217   19174.8218
    2218   19270.9155
    2219   19277.1759
    2220   19318.0310
    2221   19259.3029
    2222   19030.6146
    2223   19138.3472
    2224   19179.2144
    2225   19262.4284
    2226   19232.5655
    2227   19019.3370
    2228   19445.0143
    2229   19240.0164
    2230   19507.0468
    2231   19559.6204
    2232   19495.6717
    2233   19255.5661
    2234   19648.0606
    2235   19243.6735
    2236   19281.4113
    2237   19444.5388
    2238   19260.8848
    2239   19319.0817
    2240   19282.4660
    2241   19460.6407
    2242   19355.7516
    2243   19287.5805
    2244   19327.4874
    2245   19322.0998
    2246   19213.3083
    2247   19204.2704
    2248   19072.2317
    2249   19208.2113
    2250   18985.5412
    2251   19216.0956
    2252   19152.0473
    2253   19197.7536
    2254   19186.1033
    2255   19018.1926
    2256   19013.4210
    2257   19026.8377
    2258   19085.6275
    2259   18722.5961
    2260   18971.9693
    2261   19174.1298
    2262   18903.6772
    2263   19317.7153
    2264   19245.9958
    2265   19238.4193
    2266   19231.2935
    2267   19024.2816
    2268   19146.1409
    2269   19052.7956
    2270   19273.9470
    2271   19021.3874
    2272   18895.6882
    2273   18999.1857
    2274   19199.1529
    2275   19102.5805
    2276   18900.2030
    2277   19279.7808
    2278   19199.4661
    2279   19269.4096
    2280   19180.7344
    2281   19443.8151
    2282   19475.1825
    2283   19553.9088
    2284   19073.5189
    2285   19015.7277
    2286   19295.4610
    2287   19248.0461
    2288   19090.1265
    2289   19308.0157
    2290   19059.8148
    2291   18975.3546
    2292   19033.1277
    2293   19040.5250
    2294   18970.0320
    2295   18901.1049
    2296   19163.8011
    2297   19133.6745
    2298   19052.6869
    2299   19131.0980
    2300   18867.3093
    2301   18930.6174
    2302   18898.8955
    2303   18870.0504
    2304   18925.9604
    2305   19003.2770
    2306   19060.3486
    2307   18770.7399
    2308   18908.7081
    2309   18838.0985
    2310   18688.7241
    2311   18865.9260
    2312   18933.4285
    2313   18760.4760
    2314   18983.7707
    2315   19047.9504
    2316   18934.2325
    2317   19032.4032
    2318   18927.1685
    2319   18935.1279
    2320   19017.0827
    2321   18961.3725
    2322   18723.1719
    2323   18905.5795
    2324   18925.9529
    2325   18970.2582
    2326   18738.4431
    2327   18981.3830
    2328   19018.1374
    2329   19156.1088
    2330   18988.5192
    2331   19178.5979
    2332   19108.2780
    2333   18999.3958
    2334   18888.9656
    2335   19127.9934
    2336   18981.1173
    2337   18878.6257
    2338   19295.9979
    2339   18686.7151
    2340   18773.9698
    2341   19088.8272
    2342   19019.5598
    2343   18846.1356
    2344   19083.2486
    2345   18992.4433
    2346   19036.6997
    2347   19078.2572
    2348   18942.5583
    2349   19133.8744
    2350   18829.8985
    2351   19030.7423
    2352   19130.4295
    2353   19057.0172
    2354   19006.8861
    2355   18955.0248
    2356   18929.3759
    2357   19007.6711
    2358   19247.6154
    2359   19281.2640
    2360   19193.7282
    2361   18936.8083
    2362   18982.1954
    2363   19251.5742
    2364   19011.1058
    2365   19204.8548
    2366   19235.1695
    2367   19106.9122
    2368   18920.2721
    2369   18970.9951
    2370   18927.7911
    2371   18882.7795
    2372   19342.5565
    2373   19208.7414
    2374   19360.7968
    2375   19139.7239
    2376   19541.1562
    2377   19295.3765
    2378   19138.5417
    2379   19167.1508
    2380   19325.2239
    2381   19475.6559
    2382   19310.1367
    2383   18798.9584
    2384   19206.4016
    2385   19120.2032
    2386   19257.6627
    2387   19148.4962
    2388   19294.0115
    2389   19226.6018
    2390   19365.1791
    2391   19600.8905
    2392   19581.5763
    2393   19599.0855
    2394   19664.2257
    2395   19683.0231
    2396   19625.4571
    2397   19093.0949
    2398   19424.6352
    2399   19580.4124
    2400   19323.5088
    2401   19537.9073
    2402   19142.2169
    2403   19291.1512
    2404   19344.2900
    2405   19171.6814
    2406   19390.6360
    2407   19497.6943
    2408   19535.1284
    2409   19441.1248
    2410   19164.4628
    2411   19665.3834
    2412   19545.5658
    2413   19069.1646
    2414   19191.7899
    2415   19192.5657
    2416   19121.6209
    2417   19170.5611
    2418   19429.6398
    2419   19144.2733
    2420   18916.9544
    2421   19211.1108
    2422   19266.0697
    2423   19358.5557
    2424   19495.7247
    2425   19305.9682
    2426   19301.6309
    2427   19534.9516
    2428   19428.8981
    2429   19082.9933
    2430   19199.6135
    2431   19169.1183
    2432   19363.2494
    2433   19609.0146
    2434   19318.0354
    2435   19321.7159
    2436   19216.5106
    2437   19483.1412
    2438   19365.2303
    2439   19367.0435
    2440   19404.4820
    2441   19585.5026
    2442   19328.0726
    2443   19519.8741
    2444   19627.5125
    2445   19371.4708
    2446   19489.1665
    2447   19345.6666
    2448   19380.2077
    2449   19231.7897
    2450   19625.3313
    2451   19451.6458
    2452   19502.7629
    2453   19411.5195
    2454   19330.3912
    2455   19171.6227
    2456   19606.9582
    2457   19043.6002
    2458   19309.8682
    2459   19476.5986
    2460   19599.6685
    2461   19583.3699
    2462   19468.5527
    2463   19593.1236
    2464   19255.6244
    2465   19598.3010
    2466   19534.6440
    2467   19117.2286
    2468   19682.4041
    2469   19336.1460
    2470   18987.3867
    2471   18752.8768
    2472   18909.0857
    2473   19001.0626
    2474   19495.1362
    2475   19160.6347
    2476   19433.8850
    2477   18994.0372
    2478   19121.2141
    2479   19034.6779
    2480   19301.6644
    2481   19262.6459
    2482   19531.8739
    2483   19575.1288
    2484   19616.1953
    2485   19544.3591
    2486   19623.4081
    2487   19557.8625
    2488   19477.9596
    2489   19508.5079
    2490   19477.9468
    2491   19449.7718
    2492   19177.1953
    2493   19422.9688
    2494   19613.3281
    2495   19383.9050
    2496   19622.2334
    2497   19674.8257
    2498   19544.9670
    2499   19462.7654
    2500   19401.6760
    2501   19205.7023
    2502   19495.5816
    2503   19354.8619
    2504   19373.8065
    2505   19162.3004
    2506   19352.3382
    2507   19193.5432
    2508   19245.4903
    2509   19253.9822
    2510   19330.7607
    2511   19351.2257
    2512   19271.1306
    2513   19690.5349
    2514   19380.1772
    2515   19453.4496
    2516   19531.1897
    2517   19094.5380
    2518   19456.5437
    2519   19274.2210
    2520   19327.6041
    2521   19278.3690
    2522   19244.3473
    2523   19378.2287
    2524   19534.4244
    2525   19388.5841
    2526   19646.8085
    2527   19070.0262
    2528   19325.0642
    2529   19513.9332
    2530   19250.2637
    2531   19538.2171
    2532   19406.3645
    2533   19681.3924
    2534   19435.2942
    2535   19345.0615
    2536   19361.7069
    2537   19129.1729
    2538   19158.7067
    2539   19164.7808
    2540   19273.2727
    2541   19133.7032
    2542   19194.8035
    2543   19342.0384
    2544   19610.6595
    2545   19632.1037
    2546   19383.0039
    2547   19410.4851
    2548   19407.6695
    2549   19408.5142
    2550   19169.4081
    2551   19329.9822
    2552   19091.7300
    2553   19311.6489
    2554   19467.7119
    2555   19255.5623
    2556   19307.5531
    2557   19229.7376
    2558   19611.7919
    2559   19210.1789
    2560   19511.2770
    2561   19313.2765
    2562   19607.0487
    2563   19458.0531
    2564   19747.9077
    2565   19579.7773
    2566   19448.0593
    2567   19307.2360
    2568   19431.6555
    2569   19170.9295
    2570   19356.3108
    2571   19373.8577
    2572   19566.7450
    2573   19224.6336
    2574   19180.3365
    2575   19361.6825
    2576   19374.8625
    2577   18895.4274
    2578   19279.9891
    2579   19204.8021
    2580   19269.0722
    2581   19374.8912
    2582   19475.5143
    2583   19280.3721
    2584   19178.4679
    2585   19170.0386
    2586   19298.4860
    2587   18992.3343
    2588   19105.8872
    2589   19177.9226
    2590   19502.6740
    2591   19142.0552
    2592   19066.8126
    2593   19147.1097
    2594   19333.1831
    2595   19548.4652
    2596   19422.9953
    2597   19431.6311
    2598   19490.9440
    2599   19171.1112
    2600   19354.8455
    2601   19405.3626
    2602   19405.3289
    2603   19192.0573
    2604   19137.2164
    2605   19418.6056
    2606   19644.3032
    2607   19491.4511
    2608   19122.7898
    2609   19443.7527
    2610   19239.6874
    2611   19392.8279
    2612   19364.3339
    2613   19611.7181
    2614   19465.3168
    2615   19127.7134
    2616   19263.2247
    2617   19339.4627
    2618   19500.2235
    2619   19303.2093
    2620   19489.1422
    2621   19385.1928
    2622   19368.7034
    2623   19152.5476
    2624   19213.8026
    2625   19162.2974
    2626   19279.2476
    2627   18954.2168
    2628   18937.4722
    2629   19355.6020
    2630   18984.6363
    2631   19484.3015
    2632   19140.2719
    2633   19342.2670
    2634   19195.7595
    2635   19032.2765
    2636   19267.6022
    2637   19074.9803
    2638   18965.9345
    2639   19403.6008
    2640   19245.6472
    2641   19202.0873
    2642   19196.6275
    2643   19407.0588
    2644   19232.8520
    2645   19082.4442
    2646   19151.4614
    2647   19192.2742
    2648   19294.8037
    2649   19540.5086
    2650   19431.7302
    2651   19411.2658
    2652   19291.7648
    2653   19235.8336
    2654   19066.2003
    2655   18954.6607
    2656   19248.6527
    2657   19266.4129
    2658   19391.0383
    2659   19280.2506
    2660   19189.3988
    2661   19379.2702
    2662   19537.4317
    2663   19207.9383
    2664   19176.4399
    2665   19285.3244
    2666   19639.1226
    2667   18952.1627
    2668   19220.9723
    2669   19526.3125
    2670   19358.0291
    2671   19499.2063
    2672   19488.3367
    2673   19350.8456
    2674   19611.3640
    2675   19315.5596
    2676   19081.1207
    2677   19477.4316
    2678   19411.7121
    2679   19287.8564
    2680   19456.9887
    2681   19309.9002
    2682   19233.3034
    2683   19267.2646
    2684   19049.6967
    2685   19011.1536
    2686   19311.3807
    2687   19154.7916
    2688   19443.6473
    2689   19090.5647
    2690   19292.8836
    2691   19466.6523
    2692   19422.6437
    2693   19322.1945
    2694   19559.3836
    2695   19345.6298
    2696   19211.0958
    2697   19460.7322
    2698   19319.3858
    2699   19375.9500
    2700   19048.6677
    2701   19325.2344
    2702   19321.7844
    2703   19428.0191
    2704   19602.4283
    2705   19550.3479
    2706   19443.8096
    2707   19326.2110
    2708   19295.8180
    2709   19253.8832
    2710   19325.2135
    2711   19104.9358
    2712   19140.8723
    2713   19374.3094
    2714   19459.5565
    2715   19237.8603
    2716   19085.1139
    2717   19198.5817
    2718   19522.8889
    2719   19248.5890
    2720   19565.8071
    2721   19272.4096
    2722   19277.3977
    2723   19137.0349
    2724   19443.6180
    2725   19133.4314
    2726   19186.3711
    2727   19350.4387
    2728   19400.1863
    2729   19400.8417
    2730   19413.6610
    2731   19110.1190
    2732   19476.5216
    2733   19017.6351
    2734   19090.9821
    2735   19105.3890
    2736   19216.6729
    2737   18876.2597
    2738   18981.5398
    2739   19129.9154
    2740   18853.9087
    2741   19117.7905
    2742   19169.8909
    2743   19197.1560
    2744   19229.4104
    2745   19222.9493
    2746   19267.2564
    2747   19139.0131
    2748   19219.0555
    2749   19139.9803
    2750   19181.9066
    2751   19066.3711
    2752   19384.4553
    2753   19347.3591
    2754   19197.3883
    2755   19200.5091
    2756   18891.5150
    2757   19397.9945
    2758   19284.4772
    2759   19327.2206
    2760   18980.2722
    2761   19403.0504
    2762   19136.0852
    2763   18913.5212
    2764   19042.7965
    2765   18843.1487
    2766   19148.3949
    2767   18863.9314
    2768   18997.7163
    2769   18895.5039
    2770   19091.8480
    2771   18905.5379
    2772   18897.6630
    2773   18828.7224
    2774   18952.4161
    2775   19300.9827
    2776   19204.9980
    2777   19300.5762
    2778   19083.7336
    2779   19062.1288
    2780   18994.0471
    2781   19216.0004
    2782   19287.0715
    2783   19141.5058
    2784   18956.3760
    2785   18963.7958
    2786   18980.1273
    2787   19473.6584
    2788   19074.9309
    2789   19026.4729
    2790   19411.7526
    2791   19180.9663
    2792   19087.2871
    2793   19356.5069
    2794   19353.6435
    2795   19600.9613
    2796   19134.1866
    2797   19562.3046
    2798   19273.4261
    2799   19371.7079
    2800   19224.4908
    2801   19270.8065
    2802   19435.7480
    2803   19485.6249
    2804   19607.9724
    2805   19134.6564
    2806   19716.3334
    2807   19398.8529
    2808   19491.9994
    2809   19228.8361
    2810   19033.0099
    2811   18956.2629
    2812   19283.3065
    2813   19339.3404
    2814   19390.7671
    2815   19181.6117
    2816   19096.2228
    2817   19290.0424
    2818   19397.8678
    2819   19163.7381
    2820   19863.1164
    2821   19310.3333
    2822   19261.9074
    2823   19292.1041
    2824   19421.9296
    2825   19208.8615
    2826   19212.2784
    2827   19171.5968
    2828   19266.4990
    2829   19213.2067
    2830   19248.1433
    2831   19248.4525
    2832   19058.5666
    2833   19198.5947
    2834   19312.5633
    2835   19318.6499
    2836   19590.1476
    2837   19499.5673
    2838   19518.2905
    2839   19464.5223
    2840   19247.1724
    2841   19321.9733
    2842   19622.2995
    2843   19443.8940
    2844   19338.3486
    2845   19825.5735
    2846   19581.6504
    2847   19349.2486
    2848   19163.8418
    2849   19203.3035
    2850   19146.0598
    2851   19046.8333
    2852   19417.3683
    2853   18979.7137
    2854   18857.1524
    2855   19205.1173
    2856   19002.4883
    2857   19091.2609
    2858   19178.0211
    2859   19294.4691
    2860   19414.4568
    2861   19334.6598
    2862   19119.6634
    2863   18952.7283
    2864   19059.2319
    2865   19222.4583
    2866   19327.3220
    2867   18960.6920
    2868   19157.5517
    2869   18913.2731
    2870   18956.7245
    2871   19323.3148
    2872   19234.8421
    2873   19471.5616
    2874   19300.0749
    2875   19472.9535
    2876   19175.2642
    2877   19282.5113
    2878   19217.7957
    2879   18964.3828
    2880   19592.0065
    2881   19179.3120
    2882   18956.5327
    2883   19197.8405
    2884   19327.4394
    2885   19164.5017
    2886   19212.7424
    2887   19080.8322
    2888   19511.6133
    2889   19243.6393
    2890   19390.7553
    2891   19110.6977
    2892   19451.2420
    2893   19117.5977
    2894   19114.7649
    2895   19221.0609
    2896   19305.6439
    2897   19290.4337
    2898   19293.6302
    2899   19167.5985
    2900   19120.5834
    2901   19089.2134
    2902   19327.5409
    2903   19325.5499
    2904   19350.5621
    2905   19404.6151
    2906   19198.3519
    2907   18911.8114
    2908   19275.5743
    2909   19175.8643
    2910   19400.4430
    2911   19007.2784
    2912   19283.7656
    2913   19076.5842
    2914   18931.7099
    2915   19126.0155
    2916   19304.0212
    2917   19204.3831
    2918   19237.2652
    2919   19206.6607
    2920   19179.8050
    2921   18968.2155
    2922   19163.8643
    2923   19009.9266
    2924   19218.6569
    2925   19237.3753
    2926   19433.1983
    2927   19225.4461
    2928   19262.8925
    2929   19520.0249
    2930   19740.5187
    2931   19710.9848
    2932   19442.6445
    2933   19704.9009
    2934   19651.2072
    2935   19584.6704
    2936   19617.1981
    2937   19154.9152
    2938   19455.5337
    2939   19606.2340
    2940   19524.7600
    2941   19879.2274
    2942   19589.2419
    2943   19825.5879
    2944   19925.7078
    2945   19538.7720
    2946   19420.9038
    2947   19737.2752
    2948   19576.0424
    2949   19757.6007
    2950   19370.0112
    2951   19208.3533
    2952   19148.0337
    2953   19561.3425
    2954   19620.2534
    2955   19364.6764
    2956   19818.1162
    2957   19516.5954
    2958   19374.7209
    2959   19405.5723
    2960   19733.7823
    2961   19537.7299
    2962   19647.8131
    2963   19604.4982
    2964   19736.7220
    2965   19671.6561
    2966   19529.8819
    2967   19888.1428
    2968   19768.8956
    2969   19796.3602
    2970   19603.5011
    2971   19834.9571
    2972   19592.3704
    2973   19529.1583
    2974   19512.3813
    2975   19416.3518
    2976   19864.8441
    2977   19826.8746
    2978   19275.3963
    2979   19637.6743
    2980   19455.8816
    2981   19701.1470
    2982   19515.4580
    2983   19414.9327
    2984   19443.3159
    2985   19217.9386
    2986   19265.5232
    2987   19577.0827
    2988   19281.8951
    2989   19408.8269
    2990   19173.1854
    2991   19366.1263
    2992   19655.8954
    2993   19322.1385
    2994   19537.6803
    2995   19801.0777
    2996   19500.0104
    2997   19557.7047
    2998   19428.4471
    2999   19663.9579
    3000   19483.7752
    3001   19511.9615
    3002   19627.5284
    3003   19363.9530
    3004   19493.6069
    3005   19433.3631
    3006   19521.0830
    3007   19606.6010
    3008   19292.7542
    3009   19314.0603
    3010   19388.9934
    3011   19513.5425
    3012   19639.1459
    3013   19596.9165
    3014   19464.3272
    3015   19498.9303
    3016   19605.3109
    3017   19717.6335
    3018   19678.2792
    3019   19466.7941
    3020   19796.1517
    3021   19577.8535
    3022   19622.8558
    3023   19757.9831
    3024   19788.6501
    3025   19662.9344
    3026   19558.5093
    3027   19346.7071
    3028   19660.2252
    3029   19470.1641
    3030   19668.9607
    3031   19474.4080
    3032   19558.3538
    3033   19701.5004
    3034   19402.7747
    3035   19794.4617
    3036   19651.0224
    3037   19545.6976
    3038   19482.7328
    3039   19461.2702
    3040   19809.4842
    3041   19526.0522
    3042   19580.1913
    3043   19572.8010
    3044   19411.1253
    3045   19718.0086
    3046   19522.1186
    3047   19490.2311
    3048   19505.4764
    3049   19374.0765
    3050   19777.3837
    3051   19817.8257
    3052   19344.8912
    3053   19538.7108
    3054   19179.3840
    3055   19484.4078
    3056   19661.1056
    3057   19815.7244
    3058   19780.0318
    3059   19926.2841
    3060   19963.3048
    3061   19791.8713
    3062   19745.6162
    3063   19836.5729
    3064   19646.6400
    3065   19908.7712
    3066   19863.5769
    3067   20208.4705
    3068   19926.9069
    3069   19620.9966
    3070   19849.0471
    3071   19721.7883
    3072   19944.1142
    3073   19470.7661
    3074   19949.1346
    3075   19717.2678
    3076   19764.3028
    3077   19842.6157
    3078   19873.7425
    3079   20019.8971
    3080   19842.3466
    3081   19887.1426
    3082   19851.8720
    3083   19567.0344
    3084   19758.3127
    3085   19502.5717
    3086   19601.3743
    3087   19945.2129
    3088   19731.1973
    3089   19454.4369
    3090   19462.8013
    3091   19783.3628
    3092   19680.8808
    3093   19757.6355
    3094   19773.2931
    3095   19678.7174
    3096   19798.5533
    3097   19649.0783
    3098   19589.4452
    3099   19772.1203
    3100   19754.0684
    3101   19629.9467
    3102   19893.9793
    3103   19506.5160
    3104   19588.7023
    3105   19499.6642
    3106   19824.1142
    3107   19258.9172
    3108   19528.7735
    3109   19417.1463
    3110   19435.4990
    3111   19384.4328
    3112   19277.5304
    3113   19287.4974
    3114   19485.5089
    3115   19195.9801
    3116   19396.6208
    3117   19793.7989
    3118   19663.4103
    3119   19350.7168
    3120   19800.7074
    3121   19745.5029
    3122   19429.6816
    3123   19152.6719
    3124   19343.1189
    3125   19382.8494
    3126   19284.8369
    3127   19266.7547
    3128   19545.4790
    3129   19534.1352
    3130   19445.6912
    3131   19472.2732
    3132   19590.7094
    3133   19604.5447
    3134   19427.3937
    3135   19485.5380
    3136   19473.7441
    3137   19520.1895
    3138   19204.8346
    3139   19042.0471
    3140   19245.6859
    3141   19578.9824
    3142   19479.8507
    3143   19748.8564
    3144   20003.7466
    3145   19785.8025
    3146   19739.3894
    3147   19694.8669
    3148   19672.3263
    3149   19716.8775
    3150   19469.7459
    3151   19924.6393
    3152   19696.3591
    3153   19448.0178
    3154   19647.7623
    3155   20009.4921
    3156   19529.2918
    3157   19890.8209
    3158   20115.7195
    3159   19980.9452
    3160   19945.7506
    3161   19793.1113
    3162   19867.3246
    3163   19635.0011
    3164   19596.0643
    3165   19984.0066
    3166   19557.8480
    3167   19933.2831
    3168   20076.0409
    3169   19712.9014
    3170   19553.0995
    3171   19610.6705
    3172   19680.7134
    3173   19763.6151
    3174   19861.0253
    3175   19447.7949
    3176   19396.4556
    3177   19565.5471
    3178   19320.7563
    3179   19442.1052
    3180   19731.3111
    3181   19654.4341
    3182   19789.6856
    3183   19467.7458
    3184   19655.8344
    3185   19395.7526
    3186   19656.5400
    3187   19660.2014
    3188   20046.0761
    3189   19314.6559
    3190   19216.4994
    3191   19520.5731
    3192   19199.7124
    3193   19509.5565
    3194   19604.6535
    3195   19477.7151
    3196   19158.1382
    3197   19534.2403
    3198   19333.2372
    3199   19485.1029
    3200   19201.9877
    3201   19058.9557
    3202   19231.4228
    3203   18814.5691
    3204   19031.8081
    3205   19261.6795
    3206   18949.1588
    3207   19015.6652
    3208   19278.3592
    3209   19355.2616
    3210   19526.5101
    3211   19530.8190
    3212   19134.5427
    3213   19239.1961
    3214   19215.3675
    3215   19290.0369
    3216   19337.4961
    3217   19467.9446
    3218   19230.4461
    3219   19218.3183
    3220   19192.8160
    3221   19570.8208
    3222   19356.6620
    3223   19200.4996
    3224   19256.3205
    3225   19305.7377
    3226   19457.7415
    3227   19108.0736
    3228   19136.0877
    3229   19421.5163
    3230   19191.3638
    3231   19254.9719
    3232   19442.0119
    3233   19497.4620
    3234   19102.1004
    3235   19219.8904
    3236   19377.0449
    3237   19149.5485
    3238   19434.3305
    3239   19275.3165
    3240   19278.5754
    3241   18956.9772
    3242   18992.0362
    3243   19357.4812
    3244   19280.2815
    3245   19051.4310
    3246   19070.7266
    3247   18860.7642
    3248   19127.6025
    3249   18944.0131
    3250   18788.3590
    3251   18801.4141
    3252   19065.5650
    3253   18964.7289
    3254   19057.2540
    3255   18847.6884
    3256   18970.3895
    3257   18763.0681
    3258   18762.1657
    3259   18781.1188
    3260   19066.6084
    3261   18677.5093
    3262   18627.4564
    3263   18446.4946
    3264   18624.9759
    3265   18939.5732
    3266   18727.7237
    3267   18648.4001
    3268   18676.1865
    3269   19156.9563
    3270   18960.6107
    3271   18994.0095
    3272   18878.9788
    3273   18972.4286
    3274   18639.8500
    3275   18838.3148
    3276   18641.9247
    3277   18798.5164
    3278   18658.7143
    3279   18769.5296
    3280   18708.8800
    3281   18848.7782
    3282   18888.4260
    3283   18553.1730
    3284   18965.2234
    3285   18789.7583
    3286   18839.7503
    3287   18932.3177
    3288   19294.8924
    3289   19322.0654
    3290   19189.0187
    3291   19230.1945
    3292   19128.3194
    3293   19038.2368
    3294   19331.0148
    3295   19215.4402
    3296   19615.4398
    3297   19317.0647
    3298   19146.6706
    3299   19370.2289
    3300   19021.9681
    3301   19077.8475
    3302   19447.2348
    3303   19292.6795
    3304   19459.4090
    3305   19579.7717
    3306   19033.5906
    3307   19210.8778
    3308   18844.1918
    3309   19159.0714
    3310   18940.4254
    3311   19037.2299
    3312   19265.9432
    3313   19385.6608
    3314   19104.5749
    3315   19264.6123
    3316   19077.4993
    3317   18809.0113
    3318   19472.7024
    3319   19006.7126
    3320   19509.1907
    3321   19180.8388
    3322   19264.6412
    3323   19318.6227
    3324   19134.2836
    3325   19404.1455
    3326   19449.2658
    3327   19314.7404
    3328   19315.3533
    3329   19462.4011
    3330   19333.6823
    3331   19309.2306
    3332   19147.5659
    3333   18965.8257
    3334   19534.2982
    3335   19307.5056
    3336   19396.0080
    3337   19287.5008
    3338   19354.8970
    3339   19424.6769
    3340   19646.4840
    3341   19624.2857
    3342   19715.6560
    3343   19162.5820
    3344   19531.9474
    3345   19076.8815
    3346   19429.6305
    3347   19233.0191
    3348   19707.2752
    3349   19331.6310
    3350   19512.2985
    3351   19409.6494
    3352   19304.8023
    3353   19355.4382
    3354   19472.0356
    3355   19270.0684
    3356   19347.6149
    3357   19565.2474
    3358   19525.4581
    3359   19254.2355
    3360   19226.0372
    3361   19211.8631
    3362   19546.0649
    3363   19125.8523
    3364   19394.6357
    3365   19389.8386
    3366   19448.8550
    3367   19051.0778
    3368   19321.4337
    3369   19496.8704
    3370   19388.6504
    3371   19333.0956
    3372   19358.9069
    3373   19736.6811
    3374   19416.1526
    3375   19626.1765
    3376   19540.7522
    3377   19659.3117
    3378   19142.1817
    3379   19475.7921
    3380   19511.1250
    3381   19094.1962
    3382   19414.0467
    3383   19300.0792
    3384   19156.3621
    3385   19454.8213
    3386   19283.4606
    3387   19526.4882
    3388   19366.3766
    3389   19375.0725
    3390   19464.5608
    3391   19205.0642
    3392   19073.7850
    3393   19459.7065
    3394   19258.6267
    3395   19086.0103
    3396   19158.3606
    3397   19410.6142
    3398   19327.5455
    3399   19215.6547
    3400   19059.1949
    3401   19428.5066
    3402   19127.3748
    3403   19404.9440
    3404   19185.0272
    3405   19353.7747
    3406   19277.4166
    3407   19474.5804
    3408   19437.9754
    3409   19292.8453
    3410   19228.8870
    3411   19331.2298
    3412   19343.0840
    3413   19438.5216
    3414   19267.4312
    3415   19256.4970
    3416   19318.8263
    3417   19387.9107
    3418   19540.0951
    3419   19268.7996
    3420   19175.8364
    3421   19359.7115
    3422   19418.9154
    3423   19776.5512
    3424   19731.5639
    3425   19606.2439
    3426   19852.1528
    3427   19535.2461
    3428   19429.1547
    3429   19446.9595
    3430   19415.7138
    3431   19723.3806
    3432   19542.3946
    3433   19304.6163
    3434   19477.3553
    3435   19068.7828
    3436   19193.0622
    3437   19254.6645
    3438   19236.4375
    3439   19730.1975
    3440   19294.4059
    3441   19535.4037
    3442   19399.2119
    3443   19613.1542
    3444   19599.0947
    3445   19474.4615
    3446   19366.0474
    3447   19805.4865
    3448   19633.3397
    3449   19137.0664
    3450   19687.4689
    3451   19688.7657
    3452   19518.7304
    3453   19427.4512
    3454   19210.4573
    3455   19325.0685
    3456   19342.5701
    3457   19581.2226
    3458   19198.7002
    3459   19438.6281
    3460   19553.6145
    3461   19523.5579
    3462   19233.7672
    3463   19330.4132
    3464   19186.0271
    3465   19515.8270
    3466   19336.0684
    3467   19479.7464
    3468   19675.5929
    3469   19150.0910
    3470   19548.4293
    3471   19387.0556
    3472   19575.8055
    3473   19320.2198
    3474   19211.8271
    3475   19104.6154
    3476   19269.7290
    3477   19331.9662
    3478   19583.5780
    3479   19070.1741
    3480   19121.8826
    3481   19189.0885
    3482   19179.8237
    3483   19018.0951
    3484   19429.5257
    3485   19379.5336
    3486   19149.5936
    3487   19107.5688
    3488   19158.4025
    3489   19223.1305
    3490   19116.8293
    3491   19280.5243
    3492   19133.5217
    3493   19356.6853
    3494   19442.5720
    3495   19219.5400
    3496   19404.4263
    3497   19233.3674
    3498   19345.2970
    3499   19338.7648
    3500   19334.6880
    3501   19556.0692
    3502   19311.3573
    3503   19524.9150
    3504   19714.4793
    3505   19395.7291
    3506   19213.3890
    3507   19394.3411
    3508   19261.0963
    3509   19316.5048
    3510   19258.0062
    3511   19463.9761
    3512   19392.7143
    3513   19390.1849
    3514   19180.8740
    3515   19273.6428
    3516   19220.4793
    3517   19449.7509
    3518   19610.3950
    3519   19801.3163
    3520   19406.0739
    3521   19431.9366
    3522   19658.6613
    3523   19469.7510
    3524   19552.6821
    3525   19401.4536
    3526   19696.6853
    3527   19762.0446
    3528   19434.2182
    3529   19336.2627
    3530   19381.6739
    3531   19156.9370
    3532   19115.3100
    3533   19241.7327
    3534   19223.4948
    3535   19013.7489
    3536   18981.7628
    3537   19251.9217
    3538   19481.6030
    3539   19536.1350
    3540   19591.8219
    3541   19440.8204
    3542   19529.0667
    3543   19535.7042
    3544   19444.1457
    3545   19394.8967
    3546   19569.2659
    3547   19570.6384
    3548   19594.1789
    3549   19558.2333
    3550   19582.3820
    3551   19670.3861
    3552   19493.3201
    3553   19713.6268
    3554   19425.3579
    3555   19246.3995
    3556   19290.9320
    3557   19362.7048
    3558   19510.8982
    3559   19567.0712
    3560   19426.1015
    3561   19598.1750
    3562   19380.2012
    3563   19099.8532
    3564   19315.5246
    3565   19028.8767
    3566   19556.4522
    3567   19443.5651
    3568   19218.3721
    3569   19210.9226
    3570   19287.9881
    3571   19224.0568
    3572   19312.1737
    3573   19165.4978
    3574   19079.3394
    3575   19265.5091
    3576   19277.5190
    3577   19241.4157
    3578   19240.6233
    3579   19112.1411
    3580   19353.4218
    3581   19208.5573
    3582   19244.6096
    3583   19196.3199
    3584   19370.1685
    3585   19431.0174
    3586   19048.5775
    3587   19290.1476
    3588   19337.6601
    3589   19064.4790
    3590   19099.0909
    3591   19001.2855
    3592   18906.1659
    3593   19133.1576
    3594   19295.0947
    3595   19209.8878
    3596   19499.0804
    3597   19367.3881
    3598   19153.1885
    3599   19240.4575
    3600   19388.0495
    3601   19539.1012
    3602   19399.8402
    3603   19634.4753
    3604   19563.7748
    3605   19856.5025
    3606   19514.1616
    3607   19604.2814
    3608   19397.8461
    3609   19545.1040
    3610   19540.2115
    3611   19338.1577
    3612   19504.0655
    3613   19463.7890
    3614   19383.3642
    3615   19539.7738
    3616   19483.5556
    3617   19463.5111
    3618   19367.9428
    3619   19531.3488
    3620   19754.2324
    3621   19634.6191
    3622   19465.8715
    3623   19433.4147
    3624   19298.8921
    3625   19450.8371
    3626   19812.0981
    3627   19625.5577
    3628   19751.2520
    3629   19923.6925
    3630   19800.3364
    3631   19693.0855
    3632   19575.6324
    3633   19677.2247
    3634   19663.0765
    3635   19866.6886
    3636   19665.2903
    3637   19640.0458
    3638   19568.9378
    3639   19503.5665
    3640   19429.3435
    3641   19546.5140
    3642   19479.9812
    3643   19648.7865
    3644   19653.7943
    3645   19472.3425
    3646   19569.0651
    3647   19594.5912
    3648   19328.3927
    3649   19556.0149
    3650   19792.2464
    3651   19747.5426
    3652   19680.8500
    3653   19860.8781
    3654   19708.4615
    3655   19549.1767
    3656   19482.2059
    3657   19568.8200
    3658   19522.6994
    3659   19687.7815
    3660   19342.9265
    3661   19214.8774
    3662   19744.6185
    3663   19272.6817
    3664   19489.7150
    3665   19718.5759
    3666   19590.6586
    3667   19371.0540
    3668   19668.3034
    3669   19488.3452
    3670   19309.4240
    3671   19429.6562
    3672   19099.4157
    3673   19346.1068
    3674   19310.6070
    3675   19551.8353
    3676   19596.9530
    3677   19695.9957
    3678   19664.6822
    3679   19482.1791
    3680   19181.8103
    3681   19511.4238
    3682   19395.8278
    3683   19566.3028
    3684   19827.3223
    3685   19536.0960
    3686   19662.4529
    3687   19737.9805
    3688   20017.0045
    3689   19715.2845
    3690   19448.0512
    3691   19792.2709
    3692   19571.9199
    3693   19751.4879
    3694   19611.4578
    3695   19675.3887
    3696   19965.7499
    3697   19723.7337
    3698   19536.5317
    3699   19457.9656
    3700   19787.4833
    3701   19472.4016
    3702   19313.9433
    3703   19177.9442
    3704   19276.2016
    3705   19269.7217
    3706   19816.6287
    3707   19445.0577
    3708   19181.2549
    3709   19466.3086
    3710   19578.0071
    3711   19525.4931
    3712   19836.1881
    3713   19253.7616
    3714   19541.1026
    3715   19392.6646
    3716   19803.2916
    3717   19501.1362
    3718   19542.1287
    3719   19771.1197
    3720   19600.6422
    3721   19296.6637
    3722   19426.9105
    3723   19568.0148
    3724   19067.7677
    3725   19338.0855
    3726   19743.8547
    3727   19234.9768
    3728   19116.0219
    3729   19411.4920
    3730   19430.3277
    3731   19419.0254
    3732   19417.4418
    3733   19628.4507
    3734   19449.1168
    3735   19315.9314
    3736   19398.5011
    3737   19478.4978
    3738   19444.8863
    3739   19122.4788
    3740   19461.6687
    3741   19272.1708
    3742   19470.8249
    3743   19631.4484
    3744   19674.0630
    3745   19388.1308
    3746   19485.7855
    3747   19514.7789
    3748   19327.7530
    3749   19363.1407
    3750   19282.4083
    3751   19501.4746
    3752   19388.2401
    3753   19245.5736
    3754   19421.2053
    3755   19705.5820
    3756   19480.5589
    3757   19513.3415
    3758   19493.7607
    3759   19874.7044
    3760   19666.4375
    3761   19448.8892
    3762   19193.2531
    3763   19365.5432
    3764   19301.9930
    3765   19234.2329
    3766   19683.0682
    3767   19650.9167
    3768   19213.2943
    3769   19347.1971
    3770   19375.5746
    3771   19627.3983
    3772   19253.9601
    3773   19361.6846
    3774   19569.1122
    3775   19465.5998
    3776   19353.6436
    3777   19212.4466
    3778   19005.6090
    3779   19050.5032
    3780   19252.8697
    3781   19291.5429
    3782   19464.0276
    3783   19372.9639
    3784   19593.4918
    3785   19359.9067
    3786   19573.1343
    3787   19479.5163
    3788   19423.6853
    3789   19219.1153
    3790   19177.8969
    3791   19178.5832
    3792   19197.0018
    3793   19063.3767
    3794   19111.6701
    3795   19007.5596
    3796   19163.5967
    3797   19149.5155
    3798   19176.5729
    3799   18798.2260
    3800   18656.6841
    3801   19133.4563
    3802   18971.5006
    3803   18997.2781
    3804   18990.9225
    3805   19012.1102
    3806   18876.0986
    3807   19215.4941
    3808   19441.2530
    3809   19357.1142
    3810   19296.8930
    3811   19042.7601
    3812   19221.6569
    3813   19274.9691
    3814   19308.6464
    3815   19378.3510
    3816   19535.2203
    3817   19365.5670
    3818   19051.9446
    3819   19125.0244
    3820   19329.3011
    3821   19192.9431
    3822   19115.7914
    3823   19154.2401
    3824   19484.1970
    3825   19124.7458
    3826   19250.7491
    3827   19302.4810
    3828   19191.1524
    3829   19130.2748
    3830   19379.0245
    3831   19306.6288
    3832   19315.8790
    3833   19332.0229
    3834   19124.6598
    3835   19330.3035
    3836   19031.8120
    3837   19268.8273
    3838   19014.8380
    3839   19379.6008
    3840   19229.3155
    3841   18937.1570
    3842   19292.2387
    3843   19211.8456
    3844   19080.1487
    3845   19213.6170
    3846   18922.2229
    3847   19170.1296
    3848   19151.6299
    3849   19097.9709
    3850   18968.5085
    3851   18913.6286
    3852   18946.2548
    3853   18911.5608
    3854   18915.7574
    3855   18980.6838
    3856   19104.3244
    3857   19266.0916
    3858   19270.0853
    3859   19204.9408
    3860   19174.4042
    3861   19503.1309
    3862   19447.4927
    3863   19401.0688
    3864   19157.7429
    3865   19301.4463
    3866   19074.2534
    3867   19087.9117
    3868   19360.0258
    3869   19267.3847
    3870   19326.0610
    3871   19214.0964
    3872   19245.4620
    3873   19090.6328
    3874   19396.2796
    3875   19300.6160
    3876   19156.6101
    3877   19340.5574
    3878   19554.7093
    3879   19113.1106
    3880   19014.5972
    3881   19091.3837
    3882   19080.1473
    3883   18931.0565
    3884   19227.7050
    3885   19287.8881
    3886   19146.2065
    3887   19678.9029
    3888   19187.5317
    3889   19183.2385
    3890   19359.8174
    3891   19090.1560
    3892   19273.7247
    3893   19275.3101
    3894   19146.8564
    3895   19081.1740
    3896   18960.3493
    3897   19184.3868
    3898   19307.9510
    3899   19358.1012
    3900   18960.4327
    3901   19349.4757
    3902   19216.6307
    3903   19280.6256
    3904   19253.8680
    3905   19125.0178
    3906   19090.1887
    3907   19226.9755
    3908   19101.3700
    3909   19271.7985
    3910   19426.6963
    3911   19342.5023
    3912   19485.7612
    3913   19263.4420
    3914   19233.9548
    3915   19319.8111
    3916   19424.4093
    3917   19068.5961
    3918   19117.1446
    3919   18980.6723
    3920   19123.4116
    3921   19228.1227
    3922   18987.7491
    3923   18995.3767
    3924   19315.4774
    3925   19194.9899
    3926   19456.6270
    3927   19232.7390
    3928   19281.0360
    3929   19354.0052
    3930   19282.7175
    3931   19017.5723
    3932   18894.5818
    3933   19153.8759
    3934   18939.1759
    3935   19135.0209
    3936   19223.8935
    3937   18992.9444
    3938   19110.0141
    3939   19269.0670
    3940   18947.5954
    3941   18775.2989
    3942   19189.2546
    3943   19144.6303
    3944   19162.3224
    3945   19092.4406
    3946   19114.6853
    3947   19020.4002
    3948   19117.7605
    3949   19290.5368
    3950   19105.6276
    3951   19009.6234
    3952   19125.9156
    3953   18946.9168
    3954   18907.6171
    3955   18958.6300
    3956   18989.3630
    3957   19039.2436
    3958   19285.5766
    3959   19013.8150
    3960   19031.9863
    3961   18983.1427
    3962   18728.0991
    3963   18718.0066
    3964   18638.7886
    3965   18820.2861
    3966   18924.9639
    3967   18818.1005
    3968   18721.7299
    3969   18559.7456
    3970   18525.1970
    3971   18887.2382
    3972   19256.3843
    3973   18884.1357
    3974   18907.5075
    3975   19007.9887
    3976   18677.5928
    3977   19021.3122
    3978   19028.8238
    3979   19026.7636
    3980   18845.5782
    3981   18879.6844
    3982   18679.7922
    3983   18811.0449
    3984   18764.6200
    3985   18929.3383
    3986   18911.6178
    3987   18839.6435
    3988   18750.9958
    3989   18634.8959
    3990   18957.2765
    3991   19047.9820
    3992   18915.6926
    3993   18665.5875
    3994   18708.4899
    3995   18484.2286
    3996   18730.8951
    3997   18676.0951
    3998   18656.5868
    3999   18688.0647
    4000   18959.7184
    4001   18855.3339
    4002   18686.6301
    4003   18807.9686
    4004   18625.7554
    4005   18493.6070
    4006   18666.4569
    4007   18699.5033
    4008   18773.0065
    4009   18628.5112
    4010   18883.3514
    4011   18794.3500
    4012   18763.3014
    4013   18924.5619
    4014   18601.1159
    4015   18893.5031
    4016   18927.8974
    4017   18948.4643
    4018   18809.3204
    4019   19030.1670
    4020   18854.4714
    4021   18804.0096
    4022   18858.4698
    4023   18617.6005
    4024   18654.9445
    4025   18933.3191
    4026   18610.0499
    4027   18797.2755
    4028   19024.8776
    4029   18946.5064
    4030   19158.5901
    4031   18681.0930
    4032   18698.9684
    4033   18673.6999
    4034   18762.4742
    4035   18632.6206
    4036   19039.6129
    4037   18903.7061
    4038   19137.8413
    4039   18989.2203
    4040   19326.7071
    4041   19130.6989
    4042   19051.5818
    4043   18913.0291
    4044   19231.4046
    4045   19011.6179
    4046   18958.5844
    4047   19258.1091
    4048   19160.8858
    4049   18764.4162
    4050   18660.5483
    4051   18703.7604
    4052   18778.1881
    4053   18798.8550
    4054   18961.9494
    4055   18993.8394
    4056   18801.1836
    4057   19234.5121
    4058   18896.1597
    4059   19258.6780
    4060   18775.2706
    4061   18784.5353
    4062   18461.8971
    4063   18489.6165
    4064   18478.5579
    4065   19023.7497
    4066   18633.8209
    4067   18843.7962
    4068   18647.3863
    4069   19046.4220
    4070   18795.8390
    4071   18829.1280
    4072   18906.1384
    4073   18732.8643
    4074   19073.0036
    4075   19214.9194
    4076   19103.9470
    4077   19038.5906
    4078   18766.3132
    4079   19148.6072
    4080   18884.5933
    4081   18760.4765
    4082   18818.2844
    4083   18978.5444
    4084   19103.9283
    4085   19132.6877
    4086   18901.0542
    4087   19078.5785
    4088   18877.8003
    4089   19001.7467
    4090   19038.7487
    4091   19246.4421
    4092   18855.4590
    4093   19011.3860
    4094   18968.1880
    4095   18919.0530
    4096   19219.9271
    4097   19241.5774
    4098   18906.0140
    4099   19048.8233
    4100   19142.5697
    4101   18792.9732
    4102   19238.7839
    4103   19433.8601
    4104   19235.4969
    4105   19325.6154
    4106   19059.4875
    4107   19011.1335
    4108   19190.7103
    4109   19245.4473
    4110   19094.4682
    4111   19069.4227
    4112   19078.4696
    4113   18973.1999
    4114   19027.6066
    4115   18950.5892
    4116   18976.3536
    4117   19214.1816
    4118   19020.5055
    4119   19092.8596
    4120   18934.7938
    4121   18981.8236
    4122   19174.8228
    4123   18906.9981
    4124   19255.4683
    4125   19098.7066
    4126   19204.8059
    4127   19011.0928
    4128   19046.0247
    4129   19175.7957
    4130   19137.2884
    4131   19257.8490
    4132   18915.5988
    4133   19168.6355
    4134   18929.1766
    4135   19072.4850
    4136   19104.9533
    4137   19271.4684
    4138   18976.6803
    4139   19153.3260
    4140   18954.2448
    4141   19328.7793
    4142   18942.9686
    4143   18860.3947
    4144   18786.9367
    4145   18948.6857
    4146   18674.3130
    4147   18938.3420
    4148   18599.4985
    4149   18956.4513
    4150   18985.1137
    4151   19055.8041
    4152   19026.8592
    4153   19151.2513
    4154   19172.5004
    4155   19200.6521
    4156   19062.5755
    4157   18889.8669
    4158   18921.0516
    4159   19066.6101
    4160   19146.9134
    4161   18901.6041
    4162   18904.1768
    4163   19189.9936
    4164   19036.1082
    4165   19040.0019
    4166   19296.1104
    4167   19119.7587
    4168   19218.3245
    4169   19309.2963
    4170   18967.9911
    4171   19189.3301
    4172   19072.1836
    4173   18790.4441
    4174   19149.4455
    4175   18912.4140
    4176   19305.9927
    4177   18997.1729
    4178   19029.3534
    4179   19024.4954
    4180   19161.8924
    4181   18902.9897
    4182   18977.6345
    4183   19264.7225
    4184   19224.4794
    4185   19294.0413
    4186   19020.1797
    4187   19280.0705
    4188   19068.1682
    4189   19266.3105
    4190   19234.1126
    4191   18804.2809
    4192   19018.0381
    4193   18865.9510
    4194   19319.7594
    4195   19026.7415
    4196   19022.2582
    4197   19018.0191
    4198   19105.4244
    4199   19117.5010
    4200   19090.5310
    4201   19170.5274
    4202   19439.0866
    4203   19316.9567
    4204   19013.2771
    4205   18974.0770
    4206   19303.0107
    4207   19076.0455
    4208   19198.1405
    4209   19010.5551
    4210   19078.5724
    4211   18992.8201
    4212   18844.1134
    4213   19203.3519
    4214   19330.9548
    4215   19359.0393
    4216   19119.3317
    4217   19074.0529
    4218   19114.7724
    4219   19299.6416
    4220   18969.8005
    4221   19194.7403
    4222   18685.0781
    4223   19113.4095
    4224   19409.3310
    4225   19042.9720
    4226   18862.8751
    4227   19088.8776
    4228   19491.4009
    4229   19423.4084
    4230   19225.4190
    4231   19450.6940
    4232   19589.0163
    4233   19390.7929
    4234   19377.8919
    4235   19391.6957
    4236   19684.0334
    4237   19335.6528
    4238   19460.7871
    4239   19623.9564
    4240   19351.5410
    4241   19302.4143
    4242   19501.3654
    4243   19503.8745
    4244   19420.4886
    4245   19477.4750
    4246   19378.1626
    4247   19415.8898
    4248   19430.2621
    4249   19469.2516
    4250   19502.0048
    4251   19539.7224
    4252   19485.9050
    4253   19412.7451
    4254   19501.8451
    4255   19485.3569
    4256   19407.7540
    4257   19404.9408
    4258   19310.2010
    4259   19553.5846
    4260   19396.3528
    4261   19124.9734
    4262   19306.4166
    4263   19139.8140
    4264   19452.9979
    4265   19371.4134
    4266   18943.4907
    4267   19190.3757
    4268   19372.5076
    4269   19323.5823
    4270   19726.6559
    4271   19276.2347
    4272   19191.5266
    4273   19289.3083
    4274   19391.3047
    4275   19318.7655
    4276   19100.0322
    4277   19393.7039
    4278   19126.9566
    4279   19189.9083
    4280   18983.4017
    4281   18764.5209
    4282   18932.7891
    4283   19251.7288
    4284   19222.1228
    4285   19182.9522
    4286   19394.9341
    4287   19254.7183
    4288   19424.9052
    4289   19656.9570
    4290   19174.2015
    4291   19282.6197
    4292   19178.5304
    4293   19477.8180
    4294   19091.4962
    4295   19389.9149
    4296   19267.8046
    4297   19062.7364
    4298   19239.0052
    4299   19143.9479
    4300   19359.8085
    4301   18998.2251
    4302   19321.3905
    4303   19398.0348
    4304   19207.6608
    4305   19044.6370
    4306   19563.6735
    4307   19507.0135
    4308   19172.3783
    4309   19226.4238
    4310   19275.6355
    4311   19180.0188
    4312   19610.5637
    4313   19376.0957
    4314   19794.8806
    4315   19392.3076
    4316   19351.2311
    4317   19131.6071
    4318   19044.2729
    4319   18904.9612
    4320   18909.9835
    4321   19377.7912
    4322   18893.6998
    4323   19230.5898
    4324   19312.4554
    4325   18923.5933
    4326   19153.7766
    4327   19442.9590
    4328   19128.7727
    4329   18889.0960
    4330   19061.5901
    4331   19243.4641
    4332   19067.8081
    4333   19272.0841
    4334   19220.3759
    4335   19066.5854
    4336   19202.5720
    4337   19408.1604
    4338   19242.9017
    4339   19349.2862
    4340   19306.8173
    4341   19386.5498
    4342   19084.0927
    4343   19262.1237
    4344   19123.0622
    4345   19461.9511
    4346   19575.8352
    4347   19242.9687
    4348   19215.6975
    4349   19430.6549
    4350   19461.5447
    4351   19417.8426
    4352   19497.6868
    4353   19321.0479
    4354   19537.7652
    4355   19251.6276
    4356   19405.6588
    4357   19642.5390
    4358   19415.3772
    4359   19680.5356
    4360   19729.3580
    4361   19166.9195
    4362   19394.8938
    4363   19403.1777
    4364   19759.5512
    4365   19319.6233
    4366   19133.4454
    4367   19468.7936
    4368   18951.0859
    4369   18850.1280
    4370   19202.2635
    4371   19181.4981
    4372   19067.8136
    4373   18903.3558
    4374   19150.2648
    4375   19128.2185
    4376   19261.5237
    4377   19201.3189
    4378   18906.4212
    4379   19235.7739
    4380   18684.5040
    4381   19217.4893
    4382   19386.2675
    4383   19345.6462
    4384   19145.1057
    4385   19235.9343
    4386   19132.3532
    4387   19181.4022
    4388   19206.7851
    4389   18908.8927
    4390   19040.8523
    4391   19085.9292
    4392   19094.6221
    4393   18945.4983
    4394   19018.2402
    4395   19261.7707
    4396   19054.1370
    4397   19021.8787
    4398   18769.1086
    4399   19093.1371
    4400   18684.6025
    4401   19214.3136
    4402   19047.2148
    4403   18743.9270
    4404   19210.8597
    4405   18949.7448
    4406   18952.6430
    4407   19077.5129
    4408   18886.5673
    4409   19266.4314
    4410   19203.8939
    4411   19161.2474
    4412   18848.8398
    4413   19505.7310
    4414   18659.5878
    4415   18735.4846
    4416   19214.2744
    4417   19132.9723
    4418   19329.1115
    4419   19411.7736
    4420   19321.5113
    4421   19042.7505
    4422   18997.5849
    4423   18871.0546
    4424   19112.1399
    4425   19008.2489
    4426   19003.4938
    4427   18757.1863
    4428   19005.5174
    4429   18957.6829
    4430   18738.8241
    4431   18799.8346
    4432   18831.6686
    4433   18782.9709
    4434   18957.8886
    4435   18655.7589
    4436   18871.9401
    4437   19133.6784
    4438   18975.3624
    4439   18875.0793
    4440   18724.8677
    4441   19109.9372
    4442   18813.9573
    4443   19313.1036
    4444   19198.6811
    4445   19307.3423
    4446   19412.2700
    4447   19172.1126
    4448   19161.4345
    4449   19172.6090
    4450   18968.6200
    4451   18980.0927
    4452   18895.6425
    4453   18889.7888
    4454   18829.1227
    4455   19126.6042
    4456   18938.6198
    4457   18931.3890
    4458   18743.5619
    4459   18976.8824
    4460   18583.4171
    4461   18912.6545
    4462   18673.3930
    4463   18797.0211
    4464   18616.9397
    4465   18827.1618
    4466   18838.4021
    4467   18749.5552
    4468   18812.7104
    4469   18878.6900
    4470   18637.5903
    4471   19102.1343
    4472   18651.0398
    4473   18797.6945
    4474   18680.7289
    4475   18417.5821
    4476   18959.4666
    4477   18356.4142
    4478   18714.5398
    4479   18700.6123
    4480   18909.9706
    4481   18665.3685
    4482   18679.4933
    4483   18933.3448
    4484   18869.1775
    4485   18847.7513
    4486   18882.5122
    4487   19065.0267
    4488   18716.1134
    4489   18981.5426
    4490   18719.6413
    4491   18751.1093
    4492   18935.1763
    4493   18492.7524
    4494   18491.8505
    4495   18522.6617
    4496   18690.0879
    4497   18871.1010
    4498   18469.6086
    4499   18928.0496
    4500   18826.0488
    4501   18828.7280
    4502   18628.8501
    4503   18609.9063
    4504   18851.1714
    4505   18881.7080
    4506   18791.4897
    4507   18800.0531
    4508   19098.0374
    4509   19093.7520
    4510   19045.0704
    4511   18894.6471
    4512   19023.7563
    4513   18817.3982
    4514   19033.3296
    4515   18805.5514
    4516   18721.8135
    4517   19004.2213
    4518   18860.5078
    4519   18567.1692
    4520   18650.5750
    4521   18878.2168
    4522   18598.2869
    4523   18968.1934
    4524   18623.7828
    4525   18773.5960
    4526   18641.3284
    4527   18804.5372
    4528   18985.5601
    4529   18898.4356
    4530   18543.2754
    4531   18888.4231
    4532   18745.4165
    4533   18485.9963
    4534   18376.9507
    4535   18630.3335
    4536   18478.9169
    4537   18341.0770
    4538   18184.3663
    4539   18652.1781
    4540   18516.0551
    4541   18368.3716
    4542   18234.6042
    4543   18176.5626
    4544   18056.8146
    4545   18365.2861
    4546   18316.1618
    4547   18371.8136
    4548   18451.4799
    4549   18156.5295
    4550   18436.9414
    4551   18518.1719
    4552   18305.1937
    4553   18536.8476
    4554   18645.3189
    4555   18407.0646
    4556   18387.5552
    4557   18760.1544
    4558   18381.3122
    4559   18503.4240
    4560   18687.8158
    4561   18574.1282
    4562   18456.4837
    4563   18401.4863
    4564   18743.6291
    4565   18381.4380
    4566   18690.2581
    4567   18505.6230
    4568   18516.6669
    4569   18247.4731
    4570   18664.8060
    4571   18442.4807
    4572   18568.2508
    4573   18276.4298
    4574   18618.1109
    4575   18498.1162
    4576   18928.2314
    4577   18828.9658
    4578   18828.9740
    4579   18833.7185
    4580   18514.0502
    4581   18434.3469
    4582   18948.3735
    4583   18815.8845
    4584   18723.8868
    4585   18551.1198
    4586   18563.5512
    4587   18432.8355
    4588   18353.7266
    4589   18320.9817
    4590   18414.6251
    4591   18480.7035
    4592   18503.6259
    4593   18405.3245
    4594   18416.3989
    4595   18662.1785
    4596   18249.0829
    4597   18150.0941
    4598   18372.2135
    4599   18326.9472
    4600   18341.8224
    4601   18404.9372
    4602   18116.5685
    4603   18516.4066
    4604   18464.6115
    4605   18353.2308
    4606   18311.5896
    4607   18419.9689
    4608   18328.7202
    4609   18080.9097
    4610   18243.5519
    4611   18371.6632
    4612   18423.9969
    4613   18871.3725
    4614   18662.4501
    4615   18707.6094
    4616   18736.1893
    4617   18356.6524
    4618   18782.6474
    4619   18548.4420
    4620   19193.4799
    4621   18720.5015
    4622   18773.6306
    4623   18375.4040
    4624   18715.1036
    4625   18567.9202
    4626   18757.1406
    4627   18295.0177
    4628   18664.0176
    4629   18316.4327
    4630   18852.2227
    4631   18476.6189
    4632   18911.7300
    4633   18304.8030
    4634   18774.1656
    4635   18820.1427
    4636   18781.5784
    4637   18562.2373
    4638   18914.9230
    4639   18661.3338
    4640   18548.3175
    4641   18636.4694
    4642   18180.9146
    4643   18261.3550
    4644   18494.4531
    4645   18448.7838
    4646   18998.9217
    4647   18692.1802
    4648   18408.1353
    4649   18490.3802
    4650   18287.7782
    4651   18405.7150
    4652   18355.3940
    4653   18420.4271
    4654   18237.4985
    4655   18804.8745
    4656   18407.8556
    4657   18307.8158
    4658   18465.7886
    4659   18147.8629
    4660   18428.7465
    4661   18564.4320
    4662   18426.9687
    4663   18433.7207
    4664   18388.9771
    4665   18679.0051
    4666   18781.0207
    4667   18910.1929
    4668   18579.2097
    4669   18727.6921
    4670   18779.2059
    4671   18595.6044
    4672   18438.7172
    4673   18551.2994
    4674   18594.1122
    4675   18389.4181
    4676   18699.7219
    4677   18966.2386
    4678   18737.9255
    4679   18544.7447
    4680   18612.9251
    4681   18665.3114
    4682   18743.0513
    4683   18621.5914
    4684   18519.1508
    4685   18526.4015
    4686   18446.7307
    4687   18430.7187
    4688   18658.6188
    4689   18636.8081
    4690   18746.8691
    4691   18692.6567
    4692   18880.9791
    4693   18655.2422
    4694   18766.9150
    4695   18788.7483
    4696   18612.9947
    4697   18552.4927
    4698   18871.8497
    4699   18585.7412
    4700   18780.7239
    4701   18834.5085
    4702   18364.0130
    4703   18694.5406
    4704   18663.5586
    4705   18841.7981
    4706   18723.8594
    4707   18727.6773
    4708   18749.9061
    4709   18889.2003
    4710   18803.6132
    4711   18871.9027
    4712   19024.9136
    4713   18911.5659
    4714   18923.0400
    4715   18914.6901
    4716   19052.6741
    4717   18936.1367
    4718   18750.9477
    4719   18813.3571
    4720   18939.9971
    4721   19012.1614
    4722   19480.6116
    4723   19137.5585
    4724   18813.5494
    4725   18917.1908
    4726   18914.6113
    4727   18586.3291
    4728   18714.5454
    4729   18756.3339
    4730   18719.0907
    4731   18517.3884
    4732   18659.2063
    4733   18759.2975
    4734   18786.7060
    4735   18661.0973
    4736   18659.4929
    4737   18774.9096
    4738   18972.9922
    4739   18508.6318
    4740   18475.5164
    4741   18411.3600
    4742   18485.2317
    4743   18692.6217
    4744   18412.5097
    4745   18580.8961
    4746   18589.1050
    4747   18502.1166
    4748   18633.2975
    4749   18498.7186
    4750   18813.9246
    4751   18549.5226
    4752   18394.0061
    4753   18317.3795
    4754   18110.4856
    4755   18215.5219
    4756   18600.1645
    4757   18347.1296
    4758   18432.4434
    4759   18567.1090
    4760   18293.7455
    4761   18548.4419
    4762   18859.7839
    4763   18643.7702
    4764   18595.1829
    4765   18519.2957
    4766   18487.1101
    4767   18570.9393
    4768   18557.9438
    4769   18802.4003
    4770   18757.0983
    4771   18308.8675
    4772   18350.4680
    4773   18570.7220
    4774   18651.6560
    4775   18378.2845
    4776   18401.0956
    4777   18580.0576
    4778   18667.6119
    4779   18714.7512
    4780   18737.7801
    4781   18534.5379
    4782   18697.1392
    4783   18709.5929
    4784   18820.7575
    4785   18708.8022
    4786   19024.3912
    4787   18604.5825
    4788   18692.8430
    4789   18838.8316
    4790   18737.2691
    4791   18635.3251
    4792   18578.1290
    4793   18768.5570
    4794   18788.7312
    4795   18707.7041
    4796   18691.0630
    4797   18645.6903
    4798   18913.2430
    4799   18995.4706
    4800   19001.0225
    4801   18737.9501
    4802   18728.4445
    4803   18593.2469
    4804   18638.9569
    4805   18631.0026
    4806   18615.8657
    4807   18894.1394
    4808   18891.4743
    4809   18826.4371
    4810   19004.5588
    4811   18509.6491
    4812   18638.6125
    4813   18798.2817
    4814   18761.1266
    4815   18813.5244
    4816   18806.3822
    4817   18693.8092
    4818   18625.5725
    4819   18562.9987
    4820   18432.2771
    4821   18647.8451
    4822   18660.5317
    4823   18632.7113
    4824   18930.7718
    4825   18873.7971
    4826   18743.6093
    4827   19028.1987
    4828   18752.5872
    4829   18967.9218
    4830   19003.2814
    4831   18650.1928
    4832   18850.6866
    4833   19060.9648
    4834   18719.9684
    4835   19022.4105
    4836   18858.3073
    4837   18697.1967
    4838   18897.2282
    4839   18747.6483
    4840   18987.2622
    4841   19150.1580
    4842   18927.4000
    4843   18991.0909
    4844   18815.7361
    4845   19163.0087
    4846   19174.5632
    4847   19258.1152
    4848   18845.7252
    4849   19017.0933
    4850   18751.4163
    4851   18867.2855
    4852   19046.2252
    4853   18968.0696
    4854   18707.6685
    4855   18953.0376
    4856   19070.7253
    4857   18856.9149
    4858   19013.9697
    4859   18582.5702
    4860   19036.4669
    4861   18876.1064
    4862   18627.2461
    4863   18996.4225
    4864   19058.0286
    4865   19024.1272
    4866   19058.0777
    4867   19001.0332
    4868   19005.7382
    4869   18946.0269
    4870   19082.7612
    4871   18686.3425
    4872   19068.4035
    4873   18616.5266
    4874   18927.6357
    4875   18697.6509
    4876   18874.8531
    4877   18906.2930
    4878   18732.3107
    4879   18634.7710
    4880   18790.1261
    4881   18923.8079
    4882   18842.5276
    4883   18960.0470
    4884   18888.8646
    4885   18641.9385
    4886   18671.1394
    4887   18831.1392
    4888   18853.7637
    4889   18997.6986
    4890   18943.6572
    4891   18856.2868
    4892   19018.3551
    4893   18640.5853
    4894   18998.3281
    4895   18839.3015
    4896   19060.7511
    4897   18760.4228
    4898   18435.6407
    4899   18786.6442
    4900   18813.2786
    4901   18855.6671
    4902   19032.1164
    4903   18854.6054
    4904   18809.6339
    4905   18567.7615
    4906   18999.4470
    4907   18976.3718
    4908   18826.9171
    4909   18755.6694
    4910   18956.8136
    4911   19053.3894
    4912   18774.6431
    4913   18988.3812
    4914   18689.3054
    4915   18832.3815
    4916   18771.7093
    4917   18676.1421
    4918   18723.9120
    4919   18997.4319
    4920   18856.6899
    4921   18846.3238
    4922   18791.9309
    4923   18941.7482
    4924   18911.6501
    4925   18840.6632
    4926   19007.8078
    4927   19180.1954
    4928   18980.9001
    4929   18844.1218
    4930   19026.4084
    4931   19017.1074
    4932   19142.0162
    4933   19241.9443
    4934   18904.1462
    4935   19048.3216
    4936   19180.2035
    4937   18951.3771
    4938   19094.7535
    4939   18991.8803
    4940   19003.3678
    4941   18983.4736
    4942   19068.1184
    4943   19176.7892
    4944   19145.1510
    4945   19014.0865
    4946   19223.7260
    4947   18831.4448
    4948   18950.8561
    4949   19021.1398
    4950   19026.2765
    4951   19216.9760
    4952   18911.4779
    4953   19182.5936
    4954   18969.6865
    4955   18834.9102
    4956   19135.7234
    4957   19239.6262
    4958   19104.2797
    4959   18834.0397
    4960   18674.1875
    4961   18760.6091
    4962   18849.3728
    4963   18847.6230
    4964   19083.3787
    4965   18428.5376
    4966   19123.4629
    4967   18727.8515
    4968   18843.9541
    4969   18721.2223
    4970   18653.3860
    4971   18706.5529
    4972   18836.2868
    4973   18377.7914
    4974   18438.4747
    4975   18780.1882
    4976   18977.7518
    4977   18419.6595
    4978   18639.2557
    4979   18757.9798
    4980   18834.9254
    4981   18643.8562
    4982   18749.5634
    4983   18829.5160
    4984   19110.1594
    4985   19088.3519
    4986   18754.4685
    4987   19078.9946
    4988   18905.3998
    4989   18643.6858
    4990   18973.9587
    4991   18887.3495
    4992   18806.3745
    4993   18661.0853
    4994   18809.0528
    4995   18770.0676
    4996   18841.6890
    4997   18810.8771
    4998   18743.6727
    4999   18713.4883
    5000   18582.1691
    5001   18877.1840
    5002   18767.7495
    5003   18589.4249
    5004   18898.2504
    5005   18719.5829
    5006   18381.1054
    5007   18716.8954
    5008   18759.8967
    5009   18639.2095
    5010   18703.0828
    5011   18573.7460
    5012   18626.3395
    5013   18502.1457
    5014   18043.1312
    5015   18591.9759
    5016   18586.4178
    5017   18193.5188
    5018   18654.9160
    5019   18537.7900
    5020   18691.7807
    5021   18810.2128
    5022   18521.3266
    5023   18585.8878
    5024   18666.4177
    5025   18714.7158
    5026   18990.3890
    5027   18598.1602
    5028   18646.0044
    5029   18592.5150
    5030   18869.6006
    5031   18754.1906
    5032   18658.5142
    5033   18997.7658
    5034   18870.5062
    5035   18649.6219
    5036   18907.9834
    5037   18930.4624
    5038   18886.8341
    5039   19076.5722
    5040   18697.8907
    5041   19162.9803
    5042   18855.8381
    5043   18787.3285
    5044   18762.6821
    5045   18741.6967
    5046   18995.3231
    5047   18965.3046
    5048   18768.5756
    5049   18688.0177
    5050   18679.7550
    5051   18563.1695
    5052   18727.1720
    5053   18499.0005
    5054   18869.3475
    5055   18579.9102
    5056   18811.7481
    5057   18383.9806
    5058   18976.2262
    5059   18942.6047
    5060   18778.0638
    5061   19064.5411
    5062   19115.8868
    5063   18584.9674
    5064   18816.0101
    5065   19084.2148
    5066   18555.4553
    5067   18849.5027
    5068   19053.8082
    5069   18937.9505
    5070   18844.1515
    5071   19055.6688
    5072   18952.3271
    5073   18971.3135
    5074   19024.9444
    5075   19087.1868
    5076   18489.4172
    5077   18692.8937
    5078   18641.5423
    5079   18756.4294
    5080   18563.6750
    5081   19032.4332
    5082   18414.1110
    5083   19017.5140
    5084   18535.2795
    5085   18993.7302
    5086   18656.5991
    5087   18592.8398
    5088   18658.6198
    5089   18503.6274
    5090   18390.9103
    5091   18850.4005
    5092   18368.2676
    5093   18653.8341
    5094   18713.0331
    5095   18339.7907
    5096   18559.3380
    5097   18305.6425
    5098   18622.9582
    5099   18777.4992
    5100   18771.9551
    5101   18502.7255
    5102   18704.3107
    5103   18466.2879
    5104   18642.5102
    5105   18811.2635
    5106   18941.7675
    5107   18917.2300
    5108   18830.0281
    5109   18785.6141
    5110   18826.2379
    5111   18533.3533
    5112   18937.6842
    5113   18664.3732
    5114   19148.5962
    5115   19042.3922
    5116   18900.9424
    5117   19053.2100
    5118   18863.0883
    5119   18980.6087
    5120   18769.3299
    5121   18998.6700
    5122   18962.1834
    5123   18657.6703
    5124   18873.0015
    5125   18762.1494
    5126   19242.6655
    5127   18702.6923
    5128   18497.9194
    5129   18713.6793
    5130   18409.9186
    5131   18453.0384
    5132   18786.1402
    5133   18835.1703
    5134   18588.7210
    5135   18669.4647
    5136   18334.9387
    5137   18536.2826
    5138   18642.8359
    5139   18918.6799
    5140   18561.9001
    5141   18694.5748
    5142   18537.0055
    5143   18811.1341
    5144   18731.1385
    5145   18526.9762
    5146   18674.8928
    5147   18740.5256
    5148   18597.4978
    5149   18334.0141
    5150   18663.3169
    5151   18672.0982
    5152   18668.3248
    5153   18658.1331
    5154   18562.9099
    5155   18651.6531
    5156   18671.1888
    5157   18813.0468
    5158   18702.4764
    5159   18525.4321
    5160   18784.5190
    5161   18907.7921
    5162   18474.1421
    5163   18871.4891
    5164   18603.4819
    5165   18665.0241
    5166   18812.2201
    5167   18771.3933
    5168   18662.0169
    5169   18718.8919
    5170   19035.6484
    5171   18632.7720
    5172   18645.0866
    5173   18805.6206
    5174   19032.9630
    5175   18634.7717
    5176   19109.8949
    5177   18699.3382
    5178   18663.1669
    5179   18728.7581
    5180   18526.5947
    5181   18805.6065
    5182   18945.6251
    5183   18865.8814
    5184   18888.8973
    5185   18946.2086
    5186   18963.4473
    5187   18610.0771
    5188   18951.3569
    5189   18858.7367
    5190   18603.8818
    5191   18908.8239
    5192   18981.2427
    5193   19137.9209
    5194   19234.7628
    5195   19125.6272
    5196   19117.7894
    5197   19114.9340
    5198   19019.9997
    5199   19205.6893
    5200   19182.9045
    5201   19110.8542
    5202   19484.5219
    5203   19245.9994
    5204   19308.2730
    5205   19285.4499
    5206   19412.6508
    5207   19168.6217
    5208   19060.2738
    5209   19493.1323
    5210   19490.2015
    5211   19394.9962
    5212   19569.7971
    5213   19214.7259
    5214   19157.3536
    5215   19300.9768
    5216   19296.5822
    5217   19138.5566
    5218   18874.5704
    5219   19188.8522
    5220   19409.0741
    5221   19327.6950
    5222   19425.7727
    5223   19347.9195
    5224   19106.6402
    5225   19315.3149
    5226   19164.1343
    5227   19119.4535
    5228   19224.3005
    5229   19093.7124
    5230   19106.5921
    5231   19017.5080
    5232   18998.9831
    5233   19314.2656
    5234   19012.1371
    5235   19648.0995
    5236   19608.0016
    5237   19179.0927
    5238   19294.0540
    5239   19313.8593
    5240   19384.5675
    5241   19391.3421
    5242   19243.5627
    5243   19081.5033
    5244   18965.0714
    5245   19262.6639
    5246   19337.0514
    5247   19121.0985
    5248   19107.7240
    5249   18968.8218
    5250   19155.4553
    5251   19153.1227
    5252   19115.3740
    5253   19057.0246
    5254   19073.1105
    5255   18862.2107
    5256   18970.4762
    5257   19062.1531
    5258   19169.0534
    5259   19116.2472
    5260   19524.9022
    5261   18717.4492
    5262   19079.9293
    5263   19303.8628
    5264   19102.2351
    5265   19384.5958
    5266   19424.4133
    5267   19561.0728
    5268   19304.0645
    5269   19161.2483
    5270   18940.8121
    5271   19270.2242
    5272   19141.4230
    5273   19217.5747
    5274   18987.2873
    5275   19128.6843
    5276   19383.5507
    5277   19442.2940
    5278   19565.1104
    5279   19334.6711
    5280   19385.1272
    5281   19401.5736
    5282   19299.1066
    5283   19325.7320
    5284   19312.5968
    5285   19105.2075
    5286   18955.7551
    5287   19317.9310
    5288   19541.5180
    5289   19290.0444
    5290   19033.8037
    5291   19165.5967
    5292   19493.8631
    5293   19242.1399
    5294   19193.5744
    5295   19164.3410
    5296   19044.2487
    5297   19067.0085
    5298   18954.4323
    5299   18746.7068
    5300   19198.6860
    5301   19035.0764
    5302   19209.3792
    5303   19066.1667
    5304   19274.7959
    5305   19176.2872
    5306   19300.2345
    5307   19309.6993
    5308   19287.8913
    5309   19406.4030
    5310   19231.6426
    5311   19284.5802
    5312   19406.9745
    5313   19123.4019
    5314   18852.2442
    5315   18989.4315
    5316   18874.5753
    5317   18605.5766
    5318   18493.7810
    5319   19115.7331
    5320   19160.8971
    5321   19024.3031
    5322   19071.3758
    5323   18917.0179
    5324   19269.2376
    5325   19277.1113
    5326   19224.0122
    5327   19194.3497
    5328   19151.2604
    5329   19167.6877
    5330   19053.2452
    5331   18912.7625
    5332   18905.1499
    5333   19064.1153
    5334   19128.2312
    5335   19135.9920
    5336   19350.1989
    5337   19241.1816
    5338   19211.7426
    5339   19546.9080
    5340   19362.6398
    5341   19597.9196
    5342   19295.3770
    5343   19237.7383
    5344   19181.2961
    5345   19315.5887
    5346   19032.3904
    5347   19329.7058
    5348   18781.4427
    5349   18890.4539
    5350   19129.1634
    5351   19296.7932
    5352   19082.7343
    5353   19302.9972
    5354   19202.1194
    5355   19420.2343
    5356   19561.2202
    5357   19253.6271
    5358   19303.7115
    5359   19551.1852
    5360   19098.7475
    5361   19087.6187
    5362   18814.1084
    5363   19281.4225
    5364   19141.7768
    5365   19305.6355
    5366   19117.1594
    5367   18950.9344
    5368   19098.7102
    5369   18676.8928
    5370   18425.7458
    5371   18905.2970
    5372   19046.3607
    5373   18947.1855
    5374   19227.2248
    5375   19101.8661
    5376   18937.6147
    5377   18636.7951
    5378   19038.4204
    5379   19087.7347
    5380   18637.5579
    5381   18950.2777
    5382   19283.0245
    5383   18919.3657
    5384   18924.6005
    5385   19300.2097
    5386   18925.4888
    5387   18984.5534
    5388   18853.0712
    5389   19067.1282
    5390   18814.1209
    5391   19279.8593
    5392   18706.4225
    5393   19147.0218
    5394   19265.8243
    5395   18861.3947
    5396   18949.7345
    5397   18671.5564
    5398   18854.2147
    5399   18943.8961
    5400   18827.7725
    5401   18650.9830
    5402   19051.7814
    5403   18511.3999
    5404   18869.8412
    5405   18736.5554
    5406   18617.5132
    5407   18937.2713
    5408   18935.1431
    5409   18814.1171
    5410   19118.7593
    5411   19304.5997
    5412   19026.5406
    5413   18926.0946
    5414   18812.2789
    5415   19030.6025
    5416   18787.6214
    5417   19058.7527
    5418   19016.3478
    5419   18933.1897
    5420   18959.7434
    5421   18745.6629
    5422   18861.2111
    5423   19208.5829
    5424   19172.3832
    5425   18919.4323
    5426   19044.3079
    5427   18982.0113
    5428   19227.6068
    5429   19047.3549
    5430   19168.3156
    5431   18971.8174
    5432   19402.8341
    5433   19036.7403
    5434   19058.6955
    5435   19130.7366
    5436   19085.8492
    5437   18764.7721
    5438   19047.8002
    5439   18855.5553
    5440   18914.8727
    5441   19199.3701
    5442   19180.2756
    5443   19135.8374
    5444   19265.0030
    5445   19130.2365
    5446   19433.5278
    5447   19202.1608
    5448   19241.6554
    5449   19301.9942
    5450   19187.6336
    5451   19273.0000
    5452   18818.5068
    5453   19313.9572
    5454   19112.5060
    5455   19646.9394
    5456   19095.1601
    5457   19091.3630
    5458   19319.2314
    5459   19168.2690
    5460   19133.4514
    5461   18852.8806
    5462   18963.2334
    5463   18871.2848
    5464   19015.0711
    5465   19107.4336
    5466   19173.9430
    5467   19048.0393
    5468   19158.3825
    5469   18966.7651
    5470   19009.1706
    5471   18987.7472
    5472   18949.2737
    5473   18870.5443
    5474   18870.1817
    5475   18872.5617
    5476   18826.1888
    5477   18930.5864
    5478   19031.6704
    5479   18905.9352
    5480   18779.7489
    5481   19140.3193
    5482   18909.2759
    5483   18899.6235
    5484   18902.6927
    5485   19361.1908
    5486   19153.4338
    5487   19368.8290
    5488   18927.3263
    5489   18918.9093
    5490   18883.5571
    5491   19422.7744
    5492   18721.2304
    5493   19176.4326
    5494   19376.0238
    5495   19213.1490
    5496   18957.4080
    5497   18847.4449
    5498   19241.7249
    5499   19041.9631
    5500   19108.0918
    5501   18644.9528
    5502   18710.9999
    5503   18703.0548
    5504   18763.7317
    5505   18569.9742
    5506   18662.0656
    5507   18838.8709
    5508   18975.0572
    5509   18651.8077
    5510   18672.1369
    5511   18586.2025
    5512   18800.3708
    5513   18661.1310
    5514   18626.4636
    5515   18614.5857
    5516   18698.6747
    5517   18635.1364
    5518   18774.9740
    5519   18630.7134
    5520   18861.3711
    5521   18936.0041
    5522   19067.9689
    5523   18828.3231
    5524   18714.0001
    5525   18708.8542
    5526   18976.0580
    5527   18982.3382
    5528   19196.3433
    5529   18997.9250
    5530   18842.2977
    5531   18714.7811
    5532   18516.3556
    5533   18733.0199
    5534   18494.2975
    5535   18733.6542
    5536   18917.3493
    5537   18717.0966
    5538   18866.7526
    5539   18732.4184
    5540   18467.1208
    5541   18954.5494
    5542   18790.6557
    5543   18870.1708
    5544   19031.4993
    5545   18851.4528
    5546   18971.0264
    5547   18993.3920
    5548   19088.4171
    5549   19046.1818
    5550   18960.7801
    5551   18647.1417
    5552   19048.1644
    5553   18636.3370
    5554   18974.9812
    5555   18901.0200
    5556   19071.4818
    5557   18997.1592
    5558   18895.0916
    5559   19263.0533
    5560   18969.0183
    5561   19007.6939
    5562   18930.5560
    5563   19182.8006
    5564   19104.9242
    5565   19006.2934
    5566   19164.9891
    5567   19391.5602
    5568   19096.4197
    5569   19083.8204
    5570   19225.7680
    5571   19034.9046
    5572   18745.3264
    5573   18907.1683
    5574   19008.9506
    5575   19057.4797
    5576   19080.7584
    5577   19461.0581
    5578   18812.7149
    5579   19310.6571
    5580   19225.7348
    5581   19181.4149
    5582   19208.5278
    5583   18974.9042
    5584   19126.4156
    5585   18668.8386
    5586   18975.0560
    5587   19100.6931
    5588   19383.2990
    5589   19194.9688
    5590   19386.7210
    5591   18767.9390
    5592   19229.2823
    5593   18804.1819
    5594   18933.5752
    5595   19161.3012
    5596   19123.5798
    5597   18865.0493
    5598   18952.4502
    5599   19096.8436
    5600   18473.5481
    5601   18458.5871
    5602   18956.7329
    5603   19270.1677
    5604   19054.9600
    5605   18740.5229
    5606   18945.8459
    5607   19229.5712
    5608   18807.5134
    5609   18951.0744
    5610   18832.3894
    5611   18662.8093
    5612   18623.3763
    5613   18660.8143
    5614   18899.3516
    5615   18609.3116
    5616   18702.3743
    5617   19057.5369
    5618   18777.3594
    5619   18627.7879
    5620   18949.0255
    5621   18938.1951
    5622   19385.9043
    5623   19024.7803
    5624   18986.3789
    5625   19009.7911
    5626   19087.6853
    5627   19331.6214
    5628   19154.0732
    5629   19196.6751
    5630   18964.8162
    5631   18911.4687
    5632   19162.0285
    5633   18924.1310
    5634   19272.6140
    5635   19093.9851
    5636   19094.7428
    5637   19205.5908
    5638   19093.5471
    5639   19235.0995
    5640   19146.0181
    5641   18703.7452
    5642   19158.2646
    5643   18983.9402
    5644   19064.0703
    5645   18994.3175
    5646   19027.6306
    5647   19173.9985
    5648   18917.2880
    5649   19095.5757
    5650   18961.0368
    5651   19211.6022
    5652   19107.3316
    5653   19171.4640
    5654   19273.5269
    5655   19582.2527
    5656   19466.8499
    5657   19391.6135
    5658   19232.6890
    5659   18853.6863
    5660   19008.4552
    5661   18960.0506
    5662   19230.7947
    5663   19542.4578
    5664   19342.7588
    5665   19485.6237
    5666   19402.3056
    5667   19061.1714
    5668   19354.5450
    5669   19378.5642
    5670   19412.7525
    5671   19317.1499
    5672   18964.3160
    5673   19251.5471
    5674   19425.9731
    5675   19060.1490
    5676   19071.1706
    5677   19113.2301
    5678   18807.9882
    5679   18962.5605
    5680   18907.9025
    5681   19036.2951
    5682   18766.2291
    5683   19020.9916
    5684   19123.1349
    5685   19277.1405
    5686   18765.7480
    5687   19131.6641
    5688   18983.8449
    5689   18930.9045
    5690   18952.4466
    5691   18724.1016
    5692   18933.2651
    5693   18676.1743
    5694   18974.3788
    5695   18723.0364
    5696   18900.7455
    5697   19041.7820
    5698   18868.8883
    5699   18929.6542
    5700   19165.0752
    5701   18928.8675
    5702   19243.4106
    5703   19015.1311
    5704   18976.9686
    5705   18812.9350
    5706   18816.6747
    5707   18930.4013
    5708   18766.3618
    5709   18959.7597
    5710   18971.7312
    5711   19147.4175
    5712   19011.2042
    5713   19044.7413
    5714   18734.1981
    5715   18828.3595
    5716   18941.3222
    5717   18925.4500
    5718   19017.1989
    5719   18788.1556
    5720   18844.5831
    5721   18976.7360
    5722   18675.8286
    5723   18944.6498
    5724   19251.6161
    5725   19343.9665
    5726   19168.5604
    5727   19266.1049
    5728   19413.4795
    5729   19239.3034
    5730   19100.3724
    5731   19086.0473
    5732   19230.2228
    5733   18857.5338
    5734   19309.5989
    5735   19239.7778
    5736   19228.7261
    5737   19196.6268
    5738   18936.5478
    5739   19059.2727
    5740   18968.0507
    5741   19331.5605
    5742   18818.5411
    5743   19340.2114
    5744   19445.0752
    5745   19457.3050
    5746   19369.7572
    5747   19457.6040
    5748   19217.8555
    5749   19080.1331
    5750   19113.7071
    5751   19393.5286
    5752   19128.8699
    5753   19164.8038
    5754   19246.1253
    5755   19389.3646
    5756   19214.9814
    5757   19499.7491
    5758   19450.7530
    5759   19229.6675
    5760   18929.4651
    5761   19263.1277
    5762   19142.3342
    5763   19189.8099
    5764   19252.8310
    5765   19233.8301
    5766   18923.8666
    5767   18973.9579
    5768   19229.4147
    5769   19175.3764
    5770   19250.7904
    5771   19036.7949
    5772   19069.3192
    5773   19299.8808
    5774   19212.9831
    5775   19014.5418
    5776   19306.4084
    5777   19148.2401
    5778   19436.5749
    5779   19267.2851
    5780   19269.4555
    5781   19397.9841
    5782   19056.7569
    5783   19166.6467
    5784   18968.1624
    5785   19135.8772
    5786   19535.4662
    5787   19107.2195
    5788   19263.0772
    5789   19290.0298
    5790   19547.8692
    5791   19502.0210
    5792   19414.1222
    5793   18943.3552
    5794   19094.5115
    5795   19149.7881
    5796   19033.0167
    5797   19266.4104
    5798   19400.5616
    5799   19126.6684
    5800   19290.5818
    5801   19172.3242
    5802   19046.0865
    5803   19013.3651
    5804   19331.7218
    5805   19040.7318
    5806   19266.8270
    5807   19348.6411
    5808   19371.0313
    5809   19372.8701
    5810   19421.5616
    5811   19336.4384
    5812   19546.0150
    5813   19500.5877
    5814   19593.1488
    5815   19151.6279
    5816   19493.3982
    5817   19274.3859
    5818   19322.6775
    5819   19025.8152
    5820   19246.1078
    5821   19420.4318
    5822   19363.9752
    5823   19410.7130
    5824   19147.8129
    5825   19359.4435
    5826   18969.0494
    5827   19208.5251
    5828   19249.4748
    5829   19197.2932
    5830   19149.8399
    5831   19344.6242
    5832   19238.5788
    5833   19344.4862
    5834   19409.7557
    5835   19333.1045
    5836   19162.7074
    5837   19305.5558
    5838   19245.7194
    5839   19249.6089
    5840   19324.9319
    5841   19308.6611
    5842   19320.0943
    5843   19357.4679
    5844   19155.8884
    5845   18755.4304
    5846   18984.9129
    5847   18953.3207
    5848   19376.9080
    5849   18850.7569
    5850   19060.2669
    5851   19378.6512
    5852   19055.7379
    5853   18974.0888
    5854   19124.1882
    5855   19046.2024
    5856   19044.5232
    5857   18907.1913
    5858   18667.1097
    5859   19159.6284
    5860   19020.6954
    5861   19082.6893
    5862   19041.0326
    5863   19065.0920
    5864   19072.0713
    5865   18921.5801
    5866   19124.2714
    5867   19076.6084
    5868   19066.7326
    5869   19176.6502
    5870   18876.1389
    5871   18878.5670
    5872   18824.3584
    5873   19141.8103
    5874   19095.7895
    5875   18939.1673
    5876   18903.2172
    5877   18855.7787
    5878   18749.1991
    5879   18664.0197
    5880   19008.4240
    5881   19117.7136
    5882   19159.2659
    5883   18839.8939
    5884   18924.3977
    5885   18933.7089
    5886   18978.5623
    5887   18984.9937
    5888   19034.1736
    5889   18858.4026
    5890   19000.5005
    5891   19109.3366
    5892   19166.9744
    5893   18967.4960
    5894   19372.5702
    5895   19006.3791
    5896   19174.8035
    5897   19107.0872
    5898   19174.9456
    5899   19269.8550
    5900   19199.9765
    5901   19485.8395
    5902   19591.3592
    5903   19208.1141
    5904   19541.6237
    5905   19199.0879
    5906   19316.0364
    5907   19488.8746
    5908   19190.4662
    5909   19338.1141
    5910   19056.5610
    5911   18916.3500
    5912   19267.1688
    5913   19166.9215
    5914   19043.4764
    5915   19144.2741
    5916   19288.4179
    5917   19348.2426
    5918   19154.2196
    5919   19171.5160
    5920   19189.3279
    5921   19130.8433
    5922   19074.9697
    5923   18930.2366
    5924   18905.8081
    5925   19169.0817
    5926   19162.5518
    5927   19118.2146
    5928   19319.6823
    5929   19085.0860
    5930   18693.7719
    5931   19028.1554
    5932   19204.8057
    5933   19377.3886
    5934   19104.2095
    5935   19299.9136
    5936   19085.4182
    5937   19157.4604
    5938   19092.4256
    5939   19085.1539
    5940   18827.9200
    5941   19028.0582
    5942   19206.2766
    5943   18943.4246
    5944   19214.8125
    5945   19353.1166
    5946   19219.0986
    5947   19151.9576
    5948   18852.9084
    5949   19131.9480
    5950   19156.4620
    5951   19329.6448
    5952   19424.0946
    5953   19426.3616
    5954   19316.1604
    5955   19568.8832
    5956   19250.0733
    5957   19399.2337
    5958   19389.5807
    5959   19491.5711
    5960   19277.7281
    5961   19251.9392
    5962   19230.8856
    5963   19316.2330
    5964   19189.6336
    5965   19182.3067
    5966   18993.7679
    5967   19311.1896
    5968   19408.1266
    5969   19319.5802
    5970   19743.1576
    5971   19357.6585
    5972   19300.1127
    5973   19377.4800
    5974   19386.4268
    5975   19033.7040
    5976   19208.4699
    5977   19055.4069
    5978   19017.3422
    5979   18951.4377
    5980   19387.0940
    5981   18892.3678
    5982   19251.3933
    5983   19190.0571
    5984   18913.0541
    5985   19470.3340
    5986   19391.6801
    5987   19582.4298
    5988   19099.5103
    5989   19230.0557
    5990   19324.3778
    5991   19175.8695
    5992   18899.0428
    5993   19303.4936
    5994   19274.1194
    5995   19131.4533
    5996   19377.4150
    5997   19289.3891
    5998   19120.4484
    5999   19106.7370
    6000   19743.6711
    6001   19456.3173
    6002   19486.2491
    6003   19359.5030
    6004   19388.2475
    6005   19319.9209
    6006   19346.3135
    6007   19181.2405
    6008   19070.6550
    6009   19227.7012
    6010   19293.5436
    6011   18887.2181
    6012   19091.4998
    6013   19204.3701
    6014   19182.6039
    6015   19433.8743
    6016   19210.6683
    6017   19065.1960
    6018   19229.2476
    6019   19401.3353
    6020   19338.2159
    6021   19300.9493
    6022   19447.1808
    6023   19454.2693
    6024   19350.1785
    6025   19035.3730
    6026   19124.7256
    6027   19225.3868
    6028   19270.6649
    6029   19083.7026
    6030   19104.6488
    6031   18884.9786
    6032   19301.7858
    6033   19302.9305
    6034   19400.9623
    6035   19090.3680
    6036   19343.6333
    6037   18929.0446
    6038   18854.0752
    6039   18895.1321
    6040   19094.1928
    6041   19040.0198
    6042   19063.0885
    6043   18910.4879
    6044   19004.2193
    6045   19331.5531
    6046   19153.5005
    6047   19262.5595
    6048   19274.5930
    6049   19163.9659
    6050   19190.5865
    6051   19660.5606
    6052   19517.3151
    6053   19432.4961
    6054   19359.2259
    6055   19278.1125
    6056   19470.8407
    6057   19158.4907
    6058   19247.6421
    6059   19398.5062
    6060   19371.0685
    6061   19105.0238
    6062   19257.5339
    6063   18862.2187
    6064   19118.5470
    6065   19010.0177
    6066   19199.0691
    6067   19134.4543
    6068   19279.4286
    6069   19297.7894
    6070   19149.3156
    6071   19026.5510
    6072   19401.4886
    6073   19352.5901
    6074   19305.5006
    6075   19398.5215
    6076   19314.5161
    6077   19434.1573
    6078   19351.5115
    6079   19312.0903
    6080   19423.9168
    6081   19271.7936
    6082   19252.9366
    6083   19764.3857
    6084   19635.8126
    6085   19744.9541
    6086   19395.5453
    6087   19569.1029
    6088   19422.9800
    6089   19606.1592
    6090   19402.9147
    6091   19393.1574
    6092   19378.3553
    6093   19336.5515
    6094   19372.6785
    6095   19579.2662
    6096   19397.2974
    6097   19497.6208
    6098   19235.8712
    6099   19627.3087
    6100   19329.7121
    6101   19491.3034
    6102   19248.5790
    6103   19415.6293
    6104   19453.2553
    6105   19542.9369
    6106   19324.1116
    6107   19346.7250
    6108   19353.1856
    6109   19614.8031
    6110   19410.4713
    6111   19354.6788
    6112   19263.0005
    6113   19234.5835
    6114   19486.8245
    6115   19261.4834
    6116   19635.6549
    6117   19272.1979
    6118   19393.7363
    6119   19060.2561
    6120   19312.6557
    6121   19039.5407
    6122   19223.9884
    6123   19171.4151
    6124   19297.6706
    6125   19492.8890
    6126   19234.5844
    6127   19313.4136
    6128   19353.0367
    6129   19001.7483
    6130   19297.2112
    6131   19113.7205
    6132   19235.3072
    6133   19162.6501
    6134   19177.0272
    6135   19261.4557
    6136   19085.3324
    6137   19133.2476
    6138   19451.2341
    6139   19002.5221
    6140   19374.4039
    6141   19342.0002
    6142   19283.1739
    6143   19789.5902
    6144   19294.3193
    6145   19522.9327
    6146   19419.1602
    6147   19547.9946
    6148   19480.5223
    6149   19309.1987
    6150   19247.7768
    6151   19349.6210
    6152   19340.5048
    6153   19486.9151
    6154   19690.7125
    6155   19413.1125
    6156   19496.6782
    6157   19384.7745
    6158   19519.0689
    6159   19367.8977
    6160   19465.2268
    6161   19180.8665
    6162   19187.7668
    6163   19521.7164
    6164   19377.6212
    6165   19601.1937
    6166   19540.5501
    6167   19484.3213
    6168   19347.0499
    6169   19574.9109
    6170   19276.5418
    6171   19343.6691
    6172   19169.0955
    6173   19096.1235
    6174   19077.1092
    6175   19539.8355
    6176   19014.6485
    6177   19008.5019
    6178   19068.5990
    6179   18767.9544
    6180   19140.2828
    6181   18807.9147
    6182   19117.7462
    6183   18956.8014
    6184   19092.2933
    6185   19385.3178
    6186   19339.5907
    6187   19043.6794
    6188   19245.4270
    6189   19323.0948
    6190   19166.0501
    6191   19215.1598
    6192   19343.1805
    6193   19260.3551
    6194   19555.4922
    6195   19484.7835
    6196   19330.0392
    6197   19366.4620
    6198   19276.6686
    6199   19150.0553
    6200   19164.6874
    6201   19243.7419
    6202   19149.4030
    6203   19288.4066
    6204   19483.0464
    6205   19428.5647
    6206   18868.3133
    6207   19227.4521
    6208   19293.6131
    6209   19359.4879
    6210   19543.0270
    6211   19303.5414
    6212   19132.0956
    6213   19314.5389
    6214   19068.3406
    6215   19197.0842
    6216   19286.0951
    6217   19166.4099
    6218   19300.9408
    6219   19142.2671
    6220   19136.5878
    6221   19450.6577
    6222   19225.8456
    6223   19221.9088
    6224   18881.1107
    6225   19250.4235
    6226   19299.7426
    6227   19219.9896
    6228   18900.4703
    6229   19302.3321
    6230   19077.8406
    6231   18947.5418
    6232   19046.2489
    6233   19222.1813
    6234   19063.7930
    6235   19174.8002
    6236   19030.3549
    6237   19434.5962
    6238   19345.1838
    6239   19271.8515
    6240   19063.6784
    6241   19400.5976
    6242   19590.7175
    6243   19373.5459
    6244   19278.8509
    6245   19378.3866
    6246   19545.6180
    6247   19445.8292
    6248   19443.8012
    6249   19019.9638
    6250   19695.7152
    6251   19077.0562
    6252   19306.9488
    6253   19358.7407
    6254   19168.9109
    6255   19520.0860
    6256   19117.5478
    6257   19121.8849
    6258   19302.1212
    6259   19475.9741
    6260   19430.0346
    6261   19506.5045
    6262   19347.3814
    6263   19310.8361
    6264   19471.2101
    6265   19708.5239
    6266   19300.5482
    6267   19422.4475
    6268   19239.2810
    6269   19336.6347
    6270   19525.4320
    6271   19303.2558
    6272   19314.9237
    6273   19285.3545
    6274   19382.1884
    6275   19228.2716
    6276   19140.0786
    6277   19486.3718
    6278   19166.6052
    6279   19343.4550
    6280   19202.4634
    6281   19213.2181
    6282   19161.3368
    6283   19191.8501
    6284   19059.9259
    6285   19343.3447
    6286   19223.2730
    6287   19238.1097
    6288   19183.3284
    6289   19198.6038
    6290   19318.7121
    6291   18895.9279
    6292   19234.8173
    6293   19031.0388
    6294   19160.4209
    6295   19258.8273
    6296   19132.4439
    6297   19137.1830
    6298   19150.9114
    6299   19116.7092
    6300   19166.0550
    6301   19296.6620
    6302   19136.6990
    6303   19058.6121
    6304   18879.3350
    6305   19071.0768
    6306   19265.6459
    6307   19037.1160
    6308   19433.7009
    6309   19380.3069
    6310   18924.3720
    6311   19053.7754
    6312   19178.1351
    6313   18692.9316
    6314   19059.6547
    6315   19048.4473
    6316   19059.2205
    6317   18985.1741
    6318   19116.8182
    6319   19080.2122
    6320   19131.4290
    6321   19132.0325
    6322   19300.7534
    6323   19260.8801
    6324   19115.6128
    6325   19620.4871
    6326   19315.2648
    6327   19160.8558
    6328   19354.6356
    6329   19614.1048
    6330   19242.2421
    6331   19337.0372
    6332   19347.4749
    6333   19312.8540
    6334   19351.9130
    6335   19058.4159
    6336   18967.6774
    6337   19117.3075
    6338   18936.5273
    6339   19125.4479
    6340   19254.0505
    6341   19144.0098
    6342   19230.7248
    6343   18969.5066
    6344   18711.2473
    6345   19020.7664
    6346   19180.4680
    6347   19295.4144
    6348   18927.8436
    6349   19176.1591
    6350   19371.8076
    6351   19307.7938
    6352   19046.5415
    6353   19233.7819
    6354   19129.4515
    6355   19339.5154
    6356   19213.3554
    6357   19131.2014
    6358   19162.9559
    6359   19132.1564
    6360   19133.2205
    6361   19138.9299
    6362   18899.1610
    6363   18794.2679
    6364   18833.1240
    6365   19019.1479
    6366   18953.8951
    6367   18927.1114
    6368   19015.4403
    6369   19058.6254
    6370   18977.6807
    6371   18987.8002
    6372   19153.1947
    6373   19147.8223
    6374   19187.4944
    6375   19105.8221
    6376   19210.6536
    6377   19023.7786
    6378   19183.9796
    6379   18967.9466
    6380   19030.7704
    6381   19047.4271
    6382   18988.6839
    6383   19080.2155
    6384   18988.1431
    6385   18813.1692
    6386   18891.8767
    6387   19068.5610
    6388   18897.6607
    6389   18966.5756
    6390   19060.3368
    6391   18978.8717
    6392   18945.5941
    6393   18762.2216
    6394   19026.5672
    6395   18955.4274
    6396   18932.4821
    6397   18834.9178
    6398   18798.9857
    6399   18623.0757
    6400   18843.4176
    6401   18762.1952
    6402   19009.5932
    6403   19040.5776
    6404   19198.3658
    6405   19372.3055
    6406   19137.3298
    6407   19023.2172
    6408   19334.5071
    6409   19189.8359
    6410   19011.4862
    6411   18981.4487
    6412   19071.4539
    6413   18939.9293
    6414   18837.1143
    6415   18713.7432
    6416   18618.2195
    6417   18814.0890
    6418   18801.7339
    6419   18955.5263
    6420   18642.7455
    6421   18651.3987
    6422   18705.0214
    6423   18904.6784
    6424   18843.2925
    6425   19047.8069
    6426   19140.3887
    6427   18587.6084
    6428   18767.7060
    6429   18711.1481
    6430   18704.7706
    6431   18974.3535
    6432   18993.1396
    6433   18823.8577
    6434   19097.1797
    6435   18790.6176
    6436   19117.0429
    6437   18562.3775
    6438   18830.1980
    6439   18829.3323
    6440   18787.5259
    6441   18759.1544
    6442   18928.1821
    6443   18689.8529
    6444   18550.4844
    6445   18834.5914
    6446   18717.8839
    6447   18921.2620
    6448   19067.3785
    6449   18763.8928
    6450   19170.7504
    6451   18720.8610
    6452   19069.9723
    6453   18886.2567
    6454   18983.2258
    6455   18790.6919
    6456   19004.9681
    6457   19165.0437
    6458   18942.7820
    6459   18708.8534
    6460   19057.4061
    6461   19068.1817
    6462   19328.6515
    6463   19042.3258
    6464   19204.8235
    6465   19076.8934
    6466   18968.2830
    6467   19174.6438
    6468   19073.7272
    6469   19167.6781
    6470   18962.4670
    6471   19241.1155
    6472   18728.9608
    6473   19119.0815
    6474   18873.2095
    6475   18915.0423
    6476   19095.8169
    6477   18955.2088
    6478   19184.1153
    6479   18919.7574
    6480   19189.6700
    6481   18783.6439
    6482   18993.2438
    6483   18985.2039
    6484   19155.9648
    6485   18847.1699
    6486   18958.7435
    6487   19080.6412
    6488   19169.7505
    6489   19280.0015
    6490   19362.7682
    6491   19126.7145
    6492   19223.5079
    6493   18962.5431
    6494   19217.3188
    6495   18904.9445
    6496   18850.8423
    6497   18680.7622
    6498   19000.3099
    6499   18828.0680
    6500   18703.8357
    6501   19026.3948
    6502   18773.7983
    6503   19110.4529
    6504   18880.2224
    6505   19025.3859
    6506   19100.4388
    6507   19074.1794
    6508   19239.2195
    6509   18760.3605
    6510   18971.4708
    6511   18999.8874
    6512   18968.0001
    6513   19212.4930
    6514   18789.9828
    6515   18968.3474
    6516   19104.2696
    6517   18874.8890
    6518   18921.1189
    6519   18878.7748
    6520   19222.2390
    6521   19057.9336
    6522   19141.5460
    6523   19034.2921
    6524   19123.0517
    6525   19153.3811
    6526   19222.3106
    6527   19257.5260
    6528   19384.7924
    6529   19055.4506
    6530   19406.8219
    6531   19269.5006
    6532   19178.4444
    6533   18988.0212
    6534   18970.8007
    6535   18894.3468
    6536   18926.3666
    6537   18959.0288
    6538   18851.9388
    6539   18840.3223
    6540   19276.2900
    6541   19033.6893
    6542   19052.1962
    6543   19285.6807
    6544   19233.7101
    6545   19173.7458
    6546   19466.8128
    6547   19204.2793
    6548   18989.1086
    6549   18984.4690
    6550   18928.2632
    6551   18996.5371
    6552   19007.2984
    6553   19355.4954
    6554   18991.5038
    6555   19236.1620
    6556   18935.5434
    6557   18963.4769
    6558   19408.9741
    6559   19308.4652
    6560   19202.1571
    6561   19082.8446
    6562   19161.3760
    6563   19052.8283
    6564   19124.7704
    6565   19068.9077
    6566   19208.6441
    6567   19136.6651
    6568   19368.4009
    6569   19380.4174
    6570   19156.3307
    6571   19160.2176
    6572   19512.4631
    6573   19210.2964
    6574   19237.3774
    6575   18892.1888
    6576   19255.0182
    6577   19386.6380
    6578   19091.5164
    6579   18900.2626
    6580   19053.6086
    6581   19120.3553
    6582   19028.1521
    6583   19038.7993
    6584   19159.5778
    6585   18928.5184
    6586   19361.0002
    6587   18963.2007
    6588   19267.1487
    6589   19074.1408
    6590   19280.7590
    6591   19230.0568
    6592   19164.6334
    6593   19049.4100
    6594   19021.9890
    6595   19183.3578
    6596   19123.6399
    6597   19200.7613
    6598   18977.0940
    6599   19014.0265
    6600   19039.5526
    6601   19016.3907
    6602   19085.5797
    6603   19327.5403
    6604   19157.8515
    6605   19511.6318
    6606   19234.2023
    6607   19594.8711
    6608   19334.7050
    6609   19336.0049
    6610   19159.4974
    6611   19341.8900
    6612   19220.6828
    6613   19469.0131
    6614   19261.0413
    6615   19432.4756
    6616   19219.6757
    6617   19333.1199
    6618   19233.0662
    6619   19529.5453
    6620   19514.3405
    6621   19485.1736
    6622   19561.9907
    6623   19372.4783
    6624   19411.8274
    6625   19521.1795
    6626   19277.4187
    6627   19429.9106
    6628   19531.3238
    6629   19491.0929
    6630   19391.7419
    6631   19501.3952
    6632   19025.3126
    6633   19110.4120
    6634   19324.8031
    6635   19626.6163
    6636   19572.0971
    6637   19468.5091
    6638   19149.2109
    6639   19460.7734
    6640   18922.6726
    6641   19212.1488
    6642   19460.6442
    6643   19096.6929
    6644   19130.7020
    6645   19128.3588
    6646   19094.5206
    6647   19260.3737
    6648   19066.8056
    6649   19033.5368
    6650   19197.7922
    6651   18708.5271
    6652   18915.1251
    6653   19129.7671
    6654   19393.9817
    6655   19226.9608
    6656   19111.1798
    6657   18953.6494
    6658   19143.4533
    6659   19180.3246
    6660   19283.0142
    6661   19066.1217
    6662   19305.6780
    6663   19481.8754
    6664   19218.3399
    6665   19218.8226
    6666   18990.7788
    6667   19201.5499
    6668   19337.1485
    6669   19245.9546
    6670   19321.1315
    6671   19169.5329
    6672   19172.3316
    6673   19238.6080
    6674   19229.9230
    6675   19028.2325
    6676   19286.6293
    6677   19199.0162
    6678   19014.9692
    6679   19176.8399
    6680   19004.9360
    6681   19367.5115
    6682   19217.2330
    6683   19174.6022
    6684   19422.1000
    6685   19119.2675
    6686   19115.9049
    6687   19025.2474
    6688   19030.2963
    6689   19160.1274
    6690   18883.3563
    6691   18817.9050
    6692   19034.2832
    6693   18802.2157
    6694   19168.0977
    6695   18892.5133
    6696   18760.6481
    6697   18866.3434
    6698   18996.7341
    6699   19045.5504
    6700   18996.0929
    6701   18791.9262
    6702   18904.2547
    6703   19212.3128
    6704   18965.2140
    6705   19354.0276
    6706   18810.2842
    6707   19136.8372
    6708   18860.8920
    6709   19143.7050
    6710   18838.8626
    6711   19222.2736
    6712   19155.4596
    6713   19082.9108
    6714   18698.6348
    6715   18970.5947
    6716   18890.0912
    6717   18996.1293
    6718   19059.5522
    6719   18906.9429
    6720   18939.9798
    6721   18652.8819
    6722   18564.8901
    6723   18831.7879
    6724   18680.4750
    6725   18848.6821
    6726   18628.2925
    6727   18694.8004
    6728   18819.5067
    6729   18648.5834
    6730   18648.4321
    6731   18638.1234
    6732   18648.3728
    6733   18437.0898
    6734   18312.9365
    6735   18739.1661
    6736   18652.2673
    6737   19080.6744
    6738   18847.6768
    6739   18839.3414
    6740   19099.9795
    6741   18704.1218
    6742   18774.1713
    6743   18874.8050
    6744   18678.3003
    6745   18522.7161
    6746   18684.6420
    6747   18909.2869
    6748   18868.2324
    6749   18785.7726
    6750   19141.6676
    6751   19102.4395
    6752   19275.7788
    6753   19159.2863
    6754   19157.9618
    6755   18738.7100
    6756   18728.9032
    6757   18535.7185
    6758   18915.5488
    6759   18967.8384
    6760   18838.3239
    6761   18842.1348
    6762   18749.0600
    6763   19168.5651
    6764   18597.7387
    6765   18762.3813
    6766   18786.1295
    6767   18817.5352
    6768   18878.6522
    6769   18830.2823
    6770   18459.1635
    6771   18689.6342
    6772   18905.1026
    6773   18986.0701
    6774   18867.2380
    6775   19003.4114
    6776   19043.9555
    6777   18738.6126
    6778   19052.2531
    6779   19081.2293
    6780   18841.1134
    6781   18923.6362
    6782   19173.5969
    6783   18982.8600
    6784   19143.5265
    6785   18904.5265
    6786   18942.8496
    6787   18922.7180
    6788   18754.7452
    6789   18993.8119
    6790   18691.2092
    6791   18763.4577
    6792   18820.3546
    6793   18740.8912
    6794   18764.5306
    6795   18980.3946
    6796   18949.0913
    6797   18746.2472
    6798   19023.3701
    6799   18977.5395
    6800   18917.5926
    6801   19130.9226
    6802   19031.1690
    6803   19193.5054
    6804   19134.8647
    6805   19323.1598
    6806   19001.3128
    6807   19219.7131
    6808   19310.7875
    6809   19046.2595
    6810   19174.3408
    6811   19044.7054
    6812   19012.4560
    6813   18683.5069
    6814   19007.8814
    6815   19130.7705
    6816   18668.6350
    6817   18802.3954
    6818   18596.2339
    6819   18585.8716
    6820   18679.2343
    6821   18494.7174
    6822   18635.7052
    6823   18762.5441
    6824   18668.5480
    6825   18636.4188
    6826   18665.0929
    6827   18757.0124
    6828   18904.6109
    6829   18839.3581
    6830   18638.6094
    6831   18874.1675
    6832   19116.3356
    6833   18727.2082
    6834   18718.1980
    6835   18905.4864
    6836   19211.2354
    6837   19028.1360
    6838   19060.5067
    6839   19301.5078
    6840   19170.1714
    6841   18760.0041
    6842   19200.9198
    6843   18927.6009
    6844   19047.5761
    6845   18889.0136
    6846   19228.1594
    6847   19302.3022
    6848   19041.3997
    6849   19162.7296
    6850   19229.1095
    6851   18989.5008
    6852   18998.5575
    6853   18770.6487
    6854   19033.6015
    6855   18977.7740
    6856   19077.9649
    6857   18839.3134
    6858   19044.8450
    6859   18489.8402
    6860   18789.8209
    6861   18654.1902
    6862   18646.6712
    6863   18763.9641
    6864   18713.4865
    6865   18709.5768
    6866   18571.8206
    6867   18810.1334
    6868   18503.6191
    6869   18925.7773
    6870   18897.3555
    6871   18796.4073
    6872   18827.2927
    6873   18615.7129
    6874   19152.5278
    6875   18592.0538
    6876   18768.6595
    6877   18811.4200
    6878   18571.6277
    6879   18693.7896
    6880   18719.4157
    6881   18235.2448
    6882   18317.9728
    6883   18455.7916
    6884   18643.3522
    6885   18590.5727
    6886   18807.3555
    6887   18452.4282
    6888   18169.3439
    6889   18707.6428
    6890   18766.3674
    6891   18702.3212
    6892   18777.9935
    6893   18895.9976
    6894   18726.3348
    6895   18672.4745
    6896   18826.5468
    6897   18875.0856
    6898   18935.3886
    6899   18877.7098
    6900   18748.9840
    6901   19014.3169
    6902   18971.0608
    6903   19109.4317
    6904   19077.8399
    6905   19090.6852
    6906   19043.6674
    6907   19346.7690
    6908   19027.3727
    6909   18969.9051
    6910   19153.9944
    6911   18741.3590
    6912   19184.2478
    6913   18766.0215
    6914   19220.8683
    6915   18969.2418
    6916   18855.8638
    6917   19369.7358
    6918   19353.8747
    6919   18943.6791
    6920   19315.5135
    6921   18928.1963
    6922   19213.2483
    6923   18947.8290
    6924   19239.2343
    6925   19188.0967
    6926   19333.6159
    6927   18743.3265
    6928   18966.4415
    6929   19133.5425
    6930   18992.9915
    6931   19376.6634
    6932   18678.6533
    6933   18932.2727
    6934   18977.8392
    6935   18938.1983
    6936   19187.6080
    6937   18905.8314
    6938   19053.5130
    6939   19100.2645
    6940   18533.2705
    6941   18922.6443
    6942   18970.9656
    6943   18821.1818
    6944   18970.3090
    6945   18891.5412
    6946   18896.8351
    6947   19121.9859
    6948   18974.5821
    6949   18970.7587
    6950   19093.8300
    6951   19312.1042
    6952   19003.4067
    6953   19164.6844
    6954   19048.5923
    6955   19312.9570
    6956   19103.1761
    6957   19177.7032
    6958   18995.9725
    6959   19060.7213
    6960   19055.5007
    6961   19385.7425
    6962   18849.1697
    6963   19239.3308
    6964   19043.7100
    6965   18950.9643
    6966   19155.9643
    6967   18737.7361
    6968   18829.6336
    6969   18842.2322
    6970   19042.4836
    6971   19004.7676
    6972   19023.4819
    6973   19289.8096
    6974   19248.0212
    6975   19044.9459
    6976   18862.0136
    6977   19281.8721
    6978   19100.5546
    6979   19290.3615
    6980   19447.3385
    6981   19340.0794
    6982   19204.7106
    6983   19310.7713
    6984   19517.4926
    6985   19322.4805
    6986   19154.0061
    6987   19444.0739
    6988   19255.2529
    6989   19257.2987
    6990   19215.7406
    6991   19127.1989
    6992   18981.3441
    6993   19045.3517
    6994   19126.9963
    6995   18917.2445
    6996   19099.7999
    6997   18852.0899
    6998   19167.9892
    6999   19240.5769
    7000   19001.0766
    7001   18851.3236
    7002   19008.9033
    7003   19009.8250
    7004   18887.8917
    7005   19015.1514
    7006   19043.9123
    7007   18937.6958
    7008   18851.5182
    7009   18911.4296
    7010   18622.4612
    7011   18686.7848
    7012   18991.7125
    7013   19031.4727
    7014   19024.6729
    7015   18832.9607
    7016   18812.2217
    7017   18781.1421
    7018   18686.8494
    7019   18663.1396
    7020   18848.9756
    7021   18691.8356
    7022   18795.5242
    7023   18888.2198
    7024   18724.8457
    7025   19269.2892
    7026   18480.2276
    7027   18661.0128
    7028   18818.3934
    7029   19119.4575
    7030   18991.1513
    7031   18994.0997
    7032   19156.1441
    7033   18975.1089
    7034   18850.5952
    7035   18904.2688
    7036   19031.6049
    7037   18799.9670
    7038   18761.1841
    7039   19051.0183
    7040   18937.1759
    7041   19003.4191
    7042   19053.0561
    7043   19101.7383
    7044   18721.5887
    7045   18959.8333
    7046   18859.2555
    7047   18962.7127
    7048   18881.8375
    7049   18849.7477
    7050   18860.1470
    7051   18894.1324
    7052   18603.5239
    7053   18597.8617
    7054   18652.7542
    7055   18958.3066
    7056   18939.2876
    7057   18729.1170
    7058   18822.4047
    7059   18866.5388
    7060   18865.9165
    7061   18731.1082
    7062   19098.3021
    7063   18784.8921
    7064   18886.5429
    7065   18795.6096
    7066   19081.0571
    7067   18931.8411
    7068   19047.2589
    7069   18688.1455
    7070   18932.3762
    7071   18777.9880
    7072   18731.4287
    7073   18846.0444
    7074   18609.3213
    7075   18697.8262
    7076   18956.0663
    7077   18889.8554
    7078   19040.8416
    7079   18994.9097
    7080   18684.3085
    7081   19028.7705
    7082   18737.0511
    7083   18860.3466
    7084   19189.3359
    7085   19063.9731
    7086   19108.1510
    7087   19180.7562
    7088   18839.1502
    7089   19033.9021
    7090   19060.1717
    7091   19170.8915
    7092   18747.3295
    7093   18810.3686
    7094   18964.6361
    7095   18841.7932
    7096   19203.6864
    7097   18751.1766
    7098   18835.9874
    7099   18708.5018
    7100   19092.3853
    7101   19217.7202
    7102   19213.2859
    7103   18842.2380
    7104   18807.8391
    7105   18717.7901
    7106   18999.3573
    7107   18945.2762
    7108   19120.7195
    7109   18903.1943
    7110   19008.6144
    7111   18884.5600
    7112   18773.3583
    7113   18877.3256
    7114   19053.7024
    7115   18722.5162
    7116   18723.8172
    7117   18998.4564
    7118   18971.6259
    7119   19344.1103
    7120   18978.7742
    7121   18959.4499
    7122   19580.1530
    7123   19086.0566
    7124   19176.4170
    7125   19325.1817
    7126   19595.0616
    7127   19385.2452
    7128   19459.6131
    7129   19635.6888
    7130   19289.9071
    7131   19495.4015
    7132   19549.2533
    7133   19505.5301
    7134   19413.1722
    7135   19134.6735
    7136   19348.3711
    7137   19244.5609
    7138   19350.2493
    7139   19497.5217
    7140   19386.1936
    7141   19419.9374
    7142   19163.2077
    7143   19238.5666
    7144   19364.1192
    7145   19372.9351
    7146   19322.9999
    7147   19571.5904
    7148   19508.7467
    7149   19662.4197
    7150   19193.5775
    7151   19437.7555
    7152   19316.7196
    7153   19188.1576
    7154   19396.1716
    7155   19166.9217
    7156   19204.8553
    7157   19155.3954
    7158   19196.9544
    7159   18922.3182
    7160   18819.7191
    7161   18828.4021
    7162   18785.9385
    7163   18937.2597
    7164   19031.1663
    7165   18976.9513
    7166   19107.5891
    7167   19147.6243
    7168   18923.5991
    7169   19041.1121
    7170   18701.5127
    7171   19013.2421
    7172   18986.2402
    7173   18917.5792
    7174   18855.4101
    7175   18824.9231
    7176   18752.7232
    7177   18864.7540
    7178   18797.0504
    7179   18819.1824
    7180   19036.2740
    7181   18970.8524
    7182   19100.7566
    7183   19124.6751
    7184   19000.1920
    7185   19403.6848
    7186   18931.7719
    7187   18941.4479
    7188   18941.0325
    7189   19096.6893
    7190   19431.1170
    7191   19140.6983
    7192   18911.8559
    7193   19064.9645
    7194   18938.9702
    7195   19117.5962
    7196   18933.5878
    7197   19235.1637
    7198   19211.3048
    7199   19272.9948
    7200   19154.1047
    7201   19240.3356
    7202   18857.2491
    7203   19277.9298
    7204   18861.1387
    7205   18952.2257
    7206   18647.6973
    7207   18900.3197
    7208   18977.5016
    7209   18730.3741
    7210   19028.7653
    7211   18773.3464
    7212   18925.8902
    7213   19157.9086
    7214   18906.5705
    7215   19073.5787
    7216   19105.7396
    7217   18745.8208
    7218   19016.6374
    7219   19221.0191
    7220   19226.9784
    7221   19142.2072
    7222   19147.9111
    7223   19171.4114
    7224   19309.6340
    7225   19293.6284
    7226   19285.9546
    7227   19340.2018
    7228   18830.3836
    7229   19478.3061
    7230   19155.0806
    7231   19601.6967
    7232   19115.5891
    7233   19411.5086
    7234   19520.5971
    7235   19208.1627
    7236   19247.8077
    7237   18956.4960
    7238   18975.0072
    7239   18996.8768
    7240   18564.8117
    7241   18656.1379
    7242   18884.9849
    7243   18921.1941
    7244   18868.7341
    7245   18601.2974
    7246   19022.9507
    7247   18912.2130
    7248   19081.7100
    7249   19026.3675
    7250   18986.3787
    7251   18862.7315
    7252   18964.9029
    7253   18908.2179
    7254   18765.4084
    7255   18863.9393
    7256   18778.0270
    7257   18609.0588
    7258   18932.8640
    7259   18612.9119
    7260   18798.2572
    7261   18710.0062
    7262   19080.6259
    7263   18838.1194
    7264   18803.9151
    7265   18988.6389
    7266   18853.1311
    7267   19066.0412
    7268   18696.8100
    7269   18810.4042
    7270   19047.3786
    7271   18758.1967
    7272   19069.9247
    7273   18547.8565
    7274   18650.0718
    7275   18782.6091
    7276   18914.8488
    7277   18786.8976
    7278   18846.7248
    7279   18800.1264
    7280   18976.9577
    7281   19362.3693
    7282   18960.3209
    7283   18993.5383
    7284   19096.7516
    7285   19008.7338
    7286   18937.3062
    7287   18994.8933
    7288   18798.9115
    7289   19061.5409
    7290   19025.5416
    7291   18844.8121
    7292   19026.4684
    7293   18990.6265
    7294   18703.1149
    7295   19265.9936
    7296   19189.1785
    7297   19006.7389
    7298   19196.7479
    7299   19094.7224
    7300   19188.5377
    7301   19218.0283
    7302   19159.9349
    7303   18861.2778
    7304   19229.0436
    7305   19165.6899
    7306   19459.2886
    7307   19263.6396
    7308   18831.1949
    7309   19074.2757
    7310   18943.0902
    7311   18889.5610
    7312   18815.7411
    7313   18976.5355
    7314   18950.9408
    7315   19096.5435
    7316   19060.8195
    7317   19158.9287
    7318   18989.1970
    7319   19055.6690
    7320   19181.6906
    7321   19126.8597
    7322   19041.5465
    7323   18883.5499
    7324   19270.4562
    7325   19082.9617
    7326   19132.1927
    7327   18914.1403
    7328   18957.0504
    7329   18970.7775
    7330   18786.5584
    7331   18855.7916
    7332   19067.8876
    7333   19134.3033
    7334   18856.0757
    7335   18923.9219
    7336   18798.2123
    7337   18869.0766
    7338   19111.3844
    7339   18939.0656
    7340   18859.2960
    7341   19041.3746
    7342   18810.6009
    7343   18884.6642
    7344   19094.3326
    7345   19040.3605
    7346   19203.4153
    7347   19336.2154
    7348   19102.6567
    7349   19545.9231
    7350   19757.9325
    7351   19359.7201
    7352   19353.1304
    7353   19385.2821
    7354   19096.9422
    7355   19210.2075
    7356   19502.3391
    7357   19423.1886
    7358   18969.8293
    7359   19110.8505
    7360   18721.5058
    7361   19140.8130
    7362   19300.5926
    7363   19208.7295
    7364   19142.2637
    7365   19292.6794
    7366   18988.6946
    7367   19189.8126
    7368   19353.0688
    7369   19064.6772
    7370   19275.0610
    7371   19093.4465
    7372   19425.3688
    7373   18808.1721
    7374   19353.2724
    7375   18952.2094
    7376   19037.0500
    7377   18852.7846
    7378   19039.4698
    7379   18954.5074
    7380   19215.5329
    7381   19034.2573
    7382   19105.8933
    7383   18968.5189
    7384   18991.1333
    7385   19100.7650
    7386   19294.7609
    7387   19334.7640
    7388   19245.0531
    7389   19449.9256
    7390   19414.1245
    7391   19191.8341
    7392   19312.9071
    7393   19195.4934
    7394   19187.2669
    7395   19144.3240
    7396   19203.2841
    7397   19255.0760
    7398   19383.3030
    7399   19446.8839
    7400   19416.9657
    7401   19200.8784
    7402   19325.3978
    7403   18920.6637
    7404   19153.9483
    7405   19370.4369
    7406   19592.9472
    7407   19229.8701
    7408   19244.6472
    7409   19273.5151
    7410   19585.3030
    7411   19339.7573
    7412   19276.5979
    7413   19351.3898
    7414   19601.1840
    7415   19175.6871
    7416   19339.8013
    7417   19034.3140
    7418   19215.1114
    7419   19209.7363
    7420   19400.1086
    7421   19244.9901
    7422   19428.7154
    7423   19425.4737
    7424   18973.9553
    7425   19147.2630
    7426   19107.1682
    7427   18899.5965
    7428   19149.9015
    7429   18942.1676
    7430   19101.1615
    7431   19039.5181
    7432   19088.1450
    7433   19349.9775
    7434   18874.0678
    7435   19372.6275
    7436   19085.3539
    7437   19133.7433
    7438   18889.3798
    7439   18898.5257
    7440   18943.1451
    7441   19187.6896
    7442   18915.7757
    7443   18934.1575
    7444   18981.8443
    7445   18866.9420
    7446   18644.7983
    7447   18867.4586
    7448   19030.7694
    7449   19031.7646
    7450   19008.0435
    7451   18847.2058
    7452   19197.1698
    7453   19013.0811
    7454   19052.0615
    7455   19120.2649
    7456   19077.2111
    7457   19160.9168
    7458   19065.7737
    7459   18963.8407
    7460   19070.7014
    7461   18760.1738
    7462   19202.3420
    7463   19047.4105
    7464   19304.4285
    7465   19329.3392
    7466   19172.6611
    7467   19199.8974
    7468   19401.5056
    7469   19538.3502
    7470   19189.5606
    7471   19198.4790
    7472   19151.3745
    7473   19148.4263
    7474   19192.6623
    7475   18958.7228
    7476   19032.3033
    7477   19276.1445
    7478   19246.6887
    7479   18830.6419
    7480   18986.4794
    7481   18669.0943
    7482   18937.8890
    7483   18917.6599
    7484   18815.4761
    7485   18666.4240
    7486   19081.5089
    7487   18912.5368
    7488   18782.3367
    7489   19083.4325
    7490   18904.8030
    7491   18935.2029
    7492   18844.0394
    7493   18891.4692
    7494   18990.2171
    7495   18889.0917
    7496   19208.6122
    7497   18987.4482
    7498   19208.4194
    7499   19170.1490
    7500   18961.0946
    7501   19321.4104
    7502   19154.1727
    7503   19141.9108
    7504   19144.0676
    7505   18929.8690
    7506   18854.9291
    7507   18772.9628
    7508   19050.2086
    7509   18815.0708
    7510   18928.7352
    7511   18887.2002
    7512   18497.7433
    7513   18971.0421
    7514   19044.9051
    7515   18876.4357
    7516   18904.5789
    7517   18761.0286
    7518   18862.4782
    7519   18673.0849
    7520   18862.4947
    7521   18756.9331
    7522   18871.4238
    7523   19352.8546
    7524   19099.4476
    7525   19105.4833
    7526   19046.8912
    7527   19287.8221
    7528   19088.3385
    7529   18901.7598
    7530   19005.7176
    7531   19210.7703
    7532   18997.0959
    7533   18872.6341
    7534   18978.1396
    7535   19334.1692
    7536   19382.8687
    7537   19168.5683
    7538   18953.7730
    7539   19121.2682
    7540   19441.3359
    7541   19431.5046
    7542   19168.5045
    7543   19349.3041
    7544   19046.2233
    7545   19082.1156
    7546   18808.8117
    7547   19176.0167
    7548   18978.6520
    7549   19020.3878
    7550   18874.4063
    7551   18869.8970
    7552   19228.4722
    7553   18753.5465
    7554   19212.2548
    7555   19015.4943
    7556   19201.4451
    7557   19270.2643
    7558   19042.2849
    7559   19143.6830
    7560   19145.7106
    7561   19237.3243
    7562   19072.5181
    7563   19009.1659
    7564   18846.6891
    7565   18975.8701
    7566   19004.5945
    7567   18843.3678
    7568   18861.2785
    7569   18856.3412
    7570   18922.5351
    7571   19309.2994
    7572   19268.7906
    7573   19247.7502
    7574   19345.2923
    7575   19209.0692
    7576   18999.3136
    7577   18995.0699
    7578   19090.1595
    7579   19165.7499
    7580   19053.6025
    7581   19317.1288
    7582   18917.5879
    7583   19457.1071
    7584   19319.6385
    7585   19372.1738
    7586   19079.1411
    7587   19145.1064
    7588   19410.5129
    7589   19188.2852
    7590   19157.2924
    7591   19317.1478
    7592   19490.6557
    7593   19099.0556
    7594   19066.5605
    7595   19496.5993
    7596   19093.1312
    7597   19129.0681
    7598   19216.9965
    7599   19181.8768
    7600   19132.2213
    7601   19189.0822
    7602   19248.8539
    7603   19352.1569
    7604   19221.6582
    7605   19188.3391
    7606   19311.0260
    7607   19448.6345
    7608   19389.5069
    7609   19342.8787
    7610   19326.8330
    7611   19186.2011
    7612   19425.5877
    7613   19313.7985
    7614   19527.4556
    7615   19426.0021
    7616   19228.6736
    7617   19333.2263
    7618   19416.1540
    7619   19216.7205
    7620   19250.0159
    7621   19095.3242
    7622   19541.4591
    7623   19397.5118
    7624   19315.1879
    7625   19197.3287
    7626   19341.6087
    7627   19247.2205
    7628   19152.3328
    7629   19266.6702
    7630   19696.6355
    7631   19202.8008
    7632   19294.3148
    7633   19488.2778
    7634   19131.3261
    7635   19203.1752
    7636   19058.3734
    7637   19208.4598
    7638   19134.0012
    7639   19006.6025
    7640   19062.2175
    7641   19131.3362
    7642   19182.7651
    7643   19180.9830
    7644   19112.2652
    7645   18982.7436
    7646   19466.0097
    7647   18910.8953
    7648   19240.6888
    7649   19117.4155
    7650   19557.6676
    7651   18946.7487
    7652   19319.0095
    7653   19341.0599
    7654   19543.7723
    7655   19038.6568
    7656   19146.7067
    7657   19371.6623
    7658   19063.6945
    7659   19045.4057
    7660   19222.8613
    7661   18916.8657
    7662   18994.5699
    7663   19339.6761
    7664   19156.2638
    7665   18864.2677
    7666   19336.7860
    7667   18865.0043
    7668   18917.8911
    7669   18852.6144
    7670   19045.3493
    7671   18927.0630
    7672   18941.9483
    7673   19058.6695
    7674   19037.1788
    7675   19019.7525
    7676   19121.0213
    7677   19400.5546
    7678   19033.1364
    7679   19180.1725
    7680   19172.8340
    7681   19225.6760
    7682   19151.1025
    7683   19088.8243
    7684   19426.2867
    7685   19041.0620
    7686   19216.2460
    7687   18887.1045
    7688   18892.1993
    7689   19071.3104
    7690   19022.9894
    7691   18951.6489
    7692   19171.5525
    7693   18984.5322
    7694   19146.1706
    7695   19133.1277
    7696   18980.4165
    7697   19223.9718
    7698   19070.8628
    7699   19100.8583
    7700   19247.0291
    7701   19197.1859
    7702   19366.8553
    7703   18998.0625
    7704   19458.0693
    7705   19247.0387
    7706   19120.0318
    7707   19150.6010
    7708   19179.0936
    7709   19298.8802
    7710   19378.7709
    7711   19197.1752
    7712   19152.3896
    7713   18966.1502
    7714   19360.8713
    7715   19193.7317
    7716   19052.2152
    7717   19601.0568
    7718   19185.8808
    7719   19333.4126
    7720   19125.5453
    7721   19305.8772
    7722   19226.7449
    7723   19032.7032
    7724   18773.5220
    7725   19186.1188
    7726   19340.1383
    7727   19215.5300
    7728   19429.1844
    7729   19206.4290
    7730   19384.5054
    7731   19390.5680
    7732   19336.1519
    7733   19042.0724
    7734   19265.4451
    7735   19053.3609
    7736   19451.3532
    7737   19039.9997
    7738   19363.0265
    7739   19250.7725
    7740   19468.7338
    7741   19312.7353
    7742   19498.3174
    7743   19196.3957
    7744   18993.7048
    7745   18867.7091
    7746   19215.6432
    7747   19370.9399
    7748   19077.0232
    7749   18962.5149
    7750   19025.4648
    7751   19053.2509
    7752   19389.1261
    7753   19154.5731
    7754   19069.6582
    7755   18883.5393
    7756   19033.9284
    7757   19051.3583
    7758   18744.8035
    7759   18801.5379
    7760   18930.0341
    7761   18952.5907
    7762   19098.5927
    7763   18936.8286
    7764   19242.6958
    7765   19122.8172
    7766   18944.7586
    7767   19311.2337
    7768   18987.7904
    7769   18968.9710
    7770   18886.4695
    7771   19014.4123
    7772   19004.1182
    7773   19169.5987
    7774   19107.9227
    7775   19030.8582
    7776   19247.4721
    7777   19415.4387
    7778   19087.4459
    7779   19142.3761
    7780   19069.1910
    7781   18952.7151
    7782   19056.9392
    7783   19067.6318
    7784   19037.2314
    7785   18874.4759
    7786   18986.2359
    7787   18554.6798
    7788   19143.2699
    7789   18985.4327
    7790   19225.3511
    7791   19141.8075
    7792   19294.4784
    7793   19303.8190
    7794   19421.7250
    7795   19081.5646
    7796   19020.2860
    7797   19147.0531
    7798   19341.4118
    7799   19292.4518
    7800   19254.5434
    7801   19369.7424
    7802   19464.9990
    7803   19181.0593
    7804   19039.3825
    7805   19145.6707
    7806   19376.0790
    7807   19499.3367
    7808   19277.0448
    7809   19396.7449
    7810   19368.5163
    7811   19364.1356
    7812   19188.1068
    7813   19185.9601
    7814   19387.1805
    7815   19120.2013
    7816   19004.9114
    7817   18919.1422
    7818   19105.2046
    7819   19216.3050
    7820   19149.7226
    7821   18896.8692
    7822   18916.9157
    7823   18801.6112
    7824   18918.9320
    7825   19129.3998
    7826   18948.9643
    7827   18919.7543
    7828   18954.2183
    7829   18930.1578
    7830   19022.8443
    7831   18756.2156
    7832   18896.5230
    7833   18836.5844
    7834   19065.1691
    7835   19027.2445
    7836   18811.4473
    7837   18847.0992
    7838   18897.0833
    7839   18802.2516
    7840   19148.0514
    7841   18896.0545
    7842   18636.8225
    7843   18797.1251
    7844   19013.5085
    7845   18743.9638
    7846   18990.4854
    7847   18732.9681
    7848   18621.0735
    7849   18983.4147
    7850   19249.8691
    7851   18844.2443
    7852   19134.0486
    7853   19185.3675
    7854   19008.2208
    7855   18867.4772
    7856   18918.0641
    7857   18754.2478
    7858   18948.6589
    7859   18853.6819
    7860   18740.3807
    7861   18929.7061
    7862   18925.4885
    7863   18825.9696
    7864   18871.6236
    7865   18858.8210
    7866   18900.9041
    7867   19087.3258
    7868   19053.3105
    7869   19042.6594
    7870   18924.8291
    7871   18748.2227
    7872   18933.5176
    7873   18868.8030
    7874   18786.1708
    7875   18932.0953
    7876   19046.1781
    7877   18890.2803
    7878   18978.4286
    7879   18656.8779
    7880   19070.5377
    7881   19201.7551
    7882   18682.1176
    7883   18965.1732
    7884   18961.1511
    7885   18715.1858
    7886   18836.1168
    7887   18862.6611
    7888   19151.1553
    7889   18943.1122
    7890   18943.2552
    7891   19052.2580
    7892   19426.5733
    7893   19030.3637
    7894   19021.2016
    7895   18969.9222
    7896   18878.3745
    7897   18813.6420
    7898   18935.6377
    7899   19383.0950
    7900   19006.0763
    7901   18845.4697
    7902   19061.8599
    7903   18620.9761
    7904   18796.7842
    7905   18858.2981
    7906   18895.6158
    7907   18865.7435
    7908   18977.2174
    7909   19038.6086
    7910   19230.9389
    7911   19246.7185
    7912   19441.3425
    7913   19494.0438
    7914   19178.9315
    7915   19307.6207
    7916   19212.7362
    7917   19431.5167
    7918   19349.9503
    7919   19179.3412
    7920   19314.7266
    7921   19206.4347
    7922   19020.2047
    7923   19294.2662
    7924   19272.1134
    7925   19045.5772
    7926   19009.1424
    7927   19105.0391
    7928   19473.8934
    7929   19396.7327
    7930   18890.9045
    7931   19376.0729
    7932   19540.8371
    7933   19172.2522
    7934   19336.0799
    7935   19223.6688
    7936   19305.7977
    7937   19508.2642
    7938   19369.3490
    7939   19299.1948
    7940   18961.3177
    7941   19424.5566
    7942   19284.9304
    7943   19037.2734
    7944   19089.8797
    7945   19195.4008
    7946   19235.1914
    7947   18987.9160
    7948   19160.9072
    7949   19153.4047
    7950   19397.5676
    7951   19473.3284
    7952   19328.7733
    7953   19395.7525
    7954   19498.8050
    7955   19114.1159
    7956   19338.8517
    7957   19154.4020
    7958   19181.6519
    7959   19467.6657
    7960   19315.6658
    7961   19295.4776
    7962   19391.8888
    7963   19484.7103
    7964   19044.7629
    7965   19093.4263
    7966   19139.3555
    7967   19027.7149
    7968   19086.8106
    7969   18838.4625
    7970   18994.6426
    7971   19042.8039
    7972   18959.1582
    7973   19075.2889
    7974   18980.9994
    7975   19199.4878
    7976   19266.9879
    7977   19083.6366
    7978   19518.4588
    7979   19113.6055
    7980   19280.7066
    7981   18853.4662
    7982   19060.4736
    7983   18867.0366
    7984   18985.3019
    7985   19001.7146
    7986   19029.3400
    7987   19367.8479
    7988   19547.9146
    7989   19443.4463
    7990   19369.0021
    7991   19188.7850
    7992   19352.4707
    7993   19216.6639
    7994   19101.2440
    7995   19202.0803
    7996   19116.1535
    7997   18880.2279
    7998   19085.1536
    7999   19007.2780
    8000   19425.3421
    8001   19456.2664
    8002   19141.8576
    8003   19214.0226
    8004   19526.2904
    8005   19083.4172
    8006   19448.5626
    8007   19554.5854
    8008   19527.1945
    8009   19283.9013
    8010   19611.0465
    8011   19383.3562
    8012   19308.7537
    8013   19590.5838
    8014   19265.4234
    8015   19513.5724
    8016   19223.1282
    8017   19143.0352
    8018   19256.7184
    8019   19235.9947
    8020   19259.3526
    8021   19093.2358
    8022   18995.6724
    8023   18979.9501
    8024   18931.0569
    8025   18815.4124
    8026   19044.4642
    8027   19072.6646
    8028   18961.1615
    8029   19266.9036
    8030   18963.6951
    8031   19283.0858
    8032   19443.2971
    8033   19434.3506
    8034   19213.4382
    8035   19325.5805
    8036   19205.4286
    8037   19217.6769
    8038   19326.8349
    8039   19304.0744
    8040   19701.8828
    8041   19590.3626
    8042   19340.8957
    8043   19090.8022
    8044   19315.9231
    8045   18974.3277
    8046   19174.7526
    8047   19333.1161
    8048   19268.0594
    8049   19159.9577
    8050   19138.9630
    8051   19460.7574
    8052   19384.7893
    8053   19265.9863
    8054   19224.7927
    8055   19394.2964
    8056   18978.9750
    8057   19064.4391
    8058   19145.9467
    8059   19281.8452
    8060   19091.0369
    8061   19320.5630
    8062   19093.8414
    8063   19295.5716
    8064   19034.1874
    8065   19138.4944
    8066   19429.3086
    8067   19277.3735
    8068   19283.3052
    8069   19245.7367
    8070   19144.8709
    8071   18909.4375
    8072   19348.2766
    8073   19177.9888
    8074   19081.8506
    8075   19241.7795
    8076   19222.8581
    8077   19365.0638
    8078   19245.5437
    8079   19616.8901
    8080   19202.8793
    8081   19541.7287
    8082   19393.2272
    8083   19386.3905
    8084   19638.7628
    8085   19401.4069
    8086   19433.8483
    8087   19588.7587
    8088   19614.1655
    8089   19456.8814
    8090   19283.8808
    8091   19449.7041
    8092   19345.3591
    8093   19138.7299
    8094   19404.2286
    8095   19053.1254
    8096   18949.1053
    8097   18933.2483
    8098   19076.1078
    8099   19310.4176
    8100   19134.4244
    8101   19002.3155
    8102   19035.1390
    8103   19191.9398
    8104   19175.4147
    8105   19281.0586
    8106   18765.2475
    8107   18909.9466
    8108   18983.4724
    8109   18894.8432
    8110   18881.7800
    8111   19151.8223
    8112   18973.8470
    8113   19227.9767
    8114   19027.2546
    8115   19189.7159
    8116   19213.6898
    8117   19137.0774
    8118   19304.8709
    8119   19185.6435
    8120   19215.0241
    8121   18984.8639
    8122   18904.4777
    8123   19047.3143
    8124   19529.2393
    8125   19362.3193
    8126   19040.3475
    8127   19289.8975
    8128   19003.9834
    8129   18934.3786
    8130   19164.2208
    8131   18844.5076
    8132   19186.5494
    8133   18997.1268
    8134   19396.5304
    8135   19119.0211
    8136   19165.5389
    8137   19253.0687
    8138   19291.7028
    8139   19219.1526
    8140   19524.9487
    8141   19797.8602
    8142   19334.3759
    8143   19285.2099
    8144   19137.1463
    8145   19027.8098
    8146   19003.0543
    8147   19085.4126
    8148   19027.5303
    8149   18926.6390
    8150   19088.6040
    8151   18768.3877
    8152   19207.7124
    8153   19041.4342
    8154   19391.8015
    8155   19260.1302
    8156   19314.7646
    8157   19467.9330
    8158   19476.2662
    8159   19289.9447
    8160   19266.5200
    8161   19361.3938
    8162   19424.1834
    8163   19423.9661
    8164   19214.7480
    8165   18877.8932
    8166   19307.8738
    8167   19226.6692
    8168   19317.3742
    8169   19206.7738
    8170   18869.0611
    8171   19047.4141
    8172   19280.8247
    8173   18994.0819
    8174   19068.9095
    8175   19348.8044
    8176   19059.8744
    8177   19141.2986
    8178   19088.4804
    8179   19213.1007
    8180   19413.3927
    8181   19217.9399
    8182   19198.5717
    8183   19493.7778
    8184   19056.9745
    8185   19328.0181
    8186   18971.5211
    8187   19252.0000
    8188   19169.8830
    8189   18976.1019
    8190   19116.3010
    8191   19188.4677
    8192   19225.8422
    8193   19217.3309
    8194   19174.4217
    8195   19577.0324
    8196   19133.0475
    8197   19372.5989
    8198   19192.9281
    8199   19294.0094
    8200   19281.4615
    8201   19237.2521
    8202   19105.7820
    8203   19203.0067
    8204   19516.2305
    8205   19157.6234
    8206   19494.4290
    8207   19269.4546
    8208   19183.7167
    8209   19299.1492
    8210   19511.3633
    8211   19373.2291
    8212   19564.5487
    8213   19317.7474
    8214   19236.8594
    8215   19173.0408
    8216   19261.2524
    8217   19459.9611
    8218   19282.9012
    8219   19596.8424
    8220   19635.0766
    8221   19270.9898
    8222   19280.6006
    8223   19145.1641
    8224   19091.8509
    8225   18996.4376
    8226   19026.3223
    8227   18838.0440
    8228   19285.5614
    8229   18885.0006
    8230   19162.1500
    8231   19287.5595
    8232   19372.5490
    8233   19595.0343
    8234   19639.6487
    8235   19241.5730
    8236   19561.7789
    8237   19386.0264
    8238   19177.8615
    8239   19393.0362
    8240   19551.3244
    8241   19507.7864
    8242   19472.5762
    8243   19786.4895
    8244   19385.1319
    8245   19787.5427
    8246   19603.0441
    8247   19824.2304
    8248   19208.6797
    8249   19678.9690
    8250   19700.9531
    8251   19565.8740
    8252   19900.8035
    8253   19604.5646
    8254   19519.7111
    8255   19707.7939
    8256   19625.4857
    8257   19672.4351
    8258   19739.5353
    8259   19700.8360
    8260   19679.6354
    8261   19505.0776
    8262   19602.4497
    8263   19693.0591
    8264   19362.3845
    8265   19629.9289
    8266   19653.0888
    8267   19669.2089
    8268   19541.1397
    8269   19339.1531
    8270   19264.9273
    8271   19470.4036
    8272   19438.6565
    8273   19508.4727
    8274   19172.0552
    8275   19355.1842
    8276   19561.6849
    8277   19479.6415
    8278   19137.8551
    8279   19560.9951
    8280   19216.2662
    8281   19585.3832
    8282   19096.0183
    8283   19319.4799
    8284   19318.5549
    8285   19165.2925
    8286   19283.5375
    8287   19434.2893
    8288   19507.6131
    8289   19556.6719
    8290   19336.7052
    8291   19705.7835
    8292   19581.8856
    8293   19356.3098
    8294   19426.8419
    8295   19433.5588
    8296   19235.9527
    8297   19540.5303
    8298   19247.2134
    8299   19470.7205
    8300   19395.1122
    8301   19383.0146
    8302   19720.3406
    8303   19201.5517
    8304   19407.1027
    8305   19510.8222
    8306   19282.6400
    8307   19393.0360
    8308   19511.8682
    8309   19362.4425
    8310   19525.0598
    8311   19423.2853
    8312   19253.2365
    8313   19377.3433
    8314   19571.0679
    8315   19630.2558
    8316   19244.7540
    8317   19789.1071
    8318   19391.7955
    8319   19791.3870
    8320   19544.9166
    8321   19360.6467
    8322   19402.6595
    8323   19403.8399
    8324   19476.4391
    8325   19484.6024
    8326   19595.0200
    8327   19783.9770
    8328   19414.9428
    8329   19591.0992
    8330   19639.0639
    8331   19553.4103
    8332   19504.4936
    8333   19229.6514
    8334   19495.4885
    8335   19380.8014
    8336   19528.3242
    8337   19420.5406
    8338   19355.9014
    8339   19276.0237
    8340   19546.1999
    8341   19028.0477
    8342   19337.5008
    8343   19114.1323
    8344   19258.7640
    8345   19109.5404
    8346   19235.9615
    8347   19468.4200
    8348   19267.6791
    8349   19217.0137
    8350   19513.0271
    8351   19441.3630
    8352   19265.0148
    8353   19248.1481
    8354   19252.7922
    8355   19186.9214
    8356   19428.8443
    8357   19502.4242
    8358   19364.2380
    8359   19254.6035
    8360   19463.6507
    8361   19490.9237
    8362   19464.4513
    8363   19537.6529
    8364   19296.3666
    8365   19326.2221
    8366   19034.3630
    8367   19324.3538
    8368   19112.4004
    8369   19093.4691
    8370   19356.7652
    8371   19292.9110
    8372   19230.5592
    8373   19360.7735
    8374   19028.7624
    8375   19442.2446
    8376   18993.4340
    8377   19231.2917
    8378   19261.4979
    8379   19159.1802
    8380   19229.5088
    8381   19091.9126
    8382   19124.7390
    8383   19428.5355
    8384   19296.8735
    8385   19364.4061
    8386   19207.0331
    8387   19112.8948
    8388   19155.8555
    8389   19079.3435
    8390   19212.0317
    8391   19164.2208
    8392   18998.2929
    8393   18861.0739
    8394   18877.8945
    8395   19329.8763
    8396   19067.3504
    8397   19359.7849
    8398   19705.8229
    8399   18913.2932
    8400   19225.0965
    8401   18861.1462
    8402   19222.4508
    8403   19284.9963
    8404   19477.2436
    8405   19060.1772
    8406   19452.3810
    8407   19218.2189
    8408   19118.2892
    8409   19476.6212
    8410   19476.2335
    8411   19253.7354
    8412   19292.9939
    8413   19012.7070
    8414   18971.9998
    8415   19312.3831
    8416   19092.3154
    8417   19078.2874
    8418   19055.4046
    8419   19045.2927
    8420   18963.8203
    8421   19220.0906
    8422   19363.6021
    8423   19078.2782
    8424   18984.4782
    8425   18915.8291
    8426   18872.5658
    8427   19292.8262
    8428   19031.4014
    8429   19180.9247
    8430   19427.9947
    8431   18997.6412
    8432   19219.9534
    8433   19543.5942
    8434   19251.5224
    8435   19643.7184
    8436   19385.4867
    8437   19295.6400
    8438   19167.7579
    8439   19127.9538
    8440   19437.0502
    8441   19095.6597
    8442   19085.0038
    8443   18927.8845
    8444   19252.3244
    8445   19160.8672
    8446   19166.6592
    8447   19257.8227
    8448   19246.8059
    8449   19412.3593
    8450   19109.8509
    8451   19215.9393
    8452   19440.9603
    8453   19375.2518
    8454   19039.4602
    8455   19187.5373
    8456   19552.0036
    8457   19299.3538
    8458   19142.3158
    8459   19388.7109
    8460   19000.7781
    8461   19358.9449
    8462   19374.9847
    8463   19256.3643
    8464   19309.3097
    8465   19356.6378
    8466   19186.8257
    8467   18970.2007
    8468   19320.8650
    8469   19227.4514
    8470   19206.6357
    8471   19278.0004
    8472   19362.4150
    8473   19120.1815
    8474   19391.1693
    8475   19461.5886
    8476   18789.2686
    8477   18834.2366
    8478   18955.1711
    8479   19105.0019
    8480   18810.4963
    8481   19094.5494
    8482   19005.6742
    8483   18865.4688
    8484   18997.2271
    8485   19071.7853
    8486   19063.7036
    8487   18639.5920
    8488   18735.2809
    8489   18897.6351
    8490   19113.3109
    8491   18885.0832
    8492   18737.1083
    8493   19058.7189
    8494   18865.3532
    8495   19034.6866
    8496   19018.7609
    8497   18919.0592
    8498   19025.1063
    8499   19005.6754
    8500   18836.0134
    8501   18913.6500
    8502   19064.1270
    8503   19079.4699
    8504   18907.9175
    8505   19153.6322
    8506   18928.9384
    8507   18802.3515
    8508   18802.2418
    8509   19083.0301
    8510   19086.2389
    8511   19017.3423
    8512   18892.6899
    8513   18923.4071
    8514   19000.3725
    8515   18496.3856
    8516   18797.8725
    8517   18809.0203
    8518   18823.9515
    8519   18815.1827
    8520   19144.0488
    8521   19191.0723
    8522   18898.6249
    8523   19265.5694
    8524   19160.4378
    8525   19067.4054
    8526   19314.3434
    8527   18846.7705
    8528   19109.7395
    8529   19055.5859
    8530   18935.9382
    8531   18893.1129
    8532   18967.5484
    8533   18391.1491
    8534   19087.8648
    8535   18503.2921
    8536   18845.1665
    8537   19048.1988
    8538   18895.3685
    8539   18585.5915
    8540   18925.7252
    8541   18891.3524
    8542   18995.2754
    8543   19298.3168
    8544   19075.2397
    8545   18823.1207
    8546   18995.1044
    8547   19301.9324
    8548   19066.4536
    8549   18995.9917
    8550   19208.4926
    8551   19264.2538
    8552   18941.4854
    8553   19152.1597
    8554   19362.5501
    8555   19239.9381
    8556   19552.1929
    8557   19344.1888
    8558   19337.3771
    8559   19206.4869
    8560   19079.2282
    8561   19109.7315
    8562   19289.7388
    8563   19167.2395
    8564   19255.0083
    8565   19333.6539
    8566   19138.8527
    8567   19086.6638
    8568   18672.7014
    8569   18926.9834
    8570   18689.5189
    8571   18599.2432
    8572   18647.0206
    8573   18883.7147
    8574   18629.7213
    8575   19113.2130
    8576   18465.3425
    8577   18737.9682
    8578   18839.2325
    8579   18725.4985
    8580   18659.3748
    8581   18782.3203
    8582   19069.5927
    8583   18670.5681
    8584   18592.9964
    8585   18816.3292
    8586   18850.4011
    8587   19019.7475
    8588   18906.3870
    8589   18993.1618
    8590   18772.4143
    8591   18860.5866
    8592   18493.0472
    8593   18456.1830
    8594   18731.1142
    8595   18678.3829
    8596   18925.8397
    8597   18683.8496
    8598   18715.2679
    8599   18686.8769
    8600   18879.1902
    8601   19012.6967
    8602   18801.8857
    8603   18727.3127
    8604   18848.1942
    8605   18645.7734
    8606   18965.5956
    8607   19126.7485
    8608   18856.5943
    8609   18576.3501
    8610   18674.6306
    8611   18694.0817
    8612   18829.0198
    8613   18538.4430
    8614   18835.0198
    8615   18647.0831
    8616   18612.9596
    8617   18716.3030
    8618   18368.9543
    8619   18702.3638
    8620   18465.8939
    8621   18598.8315
    8622   18732.4088
    8623   18478.1584
    8624   18489.1091
    8625   19055.4586
    8626   18640.0397
    8627   18841.0132
    8628   18580.0250
    8629   18490.1203
    8630   18793.8676
    8631   18402.2337
    8632   18548.2561
    8633   18280.1707
    8634   18483.7173
    8635   18399.1760
    8636   18536.4212
    8637   18846.6831
    8638   18854.6752
    8639   18786.5343
    8640   18848.2584
    8641   18948.1038
    8642   18942.3655
    8643   18820.4848
    8644   18897.4255
    8645   18375.1687
    8646   19158.5462
    8647   18990.9861
    8648   18749.3260
    8649   18373.4127
    8650   18841.3716
    8651   18890.5615
    8652   18660.0755
    8653   18675.6558
    8654   18764.0954
    8655   18918.6471
    8656   18590.6764
    8657   18595.4132
    8658   19006.4568
    8659   18569.3229
    8660   18698.7275
    8661   18652.3818
    8662   18585.9657
    8663   18770.4314
    8664   18928.5723
    8665   18614.3466
    8666   18416.1666
    8667   18660.5526
    8668   18693.3588
    8669   18846.2448
    8670   18960.8730
    8671   19140.3152
    8672   19029.4219
    8673   19199.2400
    8674   19067.5777
    8675   19369.0626
    8676   19009.8414
    8677   19243.2962
    8678   19395.7484
    8679   19332.0694
    8680   19348.6098
    8681   19168.0539
    8682   19055.8256
    8683   19101.1944
    8684   19093.5302
    8685   18962.0538
    8686   18906.0689
    8687   19053.4633
    8688   19017.2073
    8689   19223.8205
    8690   19222.8419
    8691   18983.1283
    8692   19285.7556
    8693   19216.7265
    8694   19244.1299
    8695   19114.8178
    8696   19361.4010
    8697   19057.4184
    8698   18994.2378
    8699   19191.3777
    8700   19113.4803
    8701   19481.9800
    8702   19324.6814
    8703   19478.9071
    8704   19457.3063
    8705   19341.1597
    8706   19314.0009
    8707   19289.4419
    8708   19420.1613
    8709   19320.2876
    8710   19303.6687
    8711   19499.8252
    8712   19098.1071
    8713   19246.1867
    8714   19177.8234
    8715   19284.7594
    8716   19147.8721
    8717   19011.9992
    8718   19023.5547
    8719   18745.4264
    8720   19228.9983
    8721   18947.5608
    8722   19125.3829
    8723   19297.2219
    8724   19144.9127
    8725   19435.7780
    8726   19153.4537
    8727   19139.8884
    8728   19446.0614
    8729   19224.4789
    8730   19374.1490
    8731   19190.3453
    8732   19129.6574
    8733   19505.1956
    8734   19735.1651
    8735   19488.1048
    8736   19569.8689
    8737   19403.5878
    8738   19488.3691
    8739   19464.2434
    8740   19176.8618
    8741   19517.7484
    8742   19391.2287
    8743   19134.0165
    8744   19179.3360
    8745   19199.0506
    8746   19336.4282
    8747   19008.7819
    8748   19068.9713
    8749   18949.5026
    8750   19021.6525
    8751   19105.7293
    8752   18974.1218
    8753   19272.2983
    8754   19299.2429
    8755   19322.3526
    8756   19277.1553
    8757   19115.9648
    8758   19080.4996
    8759   18960.6105
    8760   19214.8188
    8761   19216.2272
    8762   19369.2852
    8763   19141.4706
    8764   19166.4782
    8765   19254.6173
    8766   19438.8512
    8767   19472.4315
    8768   19493.4061
    8769   19460.6115
    8770   19355.4429
    8771   19301.4098
    8772   19533.7113
    8773   19621.4544
    8774   19451.3250
    8775   19520.6435
    8776   19560.3515
    8777   19468.9986
    8778   19751.0331
    8779   19481.0105
    8780   19589.4095
    8781   19292.7133
    8782   19485.0552
    8783   19441.0690
    8784   19883.3825
    8785   19436.6143
    8786   19639.8613
    8787   19536.5293
    8788   19516.9791
    8789   19460.7038
    8790   19517.8120
    8791   19594.4112
    8792   19736.1584
    8793   19711.9832
    8794   19777.3016
    8795   19492.6675
    8796   19446.1390
    8797   19608.2560
    8798   19648.1271
    8799   19751.4445
    8800   19493.9856
    8801   19563.5995
    8802   19517.5117
    8803   19601.3880
    8804   19615.9225
    8805   19367.3848
    8806   19390.2443
    8807   19311.7207
    8808   19586.4227
    8809   19500.9118
    8810   19372.6253
    8811   19243.8529
    8812   19453.0278
    8813   19352.8942
    8814   19651.5941
    8815   19364.0079
    8816   19459.9284
    8817   19545.4410
    8818   19503.8478
    8819   19533.2795
    8820   19345.8318
    8821   19728.7059
    8822   19549.2795
    8823   19391.0782
    8824   19421.4037
    8825   19425.7052
    8826   19165.2936
    8827   19106.2206
    8828   19472.0803
    8829   19356.6555
    8830   19167.6844
    8831   19352.8534
    8832   19257.7378
    8833   19355.3007
    8834   19212.9639
    8835   19133.6458
    8836   19088.8691
    8837   19052.2155
    8838   18977.3952
    8839   19054.5545
    8840   19151.5563
    8841   19217.0868
    8842   19383.6795
    8843   19377.5107
    8844   19271.7705
    8845   19363.3506
    8846   19210.4401
    8847   19125.2628
    8848   18978.7671
    8849   19391.4856
    8850   18978.2104
    8851   19020.4982
    8852   19216.8149
    8853   19099.3149
    8854   19051.5629
    8855   19240.1398
    8856   18846.7970
    8857   19158.5882
    8858   19356.2183
    8859   19098.8670
    8860   19276.0277
    8861   19080.4634
    8862   19281.7518
    8863   19288.0730
    8864   19234.2266
    8865   19306.8007
    8866   19529.6177
    8867   19403.1709
    8868   19115.4651
    8869   19251.7783
    8870   19134.4975
    8871   19065.3683
    8872   19157.9636
    8873   18970.7343
    8874   19146.3561
    8875   18883.2343
    8876   19074.2429
    8877   19029.5586
    8878   19296.2650
    8879   19248.1019
    8880   19307.4153
    8881   19202.0539
    8882   18778.6402
    8883   19276.6550
    8884   19164.4293
    8885   19133.1754
    8886   19242.9168
    8887   19014.9894
    8888   18876.2552
    8889   18991.6420
    8890   18889.7754
    8891   19171.9611
    8892   19005.2547
    8893   19054.8756
    8894   19036.8534
    8895   19154.4353
    8896   19001.0185
    8897   18797.6798
    8898   19183.7355
    8899   19011.2588
    8900   18987.4531
    8901   19227.3491
    8902   19143.8576
    8903   19175.2650
    8904   19053.8949
    8905   18805.6844
    8906   19090.9880
    8907   19196.5020
    8908   19247.4313
    8909   19027.5060
    8910   18792.9230
    8911   19378.4216
    8912   19044.4299
    8913   18854.2961
    8914   19121.9785
    8915   18944.2609
    8916   19110.5476
    8917   18981.1960
    8918   18995.7352
    8919   19122.3827
    8920   19244.1383
    8921   18855.9972
    8922   19243.8521
    8923   19137.3233
    8924   19021.3798
    8925   19024.5102
    8926   19303.9185
    8927   19217.6602
    8928   19129.1369
    8929   19137.8257
    8930   18732.9903
    8931   18781.1360
    8932   19070.5154
    8933   19219.6240
    8934   19416.0173
    8935   19012.6859
    8936   18930.3591
    8937   19111.5282
    8938   19410.2819
    8939   19051.3669
    8940   19146.3563
    8941   18834.8927
    8942   18827.3499
    8943   18925.6022
    8944   18878.3726
    8945   18875.0108
    8946   18782.5514
    8947   19055.8200
    8948   19034.0220
    8949   18853.7609
    8950   18939.5123
    8951   18834.8834
    8952   18539.9359
    8953   18952.7742
    8954   19182.5332
    8955   18843.3988
    8956   18947.6057
    8957   19004.7921
    8958   19034.2278
    8959   19159.3139
    8960   18721.5646
    8961   18678.2563
    8962   18622.4605
    8963   19215.4835
    8964   18942.6446
    8965   18780.2170
    8966   18968.6741
    8967   19090.1100
    8968   18784.9973
    8969   18765.3256
    8970   18907.2851
    8971   18738.4409
    8972   19272.5605
    8973   18983.2155
    8974   19059.2534
    8975   18825.7075
    8976   19142.6047
    8977   18927.9378
    8978   19146.7395
    8979   19089.2700
    8980   19009.7207
    8981   18971.0940
    8982   19192.9151
    8983   19083.2857
    8984   19133.2027
    8985   19227.4071
    8986   19301.2740
    8987   18887.7173
    8988   18617.0957
    8989   18728.3764
    8990   18819.4868
    8991   18715.6188
    8992   18581.9921
    8993   18633.9620
    8994   19121.0729
    8995   19042.8485
    8996   19092.6352
    8997   18769.9407
    8998   19185.3591
    8999   18795.4315
    9000   18837.2945
    9001   18969.1227
    9002   18675.7731
    9003   18520.0282
    9004   18678.2481
    9005   18870.3048
    9006   18448.6153
    9007   18601.9130
    9008   18861.4167
    9009   18703.8705
    9010   18833.1630
    9011   18661.2847
    9012   18875.3431
    9013   18813.9837
    9014   18984.4008
    9015   18730.9122
    9016   18799.2027
    9017   18945.1005
    9018   18701.3999
    9019   18784.5954
    9020   19159.9151
    9021   19190.1447
    9022   19127.1935
    9023   19120.5392
    9024   18815.5882
    9025   18926.8908
    9026   19014.7581
    9027   19151.3373
    9028   18663.0666
    9029   18766.5906
    9030   18832.2604
    9031   18829.3551
    9032   18809.2879
    9033   18868.5849
    9034   18812.3070
    9035   18876.8704
    9036   18845.6992
    9037   18746.4531
    9038   18720.3407
    9039   18870.3764
    9040   18603.7271
    9041   18705.7092
    9042   18868.8506
    9043   19140.6357
    9044   18743.0871
    9045   18443.5439
    9046   19069.6269
    9047   18482.3604
    9048   18812.2634
    9049   18828.3942
    9050   19032.1236
    9051   18891.2655
    9052   19266.6942
    9053   19236.8509
    9054   19077.0010
    9055   19093.8125
    9056   18999.9605
    9057   18778.8658
    9058   19054.9969
    9059   18908.8278
    9060   18906.6129
    9061   18809.4829
    9062   18649.9982
    9063   19016.4365
    9064   18956.0550
    9065   19126.9131
    9066   18697.9249
    9067   18732.0776
    9068   19047.6635
    9069   18753.3327
    9070   18662.6527
    9071   18734.9908
    9072   19267.0034
    9073   19003.9408
    9074   18859.0474
    9075   19111.6667
    9076   19013.5880
    9077   18914.2106
    9078   19195.1053
    9079   18923.5590
    9080   19048.6779
    9081   19017.0409
    9082   19246.7099
    9083   19035.8671
    9084   18976.3024
    9085   18768.8686
    9086   19145.2088
    9087   18846.4375
    9088   18873.1617
    9089   19027.7475
    9090   18822.9953
    9091   18952.9137
    9092   18752.3680
    9093   19010.8744
    9094   19167.3870
    9095   19099.2390
    9096   18857.7531
    9097   18958.6854
    9098   18728.1686
    9099   18870.8201
    9100   18780.5466
    9101   18838.7335
    9102   18864.3188
    9103   19166.7751
    9104   19025.3332
    9105   18953.1053
    9106   18726.6201
    9107   19259.2400
    9108   19038.7671
    9109   18849.6927
    9110   18968.4020
    9111   19050.7244
    9112   18715.7279
    9113   18822.8151
    9114   18992.7375
    9115   19095.0490
    9116   18910.5746
    9117   18753.7860
    9118   19105.3722
    9119   19023.8838
    9120   18924.5229
    9121   19099.8951
    9122   19031.7993
    9123   19015.2792
    9124   18809.4087
    9125   18940.7633
    9126   18928.4618
    9127   18891.4112
    9128   19183.0199
    9129   18862.3671
    9130   19078.9292
    9131   18907.4337
    9132   19211.5473
    9133   19178.4105
    9134   19313.0234
    9135   19247.1434
    9136   18702.6468
    9137   18868.0018
    9138   18721.1198
    9139   18933.7279
    9140   18839.7456
    9141   18835.2249
    9142   18891.2683
    9143   18776.7266
    9144   18748.3339
    9145   18775.1753
    9146   18964.5723
    9147   18715.1848
    9148   18376.8287
    9149   18571.5959
    9150   18543.2570
    9151   18746.0218
    9152   18800.9631
    9153   18711.3940
    9154   19034.3452
    9155   18810.6600
    9156   18579.2123
    9157   18840.0906
    9158   18703.2443
    9159   18832.7985
    9160   18792.9700
    9161   18885.3553
    9162   18746.6122
    9163   18838.8391
    9164   18627.2563
    9165   18861.1672
    9166   19083.3059
    9167   18723.5364
    9168   18812.6679
    9169   18941.1659
    9170   18560.2546
    9171   19002.4850
    9172   18736.5080
    9173   18772.8593
    9174   18460.8183
    9175   18483.8858
    9176   18787.7006
    9177   18662.2953
    9178   18385.4685
    9179   18673.6064
    9180   18573.5359
    9181   18526.0784
    9182   18620.3788
    9183   19011.1357
    9184   18588.8197
    9185   18708.3863
    9186   18576.1876
    9187   18923.7880
    9188   18737.0757
    9189   18654.1538
    9190   18877.8486
    9191   18695.1850
    9192   18538.3777
    9193   18506.1096
    9194   18593.5686
    9195   18497.6533
    9196   18785.1277
    9197   18559.8799
    9198   18409.9027
    9199   18284.7308
    9200   18747.8281
    9201   18456.7438
    9202   18428.0116
    9203   18716.5248
    9204   18303.4990
    9205   18277.1968
    9206   18488.9665
    9207   18674.7006
    9208   18327.9279
    9209   18221.3077
    9210   18333.8262
    9211   18292.6343
    9212   18401.3302
    9213   18331.0297
    9214   18376.8979
    9215   18346.6580
    9216   18609.3844
    9217   18628.1021
    9218   18776.0306
    9219   18615.4198
    9220   18631.6832
    9221   18704.2600
    9222   18688.7984
    9223   18721.6836
    9224   18368.8474
    9225   18629.1204
    9226   18720.9619
    9227   18967.3028
    9228   18789.6517
    9229   18995.0779
    9230   19044.6986
    9231   18894.9987
    9232   19334.1864
    9233   18916.6638
    9234   19139.0530
    9235   18999.4503
    9236   19160.9819
    9237   19116.1903
    9238   18729.3324
    9239   19093.9372
    9240   19006.8967
    9241   18686.4910
    9242   19053.7945
    9243   18922.0254
    9244   18856.6052
    9245   18784.8906
    9246   19030.8893
    9247   19087.3465
    9248   18903.0288
    9249   18868.7215
    9250   18818.8315
    9251   19177.7601
    9252   18887.0770
    9253   18930.4005
    9254   18892.2580
    9255   18811.7579
    9256   18719.6761
    9257   18852.3623
    9258   18736.7305
    9259   18855.2309
    9260   18658.3120
    9261   19083.2924
    9262   19021.2190
    9263   18892.2273
    9264   18954.1184
    9265   19128.4087
    9266   19068.6489
    9267   18701.0569
    9268   18813.7086
    9269   18836.0039
    9270   18668.4951
    9271   18956.3085
    9272   18867.2736
    9273   18637.4263
    9274   18468.9010
    9275   18527.3077
    9276   18661.6679
    9277   18762.8071
    9278   18574.9713
    9279   18663.3064
    9280   18413.6352
    9281   18813.3817
    9282   18848.8395
    9283   18683.0899
    9284   18769.3854
    9285   18893.3950
    9286   18899.1819
    9287   18722.6356
    9288   18522.6622
    9289   18609.9543
    9290   18707.1622
    9291   18508.2863
    9292   18278.0659
    9293   18843.5215
    9294   18478.6258
    9295   18734.7478
    9296   18642.6314
    9297   18948.2317
    9298   18850.9893
    9299   18890.9972
    9300   18815.8924
    9301   18761.5998
    9302   18640.9530
    9303   18665.8993
    9304   18602.1163
    9305   18522.3433
    9306   18807.2770
    9307   18749.5738
    9308   18850.6919
    9309   18806.6408
    9310   18776.2092
    9311   18522.9019
    9312   18268.7015
    9313   18391.5399
    9314   18251.0705
    9315   18762.8085
    9316   18486.3010
    9317   18451.9258
    9318   18780.9390
    9319   18558.9830
    9320   18394.8039
    9321   18830.2035
    9322   18532.7727
    9323   19246.3706
    9324   18548.5073
    9325   19016.5057
    9326   18812.0632
    9327   18564.3099
    9328   18675.2012
    9329   18601.5199
    9330   18791.3202
    9331   18836.3570
    9332   18850.8596
    9333   18553.6266
    9334   18993.3730
    9335   19054.0669
    9336   18525.2228
    9337   18808.0677
    9338   18601.2498
    9339   18692.9438
    9340   18704.4357
    9341   18234.5800
    9342   18143.6776
    9343   18456.5455
    9344   18412.6960
    9345   18671.8531
    9346   18798.7472
    9347   18522.7740
    9348   18517.6867
    9349   18364.1121
    9350   18415.0741
    9351   18578.1484
    9352   18675.6579
    9353   19006.2316
    9354   18815.8895
    9355   19037.7536
    9356   18917.6415
    9357   18645.9010
    9358   18824.5943
    9359   18679.8644
    9360   18618.1488
    9361   19333.9813
    9362   18917.5276
    9363   18623.0071
    9364   18798.0997
    9365   18803.4259
    9366   18680.6349
    9367   18665.4717
    9368   18745.1936
    9369   18803.1756
    9370   18940.8885
    9371   18746.9381
    9372   18743.3698
    9373   18753.5543
    9374   18720.4257
    9375   18609.9043
    9376   18529.1605
    9377   18944.7565
    9378   18711.3125
    9379   18747.0946
    9380   18795.4550
    9381   18953.4089
    9382   18560.2769
    9383   18875.6564
    9384   18586.7114
    9385   18669.4819
    9386   18806.4947
    9387   18662.7868
    9388   18728.7089
    9389   18716.1356
    9390   18639.9329
    9391   18729.6762
    9392   18691.2659
    9393   18439.9827
    9394   18704.9016
    9395   18622.6093
    9396   18701.1727
    9397   18855.2912
    9398   18784.2951
    9399   18757.6025
    9400   18689.4657
    9401   18963.2194
    9402   18810.0257
    9403   18833.0583
    9404   19204.6576
    9405   18725.9140
    9406   18965.0324
    9407   18925.7134
    9408   18720.3435
    9409   18971.0873
    9410   19019.6505
    9411   19141.0913
    9412   19098.9943
    9413   18784.4891
    9414   18976.8982
    9415   19112.9125
    9416   19000.8304
    9417   18932.2768
    9418   19045.3659
    9419   18921.9090
    9420   18968.6233
    9421   18739.6630
    9422   18547.8757
    9423   18675.4343
    9424   18690.5860
    9425   18652.5591
    9426   18786.9914
    9427   18914.9809
    9428   18907.2498
    9429   19019.7163
    9430   18775.0857
    9431   18755.7556
    9432   18610.6560
    9433   18844.9746
    9434   19127.3478
    9435   18914.8709
    9436   18790.7742
    9437   19111.0550
    9438   19041.9528
    9439   18916.2811
    9440   19068.5893
    9441   19091.5358
    9442   18981.1725
    9443   18828.1761
    9444   19111.1259
    9445   18999.8184
    9446   18827.8385
    9447   19243.9311
    9448   19080.6545
    9449   18995.6456
    9450   19004.5275
    9451   19202.9728
    9452   18944.4434
    9453   18771.5784
    9454   18373.3189
    9455   18846.7716
    9456   19007.9536
    9457   18885.4389
    9458   18745.1033
    9459   19118.5452
    9460   19132.1945
    9461   18939.2515
    9462   18870.5320
    9463   19013.2372
    9464   18892.2827
    9465   18548.0781
    9466   18758.2297
    9467   18941.6338
    9468   18601.6574
    9469   18701.6554
    9470   18785.0925
    9471   18847.2691
    9472   18821.2295
    9473   18911.6295
    9474   18941.0853
    9475   19004.5374
    9476   18850.6950
    9477   18727.6099
    9478   18906.7202
    9479   18913.2027
    9480   18931.6361
    9481   18637.3173
    9482   18913.2191
    9483   18963.0573
    9484   18921.5683
    9485   18906.4904
    9486   18930.1849
    9487   19144.8135
    9488   18917.7686
    9489   19220.4640
    9490   19169.8937
    9491   19335.4264
    9492   19049.5230
    9493   19056.9432
    9494   18971.5717
    9495   18530.2053
    9496   18820.0100
    9497   18838.8041
    9498   18967.1711
    9499   18871.0746
    9500   19008.1710
    9501   18858.1179
    9502   19058.0322
    9503   18957.4042
    9504   18883.4534
    9505   19032.7268
    9506   18785.7248
    9507   19104.6266
    9508   18879.5336
    9509   18761.3546
    9510   18567.7661
    9511   18885.8252
    9512   18780.5001
    9513   18874.9425
    9514   19233.2400
    9515   18660.4248
    9516   18970.4418
    9517   19026.6155
    9518   18729.6564
    9519   18900.0443
    9520   18643.1431
    9521   18723.7932
    9522   18808.4420
    9523   18585.8500
    9524   18508.9583
    9525   18857.7902
    9526   18666.9523
    9527   18660.6186
    9528   18788.1022
    9529   19331.1727
    9530   18914.0753
    9531   18997.1627
    9532   18817.8348
    9533   18801.2035
    9534   18936.2543
    9535   18777.6205
    9536   18778.8846
    9537   19181.6871
    9538   19209.0777
    9539   18965.7401
    9540   19356.0852
    9541   19163.5290
    9542   18986.9389
    9543   19165.8470
    9544   19651.8136
    9545   19094.5227
    9546   19028.8996
    9547   19177.8869
    9548   18706.3035
    9549   19010.9801
    9550   18866.2579
    9551   18929.8725
    9552   19119.4711
    9553   18708.3954
    9554   19075.9491
    9555   18995.5936
    9556   18864.5583
    9557   18714.4747
    9558   18722.1480
    9559   18814.4832
    9560   18616.7038
    9561   18918.4797
    9562   18990.1379
    9563   18944.5857
    9564   18998.9970
    9565   18825.8119
    9566   18847.3316
    9567   18877.9015
    9568   19173.3656
    9569   18918.2327
    9570   19313.1542
    9571   19159.8262
    9572   18928.9376
    9573   18854.2440
    9574   18935.9965
    9575   18829.6952
    9576   18992.9539
    9577   18569.4758
    9578   18973.2661
    9579   18792.0667
    9580   18841.2434
    9581   18683.2490
    9582   18785.8988
    9583   18668.9950
    9584   18689.8186
    9585   18743.0308
    9586   18800.5810
    9587   18559.7793
    9588   18560.7902
    9589   18573.0572
    9590   18819.8227
    9591   18674.0093
    9592   18835.7166
    9593   18793.9015
    9594   18865.6534
    9595   18464.7279
    9596   18587.6101
    9597   18600.8086
    9598   18738.1939
    9599   18760.6571
    9600   18441.8982
    9601   18574.7086
    9602   18525.3163
    9603   18500.5528
    9604   18461.6100
    9605   18576.7972
    9606   18380.3086
    9607   18390.3895
    9608   18670.8163
    9609   18683.9254
    9610   18439.4096
    9611   18493.3082
    9612   18849.2288
    9613   18421.6881
    9614   18516.2663
    9615   18499.6170
    9616   18563.2778
    9617   18603.5045
    9618   18886.8441
    9619   18783.2744
    9620   18765.6208
    9621   18823.8190
    9622   18419.7222
    9623   18555.7930
    9624   18719.2945
    9625   18998.0351
    9626   18582.7293
    9627   18837.0945
    9628   18671.6784
    9629   18788.6874
    9630   18458.0011
    9631   18683.0044
    9632   18759.2849
    9633   18678.3416
    9634   18536.9536
    9635   19096.2685
    9636   18729.3610
    9637   19205.2953
    9638   18722.0072
    9639   18749.0596
    9640   18872.0739
    9641   18912.2106
    9642   18865.0681
    9643   18669.3235
    9644   18682.5890
    9645   18858.5497
    9646   18880.8841
    9647   18973.0879
    9648   19022.8564
    9649   19001.4250
    9650   19157.2965
    9651   18970.5543
    9652   18709.1004
    9653   18984.5210
    9654   19018.7206
    9655   19142.6565
    9656   18940.1671
    9657   18931.5949
    9658   19117.6944
    9659   18625.5887
    9660   19088.9091
    9661   18710.2361
    9662   18985.4254
    9663   18812.8903
    9664   18624.7985
    9665   18852.6607
    9666   18567.6672
    9667   18799.9433
    9668   18939.8845
    9669   18971.6889
    9670   18775.4103
    9671   18907.4887
    9672   18762.8962
    9673   18712.5487
    9674   18752.9384
    9675   18806.9652
    9676   18973.7733
    9677   18951.0730
    9678   19110.8169
    9679   19196.1302
    9680   19009.7916
    9681   19147.3851
    9682   19092.5352
    9683   19604.0041
    9684   19613.9685
    9685   19201.4860
    9686   19386.7314
    9687   19315.8073
    9688   18939.9692
    9689   18894.8528
    9690   19003.5676
    9691   19022.4637
    9692   18968.1987
    9693   19201.9346
    9694   18695.5876
    9695   19199.1086
    9696   19100.3499
    9697   19105.9588
    9698   18688.8550
    9699   18966.6081
    9700   19338.3035
    9701   19140.3023
    9702   18936.7817
    9703   19003.8579
    9704   18728.1329
    9705   18802.8495
    9706   19018.3861
    9707   18891.8408
    9708   18957.6184
    9709   18817.9867
    9710   19137.9995
    9711   18986.7069
    9712   19246.2831
    9713   19275.9039
    9714   19169.6793
    9715   18799.6078
    9716   19512.0193
    9717   19175.9388
    9718   18876.0257
    9719   18998.3187
    9720   19356.4177
    9721   19196.5013
    9722   19091.6327
    9723   18802.8716
    9724   19045.6033
    9725   19129.5835
    9726   18730.2137
    9727   19027.5060
    9728   18890.3687
    9729   18834.3330
    9730   18884.8926
    9731   18666.7783
    9732   19073.5432
    9733   18899.9574
    9734   18763.2512
    9735   18661.8735
    9736   19252.1021
    9737   19007.5619
    9738   18983.6820
    9739   18939.7060
    9740   19138.3061
    9741   19016.3469
    9742   18994.2276
    9743   19266.6960
    9744   19108.0786
    9745   19118.0775
    9746   19204.5064
    9747   19364.3673
    9748   19286.1118
    9749   19208.3686
    9750   19117.3874
    9751   19395.5732
    9752   19343.7303
    9753   19272.6184
    9754   18969.5586
    9755   19269.5407
    9756   18970.5271
    9757   19279.1391
    9758   19103.6224
    9759   18973.2289
    9760   18979.3125
    9761   19195.7883
    9762   19264.9173
    9763   18922.3935
    9764   19171.1421
    9765   19245.7681
    9766   19109.5149
    9767   18914.5436
    9768   19346.5611
    9769   19005.3539
    9770   19304.1630
    9771   19264.9064
    9772   18925.6620
    9773   19092.8727
    9774   19162.8164
    9775   18951.9752
    9776   19455.2614
    9777   19115.6973
    9778   19504.4605
    9779   18918.1034
    9780   18897.4553
    9781   19092.0754
    9782   19057.2048
    9783   19215.3031
    9784   19057.1639
    9785   19132.6741
    9786   19109.8383
    9787   19165.0922
    9788   19253.3360
    9789   19138.1063
    9790   19007.0803
    9791   19321.3497
    9792   19312.1400
    9793   19265.6070
    9794   19468.3376
    9795   19327.3190
    9796   19472.8733
    9797   19059.1926
    9798   19008.5487
    9799   19163.2430
    9800   19336.1641
    9801   19035.0358
    9802   19007.7928
    9803   18981.2528
    9804   18959.3590
    9805   18913.9134
    9806   18942.0689
    9807   19207.6359
    9808   19409.1587
    9809   19057.2995
    9810   19060.9302
    9811   19354.7206
    9812   19347.6079
    9813   18878.5003
    9814   19264.6107
    9815   19089.8810
    9816   19502.8480
    9817   19012.7459
    9818   19246.1080
    9819   19228.6528
    9820   19205.9422
    9821   19164.5189
    9822   19201.6675
    9823   19152.8317
    9824   19322.2804
    9825   18864.4497
    9826   19127.5475
    9827   18968.0699
    9828   18933.4905
    9829   19036.9071
    9830   19049.7953
    9831   18894.8433
    9832   19189.8561
    9833   18917.4883
    9834   19190.0547
    9835   18968.5636
    9836   19008.8640
    9837   18909.3807
    9838   19102.9308
    9839   19098.8352
    9840   19108.7250
    9841   19068.0474
    9842   19253.9204
    9843   19144.7374
    9844   19038.0197
    9845   18776.4442
    9846   18938.0084
    9847   19048.8270
    9848   19308.4874
    9849   19071.5061
    9850   19081.0471
    9851   19080.1748
    9852   19005.8377
    9853   18921.7631
    9854   18786.3106
    9855   19032.9676
    9856   18525.2131
    9857   19493.9101
    9858   18798.7169
    9859   19061.6795
    9860   19223.8547
    9861   18888.0943
    9862   18859.1695
    9863   19152.8140
    9864   19112.7556
    9865   18945.6728
    9866   18963.4560
    9867   18658.2804
    9868   18805.1132
    9869   19065.2218
    9870   19084.7366
    9871   18881.4869
    9872   18973.8830
    9873   18911.0395
    9874   19073.9920
    9875   19014.0497
    9876   19050.2302
    9877   18852.8995
    9878   19151.0695
    9879   19181.5140
    9880   19003.2053
    9881   19108.6209
    9882   18957.7806
    9883   19167.8053
    9884   19122.8493
    9885   19023.3914
    9886   19200.0710
    9887   18873.6192
    9888   19049.2058
    9889   19204.7144
    9890   18983.4722
    9891   19141.9985
    9892   19164.3864
    9893   19086.0879
    9894   19129.7944
    9895   18714.0666
    9896   18978.0656
    9897   18988.2602
    9898   19234.8121
    9899   19243.5058
    9900   18999.6060
    9901   18838.4195
    9902   19124.3016
    9903   19448.8545
    9904   19392.7903
    9905   19307.0206
    9906   19371.6941
    9907   19285.0310
    9908   19192.3854
    9909   19305.0848
    9910   19349.3510
    9911   19342.4063
    9912   19116.5367
    9913   18799.1895
    9914   19158.7634
    9915   18926.7642
    9916   19051.7239
    9917   19107.5870
    9918   19380.3752
    9919   19088.4539
    9920   19106.6635
    9921   19048.4633
    9922   19197.5648
    9923   18942.9951
    9924   18809.1681
    9925   19061.0236
    9926   19049.1724
    9927   19249.8425
    9928   19023.6733
    9929   19135.2074
    9930   19154.6606
    9931   19083.9173
    9932   18944.1264
    9933   19136.0944
    9934   18887.4239
    9935   19063.7569
    9936   19083.4130
    9937   19339.9795
    9938   19011.1701
    9939   19056.5540
    9940   19048.5800
    9941   19204.6828
    9942   18832.6914
    9943   19025.8087
    9944   19132.4319
    9945   18993.6751
    9946   18996.8278
    9947   18976.8242
    9948   18894.4658
    9949   19101.8877
    9950   19025.0857
    9951   18842.8264
    9952   18912.9212
    9953   18756.5580
    9954   19140.4910
    9955   19315.0358
    9956   19110.3331
    9957   19087.4090
    9958   19143.6744
    9959   19160.8183
    9960   18966.4592
    9961   18869.0762
    9962   18906.0753
    9963   19360.7432
    9964   18898.7806
    9965   18766.0692
    9966   18741.2525
    9967   18791.0356
    9968   18474.0046
    9969   18467.7520
    9970   18381.6909
    9971   18667.9145
    9972   18622.8377
    9973   18779.2043
    9974   18545.8000
    9975   18931.7455
    9976   18543.6719
    9977   18816.8963
    9978   18741.5654
    9979   18860.8645
    9980   18601.2113
    9981   18901.4696
    9982   18766.0261
    9983   18807.8368
    9984   18575.2925
    9985   18693.3340
    9986   18778.4586
    9987   18749.8315
    9988   18581.5632
    9989   18597.8088
    9990   18329.0596
    9991   18416.9662
    9992   18535.4399
    9993   18755.0506
    9994   18641.6793
    9995   18748.2045
    9996   18718.1802
    9997   18600.7910
    9998   18792.4037
    9999   18685.4636
   10000   18670.6588
   10001   19162.1384
   10002   18995.6616
   10003   19062.9236
   10004   18820.9249
   10005   19015.8444
   10006   19261.5586
   10007   19111.2099
   10008   18840.3008
   10009   19059.2196
   10010   19119.9339
   10011   18804.5069
   10012   19235.3776
   10013   18989.4059
   10014   19165.2665
   10015   19182.4950
   10016   19213.8978
   10017   19126.1414
   10018   19166.2617
   10019   19050.4304
   10020   19041.2666
   10021   19198.6028
   10022   19465.5474
   10023   19348.8171
   10024   19346.5398
   10025   19329.4937
   10026   19267.3244
   10027   19377.1274
   10028   19259.7787
   10029   19199.8573
   10030   19180.2650
   10031   19353.0540
   10032   19185.2431
   10033   19457.7199
   10034   19535.3735
   10035   19234.5657
   10036   18953.3176
   10037   19060.5928
   10038   18876.4324
   10039   18813.0959
   10040   19073.7054
   10041   18855.0187
   10042   18885.9870
   10043   19113.7196
   10044   19130.5039
   10045   18980.0350
   10046   18894.1716
   10047   19404.5925
   10048   18941.6872
   10049   18936.9424
   10050   19074.4947
   10051   19125.3711
   10052   18657.0706
   10053   18737.2108
   10054   18866.4778
   10055   19018.2724
   10056   19092.9847
   10057   18393.3264
   10058   18987.4617
   10059   19027.9422
   10060   19070.9534
   10061   19104.6308
   10062   18962.6445
   10063   19217.3583
   10064   18805.5705
   10065   19152.6755
   10066   19026.6916
   10067   18839.7238
   10068   19197.0396
   10069   19009.8854
   10070   18892.4729
   10071   19045.8169
   10072   19214.3081
   10073   18925.8900
   10074   19079.6273
   10075   19020.1947
   10076   19031.5583
   10077   18989.6834
   10078   19007.1385
   10079   19042.7711
   10080   19255.3495
   10081   18889.0706
   10082   18948.1005
   10083   18689.1847
   10084   18962.0123
   10085   18890.0559
   10086   19067.9059
   10087   19258.9886
   10088   18895.6807
   10089   18971.3262
   10090   18641.9315
   10091   19189.7093
   10092   18688.9033
   10093   19064.7699
   10094   18752.6840
   10095   19156.7740
   10096   19333.2273
   10097   19196.7886
   10098   18959.0610
   10099   19286.9644
   10100   19088.1283
   10101   19135.4258
   10102   19022.7008
   10103   19270.6844
   10104   19045.8078
   10105   19210.4753
   10106   18937.6713
   10107   19074.5256
   10108   18959.8762
   10109   19095.1340
   10110   19080.5393
   10111   19248.0243
   10112   19148.6023
   10113   19253.7549
   10114   19245.8161
   10115   19502.0807
   10116   19238.8022
   10117   19184.2116
   10118   19265.2614
   10119   19264.1322
   10120   19190.8418
   10121   19267.9690
   10122   18889.8569
   10123   19567.6702
   10124   19153.4194
   10125   19043.0992
   10126   19105.9909
   10127   19143.8194
   10128   19437.6197
   10129   18986.2079
   10130   19218.1694
   10131   18769.6480
   10132   19019.0333
   10133   19025.1455
   10134   18871.9269
   10135   18806.5202
   10136   19402.1260
   10137   19217.6378
   10138   19259.7195
   10139   19136.4448
   10140   19139.5007
   10141   19379.4241
   10142   19182.7595
   10143   19017.7290
   10144   19145.7482
   10145   19300.5311
   10146   19193.7243
   10147   19042.2906
   10148   19492.7151
   10149   18938.6528
   10150   19181.7304
   10151   19363.0724
   10152   19233.0899
   10153   19349.8889
   10154   19322.7435
   10155   19494.9919
   10156   19494.1347
   10157   19283.7193
   10158   19025.8938
   10159   19037.9964
   10160   18886.5267
   10161   19281.4448
   10162   18914.2308
   10163   19347.0120
   10164   18936.9085
   10165   19196.7862
   10166   19239.4507
   10167   19161.1062
   10168   19505.8405
   10169   19110.6831
   10170   19174.1959
   10171   19131.1210
   10172   19215.2413
   10173   19229.5964
   10174   19258.0789
   10175   19240.9632
   10176   19276.0124
   10177   19212.1855
   10178   19343.4839
   10179   19298.4424
   10180   19613.9234
   10181   19496.0428
   10182   18971.6172
   10183   19258.8205
   10184   18877.1174
   10185   19093.8132
   10186   18761.4973
   10187   19076.1136
   10188   19123.3816
   10189   18837.6074
   10190   18982.6390
   10191   19017.0893
   10192   18991.7332
   10193   18988.3307
   10194   18862.0637
   10195   19159.9807
   10196   18795.9223
   10197   19235.1016
   10198   19040.7005
   10199   19154.3814
   10200   19009.5862
   10201   19318.9567
   10202   19128.0304
   10203   19225.9469
   10204   19156.1912
   10205   19098.1006
   10206   19161.9753
   10207   19039.1911
   10208   18995.7573
   10209   19059.8629
   10210   19275.5103
   10211   19013.3074
   10212   19368.1871
   10213   19097.1784
   10214   19231.7250
   10215   19426.8760
   10216   19021.8552
   10217   19243.7503
   10218   19299.3753
   10219   19256.4633
   10220   19134.3451
   10221   19269.4669
   10222   19043.2352
   10223   18996.9329
   10224   18832.5182
   10225   18915.6915
   10226   19055.4172
   10227   18982.5265
   10228   18920.4217
   10229   18882.9359
   10230   18666.4214
   10231   18623.0321
   10232   18783.6391
   10233   18865.6469
   10234   18857.8790
   10235   18848.2267
   10236   19034.6025
   10237   18918.5099
   10238   18935.3144
   10239   19011.8420
   10240   18867.6987
   10241   18687.6886
   10242   19115.6393
   10243   18911.3648
   10244   19169.2898
   10245   19081.5753
   10246   19265.0489
   10247   19252.5382
   10248   19096.8340
   10249   19134.6899
   10250   18856.1057
   10251   18836.9649
   10252   18982.8033
   10253   18674.6783
   10254   19150.6061
   10255   19059.3290
   10256   18969.9461
   10257   18975.7672
   10258   18751.2776
   10259   19005.2445
   10260   18831.3466
   10261   19099.8859
   10262   19046.3293
   10263   19071.5273
   10264   18940.2235
   10265   18901.9997
   10266   18938.7256
   10267   19075.0413
   10268   19126.2199
   10269   18791.1606
   10270   19106.8566
   10271   19051.4519
   10272   19031.5189
   10273   18981.7448
   10274   19166.8099
   10275   19012.7137
   10276   18986.2637
   10277   18837.9494
   10278   18949.8664
   10279   18839.2950
   10280   19213.1286
   10281   19021.2339
   10282   18896.3736
   10283   19040.0890
   10284   18737.3717
   10285   18648.5149
   10286   18700.0779
   10287   18671.5701
   10288   18734.9814
   10289   18812.9606
   10290   18747.3952
   10291   18929.9188
   10292   18707.5862
   10293   18509.6322
   10294   19190.9398
   10295   19046.7621
   10296   18934.0064
   10297   19048.6603
   10298   19010.9269
   10299   18898.5064
   10300   18864.1167
   10301   18920.8812
   10302   19052.3130
   10303   18997.2959
   10304   19363.8768
   10305   19065.5265
   10306   19206.3555
   10307   19274.8528
   10308   18950.0235
   10309   19201.4393
   10310   19134.8334
   10311   19195.7007
   10312   18948.4333
   10313   18901.2642
   10314   19179.5077
   10315   18821.4170
   10316   19180.7621
   10317   19030.6820
   10318   19030.8221
   10319   18868.0246
   10320   19087.1980
   10321   18839.2551
   10322   18838.0979
   10323   19258.6804
   10324   19019.3636
   10325   18998.1627
   10326   18897.6962
   10327   19089.0073
   10328   18683.9594
   10329   19223.7520
   10330   19084.2554
   10331   19075.5998
   10332   19003.6590
   10333   19035.1623
   10334   18911.7143
   10335   19322.7225
   10336   18780.7316
   10337   19009.0357
   10338   19121.0913
   10339   19008.7602
   10340   18973.2757
   10341   18949.9247
   10342   19232.0188
   10343   18789.1199
   10344   18686.8682
   10345   18860.6039
   10346   18824.0216
   10347   18901.9001
   10348   18736.3497
   10349   18647.8000
   10350   19053.7192
   10351   18810.1877
   10352   18585.5639
   10353   18863.5726
   10354   18683.0013
   10355   18505.7703
   10356   18546.1572
   10357   18822.4501
   10358   18923.3208
   10359   18725.6867
   10360   18567.5797
   10361   18916.6777
   10362   18914.4249
   10363   18690.6927
   10364   18740.7130
   10365   18916.5452
   10366   18818.6217
   10367   18776.2816
   10368   19126.7771
   10369   18803.9125
   10370   18666.3505
   10371   18792.0053
   10372   19436.5046
   10373   18716.1959
   10374   19086.8752
   10375   19119.4372
   10376   18981.4896
   10377   19183.6965
   10378   19044.8983
   10379   19085.5947
   10380   18910.6206
   10381   18928.1196
   10382   18739.8049
   10383   18722.0916
   10384   18969.2451
   10385   18746.9659
   10386   18965.5912
   10387   18946.5509
   10388   18744.2092
   10389   18697.4593
   10390   18432.5306
   10391   18851.8276
   10392   18673.9686
   10393   18835.2960
   10394   18650.9534
   10395   18807.5451
   10396   18736.3008
   10397   18666.4074
   10398   18738.9342
   10399   18619.3280
   10400   18682.8710
   10401   18744.8871
   10402   18863.7888
   10403   18701.5943
   10404   19060.5052
   10405   18560.8615
   10406   18762.1198
   10407   18429.5930
   10408   18730.4723
   10409   18609.1390
   10410   18633.5452
   10411   18848.0887
   10412   18919.6671
   10413   18867.8123
   10414   18588.2639
   10415   18851.4502
   10416   18539.8839
   10417   18808.7994
   10418   18851.7426
   10419   18673.3831
   10420   19070.8112
   10421   18615.2376
   10422   18847.2106
   10423   18860.4753
   10424   18700.4158
   10425   18972.4508
   10426   18924.6055
   10427   19215.1060
   10428   18952.4861
   10429   18821.4103
   10430   18862.4233
   10431   19020.6668
   10432   18735.6580
   10433   19092.6874
   10434   18980.5559
   10435   18790.6530
   10436   18925.7565
   10437   18588.4732
   10438   18759.6214
   10439   18672.6136
   10440   18485.4823
   10441   18988.9315
   10442   18702.2264
   10443   18820.9535
   10444   19045.8858
   10445   18794.7772
   10446   18773.8451
   10447   18846.2581
   10448   19128.1511
   10449   18386.4959
   10450   18640.5362
   10451   18625.5969
   10452   18731.9241
   10453   18945.0626
   10454   18658.2155
   10455   18792.6651
   10456   18734.1079
   10457   18913.7501
   10458   18634.7910
   10459   18853.1887
   10460   18713.4209
   10461   18255.5277
   10462   18475.6532
   10463   18787.9282
   10464   18751.8119
   10465   18583.6748
   10466   18901.3784
   10467   18854.8757
   10468   18795.7342
   10469   18852.2847
   10470   18838.9764
   10471   18962.6592
   10472   18794.4193
   10473   18809.5958
   10474   18587.1130
   10475   19007.8881
   10476   18921.1410
   10477   18744.8524
   10478   18792.9663
   10479   18817.9483
   10480   18835.5657
   10481   18992.1819
   10482   19195.8219
   10483   19007.1576
   10484   18923.4245
   10485   19101.8217
   10486   18888.3084
   10487   18934.2301
   10488   18987.3715
   10489   19204.2741
   10490   19171.2579
   10491   19221.2350
   10492   18983.2525
   10493   19188.6390
   10494   19236.1948
   10495   19159.0147
   10496   19298.3558
   10497   19466.5796
   10498   19117.0634
   10499   19065.4272
   10500   19430.8410
   10501   19028.4072
   10502   19124.9255
   10503   19393.3725
   10504   19498.8223
   10505   19543.0612
   10506   19286.6020
   10507   19141.7315
   10508   19223.1255
   10509   19149.4649
   10510   18859.4169
   10511   18992.4140
   10512   19229.4209
   10513   18772.3921
   10514   19221.0676
   10515   18987.4132
   10516   19128.1260
   10517   18908.6095
   10518   18823.1346
   10519   19120.9446
   10520   19447.8124
   10521   19497.3032
   10522   18962.0447
   10523   19209.4977
   10524   19140.9813
   10525   19340.0627
   10526   19157.0597
   10527   19273.9803
   10528   19182.2898
   10529   19126.4071
   10530   19304.7672
   10531   19598.9167
   10532   19451.3039
   10533   19645.7241
   10534   19520.4465
   10535   19190.1987
   10536   19301.1322
   10537   19190.9140
   10538   19545.0688
   10539   19437.3608
   10540   19244.0346
   10541   19280.3317
   10542   18877.5507
   10543   18784.8597
   10544   19114.8698
   10545   19356.5168
   10546   19165.5966
   10547   19355.7179
   10548   19099.9427
   10549   19289.1640
   10550   19174.4454
   10551   19270.2089
   10552   19096.9489
   10553   19145.2983
   10554   19232.1446
   10555   19099.0344
   10556   19359.8787
   10557   19166.5172
   10558   19236.6311
   10559   19475.1343
   10560   18748.3789
   10561   19173.4687
   10562   19311.7280
   10563   19055.4772
   10564   19178.4971
   10565   19255.1664
   10566   19381.1489
   10567   19417.3787
   10568   19231.4578
   10569   19182.6058
   10570   19159.5361
   10571   18847.5945
   10572   19281.7574
   10573   19231.2019
   10574   19362.4092
   10575   19296.9827
   10576   19272.9068
   10577   19197.1214
   10578   19137.9342
   10579   19586.5370
   10580   19473.5079
   10581   19447.2990
   10582   18974.8686
   10583   19261.1493
   10584   19280.2420
   10585   19252.0962
   10586   19544.3569
   10587   19342.9865
   10588   19347.9771
   10589   19581.1127
   10590   19733.4483
   10591   19577.3053
   10592   19349.6707
   10593   19385.9530
   10594   19585.3435
   10595   19360.7325
   10596   19521.8394
   10597   19603.6845
   10598   19466.9243
   10599   19818.9428
   10600   19756.4602
   10601   19784.5916
   10602   19744.9440
   10603   20020.3606
   10604   19730.9435
   10605   19816.1439
   10606   19702.3802
   10607   19689.1369
   10608   19385.2873
   10609   19472.0825
   10610   19566.8901
   10611   19379.4184
   10612   19233.2952
   10613   19702.6855
   10614   19189.3134
   10615   19369.1158
   10616   19458.3073
   10617   19435.1382
   10618   19357.8757
   10619   19522.2644
   10620   19649.8867
   10621   19497.7484
   10622   19088.3237
   10623   19275.0765
   10624   19170.5659
   10625   19203.6992
   10626   19229.5741
   10627   19269.6012
   10628   19312.8040
   10629   19266.7783
   10630   19361.1498
   10631   19450.0003
   10632   19075.5897
   10633   19302.3799
   10634   18973.6772
   10635   19270.0178
   10636   18987.9557
   10637   19154.3374
   10638   19295.3062
   10639   19280.3129
   10640   19312.2783
   10641   19285.5970
   10642   19463.1403
   10643   19560.1119
   10644   19352.2025
   10645   19466.4201
   10646   19135.6667
   10647   19138.7244
   10648   19455.9856
   10649   19451.1960
   10650   19099.0482
   10651   19228.4696
   10652   19089.8544
   10653   19259.3796
   10654   19151.0365
   10655   19207.8114
   10656   19032.5383
   10657   19070.4902
   10658   18900.9251
   10659   19247.5081
   10660   18993.4135
   10661   19021.8086
   10662   19174.4983
   10663   19102.5711
   10664   19062.5194
   10665   19067.5577
   10666   19057.6519
   10667   18875.0062
   10668   18728.4675
   10669   19178.5708
   10670   19051.9842
   10671   18979.4777
   10672   18919.7026
   10673   19050.1401
   10674   19200.1772
   10675   19376.9536
   10676   19126.0954
   10677   19006.0894
   10678   19148.0351
   10679   19165.5693
   10680   19123.0031
   10681   19199.1618
   10682   19025.9168
   10683   19088.5139
   10684   19104.1051
   10685   19101.1046
   10686   19248.8368
   10687   19058.6422
   10688   19532.4748
   10689   18823.2486
   10690   19118.0948
   10691   18989.3825
   10692   19147.6330
   10693   19240.6222
   10694   18908.4840
   10695   19194.6930
   10696   19029.4882
   10697   19030.0204
   10698   19050.6009
   10699   19067.8560
   10700   19261.0279
   10701   19318.1858
   10702   19329.4564
   10703   19124.6017
   10704   18881.0517
   10705   18955.2261
   10706   19184.2269
   10707   18805.9462
   10708   18931.6404
   10709   18927.4411
   10710   19216.5029
   10711   19498.6714
   10712   19012.4031
   10713   19146.9896
   10714   19013.8179
   10715   18858.2070
   10716   18734.8207
   10717   19099.1332
   10718   19132.9926
   10719   19097.2171
   10720   19041.7479
   10721   19133.2131
   10722   19173.7123
   10723   19043.3812
   10724   19446.5813
   10725   18948.0582
   10726   19016.4115
   10727   18980.7863
   10728   19187.2550
   10729   19175.5818
   10730   19029.4250
   10731   18745.9715
   10732   18897.2254
   10733   18851.9523
   10734   19342.5713
   10735   18971.0018
   10736   19419.0077
   10737   19233.1093
   10738   18932.5133
   10739   19047.8377
   10740   18806.3856
   10741   18899.9861
   10742   19096.4050
   10743   18913.3699
   10744   19314.7528
   10745   19576.6616
   10746   18939.9462
   10747   18752.1104
   10748   19062.0193
   10749   19363.4381
   10750   19126.5343
   10751   18842.2749
   10752   18911.8672
   10753   18772.5352
   10754   18763.7513
   10755   18910.7882
   10756   18535.2436
   10757   18597.9005
   10758   18827.9795
   10759   19093.0593
   10760   18745.4079
   10761   18848.5856
   10762   18944.4178
   10763   18765.7707
   10764   18625.5969
   10765   19076.0407
   10766   18968.7023
   10767   19021.4804
   10768   18521.2741
   10769   18959.5140
   10770   18880.7404
   10771   19001.3642
   10772   18852.2416
   10773   18768.7080
   10774   18971.1944
   10775   18847.6861
   10776   18638.8394
   10777   19053.3125
   10778   18843.5954
   10779   18707.9115
   10780   18616.8547
   10781   19304.1519
   10782   18554.0302
   10783   19108.4543
   10784   18817.1798
   10785   19028.7276
   10786   19056.5101
   10787   18810.6309
   10788   18968.4714
   10789   18898.7389
   10790   18925.9402
   10791   18808.2933
   10792   18527.7729
   10793   18927.4200
   10794   18568.4035
   10795   18867.6630
   10796   18486.1629
   10797   18771.3429
   10798   18764.3565
   10799   18707.1459
   10800   18638.5822
   10801   18594.7790
   10802   18581.1236
   10803   18591.3631
   10804   18427.2662
   10805   18608.3830
   10806   18768.5539
   10807   18844.4411
   10808   18972.8879
   10809   18718.1748
   10810   18461.1319
   10811   18828.7939
   10812   18505.9818
   10813   18721.7717
   10814   18977.8691
   10815   19063.7537
   10816   18618.1164
   10817   19033.4799
   10818   18634.6808
   10819   18720.1976
   10820   18442.2248
   10821   18738.1851
   10822   19098.6916
   10823   19046.1714
   10824   18930.3863
   10825   19112.3560
   10826   18890.1465
   10827   19062.7863
   10828   19030.5986
   10829   18830.3940
   10830   18914.1154
   10831   18761.0025
   10832   18598.5535
   10833   18677.1383
   10834   18959.2031
   10835   18866.4050
   10836   18743.5751
   10837   18979.0939
   10838   18954.6907
   10839   19015.4778
   10840   18976.8972
   10841   18908.4155
   10842   19125.7299
   10843   19311.2676
   10844   19205.1301
   10845   19057.9994
   10846   18988.2072
   10847   18963.9981
   10848   18961.1710
   10849   19054.8209
   10850   19047.2702
   10851   19143.2197
   10852   19112.9380
   10853   19260.1213
   10854   19062.0995
   10855   19111.0270
   10856   19227.9884
   10857   18761.7928
   10858   19184.7924
   10859   19044.8507
   10860   19413.5873
   10861   19130.5047
   10862   19206.0309
   10863   19152.8609
   10864   19332.4289
   10865   19346.4008
   10866   19474.8348
   10867   19225.5203
   10868   19189.2300
   10869   19053.6786
   10870   19015.7844
   10871   19377.9993
   10872   19302.1349
   10873   19044.5623
   10874   19397.9648
   10875   19284.6551
   10876   19110.8910
   10877   19088.5348
   10878   19059.0666
   10879   18878.7972
   10880   19287.6615
   10881   19181.0246
   10882   19169.3733
   10883   19230.4361
   10884   19021.6593
   10885   18911.0980
   10886   19171.8069
   10887   19294.5731
   10888   19214.7195
   10889   19222.5489
   10890   18634.0997
   10891   19065.6794
   10892   19173.0676
   10893   18893.7837
   10894   18937.2573
   10895   19150.3561
   10896   18826.9767
   10897   18766.1224
   10898   18762.6983
   10899   18555.2382
   10900   18628.7182
   10901   18945.6300
   10902   19174.2294
   10903   18793.5198
   10904   18789.2231
   10905   19192.4874
   10906   19020.7357
   10907   19144.4279
   10908   19211.9274
   10909   19178.2301
   10910   19282.1831
   10911   19091.7501
   10912   19496.6306
   10913   19263.1530
   10914   19387.3971
   10915   19212.9192
   10916   19237.1239
   10917   19283.9876
   10918   19159.4684
   10919   18977.0789
   10920   19090.5158
   10921   19105.9092
   10922   19344.3075
   10923   18896.2680
   10924   19530.7733
   10925   19064.7949
   10926   19352.9917
   10927   19011.9455
   10928   18973.4884
   10929   19267.2834
   10930   19361.7287
   10931   19191.0282
   10932   19451.0193
   10933   19303.9559
   10934   19267.6654
   10935   19588.6080
   10936   19372.0485
   10937   19347.0808
   10938   19267.8571
   10939   19160.5938
   10940   19053.3648
   10941   19444.1931
   10942   19229.4620
   10943   19197.8223
   10944   19512.8844
   10945   19387.4816
   10946   19326.3574
   10947   19106.1284
   10948   19019.3141
   10949   19149.9069
   10950   19346.7702
   10951   19278.8991
   10952   19368.1628
   10953   19174.7794
   10954   19111.3334
   10955   19397.5863
   10956   18771.2342
   10957   19022.6089
   10958   19117.8503
   10959   19295.4750
   10960   19225.2742
   10961   19292.9025
   10962   19039.4134
   10963   19182.7122
   10964   18981.4834
   10965   19145.0678
   10966   19025.1412
   10967   19191.0261
   10968   18908.3387
   10969   18995.2691
   10970   19144.3349
   10971   19175.7135
   10972   18998.7529
   10973   19109.5932
   10974   19007.6333
   10975   19194.3345
   10976   18905.7141
   10977   18893.9706
   10978   18953.8475
   10979   18779.5884
   10980   19160.2682
   10981   19568.8147
   10982   19243.9194
   10983   19348.4797
   10984   19246.0006
   10985   19249.8709
   10986   18866.9375
   10987   19142.5412
   10988   18912.9890
   10989   19285.0596
   10990   19397.3309
   10991   19374.9703
   10992   19349.7355
   10993   19391.8431
   10994   19387.1476
   10995   19274.3835
   10996   19315.1910
   10997   19323.6760
   10998   19466.3256
   10999   19379.0933
   11000   19642.4026
   11001   19577.6662
   11002   19465.8622
   11003   19615.7339
   11004   19885.7626
   11005   19597.7911
   11006   19079.7834
   11007   19129.6288
   11008   19358.0756
   11009   19382.0529
   11010   19462.7751
   11011   19287.4364
   11012   19189.2485
   11013   19352.1726
   11014   19194.1217
   11015   19337.1190
   11016   19128.8646
   11017   19538.3894
   11018   19235.4174
   11019   19211.9712
   11020   19080.8795
   11021   19259.8372
   11022   19119.3376
   11023   18740.8900
   11024   18942.8650
   11025   18899.8230
   11026   19227.2770
   11027   18979.4550
   11028   19153.9334
   11029   19086.3329
   11030   19121.6210
   11031   19379.2761
   11032   19041.9310
   11033   19027.3921
   11034   18950.8256
   11035   19040.5958
   11036   19017.9245
   11037   19205.2405
   11038   19035.2416
   11039   19200.7625
   11040   19574.5938
   11041   19183.7141
   11042   18921.1172
   11043   19042.0174
   11044   19103.6950
   11045   19080.9039
   11046   19137.8853
   11047   19153.2392
   11048   19189.5310
   11049   19180.8998
   11050   19161.2501
   11051   19159.3109
   11052   19213.1431
   11053   19364.7167
   11054   18932.0855
   11055   19109.6073
   11056   19310.9828
   11057   19359.5437
   11058   19326.0557
   11059   19320.3889
   11060   18941.8897
   11061   19096.6786
   11062   19088.4603
   11063   18653.7067
   11064   18922.2982
   11065   19031.5156
   11066   18759.4676
   11067   19135.1943
   11068   18881.6609
   11069   18968.7512
   11070   18611.6320
   11071   19055.4982
   11072   19057.0845
   11073   19121.4345
   11074   18932.2566
   11075   18915.6310
   11076   18764.2638
   11077   18833.7453
   11078   19061.1649
   11079   18960.9795
   11080   19279.1950
   11081   18799.1683
   11082   18982.3990
   11083   18877.6072
   11084   18932.3677
   11085   18993.5696
   11086   18977.6504
   11087   19018.3198
   11088   18762.6619
   11089   18786.6656
   11090   18822.8889
   11091   19048.7436
   11092   19034.7826
   11093   18805.1168
   11094   18758.3316
   11095   18787.6504
   11096   18799.7429
   11097   18697.2625
   11098   18925.2752
   11099   18929.5294
   11100   19027.7444
   11101   18933.5937
   11102   19246.2709
   11103   19116.6720
   11104   18873.8548
   11105   18931.1079
   11106   18722.6282
   11107   18747.4816
   11108   18924.7651
   11109   19037.8757
   11110   18538.7504
   11111   18662.3036
   11112   18829.0255
   11113   18894.9526
   11114   18648.4487
   11115   18762.8812
   11116   18715.2664
   11117   18450.0400
   11118   18790.8726
   11119   18970.3269
   11120   19335.8955
   11121   19084.8361
   11122   19466.8306
   11123   19277.3121
   11124   18917.3257
   11125   19084.8392
   11126   19285.5101
   11127   19169.6518
   11128   19008.9625
   11129   19116.4777
   11130   19052.3773
   11131   18847.8087
   11132   19000.9223
   11133   19025.2893
   11134   19274.1415
   11135   18980.2111
   11136   18913.8762
   11137   19088.4645
   11138   19259.2922
   11139   18773.6518
   11140   19089.1530
   11141   19088.6638
   11142   19027.5971
   11143   18927.4184
   11144   18616.8168
   11145   18821.1296
   11146   18926.0875
   11147   19135.5809
   11148   18725.4232
   11149   18872.7598
   11150   19162.1660
   11151   18763.8457
   11152   18850.4852
   11153   18828.7191
   11154   19061.7073
   11155   18724.6609
   11156   18816.1570
   11157   18712.0676
   11158   19025.8962
   11159   19050.3710
   11160   19108.3114
   11161   19152.9246
   11162   18926.9143
   11163   18963.3048
   11164   18828.4063
   11165   18997.5913
   11166   19288.2635
   11167   18853.3034
   11168   19174.7516
   11169   18951.0106
   11170   19321.4163
   11171   18957.5954
   11172   18968.4984
   11173   19083.4723
   11174   18901.9838
   11175   18981.1310
   11176   18873.3120
   11177   19068.2646
   11178   19070.7896
   11179   19197.2952
   11180   18867.0066
   11181   19144.5453
   11182   19041.0405
   11183   19321.9391
   11184   19126.1919
   11185   19242.2552
   11186   19360.5026
   11187   19341.4666
   11188   19345.4721
   11189   19381.5210
   11190   19530.6969
   11191   19515.8943
   11192   19175.8954
   11193   19411.1609
   11194   19312.6367
   11195   19346.2265
   11196   19594.0968
   11197   19766.2120
   11198   19401.9768
   11199   19359.2975
   11200   19265.7553
   11201   19082.0433
   11202   19098.6633
   11203   19478.0488
   11204   19320.8632
   11205   19245.5865
   11206   19455.4282
   11207   19745.7780
   11208   19473.4141
   11209   19167.0224
   11210   19318.5842
   11211   19019.7485
   11212   19019.2282
   11213   19171.5091
   11214   19253.9648
   11215   19199.8363
   11216   19168.2155
   11217   19446.9257
   11218   19262.7185
   11219   19287.5402
   11220   18973.9855
   11221   19224.8302
   11222   19094.1828
   11223   19072.5980
   11224   18869.9705
   11225   19170.5641
   11226   18884.0100
   11227   19026.5854
   11228   19051.6852
   11229   18910.1544
   11230   19071.9507
   11231   19361.4498
   11232   19148.8586
   11233   18983.3700
   11234   18992.5346
   11235   18905.3400
   11236   18946.1620
   11237   18833.5188
   11238   18925.7174
   11239   18826.3571
   11240   18781.6984
   11241   18776.3558
   11242   18874.1227
   11243   18667.4470
   11244   19074.2599
   11245   18817.1639
   11246   18416.8023
   11247   19052.8275
   11248   18890.0556
   11249   19057.5313
   11250   19121.8977
   11251   19094.8593
   11252   19182.6853
   11253   19316.9408
   11254   18984.2899
   11255   18713.3862
   11256   19059.1554
   11257   18936.8343
   11258   18668.4037
   11259   18898.0816
   11260   19008.1228
   11261   19010.5252
   11262   19137.8744
   11263   18813.5671
   11264   19164.9791
   11265   18995.7520
   11266   18999.5938
   11267   18931.2994
   11268   19085.2782
   11269   18922.1806
   11270   19133.7176
   11271   19155.2159
   11272   19358.8983
   11273   19233.3463
   11274   19399.3079
   11275   19118.3519
   11276   19253.0990
   11277   19315.9125
   11278   19454.5642
   11279   19199.0838
   11280   19115.0265
   11281   19118.9023
   11282   19240.0813
   11283   19129.8807
   11284   19094.0358
   11285   18951.1195
   11286   19396.5205
   11287   19142.0081
   11288   19121.2989
   11289   18813.4155
   11290   18690.9557
   11291   19022.4568
   11292   18697.0438
   11293   18994.3667
   11294   19302.5412
   11295   19339.6346
   11296   18925.2270
   11297   19292.2206
   11298   19075.8166
   11299   18964.6689
   11300   19209.0105
   11301   18884.4605
   11302   18755.8364
   11303   18815.8303
   11304   18897.7114
   11305   18886.7100
   11306   18848.1816
   11307   18837.6070
   11308   18922.6388
   11309   19140.9463
   11310   19023.8939
   11311   19058.9969
   11312   19212.1250
   11313   19147.0106
   11314   19133.5584
   11315   19135.3754
   11316   19041.3756
   11317   19098.3727
   11318   18955.3446
   11319   19324.6456
   11320   19379.2568
   11321   18956.5442
   11322   18862.4742
   11323   18873.5635
   11324   18791.1027
   11325   19190.4931
   11326   18840.9855
   11327   18791.5965
   11328   18915.9244
   11329   19063.3656
   11330   19224.1956
   11331   18908.9628
   11332   18941.5524
   11333   18900.9642
   11334   19146.3248
   11335   19132.7696
   11336   19181.8249
   11337   19588.0991
   11338   19082.3355
   11339   19343.2972
   11340   19258.1842
   11341   18981.8213
   11342   18877.7759
   11343   18891.9489
   11344   18912.8114
   11345   19116.0507
   11346   18684.8376
   11347   18781.4796
   11348   18963.7784
   11349   18733.2316
   11350   18911.2670
   11351   18890.9130
   11352   19006.4795
   11353   18777.5328
   11354   18766.5273
   11355   18804.0833
   11356   18912.8464
   11357   18322.5529
   11358   18667.4069
   11359   18656.3090
   11360   18890.9386
   11361   19023.9963
   11362   18872.2742
   11363   18938.7283
   11364   18515.1144
   11365   18536.0789
   11366   18684.7370
   11367   18811.4994
   11368   18820.9011
   11369   18579.6216
   11370   18932.8197
   11371   18624.8127
   11372   19022.4294
   11373   18810.0578
   11374   18642.3873
   11375   18692.2453
   11376   18525.9270
   11377   18832.8982
   11378   18573.2178
   11379   18817.5737
   11380   18864.9579
   11381   18616.3474
   11382   18542.4004
   11383   18679.9593
   11384   18628.8134
   11385   18913.2019
   11386   18874.0330
   11387   18682.9765
   11388   18824.2842
   11389   18396.1470
   11390   18582.8457
   11391   18680.4175
   11392   18846.1666
   11393   18876.3801
   11394   18820.7193
   11395   18863.3770
   11396   18826.5562
   11397   18901.4700
   11398   18797.0710
   11399   18698.2405
   11400   18563.1438
   11401   18725.9531
   11402   18654.0873
   11403   18802.9623
   11404   18944.9553
   11405   18583.6332
   11406   18925.5866
   11407   18790.5613
   11408   18602.1698
   11409   18445.2364
   11410   18866.2153
   11411   18695.1679
   11412   18679.6709
   11413   18479.2818
   11414   18183.5755
   11415   18455.7364
   11416   18292.3984
   11417   18461.6640
   11418   18589.4928
   11419   18515.3303
   11420   18636.6405
   11421   18386.6471
   11422   18451.6385
   11423   18412.2480
   11424   18313.9222
   11425   18827.7193
   11426   18339.6081
   11427   18665.5358
   11428   18737.6057
   11429   18934.4436
   11430   18514.1755
   11431   18640.5359
   11432   18642.5287
   11433   18714.7172
   11434   18192.6886
   11435   18639.9931
   11436   18389.2770
   11437   18914.3315
   11438   18589.9832
   11439   18486.3391
   11440   18374.7596
   11441   18490.8115
   11442   18666.4471
   11443   18962.4735
   11444   18938.6189
   11445   18531.4107
   11446   18839.7030
   11447   18785.1034
   11448   18274.4075
   11449   18536.7823
   11450   18330.5861
   11451   18246.9985
   11452   18280.4508
   11453   18444.0744
   11454   18474.1118
   11455   18242.8995
   11456   18590.6738
   11457   18411.9321
   11458   18708.9520
   11459   18687.5682
   11460   18740.0134
   11461   18599.4941
   11462   18615.2868
   11463   18563.4785
   11464   18547.3949
   11465   18496.8334
   11466   18523.9289
   11467   18903.6529
   11468   18540.2240
   11469   19183.5545
   11470   19103.6294
   11471   19086.4496
   11472   18739.7594
   11473   18718.9816
   11474   19190.9267
   11475   19167.3383
   11476   18929.4581
   11477   19188.9138
   11478   19076.3557
   11479   19219.0481
   11480   19004.0844
   11481   19043.0067
   11482   19110.1661
   11483   19135.6428
   11484   19207.8867
   11485   19114.6637
   11486   18987.9761
   11487   19052.3173
   11488   18890.4200
   11489   19050.4300
   11490   18840.0605
   11491   18795.5077
   11492   19102.4806
   11493   18752.4665
   11494   18913.0334
   11495   18885.2637
   11496   18988.2834
   11497   18866.2978
   11498   19079.4119
   11499   19089.7136
   11500   19114.8669
   11501   19215.0274
   11502   18857.0957
   11503   19252.9010
   11504   19306.3995
   11505   19040.6894
   11506   19317.7101
   11507   19128.5828
   11508   18954.5484
   11509   19091.5581
   11510   19115.9615
   11511   19309.5440
   11512   19331.6772
   11513   19182.4304
   11514   18924.7524
   11515   18818.1553
   11516   19064.2637
   11517   19226.3512
   11518   19155.9941
   11519   18950.4349
   11520   19009.1146
   11521   19020.8121
   11522   18979.7763
   11523   19046.1467
   11524   18816.0063
   11525   18938.0402
   11526   18870.5359
   11527   18952.0101
   11528   19106.6320
   11529   18671.1757
   11530   18640.5534
   11531   18667.9722
   11532   18883.8389
   11533   18572.1972
   11534   18826.7952
   11535   18777.7509
   11536   18748.9197
   11537   18755.3125
   11538   18520.2348
   11539   18834.3825
   11540   18928.7047
   11541   18915.2586
   11542   18644.9621
   11543   18677.2076
   11544   18867.7097
   11545   18583.5435
   11546   18555.7703
   11547   19044.5642
   11548   18897.8829
   11549   18944.5760
   11550   18835.6200
   11551   18987.5358
   11552   18986.6176
   11553   19270.9902
   11554   19037.6740
   11555   19312.6772
   11556   19145.5036
   11557   18973.7746
   11558   19116.3519
   11559   18970.5599
   11560   19087.2593
   11561   19071.6260
   11562   18822.9899
   11563   18941.6884
   11564   18768.4383
   11565   19011.2287
   11566   19310.2932
   11567   18970.8033
   11568   19130.2031
   11569   18988.8183
   11570   19053.1129
   11571   19158.1395
   11572   19233.4420
   11573   18934.4924
   11574   19268.0092
   11575   19388.2364
   11576   18994.7537
   11577   19364.4124
   11578   19153.1321
   11579   19050.2235
   11580   19497.4609
   11581   19127.3216
   11582   18743.8837
   11583   19212.8086
   11584   19097.2749
   11585   19329.4469
   11586   18930.5609
   11587   19053.9917
   11588   19114.3518
   11589   18811.1466
   11590   18879.5518
   11591   18682.6170
   11592   19224.0483
   11593   18708.2859
   11594   18999.4318
   11595   18705.0316
   11596   18927.1877
   11597   18730.9090
   11598   19200.3168
   11599   18734.7896
   11600   18885.2818
   11601   18823.0855
   11602   18821.5169
   11603   19027.1703
   11604   18767.2959
   11605   18779.8280
   11606   18963.3913
   11607   18877.8170
   11608   18703.7577
   11609   19044.1740
   11610   18942.8148
   11611   19093.3839
   11612   18725.0518
   11613   18699.3525
   11614   18635.8080
   11615   18958.4889
   11616   18677.7612
   11617   18910.4639
   11618   18876.8106
   11619   18618.9163
   11620   18772.7691
   11621   19023.6744
   11622   18847.4862
   11623   18587.8454
   11624   18573.9269
   11625   18683.7747
   11626   19286.8981
   11627   18697.0956
   11628   18739.8495
   11629   18762.2143
   11630   18910.4660
   11631   18668.1403
   11632   18880.4583
   11633   19142.1271
   11634   19042.3646
   11635   18889.6796
   11636   19086.6894
   11637   18964.9672
   11638   19117.3335
   11639   18954.5135
   11640   19040.2006
   11641   19178.2645
   11642   18869.2758
   11643   19118.6028
   11644   19039.8067
   11645   18919.3127
   11646   18977.4941
   11647   18939.2541
   11648   18871.3587
   11649   18946.4364
   11650   19190.7083
   11651   19213.4730
   11652   19073.6856
   11653   19146.3432
   11654   19201.2253
   11655   19084.2640
   11656   19016.1797
   11657   19021.8416
   11658   19082.1820
   11659   18874.1660
   11660   18931.9910
   11661   18898.4206
   11662   19085.4855
   11663   19230.1381
   11664   18886.6881
   11665   18848.4762
   11666   18903.0418
   11667   19047.0943
   11668   18842.6452
   11669   18788.1230
   11670   18979.2759
   11671   18986.5555
   11672   18819.2824
   11673   19006.2855
   11674   18900.5679
   11675   19028.9148
   11676   18909.6070
   11677   18869.9448
   11678   18982.7850
   11679   18794.4234
   11680   18647.0489
   11681   19127.1524
   11682   19281.3801
   11683   18826.1586
   11684   19233.3449
   11685   18865.4711
   11686   19070.5802
   11687   19227.5452
   11688   19409.0793
   11689   19395.3653
   11690   19404.7481
   11691   19401.6740
   11692   19221.0710
   11693   19569.7662
   11694   19573.8990
   11695   19163.1852
   11696   19385.6450
   11697   19386.0535
   11698   19364.9627
   11699   19493.8180
   11700   19186.3037
   11701   19212.9785
   11702   19233.6935
   11703   19206.6869
   11704   19268.4676
   11705   19130.0155
   11706   19221.3862
   11707   19180.5070
   11708   19073.8590
   11709   19408.1787
   11710   19497.2296
   11711   19120.3240
   11712   19209.0461
   11713   19377.7250
   11714   19132.8080
   11715   19108.6229
   11716   19093.2304
   11717   19174.2279
   11718   19350.5954
   11719   19228.9335
   11720   19303.1972
   11721   19487.6291
   11722   19204.9166
   11723   19053.0094
   11724   19248.8188
   11725   19242.5496
   11726   19036.9421
   11727   18894.6154
   11728   19001.4814
   11729   19094.7634
   11730   19274.1579
   11731   18963.0165
   11732   19480.7176
   11733   19013.7634
   11734   19157.8681
   11735   19182.1851
   11736   19010.9550
   11737   18968.6847
   11738   18728.6749
   11739   19082.0057
   11740   19162.2553
   11741   18903.4639
   11742   18948.5680
   11743   18875.2001
   11744   18777.6896
   11745   19195.4890
   11746   19380.9363
   11747   19135.4300
   11748   19045.1185
   11749   18917.9934
   11750   19108.7541
   11751   19022.2914
   11752   19045.1386
   11753   18997.7794
   11754   19102.0013
   11755   18971.8972
   11756   19212.2520
   11757   19191.0238
   11758   19137.7559
   11759   19355.0239
   11760   19177.2732
   11761   19266.1398
   11762   19000.3352
   11763   18783.9356
   11764   18890.7439
   11765   18890.7712
   11766   19229.5170
   11767   19138.5687
   11768   19205.4479
   11769   19259.5332
   11770   19333.6976
   11771   19116.6931
   11772   19162.4674
   11773   19331.6181
   11774   19338.8497
   11775   19332.9456
   11776   19344.4968
   11777   19344.4742
   11778   19116.4919
   11779   19326.0534
   11780   19530.4286
   11781   19282.6781
   11782   18946.0413
   11783   19230.8011
   11784   19314.2381
   11785   19533.1762
   11786   19180.7721
   11787   19292.2270
   11788   19181.0682
   11789   19123.5134
   11790   19283.2491
   11791   19249.7138
   11792   19318.9840
   11793   18889.5176
   11794   19476.3816
   11795   18881.3134
   11796   19479.2992
   11797   19317.7561
   11798   19094.5723
   11799   19303.1010
   11800   19551.1503
   11801   19131.0593
   11802   19144.0903
   11803   19336.5255
   11804   19295.0079
   11805   18912.4247
   11806   19058.6659
   11807   19217.3019
   11808   19217.3719
   11809   19423.3523
   11810   19327.8608
   11811   18883.0690
   11812   19400.1631
   11813   19252.9164
   11814   19242.8857
   11815   19354.1885
   11816   19371.6618
   11817   19398.0123
   11818   19390.8175
   11819   19176.1997
   11820   19418.0530
   11821   19279.5178
   11822   19432.6656
   11823   19509.7795
   11824   19298.6882
   11825   19523.1962
   11826   19181.7699
   11827   19177.6366
   11828   19261.2741
   11829   19248.4426
   11830   19167.0693
   11831   19266.0924
   11832   19354.3853
   11833   19514.8260
   11834   19535.8348
   11835   19531.0334
   11836   19409.2510
   11837   19197.5186
   11838   19170.5409
   11839   19451.9432
   11840   19610.0912
   11841   19562.1587
   11842   19255.3207
   11843   19212.1880
   11844   19094.2608
   11845   19155.1854
   11846   19051.3766
   11847   19420.5433
   11848   19533.5588
   11849   19382.5367
   11850   19157.8975
   11851   19371.7718
   11852   19258.2788
   11853   19388.9599
   11854   19209.9369
   11855   19560.5716
   11856   19581.0244
   11857   19524.9462
   11858   19571.0513
   11859   19526.6892
   11860   19261.6605
   11861   19371.4015
   11862   19293.9160
   11863   19810.8319
   11864   19412.4915
   11865   19620.9544
   11866   18996.1636
   11867   19433.9129
   11868   19429.9890
   11869   19850.0982
   11870   19702.5044
   11871   19267.0484
   11872   19385.1299
   11873   19628.7006
   11874   19443.1975
   11875   19353.9972
   11876   19629.4457
   11877   19371.8235
   11878   19327.6543
   11879   19323.4668
   11880   19371.3426
   11881   19213.0878
   11882   19748.6911
   11883   19431.8767
   11884   19496.4492
   11885   19463.4228
   11886   19739.8360
   11887   19471.1633
   11888   19841.0265
   11889   19545.1908
   11890   19403.7610
   11891   19382.1162
   11892   19764.2719
   11893   19503.3132
   11894   19178.7398
   11895   19561.6920
   11896   19365.4705
   11897   19478.9427
   11898   19514.6748
   11899   19738.4824
   11900   19599.4304
   11901   19577.1568
   11902   19323.9273
   11903   19438.8636
   11904   19198.1773
   11905   19315.2597
   11906   19513.5694
   11907   19136.5162
   11908   19237.3368
   11909   19751.2417
   11910   19723.9763
   11911   19691.7722
   11912   19407.7638
   11913   19686.8134
   11914   19881.8966
   11915   19626.9461
   11916   19403.7038
   11917   19408.2430
   11918   19131.7381
   11919   19202.8665
   11920   19178.1661
   11921   19565.4151
   11922   19552.3716
   11923   19267.6422
   11924   19395.4875
   11925   19392.6639
   11926   19264.9824
   11927   19274.2318
   11928   19347.0103
   11929   19346.2563
   11930   19511.4868
   11931   19314.1948
   11932   19515.0722
   11933   19359.4535
   11934   19557.4565
   11935   19490.8016
   11936   19463.7649
   11937   19326.3950
   11938   19176.1879
   11939   19608.1007
   11940   19688.3770
   11941   19423.1009
   11942   19401.4236
   11943   19654.6236
   11944   19159.9067
   11945   19306.3174
   11946   19366.1700
   11947   19589.6769
   11948   19483.2775
   11949   19360.4005
   11950   19522.4471
   11951   19427.9079
   11952   19745.9121
   11953   19504.5226
   11954   19826.6533
   11955   19757.5559
   11956   19387.2621
   11957   19569.7389
   11958   19821.5745
   11959   19422.7023
   11960   19720.1715
   11961   19268.7635
   11962   19282.0819
   11963   19507.3718
   11964   19240.4191
   11965   19353.0388
   11966   19611.4882
   11967   19722.8830
   11968   19492.0096
   11969   19631.1143
   11970   19576.9115
   11971   19515.1148
   11972   19601.7358
   11973   19153.2698
   11974   19369.5129
   11975   19231.9095
   11976   19158.8801
   11977   19487.1665
   11978   19518.2251
   11979   19274.0124
   11980   19444.5132
   11981   19291.5853
   11982   19342.8326
   11983   19445.5457
   11984   19089.2037
   11985   19108.5268
   11986   19243.0408
   11987   19280.2171
   11988   18896.2903
   11989   19194.1675
   11990   19299.2481
   11991   19427.0489
   11992   19116.6160
   11993   19044.2346
   11994   19213.2048
   11995   19178.2547
   11996   19118.9474
   11997   19160.9643
   11998   19145.1778
   11999   18819.9968
   12000   19361.5476
   12001   19575.9540
   12002   19053.0275
   12003   19414.7838
   12004   18951.1880
   12005   19144.1766
   12006   19189.9702
   12007   19240.1769
   12008   18908.5059
   12009   19217.9613
   12010   19168.4022
   12011   19304.2124
   12012   19264.4607
   12013   19193.2137
   12014   19073.5639
   12015   19361.2026
   12016   19115.6548
   12017   19465.2470
   12018   19337.9418
   12019   19022.3084
   12020   19121.5163
   12021   19607.8187
   12022   19650.2040
   12023   19667.2205
   12024   19627.9744
   12025   19451.4284
   12026   19249.6066
   12027   19315.8963
   12028   19289.8613
   12029   18884.9158
   12030   19107.1422
   12031   19169.1111
   12032   19424.3092
   12033   19153.6867
   12034   19057.6255
   12035   18992.7804
   12036   19042.9767
   12037   19075.8829
   12038   19069.2279
   12039   19163.4044
   12040   18941.7375
   12041   19081.1518
   12042   19222.8563
   12043   19057.1498
   12044   19145.1342
   12045   19012.1054
   12046   19531.3101
   12047   19122.8916
   12048   19156.9613
   12049   19138.2819
   12050   19487.2782
   12051   19366.7512
   12052   19414.4884
   12053   19679.3148
   12054   19332.1740
   12055   19176.8052
   12056   19027.5535
   12057   19687.2185
   12058   19432.7675
   12059   19214.4263
   12060   18963.4092
   12061   19018.6393
   12062   18954.8093
   12063   18893.9278
   12064   19074.7025
   12065   18941.8015
   12066   18909.1604
   12067   18809.8171
   12068   19029.4026
   12069   19230.6153
   12070   18875.9589
   12071   18986.4834
   12072   19109.4620
   12073   18894.1623
   12074   19011.7444
   12075   19233.0371
   12076   19287.0975
   12077   19268.1157
   12078   18976.7743
   12079   19080.1963
   12080   18640.3532
   12081   18941.1112
   12082   19186.9030
   12083   18882.9032
   12084   18860.3076
   12085   18911.0748
   12086   18512.5475
   12087   18896.4605
   12088   18951.3921
   12089   18685.5186
   12090   18753.0892
   12091   19139.2165
   12092   18870.6781
   12093   19000.5350
   12094   18643.6119
   12095   18607.4900
   12096   18967.9601
   12097   18666.8090
   12098   18826.5577
   12099   18864.8564
   12100   19009.2806
   12101   19039.4876
   12102   18332.7265
   12103   18974.2603
   12104   18891.4029
   12105   18931.8693
   12106   18830.9225
   12107   18895.1454
   12108   18997.7448
   12109   18647.5880
   12110   18741.3962
   12111   19086.0807
   12112   19152.9059
   12113   18729.7860
   12114   19066.8473
   12115   18966.6362
   12116   18759.4535
   12117   18888.6114
   12118   19000.3275
   12119   19154.3202
   12120   18792.1945
   12121   18944.4713
   12122   18937.0810
   12123   18802.5921
   12124   18763.5003
   12125   19118.2807
   12126   18989.5210
   12127   18831.3633
   12128   19228.5525
   12129   19007.8950
   12130   19093.3901
   12131   18617.0052
   12132   18923.2651
   12133   18494.4723
   12134   18783.4117
   12135   18597.5414
   12136   18441.2147
   12137   18759.0360
   12138   18394.2408
   12139   18786.8213
   12140   18906.0542
   12141   18991.1669
   12142   18587.8740
   12143   18988.2127
   12144   18762.5398
   12145   19204.7842
   12146   18978.0646
   12147   18904.5035
   12148   18371.2301
   12149   18455.4221
   12150   18501.1064
   12151   18515.7564
   12152   18679.9574
   12153   18531.0661
   12154   18660.3523
   12155   18369.7892
   12156   18597.7344
   12157   18652.3892
   12158   18663.3109
   12159   18358.1495
   12160   18547.0948
   12161   18655.0021
   12162   18766.5149
   12163   18573.3015
   12164   18591.0400
   12165   18809.9128
   12166   18740.7317
   12167   18494.4874
   12168   18495.1597
   12169   18270.0028
   12170   18628.4186
   12171   18476.6839
   12172   18373.6518
   12173   18603.4508
   12174   18232.3735
   12175   18548.7924
   12176   18581.8955
   12177   18551.5925
   12178   18542.1693
   12179   18188.7534
   12180   18740.0010
   12181   18649.9420
   12182   18603.9507
   12183   18751.1506
   12184   18677.9518
   12185   18535.7617
   12186   18694.9524
   12187   18712.5575
   12188   18606.8060
   12189   18550.9504
   12190   18598.3049
   12191   18765.2044
   12192   18590.7204
   12193   18661.0207
   12194   18918.4988
   12195   18546.6845
   12196   18714.0872
   12197   18586.4830
   12198   18842.0105
   12199   18985.0809
   12200   18605.7994
   12201   18908.5537
   12202   19113.5537
   12203   18679.8258
   12204   18746.2015
   12205   18701.5124
   12206   19279.8725
   12207   19095.1812
   12208   19118.1450
   12209   19085.8292
   12210   19161.7050
   12211   19117.6980
   12212   19467.2559
   12213   19114.8423
   12214   18900.2777
   12215   18603.8183
   12216   19035.6287
   12217   18937.8885
   12218   18939.9922
   12219   18864.2313
   12220   18882.7334
   12221   18797.8861
   12222   18843.0641
   12223   19019.3509
   12224   18952.3867
   12225   18803.9222
   12226   18928.9145
   12227   18573.7692
   12228   18874.9965
   12229   18950.0487
   12230   18732.8785
   12231   19146.5461
   12232   18844.8689
   12233   19062.3284
   12234   18865.1992
   12235   19029.0179
   12236   18822.2359
   12237   18779.4357
   12238   18602.7207
   12239   18599.1841
   12240   18535.7672
   12241   18888.8154
   12242   18723.2243
   12243   18557.7505
   12244   18515.1249
   12245   18742.6206
   12246   18391.4307
   12247   18860.1421
   12248   18539.4588
   12249   18654.1232
   12250   18682.7671
   12251   18602.0012
   12252   18705.7222
   12253   18846.0320
   12254   18576.8079
   12255   18535.0978
   12256   18532.4311
   12257   18323.1870
   12258   18457.5214
   12259   18271.6127
   12260   18806.3288
   12261   18295.1257
   12262   18518.3315
   12263   18582.7412
   12264   18461.6645
   12265   18618.1136
   12266   18436.1985
   12267   18620.2566
   12268   18636.8518
   12269   18348.7920
   12270   18613.6340
   12271   18492.8782
   12272   18656.4587
   12273   18731.1901
   12274   18428.4040
   12275   18632.4151
   12276   18628.6397
   12277   18745.8743
   12278   18724.8816
   12279   18943.5565
   12280   18736.2455
   12281   18582.9453
   12282   18802.6930
   12283   18995.7210
   12284   18777.3339
   12285   19314.5342
   12286   18748.4346
   12287   18776.4009
   12288   18952.0579
   12289   18903.3092
   12290   19017.8455
   12291   18740.4996
   12292   18710.8048
   12293   19018.8323
   12294   19263.1771
   12295   18829.8314
   12296   19017.8447
   12297   18709.5831
   12298   18977.4881
   12299   18772.3615
   12300   18561.0240
   12301   18724.1629
   12302   18586.5178
   12303   18619.0899
   12304   18774.2514
   12305   18476.3784
   12306   18422.7580
   12307   18470.1219
   12308   18416.9205
   12309   18400.6781
   12310   18513.1956
   12311   18651.5233
   12312   18500.1145
   12313   18678.2553
   12314   18505.9002
   12315   18463.5121
   12316   18577.4411
   12317   18948.0796
   12318   18800.7823
   12319   18811.1017
   12320   18613.0521
   12321   19002.5973
   12322   18251.0739
   12323   19220.8729
   12324   18551.3462
   12325   18962.4979
   12326   18997.6725
   12327   18830.6322
   12328   18400.2234
   12329   18771.0079
   12330   18712.2059
   12331   18977.9997
   12332   19138.3758
   12333   18899.5667
   12334   18903.0645
   12335   18740.9692
   12336   19160.4538
   12337   18921.4178
   12338   19017.6618
   12339   18795.3544
   12340   18912.2042
   12341   18799.9691
   12342   18775.4631
   12343   18624.5870
   12344   18800.5606
   12345   18829.0443
   12346   18755.7643
   12347   18893.7307
   12348   18465.1245
   12349   19035.8139
   12350   18907.3518
   12351   19091.5567
   12352   19032.4934
   12353   18775.8508
   12354   18852.0941
   12355   18812.9472
   12356   18692.1699
   12357   18690.9020
   12358   18816.4764
   12359   18951.0876
   12360   19075.6635
   12361   18794.7249
   12362   18717.1541
   12363   19028.8474
   12364   18848.9061
   12365   18752.2591
   12366   18875.3203
   12367   18811.9350
   12368   18753.6456
   12369   18813.3276
   12370   19100.5582
   12371   18712.6380
   12372   18823.4343
   12373   18738.6885
   12374   18854.1103
   12375   18792.5220
   12376   18911.4042
   12377   18972.4568
   12378   18881.4878
   12379   19016.5682
   12380   18984.6428
   12381   18976.8837
   12382   18993.4509
   12383   18849.7664
   12384   19072.0503
   12385   18581.7742
   12386   18721.4240
   12387   18893.8254
   12388   18993.2836
   12389   18415.4561
   12390   18645.4705
   12391   18756.1622
   12392   18669.7777
   12393   18848.9045
   12394   18581.6175
   12395   18636.1758
   12396   18721.5687
   12397   18812.5838
   12398   18744.8574
   12399   18749.1334
   12400   18590.1946
   12401   18743.3017
   12402   18702.5229
   12403   18939.3646
   12404   19125.0246
   12405   18747.6274
   12406   18814.9695
   12407   18994.5800
   12408   19282.7847
   12409   18887.9146
   12410   18728.9841
   12411   19029.7612
   12412   18795.2166
   12413   18942.6313
   12414   19296.6498
   12415   18800.7370
   12416   18924.9822
   12417   18861.5569
   12418   18917.7410
   12419   19135.0069
   12420   18904.4758
   12421   18717.7202
   12422   18606.2835
   12423   18704.9772
   12424   18568.8763
   12425   18660.1354
   12426   18655.4122
   12427   19007.2679
   12428   19095.3015
   12429   18599.7628
   12430   18883.5823
   12431   18850.3211
   12432   18656.3096
   12433   18564.9231
   12434   18823.3343
   12435   18610.8696
   12436   18790.9663
   12437   18400.8343
   12438   18267.1037
   12439   18533.5862
   12440   18598.6597
   12441   18829.1504
   12442   18639.8067
   12443   18943.8683
   12444   18652.3742
   12445   18499.7647
   12446   18521.0850
   12447   18921.3694
   12448   19054.3292
   12449   18808.6762
   12450   18707.6942
   12451   19008.2760
   12452   18772.4477
   12453   18940.9121
   12454   19230.6927
   12455   18896.3310
   12456   18600.8727
   12457   18843.2543
   12458   18694.8307
   12459   18769.6443
   12460   18829.5893
   12461   18754.4896
   12462   18901.5643
   12463   18972.7871
   12464   18838.1463
   12465   18930.8056
   12466   18668.4414
   12467   18672.0572
   12468   18679.1808
   12469   18860.1678
   12470   18785.1883
   12471   18783.5662
   12472   19025.2961
   12473   18809.9348
   12474   18601.7940
   12475   18735.1049
   12476   18584.1888
   12477   18395.1237
   12478   18518.5058
   12479   18705.4478
   12480   18206.7451
   12481   18440.7412
   12482   18859.3819
   12483   18618.4966
   12484   18682.2177
   12485   19014.2330
   12486   18712.4659
   12487   18707.9795
   12488   18668.6258
   12489   18833.2285
   12490   18701.6105
   12491   18701.6069
   12492   18593.9231
   12493   18644.8536
   12494   18771.9478
   12495   18699.7260
   12496   19121.6802
   12497   18983.6128
   12498   19088.1666
   12499   19096.6388
   12500   19192.1354
   12501   19120.4663
   12502   18970.6298
   12503   18901.4364
   12504   18895.4179
   12505   18903.6994
   12506   19066.5301
   12507   19147.4383
   12508   18796.5281
   12509   19123.8049
   12510   18882.2215
   12511   19000.2474
   12512   18932.3974
   12513   19111.2263
   12514   19005.0681
   12515   18696.7622
   12516   19205.0343
   12517   18934.0471
   12518   18875.5212
   12519   18786.5678
   12520   18787.4397
   12521   18803.9079
   12522   19092.5582
   12523   18924.9796
   12524   19014.0116
   12525   18885.2841
   12526   18873.7657
   12527   18708.2003
   12528   19171.3534
   12529   18892.0419
   12530   18922.3120
   12531   18981.6568
   12532   18933.9465
   12533   18661.2492
   12534   18739.8437
   12535   18784.3852
   12536   18862.7774
   12537   18806.9936
   12538   18710.4231
   12539   19050.2161
   12540   18676.0779
   12541   18840.1306
   12542   18982.1545
   12543   18753.9128
   12544   18631.3794
   12545   18669.1718
   12546   18872.8057
   12547   18401.7387
   12548   18879.1916
   12549   18777.1563
   12550   18936.1865
   12551   18647.0249
   12552   18611.7444
   12553   18784.3321
   12554   18905.6597
   12555   18527.9677
   12556   18799.9256
   12557   18640.9871
   12558   18710.7748
   12559   18710.3353
   12560   18614.6656
   12561   18555.1406
   12562   18966.3776
   12563   18939.8522
   12564   18947.9494
   12565   19014.6603
   12566   19105.3936
   12567   18926.4376
   12568   18954.5261
   12569   18999.6508
   12570   19071.6073
   12571   18620.6521
   12572   18829.2172
   12573   18837.3255
   12574   18855.3882
   12575   19049.3694
   12576   18685.7926
   12577   19283.2420
   12578   19084.7365
   12579   18945.3852
   12580   19307.5988
   12581   19047.1742
   12582   19187.4796
   12583   19008.4252
   12584   19385.5975
   12585   19286.9232
   12586   19191.8554
   12587   19168.0120
   12588   19327.3475
   12589   19174.1146
   12590   19135.9722
   12591   19268.8726
   12592   19293.9985
   12593   19128.3121
   12594   19355.1212
   12595   19266.4975
   12596   19189.1533
   12597   19181.6126
   12598   19246.3807
   12599   19336.5479
   12600   19297.0151
   12601   19052.6295
   12602   19248.2359
   12603   19509.7292
   12604   19373.7804
   12605   19170.4653
   12606   19194.0716
   12607   19244.7951
   12608   19287.3448
   12609   19504.8612
   12610   19059.5393
   12611   19175.1656
   12612   19332.2000
   12613   19122.7906
   12614   18783.5348
   12615   19014.6848
   12616   19254.3449
   12617   19272.7960
   12618   19374.5944
   12619   19257.6478
   12620   19534.4869
   12621   19141.3691
   12622   19126.6126
   12623   19008.7780
   12624   19382.6502
   12625   19407.5026
   12626   19304.0668
   12627   19169.4833
   12628   18917.8774
   12629   18945.5764
   12630   19255.1105
   12631   19295.7673
   12632   19254.1601
   12633   19216.4509
   12634   19344.9463
   12635   19004.5450
   12636   19281.7529
   12637   19272.4364
   12638   19340.0992
   12639   19233.0097
   12640   18894.3760
   12641   19104.3609
   12642   19261.7144
   12643   19235.7680
   12644   19069.1857
   12645   19260.8763
   12646   19329.8872
   12647   18942.9849
   12648   18943.7498
   12649   19360.0674
   12650   19252.5132
   12651   19270.2134
   12652   19289.8872
   12653   19331.3752
   12654   19233.8729
   12655   18854.5580
   12656   19346.7248
   12657   19413.6284
   12658   19207.7241
   12659   19349.3687
   12660   19337.1759
   12661   19461.3788
   12662   19219.3614
   12663   19414.5356
   12664   19056.1985
   12665   18978.6280
   12666   19242.1209
   12667   19402.1965
   12668   19302.2740
   12669   19308.9084
   12670   19490.0176
   12671   19251.3699
   12672   18959.2770
   12673   19336.5812
   12674   19293.6889
   12675   19423.7738
   12676   19126.0956
   12677   19188.8314
   12678   19142.0557
   12679   19264.6521
   12680   19031.2016
   12681   19240.0530
   12682   19223.6965
   12683   19420.2401
   12684   19317.0332
   12685   19320.8706
   12686   19030.7550
   12687   19254.7847
   12688   18882.3416
   12689   18901.7111
   12690   19069.9537
   12691   18945.7552
   12692   19014.2241
   12693   19325.2225
   12694   19042.9534
   12695   19118.5434
   12696   19502.1325
   12697   19362.1582
   12698   19340.2512
   12699   19022.8012
   12700   19491.2317
   12701   19312.1614
   12702   19358.0872
   12703   19265.7200
   12704   19334.4587
   12705   19195.5331
   12706   19168.2907
   12707   19038.0659
   12708   19060.4093
   12709   18953.1678
   12710   18819.3992
   12711   19110.6821
   12712   19191.6805
   12713   19308.3622
   12714   19196.2038
   12715   19340.6258
   12716   19263.8332
   12717   19521.1570
   12718   19283.5920
   12719   19184.2251
   12720   19161.3993
   12721   19252.9244
   12722   18862.6069
   12723   19101.9901
   12724   19281.9569
   12725   19290.1936
   12726   19133.1600
   12727   19113.1677
   12728   19541.5679
   12729   19277.5316
   12730   19503.7540
   12731   19299.7304
   12732   19472.7203
   12733   19348.7952
   12734   19526.0014
   12735   19482.1909
   12736   19336.8277
   12737   19444.8654
   12738   19207.6412
   12739   19635.5969
   12740   19375.4921
   12741   19683.6367
   12742   19280.8226
   12743   19155.6145
   12744   19299.9260
   12745   19207.8610
   12746   19326.0089
   12747   19508.7009
   12748   19368.9179
   12749   19365.2905
   12750   19519.6552
   12751   19183.3594
   12752   19570.1415
   12753   19599.5518
   12754   19549.6812
   12755   19140.2617
   12756   19313.0694
   12757   19133.9617
   12758   19353.0198
   12759   19311.5937
   12760   19244.8259
   12761   19301.2682
   12762   19471.6869
   12763   19580.8987
   12764   19318.4016
   12765   19483.0329
   12766   19016.3455
   12767   19325.9681
   12768   19552.4200
   12769   19113.8986
   12770   18952.4078
   12771   19174.2845
   12772   19155.3392
   12773   19172.2048
   12774   19056.3139
   12775   19267.7550
   12776   18975.0068
   12777   19221.5431
   12778   19172.2601
   12779   19289.6288
   12780   19546.5352
   12781   19162.7928
   12782   19419.4102
   12783   19276.3785
   12784   19774.9194
   12785   19325.1967
   12786   19350.0372
   12787   19579.5682
   12788   19137.7267
   12789   19196.3748
   12790   18962.7541
   12791   19275.3478
   12792   19388.9365
   12793   19312.2516
   12794   19102.8335
   12795   19461.4612
   12796   19206.0229
   12797   19292.9884
   12798   19269.6874
   12799   19416.5336
   12800   19314.0017
   12801   19395.3868
   12802   19208.4536
   12803   19134.3906
   12804   19198.9839
   12805   19312.8167
   12806   19391.7284
   12807   19334.0446
   12808   19321.0834
   12809   19124.8032
   12810   19247.6446
   12811   19197.6805
   12812   19535.2288
   12813   19225.8486
   12814   19402.3662
   12815   19402.2604
   12816   19159.1560
   12817   19183.0839
   12818   19169.9727
   12819   19225.2801
   12820   19138.1540
   12821   19366.4909
   12822   19423.8199
   12823   19352.7570
   12824   19146.9633
   12825   19031.7876
   12826   19250.8854
   12827   19141.7887
   12828   19685.6996
   12829   19299.1843
   12830   19049.1665
   12831   19224.6682
   12832   19424.3358
   12833   19503.4154
   12834   19430.7011
   12835   19181.8077
   12836   19575.0737
   12837   19284.7463
   12838   19482.9738
   12839   19425.4983
   12840   19367.0115
   12841   19500.2610
   12842   19371.7328
   12843   19431.3946
   12844   19758.0037
   12845   19298.0626
   12846   19447.1129
   12847   19317.5331
   12848   19093.3262
   12849   19464.3979
   12850   19422.9969
   12851   19208.5569
   12852   19558.2335
   12853   19129.1606
   12854   19291.9359
   12855   19222.4330
   12856   18941.4502
   12857   19226.1654
   12858   19134.9334
   12859   19232.1712
   12860   19314.7383
   12861   19429.8087
   12862   19146.9715
   12863   19355.1660
   12864   19200.6352
   12865   19233.8950
   12866   19212.5238
   12867   19454.5270
   12868   19445.1922
   12869   19037.9202
   12870   19212.9618
   12871   19140.2256
   12872   19160.5514
   12873   19244.6387
   12874   19074.3613
   12875   19475.1733
   12876   19262.0226
   12877   19407.7522
   12878   19337.8217
   12879   19385.9263
   12880   19554.8573
   12881   19282.0766
   12882   19321.1285
   12883   19521.7264
   12884   19131.3654
   12885   19332.7935
   12886   19509.7664
   12887   18993.7028
   12888   19379.6481
   12889   19676.2237
   12890   19173.0649
   12891   19133.2724
   12892   19437.3202
   12893   19270.9372
   12894   19181.8397
   12895   19416.8782
   12896   19399.3278
   12897   19252.7057
   12898   19176.5781
   12899   19083.6565
   12900   18918.3946
   12901   18810.2507
   12902   19035.3021
   12903   19008.9597
   12904   19151.8282
   12905   18852.7139
   12906   19091.6265
   12907   18917.3504
   12908   18652.1315
   12909   18752.2354
   12910   19261.7024
   12911   18983.6180
   12912   18790.5360
   12913   19050.3455
   12914   19153.1716
   12915   19110.5818
   12916   18797.8379
   12917   18693.7598
   12918   18591.9721
   12919   18724.3726
   12920   18879.7857
   12921   18868.7198
   12922   18816.3830
   12923   19011.5088
   12924   18877.2899
   12925   19138.5905
   12926   19026.0269
   12927   18916.6755
   12928   19148.2309
   12929   18959.1495
   12930   18884.8120
   12931   18805.6786
   12932   19060.1380
   12933   18875.0602
   12934   18771.5289
   12935   18760.0597
   12936   18878.5825
   12937   18942.8806
   12938   18930.3337
   12939   18971.3494
   12940   18862.3969
   12941   18702.8927
   12942   18844.7501
   12943   18684.8856
   12944   18904.9387
   12945   18974.9955
   12946   18716.6988
   12947   18972.0849
   12948   19009.7667
   12949   18759.0501
   12950   18985.5211
   12951   19039.2027
   12952   18889.6999
   12953   18538.0972
   12954   18724.1260
   12955   18938.7844
   12956   18897.0629
   12957   18947.3622
   12958   18668.9417
   12959   19134.8096
   12960   18754.3905
   12961   18958.1334
   12962   18762.5863
   12963   19131.0363
   12964   19064.1311
   12965   18598.0228
   12966   19033.7457
   12967   19259.2776
   12968   18787.5871
   12969   19069.7709
   12970   19109.0937
   12971   18995.2322
   12972   18927.8913
   12973   18886.7017
   12974   19020.5752
   12975   18778.3026
   12976   19025.8738
   12977   18855.4725
   12978   18958.9370
   12979   19301.1450
   12980   18683.3659
   12981   18595.2349
   12982   18715.8588
   12983   19050.6743
   12984   18948.1301
   12985   18894.3798
   12986   18614.6557
   12987   18959.2489
   12988   18788.1530
   12989   18981.6603
   12990   18529.3009
   12991   18630.5482
   12992   19023.2870
   12993   18846.5696
   12994   18627.2393
   12995   18722.6219
   12996   18822.1434
   12997   18778.0261
   12998   18692.7592
   12999   18543.1115
   13000   18707.5956
   13001   18563.7108
   13002   18853.4188
   13003   19020.4586
   13004   18717.8239
   13005   18655.1626
   13006   19178.4892
   13007   18875.1145
   13008   19050.9835
   13009   18704.7974
   13010   18838.7365
   13011   18665.9736
   13012   18666.6052
   13013   18925.6158
   13014   18733.2470
   13015   18761.6501
   13016   18740.5085
   13017   18905.1673
   13018   18862.4074
   13019   18864.1950
   13020   18924.9245
   13021   19192.1451
   13022   18893.4756
   13023   18711.0721
   13024   18911.4294
   13025   18861.2389
   13026   18877.9628
   13027   18848.5194
   13028   18499.4756
   13029   18984.7036
   13030   18836.8070
   13031   18661.9350
   13032   18674.6772
   13033   18697.5009
   13034   18660.0890
   13035   18769.0082
   13036   18946.6356
   13037   18848.5584
   13038   18732.5722
   13039   18775.6677
   13040   18727.5384
   13041   18935.8550
   13042   18694.4844
   13043   18934.1885
   13044   18792.2696
   13045   18768.2685
   13046   18763.4599
   13047   18773.1627
   13048   18622.3082
   13049   18449.5833
   13050   18492.0539
   13051   18755.0115
   13052   18426.6343
   13053   18665.2975
   13054   18813.7966
   13055   18768.7932
   13056   18984.9351
   13057   18802.2166
   13058   18903.1419
   13059   18538.5706
   13060   18717.2126
   13061   18744.8906
   13062   18451.0861
   13063   18578.2263
   13064   18392.7024
   13065   18592.9413
   13066   18343.4822
   13067   18784.6936
   13068   18631.1675
   13069   18418.3999
   13070   18718.5318
   13071   18372.5193
   13072   18882.5845
   13073   18876.2792
   13074   18671.0696
   13075   18750.9455
   13076   18904.5981
   13077   18796.6061
   13078   18652.2158
   13079   18614.5125
   13080   18755.6280
   13081   18694.3892
   13082   18705.8515
   13083   18949.5215
   13084   18448.5689
   13085   18804.8218
   13086   18615.7169
   13087   18361.2007
   13088   18700.5007
   13089   18406.7550
   13090   18632.0036
   13091   18600.8180
   13092   18568.3365
   13093   18730.6715
   13094   18774.6121
   13095   18320.0833
   13096   18365.3589
   13097   18425.7474
   13098   18695.2747
   13099   18471.5109
   13100   18720.4477
   13101   18657.7341
   13102   18272.3753
   13103   18913.3023
   13104   18436.1998
   13105   18748.0167
   13106   18613.0316
   13107   18608.6804
   13108   18458.7995
   13109   18763.0572
   13110   19069.2821
   13111   18856.8946
   13112   18692.1679
   13113   18648.6762
   13114   18994.0676
   13115   18766.0343
   13116   18715.0379
   13117   18708.0056
   13118   18812.5410
   13119   18464.0008
   13120   18794.0032
   13121   18646.6695
   13122   18653.7360
   13123   18520.8098
   13124   18660.2469
   13125   18248.9578
   13126   18620.6313
   13127   18406.5518
   13128   18438.2613
   13129   18415.7631
   13130   18630.8025
   13131   18773.1909
   13132   18442.1301
   13133   18780.5427
   13134   18995.4951
   13135   18708.1244
   13136   18918.0258
   13137   18751.1580
   13138   18831.6672
   13139   18692.4210
   13140   18839.6051
   13141   18648.7599
   13142   18621.6196
   13143   18869.3178
   13144   18245.0146
   13145   18640.5511
   13146   18718.3690
   13147   18541.3225
   13148   18768.7975
   13149   18693.0092
   13150   18474.1034
   13151   18673.3250
   13152   18588.8647
   13153   18462.8232
   13154   18594.4089
   13155   18482.3904
   13156   18454.2671
   13157   18445.7337
   13158   18479.1439
   13159   18542.1592
   13160   18449.5834
   13161   18678.8192
   13162   18605.9209
   13163   18436.4438
   13164   18628.0143
   13165   18682.3767
   13166   18767.1579
   13167   18670.5273
   13168   18648.8406
   13169   18812.7207
   13170   18751.5696
   13171   18737.8426
   13172   18733.5159
   13173   18605.7055
   13174   18608.8406
   13175   18400.9378
   13176   18924.4366
   13177   18594.8774
   13178   18677.3790
   13179   18775.4017
   13180   18658.9585
   13181   18633.9066
   13182   18769.6658
   13183   18357.1166
   13184   18746.1871
   13185   18490.9018
   13186   18751.1425
   13187   18853.1165
   13188   18427.9463
   13189   18585.6364
   13190   18672.2492
   13191   18687.0477
   13192   18509.8590
   13193   18571.7580
   13194   18896.1851
   13195   18679.7773
   13196   18983.9392
   13197   18524.6214
   13198   18751.2037
   13199   18284.7904
   13200   18535.6239
   13201   18530.6401
   13202   18554.2120
   13203   18421.8819
   13204   18630.8410
   13205   18752.7509
   13206   18532.0280
   13207   18745.4279
   13208   18594.0955
   13209   18743.2554
   13210   18915.7676
   13211   18818.6768
   13212   18847.0207
   13213   18901.7205
   13214   18916.2667
   13215   18752.5933
   13216   19217.5676
   13217   18912.3135
   13218   18959.5131
   13219   18708.6692
   13220   18598.7043
   13221   18660.3460
   13222   18998.3314
   13223   18457.1010
   13224   18583.9732
   13225   18660.5369
   13226   18574.6038
   13227   18633.4530
   13228   18692.5843
   13229   18550.0686
   13230   18486.4200
   13231   18749.1981
   13232   18706.5067
   13233   18733.5240
   13234   18759.2100
   13235   18463.8121
   13236   18451.9522
   13237   18362.2456
   13238   18757.0781
   13239   18862.6379
   13240   18765.5611
   13241   18793.3300
   13242   18810.4710
   13243   18704.3825
   13244   18758.1843
   13245   18438.0125
   13246   18511.8617
   13247   18736.8345
   13248   18650.9933
   13249   18603.7241
   13250   18624.9657
   13251   18200.3230
   13252   18618.2099
   13253   18787.9215
   13254   18887.5855
   13255   18435.3600
   13256   18962.4602
   13257   18710.2070
   13258   18857.7080
   13259   18970.5551
   13260   18723.9243
   13261   18780.7989
   13262   19121.8083
   13263   18589.0053
   13264   18812.8513
   13265   18807.2040
   13266   19043.8319
   13267   18713.2408
   13268   19117.5343
   13269   18888.1029
   13270   18875.3713
   13271   18603.5498
   13272   18976.8128
   13273   18832.2707
   13274   18830.6353
   13275   18899.5978
   13276   18880.3680
   13277   18770.2507
   13278   18849.8204
   13279   18981.7514
   13280   18745.9717
   13281   18865.8368
   13282   18448.3348
   13283   18620.5666
   13284   18575.2379
   13285   18748.0813
   13286   19027.0991
   13287   18556.5438
   13288   18516.3989
   13289   18432.8515
   13290   18431.7047
   13291   18624.4245
   13292   18334.7351
   13293   18550.1608
   13294   18764.9889
   13295   18751.2147
   13296   18835.5222
   13297   18775.2200
   13298   18773.9600
   13299   18789.5708
   13300   18746.1914
   13301   18781.8000
   13302   18758.6513
   13303   18920.5806
   13304   18744.4317
   13305   18706.8054
   13306   18987.2467
   13307   18783.8250
   13308   18946.9170
   13309   18578.3414
   13310   18723.3708
   13311   18908.3264
   13312   18683.7358
   13313   18629.7348
   13314   18649.3115
   13315   18732.3672
   13316   18526.0658
   13317   18603.0295
   13318   18899.6663
   13319   18955.0827
   13320   18919.4531
   13321   18780.8570
   13322   18735.5283
   13323   18813.5147
   13324   18949.4381
   13325   18720.7922
   13326   18743.2741
   13327   18525.0828
   13328   19072.9631
   13329   18827.3568
   13330   18692.7722
   13331   18903.3708
   13332   19143.2458
   13333   18735.9343
   13334   18605.4394
   13335   18654.6104
   13336   18596.4492
   13337   18450.4330
   13338   18527.5868
   13339   18567.2562
   13340   18566.8347
   13341   18702.0920
   13342   18608.8024
   13343   18535.3265
   13344   18689.6190
   13345   18712.2870
   13346   18549.9209
   13347   18602.6845
   13348   18644.4323
   13349   18658.2728
   13350   18705.1690
   13351   18362.0287
   13352   18502.5560
   13353   18674.1013
   13354   18613.2171
   13355   18560.1740
   13356   18428.5283
   13357   18138.2598
   13358   18364.2679
   13359   18336.3077
   13360   18598.2939
   13361   18797.0232
   13362   18522.6645
   13363   18653.6766
   13364   18812.2264
   13365   18601.8733
   13366   18613.0327
   13367   18755.9689
   13368   18437.8874
   13369   18705.4689
   13370   18561.8851
   13371   18650.8192
   13372   18728.6026
   13373   18521.5183
   13374   18987.3348
   13375   18552.5180
   13376   18530.3526
   13377   18705.4847
   13378   18631.0137
   13379   18618.1006
   13380   18652.6204
   13381   18722.5836
   13382   18368.9982
   13383   18622.9574
   13384   18507.1099
   13385   18477.6448
   13386   18671.2542
   13387   18979.1147
   13388   18715.2547
   13389   18593.2377
   13390   18968.9293
   13391   18721.7021
   13392   18847.8413
   13393   18796.3152
   13394   18905.7791
   13395   18992.0432
   13396   18892.6025
   13397   19180.1974
   13398   18749.8369
   13399   19134.1664
   13400   18671.3810
   13401   19073.9441
   13402   18779.8518
   13403   19016.3985
   13404   18698.8154
   13405   18669.0301
   13406   18520.7583
   13407   18973.9302
   13408   18807.1006
   13409   18931.3703
   13410   18571.5175
   13411   18878.1924
   13412   18604.0479
   13413   18729.2653
   13414   18819.6657
   13415   18817.3615
   13416   18728.5049
   13417   18775.9752
   13418   18874.0057
   13419   18666.2684
   13420   18768.0907
   13421   18688.4307
   13422   18757.8820
   13423   18809.7579
   13424   18925.6743
   13425   18806.4656
   13426   19082.1227
   13427   18721.8288
   13428   18718.8607
   13429   18590.6374
   13430   18974.8618
   13431   18715.4393
   13432   18945.0274
   13433   18471.3001
   13434   18966.5950
   13435   18776.8754
   13436   18695.0401
   13437   18689.6691
   13438   18882.5102
   13439   18663.0561
   13440   18591.4858
   13441   18362.1594
   13442   18281.1560
   13443   18600.0955
   13444   18688.3293
   13445   18691.4488
   13446   18403.9986
   13447   18443.1877
   13448   18125.6779
   13449   18147.3667
   13450   18491.8468
   13451   18207.2115
   13452   18266.7840
   13453   18225.6458
   13454   18481.2268
   13455   18731.0041
   13456   18502.9310
   13457   18293.1925
   13458   18220.8319
   13459   18522.1297
   13460   18630.6040
   13461   18438.4114
   13462   18640.4947
   13463   18717.9063
   13464   18461.9348
   13465   18635.8389
   13466   18904.2194
   13467   18645.3134
   13468   18442.9968
   13469   18491.2511
   13470   18587.2063
   13471   18564.5074
   13472   18424.5249
   13473   18490.6975
   13474   18533.2142
   13475   18492.5198
   13476   18253.0903
   13477   18591.0399
   13478   18666.2322
   13479   18652.0008
   13480   18291.6487
   13481   18580.6207
   13482   18459.4292
   13483   18624.8785
   13484   18477.2634
   13485   18709.4454
   13486   18814.3371
   13487   18650.9205
   13488   18446.1700
   13489   18407.4808
   13490   18232.4741
   13491   18480.9059
   13492   18527.8868
   13493   18314.5270
   13494   18619.1616
   13495   18526.2471
   13496   18622.3674
   13497   18350.6619
   13498   18066.2355
   13499   18557.4472
   13500   18535.5437
   13501   18373.1415
   13502   18434.1584
   13503   18481.6089
   13504   18364.3664
   13505   18512.2584
   13506   18548.7523
   13507   18433.6663
   13508   18627.5253
   13509   18455.5492
   13510   18637.3794
   13511   18664.9580
   13512   18726.8278
   13513   18588.5511
   13514   18729.6420
   13515   18391.2879
   13516   18487.5905
   13517   18179.0545
   13518   18430.8529
   13519   18219.6342
   13520   18548.9564
   13521   18512.3573
   13522   18614.9236
   13523   18667.4287
   13524   18508.4372
   13525   18302.7618
   13526   18498.7793
   13527   18655.0954
   13528   18722.5440
   13529   18359.0286
   13530   18453.7501
   13531   18590.3369
   13532   18370.5592
   13533   18499.9004
   13534   18697.8828
   13535   18687.2220
   13536   18727.3582
   13537   18843.6364
   13538   18525.6879
   13539   18769.8920
   13540   18427.8760
   13541   18776.5036
   13542   18734.4533
   13543   18734.4484
   13544   18419.9924
   13545   18840.2652
   13546   18829.4445
   13547   18675.5696
   13548   18594.2731
   13549   18715.8718
   13550   19021.4386
   13551   18645.9708
   13552   18416.4091
   13553   18498.1112
   13554   18656.1126
   13555   18822.5038
   13556   18542.0934
   13557   18717.7899
   13558   18756.1614
   13559   18900.2065
   13560   18870.9479
   13561   18615.3867
   13562   18744.5020
   13563   18703.5888
   13564   18734.7898
   13565   18721.1104
   13566   18648.8315
   13567   19054.6447
   13568   18683.5735
   13569   18623.9178
   13570   18665.6235
   13571   18605.3134
   13572   18566.0756
   13573   18665.1175
   13574   18581.4202
   13575   18664.2365
   13576   19077.9191
   13577   18777.6745
   13578   18760.2432
   13579   18611.1719
   13580   18872.4933
   13581   18664.8716
   13582   18798.1790
   13583   18778.6363
   13584   18489.4121
   13585   18821.8441
   13586   18997.6681
   13587   18924.5220
   13588   18861.0971
   13589   18861.7728
   13590   18851.3660
   13591   18863.7279
   13592   18627.1978
   13593   18641.9832
   13594   18820.1455
   13595   18490.1716
   13596   18937.4287
   13597   18688.0620
   13598   18592.7643
   13599   18668.2025
   13600   18742.8820
   13601   18495.4873
   13602   18711.7591
   13603   18849.5370
   13604   18649.8558
   13605   19124.5281
   13606   19010.8294
   13607   18412.9595
   13608   18508.3968
   13609   18834.9905
   13610   18939.5112
   13611   18621.2269
   13612   18920.0392
   13613   18674.9558
   13614   18737.3431
   13615   18712.4072
   13616   18940.2606
   13617   18713.2866
   13618   18727.1040
   13619   18767.3672
   13620   18664.0345
   13621   18615.6545
   13622   18563.4684
   13623   18732.2035
   13624   18903.0179
   13625   18924.0674
   13626   19233.1968
   13627   18745.8410
   13628   18714.6090
   13629   18771.0290
   13630   18707.8127
   13631   18628.6360
   13632   18657.0983
   13633   18832.4766
   13634   18625.8135
   13635   18987.7555
   13636   18715.2733
   13637   18697.6789
   13638   18748.7389
   13639   18822.4640
   13640   18730.9856
   13641   18481.5000
   13642   18817.2698
   13643   18924.4153
   13644   18758.1691
   13645   18606.4584
   13646   18546.4520
   13647   18792.9548
   13648   18773.4987
   13649   18844.0915
   13650   18621.8949
   13651   18533.6448
   13652   18775.1730
   13653   18824.5015
   13654   18610.5930
   13655   18632.0734
   13656   18795.3024
   13657   18559.4769
   13658   18614.0672
   13659   18795.6465
   13660   18546.3141
   13661   18609.1110
   13662   18880.3354
   13663   18758.3230
   13664   18667.0983
   13665   18280.5614
   13666   18735.7905
   13667   18693.4372
   13668   18684.3196
   13669   18741.8406
   13670   18824.3823
   13671   19050.9019
   13672   19024.0536
   13673   18723.9367
   13674   18841.4845
   13675   19034.8967
   13676   18950.7058
   13677   19000.7160
   13678   18991.2515
   13679   19000.0902
   13680   18730.3044
   13681   18447.8350
   13682   18954.5471
   13683   18781.4161
   13684   18552.9470
   13685   18675.2354
   13686   18712.0989
   13687   18801.6694
   13688   18778.4300
   13689   18629.5506
   13690   18742.0899
   13691   18718.3514
   13692   18169.7529
   13693   18707.4577
   13694   18601.5026
   13695   18740.1182
   13696   18974.1878
   13697   18800.2523
   13698   18739.2842
   13699   18794.2032
   13700   18576.6902
   13701   18645.8005
   13702   18666.4606
   13703   18478.0300
   13704   18615.6572
   13705   18362.5504
   13706   18320.9219
   13707   18303.0247
   13708   18649.2927
   13709   18374.5877
   13710   18786.9008
   13711   18803.0805
   13712   18515.5396
   13713   18517.2297
   13714   18694.4762
   13715   18774.7440
   13716   19070.1649
   13717   18768.3459
   13718   19029.0893
   13719   18630.6774
   13720   18475.8177
   13721   18531.7691
   13722   18568.0377
   13723   18658.9737
   13724   18711.2811
   13725   18781.0679
   13726   18704.3992
   13727   18983.7875
   13728   18495.7424
   13729   18537.4086
   13730   18481.2905
   13731   18437.8770
   13732   18690.8296
   13733   18999.4507
   13734   18649.9260
   13735   18486.3971
   13736   18575.9971
   13737   18558.9495
   13738   18878.1898
   13739   18690.1311
   13740   18832.4837
   13741   18832.9463
   13742   18769.7698
   13743   18634.5430
   13744   18591.6053
   13745   18549.0633
   13746   19040.8489
   13747   18700.1413
   13748   18543.3115
   13749   18717.6749
   13750   18516.8966
   13751   18471.2715
   13752   18710.6349
   13753   18466.1406
   13754   18796.4282
   13755   18748.9790
   13756   18602.8508
   13757   18404.2272
   13758   18831.6936
   13759   18549.8821
   13760   18416.2367
   13761   18371.3193
   13762   18779.1513
   13763   18415.1617
   13764   18686.7111
   13765   18596.1205
   13766   18837.0773
   13767   18443.2243
   13768   18588.6994
   13769   18534.9595
   13770   18328.3754
   13771   18797.2020
   13772   18783.3769
   13773   18791.0216
   13774   18906.0325
   13775   18777.8657
   13776   18987.6722
   13777   18874.9185
   13778   18715.7003
   13779   18859.8132
   13780   18834.1363
   13781   19077.4132
   13782   18774.2368
   13783   18909.3246
   13784   18967.1651
   13785   19034.8905
   13786   18789.3578
   13787   18768.4967
   13788   18471.3510
   13789   18592.5711
   13790   18671.0588
   13791   18701.9749
   13792   18866.8004
   13793   18692.2026
   13794   19000.8770
   13795   18449.6482
   13796   18592.3216
   13797   18746.6578
   13798   18728.9221
   13799   18672.0181
   13800   18575.6912
   13801   18826.7746
   13802   18953.1927
   13803   18744.6174
   13804   18716.7865
   13805   19000.1457
   13806   18641.5152
   13807   19047.9355
   13808   19010.0259
   13809   18976.3161
   13810   18955.4771
   13811   18691.9517
   13812   18651.2564
   13813   19055.9138
   13814   18948.8126
   13815   18884.8992
   13816   18865.2947
   13817   18942.0531
   13818   19025.8117
   13819   19058.2652
   13820   18901.2572
   13821   18877.8588
   13822   19005.1273
   13823   18870.0570
   13824   19112.6246
   13825   19050.2221
   13826   18763.5528
   13827   18968.3482
   13828   18862.9077
   13829   18866.0194
   13830   18858.0095
   13831   19019.6007
   13832   18718.4525
   13833   18972.7142
   13834   18825.3029
   13835   18893.8787
   13836   19087.7129
   13837   19288.8534
   13838   18984.7520
   13839   18885.0341
   13840   19155.0339
   13841   18798.6419
   13842   19206.1070
   13843   18926.4080
   13844   19255.0292
   13845   18941.2118
   13846   19156.3553
   13847   18927.0426
   13848   18706.1245
   13849   19022.1635
   13850   19137.6395
   13851   18834.8475
   13852   18835.8639
   13853   18909.0609
   13854   18723.2872
   13855   18702.5223
   13856   18826.7069
   13857   19141.5657
   13858   18646.0763
   13859   18983.9828
   13860   19111.3405
   13861   18939.0132
   13862   18790.0536
   13863   18991.8745
   13864   18738.7805
   13865   19036.8269
   13866   19039.2869
   13867   19045.0438
   13868   19120.7547
   13869   19123.4393
   13870   18967.6743
   13871   18839.4282
   13872   19049.9967
   13873   18757.0789
   13874   18830.5258
   13875   19205.4688
   13876   19001.2954
   13877   19189.8831
   13878   18928.3130
   13879   19149.7789
   13880   19113.3502
   13881   19165.7058
   13882   19061.4961
   13883   19054.7635
   13884   18774.5552
   13885   18923.9014
   13886   19079.6362
   13887   18896.8561
   13888   19229.6077
   13889   18904.8354
   13890   19220.4832
   13891   18987.0647
   13892   19299.5077
   13893   19165.8880
   13894   18986.6301
   13895   19267.7659
   13896   19224.9365
   13897   19308.4905
   13898   19262.6942
   13899   19387.1787
   13900   19191.1295
   13901   19064.7108
   13902   19162.3049
   13903   18869.5922
   13904   19217.6521
   13905   18822.7604
   13906   19239.8892
   13907   19071.7345
   13908   18873.9664
   13909   19026.8214
   13910   19046.2236
   13911   19273.6259
   13912   19107.0204
   13913   19410.9275
   13914   19294.4990
   13915   18992.8360
   13916   18715.4835
   13917   18837.8131
   13918   18896.0555
   13919   19239.1541
   13920   18947.9905
   13921   19384.1532
   13922   18934.0073
   13923   19021.9956
   13924   19031.0203
   13925   18897.2042
   13926   18949.5444
   13927   19078.2305
   13928   19190.0449
   13929   19221.8735
   13930   18942.7581
   13931   19176.4137
   13932   18890.6528
   13933   18892.3880
   13934   18691.9970
   13935   19009.4337
   13936   18620.9573
   13937   18919.3321
   13938   18886.3743
   13939   18967.4205
   13940   18911.9598
   13941   18822.8482
   13942   18835.4702
   13943   18566.1542
   13944   18669.4456
   13945   18514.0985
   13946   18332.7910
   13947   18863.2048
   13948   18525.1258
   13949   18670.7199
   13950   18946.6607
   13951   18761.1250
   13952   18712.9204
   13953   18545.9130
   13954   18646.6669
   13955   18703.4514
   13956   18994.5715
   13957   19125.1535
   13958   18700.4049
   13959   18975.9643
   13960   18783.6606
   13961   18941.4785
   13962   18967.8677
   13963   18780.7193
   13964   18608.2847
   13965   18921.5548
   13966   18755.8173
   13967   18846.8573
   13968   18825.5508
   13969   18763.7799
   13970   18793.2097
   13971   18808.7659
   13972   19064.8714
   13973   18968.7438
   13974   18809.0299
   13975   19270.2419
   13976   19254.0907
   13977   19219.5121
   13978   19312.4574
   13979   18929.0938
   13980   18969.1326
   13981   18935.0781
   13982   19169.4352
   13983   18896.1835
   13984   19095.8701
   13985   19023.9162
   13986   18993.1996
   13987   19125.2278
   13988   18843.1224
   13989   18848.7455
   13990   18936.1295
   13991   18699.3140
   13992   18796.3132
   13993   18889.2334
   13994   18845.9425
   13995   18861.5918
   13996   18911.5073
   13997   18609.2416
   13998   19124.9465
   13999   18795.0462
   14000   18692.7014
   14001   18802.4125
   14002   18870.5112
   14003   18861.2185
   14004   18677.8211
   14005   18676.2304
   14006   18986.0109
   14007   18985.3207
   14008   19100.2320
   14009   18899.7938
   14010   18793.8701
   14011   18960.6841
   14012   18867.2525
   14013   18893.1974
   14014   18760.7449
   14015   18566.2172
   14016   18980.7469
   14017   18717.6018
   14018   19004.0408
   14019   18896.2638
   14020   19128.6117
   14021   18982.1527
   14022   18545.7997
   14023   18884.4771
   14024   18794.7457
   14025   18634.0924
   14026   18603.6490
   14027   18596.0233
   14028   18610.6060
   14029   18682.8920
   14030   18567.3752
   14031   18894.7021
   14032   18653.1729
   14033   18899.7172
   14034   18874.7696
   14035   19211.5098
   14036   19116.9531
   14037   18993.0109
   14038   19074.6885
   14039   18965.9190
   14040   18913.5997
   14041   18825.1758
   14042   18873.6179
   14043   18719.4041
   14044   18622.4157
   14045   18970.4314
   14046   19075.1760
   14047   18933.1517
   14048   19206.5292
   14049   18818.7090
   14050   18551.1166
   14051   18936.5930
   14052   18848.5504
   14053   18886.6376
   14054   18890.4180
   14055   19148.4021
   14056   19507.4248
   14057   19026.1566
   14058   18770.6418
   14059   18824.9567
   14060   19121.2278
   14061   18901.1192
   14062   18779.4489
   14063   18740.9817
   14064   18968.8303
   14065   18789.2791
   14066   18955.6080
   14067   18875.7224
   14068   18834.2020
   14069   18885.5986
   14070   19004.9578
   14071   18674.1969
   14072   19026.0508
   14073   18528.8319
   14074   18708.5153
   14075   18805.1293
   14076   18548.7301
   14077   18831.6549
   14078   18751.5700
   14079   18829.8046
   14080   18817.1935
   14081   19152.3165
   14082   18916.9309
   14083   18779.9359
   14084   18928.3288
   14085   19226.0520
   14086   19315.7650
   14087   18991.8586
   14088   19397.6945
   14089   19331.9093
   14090   18919.9067
   14091   18747.9200
   14092   19079.5284
   14093   19035.5804
   14094   19146.7602
   14095   18908.4405
   14096   18857.8894
   14097   19234.7849
   14098   19096.3582
   14099   19053.2573
   14100   19029.2343
   14101   19070.6623
   14102   19132.3470
   14103   18980.0173
   14104   18747.6733
   14105   18566.1773
   14106   18983.4379
   14107   18748.5140
   14108   18902.2970
   14109   18599.0076
   14110   18503.9505
   14111   18767.1365
   14112   18860.4450
   14113   19024.9807
   14114   19136.4493
   14115   18972.8584
   14116   18839.8525
   14117   18903.7674
   14118   18864.5919
   14119   18953.6004
   14120   18879.2276
   14121   18893.4604
   14122   18838.6599
   14123   18756.7056
   14124   18586.8214
   14125   18799.0801
   14126   18911.6053
   14127   19079.7198
   14128   18775.2937
   14129   18986.6164
   14130   18875.2256
   14131   18996.3053
   14132   19004.2244
   14133   18962.8875
   14134   18934.9352
   14135   18945.6051
   14136   18900.1918
   14137   19022.9111
   14138   18990.2357
   14139   19049.4750
   14140   18908.2274
   14141   18929.4169
   14142   18679.7172
   14143   19140.7852
   14144   19072.6585
   14145   18823.2376
   14146   18873.5555
   14147   18752.7732
   14148   18701.1619
   14149   18391.5779
   14150   18641.4838
   14151   18736.3746
   14152   18782.5926
   14153   18960.9083
   14154   18884.1772
   14155   19037.6256
   14156   18869.1199
   14157   18912.2789
   14158   19071.2462
   14159   19207.1489
   14160   19149.0723
   14161   18982.2851
   14162   18715.1407
   14163   18877.9502
   14164   18908.8349
   14165   18832.0468
   14166   18885.5024
   14167   18992.1717
   14168   18853.6531
   14169   18955.5208
   14170   18922.6616
   14171   18880.2301
   14172   19233.1195
   14173   18729.7911
   14174   19067.3345
   14175   19344.0360
   14176   19281.1777
   14177   19203.2760
   14178   18925.3012
   14179   18991.9171
   14180   18797.3654
   14181   19041.7532
   14182   18970.8009
   14183   18637.7768
   14184   18915.2729
   14185   19008.7526
   14186   18854.5547
   14187   18983.7418
   14188   19051.0664
   14189   19102.9432
   14190   19511.3060
   14191   19144.2666
   14192   19428.9689
   14193   19019.0956
   14194   19077.1889
   14195   18982.2334
   14196   19011.4805
   14197   18992.3205
   14198   19264.9360
   14199   19580.2816
   14200   19292.5822
   14201   19671.1071
   14202   19428.4100
   14203   19494.8883
   14204   19463.9493
   14205   19553.6001
   14206   19485.4273
   14207   19484.5549
   14208   19372.6234
   14209   19530.0204
   14210   19364.7295
   14211   19320.8971
   14212   19286.4787
   14213   19487.3531
   14214   19379.4513
   14215   19441.5503
   14216   19776.5895
   14217   19667.5479
   14218   19583.4269
   14219   19478.6962
   14220   19425.8521
   14221   19386.3528
   14222   19710.2164
   14223   19742.2224
   14224   19875.3222
   14225   19873.1922
   14226   19567.9622
   14227   19729.1901
   14228   19900.0263
   14229   19808.4308
   14230   19226.3024
   14231   19649.0031
   14232   19621.0098
   14233   19884.9342
   14234   19684.0846
   14235   19853.4127
   14236   19872.8280
   14237   20059.9589
   14238   19659.5607
   14239   19780.2891
   14240   19548.5105
   14241   19496.9147
   14242   19630.5010
   14243   19797.2066
   14244   19665.2409
   14245   19562.6005
   14246   19591.0442
   14247   19730.8938
   14248   19610.5162
   14249   19338.0627
   14250   19678.7960
   14251   19403.2753
   14252   19321.5025
   14253   19504.3919
   14254   19465.1173
   14255   19288.0996
   14256   19104.8972
   14257   19330.5717
   14258   19530.0451
   14259   19200.6158
   14260   19393.2226
   14261   19596.7993
   14262   19479.6509
   14263   19445.4687
   14264   19333.9591
   14265   19465.1577
   14266   19479.5067
   14267   19133.5597
   14268   19388.5416
   14269   19167.2545
   14270   19883.2717
   14271   19730.8020
   14272   19580.9946
   14273   19414.5835
   14274   19355.4518
   14275   19839.4696
   14276   19104.2971
   14277   19310.3214
   14278   19683.8497
   14279   19208.0093
   14280   19020.5460
   14281   19106.4157
   14282   19284.6273
   14283   19126.1251
   14284   18991.1320
   14285   19429.1881
   14286   19343.9134
   14287   18953.2514
   14288   18898.0071
   14289   19294.2090
   14290   19053.6789
   14291   19174.8225
   14292   19148.0315
   14293   19216.8521
   14294   19207.2130
   14295   19338.9920
   14296   19217.6020
   14297   19241.2187
   14298   19265.3697
   14299   19351.2159
   14300   19009.7627
   14301   19041.7914
   14302   18870.0290
   14303   18799.5246
   14304   19231.0742
   14305   19033.7729
   14306   19070.0778
   14307   19270.4867
   14308   19033.0806
   14309   19078.0127
   14310   19074.4496
   14311   18865.1100
   14312   18985.5281
   14313   19139.8065
   14314   18986.2786
   14315   19062.9674
   14316   18922.3362
   14317   18976.5017
   14318   18715.6736
   14319   18775.0657
   14320   19042.3438
   14321   18854.3436
   14322   18728.8722
   14323   19152.8966
   14324   19037.7083
   14325   18815.1404
   14326   19045.8765
   14327   18758.2330
   14328   18601.5393
   14329   19205.7952
   14330   18626.1610
   14331   18928.3464
   14332   18805.2046
   14333   18828.1990
   14334   18992.5434
   14335   18757.0587
   14336   19032.8876
   14337   18893.6337
   14338   18976.0543
   14339   19012.1409
   14340   19144.6299
   14341   19064.7602
   14342   18924.4299
   14343   18653.8248
   14344   19083.0755
   14345   18731.9714
   14346   19057.2407
   14347   19121.7068
   14348   19081.3018
   14349   19291.3163
   14350   18828.1020
   14351   18871.6280
   14352   19012.4518
   14353   18862.7203
   14354   18676.9562
   14355   18959.9406
   14356   18870.1269
   14357   19292.1899
   14358   18900.0520
   14359   18728.4636
   14360   18679.8978
   14361   18963.5347
   14362   18558.5011
   14363   18671.3272
   14364   18997.5032
   14365   18875.7593
   14366   18929.4615
   14367   18970.6662
   14368   19104.9191
   14369   18788.6355
   14370   19137.3477
   14371   18777.0843
   14372   19106.8539
   14373   18999.7113
   14374   19159.1710
   14375   18925.9473
   14376   18714.6713
   14377   18813.5856
   14378   19158.5462
   14379   18814.5953
   14380   19232.8458
   14381   18733.4483
   14382   18807.7893
   14383   19284.2617
   14384   18925.6337
   14385   18873.8026
   14386   19011.4581
   14387   18768.6105
   14388   18725.5765
   14389   18900.7828
   14390   18891.1214
   14391   19098.0542
   14392   19019.1552
   14393   18809.1480
   14394   19006.9858
   14395   19030.3426
   14396   19593.0264
   14397   19012.0177
   14398   19108.7922
   14399   19217.2449
   14400   19202.6916
   14401   18961.8233
   14402   18646.5690
   14403   19099.6145
   14404   19113.5623
   14405   18997.5342
   14406   19113.8784
   14407   19111.7753
   14408   19236.6735
   14409   18983.6190
   14410   18781.9439
   14411   18859.9915
   14412   19022.3798
   14413   19039.1827
   14414   18743.0504
   14415   18777.7936
   14416   18837.1712
   14417   18756.8485
   14418   18577.3129
   14419   18550.4511
   14420   18463.7461
   14421   18528.4150
   14422   18766.7172
   14423   18734.6249
   14424   18814.2553
   14425   18867.5165
   14426   18216.6388
   14427   18472.2821
   14428   18710.1311
   14429   18539.0581
   14430   18385.4482
   14431   18317.5873
   14432   18610.1294
   14433   18451.2387
   14434   18707.8026
   14435   18542.4020
   14436   18472.2974
   14437   18349.0256
   14438   18400.3659
   14439   18458.8026
   14440   18445.1910
   14441   18615.4947
   14442   18485.0079
   14443   18873.8148
   14444   18748.7710
   14445   19035.2450
   14446   18729.0104
   14447   19149.4826
   14448   18725.5927
   14449   18810.5140
   14450   18720.1783
   14451   18623.6845
   14452   18441.4283
   14453   18489.5149
   14454   18671.7515
   14455   18505.1905
   14456   18612.3679
   14457   18206.7730
   14458   18430.2243
   14459   18493.1210
   14460   18623.8337
   14461   18489.1838
   14462   18610.2097
   14463   18639.0490
   14464   18786.6646
   14465   18620.2234
   14466   18383.6107
   14467   18662.4833
   14468   18699.8403
   14469   18875.3497
   14470   18809.9590
   14471   19095.4126
   14472   18938.7258
   14473   19051.0732
   14474   19235.0424
   14475   18907.6532
   14476   18720.4022
   14477   19130.7887
   14478   19169.4360
   14479   19122.4469
   14480   19000.0209
   14481   19096.4247
   14482   19094.7757
   14483   18885.9372
   14484   19138.4621
   14485   18654.5921
   14486   19055.4608
   14487   19091.8141
   14488   18748.4003
   14489   18790.0249
   14490   18953.9436
   14491   18707.4446
   14492   18925.6784
   14493   18731.4370
   14494   18932.0410
   14495   19321.3787
   14496   19156.8240
   14497   19021.1040
   14498   19290.3277
   14499   19034.3552
   14500   19010.7104
   14501   18957.8384
   14502   19346.4985
   14503   18932.6127
   14504   19011.3296
   14505   19062.0742
   14506   18964.0239
   14507   18831.4486
   14508   18983.7861
   14509   18903.0697
   14510   19137.3163
   14511   19035.9739
   14512   18679.0006
   14513   18935.6392
   14514   18666.5339
   14515   18888.0101
   14516   18809.5754
   14517   18703.4647
   14518   18547.4887
   14519   19048.4446
   14520   18768.8896
   14521   18979.9711
   14522   18623.4382
   14523   18706.4765
   14524   18909.4685
   14525   18657.0455
   14526   18698.5155
   14527   18988.1146
   14528   18771.2292
   14529   19073.8651
   14530   18748.8013
   14531   18952.1787
   14532   19071.3669
   14533   18843.9786
   14534   18955.2112
   14535   18882.8963
   14536   18724.6774
   14537   18704.5163
   14538   18732.0119
   14539   18745.5178
   14540   18995.7148
   14541   19122.2392
   14542   18770.8596
   14543   18872.1779
   14544   18927.5195
   14545   19212.9057
   14546   18771.5167
   14547   18982.3643
   14548   18915.8546
   14549   19050.3732
   14550   19075.0781
   14551   18960.4956
   14552   18872.8760
   14553   18953.5771
   14554   18725.6277
   14555   19063.0602
   14556   19033.9178
   14557   19007.3605
   14558   19006.4528
   14559   18741.7872
   14560   18879.0866
   14561   18783.4452
   14562   18897.0957
   14563   18582.0781
   14564   18922.1122
   14565   18579.6200
   14566   18560.2886
   14567   18749.3391
   14568   19324.4312
   14569   18798.0587
   14570   18933.9112
   14571   18656.0550
   14572   18528.3020
   14573   19106.5335
   14574   19186.2030
   14575   19169.3120
   14576   19213.7562
   14577   19015.8906
   14578   19237.8366
   14579   19350.1935
   14580   19412.3475
   14581   18930.4383
   14582   18924.3293
   14583   19109.8257
   14584   19148.8610
   14585   19014.8750
   14586   18914.4743
   14587   19221.0293
   14588   19040.8530
   14589   19071.2924
   14590   19014.0587
   14591   19363.3287
   14592   18640.3198
   14593   18881.4662
   14594   18783.6592
   14595   18780.3762
   14596   18755.8678
   14597   18719.6092
   14598   18753.1431
   14599   18575.5777
   14600   18919.7203
   14601   18793.4083
   14602   18818.2945
   14603   18606.4272
   14604   18836.6392
   14605   18780.3925
   14606   18620.1839
   14607   18727.6357
   14608   18731.4795
   14609   18717.1184
   14610   18941.7016
   14611   18692.3884
   14612   19100.0405
   14613   18656.0956
   14614   18657.4981
   14615   19004.9106
   14616   19006.5182
   14617   18666.6718
   14618   18968.0112
   14619   18834.9558
   14620   18875.7762
   14621   18779.7629
   14622   18634.2897
   14623   18558.8007
   14624   18988.3684
   14625   18553.0358
   14626   18746.0719
   14627   18716.3379
   14628   18789.3738
   14629   19070.3267
   14630   18942.7400
   14631   19196.5922
   14632   18851.9196
   14633   19051.2455
   14634   18932.8082
   14635   18578.6151
   14636   18837.6700
   14637   18900.1499
   14638   18849.5548
   14639   18534.2369
   14640   18804.1159
   14641   19289.1792
   14642   19045.8896
   14643   18729.2638
   14644   18630.4071
   14645   18943.1283
   14646   19005.3487
   14647   18650.1037
   14648   18634.0944
   14649   18658.8327
   14650   18685.9615
   14651   18831.1932
   14652   18588.2591
   14653   18459.7849
   14654   19206.3335
   14655   18843.9256
   14656   18825.7046
   14657   18738.8810
   14658   18934.6708
   14659   18980.8333
   14660   18779.6832
   14661   19264.1582
   14662   18959.2134
   14663   19147.3092
   14664   19017.5008
   14665   18907.6968
   14666   18697.5631
   14667   18798.7069
   14668   18633.7323
   14669   18771.5903
   14670   18831.9300
   14671   18710.3751
   14672   18780.0924
   14673   18751.1489
   14674   18926.4990
   14675   18945.0773
   14676   18910.5384
   14677   18756.1548
   14678   18692.2949
   14679   18694.2344
   14680   18654.0574
   14681   18708.3370
   14682   18954.8074
   14683   18681.9824
   14684   18775.3219
   14685   18675.8681
   14686   19156.1928
   14687   18790.1304
   14688   18643.9965
   14689   18699.3696
   14690   18897.1921
   14691   18900.3086
   14692   18708.1630
   14693   18627.8925
   14694   18696.9970
   14695   18668.3274
   14696   18997.6799
   14697   18627.9409
   14698   19022.8488
   14699   19031.9057
   14700   18840.9492
   14701   18869.6807
   14702   18773.1848
   14703   18956.0946
   14704   18784.6190
   14705   19199.0852
   14706   18970.3464
   14707   19397.2865
   14708   19018.0851
   14709   19312.6550
   14710   18837.7228
   14711   18993.8386
   14712   19096.8545
   14713   19138.9984
   14714   19070.7901
   14715   18791.9743
   14716   18955.6407
   14717   18944.6087
   14718   18990.1634
   14719   18993.6962
   14720   18803.1445
   14721   18938.2628
   14722   18717.7226
   14723   18765.8640
   14724   19079.9502
   14725   18714.9369
   14726   19027.7389
   14727   18718.7049
   14728   18672.0999
   14729   18825.9702
   14730   18938.1316
   14731   18838.2058
   14732   18778.3878
   14733   18837.4279
   14734   18514.9695
   14735   18769.1230
   14736   18635.1580
   14737   18663.7272
   14738   18482.8916
   14739   18607.7829
   14740   18369.8956
   14741   18642.4404
   14742   18458.6821
   14743   18809.0363
   14744   18664.9858
   14745   18789.8286
   14746   18793.4195
   14747   18836.7373
   14748   19099.3436
   14749   18816.3887
   14750   18631.9920
   14751   19014.1552
   14752   18740.2712
   14753   18861.3126
   14754   19018.3303
   14755   19027.8664
   14756   18835.2959
   14757   18759.3963
   14758   18678.4072
   14759   18813.9956
   14760   18886.8562
   14761   18738.2993
   14762   19185.7263
   14763   19060.9862
   14764   18795.7097
   14765   19031.2778
   14766   18817.5471
   14767   18911.4884
   14768   18849.0175
   14769   18738.5529
   14770   19047.4638
   14771   18872.0537
   14772   18791.6830
   14773   18660.6645
   14774   18625.8573
   14775   18849.4612
   14776   18656.2161
   14777   18797.9308
   14778   18784.9485
   14779   18762.4584
   14780   18795.3952
   14781   18541.3405
   14782   18692.9302
   14783   18887.5539
   14784   18947.6548
   14785   18663.4853
   14786   18787.1706
   14787   18754.4616
   14788   18648.0632
   14789   18452.4423
   14790   18496.0231
   14791   18597.6668
   14792   18670.1008
   14793   18877.0345
   14794   18717.7830
   14795   18781.8359
   14796   18839.7312
   14797   18689.7223
   14798   18462.9773
   14799   18913.2079
   14800   18476.4641
   14801   18572.6702
   14802   18272.0322
   14803   18704.7817
   14804   18745.3725
   14805   18649.0743
   14806   18665.5198
   14807   18497.4729
   14808   18764.7251
   14809   18548.4532
   14810   18746.3062
   14811   18530.1044
   14812   18255.8496
   14813   18811.7694
   14814   18232.4670
   14815   18484.1070
   14816   18417.3022
   14817   18499.4567
   14818   18553.7573
   14819   18633.2012
   14820   18731.1085
   14821   18518.9863
   14822   19009.8151
   14823   18665.1927
   14824   18782.9697
   14825   19001.0831
   14826   18669.4020
   14827   18603.5748
   14828   18919.2292
   14829   18696.5546
   14830   18459.3055
   14831   18791.2193
   14832   18601.9418
   14833   18625.3775
   14834   18767.0992
   14835   18720.0278
   14836   18680.8066
   14837   18893.5765
   14838   18701.1241
   14839   18812.5120
   14840   18693.2852
   14841   18793.8375
   14842   18819.9502
   14843   19166.0517
   14844   19088.8114
   14845   18914.6418
   14846   18735.0191
   14847   18826.2957
   14848   18745.0475
   14849   18706.9213
   14850   18872.8815
   14851   18524.1742
   14852   18707.2760
   14853   18780.6564
   14854   18741.1797
   14855   18495.3285
   14856   18819.9088
   14857   18615.5242
   14858   18826.4251
   14859   18820.9900
   14860   18958.2967
   14861   18841.7752
   14862   18821.2863
   14863   18873.0197
   14864   18890.2600
   14865   18906.5121
   14866   18901.8216
   14867   19180.7810
   14868   19057.7139
   14869   18895.0299
   14870   18863.6427
   14871   18866.5358
   14872   19013.3085
   14873   18670.8940
   14874   19009.1054
   14875   18961.9468
   14876   18911.1036
   14877   18901.9799
   14878   19234.1102
   14879   19131.7672
   14880   19225.2157
   14881   19140.4878
   14882   19093.1868
   14883   19207.7146
   14884   19281.0692
   14885   19304.5709
   14886   19206.2615
   14887   19332.6212
   14888   19382.5045
   14889   19235.7937
   14890   19243.1361
   14891   19120.1709
   14892   19199.4262
   14893   19211.5365
   14894   19306.9337
   14895   19285.1053
   14896   19446.8760
   14897   19238.6826
   14898   19234.4620
   14899   19022.7655
   14900   18942.0182
   14901   18935.8189
   14902   18678.4225
   14903   18837.1689
   14904   19063.5632
   14905   18642.3811
   14906   18824.5735
   14907   18616.4455
   14908   18968.1911
   14909   19112.4166
   14910   19083.0404
   14911   19020.3383
   14912   19143.0668
   14913   18895.1671
   14914   19062.6218
   14915   19063.3908
   14916   19086.8273
   14917   19074.5847
   14918   19324.0965
   14919   19225.4077
   14920   19230.3860
   14921   19336.6798
   14922   19297.0868
   14923   19181.0557
   14924   19074.2121
   14925   19027.7666
   14926   18699.1367
   14927   18939.6248
   14928   18852.8611
   14929   18702.5707
   14930   18848.4090
   14931   18699.6675
   14932   19178.5520
   14933   19151.2687
   14934   18918.7382
   14935   19011.5512
   14936   19214.7615
   14937   19065.5783
   14938   19371.2019
   14939   18894.8758
   14940   19218.1551
   14941   18798.6446
   14942   19002.9665
   14943   18974.9546
   14944   19197.6140
   14945   19181.0992
   14946   18911.2374
   14947   18982.8825
   14948   19143.3666
   14949   18939.7528
   14950   18887.0854
   14951   18811.6828
   14952   18796.8227
   14953   18730.5017
   14954   18789.5423
   14955   19076.3687
   14956   19000.8104
   14957   18859.2712
   14958   18832.0816
   14959   18757.9851
   14960   18885.7783
   14961   19092.8004
   14962   18975.7038
   14963   18985.7032
   14964   18844.5059
   14965   18893.2441
   14966   19078.1926
   14967   19122.7670
   14968   18909.1550
   14969   18979.6626
   14970   19077.6203
   14971   19028.8536
   14972   19240.8043
   14973   19011.7990
   14974   19032.5414
   14975   19018.6920
   14976   18837.4358
   14977   18890.8069
   14978   19258.4052
   14979   19060.7318
   14980   19152.8522
   14981   19222.1392
   14982   19090.4591
   14983   19183.2226
   14984   19367.1056
   14985   19615.2664
   14986   19366.1150
   14987   19602.7724
   14988   19631.1964
   14989   19486.2495
   14990   19287.2780
   14991   19538.6816
   14992   19577.8141
   14993   19471.7169
   14994   19570.5082
   14995   19352.8208
   14996   19351.3320
   14997   19232.7149
   14998   19211.4049
   14999   19380.3621
   15000   19311.4832
   15001   18920.3824
   15002   19049.9600
   15003   19269.3164
   15004   18885.0434
   15005   18950.8220
   15006   19048.1074
   15007   18981.0674
   15008   19030.5624
   15009   18867.3940
   15010   18875.1390
   15011   19146.2015
   15012   19312.0098
   15013   19046.7426
   15014   19013.3865
   15015   19055.5895
   15016   18875.9164
   15017   19276.5969
   15018   19320.7961
   15019   19302.6070
   15020   19144.4122
   15021   19092.1620
   15022   19133.1766
   15023   19357.3590
   15024   19435.8784
   15025   19063.8533
   15026   19092.4140
   15027   18978.2913
   15028   19321.0316
   15029   19122.8937
   15030   19584.8783
   15031   19026.7709
   15032   18892.8520
   15033   18848.7387
   15034   19058.9592
   15035   18915.8194
   15036   18757.6925
   15037   19167.7280
   15038   18765.7757
   15039   19073.2724
   15040   18777.5443
   15041   19314.6359
   15042   19127.2436
   15043   18862.1142
   15044   19274.3383
   15045   18982.7271
   15046   19047.7541
   15047   18820.0705
   15048   18826.5547
   15049   18847.1256
   15050   19175.1507
   15051   18768.2189
   15052   19159.5943
   15053   19492.7022
   15054   19087.3765
   15055   18953.3697
   15056   19025.1573
   15057   19061.6800
   15058   19078.9340
   15059   19268.6914
   15060   19231.6725
   15061   19347.1735
   15062   19362.5577
   15063   19321.5525
   15064   19173.2573
   15065   19219.1877
   15066   19187.1913
   15067   19192.6565
   15068   19357.4774
   15069   19025.7480
   15070   19067.9635
   15071   19004.8007
   15072   18821.7035
   15073   18837.7575
   15074   18946.0329
   15075   18904.9305
   15076   18911.6639
   15077   19065.7156
   15078   18990.4720
   15079   19006.1259
   15080   19019.7456
   15081   18867.1955
   15082   19139.9167
   15083   18885.2362
   15084   19232.6731
   15085   19347.1732
   15086   19088.5577
   15087   19233.6393
   15088   19549.0336
   15089   19287.1709
   15090   19134.2115
   15091   19460.4241
   15092   19297.8254
   15093   19639.5576
   15094   19409.3370
   15095   19034.2613
   15096   19353.9211
   15097   19207.9776
   15098   19350.2557
   15099   19229.0628
   15100   19415.5352
   15101   19251.7813
   15102   19652.0194
   15103   19614.6425
   15104   19497.6027
   15105   19351.3768
   15106   19480.0726
   15107   19511.9081
   15108   19612.1464
   15109   19623.5859
   15110   19727.4263
   15111   19671.5683
   15112   19777.5155
   15113   19636.9609
   15114   19793.8184
   15115   19626.2079
   15116   19604.6280
   15117   19745.5169
   15118   19441.3568
   15119   19691.0600
   15120   19508.9493
   15121   19556.8819
   15122   19416.0887
   15123   19459.0650
   15124   19656.6575
   15125   19696.7719
   15126   19592.3005
   15127   19784.7979
   15128   19747.0035
   15129   19639.7891
   15130   19554.3222
   15131   19454.0618
   15132   19372.5820
   15133   19826.3824
   15134   19807.4374
   15135   19825.3687
   15136   19777.2225
   15137   19759.6320
   15138   19391.1072
   15139   19635.0211
   15140   19636.7520
   15141   19534.6217
   15142   19251.9562
   15143   19509.4550
   15144   19725.6003
   15145   19316.7166
   15146   19429.9927
   15147   19418.1560
   15148   19276.2970
   15149   19869.2111
   15150   19509.6608
   15151   19627.7478
   15152   19433.8306
   15153   19831.2821
   15154   19664.2669
   15155   19755.1254
   15156   19682.2521
   15157   19591.2396
   15158   19530.5829
   15159   19846.2239
   15160   19847.5651
   15161   19743.2555
   15162   19728.2547
   15163   19703.2301
   15164   19977.4942
   15165   19769.4886
   15166   20108.5159
   15167   19886.1432
   15168   19699.8443
   15169   19770.1813
   15170   19847.1236
   15171   19907.0051
   15172   19411.8162
   15173   19837.1474
   15174   19774.0115
   15175   20015.0678
   15176   20135.8269
   15177   20018.9417
   15178   20053.2975
   15179   19880.8596
   15180   19685.0395
   15181   19808.4171
   15182   19858.3042
   15183   19550.9415
   15184   19455.9543
   15185   19628.2367
   15186   19381.9391
   15187   19882.1746
   15188   19666.7193
   15189   19645.2826
   15190   19736.7829
   15191   19579.4826
   15192   19941.8846
   15193   19507.2478
   15194   19764.1438
   15195   19467.6809
   15196   19680.5718
   15197   19524.8196
   15198   19508.7692
   15199   19601.2083
   15200   19272.1734
   15201   19505.4861
   15202   19344.8666
   15203   19564.7970
   15204   19402.0541
   15205   19344.4752
   15206   19514.6363
   15207   19676.6577
   15208   19367.7949
   15209   19399.7062
   15210   19547.6423
   15211   19662.1014
   15212   19733.6143
   15213   19707.7034
   15214   19242.6191
   15215   19471.3337
   15216   19145.4523
   15217   19217.5444
   15218   19261.5031
   15219   19451.9660
   15220   19536.3529
   15221   19390.4970
   15222   19118.5773
   15223   18978.7527
   15224   19385.3998
   15225   19393.5141
   15226   19221.6273
   15227   19256.2150
   15228   19122.4147
   15229   19117.2988
   15230   19235.9605
   15231   19288.3335
   15232   18969.9855
   15233   19132.9005
   15234   19128.2749
   15235   19504.7589
   15236   19254.4375
   15237   18936.0630
   15238   19410.7267
   15239   19040.4141
   15240   19225.5875
   15241   18973.9250
   15242   19367.2475
   15243   19350.7151
   15244   19201.7128
   15245   19452.5442
   15246   19190.3955
   15247   19382.8487
   15248   19480.2060
   15249   19239.8380
   15250   19325.4571
   15251   19251.0898
   15252   19657.4340
   15253   19424.2052
   15254   19239.3020
   15255   19227.6835
   15256   19163.5372
   15257   19157.4488
   15258   19215.3669
   15259   19178.9630
   15260   19572.8534
   15261   19669.4245
   15262   19435.1388
   15263   19349.6456
   15264   19389.3570
   15265   19206.1359
   15266   19199.9764
   15267   19460.6833
   15268   19548.1161
   15269   19631.0182
   15270   19520.1685
   15271   19168.0069
   15272   19514.7980
   15273   19123.7338
   15274   19396.5725
   15275   19504.0226
   15276   19463.1786
   15277   19526.1692
   15278   19390.9124
   15279   19497.8213
   15280   19627.8582
   15281   19415.8679
   15282   19643.4703
   15283   19550.7787
   15284   19218.4404
   15285   19285.6022
   15286   19561.0971
   15287   19757.3249
   15288   19672.1021
   15289   19633.5162
   15290   19390.7168
   15291   19406.9028
   15292   19823.8446
   15293   19862.8542
   15294   19747.8756
   15295   19689.3028
   15296   19705.8856
   15297   19743.4599
   15298   19861.6909
   15299   19763.3262
   15300   19543.1678
   15301   19438.3397
   15302   19152.9412
   15303   19500.6521
   15304   19241.7505
   15305   19578.5026
   15306   19477.8317
   15307   19456.2120
   15308   19439.2930
   15309   19626.1692
   15310   19592.4655
   15311   19537.9707
   15312   19342.8708
   15313   19403.3780
   15314   19606.5662
   15315   19401.0783
   15316   19393.6028
   15317   19502.9012
   15318   19276.5105
   15319   19637.7354
   15320   19418.6071
   15321   19285.9438
   15322   19379.5204
   15323   19496.2587
   15324   19395.3057
   15325   19321.8413
   15326   19592.1308
   15327   19163.0128
   15328   19365.9035
   15329   19065.6172
   15330   19226.7002
   15331   19095.5839
   15332   19053.2000
   15333   19166.8160
   15334   18995.3770
   15335   18961.3982
   15336   19167.0113
   15337   19014.2435
   15338   19399.7774
   15339   19152.6173
   15340   19244.0979
   15341   19175.5959
   15342   19339.5050
   15343   19323.9263
   15344   19056.6712
   15345   19291.6117
   15346   19180.0172
   15347   19181.4841
   15348   19118.9467
   15349   19632.7075
   15350   19363.5148
   15351   19458.2787
   15352   19101.7297
   15353   19264.3350
   15354   19358.0730
   15355   19468.7367
   15356   19258.1085
   15357   19362.4078
   15358   19502.3965
   15359   19076.6168
   15360   19501.3440
   15361   19137.5415
   15362   19208.8918
   15363   19257.0610
   15364   19317.6352
   15365   19325.0269
   15366   19427.6432
   15367   19173.2353
   15368   19228.7138
   15369   19174.6182
   15370   19037.9448
   15371   19108.5372
   15372   19184.3752
   15373   19405.3819
   15374   18838.2710
   15375   19288.3910
   15376   19083.0192
   15377   19221.3115
   15378   19243.6542
   15379   19254.6483
   15380   18993.3523
   15381   19046.8928
   15382   19217.6074
   15383   18991.5744
   15384   18920.7609
   15385   18755.8075
   15386   19232.5398
   15387   19341.8609
   15388   19165.5157
   15389   19011.4090
   15390   19278.6604
   15391   19108.3844
   15392   19142.0949
   15393   19048.3423
   15394   19219.4870
   15395   19244.9483
   15396   18931.4614
   15397   19030.6155
   15398   18877.0380
   15399   18925.8540
   15400   18739.9584
   15401   18616.9276
   15402   18996.4607
   15403   19001.6134
   15404   19145.7132
   15405   19275.7910
   15406   19095.8887
   15407   19078.6250
   15408   19017.4329
   15409   19155.3938
   15410   18847.0996
   15411   18989.3006
   15412   18974.5390
   15413   18901.9176
   15414   19037.3839
   15415   19076.0413
   15416   19042.8524
   15417   19194.7826
   15418   19391.3211
   15419   19239.9626
   15420   19106.3859
   15421   19342.4329
   15422   19272.0571
   15423   19053.8450
   15424   19196.4693
   15425   19076.4398
   15426   18958.4780
   15427   19092.2674
   15428   19043.2657
   15429   19241.1482
   15430   19392.3505
   15431   19151.8395
   15432   19389.8322
   15433   19230.1589
   15434   19344.2398
   15435   19619.9070
   15436   19046.8464
   15437   19289.9788
   15438   19193.9670
   15439   19356.5062
   15440   19275.5942
   15441   19290.8402
   15442   19406.4496
   15443   18992.7328
   15444   18970.7576
   15445   18903.5866
   15446   19077.5295
   15447   19044.1318
   15448   19096.4039
   15449   19218.3569
   15450   19456.5739
   15451   19172.5576
   15452   19164.2208
   15453   19140.9634
   15454   19609.4759
   15455   19135.4050
   15456   19229.1429
   15457   19319.1787
   15458   19228.6573
   15459   18986.6384
   15460   19251.3896
   15461   19183.0112
   15462   19073.4605
   15463   19316.7595
   15464   19287.8351
   15465   19482.5803
   15466   19547.8677
   15467   19367.0403
   15468   19368.0441
   15469   19462.7033
   15470   19167.5310
   15471   19160.6407
   15472   19430.0810
   15473   19218.3642
   15474   19347.2367
   15475   19397.1115
   15476   19249.9950
   15477   19215.8279
   15478   19000.1430
   15479   18951.2554
   15480   19242.2351
   15481   19409.4124
   15482   19135.5357
   15483   19157.4161
   15484   19218.9272
   15485   18945.8814
   15486   18902.3572
   15487   19127.2722
   15488   19521.8270
   15489   19278.6156
   15490   19413.5746
   15491   19019.0312
   15492   19238.1738
   15493   19119.9766
   15494   19363.3473
   15495   19302.2726
   15496   19585.4525
   15497   19521.2690
   15498   19100.9826
   15499   19212.2606
   15500   19115.3095
   15501   19281.0058
   15502   19430.5503
   15503   19190.4712
   15504   19291.1242
   15505   19320.2856
   15506   19343.1743
   15507   19472.2668
   15508   19510.1589
   15509   19031.8329
   15510   19085.5992
   15511   19514.2061
   15512   19397.1240
   15513   19378.8853
   15514   19205.0948
   15515   19576.2926
   15516   19361.7835
   15517   19231.5795
   15518   19410.9152
   15519   19426.4310
   15520   19409.2994
   15521   19367.7832
   15522   19874.5644
   15523   19696.3141
   15524   19559.0066
   15525   19348.0039
   15526   19360.6257
   15527   19410.9461
   15528   19358.5390
   15529   19494.4198
   15530   19480.5518
   15531   19611.1785
   15532   19151.5314
   15533   19686.4183
   15534   19423.5562
   15535   19360.8051
   15536   19378.8785
   15537   19174.3512
   15538   19366.1701
   15539   19370.3670
   15540   19350.8005
   15541   19209.3911
   15542   19195.7486
   15543   19358.1459
   15544   19155.8029
   15545   19179.1321
   15546   19201.0654
   15547   19086.7736
   15548   19494.6045
   15549   19190.2582
   15550   19336.7247
   15551   19339.1263
   15552   19254.0718
   15553   19390.5934
   15554   19365.5227
   15555   19247.7475
   15556   19128.7521
   15557   18990.1196
   15558   19345.1435
   15559   19461.2935
   15560   19244.8811
   15561   19053.1045
   15562   19089.6928
   15563   18747.4133
   15564   19022.5693
   15565   19424.2392
   15566   19058.5855
   15567   19239.1969
   15568   19022.7465
   15569   19039.2041
   15570   19157.2514
   15571   19165.9800
   15572   19181.9976
   15573   19336.6627
   15574   19340.9512
   15575   19164.1478
   15576   19114.0107
   15577   19114.5392
   15578   19246.1075
   15579   19324.5855
   15580   19262.5374
   15581   19174.3540
   15582   19077.6957
   15583   19007.8829
   15584   18978.6525
   15585   18843.4036
   15586   19033.6574
   15587   18861.3989
   15588   18720.4605
   15589   18929.8409
   15590   18935.9479
   15591   19059.6226
   15592   18927.1115
   15593   19269.7545
   15594   18870.7698
   15595   18971.0838
   15596   18987.0688
   15597   18919.6169
   15598   19090.0587
   15599   18877.0509
   15600   18972.8874
   15601   18921.4889
   15602   19174.2461
   15603   19195.0415
   15604   18901.6585
   15605   19416.8427
   15606   18967.5039
   15607   19057.3397
   15608   19336.5886
   15609   18825.9631
   15610   19042.8464
   15611   19112.9627
   15612   19365.6728
   15613   19366.8384
   15614   19459.2943
   15615   19032.3627
   15616   19287.0739
   15617   19223.0538
   15618   19474.4097
   15619   19298.4046
   15620   19052.7590
   15621   19329.0413
   15622   18779.1449
   15623   19396.1950
   15624   19136.2890
   15625   19258.6407
   15626   18937.5039
   15627   18927.1424
   15628   19347.0298
   15629   19456.2037
   15630   19251.1710
   15631   19225.2014
   15632   19279.1678
   15633   19418.2765
   15634   19131.4289
   15635   19426.3663
   15636   19395.0957
   15637   18954.7479
   15638   18942.9152
   15639   19053.8567
   15640   19299.9254
   15641   19149.0301
   15642   19332.0606
   15643   19100.3244
   15644   18839.6862
   15645   18994.8615
   15646   19074.1544
   15647   18877.8188
   15648   19045.4023
   15649   19126.3810
   15650   18872.6605
   15651   18961.7023
   15652   18792.3088
   15653   18787.9725
   15654   18504.4788
   15655   18648.1383
   15656   18892.2789
   15657   18856.3546
   15658   18605.0354
   15659   18996.6459
   15660   18822.6231
   15661   18977.2152
   15662   18813.7632
   15663   18899.6749
   15664   18962.6116
   15665   19004.1835
   15666   18968.9037
   15667   19238.6005
   15668   18729.0170
   15669   18945.3745
   15670   19042.4696
   15671   19034.0696
   15672   19158.9763
   15673   19216.2979
   15674   18906.0243
   15675   19228.0071
   15676   18957.9208
   15677   19086.2148
   15678   19350.5174
   15679   19244.7413
   15680   19223.4728
   15681   19230.8465
   15682   19224.9405
   15683   19446.5511
   15684   19131.8434
   15685   19361.7194
   15686   19246.8498
   15687   19187.3406
   15688   19003.8037
   15689   19226.1505
   15690   19044.3542
   15691   19212.4010
   15692   19321.9553
   15693   19004.7632
   15694   18769.3807
   15695   19172.6193
   15696   19078.4546
   15697   19038.6772
   15698   18916.3907
   15699   19212.0774
   15700   18791.9302
   15701   19063.9212
   15702   19255.1224
   15703   18995.3842
   15704   18996.4092
   15705   19026.3270
   15706   18610.6115
   15707   18774.8599
   15708   18749.6110
   15709   18887.5740
   15710   18824.5129
   15711   18770.3369
   15712   18626.3398
   15713   18944.2691
   15714   18947.9223
   15715   18661.8247
   15716   18870.6926
   15717   18989.0090
   15718   19118.7578
   15719   19231.5205
   15720   18776.5111
   15721   19015.3214
   15722   19169.3174
   15723   18932.5717
   15724   18877.4506
   15725   18944.9727
   15726   18934.5159
   15727   19384.5771
   15728   18961.4747
   15729   18990.4476
   15730   18921.1949
   15731   18694.6649
   15732   18816.6215
   15733   18935.8561
   15734   18858.9869
   15735   19064.3467
   15736   18962.9886
   15737   18965.4024
   15738   18825.0744
   15739   18661.4010
   15740   18904.4618
   15741   19021.7897
   15742   18824.5746
   15743   18833.6699
   15744   19071.4562
   15745   18825.6056
   15746   18770.7209
   15747   19033.9947
   15748   19059.9865
   15749   19099.1526
   15750   18958.4950
   15751   19375.7552
   15752   19395.2540
   15753   19177.3330
   15754   19123.6268
   15755   19319.3096
   15756   19146.5491
   15757   19045.0890
   15758   19196.1614
   15759   19246.0836
   15760   19313.3017
   15761   19381.9489
   15762   19136.8549
   15763   19427.3690
   15764   19156.8970
   15765   19261.6634
   15766   19415.0108
   15767   19326.4000
   15768   19182.4246
   15769   19479.1875
   15770   19560.2820
   15771   19219.5153
   15772   19147.4950
   15773   18993.9371
   15774   19120.5946
   15775   19359.6037
   15776   19514.2758
   15777   19237.4363
   15778   19321.9055
   15779   19465.5842
   15780   19391.5261
   15781   19532.1527
   15782   19279.8713
   15783   19145.5687
   15784   19141.3594
   15785   19315.2827
   15786   19139.1557
   15787   19223.7247
   15788   19277.3722
   15789   19399.0091
   15790   19205.5879
   15791   19318.5694
   15792   19232.1181
   15793   19374.1091
   15794   19597.6865
   15795   19062.1872
   15796   19242.2079
   15797   19192.4843
   15798   19259.9748
   15799   19152.7525
   15800   19262.1298
   15801   18859.9178
   15802   19341.3170
   15803   19030.1377
   15804   19150.8467
   15805   19095.7480
   15806   19070.0970
   15807   19047.5730
   15808   19284.0515
   15809   19042.8876
   15810   19059.7672
   15811   19313.9250
   15812   18927.1751
   15813   18983.1612
   15814   19261.6434
   15815   19204.1461
   15816   19110.1350
   15817   19399.3657
   15818   19183.4834
   15819   19480.0126
   15820   19099.2054
   15821   19456.9109
   15822   19578.3664
   15823   19497.2325
   15824   19309.8474
   15825   19237.4095
   15826   19230.7228
   15827   19312.3030
   15828   19186.8707
   15829   19382.1734
   15830   19170.6819
   15831   19614.8221
   15832   19312.4689
   15833   19562.4387
   15834   19083.2622
   15835   19343.8709
   15836   19001.7163
   15837   19185.6781
   15838   19265.1754
   15839   19349.3129
   15840   19073.5958
   15841   19263.8202
   15842   19055.2764
   15843   19121.7840
   15844   19222.5264
   15845   18719.9589
   15846   19132.2973
   15847   19062.1443
   15848   19266.4745
   15849   18962.9599
   15850   19436.0765
   15851   18997.9545
   15852   19177.1674
   15853   19151.2857
   15854   19431.6721
   15855   19248.2338
   15856   19405.0846
   15857   19512.6990
   15858   19411.9609
   15859   19385.9543
   15860   19171.9076
   15861   19408.1277
   15862   19100.4975
   15863   18863.3606
   15864   18999.6937
   15865   18928.4429
   15866   18901.7370
   15867   19207.3286
   15868   19168.9003
   15869   19371.3488
   15870   19318.1798
   15871   19387.8411
   15872   19555.0741
   15873   19307.4110
   15874   19381.5849
   15875   19302.7578
   15876   19350.2277
   15877   19547.0049
   15878   19079.1860
   15879   19370.8888
   15880   19471.1967
   15881   19564.7349
   15882   19389.4005
   15883   19379.4297
   15884   19274.6687
   15885   19066.1863
   15886   19241.3435
   15887   19063.0731
   15888   19082.6723
   15889   19183.1760
   15890   18602.4808
   15891   19046.0249
   15892   19109.3926
   15893   18940.9851
   15894   19061.2946
   15895   18832.3588
   15896   18873.3092
   15897   18855.1763
   15898   19247.7203
   15899   19244.0407
   15900   19329.6209
   15901   19136.1688
   15902   19281.3535
   15903   19227.2036
   15904   18940.5466
   15905   19099.7129
   15906   19169.4431
   15907   19233.8177
   15908   19135.3496
   15909   19207.6349
   15910   19050.7327
   15911   18878.2843
   15912   18957.0051
   15913   19193.8494
   15914   19295.1355
   15915   19086.1498
   15916   19010.2361
   15917   19160.0520
   15918   19109.4273
   15919   19238.4766
   15920   19239.5821
   15921   19259.5585
   15922   19596.4913
   15923   19267.0515
   15924   19694.8585
   15925   19417.1457
   15926   19458.6129
   15927   19569.8707
   15928   19488.8350
   15929   19197.9977
   15930   19548.9843
   15931   19412.1708
   15932   19461.8132
   15933   19343.5063
   15934   19378.0098
   15935   19331.9160
   15936   19229.5782
   15937   19347.7827
   15938   19043.7774
   15939   19430.4374
   15940   19249.4913
   15941   19190.4372
   15942   19511.7580
   15943   19415.5622
   15944   19107.6197
   15945   19334.1727
   15946   19404.0147
   15947   19273.5959
   15948   19170.2658
   15949   19509.6451
   15950   19720.7639
   15951   19353.4219
   15952   19412.8594
   15953   19367.0356
   15954   19389.6063
   15955   19399.9719
   15956   19532.2350
   15957   19485.4270
   15958   19504.2747
   15959   19178.7642
   15960   19246.9986
   15961   19405.2941
   15962   19493.9228
   15963   19276.6942
   15964   19159.7314
   15965   19348.9658
   15966   19094.3176
   15967   19178.6896
   15968   19367.6705
   15969   19247.7379
   15970   19435.7158
   15971   19533.4866
   15972   19481.6089
   15973   19530.6502
   15974   19495.3928
   15975   19616.5769
   15976   19282.9577
   15977   19224.2615
   15978   19259.0003
   15979   19337.0123
   15980   19203.9036
   15981   19017.6186
   15982   19166.5400
   15983   18970.5333
   15984   19122.7380
   15985   19035.0631
   15986   19767.3582
   15987   19280.4932
   15988   19561.8520
   15989   19356.9808
   15990   19196.7266
   15991   19099.9769
   15992   18940.1723
   15993   19149.2041
   15994   19241.2312
   15995   19213.3199
   15996   19257.0757
   15997   18989.2619
   15998   19026.8070
   15999   19299.6235
   16000   19279.7854
   16001   19404.5195
   16002   19562.5621
   16003   19565.3747
   16004   19476.0903
   16005   19408.6770
   16006   19488.7735
   16007   19219.5803
   16008   19442.0319
   16009   19489.6550
   16010   19578.3302
   16011   19714.4272
   16012   19569.7870
   16013   19553.9171
   16014   19556.6528
   16015   19322.0703
   16016   19563.0515
   16017   19530.5607
   16018   19308.7329
   16019   19252.8728
   16020   19323.4412
   16021   19672.1300
   16022   19291.8324
   16023   19414.6341
   16024   19253.6116
   16025   19687.9131
   16026   19267.7422
   16027   19352.5290
   16028   19282.4614
   16029   19458.1167
   16030   19666.2991
   16031   19590.1516
   16032   19588.1632
   16033   19025.4862
   16034   19562.3570
   16035   19429.9796
   16036   19450.8892
   16037   19731.1611
   16038   19067.4617
   16039   19348.0261
   16040   19120.0366
   16041   19329.5579
   16042   19237.5643
   16043   19443.7374
   16044   19421.7628
   16045   19112.9935
   16046   19205.4084
   16047   19447.0972
   16048   19481.5269
   16049   19303.1922
   16050   19202.0172
   16051   18965.3547
   16052   19167.0970
   16053   19515.6618
   16054   19470.9241
   16055   19343.8430
   16056   19210.8728
   16057   19315.2099
   16058   19236.4492
   16059   19139.2420
   16060   19263.2675
   16061   18928.4004
   16062   19478.4443
   16063   19462.3722
   16064   19090.8462
   16065   19119.5891
   16066   19560.4060
   16067   19427.7020
   16068   19445.5913
   16069   19466.4213
   16070   19347.4052
   16071   19568.2921
   16072   19585.3832
   16073   19376.1353
   16074   19390.7853
   16075   19519.1527
   16076   19492.9155
   16077   19303.7351
   16078   19401.1071
   16079   19612.3001
   16080   19462.6272
   16081   19459.1214
   16082   19287.0355
   16083   19634.6126
   16084   18990.8189
   16085   19099.8072
   16086   19600.5007
   16087   19138.6170
   16088   19172.4257
   16089   19205.9719
   16090   19363.3475
   16091   19056.9084
   16092   19453.1622
   16093   19258.0974
   16094   19051.9443
   16095   18853.2810
   16096   19143.8096
   16097   19144.3125
   16098   19306.7348
   16099   19076.3333
   16100   18970.5097
   16101   19296.1935
   16102   19066.4180
   16103   19275.6744
   16104   19103.9918
   16105   19095.3220
   16106   18817.7653
   16107   19015.4029
   16108   18950.8330
   16109   18817.0272
   16110   18931.4142
   16111   18997.7406
   16112   18745.7705
   16113   19006.2326
   16114   19118.6769
   16115   19274.0016
   16116   18791.5972
   16117   19114.9033
   16118   18997.7116
   16119   19041.4028
   16120   18957.0187
   16121   19055.2470
   16122   18990.0262
   16123   19100.3116
   16124   19301.1067
   16125   19118.7418
   16126   19349.8265
   16127   19377.0195
   16128   19529.5628
   16129   19238.1076
   16130   19207.9756
   16131   19144.8854
   16132   19068.4436
   16133   19173.8753
   16134   19002.5520
   16135   19130.7090
   16136   19188.7554
   16137   19017.2404
   16138   19028.2656
   16139   19054.5771
   16140   19099.0367
   16141   19125.5118
   16142   19149.0305
   16143   18970.9612
   16144   18702.0775
   16145   19110.1574
   16146   19058.7893
   16147   18966.6947
   16148   18947.6589
   16149   19274.5928
   16150   19318.2161
   16151   19025.1730
   16152   18766.0457
   16153   18784.2762
   16154   18630.3504
   16155   18991.8440
   16156   18728.5803
   16157   18951.5974
   16158   18848.9980
   16159   18900.4506
   16160   18798.6312
   16161   18988.5327
   16162   19005.2759
   16163   19021.2177
   16164   19251.1021
   16165   19438.4657
   16166   18979.3108
   16167   18991.9323
   16168   18936.5119
   16169   18952.3972
   16170   18987.6649
   16171   19103.2589
   16172   18648.8565
   16173   18737.5111
   16174   18758.8083
   16175   18841.7714
   16176   18944.1227
   16177   18942.7952
   16178   18627.8764
   16179   19077.1572
   16180   18556.5203
   16181   18868.9527
   16182   18954.5177
   16183   18924.5247
   16184   19178.1556
   16185   19062.2468
   16186   18903.2216
   16187   19147.6127
   16188   19389.4259
   16189   18994.3990
   16190   19046.3118
   16191   19095.3482
   16192   18979.1797
   16193   19110.5358
   16194   19197.3145
   16195   19291.6647
   16196   19098.4741
   16197   19249.5412
   16198   19128.6592
   16199   18913.7921
   16200   19031.2603
   16201   19298.2727
   16202   18749.4199
   16203   18851.0365
   16204   19036.8163
   16205   19049.9613
   16206   19000.6816
   16207   19028.1895
   16208   19092.8614
   16209   18898.5696
   16210   19070.4468
   16211   18945.0453
   16212   18926.3311
   16213   18945.5165
   16214   18970.3469
   16215   18860.2405
   16216   18633.5907
   16217   18938.4774
   16218   18918.2921
   16219   18770.7899
   16220   18837.9591
   16221   18431.6233
   16222   18690.4569
   16223   18940.1596
   16224   18597.9410
   16225   18987.3282
   16226   18966.1214
   16227   18678.2629
   16228   18725.4396
   16229   18671.5165
   16230   18712.7957
   16231   18905.7054
   16232   18514.8505
   16233   19130.0952
   16234   18783.5038
   16235   18938.8985
   16236   18695.1009
   16237   18984.8881
   16238   18959.8524
   16239   19149.7874
   16240   18996.1932
   16241   19029.2155
   16242   19091.4648
   16243   19330.5352
   16244   19347.2429
   16245   19237.7168
   16246   18995.3185
   16247   19014.0632
   16248   18923.7323
   16249   19034.6229
   16250   18932.7152
   16251   18808.5365
   16252   19164.8850
   16253   18962.7582
   16254   18640.9009
   16255   18764.4354
   16256   18739.6914
   16257   18839.9423
   16258   18605.3073
   16259   18825.5866
   16260   18919.9813
   16261   18818.5243
   16262   18929.6457
   16263   18751.1844
   16264   18848.8174
   16265   18879.8382
   16266   18994.1844
   16267   19261.5694
   16268   19117.5234
   16269   19192.1763
   16270   18798.5680
   16271   18874.6920
   16272   19039.5310
   16273   19061.6465
   16274   19118.1307
   16275   19009.4858
   16276   18734.7773
   16277   18936.7517
   16278   19210.9507
   16279   18968.9825
   16280   19064.4024
   16281   18964.1154
   16282   18972.6198
   16283   19222.8186
   16284   19202.1726
   16285   19135.4279
   16286   18934.6737
   16287   19056.6082
   16288   19125.7102
   16289   19034.4663
   16290   19090.9759
   16291   18998.4529
   16292   19206.9525
   16293   19221.2318
   16294   19121.4575
   16295   18930.5033
   16296   18671.8865
   16297   18969.9788
   16298   18699.0955
   16299   19171.3846
   16300   18888.7511
   16301   19118.6211
   16302   19092.2604
   16303   18841.3587
   16304   18948.8069
   16305   18909.7618
   16306   18439.7109
   16307   18302.5373
   16308   18785.5147
   16309   18688.9824
   16310   18589.9837
   16311   18365.9853
   16312   18595.3413
   16313   18668.9514
   16314   18575.3778
   16315   18633.1999
   16316   18851.5100
   16317   18734.3010
   16318   18825.7046
   16319   18800.4455
   16320   18875.5313
   16321   18470.4533
   16322   18719.5543
   16323   18818.9052
   16324   18657.0294
   16325   19129.5185
   16326   18869.0076
   16327   19185.6435
   16328   18834.5262
   16329   19056.7252
   16330   18596.0103
   16331   18757.8379
   16332   19087.7839
   16333   19103.6505
   16334   19017.4828
   16335   19058.8440
   16336   19075.7724
   16337   18928.6069
   16338   18896.7155
   16339   19078.1062
   16340   18970.7462
   16341   18848.2268
   16342   18868.1109
   16343   18932.3787
   16344   19062.2430
   16345   18985.0995
   16346   19098.4237
   16347   18915.7817
   16348   18996.9592
   16349   19036.3512
   16350   18939.6086
   16351   19123.4096
   16352   19181.1409
   16353   19002.8496
   16354   19151.2610
   16355   19159.8264
   16356   19378.9878
   16357   19111.0659
   16358   19380.7495
   16359   19288.8929
   16360   18982.8690
   16361   19132.6753
   16362   19064.9861
   16363   19004.4369
   16364   19184.6730
   16365   19082.5971
   16366   19042.8728
   16367   19214.8284
   16368   19049.0464
   16369   19086.3032
   16370   19049.0261
   16371   18861.2660
   16372   18869.6840
   16373   19279.3754
   16374   18990.0426
   16375   18784.8879
   16376   19000.7823
   16377   18899.5781
   16378   18777.3053
   16379   19009.4172
   16380   18915.6504
   16381   18906.8796
   16382   18861.2853
   16383   18772.3710
   16384   19101.0865
   16385   19024.4374
   16386   18782.5530
   16387   18888.6087
   16388   18977.2244
   16389   18857.4045
   16390   18798.6489
   16391   18647.3040
   16392   18625.2117
   16393   18812.3090
   16394   18715.5985
   16395   18588.2740
   16396   18624.1398
   16397   18406.4146
   16398   19131.6771
   16399   19094.9093
   16400   19159.9227
   16401   18645.5269
   16402   19127.1579
   16403   18992.6874
   16404   18654.0159
   16405   18663.9633
   16406   18752.2240
   16407   18694.1727
   16408   18793.1861
   16409   18907.5030
   16410   18735.1904
   16411   18647.2898
   16412   18873.6279
   16413   18755.6585
   16414   18726.1217
   16415   19014.8052
   16416   18598.7486
   16417   18699.8011
   16418   18527.8811
   16419   18832.4517
   16420   18996.0081
   16421   18652.4491
   16422   18867.9328
   16423   18649.9260
   16424   18686.2332
   16425   18774.3932
   16426   19041.3411
   16427   18592.6357
   16428   18858.9403
   16429   18751.0478
   16430   18663.9576
   16431   18577.2114
   16432   18708.2162
   16433   18523.3605
   16434   18957.9069
   16435   18609.2485
   16436   18894.2800
   16437   18512.8926
   16438   18933.9287
   16439   18909.0760
   16440   18660.9535
   16441   19115.3425
   16442   18936.1312
   16443   18954.8019
   16444   19142.2975
   16445   19114.4023
   16446   19104.5312
   16447   19164.2122
   16448   19141.2707
   16449   19235.4113
   16450   18679.1774
   16451   18999.5036
   16452   19138.1795
   16453   19311.8513
   16454   18790.7696
   16455   18878.6359
   16456   19291.1619
   16457   19129.1057
   16458   19307.5080
   16459   19176.7850
   16460   19340.0771
   16461   19138.5263
   16462   19283.3690
   16463   19220.3347
   16464   19398.3465
   16465   18828.5577
   16466   19083.6261
   16467   19373.6435
   16468   19234.5643
   16469   19069.4772
   16470   19405.3998
   16471   19113.9010
   16472   19100.6968
   16473   18992.2973
   16474   19477.6383
   16475   19286.1110
   16476   18917.6093
   16477   19154.2742
   16478   19119.2582
   16479   19165.5312
   16480   19178.7970
   16481   19342.4795
   16482   19164.0879
   16483   19287.6805
   16484   19342.5581
   16485   19186.8433
   16486   19307.2157
   16487   19319.6724
   16488   19323.3083
   16489   19121.3417
   16490   18947.0036
   16491   19366.0364
   16492   18933.4220
   16493   18933.2767
   16494   18844.5971
   16495   18987.4151
   16496   19123.1284
   16497   18888.2244
   16498   19101.5969
   16499   18895.3757
   16500   18632.0147
   16501   18742.8378
   16502   18831.6309
   16503   19045.0857
   16504   18879.6847
   16505   18795.4833
   16506   18943.7788
   16507   18882.2911
   16508   18973.0895
   16509   18954.3005
   16510   18647.7664
   16511   19309.6817
   16512   18995.0556
   16513   19234.4511
   16514   19067.5164
   16515   19406.4489
   16516   19201.9750
   16517   19055.8015
   16518   19127.4240
   16519   19077.1412
   16520   19004.9922
   16521   19168.9075
   16522   19085.9966
   16523   19200.5200
   16524   18936.4017
   16525   18885.0350
   16526   18905.9976
   16527   18668.0858
   16528   18717.4300
   16529   18926.3362
   16530   18904.0652
   16531   18845.8755
   16532   18899.7069
   16533   18891.2102
   16534   18719.8177
   16535   18745.6459
   16536   18754.0985
   16537   18739.2249
   16538   18983.4744
   16539   19129.1185
   16540   19024.6369
   16541   19002.2495
   16542   19031.7606
   16543   19066.9928
   16544   18967.7532
   16545   18919.4271
   16546   19244.3257
   16547   18658.2956
   16548   18610.9583
   16549   18717.7730
   16550   18718.3999
   16551   18880.3479
   16552   18817.5554
   16553   18865.0873
   16554   18907.4594
   16555   18644.0572
   16556   18779.2937
   16557   19052.6847
   16558   18991.2089
   16559   19239.6415
   16560   18663.0747
   16561   18882.6485
   16562   18905.0911
   16563   19003.6017
   16564   18840.5770
   16565   18830.3132
   16566   18866.2938
   16567   18870.3593
   16568   19131.5890
   16569   18952.6895
   16570   19147.1085
   16571   19228.5081
   16572   19147.8353
   16573   19157.0174
   16574   18849.7135
   16575   18919.4358
   16576   19271.4923
   16577   19369.9547
   16578   18873.0043
   16579   19164.0969
   16580   18915.0704
   16581   19040.9881
   16582   18993.3337
   16583   18831.4811
   16584   18965.6160
   16585   18888.8920
   16586   18987.4134
   16587   19027.6099
   16588   19029.2722
   16589   18956.0933
   16590   18838.5462
   16591   19106.2489
   16592   18920.3265
   16593   18985.8538
   16594   18957.0157
   16595   19065.7305
   16596   18984.5744
   16597   19089.1449
   16598   19252.6111
   16599   19409.8057
   16600   19343.6210
   16601   19250.3857
   16602   19474.2900
   16603   19298.3292
   16604   19212.9938
   16605   19127.0575
   16606   19069.8025
   16607   19241.5623
   16608   18988.2844
   16609   19195.4843
   16610   18947.6892
   16611   19189.2921
   16612   18920.7246
   16613   19123.5773
   16614   18974.0544
   16615   19186.0172
   16616   19350.0859
   16617   19313.7127
   16618   19260.3129
   16619   19340.7028
   16620   19081.4386
   16621   18986.7573
   16622   19258.7901
   16623   18889.2324
   16624   18777.0084
   16625   19321.6233
   16626   19073.4197
   16627   19203.7576
   16628   19555.5193
   16629   19375.5931
   16630   19469.6146
   16631   19591.6189
   16632   19360.4931
   16633   19125.3189
   16634   18943.6068
   16635   19073.3081
   16636   19164.1499
   16637   19332.0266
   16638   19260.5628
   16639   19053.3061
   16640   19083.5184
   16641   19323.9684
   16642   19258.1805
   16643   19439.9092
   16644   19022.1409
   16645   19118.2065
   16646   19357.1440
   16647   19168.8246
   16648   19199.1886
   16649   19038.5832
   16650   19182.8811
   16651   19358.3358
   16652   19232.0457
   16653   19203.5432
   16654   19231.4684
   16655   19006.1014
   16656   19213.6689
   16657   19005.5809
   16658   19039.2155
   16659   19116.2615
   16660   18929.1879
   16661   19401.9812
   16662   19149.3787
   16663   19205.6583
   16664   18996.3524
   16665   18936.2477
   16666   19100.4637
   16667   19197.8741
   16668   19172.5592
   16669   19018.8057
   16670   19150.2351
   16671   19348.5845
   16672   19326.9972
   16673   19368.1029
   16674   19096.7918
   16675   19476.2979
   16676   19044.2161
   16677   19406.7461
   16678   18986.4820
   16679   19227.4546
   16680   19154.2566
   16681   19350.6897
   16682   19154.5109
   16683   19051.9077
   16684   19342.7636
   16685   19221.0281
   16686   19202.3836
   16687   19230.6333
   16688   19074.5464
   16689   19082.2306
   16690   19165.3348
   16691   19051.8126
   16692   19221.5094
   16693   19265.4471
   16694   19316.5524
   16695   19040.6342
   16696   19254.3550
   16697   19044.7392
   16698   19274.7649
   16699   19005.4059
   16700   18954.2124
   16701   18686.8783
   16702   18993.9613
   16703   18736.9843
   16704   18825.8182
   16705   18904.7804
   16706   18896.2154
   16707   18849.1449
   16708   18999.7976
   16709   19037.0686
   16710   18910.9328
   16711   18747.0318
   16712   19151.1846
   16713   18990.7663
   16714   19033.6138
   16715   19242.3927
   16716   18750.7995
   16717   18682.2184
   16718   18834.1790
   16719   19008.1845
   16720   19031.1630
   16721   19415.2452
   16722   19412.3385
   16723   19091.7409
   16724   18974.3163
   16725   18956.8972
   16726   19008.6960
   16727   18804.5037
   16728   18927.0333
   16729   18880.9846
   16730   18622.9080
   16731   18577.9195
   16732   18846.2710
   16733   18913.9489
   16734   18779.3910
   16735   18623.3412
   16736   19040.1251
   16737   18843.6215
   16738   18823.2000
   16739   18498.4860
   16740   18622.8122
   16741   18799.8750
   16742   19107.0258
   16743   18695.3617
   16744   18989.4223
   16745   18947.0380
   16746   19320.5483
   16747   18879.0241
   16748   19016.6770
   16749   19012.2617
   16750   18578.4837
   16751   18962.6786
   16752   19049.8351
   16753   19341.4642
   16754   19100.3547
   16755   19398.5756
   16756   19312.4381
   16757   18850.4779
   16758   19020.2374
   16759   19160.4501
   16760   19285.6303
   16761   19200.0218
   16762   19212.4200
   16763   19185.1660
   16764   19418.4340
   16765   19170.2500
   16766   19140.0973
   16767   19384.7875
   16768   19274.6061
   16769   19599.3461
   16770   19114.7709
   16771   19360.4488
   16772   19452.4402
   16773   19194.0765
   16774   19274.9317
   16775   19324.9153
   16776   19094.3008
   16777   19023.7289
   16778   19043.3237
   16779   19161.1584
   16780   19188.9410
   16781   19516.9713
   16782   19641.9393
   16783   19718.1914
   16784   19551.8914
   16785   19661.7736
   16786   19520.1179
   16787   19196.1490
   16788   19318.5923
   16789   19206.5071
   16790   19242.6983
   16791   19266.1674
   16792   19295.7564
   16793   19454.1241
   16794   19562.0583
   16795   19539.1415
   16796   19257.3245
   16797   19442.7716
   16798   19681.1342
   16799   19297.1962
   16800   19554.8302
   16801   19349.6300
   16802   19379.0729
   16803   19291.9635
   16804   19446.8251
   16805   19459.0234
   16806   19285.5329
   16807   19567.1070
   16808   19206.4876
   16809   19219.7446
   16810   19373.5928
   16811   19241.7510
   16812   19287.7772
   16813   19202.3375
   16814   19572.8293
   16815   19250.9001
   16816   19244.6447
   16817   19204.6924
   16818   19432.1616
   16819   19574.8237
   16820   19236.8512
   16821   19020.1235
   16822   19497.9072
   16823   19239.7605
   16824   19299.2498
   16825   19048.4671
   16826   19215.1499
   16827   19452.4122
   16828   19480.5379
   16829   19364.1832
   16830   19314.1638
   16831   19499.6644
   16832   19331.5200
   16833   19301.8593
   16834   19442.7707
   16835   19272.0151
   16836   19386.9356
   16837   19492.7950
   16838   19296.8847
   16839   19228.5752
   16840   19244.9210
   16841   19150.7497
   16842   19265.0589
   16843   18917.1706
   16844   18996.7539
   16845   19208.3833
   16846   19108.1128
   16847   18948.0793
   16848   18804.1575
   16849   18759.9624
   16850   18711.4940
   16851   18740.0097
   16852   18946.6777
   16853   19073.0387
   16854   19215.8498
   16855   18865.5119
   16856   18906.9065
   16857   18851.6086
   16858   18912.6247
   16859   18859.8012
   16860   18676.4686
   16861   18858.9174
   16862   18526.9396
   16863   18626.4411
   16864   18903.7020
   16865   18630.6336
   16866   18682.9664
   16867   18948.8896
   16868   19044.9216
   16869   19083.0105
   16870   18907.8354
   16871   18896.4964
   16872   19189.3037
   16873   19007.5314
   16874   19185.7898
   16875   18975.8353
   16876   19348.1449
   16877   19031.9508
   16878   19100.1799
   16879   18809.3008
   16880   18890.7316
   16881   19241.5108
   16882   19141.5990
   16883   19189.1280
   16884   19339.4750
   16885   19120.8086
   16886   19302.6021
   16887   19143.2886
   16888   19249.7641
   16889   19058.5275
   16890   18884.5295
   16891   19350.9931
   16892   18887.7307
   16893   19165.8959
   16894   18955.8382
   16895   18930.5575
   16896   18782.0769
   16897   18768.9886
   16898   19028.1963
   16899   18957.2576
   16900   18865.7100
   16901   18473.2178
   16902   18962.9150
   16903   18963.2780
   16904   19057.4202
   16905   18827.1350
   16906   18899.6508
   16907   19304.7599
   16908   19026.2942
   16909   19338.2932
   16910   19038.3502
   16911   19258.0945
   16912   19123.0012
   16913   19215.8427
   16914   19292.0660
   16915   19072.8915
   16916   19107.9340
   16917   19269.7847
   16918   19070.1445
   16919   19062.4444
   16920   19033.5376
   16921   18619.0679
   16922   18655.2254
   16923   18919.4672
   16924   18918.0859
   16925   19102.5673
   16926   19136.1865
   16927   18937.7295
   16928   18889.6158
   16929   18934.2565
   16930   19150.9223
   16931   19293.1164
   16932   18962.8229
   16933   18987.1158
   16934   19134.1545
   16935   19090.8271
   16936   18916.5494
   16937   19112.2702
   16938   19206.8208
   16939   19031.6838
   16940   18882.3517
   16941   18829.6663
   16942   18905.2302
   16943   19075.5338
   16944   19080.9902
   16945   18898.0142
   16946   19047.3766
   16947   19091.5273
   16948   18735.6613
   16949   19054.8932
   16950   18904.4999
   16951   19222.3637
   16952   19027.9159
   16953   18744.4924
   16954   18786.2571
   16955   18562.0494
   16956   18846.8034
   16957   18829.6320
   16958   18839.1581
   16959   18994.6370
   16960   18846.9362
   16961   18862.1735
   16962   19013.3943
   16963   19182.9885
   16964   18936.5736
   16965   18780.5929
   16966   18959.1913
   16967   19002.3333
   16968   18688.2188
   16969   18800.2835
   16970   19170.3911
   16971   18808.3001
   16972   18822.5797
   16973   18896.4827
   16974   18741.6180
   16975   19069.5529
   16976   18925.3148
   16977   18758.2085
   16978   19035.1567
   16979   18919.5194
   16980   18981.1862
   16981   18760.6311
   16982   18932.7659
   16983   18830.3652
   16984   19015.8521
   16985   19129.7196
   16986   19199.3644
   16987   19118.4947
   16988   19174.6958
   16989   18816.7566
   16990   19058.1260
   16991   18988.1519
   16992   18983.8822
   16993   18764.3862
   16994   19000.1712
   16995   18865.1845
   16996   19098.7898
   16997   19031.9120
   16998   19006.0060
   16999   19216.3185
   17000   19333.5130
   17001   19060.7831
   17002   19027.1303
   17003   19410.2284
   17004   18760.2278
   17005   18916.9304
   17006   19187.2350
   17007   18928.1053
   17008   19041.0280
   17009   18953.5052
   17010   19324.8403
   17011   19130.6571
   17012   19029.2072
   17013   18990.8083
   17014   19019.1052
   17015   19039.8976
   17016   18862.1162
   17017   18866.0856
   17018   19306.8786
   17019   18802.1714
   17020   19037.1218
   17021   19043.1742
   17022   19092.5231
   17023   18967.4151
   17024   19174.8239
   17025   18921.8654
   17026   19046.5455
   17027   18886.9746
   17028   19338.9060
   17029   19063.8956
   17030   19145.9902
   17031   19497.7114
   17032   19535.4050
   17033   19402.6665
   17034   19634.1246
   17035   19133.1413
   17036   19647.6749
   17037   19363.2777
   17038   19577.1481
   17039   19631.2244
   17040   19567.1900
   17041   19364.9393
   17042   19381.0169
   17043   19283.9886
   17044   19222.3611
   17045   19480.9699
   17046   19371.2401
   17047   18949.6966
   17048   18816.1373
   17049   19352.3535
   17050   19155.3763
   17051   19450.4185
   17052   19049.2307
   17053   19228.9357
   17054   18921.5319
   17055   19229.6912
   17056   19043.0227
   17057   19119.7015
   17058   19099.4036
   17059   19449.1310
   17060   18915.2619
   17061   19292.8594
   17062   18949.1639
   17063   18835.6473
   17064   19283.4249
   17065   19208.7464
   17066   19007.3969
   17067   19168.4996
   17068   19242.0023
   17069   19263.1102
   17070   19138.9727
   17071   19120.4508
   17072   18932.8910
   17073   18899.5040
   17074   19281.8365
   17075   19042.8951
   17076   19058.1316
   17077   19053.1431
   17078   19070.0748
   17079   19512.4969
   17080   19379.4380
   17081   19476.8876
   17082   19603.4186
   17083   19144.5452
   17084   19450.9513
   17085   19381.8480
   17086   19263.4846
   17087   19138.7927
   17088   19190.5337
   17089   19205.0581
   17090   19246.3443
   17091   19426.2839
   17092   19357.7944
   17093   19109.9744
   17094   19205.5565
   17095   19086.7150
   17096   19341.8759
   17097   19525.7645
   17098   19609.1344
   17099   19621.5921
   17100   19449.0063
   17101   19534.4305
   17102   19687.7703
   17103   19381.4982
   17104   19374.9092
   17105   19627.0720
   17106   19671.0336
   17107   19699.6543
   17108   19499.9793
   17109   19297.1960
   17110   19634.5880
   17111   19571.4946
   17112   19506.2542
   17113   19353.5581
   17114   19457.1357
   17115   19422.2993
   17116   19268.8086
   17117   19122.2311
   17118   19084.5577
   17119   19469.1855
   17120   19269.5883
   17121   19027.1293
   17122   19173.6028
   17123   18957.9595
   17124   18732.6548
   17125   18836.2062
   17126   19009.4938
   17127   18899.1872
   17128   18868.2300
   17129   19067.7012
   17130   18862.5001
   17131   18701.9506
   17132   18958.5151
   17133   18923.8009
   17134   18762.5838
   17135   19141.4023
   17136   19112.7597
   17137   19419.3290
   17138   19466.4233
   17139   19349.8013
   17140   18816.4582
   17141   18972.0476
   17142   19329.7616
   17143   19033.8860
   17144   18973.7922
   17145   19096.0276
   17146   19150.5496
   17147   18939.0977
   17148   18901.2115
   17149   19287.4911
   17150   19261.2484
   17151   19182.6583
   17152   18896.9125
   17153   18991.1869
   17154   19241.9595
   17155   19040.2397
   17156   19103.9898
   17157   19043.0492
   17158   19208.7589
   17159   18953.8458
   17160   18886.1531
   17161   19121.1187
   17162   19006.2510
   17163   19038.9207
   17164   19211.5203
   17165   18998.9477
   17166   19163.3262
   17167   18962.5748
   17168   18988.3740
   17169   18869.4992
   17170   19020.6365
   17171   19033.5940
   17172   19045.6634
   17173   19308.0867
   17174   19143.7865
   17175   19376.9123
   17176   19019.2570
   17177   19415.1897
   17178   19096.6685
   17179   19261.8303
   17180   19089.0993
   17181   19186.6988
   17182   19236.2146
   17183   19086.4640
   17184   18920.1029
   17185   18903.0396
   17186   19085.9360
   17187   19055.9192
   17188   18960.9979
   17189   19045.1462
   17190   18955.3432
   17191   19195.4502
   17192   19197.1293
   17193   19000.4871
   17194   18914.1786
   17195   18745.6565
   17196   18868.0311
   17197   19172.4078
   17198   19079.2419
   17199   18841.3082
   17200   19200.6882
   17201   18948.5563
   17202   19166.8910
   17203   18981.8598
   17204   19217.0107
   17205   19277.1434
   17206   18990.8574
   17207   19308.1707
   17208   19179.2887
   17209   18952.5682
   17210   19288.5110
   17211   19145.7601
   17212   19133.9230
   17213   19305.9655
   17214   19040.7573
   17215   19144.6043
   17216   19295.9750
   17217   19032.1869
   17218   19258.1687
   17219   18931.3722
   17220   19295.9933
   17221   19383.3404
   17222   19230.2435
   17223   18938.7373
   17224   19225.0026
   17225   19058.7213
   17226   18997.0425
   17227   19030.8479
   17228   18954.4573
   17229   19090.6373
   17230   18898.3435
   17231   18849.2877
   17232   19068.6494
   17233   19074.7886
   17234   18761.1619
   17235   18833.6227
   17236   19176.6655
   17237   19355.6121
   17238   19059.8437
   17239   19395.4505
   17240   19403.4469
   17241   19042.6247
   17242   19343.9125
   17243   18990.6386
   17244   19263.0203
   17245   19115.3129
   17246   18968.7441
   17247   19252.4677
   17248   19369.9348
   17249   19133.8005
   17250   19038.8905
   17251   19443.8475
   17252   19188.9522
   17253   19005.7301
   17254   19213.4765
   17255   19200.5157
   17256   19488.5120
   17257   18925.2220
   17258   18690.2660
   17259   19023.0936
   17260   19010.7339
   17261   18926.4885
   17262   19038.3973
   17263   18763.5029
   17264   19002.8706
   17265   18915.6306
   17266   19182.1873
   17267   19024.2907
   17268   19354.6694
   17269   19278.3701
   17270   19077.1229
   17271   19162.3111
   17272   19122.4097
   17273   19215.1634
   17274   19247.2932
   17275   19085.0423
   17276   19192.6912
   17277   19147.6574
   17278   19052.6457
   17279   19015.4678
   17280   19249.5106
   17281   19064.9180
   17282   19161.7784
   17283   18902.0885
   17284   18960.3309
   17285   19154.8171
   17286   19168.0160
   17287   19101.8238
   17288   19083.9255
   17289   19610.2463
   17290   19260.1532
   17291   19344.9421
   17292   19492.9011
   17293   19105.2142
   17294   19576.0198
   17295   19228.4906
   17296   19274.5104
   17297   19574.0974
   17298   19444.7665
   17299   19393.4423
   17300   19672.9158
   17301   19343.0423
   17302   19369.8700
   17303   19420.2999
   17304   19519.1642
   17305   19292.3036
   17306   19207.0494
   17307   19268.2904
   17308   19334.6793
   17309   19147.1174
   17310   19171.3514
   17311   19034.0437
   17312   19361.2634
   17313   18906.1200
   17314   18975.7872
   17315   19201.4815
   17316   19085.5265
   17317   19009.7328
   17318   18608.4669
   17319   18995.0594
   17320   18936.0896
   17321   19186.7486
   17322   19233.8164
   17323   19035.7486
   17324   19018.0764
   17325   18765.1631
   17326   18873.6494
   17327   18957.8549
   17328   18959.7505
   17329   19256.0689
   17330   19069.0145
   17331   18976.9392
   17332   19052.4292
   17333   19139.2286
   17334   19055.3028
   17335   19256.7259
   17336   19010.6331
   17337   18726.7758
   17338   18983.5346
   17339   18609.0190
   17340   18822.2226
   17341   18938.4093
   17342   18837.2063
   17343   18600.0749
   17344   18843.6143
   17345   18889.9881
   17346   18869.0248
   17347   18608.9227
   17348   18784.1113
   17349   18851.6094
   17350   18779.8944
   17351   18910.3111
   17352   19083.7703
   17353   19013.7389
   17354   18876.1330
   17355   18567.9800
   17356   18454.7212
   17357   18994.5918
   17358   18966.1488
   17359   19144.7476
   17360   18903.8230
   17361   19205.0463
   17362   18998.6362
   17363   18658.4922
   17364   19022.8860
   17365   19089.4838
   17366   19205.9143
   17367   18904.4391
   17368   19061.4404
   17369   19091.0666
   17370   18945.4887
   17371   18678.7021
   17372   19069.6198
   17373   18920.8781
   17374   18925.4018
   17375   18920.9081
   17376   18575.1333
   17377   19157.3366
   17378   18673.7129
   17379   18609.8303
   17380   18638.9508
   17381   18484.0058
   17382   18748.5906
   17383   18393.1833
   17384   18643.7963
   17385   18590.5746
   17386   18393.9551
   17387   18416.0112
   17388   18512.9858
   17389   18751.6617
   17390   18372.3208
   17391   18567.7150
   17392   18528.5076
   17393   18493.5503
   17394   18548.6525
   17395   18591.3469
   17396   18422.9737
   17397   18676.7858
   17398   18489.2571
   17399   18684.1636
   17400   18600.0631
   17401   18415.2293
   17402   18816.7319
   17403   18115.9121
   17404   18627.3130
   17405   18476.3498
   17406   18556.0494
   17407   18406.7957
   17408   18584.9156
   17409   18856.0320
   17410   18476.5370
   17411   18769.0167
   17412   18836.0107
   17413   18625.8449
   17414   18994.8142
   17415   18804.7693
   17416   18905.4892
   17417   18865.6199
   17418   18936.9563
   17419   18774.7859
   17420   18706.9741
   17421   18879.3382
   17422   18774.8111
   17423   18891.5541
   17424   18942.9930
   17425   18801.0623
   17426   18912.2410
   17427   18677.1737
   17428   18678.0923
   17429   18592.7086
   17430   19053.8000
   17431   18671.9576
   17432   18913.7324
   17433   18981.0135
   17434   18690.8107
   17435   18451.6525
   17436   18682.8569
   17437   19064.0141
   17438   18967.1660
   17439   18755.3372
   17440   18448.6359
   17441   18747.8762
   17442   18807.0307
   17443   18801.2490
   17444   18855.1171
   17445   18642.9501
   17446   18985.4746
   17447   18660.9822
   17448   18978.0428
   17449   18887.2093
   17450   19090.1689
   17451   18901.2107
   17452   19021.1428
   17453   19086.7789
   17454   19271.2368
   17455   18707.4918
   17456   18912.8292
   17457   19060.3759
   17458   19065.1911
   17459   18995.5062
   17460   18831.9473
   17461   18811.4734
   17462   18721.4957
   17463   18765.8017
   17464   18947.3249
   17465   18888.1446
   17466   19043.0703
   17467   18941.5527
   17468   19063.0294
   17469   19086.9510
   17470   19000.8761
   17471   18956.2247
   17472   18778.1050
   17473   18837.5526
   17474   18622.8623
   17475   18612.6753
   17476   19064.2630
   17477   18807.4745
   17478   18788.4789
   17479   18728.5313
   17480   18557.6261
   17481   18822.4183
   17482   18832.8751
   17483   18919.9021
   17484   18664.8698
   17485   18989.0687
   17486   18588.7427
   17487   18852.8742
   17488   18742.9229
   17489   18462.1849
   17490   18593.7971
   17491   18641.9558
   17492   18644.9163
   17493   18742.7264
   17494   18715.1162
   17495   18935.4602
   17496   18669.1174
   17497   18893.3443
   17498   18708.8874
   17499   18924.8743
   17500   19023.2045
   17501   18663.1651
   17502   18841.3420
   17503   18631.1496
   17504   18808.9237
   17505   18766.9247
   17506   18922.8045
   17507   18974.2279
   17508   18905.6671
   17509   19013.3929
   17510   18717.2925
   17511   18654.3185
   17512   18769.6209
   17513   18747.8679
   17514   18730.8108
   17515   18837.9988
   17516   18585.2628
   17517   19083.6234
   17518   18993.1832
   17519   19088.5659
   17520   18866.3165
   17521   19216.3284
   17522   19115.1860
   17523   18942.8644
   17524   18852.7576
   17525   19195.3665
   17526   19165.2104
   17527   19331.2750
   17528   19160.4214
   17529   18966.4934
   17530   18801.9162
   17531   18900.0079
   17532   18815.1347
   17533   18998.0630
   17534   18903.4953
   17535   18598.0242
   17536   18898.7112
   17537   19011.1114
   17538   19163.3709
   17539   18651.2574
   17540   18799.6891
   17541   18695.2883
   17542   18545.4948
   17543   18893.1236
   17544   19013.4294
   17545   18623.8662
   17546   18598.1193
   17547   18775.8806
   17548   19007.0413
   17549   18919.9930
   17550   18798.7806
   17551   18626.1799
   17552   18856.6384
   17553   18941.0501
   17554   18643.7586
   17555   18849.9133
   17556   18592.7992
   17557   19135.8937
   17558   18500.2592
   17559   19081.0886
   17560   19055.9959
   17561   19040.2174
   17562   18782.3544
   17563   18564.4163
   17564   18720.6696
   17565   18843.0337
   17566   18895.7380
   17567   18561.2305
   17568   18932.4925
   17569   18828.8049
   17570   19173.0604
   17571   18716.4020
   17572   18974.6905
   17573   18617.7023
   17574   19009.9831
   17575   18876.5921
   17576   18833.6831
   17577   18897.3600
   17578   18913.0294
   17579   19023.9533
   17580   18837.5653
   17581   19055.5249
   17582   18744.5367
   17583   18885.5566
   17584   18942.0241
   17585   19108.0796
   17586   18885.8497
   17587   18862.7959
   17588   19090.3025
   17589   18680.8273
   17590   18696.7517
   17591   18721.4530
   17592   18807.2262
   17593   18761.9151
   17594   18696.4220
   17595   18680.6342
   17596   18908.9161
   17597   18822.4527
   17598   18866.4188
   17599   18890.3481
   17600   18626.1092
   17601   18700.4097
   17602   18985.1526
   17603   18706.6925
   17604   18828.8209
   17605   19061.7937
   17606   19258.6783
   17607   19006.6063
   17608   19032.6734
   17609   19085.2988
   17610   19157.0767
   17611   18821.7289
   17612   18744.5266
   17613   18914.9921
   17614   18917.5494
   17615   18801.5028
   17616   19056.7893
   17617   18752.0295
   17618   18869.7858
   17619   19049.1757
   17620   19028.4889
   17621   18894.7393
   17622   18706.3220
   17623   18899.5718
   17624   18914.3054
   17625   18971.5196
   17626   18982.8655
   17627   19208.2307
   17628   18893.2711
   17629   19202.5333
   17630   19115.1390
   17631   18870.9810
   17632   19257.1290
   17633   19190.1944
   17634   18879.7727
   17635   18817.8771
   17636   18909.4652
   17637   18896.4816
   17638   19002.2642
   17639   19223.3658
   17640   18729.7761
   17641   19110.6428
   17642   18678.8770
   17643   18709.4582
   17644   18991.1672
   17645   18767.2465
   17646   18991.4100
   17647   19074.8702
   17648   18815.5367
   17649   18641.1256
   17650   19044.0906
   17651   18867.9452
   17652   18952.2401
   17653   18779.5157
   17654   18943.9813
   17655   18999.9729
   17656   18953.7728
   17657   18971.4137
   17658   18885.7788
   17659   19167.8070
   17660   19100.1174
   17661   18997.8281
   17662   18883.7768
   17663   18748.5710
   17664   18907.4071
   17665   18793.9113
   17666   18650.3411
   17667   18683.9093
   17668   18665.0168
   17669   18666.2291
   17670   18860.9339
   17671   18987.5389
   17672   18867.5606
   17673   18851.4645
   17674   18849.1805
   17675   18963.3970
   17676   18957.4970
   17677   18752.4308
   17678   18971.6089
   17679   18814.9368
   17680   18906.4866
   17681   18978.7647
   17682   18728.1625
   17683   18776.8273
   17684   18469.0413
   17685   18765.8524
   17686   19010.9455
   17687   18935.5314
   17688   18672.9435
   17689   18862.9901
   17690   18607.5754
   17691   18802.7527
   17692   18829.0029
   17693   18468.9040
   17694   18483.0508
   17695   18562.8096
   17696   18765.1386
   17697   18788.1793
   17698   18782.2508
   17699   18922.3823
   17700   19124.6162
   17701   19003.2133
   17702   19292.9134
   17703   18763.3787
   17704   19191.2190
   17705   19291.6129
   17706   19320.9881
   17707   18897.0334
   17708   19142.8349
   17709   18896.9154
   17710   18885.8520
   17711   19118.0849
   17712   19230.0399
   17713   18939.9586
   17714   18857.9530
   17715   18841.7396
   17716   18995.0736
   17717   18596.5284
   17718   19289.3511
   17719   18932.0130
   17720   19160.5470
   17721   19325.3351
   17722   19101.6522
   17723   19099.8931
   17724   19048.8819
   17725   19080.4869
   17726   19218.7407
   17727   18924.3783
   17728   19104.2347
   17729   18957.0027
   17730   18959.6977
   17731   19027.2747
   17732   18990.4510
   17733   19293.5935
   17734   19190.3739
   17735   18895.2662
   17736   19004.6771
   17737   18800.2963
   17738   18836.1621
   17739   18887.1014
   17740   18703.4687
   17741   18740.9238
   17742   18518.9436
   17743   18757.5133
   17744   18842.0799
   17745   18796.6816
   17746   18926.9533
   17747   19130.7714
   17748   19055.1005
   17749   19343.7285
   17750   19337.4918
   17751   18767.8427
   17752   19052.8134
   17753   18967.9018
   17754   18919.7135
   17755   19040.5455
   17756   19272.5351
   17757   19394.3762
   17758   19217.5895
   17759   19163.6009
   17760   19082.5611
   17761   19114.3929
   17762   19239.6462
   17763   19274.1361
   17764   19131.0876
   17765   19066.2028
   17766   19325.4454
   17767   19016.1203
   17768   19067.1678
   17769   19234.7829
   17770   19529.1039
   17771   19152.8098
   17772   18935.0222
   17773   19230.5522
   17774   19307.8704
   17775   19052.8409
   17776   19005.4944
   17777   19325.6095
   17778   19275.0677
   17779   19066.1324
   17780   19146.6734
   17781   19416.7869
   17782   19268.9963
   17783   19423.9652
   17784   19443.2728
   17785   19244.5636
   17786   19177.2480
   17787   19166.2763
   17788   19219.6379
   17789   19300.4359
   17790   19193.5285
   17791   19601.2267
   17792   19026.1162
   17793   19235.8014
   17794   19250.6220
   17795   19227.7831
   17796   19090.7491
   17797   18986.2339
   17798   18681.7407
   17799   18758.9715
   17800   19050.7149
   17801   19051.5221
   17802   19066.5143
   17803   18619.9839
   17804   18845.4818
   17805   18609.1924
   17806   18791.3935
   17807   18991.6740
   17808   18716.9175
   17809   18816.2955
   17810   18721.8468
   17811   18619.1157
   17812   18578.0051
   17813   18971.7473
   17814   18723.1250
   17815   18643.8417
   17816   18984.2300
   17817   18712.5538
   17818   18782.6472
   17819   18875.2828
   17820   18849.5303
   17821   18889.4817
   17822   18588.3262
   17823   18746.2033
   17824   18827.5380
   17825   18794.5273
   17826   18687.7976
   17827   18589.9094
   17828   18830.6587
   17829   18477.6600
   17830   18775.0709
   17831   18689.1694
   17832   18678.1001
   17833   18794.5172
   17834   18905.3358
   17835   18640.1212
   17836   18700.6735
   17837   18490.9862
   17838   18710.9932
   17839   18816.0215
   17840   19141.6558
   17841   18907.2466
   17842   18803.3307
   17843   18660.8012
   17844   18807.8023
   17845   18882.7595
   17846   18699.2468
   17847   18649.2324
   17848   18659.0101
   17849   18742.3323
   17850   18915.0717
   17851   18648.6420
   17852   18704.2980
   17853   18641.7429
   17854   18481.8787
   17855   18422.0302
   17856   18521.5116
   17857   18616.7766
   17858   18578.1859
   17859   18494.8954
   17860   18560.7336
   17861   18555.8341
   17862   18186.1121
   17863   18356.1095
   17864   18710.7842
   17865   18554.4005
   17866   18691.2526
   17867   18346.9736
   17868   18882.0134
   17869   18751.2235
   17870   18417.6420
   17871   18734.2000
   17872   18649.3044
   17873   18450.5489
   17874   18573.9239
   17875   18671.3009
   17876   18661.4909
   17877   18394.5967
   17878   18527.5623
   17879   18295.3509
   17880   18465.6978
   17881   18386.9735
   17882   18433.2091
   17883   18685.2970
   17884   18545.6056
   17885   18208.1143
   17886   18597.4706
   17887   18614.6978
   17888   18653.3403
   17889   18555.8959
   17890   18951.4241
   17891   18905.7102
   17892   18650.4228
   17893   18899.3155
   17894   18658.8527
   17895   19057.5994
   17896   18604.8187
   17897   18705.5996
   17898   18542.0391
   17899   18614.9159
   17900   18593.2910
   17901   18738.1868
   17902   18597.1424
   17903   19143.4842
   17904   18643.3728
   17905   18773.4022
   17906   19024.9957
   17907   18915.6314
   17908   19078.8999
   17909   18758.6603
   17910   18657.3055
   17911   18807.9346
   17912   18734.6025
   17913   19080.8903
   17914   18904.2928
   17915   18755.7718
   17916   18741.6548
   17917   18551.1315
   17918   18828.8129
   17919   18658.0811
   17920   18733.9776
   17921   19076.5851
   17922   18921.2353
   17923   18644.1656
   17924   18855.5590
   17925   18745.3075
   17926   18748.2456
   17927   18895.7471
   17928   18881.0232
   17929   18593.9786
   17930   19043.5031
   17931   18782.0632
   17932   18934.5161
   17933   19026.2812
   17934   19104.5373
   17935   19129.0204
   17936   18786.7697
   17937   18937.2657
   17938   19069.8922
   17939   19169.8992
   17940   19030.4245
   17941   18885.3418
   17942   18867.5966
   17943   18967.0284
   17944   19061.9982
   17945   19094.7794
   17946   18914.7190
   17947   18942.1621
   17948   18694.3711
   17949   19216.5092
   17950   18493.6330
   17951   18744.9845
   17952   18805.9405
   17953   18772.2654
   17954   18938.8326
   17955   18779.0598
   17956   19107.6944
   17957   18776.0400
   17958   18976.2554
   17959   18925.3143
   17960   19160.0904
   17961   18666.3529
   17962   18867.0943
   17963   18580.3386
   17964   18673.0033
   17965   18634.9245
   17966   18908.1108
   17967   18530.2418
   17968   19037.5311
   17969   18681.9333
   17970   18813.2912
   17971   18971.1398
   17972   18466.0511
   17973   18880.3640
   17974   18823.9403
   17975   18676.4334
   17976   19138.2557
   17977   19086.2587
   17978   18823.2988
   17979   18864.2880
   17980   19000.4230
   17981   18876.3673
   17982   18950.4184
   17983   18476.7963
   17984   18505.7835
   17985   18527.5140
   17986   18623.6302
   17987   19010.3750
   17988   18991.9388
   17989   18769.6746
   17990   19182.9403
   17991   19036.8642
   17992   18972.4086
   17993   18897.7815
   17994   19126.4522
   17995   18895.9429
   17996   18834.7057
   17997   18913.0062
   17998   18804.7884
   17999   18904.7228
   18000   18994.0654
   18001   18799.6112
   18002   18851.4332
   18003   18711.6425
   18004   18921.3611
   18005   18644.8862
   18006   19031.5979
   18007   18675.9007
   18008   19004.1582
   18009   18631.2708
   18010   18566.2458
   18011   18620.0034
   18012   18461.7834
   18013   18686.6139
   18014   18709.5994
   18015   18487.1681
   18016   18605.5937
   18017   18330.2937
   18018   18397.7077
   18019   18365.8947
   18020   18987.6601
   18021   18479.6004
   18022   18354.7084
   18023   18443.2014
   18024   18651.8357
   18025   18771.0337
   18026   18655.2751
   18027   18718.8359
   18028   18608.6855
   18029   18333.0525
   18030   19064.4786
   18031   18382.8158
   18032   18720.5563
   18033   18737.9458
   18034   18531.1741
   18035   18753.8330
   18036   18354.8323
   18037   18690.7334
   18038   18749.6225
   18039   18755.2839
   18040   18863.3984
   18041   18707.2858
   18042   18643.9771
   18043   18702.5213
   18044   18866.1217
   18045   18714.3867
   18046   18560.8551
   18047   18683.5708
   18048   18770.5116
   18049   18441.3697
   18050   18485.9182
   18051   18634.1542
   18052   18610.9504
   18053   18826.6382
   18054   18651.0902
   18055   18651.8535
   18056   18883.9362
   18057   18537.7028
   18058   18907.1954
   18059   18681.0314
   18060   18672.8257
   18061   18730.8119
   18062   18603.7123
   18063   18515.3877
   18064   18835.8918
   18065   18546.4667
   18066   18604.0374
   18067   18403.7116
   18068   18734.4599
   18069   18627.8838
   18070   18970.8140
   18071   18943.5125
   18072   18649.4927
   18073   18568.3811
   18074   18416.4178
   18075   18272.8606
   18076   18480.2047
   18077   18525.3558
   18078   18404.0273
   18079   18538.6056
   18080   18722.0176
   18081   18684.2179
   18082   18956.6037
   18083   18845.8622
   18084   18973.7480
   18085   18659.1081
   18086   18807.8717
   18087   18878.2617
   18088   19195.5285
   18089   18823.2424
   18090   18912.1101
   18091   18665.4998
   18092   18724.1078
   18093   18400.5604
   18094   18523.0936
   18095   18601.3484
   18096   18614.0254
   18097   18870.6821
   18098   18472.0512
   18099   18746.4177
   18100   18810.1743
   18101   18832.4293
   18102   18932.1343
   18103   19233.2269
   18104   18960.4829
   18105   18927.1273
   18106   18985.0602
   18107   19030.0196
   18108   19157.4757
   18109   19284.6769
   18110   19174.8239
   18111   19290.4910
   18112   19065.9711
   18113   18901.3523
   18114   19031.0992
   18115   19118.2149
   18116   19000.5012
   18117   18643.6224
   18118   18709.1960
   18119   18643.6960
   18120   18407.3535
   18121   18656.2633
   18122   18951.3238
   18123   18709.4693
   18124   18680.5222
   18125   18725.4504
   18126   18797.7603
   18127   18898.4584
   18128   18793.1501
   18129   18938.1615
   18130   18820.0594
   18131   18478.2212
   18132   18768.7368
   18133   18801.9703
   18134   18468.3858
   18135   18394.2039
   18136   18696.8440
   18137   18609.8206
   18138   18715.2748
   18139   18953.4368
   18140   18614.2176
   18141   18856.8089
   18142   18841.0355
   18143   18707.5508
   18144   18638.3469
   18145   18657.6138
   18146   18748.2784
   18147   18710.1049
   18148   19039.1041
   18149   18719.3255
   18150   18871.1837
   18151   18983.5716
   18152   18956.1726
   18153   19008.8122
   18154   18895.4185
   18155   18787.7555
   18156   18815.8656
   18157   19065.9626
   18158   18797.8783
   18159   19096.8437
   18160   18654.8305
   18161   18733.9883
   18162   19045.1067
   18163   18995.9603
   18164   19083.2238
   18165   18992.1563
   18166   18562.4425
   18167   18755.2601
   18168   18564.0810
   18169   18657.3332
   18170   18504.7829
   18171   18769.4336
   18172   18738.4554
   18173   18396.4331
   18174   18608.7922
   18175   18543.6422
   18176   18740.0008
   18177   19029.4682
   18178   18817.6419
   18179   18818.1440
   18180   18538.5890
[truncated: 6,640,041 more chars]
