# Supplementary material for: Non-degradative Ubiquitination of Protein Kinases
Source: PLoS Comput Biol. 2016 Jun 2;12(6):e1004898. doi: 10.1371/journal.pcbi.1004898 (PMC4890936; doi:10.1371/journal.pcbi.1004898)
Supplement: S3 File — Amber starting structure file output from tleap, created from ZAP-70 pdb file. (BZ2) [file pcbi.1004898.s076.bz2 › pcbi.1004898.s076]

default_name
  4629
 -10.5000000 -15.9730000 -30.8670000 -10.1780000 -16.8250000 -30.4300000
 -10.5890000 -15.2490000 -30.1680000 -11.3980000 -16.1360000 -31.2990000
  -9.5180000 -15.5440000 -31.9050000  -8.5450000 -15.3370000 -31.4060000
  -9.3310000 -16.6430000 -32.9580000 -10.3070000 -16.8190000 -33.4630000
  -8.5860000 -16.2920000 -33.7070000  -8.8450000 -17.9700000 -32.3940000
  -9.6350000 -18.3720000 -31.7200000  -8.6900000 -18.6730000 -33.2430000
  -7.5470000 -17.8120000 -31.6200000  -6.7790000 -17.4040000 -32.3150000
  -7.7240000 -17.0850000 -30.7960000  -7.0910000 -19.1480000 -31.0570000
  -7.8920000 -19.5450000 -30.3940000  -6.9280000 -19.8530000 -31.9030000
  -5.8290000 -19.0400000 -30.2730000  -5.1200000 -18.5700000 -30.8180000
  -6.0080000 -18.5460000 -29.4100000  -5.5100000 -19.9700000 -30.0410000
  -9.9790000 -14.2590000 -32.5820000  -9.7640000 -14.0540000 -33.7820000
 -10.6290000 -13.4000000 -31.8020000 -10.8040000 -13.6300000 -30.8340000
 -11.1050000 -12.1190000 -32.3000000 -11.3990000 -12.2210000 -33.3450000
 -12.3420000 -11.6550000 -31.5230000 -12.0530000 -11.3850000 -30.5070000
 -12.7790000 -10.7880000 -32.0190000 -13.4580000 -12.6870000 -31.3950000
 -14.3620000 -12.2020000 -31.0270000 -13.6560000 -13.1310000 -32.3700000
 -13.0840000 -13.8020000 -30.4270000 -13.9140000 -14.5040000 -30.3420000
 -12.2030000 -14.3260000 -30.7980000 -12.7710000 -13.2510000 -29.0380000
 -12.0400000 -12.4470000 -29.1220000 -13.6840000 -12.8650000 -28.5850000
 -12.2080000 -14.2900000 -28.1220000 -11.3500000 -14.6540000 -28.5120000
 -12.0190000 -13.8770000 -27.2200000 -12.8750000 -15.0420000 -28.0150000
  -9.9610000 -11.1480000 -32.0430000 -10.1340000  -9.9340000 -32.1070000
  -8.7870000 -11.7120000 -31.7550000  -8.6990000 -12.7180000 -31.7430000
  -7.5880000 -10.9380000 -31.4470000  -7.8450000 -10.1210000 -30.7730000
  -6.6820000 -11.7570000 -30.5130000  -5.6800000 -11.3280000 -30.5090000
  -7.0890000 -11.7370000 -29.5020000  -6.4480000 -13.2480000 -30.7920000
  -7.4030000 -13.7730000 -30.7900000  -5.6950000 -13.4330000 -32.1010000
  -5.5380000 -14.4960000 -32.2830000  -6.2760000 -13.0070000 -32.9190000
  -4.7310000 -12.9290000 -32.0400000  -5.6530000 -13.8550000 -29.6420000
  -5.4840000 -14.9140000 -29.8360000  -4.6940000 -13.3450000 -29.5540000
  -6.2120000 -13.7400000 -28.7130000  -6.7670000 -10.3980000 -32.6220000
  -5.5990000 -10.0430000 -32.4550000  -7.3670000 -10.3270000 -33.8060000
  -8.3210000 -10.6420000 -33.9080000  -6.6580000  -9.7960000 -34.9640000
  -5.5900000  -9.9820000 -34.8540000  -7.0580000 -10.5530000 -36.2280000
  -8.1140000 -10.8170000 -36.1750000  -6.8850000  -9.9220000 -37.1000000
  -6.2890000 -11.8210000 -36.4320000  -4.9250000 -11.7820000 -36.6780000
  -4.4150000 -10.8320000 -36.7430000  -4.1970000 -12.9450000 -36.8440000
  -3.1350000 -12.8950000 -37.0340000  -4.8330000 -14.1690000 -36.7660000
  -4.2680000 -15.0800000 -36.8950000  -6.1990000 -14.2240000 -36.5220000
  -6.7000000 -15.1790000 -36.4620000  -6.9190000 -13.0530000 -36.3560000
  -7.9810000 -13.1060000 -36.1660000  -6.9490000  -8.3100000 -35.1130000
  -8.0720000  -7.8620000 -34.8800000  -5.9290000  -7.5470000 -35.4970000
  -5.0310000  -7.9650000 -35.6910000  -6.0550000  -6.0960000 -35.6530000
  -6.9840000  -5.7600000 -35.1930000  -4.9790000  -5.3930000 -34.8180000
  -3.9950000  -5.6190000 -35.2280000  -5.1440000  -4.3160000 -34.8440000
  -4.8860000  -5.7490000 -33.3310000  -4.9620000  -6.8300000 -33.2100000
  -3.6030000  -5.1860000 -32.7590000  -3.5350000  -5.4380000 -31.7010000
  -2.7510000  -5.6110000 -33.2890000  -3.5980000  -4.1020000 -32.8750000
  -6.0940000  -5.2050000 -32.5920000  -6.0200000  -5.4620000 -31.5350000
  -6.1290000  -4.1210000 -32.7000000  -7.0020000  -5.6400000 -33.0090000
  -5.9230000  -5.6490000 -37.1060000  -5.2990000  -6.3310000 -37.9170000
  -6.5050000  -4.4910000 -37.4230000  -7.0040000  -3.9670000 -36.7180000
  -6.4440000  -3.9430000 -38.7790000  -6.6010000  -4.7430000 -39.5020000
  -7.5690000  -2.9290000 -39.0130000  -7.2730000  -1.9590000 -38.6140000
  -7.7600000  -2.8380000 -40.0820000  -8.9030000  -3.2620000 -38.3710000
  -9.2820000  -4.1970000 -38.7830000  -8.7720000  -3.3660000 -37.2940000
  -9.9140000  -2.1550000 -38.6430000  -9.4750000  -1.1910000 -38.3870000
 -10.1850000  -2.1610000 -39.6990000 -11.1720000  -2.3510000 -37.8170000
 -10.9380000  -2.2190000 -36.7610000 -11.9220000  -1.6190000 -38.1170000
 -11.7420000  -3.7140000 -38.0060000 -11.1720000  -4.3890000 -37.5160000
 -12.6830000  -3.7400000 -37.6400000 -11.7580000  -3.9400000 -38.9900000
  -5.1160000  -3.2260000 -38.9670000  -4.8380000  -2.2370000 -38.2850000
  -4.3010000  -3.7140000 -39.8920000  -4.5750000  -4.5230000 -40.4310000
  -3.0090000  -3.0970000 -40.1450000  -2.3030000  -3.4010000 -39.3720000
  -2.3770000  -3.6960000 -41.4000000  -2.2860000  -4.7760000 -41.2820000
  -3.0050000  -3.4770000 -42.2640000  -0.9860000  -3.1570000 -41.7050000
  -0.6280000  -3.5830000 -42.6430000  -1.0270000  -2.0710000 -41.7920000
  -0.0020000  -3.5170000 -40.6040000  -0.3490000  -3.1050000 -39.6570000
   0.0720000  -4.6010000 -40.5230000   1.3400000  -2.9910000 -40.8600000
   1.9990000  -3.6550000 -41.2410000   1.7070000  -1.7360000 -40.6230000
   0.8330000  -0.8750000 -40.1190000   1.1110000   0.0790000 -39.9380000
  -0.1100000  -1.1730000 -39.9160000   2.9480000  -1.3450000 -40.8820000
   3.2250000  -0.3910000 -40.7010000   3.6160000  -2.0020000 -41.2600000
  -3.1220000  -1.5760000 -40.3000000  -2.1980000  -0.8440000 -39.9530000
  -4.2620000  -1.1070000 -40.8000000  -5.0090000  -1.7440000 -41.0380000
  -4.4820000   0.3210000 -41.0230000  -3.7020000   0.7120000 -41.6760000
  -5.7300000   0.5330000 -41.8840000  -6.5880000   0.0620000 -41.4040000
  -5.9180000   1.6010000 -41.9960000  -5.5880000  -0.0610000 -43.2690000
  -6.5660000  -0.0140000 -44.0450000  -4.4930000  -0.5750000 -43.5830000
  -4.5960000   1.1750000 -39.7650000  -4.3810000   2.3870000 -39.8180000
  -4.9420000   0.5570000 -38.6400000  -5.1240000  -0.4360000 -38.6450000
  -5.0650000   1.2960000 -37.3890000  -5.4960000   2.2770000 -37.5870000
  -6.1030000   0.6410000 -36.4740000  -5.8810000  -0.4210000 -36.3740000
  -6.0720000   1.1130000 -35.4920000  -7.5120000   0.7700000 -37.0030000
  -8.3540000   1.4870000 -36.2680000  -7.8430000   0.2330000 -38.0620000
  -8.7890000   0.3290000 -38.4030000  -7.1680000  -0.3030000 -38.5890000
  -3.7310000   1.3520000 -36.6580000  -3.6380000   1.9200000 -35.5670000
  -2.7010000   0.7700000 -37.2640000  -2.8260000   0.3380000 -38.1680000
  -1.3770000   0.7390000 -36.6480000  -1.4530000   1.0500000 -35.6060000
  -0.8910000  -0.7090000 -36.5030000  -1.4700000  -1.2110000 -35.7280000
  -1.0210000  -1.2330000 -37.4500000   0.5840000  -0.8610000 -36.1170000
   1.2080000  -0.3700000 -36.8640000   0.7850000  -0.3090000 -34.7280000
   1.8320000  -0.4120000 -34.4430000   0.5070000   0.7450000 -34.7110000
   0.1620000  -0.8600000 -34.0240000   1.0170000  -2.3190000 -36.1720000
   2.0680000  -2.3970000 -35.8930000   0.4130000  -2.9040000 -35.4780000
   0.8800000  -2.7010000 -37.1840000  -0.3050000   1.5300000 -37.3810000
   0.0250000   1.2320000 -38.5240000   0.2430000   2.5350000 -36.7100000
  -0.0870000   2.7620000 -35.7830000   1.3200000   3.3280000 -37.2840000
   1.3270000   3.2020000 -38.3670000   1.0550000   4.8240000 -37.0900000
   0.9580000   5.0410000 -36.0260000   1.8850000   5.3970000 -37.5030000
  -0.2220000   5.3250000 -37.7710000  -1.0630000   4.7000000 -37.4710000
  -0.4450000   6.7810000 -37.4460000  -1.3550000   7.1280000 -37.9350000
  -0.5440000   6.9020000 -36.3670000   0.4030000   7.3670000 -37.8010000
  -0.1130000   5.1130000 -39.2710000  -1.0220000   5.4700000 -39.7560000
   0.7440000   5.6660000 -39.6550000   0.0170000   4.0510000 -39.4800000
   2.5860000   2.9030000 -36.5410000   2.6800000   3.0480000 -35.3230000
   3.5430000   2.3510000 -37.2790000   3.4130000   2.2420000 -38.2750000
   4.7970000   1.8880000 -36.6970000   4.6370000   1.6230000 -35.6520000
   5.2160000   0.5480000 -37.3240000   5.5910000   0.7200000 -38.3330000
   6.4060000  -0.0450000 -36.5640000   6.6920000  -0.9930000 -37.0190000
   7.2470000   0.6470000 -36.6080000   6.1270000  -0.2110000 -35.5230000
   4.0380000  -0.4260000 -37.2750000   3.7000000  -0.5370000 -36.2450000
   3.2210000  -0.0400000 -37.8850000   4.3700000  -1.8210000 -37.7950000
   3.4850000  -2.4540000 -37.7280000   4.6910000  -1.7550000 -38.8340000
   5.1710000  -2.2520000 -37.1940000   5.9100000   2.9110000 -36.9140000
   6.3040000   3.1870000 -38.0510000   6.4170000   3.4800000 -35.8240000
   6.0680000   3.2230000 -34.9120000   7.4760000   4.4760000 -35.9350000
   7.2040000   5.2140000 -36.6900000   7.5360000   5.3450000 -34.6770000
   8.3330000   6.0810000 -34.7810000   6.5830000   5.8580000 -34.5430000
   7.7340000   4.7160000 -33.8090000   8.8200000   3.8060000 -36.1770000
   8.9550000   2.5870000 -36.0590000   9.7980000   4.6300000 -36.5350000
   9.6160000   5.6190000 -36.6290000  11.1600000   4.1940000 -36.8110000
  11.1400000   3.2040000 -37.2670000  11.7900000   5.1250000 -37.8510000
  12.8420000   4.8690000 -37.9790000  11.2710000   5.0120000 -38.8030000
  11.7080000   6.5900000 -37.4420000  10.6480000   6.9960000 -36.9240000
  12.6920000   7.3300000 -37.6400000  11.9170000   4.2890000 -35.4960000
  13.0070000   4.8710000 -35.4170000  11.3150000   3.7220000 -34.4580000
  10.4250000   3.2610000 -34.5800000  11.8960000   3.7380000 -33.1310000
  12.8560000   4.2520000 -33.1610000  11.0660000   4.6250000 -32.1820000
  10.0480000   4.2410000 -32.1220000  11.5790000   4.4940000 -30.7560000
  10.9840000   5.1250000 -30.0960000  11.4990000   3.4560000 -30.4340000
  12.6220000   4.8070000 -30.7140000  11.1360000   6.0780000 -32.6530000
  12.1520000   6.4520000 -32.5300000  10.8540000   6.1340000 -33.7040000
  10.2240000   7.0150000 -31.8990000  10.3330000   8.0250000 -32.2940000
   9.1900000   6.6900000 -32.0160000  10.4890000   7.0080000 -30.8420000
  11.9420000   2.3280000 -32.6020000  10.9210000   1.6620000 -32.4820000
  13.1430000   1.8640000 -32.3030000  13.9570000   2.4470000 -32.4340000
  13.3140000   0.5210000 -31.7850000  12.4570000  -0.0900000 -32.0690000
  14.4940000  -0.1440000 -32.4740000  14.4140000  -0.0010000 -33.5520000
  15.4220000   0.3010000 -32.1160000  14.5900000  -1.6280000 -32.2290000
  14.7650000  -1.8110000 -31.1690000  13.6590000  -2.1080000 -32.5310000
  15.7200000  -2.2470000 -33.0120000  16.8960000  -2.0400000 -32.6390000
  15.4280000  -2.9250000 -34.0130000  13.5310000   0.5670000 -30.2790000
  14.4400000   1.2430000 -29.7880000  12.6770000  -0.1540000 -29.5620000
  11.9540000  -0.6880000 -30.0240000  12.7200000  -0.2240000 -28.1060000
  12.9230000   0.7670000 -27.7000000  11.3200000  -0.5220000 -27.5690000
  10.9550000  -1.4530000 -28.0020000  11.3590000  -0.6180000 -26.4840000
  10.3210000   0.5830000 -27.9110000  10.2550000   0.6910000 -28.9940000
   8.9640000   0.2920000 -27.2800000   8.2660000   1.0890000 -27.5340000
   8.5830000  -0.6570000 -27.6570000   9.0710000   0.2350000 -26.1970000
  10.8890000   1.9210000 -27.4190000  10.1890000   2.7220000 -27.6550000
  11.0410000   1.8770000 -26.3400000  11.8420000   2.1150000 -27.9120000
  13.7020000  -1.2810000 -27.6270000  14.3340000  -1.1340000 -26.5820000
  13.8200000  -2.3460000 -28.4070000  13.2670000  -2.4190000 -29.2490000
  14.7280000  -3.4300000 -28.0910000  15.7080000  -3.0230000 -27.8420000
  14.3420000  -3.9920000 -27.2400000  14.8120000  -4.3110000 -29.3190000
  14.2120000  -3.9920000 -30.3440000  15.5450000  -5.4150000 -29.2390000
  16.0280000  -5.6390000 -28.3810000  15.6530000  -6.3030000 -30.3870000
  14.7270000  -6.2700000 -30.9610000  16.6720000  -5.7540000 -31.3880000
  16.7450000  -6.4300000 -32.2400000  16.3510000  -4.7710000 -31.7320000
  18.3380000  -5.5600000 -30.7300000  18.6680000  -4.5090000 -31.4940000
  16.0250000  -7.7250000 -29.9990000  15.6100000  -8.2200000 -28.9550000
  16.8120000  -8.3770000 -30.8480000  17.1390000  -7.9190000 -31.6870000
  17.2130000  -9.7470000 -30.5910000  18.2610000  -9.7690000 -30.2910000
  16.5980000 -10.1620000 -29.7920000  17.0300000 -10.5720000 -31.8500000
  16.6360000 -10.0410000 -32.8880000  17.3040000 -11.8690000 -31.7660000
  17.6100000 -12.2650000 -30.8890000  17.1720000 -12.7420000 -32.9250000
  17.8580000 -12.4150000 -33.7070000  17.7490000 -14.1260000 -32.6050000
  17.4640000 -14.8290000 -33.3880000  18.8360000 -14.0630000 -32.5510000
  17.2500000 -14.6750000 -31.2850000  16.0430000 -14.7870000 -31.0620000
  18.1790000 -15.0220000 -30.3970000  17.9050000 -15.3940000 -29.4990000
  19.1580000 -14.9130000 -30.6210000  15.7350000 -12.8770000 -33.4470000
  15.5160000 -12.9370000 -34.6590000  14.7630000 -12.9220000 -32.5390000
  14.9870000 -12.8630000 -31.5560000  13.3550000 -13.0560000 -32.9180000
  13.1980000 -14.0210000 -33.4010000  12.4710000 -13.0240000 -31.6780000
  11.4490000 -13.2870000 -31.9530000  12.8460000 -13.7390000 -30.9460000
  12.4270000 -11.6770000 -31.0130000  13.5120000 -11.2080000 -30.2930000
  14.3930000 -11.8230000 -30.1810000  13.4840000  -9.9540000 -29.7110000
  14.3370000  -9.5990000 -29.1520000  12.3650000  -9.1530000 -29.8430000
  12.3450000  -8.1740000 -29.3870000  11.2760000  -9.6090000 -30.5580000
  10.3990000  -8.9880000 -30.6650000  11.3100000 -10.8650000 -31.1390000
  10.4520000 -11.2100000 -31.6960000  12.9140000 -11.9190000 -33.8360000
  11.9010000 -12.0190000 -34.5290000  13.6770000 -10.8300000 -33.8110000
  14.4970000 -10.8010000 -33.2220000  13.3670000  -9.6620000 -34.6140000
  14.0100000  -9.6440000 -35.4940000  12.3240000  -9.7030000 -34.9280000
  13.6010000  -8.4100000 -33.7870000  14.6500000  -8.2630000 -33.1550000
  12.6310000  -7.5010000 -33.7740000  11.7860000  -7.6570000 -34.3050000
  12.7800000  -6.2770000 -32.9970000  13.5070000  -6.4380000 -32.2000000
  13.3800000  -5.1700000 -33.8590000  13.7310000  -4.3600000 -33.2190000
  14.2170000  -5.5680000 -34.4320000  12.4140000  -4.6600000 -34.7550000
  11.6740000  -4.3020000 -34.2590000  11.4610000  -5.7850000 -32.4230000
  10.3910000  -6.1320000 -32.9170000  11.5490000  -4.9870000 -31.3640000
  12.4530000  -4.7710000 -30.9680000  10.3680000  -4.4040000 -30.7450000
   9.4850000  -4.9730000 -31.0380000  10.3920000  -4.5130000 -29.2000000
  11.3240000  -4.0950000 -28.8200000   9.2150000  -3.7610000 -28.6260000
   9.2300000  -3.8370000 -27.5390000   9.2760000  -2.7130000 -28.9180000
   8.2880000  -4.1900000 -29.0070000  10.3250000  -5.9630000 -28.7690000
  10.3430000  -6.0200000 -27.6810000   9.4030000  -6.4110000 -29.1410000
  11.1800000  -6.5030000 -29.1750000  10.3980000  -2.9290000 -31.1260000
  11.4010000  -2.2460000 -30.9180000   9.3100000  -2.4390000 -31.7040000
   8.5110000  -3.0360000 -31.8640000   9.2650000  -1.0430000 -32.1080000
  10.2220000  -0.5700000 -31.8890000   9.2380000  -0.9470000 -33.6360000
   8.3200000  -1.3980000 -34.0130000   9.2770000   0.1000000 -33.9360000
  10.4230000  -1.6720000 -34.2420000  11.3470000  -1.2610000 -33.8360000
  10.3620000  -2.7330000 -34.0020000  10.4970000  -1.5540000 -35.7340000
  11.2350000  -2.2580000 -36.1180000   9.5220000  -1.7800000 -36.1660000
  10.8810000  -0.2190000 -36.1620000  10.4370000   0.5390000 -35.6630000
  11.7500000   0.0250000 -37.1360000  12.3310000  -0.9810000 -37.7790000
  12.9920000  -0.7930000 -38.5190000  12.1130000  -1.9340000 -37.5270000
  12.0270000   1.2770000 -37.4780000  12.6880000   1.4640000 -38.2180000
  11.5770000   2.0430000 -36.9980000   8.0870000  -0.3210000 -31.5010000
   7.1100000  -0.9390000 -31.0850000   8.2010000   0.9960000 -31.4230000
   9.0390000   1.4510000 -31.7560000   7.1350000   1.8060000 -30.8640000
   6.6000000   1.2320000 -30.1070000   7.7230000   2.9530000 -30.0440000
   8.1590000   2.5580000 -29.1270000   8.4950000   3.4570000 -30.6250000
   6.7170000   4.0110000 -29.6340000   6.3330000   4.5120000 -30.5230000
   5.8920000   3.5410000 -29.0980000   7.3290000   5.0610000 -28.7280000
   8.5420000   5.3100000 -28.7690000   6.4910000   5.6950000 -27.9120000
   6.8380000   6.4060000 -27.2840000   5.5070000   5.4660000 -27.9210000
   6.2400000   2.3470000 -31.9740000   6.6900000   2.5690000 -33.1010000
   4.9690000   2.5400000 -31.6440000   4.6520000   2.3250000 -30.7100000
   4.0190000   3.0560000 -32.6010000   4.4370000   3.9350000 -33.0920000
   3.8030000   2.2920000 -33.3480000   2.7430000   3.4370000 -31.8860000
   2.7170000   3.5420000 -30.6630000   1.6830000   3.6600000 -32.6490000
   1.7600000   3.5900000 -33.6540000   0.3980000   4.0070000 -32.0720000
   0.4460000   3.9040000 -30.9880000   0.0690000   5.5160000 -32.2490000
  -0.9260000   5.7200000 -31.8550000   1.0980000   6.3710000 -31.5130000
   0.8560000   7.4260000 -31.6450000   1.0830000   6.1250000 -30.4510000
   2.0910000   6.1730000 -31.9170000   0.0220000   5.8720000 -33.7240000
  -0.2090000   6.9310000 -33.8350000   0.9890000   5.6620000 -34.1800000
  -0.7480000   5.2790000 -34.2170000  -0.6760000   3.1740000 -32.7620000
  -0.5280000   2.7710000 -33.9170000  -1.7600000   2.9130000 -32.0460000
  -1.8370000   3.2610000 -31.1010000  -2.8510000   2.1290000 -32.5940000
  -2.6790000   1.9590000 -33.6570000  -2.8450000   0.7300000 -31.9700000
  -1.8950000   0.2400000 -32.1840000  -2.9760000   0.8120000 -30.8910000
  -3.9400000  -0.1650000 -32.4900000  -3.8340000  -0.7650000 -33.7350000
  -2.9460000  -0.6180000 -34.3320000  -4.8520000  -1.5550000 -34.2320000
  -4.7520000  -2.0180000 -35.2030000  -5.9950000  -1.7490000 -33.4830000
  -7.0160000  -2.5240000 -33.9860000  -7.7340000  -2.5610000 -33.3500000
  -6.1220000  -1.1610000 -32.2380000  -7.0150000  -1.3130000 -31.6500000
  -5.1000000  -0.3770000 -31.7490000  -5.2090000   0.0760000 -30.7750000
  -4.1640000   2.8250000 -32.2790000  -4.3590000   3.2950000 -31.1610000
  -5.0570000   2.9020000 -33.2600000  -4.8420000   2.5200000 -34.1700000
  -6.3610000   3.5340000 -33.0510000  -6.2440000   4.6180000 -33.0510000
  -7.2340000   3.4110000 -34.3230000  -6.7320000   3.9020000 -35.1570000
  -7.3850000   2.3580000 -34.5600000  -8.6580000   4.0100000 -34.3320000
  -9.2560000   3.5390000 -33.5510000  -8.6030000   5.0830000 -34.1480000
  -9.5080000   3.8790000 -35.5960000  -9.0000000   4.3690000 -36.4270000
  -9.6530000   2.8250000 -35.8300000 -10.8290000   4.4970000 -35.4440000
 -10.9530000   5.0540000 -34.6110000 -11.8410000   4.3640000 -36.3210000
 -11.6830000   3.6200000 -37.4380000 -12.4460000   3.5230000 -38.0930000
 -10.8020000   3.1610000 -37.6180000 -13.0030000   4.9960000 -36.0610000
 -13.7780000   4.9130000 -36.7030000 -13.0980000   5.5540000 -35.2240000
  -7.0100000   2.9550000 -31.7820000  -6.7860000   1.8020000 -31.4150000
  -7.8180000   3.7820000 -31.1250000  -7.9700000   4.7190000 -31.4690000
  -8.5130000   3.3910000 -29.9030000  -8.7250000   2.3250000 -30.0090000
  -7.6720000   3.4490000 -28.6290000  -6.8080000   2.8020000 -28.7830000
  -7.3070000   4.4630000 -28.5080000  -8.3940000   3.0030000 -27.3400000
  -7.7110000   3.0900000 -26.4960000  -9.2190000   3.6770000 -27.1100000
  -9.0250000   1.3000000 -27.3590000  -9.9540000   1.2950000 -25.8020000
 -10.4090000   0.3180000 -25.6360000  -9.2960000   1.5150000 -24.9600000
 -10.7490000   2.0410000 -25.8270000  -9.9140000   3.9680000 -29.8360000
 -10.1530000   4.9390000 -29.1280000 -10.8290000   3.4480000 -30.6660000
 -10.5600000   2.6350000 -31.2030000 -12.2160000   3.9230000 -30.7980000
 -12.6970000   3.2830000 -31.5390000 -13.0070000   3.7910000 -29.4700000
 -12.6480000   4.5260000 -28.7490000 -14.0500000   4.0520000 -29.6510000
 -12.9510000   2.3860000 -28.8390000 -13.3850000   1.6630000 -29.5300000
 -11.9140000   2.0850000 -28.6870000 -13.6750000   2.3180000 -27.4890000
 -13.2840000   3.1000000 -26.8380000 -14.7440000   2.5010000 -27.6090000
 -13.4710000   1.0110000 -26.8440000 -13.3030000   0.2520000 -27.4920000
 -13.5410000   0.7400000 -25.5350000 -13.8250000   1.6950000 -24.6500000
 -13.8860000   1.5120000 -23.6590000 -14.0150000   2.6390000 -24.9470000
 -13.3210000  -0.5010000 -25.1110000 -13.3700000  -0.7510000 -24.1350000
 -13.1030000  -1.2530000 -25.7490000 -12.2440000   5.3550000 -31.3790000
 -13.1890000   6.1070000 -31.1570000 -11.1580000   5.7050000 -32.0900000
 -10.4540000   4.9850000 -32.0840000 -10.7200000   7.0150000 -32.5680000
 -10.2210000   6.7590000 -33.5020000 -11.8790000   7.9560000 -33.0030000
 -12.6880000   7.3540000 -33.4150000 -12.2920000   8.4500000 -32.1210000
 -11.5190000   9.0140000 -34.0660000 -10.7890000   9.7170000 -33.6650000
 -11.0440000   8.5290000 -34.9200000 -12.7470000   9.8040000 -34.5460000
 -13.4770000   9.1130000 -34.9710000 -13.2280000  10.2740000 -33.6870000
 -12.3830000  10.8770000 -35.5850000 -11.6620000  11.5800000 -35.1670000
 -11.9140000  10.4180000 -36.4560000 -13.5680000  11.6260000 -36.0270000
 -14.0010000  12.0860000 -35.2450000 -13.3080000  12.3150000 -36.7100000
 -14.2340000  10.9960000 -36.4400000  -9.5640000   7.6400000 -31.7500000
  -9.0750000   8.6820000 -32.1870000  -9.0690000   7.0040000 -30.6920000
  -9.5020000   6.1510000 -30.3670000  -7.9080000   7.4790000 -29.9550000
  -7.7990000   8.5540000 -30.1010000  -8.1950000   7.3630000 -28.4550000
  -9.0850000   7.9430000 -28.2090000  -8.3610000   6.3170000 -28.1960000
  -7.0520000   7.8800000 -27.5770000  -6.1480000   7.3070000 -27.7820000
  -6.8720000   8.9330000 -27.7960000  -7.3120000   7.7760000 -26.0690000
  -8.1970000   8.3580000 -25.8120000  -7.4730000   6.7330000 -25.7980000
  -6.1780000   8.2890000 -25.1720000  -5.2710000   7.7170000 -25.3690000
  -5.9950000   9.3430000 -25.3830000  -6.4790000   8.1670000 -23.7350000
  -6.2420000   7.2370000 -23.4180000  -5.9390000   8.8460000 -23.2180000
  -7.4640000   8.3330000 -23.5820000  -6.6730000   6.6950000 -30.3930000
  -6.7830000   5.5660000 -30.8770000  -5.5010000   7.3030000 -30.2330000
  -5.4630000   8.2280000 -29.8300000  -4.2510000   6.6610000 -30.6280000
  -4.4680000   5.8070000 -31.2690000  -3.4550000   7.5620000 -31.5700000
  -3.3340000   8.5460000 -31.1170000  -2.4740000   7.1230000 -31.7510000
  -4.1100000   7.7700000 -32.9240000  -4.3590000   6.8030000 -33.3600000
  -5.0200000   8.3580000 -32.8020000  -3.2070000   8.5000000 -33.8860000
  -2.7950000   9.6320000 -33.6330000  -2.8860000   7.8530000 -34.9980000
  -2.2840000   8.2900000 -35.6810000  -3.2430000   6.9230000 -35.1620000
  -3.3810000   6.2920000 -29.4460000  -2.5250000   7.0770000 -29.0160000
  -3.5890000   5.0830000 -28.9350000  -4.2900000   4.4780000 -29.3380000
  -2.8260000   4.5980000 -27.7970000  -2.8810000   5.3240000 -26.9860000
  -3.4840000   3.3520000 -27.1720000  -2.9740000   3.0990000 -26.2420000
  -4.9050000   3.6800000 -26.7440000  -5.3650000   2.7960000 -26.3030000
  -4.8870000   4.4850000 -26.0090000  -5.4830000   3.9950000 -27.6130000
  -3.4910000   2.2010000 -28.1800000  -4.0820000   2.4840000 -29.0510000
  -2.4690000   1.9820000 -28.4900000  -4.0790000   0.9190000 -27.6370000
  -4.0500000   0.1500000 -28.4090000  -3.5000000   0.5900000 -26.7740000
  -5.1120000   1.0920000 -27.3360000  -1.4130000   4.2410000 -28.2170000
  -1.1920000   3.6970000 -29.2980000  -0.4520000   4.5690000 -27.3650000
  -0.6810000   5.0430000 -26.5030000   0.9270000   4.2550000 -27.6540000
   1.1940000   4.6560000 -28.6320000   1.8530000   4.9690000 -26.6770000
   1.7130000   4.5590000 -25.6770000   2.8880000   4.8260000 -26.9860000
   1.5840000   6.4530000 -26.6160000   1.1800000   7.0180000 -27.6550000
   1.7820000   7.0550000 -25.5350000   1.0580000   2.7510000 -27.5070000
   0.4680000   2.1550000 -26.6070000   1.8190000   2.1330000 -28.3970000
   2.2790000   2.6630000 -29.1230000   1.9950000   0.6980000 -28.3360000
   1.6450000   0.3290000 -27.3720000   1.0240000  -0.0330000 -29.3110000
   1.2200000  -1.1050000 -29.2840000  -0.4180000   0.2350000 -28.9120000
  -1.0880000  -0.2810000 -29.6000000  -0.5890000  -0.1290000 -27.8990000
  -0.6130000   1.3070000 -28.9510000   1.2670000   0.4250000 -30.7420000
   0.5810000  -0.0940000 -31.4120000   1.1000000   1.5000000 -30.8130000
   2.2940000   0.1980000 -31.0270000   3.4160000   0.2710000 -28.6550000
   4.1990000   1.0220000 -29.2420000   3.7450000  -0.9420000 -28.2270000
   3.0800000  -1.4880000 -27.6980000   5.0440000  -1.5320000 -28.4900000
   5.7410000  -0.7540000 -28.8020000   5.6430000  -2.1130000 -27.2110000
   6.6170000  -2.5500000 -27.4310000   5.7600000  -1.3210000 -26.4710000
   4.9800000  -2.8830000 -26.8160000   4.6980000  -2.6410000 -29.4740000
   3.7170000  -3.3660000 -29.2850000   5.4880000  -2.7690000 -30.5260000
   6.2930000  -2.1680000 -30.6290000   5.2090000  -3.7720000 -31.5400000
   4.2550000  -4.2530000 -31.3230000   4.9370000  -3.0970000 -32.8900000
   5.8800000  -2.7790000 -33.3340000   4.3970000  -4.1140000 -33.8820000
   4.2070000  -3.6250000 -34.8370000   5.1280000  -4.9100000 -34.0210000
   3.4680000  -4.5370000 -33.5000000   3.9440000  -1.9510000 -32.6920000
   2.9270000  -2.3400000 -32.7320000   4.1160000  -1.4840000 -31.7220000
   4.0480000  -0.8630000 -33.7370000   3.3120000  -0.0870000 -33.5280000
   5.0480000  -0.4300000 -33.7140000   3.8590000  -1.2870000 -34.7230000
   6.3450000  -4.7650000 -31.7150000   7.4440000  -4.4040000 -32.1370000
   6.0710000  -6.0210000 -31.3860000   5.1580000  -6.2610000 -31.0270000
   7.0640000  -7.0740000 -31.5310000   8.0510000  -6.6790000 -31.2920000
   6.8030000  -8.1880000 -30.5090000   6.7360000  -7.7570000 -29.5100000
   5.8670000  -8.6920000 -30.7510000   7.8810000  -9.2430000 -30.4690000
   8.0000000  -9.6800000 -31.4610000   8.8220000  -8.7900000 -30.1570000
   7.5360000 -10.3490000 -29.4970000   7.6180000  -9.9750000 -28.4760000
   6.5160000 -10.6880000 -29.6790000   8.4750000 -11.5240000 -29.6610000
   8.4920000 -11.8330000 -30.7060000   9.4790000 -11.2330000 -29.3520000
   8.0480000 -12.6820000 -28.8370000   7.0400000 -12.7030000 -28.7810000
   8.3790000 -13.5370000 -29.2610000   8.4340000 -12.5960000 -27.9080000
   6.9290000  -7.6070000 -32.9590000   5.9810000  -8.3290000 -33.2770000
   7.8700000  -7.2310000 -33.8210000   8.6250000  -6.6340000 -33.5160000
   7.8500000  -7.6580000 -35.2200000   6.8280000  -7.8970000 -35.5130000
   8.1980000  -6.4930000 -36.1790000   9.1870000  -6.1040000 -35.9350000
   8.1770000  -6.9850000 -37.6170000   8.4230000  -6.1610000 -38.2870000
   8.9100000  -7.7830000 -37.7390000   7.1840000  -7.3640000 -37.8570000
   7.2160000  -5.3530000 -36.0020000   7.4740000  -4.5420000 -36.6830000
   6.2080000  -5.7040000 -36.2210000   7.2590000  -4.9920000 -34.9740000
   8.8290000  -8.7860000 -35.4970000  10.0420000  -8.6130000 -35.3640000
   8.2980000  -9.9390000 -35.8900000   7.2960000 -10.0300000 -35.9780000
   9.1340000 -11.0910000 -36.2010000   9.6500000 -11.4200000 -35.2990000
   8.2640000 -12.2980000 -36.5600000   7.4460000 -11.9780000 -37.2060000
   8.8690000 -13.0400000 -37.0810000   7.6000000 -13.0510000 -35.4070000
   7.0780000 -12.3430000 -34.7630000   6.6770000 -14.1270000 -35.9630000
   6.2050000 -14.6620000 -35.1390000   5.9090000 -13.6630000 -36.5820000
   7.2560000 -14.8270000 -36.5660000   8.6750000 -13.6680000 -34.5170000
   8.2020000 -14.2050000 -33.6950000   9.2790000 -14.3610000 -35.1030000
   9.3120000 -12.8800000 -34.1170000  10.0680000 -10.7790000 -37.3630000
   9.6890000 -10.0750000 -38.3030000  11.2910000 -11.3020000 -37.2930000
  11.5560000 -11.8620000 -36.4960000  12.2830000 -11.0930000 -38.3450000
  12.6700000 -10.0760000 -38.2830000  13.4870000 -12.0180000 -38.1170000
  13.5270000 -12.3110000 -37.0680000  13.3850000 -12.9080000 -38.7380000
  14.8440000 -11.4050000 -38.4520000  15.0100000 -10.5270000 -37.8280000
  15.6300000 -12.1370000 -38.2650000  14.9390000 -10.9730000 -39.9100000
  14.8290000 -11.8440000 -40.5560000  14.1480000 -10.2560000 -40.1290000
  16.2850000 -10.3140000 -40.2150000  16.4490000  -9.4860000 -39.5260000
  17.0840000 -11.0470000 -40.0980000  16.3510000  -9.7770000 -41.6050000
  15.6280000  -9.0840000 -41.7330000  17.2540000  -9.3530000 -41.7600000
  16.2150000 -10.5300000 -42.2640000  11.6020000 -11.4200000 -39.6780000
  10.6610000 -12.2150000 -39.7170000  12.0610000 -10.8060000 -40.7630000
  12.8370000 -10.1630000 -40.6900000  11.4560000 -11.0490000 -42.0700000
  10.4380000 -10.6590000 -42.0780000  12.1180000 -10.1680000 -43.1350000
  12.0300000  -9.1210000 -42.8470000  13.1720000 -10.4330000 -43.2230000
  11.4900000 -10.3190000 -44.5120000  11.8410000  -9.5170000 -45.1620000
  11.7740000 -11.2810000 -44.9380000   9.9710000 -10.2560000 -44.4670000
   9.3230000 -11.3480000 -44.8590000   9.3880000  -9.2410000 -44.0790000
   8.3790000  -9.2160000 -44.0550000   9.9200000  -8.4340000 -43.7850000
  11.5220000 -12.5200000 -42.4950000  10.5340000 -13.0830000 -42.9760000
  12.6870000 -13.1370000 -42.3210000  13.4720000 -12.6340000 -41.9330000
  12.8390000 -14.5330000 -42.6860000  12.1560000 -14.7720000 -43.5010000
  13.8650000 -14.7160000 -43.0070000  12.5250000 -15.4200000 -41.4980000
  13.4300000 -15.9970000 -40.8910000  11.2400000 -15.5250000 -41.1640000
  10.5370000 -15.0350000 -41.6990000  10.8000000 -16.3370000 -40.0320000
  11.5940000 -16.3830000 -39.2870000   9.6470000 -15.6380000 -39.2710000
   8.7880000 -15.5280000 -39.9330000   9.2040000 -16.4680000 -38.0720000
   8.3930000 -15.9550000 -37.5540000   8.8570000 -17.4440000 -38.4130000
  10.0440000 -16.5990000 -37.3900000  10.0920000 -14.3590000 -38.8050000
  10.1980000 -13.7650000 -39.5520000  10.3430000 -17.7270000 -40.4720000
  10.1530000 -17.9840000 -41.6630000  10.1750000 -18.6220000 -39.5030000
  10.3420000 -18.3630000 -38.5410000   9.7500000 -19.9890000 -39.7820000
   9.5900000 -20.1090000 -40.8530000  10.8790000 -20.9670000 -39.4620000
  11.1110000 -20.9200000 -38.3980000  10.5680000 -21.9790000 -39.7210000
  12.1620000 -20.6840000 -40.2150000  11.9790000 -20.7600000 -41.2870000
  12.5090000 -19.6790000 -39.9770000  13.2660000 -21.6530000 -39.8610000
  13.5870000 -21.7750000 -38.6590000  13.8130000 -22.2870000 -40.7870000
   8.5150000 -20.3700000 -38.9800000   8.2440000 -19.8000000 -37.9230000
   7.7700000 -21.3400000 -39.5040000   8.0360000 -21.7630000 -40.3820000
   6.5610000 -21.8340000 -38.8590000   5.7130000 -21.2160000 -39.1540000
   6.2280000 -23.2320000 -39.3940000   5.4580000 -23.6860000 -38.7710000
   5.8650000 -23.1530000 -40.4190000   7.4230000 -24.1870000 -39.4080000
   8.2140000 -23.7710000 -40.0320000   7.7940000 -24.3200000 -38.3920000
   7.0590000 -25.5640000 -39.9620000   6.5680000 -25.4490000 -40.9280000
   7.9650000 -26.1580000 -40.0830000   6.1130000 -26.3160000 -39.0300000
   6.5800000 -26.4290000 -38.0510000   5.1830000 -25.7570000 -38.9260000
   5.7760000 -27.6750000 -39.5350000   6.6210000 -28.2200000 -39.6250000
   5.1500000 -28.1310000 -38.8850000   5.3280000 -27.5980000 -40.4360000
   6.7360000 -21.8800000 -37.3400000   5.9810000 -21.2470000 -36.6010000
   7.7440000 -22.6190000 -36.8870000   8.3480000 -23.1020000 -37.5370000
   8.0210000 -22.7660000 -35.4610000   7.3670000 -23.5300000 -35.0400000
   9.3910000 -23.4000000 -35.2600000   9.5900000 -23.5060000 -34.1940000
   9.4100000 -24.3820000 -35.7320000  10.1550000 -22.7660000 -35.7100000
   7.9500000 -21.4410000 -34.7110000   7.2240000 -21.3190000 -33.7240000
   8.7020000 -20.4530000 -35.1880000   9.2660000 -20.6010000 -36.0120000
   8.7440000 -19.1390000 -34.5550000   9.0930000 -19.2410000 -33.5280000
   9.8460000 -18.2810000 -35.1890000   9.5760000 -18.0440000 -36.2180000
   9.9600000 -17.3570000 -34.6220000  11.1990000 -18.9860000 -35.2110000
  11.5990000 -19.5440000 -34.1670000  11.8680000 -18.9790000 -36.2690000
   7.4010000 -18.4140000 -34.6400000   7.0390000 -17.6540000 -33.7380000
   6.6650000 -18.6510000 -35.7220000   7.0060000 -19.2770000 -36.4380000
   5.3620000 -18.0240000 -35.9060000   5.4520000 -16.9480000 -35.7570000
   4.8910000 -18.1570000 -37.3630000   4.8390000 -19.2120000 -37.6340000
   3.4960000 -17.5790000 -37.5330000   3.1830000 -17.6840000 -38.5720000
   2.7990000 -18.1150000 -36.8880000   3.5040000 -16.5230000 -37.2610000
   5.8020000 -17.4600000 -38.2210000   6.6180000 -17.9600000 -38.2960000
   4.3360000 -18.6740000 -34.9830000   3.3650000 -18.0420000 -34.5680000
   4.5580000 -19.9420000 -34.6640000   5.3650000 -20.4220000 -35.0350000
   3.6580000 -20.6700000 -33.7810000   2.6290000 -20.5270000 -34.1120000
   3.9070000 -22.1770000 -33.8850000   4.9380000 -22.3950000 -33.6080000
   3.2310000 -22.7050000 -33.2120000   3.6880000 -22.7430000 -35.2740000
   2.6600000 -22.5580000 -35.5840000   4.3700000 -22.2620000 -35.9750000
   3.9320000 -24.2380000 -35.3410000   5.0660000 -24.6780000 -35.0310000
   2.9870000 -24.9720000 -35.7080000   3.8970000 -20.2190000 -32.3510000
   2.9570000 -20.0730000 -31.5700000   5.1650000 -20.0000000 -32.0140000
   5.8990000 -20.1340000 -32.6950000   5.5290000 -19.5660000 -30.6750000
   5.2720000 -20.3450000 -29.9570000   7.0410000 -19.4340000 -30.5450000
   7.4100000 -18.7290000 -31.2900000   7.2900000 -19.0710000 -29.5480000
   7.7730000 -20.7330000 -30.7490000   7.2110000 -21.5440000 -30.2860000
   7.8780000 -20.9280000 -31.8160000   9.1560000 -20.7160000 -30.1400000
   9.9610000 -21.6130000 -30.4740000   9.4300000 -19.8120000 -29.3210000
   4.8770000 -18.2390000 -30.3400000   4.1420000 -18.1400000 -29.3570000
   5.1520000 -17.2250000 -31.1570000   5.7690000 -17.3640000 -31.9440000
   4.5740000 -15.9070000 -30.9360000   5.0520000 -15.4400000 -30.0750000
   4.9110000 -14.9600000 -32.0830000   5.9870000 -14.7910000 -32.1110000
   4.5890000 -15.4010000 -33.0260000   4.2290000 -13.6030000 -31.9460000
   3.1480000 -13.7330000 -31.9880000   4.5040000 -13.1520000 -30.9920000
   4.6590000 -12.4100000 -33.2280000   6.2170000 -11.8400000 -32.6260000
   6.6200000 -11.0930000 -33.3090000   6.0850000 -11.3960000 -31.6390000
   6.9090000 -12.6790000 -32.5570000   3.0700000 -16.0400000 -30.8350000
   2.4290000 -15.3820000 -30.0150000   2.5120000 -16.9040000 -31.6780000
   3.0890000 -17.4220000 -32.3250000   1.0750000 -17.1340000 -31.7020000
   0.5640000 -16.2130000 -31.9820000   0.7180000 -18.0530000 -32.8730000
   1.4390000 -17.9130000 -33.6790000   0.7420000 -19.0910000 -32.5410000
  -0.6610000 -17.7960000 -33.4510000  -0.7230000 -18.2280000 -34.4500000
  -1.4150000 -18.2530000 -32.8100000  -1.0280000 -16.0150000 -33.5780000
   0.1330000 -15.4800000 -34.8530000   0.0140000 -14.4110000 -35.0280000
   1.1530000 -15.6830000 -34.5250000  -0.0660000 -16.0230000 -35.7770000
   0.6100000 -17.7290000 -30.3690000  -0.4750000 -17.4110000 -29.8860000
   1.4350000 -18.5840000 -29.7730000   2.3110000 -18.8300000 -30.2120000
   1.0890000 -19.1750000 -28.4850000   0.1040000 -19.6380000 -28.5500000
   2.0160000 -20.3520000 -28.1570000   3.0490000 -20.0050000 -28.1280000
   1.7460000 -20.7680000 -27.1860000   1.9590000 -21.4960000 -29.1630000
   0.9900000 -21.9900000 -29.0970000   2.0980000 -21.1020000 -30.1700000
   3.0500000 -22.5200000 -28.8830000   3.9250000 -22.0160000 -28.4710000
   2.6840000 -23.2550000 -28.1670000   3.4690000 -23.2360000 -30.0880000
   2.7500000 -23.3650000 -30.7860000   4.7020000 -23.6990000 -30.2850000
   5.6320000 -23.5240000 -29.3540000   6.5670000 -23.8750000 -29.5020000
   5.4040000 -23.0400000 -28.4970000   5.0150000 -24.3240000 -31.4140000
   5.9530000 -24.6720000 -31.5550000   4.3160000 -24.4510000 -32.1310000
   1.2490000 -18.0730000 -27.4370000   0.4200000 -17.9240000 -26.5380000
   2.3280000 -17.3060000 -27.5600000   2.9910000 -17.4830000 -28.3010000
   2.5960000 -16.1980000 -26.6500000   2.8350000 -16.5890000 -25.6610000
   3.8540000 -15.4490000 -27.1030000   4.7330000 -16.0650000 -26.9110000
   3.7860000 -15.2360000 -28.1700000   4.0980000 -14.1140000 -26.4080000
   3.2750000 -13.4340000 -26.6270000   4.1620000 -14.2710000 -25.3310000
   5.3900000 -13.4550000 -26.8660000   5.8680000 -13.8090000 -27.9630000
   5.9220000 -12.5790000 -26.1480000   1.3900000 -15.2630000 -26.6630000
   0.8710000 -14.8830000 -25.6150000   0.9400000 -14.9130000 -27.8650000
   1.3960000 -15.2610000 -28.6960000  -0.2060000 -14.0300000 -28.0380000
   0.0680000 -13.0170000 -27.7440000  -0.5180000 -13.8780000 -29.5190000
  -1.3760000 -13.2170000 -29.6440000   0.3450000 -13.4530000 -30.0310000
  -0.7480000 -14.8550000 -29.9450000  -1.4180000 -14.5900000 -27.3070000
  -2.1850000 -13.8490000 -26.6970000  -1.5730000 -15.9090000 -27.3790000
  -0.9040000 -16.4690000 -27.8880000  -2.6820000 -16.6110000 -26.7480000
  -3.6250000 -16.2190000 -27.1300000  -2.7210000 -18.0630000 -27.2330000
  -2.7390000 -18.0820000 -28.3230000  -1.8360000 -18.5900000 -26.8760000
  -3.9350000 -18.8310000 -26.7450000  -3.9630000 -18.8130000 -25.6560000
  -4.8400000 -18.3690000 -27.1390000  -3.9320000 -20.2850000 -27.1820000
  -4.8700000 -21.0310000 -26.8800000  -2.8750000 -20.6990000 -27.8920000
  -2.8230000 -21.6570000 -28.2080000  -2.1300000 -20.0530000 -28.1120000
  -2.6170000 -16.5840000 -25.2250000  -3.6420000 -16.4500000 -24.5570000
  -1.4150000 -16.7110000 -24.6730000  -0.5990000 -16.8210000 -25.2590000
  -1.2520000 -16.6930000 -23.2260000  -1.8330000 -17.5030000 -22.7840000
   0.1840000 -17.0690000 -22.8150000   0.8840000 -16.3460000 -23.2340000
   0.3590000 -16.8910000 -21.3060000   1.3770000 -17.1590000 -21.0240000
   0.1700000 -15.8520000 -21.0380000  -0.3450000 -17.5350000 -20.7800000
   0.4870000 -18.5100000 -23.2380000  -0.2610000 -19.1790000 -22.8120000
   0.4620000 -18.5830000 -24.3250000   1.8370000 -19.0100000 -22.7900000
   1.9750000 -20.0370000 -23.1280000   2.6180000 -18.3800000 -23.2150000
   1.8950000 -18.9760000 -21.7020000  -1.5770000 -15.3190000 -22.6580000
  -2.2600000 -15.2010000 -21.6410000  -1.0890000 -14.2800000 -23.3280000
  -0.5420000 -14.4300000 -24.1640000  -1.3220000 -12.9080000 -22.8870000
  -0.8460000 -12.7510000 -21.9190000  -0.5480000 -11.9260000 -23.7790000
  -0.7860000 -12.1190000 -24.8250000  -0.8300000 -10.9040000 -23.5260000
   0.9660000 -12.0140000 -23.6450000   1.2530000 -11.8060000 -22.6140000
   1.2980000 -13.0160000 -23.9190000   1.8470000 -10.8330000 -24.7100000
   1.4330000  -9.2930000 -23.9070000   1.9000000  -8.4660000 -24.4430000
   0.3510000  -9.1610000 -23.9090000   1.7950000  -9.3100000 -22.8790000
  -2.8090000 -12.5600000 -22.8960000  -3.2880000 -11.8090000 -22.0410000
  -3.5400000 -13.1130000 -23.8600000  -3.1050000 -13.7270000 -24.5340000
  -4.9680000 -12.8490000 -23.9640000  -5.1280000 -11.7940000 -24.1890000
  -5.5480000 -13.5440000 -25.1990000  -4.9290000 -13.3190000 -26.0680000
  -5.5650000 -14.6220000 -25.0360000  -6.9480000 -13.1220000 -25.5300000
  -8.0440000 -13.5220000 -24.7960000  -7.9250000 -14.1410000 -24.0070000
  -9.1360000 -12.9770000 -25.3030000 -10.0980000 -13.1780000 -24.8550000
  -8.7870000 -12.2370000 -26.3410000  -7.4250000 -12.3110000 -26.5060000
  -6.7460000 -11.8680000 -27.2200000  -5.7110000 -13.3140000 -22.7130000
  -6.7370000 -12.7410000 -22.3410000  -5.1910000 -14.3480000 -22.0570000
  -4.3450000 -14.7860000 -22.3940000  -5.8250000 -14.8670000 -20.8470000
  -6.8990000 -14.9610000 -21.0100000  -5.4270000 -16.3250000 -20.6290000
  -4.3760000 -16.4570000 -20.8850000  -5.5820000 -16.5920000 -19.5840000
  -6.2190000 -17.3070000 -21.4650000  -7.2690000 -17.2660000 -21.1760000
  -6.1220000 -17.0480000 -22.5190000  -5.7380000 -18.7360000 -21.2870000
  -6.3180000 -19.4390000 -20.3180000  -4.8450000 -19.1980000 -22.0020000
  -4.5360000 -20.1510000 -21.8720000  -4.4230000 -18.6240000 -22.7180000
  -5.5130000 -14.0650000 -19.5820000  -6.1980000 -14.2050000 -18.5680000
  -4.4940000 -13.2150000 -19.6490000  -3.9810000 -13.1090000 -20.5130000
  -4.0980000 -12.4270000 -18.4920000  -4.2760000 -13.0010000 -17.5830000
  -2.5720000 -12.3270000 -18.4570000  -2.2230000 -11.7810000 -19.3330000
  -2.2620000 -11.8000000 -17.5540000  -1.8850000 -13.7040000 -18.4570000
  -2.2530000 -14.2940000 -19.2960000  -0.3700000 -13.5560000 -18.4890000
   0.0920000 -14.5430000 -18.4880000  -0.0760000 -13.0180000 -19.3900000
  -0.0400000 -13.0000000 -17.6110000  -2.3260000 -14.4860000 -17.2260000
  -1.8410000 -15.4620000 -17.2220000  -2.0450000 -13.9380000 -16.3270000
  -3.4080000 -14.6180000 -17.2470000  -4.7350000 -11.0360000 -18.4040000
  -4.6820000 -10.2370000 -19.3400000  -5.3540000 -10.7630000 -17.2650000
  -5.3900000 -11.4560000 -16.5310000  -5.9940000  -9.4810000 -17.0290000
  -5.7800000  -8.8090000 -17.8600000  -7.5150000  -9.6310000 -17.0480000
  -7.8460000  -9.8510000 -18.0630000  -7.8090000 -10.4450000 -16.3860000
  -8.2270000  -8.3760000 -16.5870000  -7.8420000  -7.2760000 -17.0430000
  -9.1750000  -8.4930000 -15.7700000  -5.5360000  -8.9750000 -15.6730000
  -6.1340000  -9.3030000 -14.6450000  -4.4680000  -8.1800000 -15.6780000
  -4.0280000  -7.9310000 -16.5520000  -3.9020000  -7.6470000 -14.4420000
  -4.6780000  -7.5960000 -13.6790000  -2.8970000  -8.6600000 -13.8710000
  -3.3440000  -9.6540000 -13.8690000  -1.9980000  -8.6670000 -14.4870000
  -2.4740000  -8.3430000 -12.4430000  -1.3230000  -7.7010000 -12.2950000
  -3.1740000  -8.6750000 -11.4870000  -2.8790000  -8.4570000 -10.5460000
  -4.0430000  -9.1650000 -11.6440000  -3.2040000  -6.3050000 -14.7180000
  -2.6410000  -6.0830000 -15.7910000  -3.2320000  -5.3930000 -13.7430000
  -3.9790000  -5.4870000 -12.4800000  -3.5300000  -5.9780000 -11.6170000
  -4.8480000  -6.0680000 -12.7880000  -4.3240000  -4.0640000 -12.2300000
  -4.5730000  -3.8730000 -11.1860000  -5.1550000  -3.7230000 -12.8470000
  -3.0510000  -3.3540000 -12.6120000  -2.2920000  -3.4360000 -11.8340000
  -3.2210000  -2.2960000 -12.8120000  -2.6050000  -4.0780000 -13.8800000
  -2.9690000  -3.5940000 -14.7860000  -1.0770000  -4.1400000 -13.9730000
  -0.4460000  -3.3220000 -14.6420000  -0.4870000  -5.1250000 -13.3050000
  -1.0460000  -5.8080000 -12.8150000   0.9650000  -5.2540000 -13.2550000
   1.4200000  -4.2660000 -13.3180000   1.3430000  -5.6340000 -11.8280000
   1.0430000  -6.6640000 -11.6340000   2.4210000  -5.5400000 -11.7000000
   0.6440000  -4.7200000 -10.8480000  -0.3600000  -5.1910000 -10.0070000
  -0.6150000  -6.2400000 -10.0060000  -1.0530000  -4.3270000  -9.1550000
  -1.8290000  -4.7120000  -8.5110000  -0.7370000  -2.9780000  -9.1440000
  -1.4080000  -2.1060000  -8.3140000  -2.0650000  -2.5890000  -7.8060000
   0.2580000  -2.4920000  -9.9680000   0.5060000  -1.4410000  -9.9590000
   0.9420000  -3.3610000 -10.8120000   1.7180000  -2.9610000 -11.4480000
   1.5940000  -6.1880000 -14.2840000   2.6620000  -6.7680000 -14.0610000
   0.9300000  -6.2890000 -15.4310000   0.0750000  -5.7690000 -15.5670000
   1.3710000  -7.1270000 -16.5390000   2.4050000  -7.4310000 -16.3760000
   0.5840000  -8.4610000 -16.5350000  -0.4840000  -8.2530000 -16.5950000
   0.8340000  -9.2340000 -17.8150000   0.2720000 -10.1680000 -17.7920000
   0.5120000  -8.6380000 -18.6690000   1.8980000  -9.4530000 -17.9060000
   0.9720000  -9.2790000 -15.3000000   2.0250000  -9.5530000 -15.3610000
   0.8030000  -8.6840000 -14.4020000   0.1920000 -10.5640000 -15.1300000
   0.5310000 -11.0790000 -14.2310000  -0.8700000 -10.3360000 -15.0380000
   0.3520000 -11.2040000 -15.9980000   1.1020000  -6.3690000 -17.8450000
   0.0200000  -5.8150000 -18.0260000   2.0790000  -6.3320000 -18.7460000
   2.9620000  -6.7830000 -18.5530000   1.8970000  -5.6430000 -20.0230000
   1.8000000  -4.5720000 -19.8480000   3.1530000  -5.7430000 -20.9140000
   3.4820000  -6.7810000 -20.9640000   2.8350000  -5.2350000 -22.3090000
   3.7250000  -5.3080000 -22.9340000   2.0370000  -5.8380000 -22.7420000
   2.5150000  -4.1950000 -22.2530000   4.2880000  -4.9380000 -20.3070000
   5.1700000  -5.0150000 -20.9430000   3.9900000  -3.8930000 -20.2250000
   4.5210000  -5.3270000 -19.3160000   0.7360000  -6.2820000 -20.7660000
   0.7300000  -7.4880000 -20.9990000  -0.2500000  -5.4810000 -21.1420000
  -0.2010000  -4.4920000 -20.9440000  -1.4120000  -6.0100000 -21.8430000
  -1.7380000  -6.9320000 -21.3620000  -2.6340000  -5.1250000 -21.5940000
  -2.3770000  -4.0850000 -21.7960000  -3.4460000  -5.4330000 -22.2520000
  -3.1440000  -5.2020000 -20.1730000  -3.0180000  -6.2170000 -19.7960000
  -2.5810000  -4.5100000 -19.5460000  -4.6130000  -4.8380000 -20.0890000
  -4.7350000  -3.7720000 -20.2810000  -5.1720000  -5.4070000 -20.8320000
  -5.1560000  -5.1390000 -18.7680000  -5.7980000  -5.9180000 -18.7320000
  -4.8550000  -4.4630000 -17.6620000  -4.0120000  -3.4360000 -17.7160000
  -3.7850000  -2.9240000 -16.8750000  -3.5980000  -3.1680000 -18.5980000
  -5.3940000  -4.8150000 -16.5020000  -5.1650000  -4.3020000 -15.6630000
  -6.0330000  -5.5960000 -16.4580000  -1.2230000  -6.1920000 -23.3360000
  -0.5040000  -5.4330000 -23.9860000  -1.8700000  -7.2240000 -23.8650000
  -2.4200000  -7.8320000 -23.2750000  -1.8290000  -7.5360000 -25.2890000
  -0.8250000  -7.3550000 -25.6720000  -2.0950000  -9.0250000 -25.5160000
  -1.1810000  -9.5900000 -25.3320000  -2.8750000  -9.3630000 -24.8340000
  -2.5580000  -9.3910000 -26.9250000  -3.4700000  -8.8440000 -27.1620000
  -1.4330000  -9.1150000 -27.9120000  -1.7600000  -9.3750000 -28.9190000
  -1.1700000  -8.0580000 -27.8780000  -0.5620000  -9.7140000 -27.6470000
  -2.9800000 -10.8480000 -26.9700000  -3.3090000 -11.1010000 -27.9780000
  -2.1360000 -11.4800000 -26.6950000  -3.7990000 -11.0110000 -26.2700000
  -2.9380000  -6.7430000 -25.9560000  -4.0800000  -6.8030000 -25.5210000
  -2.6170000  -5.9900000 -26.9950000  -1.6590000  -5.9480000 -27.3110000
  -3.6580000  -5.2350000 -27.6640000  -4.3250000  -4.7980000 -26.9210000
  -3.0880000  -4.0040000 -28.3640000  -2.4030000  -4.3180000 -29.1520000
  -4.1930000  -3.2690000 -29.1110000  -3.7760000  -2.3920000 -29.6070000
  -4.6320000  -3.9330000 -29.8560000  -4.9630000  -2.9550000 -28.4060000
  -2.4380000  -3.0900000 -27.3200000  -1.5930000  -3.6040000 -26.8620000
  -2.0890000  -2.1770000 -27.8030000  -3.3670000  -2.6870000 -26.2200000
  -2.8400000  -2.0410000 -25.5170000  -4.2170000  -2.1490000 -26.6400000
  -3.7220000  -3.5760000 -25.6990000  -4.3210000  -6.1440000 -28.6840000
  -5.5410000  -6.1320000 -28.8580000  -3.4950000  -6.9490000 -29.3360000
  -2.5040000  -6.9210000 -29.1410000  -3.9690000  -7.8770000 -30.3300000
  -4.3880000  -8.7550000 -29.8380000  -4.7380000  -7.3990000 -30.9370000
  -2.7900000  -8.2700000 -31.1900000  -1.6610000  -7.8390000 -30.9410000
  -3.0480000  -9.1010000 -32.1920000  -3.9870000  -9.4440000 -32.3350000
  -2.0040000  -9.5390000 -33.1030000  -1.0290000  -9.2810000 -32.6900000
  -1.9410000 -11.0820000 -33.2070000  -1.2200000 -11.3660000 -33.9730000
  -1.5310000 -11.6720000 -31.8690000  -1.4880000 -12.7580000 -31.9480000
  -0.5500000 -11.2900000 -31.5880000  -2.2600000 -11.3920000 -31.1090000
  -3.2930000 -11.6380000 -33.6340000  -3.2340000 -12.7240000 -33.7030000
  -4.0490000 -11.3620000 -32.8990000  -3.5650000 -11.2270000 -34.6060000
  -2.3330000  -8.9520000 -34.4640000  -3.5000000  -8.7490000 -34.7920000
  -1.3030000  -8.6590000 -35.2440000  -0.3610000  -8.8340000 -34.9240000
  -1.5120000  -8.0880000 -36.5580000  -2.5770000  -8.0850000 -36.7880000
  -1.1490000  -6.6040000 -36.5650000  -1.6880000  -6.0940000 -35.7670000
  -0.0760000  -6.4910000 -36.4080000  -1.5660000  -5.7870000 -38.1190000
  -2.8810000  -6.0410000 -38.0630000  -0.6850000  -8.8220000 -37.5900000
   0.5410000  -8.8870000 -37.5040000  -1.3750000  -9.3760000 -38.5740000
  -2.3810000  -9.2870000 -38.5980000  -0.7250000 -10.1180000 -39.6370000
   0.2570000 -10.4500000 -39.3010000  -1.4960000 -11.4090000 -39.8810000
  -1.5790000 -11.9650000 -38.9470000  -2.4930000 -11.1730000 -40.2520000
  -0.8640000 -12.3390000 -40.8880000  -0.9500000 -11.9080000 -41.8850000
   0.1890000 -12.4800000 -40.6430000  -1.5400000 -13.6920000 -40.8910000
  -1.6000000 -14.3630000 -39.8580000  -2.0550000 -14.1020000 -42.0490000
  -2.5180000 -14.9980000 -42.1070000  -1.9830000 -13.5170000 -42.8690000
  -0.7160000  -9.2560000 -40.8890000  -1.7390000  -9.1090000 -41.5560000
   0.4330000  -8.6690000 -41.1960000   1.2450000  -8.8120000 -40.6130000
   0.5430000  -7.8130000 -42.3710000  -0.3790000  -7.8690000 -42.9500000
   0.5670000  -6.3620000 -41.9480000   0.6490000  -5.7270000 -42.8300000
  -0.3530000  -6.1230000 -41.4140000   1.4220000  -6.1880000 -41.2940000
   1.7950000  -8.1480000 -43.1640000   1.9200000  -9.2550000 -43.6870000
   2.7130000  -7.1910000 -43.2630000   2.5520000  -6.2910000 -42.8350000
   3.9610000  -7.4190000 -43.9850000   3.7420000  -7.8400000 -44.9660000
   4.6930000  -6.1030000 -44.2560000   5.5260000  -6.2830000 -44.9360000
   4.0040000  -5.3900000 -44.7080000   5.2640000  -5.4470000 -43.0120000
   5.4600000  -6.2080000 -42.2570000   6.1940000  -4.9380000 -43.2640000
   4.3280000  -4.4280000 -42.4100000   3.1100000  -4.6950000 -42.3430000
   4.8120000  -3.3580000 -41.9960000   4.8410000  -8.3030000 -43.1130000
   5.9810000  -8.6230000 -43.4700000   4.2970000  -8.6890000 -41.9620000
   3.3590000  -8.4000000 -41.7250000   5.0050000  -9.5270000 -41.0040000
   5.4070000 -10.4020000 -41.5140000   6.2490000  -8.8120000 -40.5070000
   6.7720000  -9.4460000 -39.7910000   6.9060000  -8.5980000 -41.3500000
   5.9630000  -7.8780000 -40.0230000   4.0910000  -9.8360000 -39.8320000
   3.0980000  -9.1380000 -39.6130000   4.4130000 -10.8910000 -39.0870000
   5.2170000 -11.4520000 -39.3270000   3.6140000 -11.2460000 -37.9240000
   2.5570000 -11.2370000 -38.1920000   3.8830000 -12.6890000 -37.5050000
   3.8060000 -13.3410000 -38.3750000   4.8850000 -12.7640000 -37.0820000
   2.9040000 -13.2140000 -36.4540000   3.0440000 -12.6680000 -35.5210000
   1.4850000 -13.1070000 -36.9910000   0.7840000 -13.4800000 -36.2440000
   1.2580000 -12.0640000 -37.2130000   1.3950000 -13.6990000 -37.9010000
   3.2490000 -14.6490000 -36.0970000   2.5480000 -15.0160000 -35.3480000
   3.1850000 -15.2710000 -36.9900000   4.2620000 -14.6910000 -35.6970000
   4.0520000 -10.2780000 -36.8270000   5.2480000 -10.1050000 -36.5850000
   3.0890000  -9.6440000 -36.1690000   2.1210000  -9.8390000 -36.3790000
   3.4110000  -8.6650000 -35.1410000   4.4740000  -8.7200000 -34.9060000
   3.2850000  -7.2580000 -35.7220000   2.2400000  -7.0520000 -35.9530000
   3.6460000  -6.5300000 -34.9950000   4.0750000  -7.0490000 -36.9950000
   5.1410000  -7.0440000 -36.7650000   3.8580000  -7.8570000 -37.6940000
   3.6550000  -5.4880000 -37.7810000   1.9370000  -5.7730000 -38.1490000
   1.5200000  -4.8950000 -38.6430000   1.8440000  -6.6370000 -38.8070000
   1.3930000  -5.9610000 -37.2230000   2.5530000  -8.7590000 -33.8940000
   1.3280000  -8.8950000 -33.9670000   3.2150000  -8.6720000 -32.7450000
   4.2200000  -8.5720000 -32.7480000   2.5420000  -8.7160000 -31.4600000
   1.6070000  -9.2680000 -31.5580000   3.3680000  -9.5230000 -30.4610000
   4.2330000  -9.9520000 -30.9670000   3.7050000  -8.8700000 -29.6560000
   2.6350000 -10.6830000 -29.7980000   2.3740000 -11.4260000 -30.5510000
   3.4920000 -11.2610000 -28.6810000   2.9640000 -12.0900000 -28.2090000
   4.4350000 -11.6190000 -29.0940000   3.6910000 -10.4880000 -27.9380000
   1.3120000 -10.1820000 -29.2540000   0.7800000 -11.0050000 -28.7770000
   1.4940000  -9.3950000 -28.5220000   0.7100000  -9.7850000 -30.0710000
   2.4140000  -7.2780000 -30.9770000   3.4080000  -6.6470000 -30.6170000
   1.1880000  -6.7620000 -30.9830000   0.4050000  -7.3230000 -31.2870000
   0.9290000  -5.3940000 -30.5610000   1.8050000  -4.7780000 -30.7660000
  -0.1660000  -4.7390000 -31.4340000  -1.1010000  -5.2860000 -31.3150000
  -0.3650000  -3.2890000 -31.0240000  -1.1380000  -2.8380000 -31.6460000
  -0.6690000  -3.2450000 -29.9780000   0.5690000  -2.7430000 -31.1540000
   0.2100000  -4.8300000 -32.9000000  -0.5690000  -4.3650000 -33.5050000
   1.1550000  -4.3130000 -33.0660000   0.3140000  -5.8770000 -33.1850000
   0.4710000  -5.3770000 -29.1150000  -0.5490000  -5.9640000 -28.7820000
   1.2210000  -4.7050000 -28.2530000   2.0540000  -4.2300000 -28.5710000
   0.8520000  -4.6460000 -26.8480000  -0.1600000  -5.0300000 -26.7210000
   1.6500000  -5.6950000 -26.0660000   1.5110000  -5.5350000 -24.9970000
   1.2990000  -6.6920000 -26.3320000   3.1520000  -5.6860000 -26.3130000
   3.3510000  -5.3560000 -27.3330000   3.6320000  -5.0050000 -25.6110000
   3.9300000  -7.3280000 -26.1050000   4.7720000  -7.4820000 -27.6770000
   5.3000000  -8.4350000 -27.7150000   4.0430000  -7.4390000 -28.4860000
   5.4860000  -6.6660000 -27.7890000   1.0430000  -3.2490000 -26.2660000
   1.7550000  -2.4280000 -26.8360000   0.4030000  -2.9670000 -25.1380000
  -0.1690000  -3.6700000 -24.6920000   0.5300000  -1.6430000 -24.5490000
   0.0100000  -0.9160000 -25.1730000  -0.2770000  -1.5350000 -23.2470000
  -0.1660000  -0.5330000 -22.8320000  -1.3300000  -1.7280000 -23.4540000
   0.1150000  -2.4940000 -22.1390000  -0.0480000  -3.5190000 -22.4710000
   1.1680000  -2.3550000 -21.8930000  -0.6990000  -2.2690000 -20.8780000
  -0.5880000  -3.0740000 -19.9310000  -1.4510000  -1.2740000 -20.8360000
   1.9830000  -1.2360000 -24.3190000   2.8780000  -2.0790000 -24.1880000
   2.1960000   0.0740000 -24.2950000   1.4210000   0.7140000 -24.3930000
   3.5150000   0.6720000 -24.1310000   4.2720000   0.0010000 -24.5370000
   3.6130000   1.9000000 -25.0380000   3.5880000   1.5850000 -26.0810000
   2.7740000   2.5660000 -24.8400000   4.8740000   2.7250000 -24.8630000
   4.6570000   3.7720000 -25.0760000   5.2310000   2.6300000 -23.8380000
   6.1380000   2.1560000 -25.9730000   7.2320000   3.5620000 -25.9930000
   8.0780000   3.3560000 -26.6490000   6.6940000   4.4370000 -26.3590000
   7.5950000   3.7550000 -24.9830000   3.8280000   1.0930000 -22.6940000
   2.9730000   1.6320000 -21.9940000   5.0520000   0.8260000 -22.2550000
   5.7040000   0.3310000 -22.8470000   5.4990000   1.2300000 -20.9210000
   4.6670000   1.6790000 -20.3790000   5.8720000   0.0190000 -20.0640000
   6.1990000   0.3560000 -19.0800000   5.0040000  -0.6310000 -19.9540000
   6.6790000  -0.5330000 -20.5460000   6.7210000   2.0990000 -21.1910000
   7.8580000   1.6160000 -21.2150000   6.4440000   3.3830000 -21.4220000
   5.4880000   3.7080000 -21.3870000   7.4670000   4.3720000 -21.7310000
   7.8580000   4.1910000 -22.7320000   7.0330000   5.3710000 -21.6870000
   8.6840000   4.4300000 -20.8360000   9.7990000   4.6410000 -21.3150000
   8.4660000   4.2510000 -19.5360000   7.5270000   4.0920000 -19.1980000
   9.5620000   4.2800000 -18.5820000   9.9500000   5.2960000 -18.5050000
   9.2030000   3.9530000 -17.6060000  10.7190000   3.3800000 -18.9650000
  11.8800000   3.7490000 -18.7800000  10.4190000   2.2000000 -19.5000000
   9.4530000   1.9390000 -19.6370000  11.4840000   1.2920000 -19.8840000
  11.1810000   0.7280000 -20.7660000  12.3850000   1.8630000 -20.1110000
  11.8290000   0.2970000 -18.7940000  11.1570000   0.2490000 -17.7660000
  12.8860000  -0.5070000 -18.9880000  13.7130000  -0.4960000 -20.2080000
  14.4440000   0.2970000 -20.3630000  12.9510000  -0.4130000 -20.9830000
  14.3380000  -1.8660000 -20.1870000  15.2610000  -1.9080000 -20.7660000
  13.6630000  -2.6340000 -20.5660000  14.6170000  -2.0780000 -18.7270000
  15.5030000  -1.5350000 -18.3980000  14.7550000  -3.1320000 -18.4870000
  13.3610000  -1.5280000 -18.0450000  12.6010000  -2.3010000 -17.9320000
  13.6700000  -1.0040000 -16.6450000  14.2680000   0.0610000 -16.4850000
  13.2810000  -1.7810000 -15.6390000  12.8040000  -2.6510000 -15.8280000
  13.5110000  -1.4360000 -14.2440000  12.8930000  -0.5800000 -13.9740000
  12.9550000  -2.5380000 -13.3350000  11.8870000  -2.6560000 -13.5180000
  13.4650000  -3.4770000 -13.5480000  13.1060000  -2.3030000 -11.8230000
  14.1630000  -2.3100000 -11.5570000  12.4070000  -0.9920000 -11.4440000
  12.5110000  -0.8210000 -10.3730000  12.8630000  -0.1660000 -11.9900000
  11.3490000  -1.0560000 -11.7000000  12.5030000  -3.4680000 -11.0340000
  12.6200000  -3.2830000  -9.9660000  11.4430000  -3.5590000 -11.2730000
  13.0160000  -4.3920000 -11.3000000  14.9900000  -1.2100000 -13.9020000
  15.3330000  -0.2340000 -13.2310000  15.8640000  -2.1000000 -14.3690000
  15.5460000  -2.8650000 -14.9470000  17.2840000  -1.9860000 -14.0560000
  17.4220000  -2.0220000 -12.9750000  18.0130000  -3.2900000 -14.4090000
  19.0350000  -3.2490000 -14.0320000  17.4920000  -4.1330000 -13.9540000
  18.1050000  -3.5790000 -15.8740000  17.1560000  -3.1620000 -16.7820000
  17.4810000  -3.6020000 -17.9850000  16.8520000  -3.3720000 -18.8320000
  18.6060000  -4.2920000 -17.8900000  19.1510000  -4.7750000 -18.5900000
  19.0180000  -4.2900000 -16.5800000  19.8700000  -4.7240000 -16.0780000
  17.9940000  -0.7700000 -14.6510000  18.7100000  -0.0720000 -13.9400000
  17.8020000  -0.5000000 -15.9390000  17.2180000  -1.1040000 -16.5000000
  18.4360000   0.6710000 -16.5390000  19.5180000   0.5940000 -16.4310000
  18.1840000   0.7130000 -18.0440000  17.1480000   0.4410000 -18.2470000
  18.3750000   1.7190000 -18.4170000  19.0620000  -0.2360000 -18.8400000
  20.1070000   0.0510000 -18.7240000  18.9220000  -1.2540000 -18.4750000
  18.7120000  -0.2010000 -20.3240000  17.6400000  -0.3560000 -20.4490000
  18.9900000   0.7670000 -20.7410000  19.4590000  -1.2940000 -21.0780000
  20.5210000  -1.0520000 -21.1120000  19.3210000  -2.2470000 -20.5680000
  18.9860000  -1.4600000 -22.4870000  18.1720000  -2.0580000 -22.5020000
  18.7460000  -0.5570000 -22.8710000  19.7190000  -1.8770000 -23.0420000
  17.8560000   1.9230000 -15.8930000  18.5210000   2.9460000 -15.7930000
  16.6130000   1.8170000 -15.4380000  16.1160000   0.9420000 -15.5260000
  15.9110000   2.9240000 -14.8030000  15.9350000   3.7940000 -15.4590000
  14.4290000   2.5700000 -14.6520000  13.9990000   2.3780000 -15.6350000
  14.3290000   1.6790000 -14.0320000  13.6060000   3.6540000 -14.0100000
  13.0680000   4.6800000 -14.7680000  13.2210000   4.6990000 -15.8370000
  12.3300000   5.6920000 -14.1700000  11.9150000   6.4860000 -14.7730000
  12.1240000   5.6860000 -12.8000000  11.5510000   6.4760000 -12.3370000
  12.6520000   4.6710000 -12.0330000  12.4940000   4.6600000 -10.9650000
  13.3900000   3.6590000 -12.6370000  13.7980000   2.8690000 -12.0230000
  16.4690000   3.3120000 -13.4330000  16.5210000   4.4920000 -13.0860000
  16.8770000   2.3190000 -12.6520000  16.8360000   1.3660000 -12.9840000
  17.3890000   2.5670000 -11.3120000  16.7720000   3.3190000 -10.8200000
  17.1020000   1.3490000 -10.4270000  17.5020000   0.4530000 -10.9010000
  17.5740000   1.4870000  -9.4540000  15.6100000   1.1060000 -10.1790000
  15.0800000   1.0940000 -11.1310000  15.4040000  -0.1800000  -9.3920000
  14.3380000  -0.3370000  -9.2250000  15.8110000  -1.0200000  -9.9550000
  15.9150000  -0.1050000  -8.4320000  15.0300000   2.2900000  -9.4280000
  13.9680000   2.1220000  -9.2490000  15.5450000   2.4040000  -8.4740000
  15.1590000   3.1960000 -10.0210000  18.8730000   2.9360000 -11.2300000
  19.3370000   3.4270000 -10.1960000  19.6130000   2.7000000 -12.3100000
  19.1890000   2.3000000 -13.1350000  21.0420000   3.0070000 -12.3390000
  21.5800000   2.2960000 -11.7120000  21.6510000   2.7120000 -13.7230000
  20.9790000   3.0740000 -14.5010000  23.0020000   3.3980000 -13.8450000
  23.4300000   3.1870000 -14.8250000  22.8750000   4.4740000 -13.7280000
  23.6710000   3.0250000 -13.0690000  21.8070000   1.2110000 -13.9120000
  22.2380000   1.0110000 -14.8930000  22.4640000   0.8130000 -13.1390000
  20.8310000   0.7320000 -13.8400000  21.3510000   4.4620000 -11.9820000
  20.7680000   5.3880000 -12.5410000  22.2670000   4.6500000 -11.0420000
  22.7130000   3.8560000 -10.6050000  22.6390000   5.9900000 -10.6300000
  23.3650000   5.9330000  -9.8190000  23.0790000   6.5210000 -11.4740000
  21.5050000   6.8580000 -10.1260000  21.5220000   8.0720000 -10.3290000
  20.5200000   6.2570000  -9.4630000  20.5470000   5.2580000  -9.3150000
  19.3930000   7.0270000  -8.9430000  19.5740000   8.0900000  -9.1030000
  18.1470000   6.7710000  -9.7880000  18.0020000   5.6970000  -9.9060000
  17.2770000   7.2030000  -9.2930000  18.2090000   7.3670000 -11.1800000
  18.4270000   8.4330000 -11.1100000  18.9940000   6.8730000 -11.7530000
  16.8890000   7.1840000 -11.9020000  16.6910000   6.1200000 -12.0350000
  16.0880000   7.6320000 -11.3140000  16.9060000   7.8410000 -13.2660000
  17.0550000   8.9150000 -13.1510000  17.7180000   7.4240000 -13.8610000
  15.6230000   7.6160000 -13.9910000  15.4100000   6.6290000 -14.0030000
  14.8800000   8.1140000 -13.5230000  15.7080000   7.9530000 -14.9400000
  19.0690000   6.7700000  -7.4710000  17.9240000   6.9330000  -7.0440000
  20.0730000   6.3830000  -6.6940000  20.9960000   6.2620000  -7.0850000
  19.8610000   6.1290000  -5.2770000  19.1760000   5.2890000  -5.1560000
  21.1340000   5.5730000  -4.6370000  21.4000000   4.6310000  -5.1160000
  21.9470000   6.2880000  -4.7640000  20.9820000   5.3080000  -3.1520000
  20.7200000   6.2350000  -2.6420000  20.1940000   4.5720000  -2.9930000
  22.2600000   4.7750000  -2.5410000  23.0920000   5.4250000  -2.8130000
  22.1610000   4.7470000  -1.4560000  22.5740000   3.4260000  -2.9990000
  21.9290000   3.0370000  -3.6710000  23.6260000   2.7280000  -2.5830000
  24.4680000   3.2550000  -1.6980000  25.2670000   2.7240000  -1.3830000
  24.3080000   4.1870000  -1.3420000  23.8350000   1.5000000  -3.0420000
  24.6350000   0.9720000  -2.7250000  23.1940000   1.0940000  -3.7090000
  19.4120000   7.3860000  -4.5230000  18.7900000   7.2910000  -3.4600000
  19.7200000   8.5610000  -5.0720000  20.2250000   8.5930000  -5.9460000
  19.3390000   9.8210000  -4.4310000  19.2570000   9.6710000  -3.3540000
  20.4560000  10.8650000  -4.5700000  20.6420000  11.0610000  -5.6260000
  20.1540000  11.7890000  -4.0770000  21.7790000  10.4500000  -3.9580000
  22.2560000   9.7050000  -4.5940000  22.4280000  11.3210000  -3.8690000
  21.6150000   9.8470000  -2.5740000  21.0760000  10.5340000  -1.6730000
  22.0260000   8.6790000  -2.3880000  18.0560000  10.3910000  -5.0210000
  17.5650000  11.4230000  -4.5770000  17.5150000   9.7160000  -6.0230000
  17.9460000   8.8620000  -6.3480000  16.3010000  10.1790000  -6.6740000
  16.0970000  11.2070000  -6.3740000  16.5540000  10.2580000  -8.1720000
  17.4200000  10.8920000  -8.3620000  16.7440000   9.2580000  -8.5620000
  15.4300000  10.8240000  -9.0010000  14.5940000  10.1250000  -9.0060000
  15.1060000  11.7740000  -8.5750000  15.8800000  11.0590000 -10.4330000
  15.0430000  11.4460000 -11.2770000  17.0880000  10.8550000 -10.7070000
  15.1220000   9.2560000  -6.3830000  13.9910000   9.7080000  -6.2100000
  15.4030000   7.9600000  -6.3200000  16.3520000   7.6420000  -6.4540000
  14.3830000   6.9560000  -6.0600000  13.3960000   7.4160000  -6.1200000
  14.3730000   5.9130000  -7.1820000  15.2520000   5.2740000  -7.0930000
  13.1960000   4.9640000  -7.0170000  13.2050000   4.2300000  -7.8230000
  13.2740000   4.4510000  -6.0580000  12.2650000   5.5300000  -7.0520000
  14.2760000   6.6290000  -8.5250000  13.2380000   6.8980000  -8.7200000
  14.8860000   7.5320000  -8.5010000  14.7500000   5.7950000  -9.6820000
  14.6530000   6.3660000 -10.6060000  15.7950000   5.5240000  -9.5310000
  14.1460000   4.8900000  -9.7500000  14.6990000   6.2720000  -4.7420000
  15.5650000   5.4030000  -4.6760000  14.0030000   6.6600000  -3.6660000
  12.9530000   7.6890000  -3.5540000  12.2110000   7.7980000  -4.3450000
  13.5490000   8.6010000  -3.5180000  12.3330000   7.3720000  -2.2090000
  11.5800000   6.5880000  -2.2840000  11.8680000   8.2490000  -1.7590000
  13.4850000   6.9160000  -1.3970000  13.1690000   6.3410000  -0.5260000
  14.0960000   7.7500000  -1.0510000  14.2700000   6.0370000  -2.3680000
  15.3370000   6.0910000  -2.1510000  13.8580000   4.5650000  -2.3230000
  13.1450000   4.0760000  -3.2040000  14.3340000   3.8650000  -1.3030000
  14.9260000   4.3110000  -0.6170000  14.0370000   2.4560000  -1.1230000
  14.5190000   1.8790000  -1.9120000  14.7500000   1.9020000   0.1370000
  14.4820000   2.5080000   1.0030000  14.3460000   0.4530000   0.3840000
  14.8560000   0.0800000   1.2720000  13.2680000   0.3960000   0.5330000
  14.6250000  -0.1540000  -0.4770000  16.2560000   2.0080000  -0.0410000
  16.7560000   1.6180000   0.8460000  16.5610000   1.4300000  -0.9130000
  16.5330000   3.0530000  -0.1840000  12.5310000   2.2160000  -1.0150000
  12.0380000   1.1700000  -1.4210000  11.7960000   3.1890000  -0.4910000
  12.2370000   4.0430000  -0.1790000  10.3480000   3.0250000  -0.3640000
  10.1330000   2.1430000   0.2400000   9.7350000   4.1950000   0.4050000
   8.6570000   4.0530000   0.4850000  10.1700000   4.2420000   1.4030000
   9.9850000   5.4210000  -0.2600000   9.5930000   6.1420000   0.2380000
   9.7200000   2.9380000  -1.7450000   8.7490000   2.2080000  -1.9570000
  10.2800000   3.6840000  -2.6910000  11.0750000   4.2660000  -2.4700000
   9.7600000   3.6750000  -4.0490000   8.6890000   3.8750000  -4.0300000
  10.3110000   4.8750000  -4.8320000  10.2010000   5.7800000  -4.2350000
  11.3660000   4.7120000  -5.0530000   9.5930000   5.1020000  -6.1520000
   9.7000000   6.1770000  -6.7490000   8.8650000   4.0910000  -6.6190000
   8.3670000   4.1880000  -7.4920000   8.8100000   3.2260000  -6.1000000
  10.1500000   2.3670000  -4.7180000   9.3640000   1.7820000  -5.4600000
  11.3610000   1.8930000  -4.4470000  11.9750000   2.4010000  -3.8260000
  11.8020000   0.6400000  -5.0470000  11.8430000   0.7500000  -6.1310000
  13.2690000   0.3120000  -4.6900000  13.3920000   0.3260000  -3.6070000
  13.6320000  -1.0700000  -5.2410000  14.6670000  -1.3020000  -4.9890000
  12.9750000  -1.8210000  -4.8020000  13.5130000  -1.0730000  -6.3240000
  14.2110000   1.3740000  -5.2820000  15.2420000   1.1310000  -5.0230000
  14.1040000   1.3910000  -6.3670000  13.9560000   2.3530000  -4.8760000
  10.9290000  -0.5080000  -4.5640000  10.5580000  -1.3940000  -5.3350000
  10.6080000  -0.4870000  -3.2780000  10.9350000   0.2650000  -2.6880000
   9.7890000  -1.5300000  -2.6890000  10.2710000  -2.4970000  -2.8340000
   9.8000000  -1.4070000  -1.1610000   9.1830000  -2.1940000  -0.7280000
  10.8220000  -1.5050000  -0.7950000   9.4030000  -0.4340000  -0.8710000
   8.3670000  -1.4370000  -3.2390000   7.6470000  -2.4330000  -3.2900000
   7.9760000  -0.2420000  -3.6750000   8.6070000   0.5450000  -3.6250000
   6.6410000  -0.0410000  -4.2310000   5.8920000  -0.3290000  -3.4930000
   6.3810000   1.4420000  -4.5240000   6.5630000   2.0280000  -3.6230000
   7.0490000   1.7790000  -5.3170000   4.9510000   1.7480000  -4.9790000
   4.6820000   1.0870000  -5.8030000   4.2630000   1.5900000  -4.1480000
   4.7700000   3.1810000  -5.4600000   3.6060000   3.6390000  -5.5550000
   5.7920000   3.8430000  -5.7520000   6.5540000  -0.8190000  -5.5270000
   5.6170000  -1.5810000  -5.7420000   7.5400000  -0.6100000  -6.3930000
   8.2810000   0.0380000  -6.1680000   7.6060000  -1.2840000  -7.6800000
   6.7430000  -1.0020000  -8.2830000   8.7820000  -0.7310000  -8.4910000
   9.7090000  -0.8810000  -7.9370000   8.8420000  -1.2520000  -9.4460000
   8.7160000   0.7680000  -8.8220000   8.3610000   1.3180000  -7.9500000
  10.0760000   1.2400000  -9.2970000  10.0300000   2.3030000  -9.5320000
  10.8140000   1.0730000  -8.5120000  10.3630000   0.6830000 -10.1890000
   7.6500000   1.0180000  -9.8950000   7.6080000   2.0830000 -10.1250000
   7.9040000   0.4610000 -10.7970000   6.6790000   0.6880000  -9.5270000
   7.7580000  -2.8010000  -7.5100000   7.1250000  -3.5760000  -8.2240000
   8.6000000  -3.2230000  -6.5680000   9.1070000  -2.5530000  -6.0070000
   8.8000000  -4.6480000  -6.3350000   9.1740000  -5.1170000  -7.2450000
   9.9320000  -4.8920000  -5.3310000   9.8020000  -4.2370000  -4.4700000
   9.9100000  -5.9310000  -5.0030000  11.3590000  -4.6420000  -5.8360000
  11.4140000  -3.6570000  -6.2990000  12.3630000  -4.7970000  -4.7050000
  13.3690000  -4.6160000  -5.0840000  12.1370000  -4.0790000  -3.9170000
  12.3040000  -5.8080000  -4.3020000  11.6610000  -5.6260000  -6.9440000
  12.6730000  -5.4590000  -7.3130000  11.5770000  -6.6430000  -6.5600000
  10.9510000  -5.4860000  -7.7590000   7.5150000  -5.2490000  -5.7980000
   7.2170000  -6.4190000  -6.0360000   6.7580000  -4.4510000  -5.0560000
   7.0510000  -3.5020000  -4.8750000   5.5100000  -4.9540000  -4.5100000
   5.7080000  -5.8370000  -3.9030000   4.9030000  -3.9740000  -3.5110000
   5.5790000  -3.8520000  -2.6640000   4.7500000  -3.0090000  -3.9950000
   3.5850000  -4.4290000  -2.9780000   2.5050000  -3.5860000  -2.8350000
   1.4710000  -4.2770000  -2.3900000   0.5260000  -3.7840000  -2.2180000
   1.8450000  -5.5350000  -2.2360000   1.3320000  -6.3440000  -1.9160000
   3.1620000  -5.6570000  -2.5960000   3.8440000  -6.4940000  -2.6200000
   4.5260000  -5.1850000  -5.6400000   3.8150000  -6.1780000  -5.6450000
   4.4940000  -4.2660000  -6.6010000   5.1090000  -3.4660000  -6.5550000
   3.5860000  -4.3850000  -7.7310000   2.5560000  -4.3580000  -7.3750000
   3.6580000  -3.1280000  -8.6100000   4.6900000  -2.9570000  -8.9160000
   3.0350000  -3.2660000  -9.4940000   3.1660000  -1.8770000  -7.8690000
   2.1030000  -1.9770000  -7.6520000   3.7180000  -1.7660000  -6.9360000
   3.3450000  -0.5790000  -8.6550000   4.0670000  -0.5290000  -9.6600000
   2.7020000   0.4850000  -8.1840000   2.7800000   1.3730000  -8.6590000
   2.1350000   0.4050000  -7.3520000   3.9410000  -5.6260000  -8.5340000
   3.0580000  -6.3640000  -8.9910000   5.2380000  -5.8580000  -8.7010000
   5.9190000  -5.2200000  -8.3140000   5.6950000  -7.0200000  -9.4350000
   5.3710000  -6.9450000 -10.4730000   7.2270000  -7.0180000  -9.5680000
   7.6780000  -6.9230000  -8.5800000   7.7050000  -8.3080000 -10.2250000
   8.7910000  -8.2910000 -10.3120000   7.4030000  -9.1600000  -9.6160000
   7.2630000  -8.3960000 -11.2170000   7.6500000  -5.8320000 -10.3950000
   8.7360000  -5.8250000 -10.4930000   7.1970000  -5.8980000 -11.3840000
   7.3240000  -4.9130000  -9.9070000   5.2400000  -8.2840000  -8.7080000
   4.8130000  -9.2500000  -9.3400000   5.3070000  -8.2730000  -7.3810000
   5.6480000  -7.4530000  -6.8990000   4.8920000  -9.4370000  -6.6110000
   5.4730000 -10.3050000  -6.9220000   5.2540000  -9.2700000  -5.1250000
   5.2020000 -10.2380000  -4.6270000   6.2650000  -8.8720000  -5.0390000
   4.3780000  -8.3850000  -4.4530000   4.4180000  -7.5200000  -4.8670000
   3.3920000  -9.6820000  -6.7680000   2.9450000 -10.8250000  -6.7150000
   2.6100000  -8.6210000  -6.9620000   3.0120000  -7.6950000  -6.9840000
   1.1720000  -8.7940000  -7.1440000   0.7660000  -9.3650000  -6.3090000
   0.4160000  -7.4570000  -6.9890000   0.9800000  -6.6610000  -7.4760000
  -0.5680000  -7.5400000  -7.4510000   0.1940000  -7.0250000  -5.5330000
  -0.3390000  -7.8100000  -4.9980000   1.1580000  -6.8500000  -5.0540000
  -0.7830000  -5.4890000  -5.3120000   0.3970000  -4.2530000  -5.8870000
  -0.0500000  -3.2620000  -5.8150000   1.2950000  -4.2920000  -5.2700000
   0.6610000  -4.4570000  -6.9250000   0.9090000  -9.3990000  -8.5200000
   0.0410000 -10.2480000  -8.6730000   1.6620000  -8.9710000  -9.5250000
   2.3590000  -8.2580000  -9.3660000   1.4750000  -9.5340000 -10.8480000
   0.4420000  -9.3870000 -11.1630000   2.1440000  -9.0390000 -11.5520000
   1.7770000 -11.0310000 -10.8660000   1.0200000 -11.8330000 -11.4270000
   2.8890000 -11.4070000 -10.2430000   3.4750000 -10.7170000  -9.7960000
   3.3170000 -12.8040000 -10.1700000   3.4680000 -13.1910000 -11.1780000
   4.7400000 -12.8950000  -9.5930000   4.7770000 -12.3810000  -8.6320000
   5.0110000 -13.9420000  -9.4550000   5.8270000 -12.2670000 -10.4750000
   5.7030000 -11.1840000 -10.4900000   6.8100000 -12.5140000 -10.0730000
   5.7770000 -12.8490000 -12.1940000   6.3890000 -14.5640000 -12.0110000
   6.4130000 -15.0480000 -12.9870000   7.3940000 -14.5490000 -11.5890000
   5.7250000 -15.1180000 -11.3480000   2.3460000 -13.6450000  -9.3300000
   2.1210000 -14.8140000  -9.6310000   1.7760000 -13.0530000  -8.2820000
   2.0090000 -12.0970000  -8.0540000   0.8100000 -13.7660000  -7.4480000
   1.2980000 -14.6160000  -6.9710000   0.2830000 -12.8720000  -6.3300000
   1.1050000 -12.5890000  -5.6720000  -0.1620000 -11.9750000  -6.7610000
  -0.7770000 -13.5480000  -5.4770000  -1.5410000 -13.9810000  -6.1220000
  -0.3160000 -14.3360000  -4.8810000  -1.4450000 -12.5630000  -4.5370000
  -0.7780000 -12.3470000  -3.7030000  -1.6660000 -11.6400000  -5.0740000
  -2.7460000 -13.1330000  -3.9880000  -3.3420000 -13.5350000  -4.8080000
  -2.5230000 -13.9290000  -3.2770000  -3.5580000 -12.0930000  -3.2860000
  -2.9490000 -11.5030000  -2.7370000  -4.0450000 -11.5300000  -3.9670000
  -4.2280000 -12.5420000  -2.6790000  -0.3510000 -14.1400000  -8.3600000
  -0.8730000 -15.2580000  -8.3270000  -0.7430000 -13.1780000  -9.1820000
  -0.2890000 -12.2760000  -9.1560000  -1.8160000 -13.3730000 -10.1320000
  -2.7480000 -13.5540000  -9.5960000  -2.0650000 -12.0700000 -10.8840000
  -2.5010000 -11.3360000 -10.2060000  -1.1210000 -11.6880000 -11.2730000
  -3.0010000 -12.2200000 -12.0460000  -4.3730000 -12.3310000 -11.8510000
  -4.7800000 -12.3040000 -10.8510000  -5.2350000 -12.4760000 -12.9180000
  -6.2980000 -12.5570000 -12.7460000  -4.7270000 -12.5160000 -14.1970000
  -5.5720000 -12.6580000 -15.2720000  -6.4830000 -12.6190000 -14.9710000
  -3.3710000 -12.4100000 -14.4140000  -2.9760000 -12.4420000 -15.4190000
  -2.5160000 -12.2620000 -13.3400000  -1.4550000 -12.1790000 -13.5220000
  -1.4360000 -14.4880000 -11.1090000  -2.2060000 -15.4190000 -11.3310000
  -0.2400000 -14.3890000 -11.6890000   0.3600000 -13.6040000 -11.4780000
   0.2460000 -15.3900000 -12.6360000  -0.3040000 -15.3020000 -13.5730000
   1.6790000 -15.0650000 -13.0420000   2.0060000 -14.1600000 -12.5300000
   2.3320000 -15.8930000 -12.7670000   1.8560000 -14.8270000 -14.5390000
   1.7530000 -15.7720000 -15.0720000   0.8650000 -13.7810000 -15.0150000
   0.9960000 -13.6150000 -16.0840000  -0.1500000 -14.1280000 -14.8240000
   1.0360000 -12.8470000 -14.4800000   3.2690000 -14.3890000 -14.8080000
   3.4000000 -14.2180000 -15.8770000   3.4730000 -13.4660000 -14.2650000
   3.9600000 -15.1650000 -14.4780000   0.1980000 -16.7930000 -12.0380000
  -0.2060000 -17.7560000 -12.6920000   0.6360000 -16.8950000 -10.7900000
   0.9830000 -16.0780000 -10.3080000   0.6390000 -18.1580000 -10.0670000
   1.3520000 -18.8400000 -10.5300000   1.1540000 -17.9190000  -8.6510000
   2.1300000 -17.4350000  -8.6960000   0.4560000 -17.2780000  -8.1130000
   1.3290000 -19.1540000  -7.8130000   0.3580000 -19.6180000  -7.6410000
   1.9800000 -19.8570000  -8.3330000   1.9440000 -18.8250000  -6.4860000
   1.2470000 -18.2240000  -5.6470000   3.1290000 -19.1430000  -6.2800000
  -0.7870000 -18.7260000 -10.0160000  -1.0090000 -19.9060000 -10.3030000
  -1.7450000 -17.8760000  -9.6570000  -1.5140000 -16.9170000  -9.4390000
  -3.1460000 -18.2800000  -9.5640000  -3.2610000 -19.0150000  -8.7670000
  -3.9870000 -17.0990000  -9.0680000  -3.8940000 -16.2670000  -9.7660000
  -5.0320000 -17.4000000  -9.0000000  -3.5300000 -16.6290000  -7.6940000
  -3.6490000 -17.4390000  -6.9740000  -2.4810000 -16.3360000  -7.7400000
  -4.3010000 -15.4400000  -7.1580000  -4.5790000 -14.5040000  -7.9390000
  -4.6070000 -15.4350000  -5.9440000  -3.6710000 -18.8010000 -10.8940000
  -4.4330000 -19.7650000 -10.9370000  -3.2520000 -18.1650000 -11.9810000
  -2.6300000 -17.3740000 -11.8950000  -3.6560000 -18.5640000 -13.3210000
  -4.7220000 -18.7900000 -13.3270000  -3.4680000 -17.3970000 -14.2920000
  -2.4840000 -16.9520000 -14.1400000  -3.5480000 -17.7600000 -15.3170000
  -4.4800000 -16.2770000 -14.1460000  -4.6790000 -16.1020000 -13.0890000
  -4.0830000 -15.3670000 -14.5960000  -5.7720000 -16.6440000 -14.8350000
  -5.5710000 -16.8900000 -15.8780000  -6.2170000 -17.5060000 -14.3380000
  -6.7600000 -15.5040000 -14.7940000  -7.0200000 -15.2850000 -13.7580000
  -6.3150000 -14.6200000 -15.2510000  -7.9890000 -15.8770000 -15.5400000
  -8.4050000 -16.6950000 -15.1170000  -8.6470000 -15.1110000 -15.5100000
  -7.7520000 -16.0790000 -16.5010000  -2.7970000 -19.7410000 -13.7740000
  -2.8970000 -20.1940000 -14.9140000  -1.9570000 -20.2270000 -12.8650000
  -1.9310000 -19.8280000 -11.9370000  -1.0400000 -21.3350000 -13.1290000
  -0.4280000 -21.5190000 -12.2460000  -1.7850000 -22.6690000 -13.1670000
  -2.7930000 -22.5120000 -13.5500000  -1.2540000 -23.3640000 -13.8180000
  -1.8960000 -23.3020000 -11.7910000  -1.0870000 -24.3340000 -11.5490000
  -2.6830000 -22.8600000 -10.9470000  -2.7430000 -23.2940000 -10.0370000
  -3.2660000 -22.0650000 -11.1670000  -0.1720000 -21.1900000 -14.3700000
  -0.0400000 -22.1140000 -15.1650000   0.4240000 -20.0150000 -14.5220000
   0.2620000 -19.2760000 -13.8530000   1.3200000 -19.7390000 -15.6350000
   1.2770000 -20.5610000 -16.3490000   0.9120000 -18.4720000 -16.3900000
   0.6740000 -17.6840000 -15.6760000   1.7340000 -18.1480000 -17.0280000
  -0.2830000 -18.6480000 -17.2660000  -1.5620000 -18.4690000 -16.7640000
  -1.7020000 -18.1900000 -15.7300000  -2.6720000 -18.6430000 -17.5730000
  -3.6630000 -18.4980000 -17.1690000  -2.5110000 -19.0020000 -18.8960000
  -3.3760000 -19.1380000 -19.5280000  -1.2380000 -19.1870000 -19.4090000
  -1.1080000 -19.4700000 -20.4430000  -0.1320000 -19.0090000 -18.5960000
   0.8560000 -19.1540000 -19.0070000   2.7110000 -19.5350000 -15.0710000
   2.8830000 -18.9100000 -14.0330000   3.7070000 -20.0750000 -15.7550000
   3.5160000 -20.5970000 -16.5980000   5.0820000 -19.9330000 -15.3170000
   5.1020000 -19.6740000 -14.2580000   5.8120000 -21.2960000 -15.3610000
   5.6320000 -21.7740000 -16.3240000   7.3060000 -21.1130000 -15.1600000
   7.7990000 -22.0840000 -15.1950000   7.7040000 -20.4760000 -15.9500000
   7.4890000 -20.6480000 -14.1910000   5.2500000 -22.1970000 -14.2870000
   5.7620000 -23.1590000 -14.3140000   5.3980000 -21.7350000 -13.3110000
   4.1840000 -22.3480000 -14.4600000   5.7290000 -18.9430000 -16.2730000
   5.7150000 -19.1520000 -17.4820000   6.2800000 -17.8580000 -15.7410000
   6.2670000 -17.7240000 -14.7400000   6.9020000 -16.8620000 -16.6030000
   6.2130000 -16.5930000 -17.4040000   7.0660000 -15.5310000 -15.8690000
   6.1070000 -15.2250000 -15.4510000   7.7920000 -15.6460000 -15.0640000
   7.5450000 -14.4240000 -16.7520000   8.8270000 -14.3740000 -17.2540000
   8.9480000 -13.3190000 -18.0390000   9.8890000 -13.1150000 -18.5280000
   7.7900000 -12.6820000 -18.0610000   7.5050000 -11.8420000 -18.5440000
   6.8960000 -13.3520000 -17.2650000   5.8610000 -13.1750000 -17.0110000
   8.2490000 -17.3290000 -17.1170000   8.4950000 -17.3020000 -18.3200000
   9.1090000 -17.7450000 -16.1860000   8.8490000 -17.7190000 -15.2100000
  10.4500000 -18.2560000 -16.4750000  10.7420000 -18.9680000 -15.7030000
  10.4200000 -19.1660000 -17.6870000   9.7100000 -19.9750000 -17.5170000
  10.1160000 -18.5940000 -18.5640000  11.7450000 -19.8030000 -18.0140000
  12.4520000 -19.0330000 -18.3220000  12.1290000 -20.3170000 -17.1330000
  11.5200000 -20.7810000 -19.1300000  10.7700000 -21.5120000 -18.8280000
  11.1720000 -20.2490000 -20.0150000  12.7210000 -21.5130000 -19.5020000
  13.5470000 -21.2910000 -18.9640000  12.7470000 -22.4130000 -20.4770000
  11.6340000 -22.6720000 -21.1610000  11.6460000 -23.3560000 -21.9040000
  10.7780000 -22.1850000 -20.9360000  13.8740000 -23.0430000 -20.7720000
  13.8900000 -23.7280000 -21.5140000  14.7170000 -22.8390000 -20.2540000
  11.5220000 -17.1990000 -16.6840000  12.6680000 -17.3830000 -16.2670000
  11.1610000 -16.0880000 -17.3150000  10.2070000 -15.9710000 -17.6250000
  12.1460000 -15.0520000 -17.5520000  13.1450000 -15.4570000 -17.3920000
  12.2060000 -14.7200000 -19.0470000  11.6740000 -15.4860000 -19.6110000
  11.7400000 -13.7500000 -19.2230000  13.6260000 -14.6580000 -19.5640000
  14.3940000 -15.5900000 -19.2390000  13.9770000 -13.7010000 -20.2870000
  11.9360000 -13.7780000 -16.7350000  12.1850000 -12.6830000 -17.2260000
  11.4780000 -13.9130000 -15.4910000  11.2550000 -14.8300000 -15.1320000
  11.2970000 -12.7310000 -14.6440000  10.6520000 -12.0140000 -15.1520000
  10.5170000 -13.0810000 -13.3700000   9.5250000 -13.4440000 -13.6390000
  11.0490000 -13.8560000 -12.8190000  10.2860000 -11.9460000 -12.3700000
  11.2190000 -11.7200000 -11.8540000   9.7110000 -10.7400000 -13.0990000
   9.5460000  -9.9300000 -12.3880000  10.4110000 -10.4110000 -13.8670000
   8.7640000 -11.0140000 -13.5640000   9.3460000 -12.3930000 -11.2650000
   9.1930000 -11.5730000 -10.5630000   8.3880000 -12.6840000 -11.6970000
   9.7800000 -13.2440000 -10.7400000  12.7010000 -12.2250000 -14.2790000
  13.5400000 -12.9860000 -13.8270000  12.9530000 -10.9460000 -14.5100000
  12.2350000 -10.3520000 -14.9000000  14.2510000 -10.3380000 -14.2220000
  14.6190000 -10.7030000 -13.2630000  15.2890000 -10.8180000 -15.2230000
  16.2510000 -10.3580000 -14.9980000  15.3810000 -11.9020000 -15.1600000
  14.9800000 -10.5380000 -16.2300000  14.0440000  -8.8370000 -14.3500000
  13.0850000  -8.4090000 -14.9980000  14.9110000  -8.0390000 -13.7260000
  15.6760000  -8.4370000 -13.2000000  14.7720000  -6.5810000 -13.7910000
  13.9540000  -6.2640000 -13.1440000  15.9460000  -5.9030000 -13.1000000
  15.8270000  -4.8210000 -13.1580000  15.9790000  -6.2090000 -12.0540000
  16.8740000  -6.1920000 -13.5920000  14.6330000  -6.0400000 -15.2170000
  13.8600000  -5.1140000 -15.4580000  15.3700000  -6.6170000 -16.1600000
  15.9810000  -7.3850000 -15.9240000  15.3030000  -6.1500000 -17.5350000
  15.6000000  -5.1020000 -17.5780000  16.3960000  -6.8000000 -18.3790000
  16.3710000  -6.3870000 -19.3880000  17.3690000  -6.6010000 -17.9300000
  16.2590000  -8.3020000 -18.5050000  16.3130000  -8.7570000 -17.5160000
  15.3000000  -8.5430000 -18.9630000  17.3680000  -8.8820000 -19.3670000
  17.2500000  -8.5350000 -20.3940000  18.3350000  -8.5570000 -18.9830000
  17.3510000 -10.3420000 -19.3770000  17.0800000 -10.7650000 -20.2530000
  17.6630000 -11.1020000 -18.3290000  18.0150000 -10.5380000 -17.1760000
  18.2510000 -11.1160000 -16.3820000  18.0460000  -9.5320000 -17.0950000
  17.6370000 -12.4310000 -18.4340000  17.8740000 -13.0050000 -17.6380000
  17.3800000 -12.8630000 -19.3100000  13.9480000  -6.4040000 -18.1870000
  13.6400000  -5.8180000 -19.2280000  13.1330000  -7.2730000 -17.5880000
  13.4240000  -7.7360000 -16.7390000  11.8200000  -7.5620000 -18.1510000
  11.8060000  -7.2820000 -19.2040000  11.6130000  -9.0700000 -18.2950000
  11.8560000  -9.5620000 -17.3530000  10.5730000  -9.2720000 -18.5520000
  12.4890000  -9.6610000 -19.3760000  12.9790000  -8.9400000 -20.2470000
  12.6820000 -10.9720000 -19.3410000  13.2590000 -11.4160000 -20.0410000
  12.2520000 -11.5270000 -18.6150000  10.6770000  -6.9300000 -17.3730000
   9.4980000  -7.1920000 -17.6380000  11.0270000  -6.1040000 -16.3980000
  12.0030000  -5.9710000 -16.1750000  10.0240000  -5.3820000 -15.6380000
   9.0890000  -5.9430000 -15.6440000  10.3970000  -5.2330000 -14.1450000
  11.4270000  -4.8880000 -14.0600000   9.4520000  -4.2270000 -13.4710000
   9.7190000  -4.1250000 -12.4190000   9.5410000  -3.2580000 -13.9630000
   8.4250000  -4.5820000 -13.5520000  10.2980000  -6.5830000 -13.4510000
  10.5620000  -6.4720000 -12.3990000   9.2780000  -6.9590000 -13.5310000
  10.9830000  -7.2870000 -13.9240000  10.0660000  -4.0190000 -16.2980000
  11.1300000  -3.4140000 -16.3940000   8.9170000  -3.5570000 -16.7800000
   8.0740000  -4.1060000 -16.6900000   8.8250000  -2.2640000 -17.4460000
   9.8260000  -1.9100000 -17.6930000   8.1800000  -2.4300000 -18.8240000
   7.1780000  -2.8440000 -18.7090000   8.1180000  -1.4590000 -19.3160000
   8.9190000  -3.3560000 -19.7930000   9.2250000  -4.2610000 -19.2690000
   8.0230000  -3.6240000 -20.9640000   8.5310000  -4.2830000 -21.6680000
   7.1060000  -4.1000000 -20.6190000   7.7790000  -2.6840000 -21.4590000
  10.2280000  -2.7390000 -20.2610000  10.7270000  -3.4220000 -20.9480000
  10.0250000  -1.7970000 -20.7700000  10.8710000  -2.5550000 -19.4010000
   8.0170000  -1.2670000 -16.6160000   7.0400000  -1.6180000 -15.9650000
   8.4340000  -0.0100000 -16.6630000   9.2300000   0.2370000 -17.2340000
   7.7800000   1.0480000 -15.9110000   7.2060000   0.6120000 -15.0930000
   8.8430000   1.8600000 -15.1650000   9.7030000   2.0190000 -15.8160000
   8.4260000   2.8240000 -14.8730000   9.4010000   1.2370000 -13.8790000
   8.6420000   1.2740000 -13.0980000   9.8870000  -0.1740000 -14.1210000
  10.2770000  -0.5890000 -13.1910000   9.0590000  -0.7890000 -14.4740000
  10.6760000  -0.1630000 -14.8730000  10.5310000   2.1070000 -13.3690000
  10.9380000   1.6760000 -12.4540000  11.3160000   2.1640000 -14.1230000
  10.1540000   3.1090000 -13.1620000   6.9300000   1.9800000 -16.7720000
   7.3770000   2.4470000 -17.8140000   5.6950000   2.2270000 -16.3470000
   5.3470000   1.7730000 -15.5150000   4.8190000   3.1540000 -17.0690000
   4.8430000   2.9220000 -18.1340000   3.3320000   2.9890000 -16.6600000
   3.2480000   3.0160000 -15.5740000   2.4910000   4.1040000 -17.2650000
   1.4500000   3.9760000 -16.9700000   2.8530000   5.0680000 -16.9070000
   2.5670000   4.0680000 -18.3520000   2.8180000   1.6480000 -17.1330000
   1.7730000   1.5360000 -16.8440000   2.9020000   1.5880000 -18.2180000
   3.4070000   0.8520000 -16.6790000   5.3300000   4.5060000 -16.6080000
   5.4720000   5.4400000 -17.3910000   5.6070000   4.5760000 -15.3100000
   5.4230000   3.7840000 -14.7110000   6.1760000   5.7490000 -14.6550000
   6.7440000   6.3310000 -15.3810000   5.0900000   6.7500000 -14.2210000
   5.5430000   7.5430000 -13.6260000   4.6200000   7.1830000 -15.1040000
   3.9960000   6.1240000 -13.3860000   4.2330000   5.6490000 -12.2820000
   2.7830000   6.1280000 -13.9140000   2.0090000   5.7250000 -13.4050000
   2.6310000   6.5350000 -14.8260000   6.9510000   5.2140000 -13.4570000
   7.1240000   4.0000000 -13.3250000   7.4210000   6.0940000 -12.5830000
   7.2470000   7.0800000 -12.7160000   8.1910000   5.6470000 -11.4250000
   9.0270000   5.0330000 -11.7590000   8.9560000   6.8290000 -10.8220000
   9.3890000   6.5330000  -9.8660000   9.7520000   7.1320000 -11.5020000
   8.1030000   8.0530000 -10.5630000   7.7030000   8.4240000 -11.5070000
   7.2800000   7.7890000  -9.8990000   8.9170000   9.1550000  -9.9140000
   9.8090000   9.3480000 -10.5100000   8.3170000  10.0630000  -9.8540000
   9.3420000   8.8020000  -8.5620000   9.0290000   7.9000000  -8.2320000
  10.0880000   9.5820000  -7.7860000  10.4920000  10.7630000  -8.2350000
  11.0590000  11.3590000  -7.6490000  10.2330000  11.0660000  -9.1630000
  10.4280000   9.1830000  -6.5650000  10.9950000   9.7790000  -5.9790000
  10.1190000   8.2840000  -6.2230000   7.3690000   4.9450000 -10.3440000
   7.9230000   4.3520000  -9.4330000   6.0510000   4.9970000 -10.4490000
   5.6250000   5.4840000 -11.2240000   5.2020000   4.3570000  -9.4550000
   5.8220000   3.9400000  -8.6610000   4.3800000   5.4150000  -8.7230000
   3.7580000   5.9520000  -9.4390000   3.7440000   4.9330000  -7.9800000
   5.2090000   6.4320000  -8.0050000   6.1370000   6.2980000  -7.0290000
   6.3990000   5.3160000  -6.6640000   6.5690000   7.5590000  -6.7000000
   7.2690000   7.6820000  -5.9820000   5.9300000   8.4390000  -7.4500000
   5.9820000   9.4470000  -7.4930000   5.1040000   7.7860000  -8.2470000
   4.4620000   8.1250000  -8.9490000   4.2700000   3.3240000 -10.0720000
   3.2570000   2.9570000  -9.4810000   4.6220000   2.8460000 -11.2570000
   5.4770000   3.1600000 -11.6940000   3.7920000   1.8710000 -11.9430000
   3.1500000   1.3670000 -11.2200000   2.8080000   2.5980000 -12.8700000
   2.3730000   3.4480000 -12.3440000   3.3360000   2.9510000 -13.7560000
   1.6600000   1.7400000 -13.3510000   1.5370000   0.4140000 -12.9410000
   2.2720000  -0.0170000 -12.2780000   0.4890000  -0.3770000 -13.3630000
   0.4200000  -1.4030000 -13.0330000  -0.4670000   0.1530000 -14.2070000
  -1.5390000  -0.6260000 -14.5920000  -1.2740000  -1.5480000 -14.6130000
  -0.3730000   1.4660000 -14.6350000  -1.1180000   1.8820000 -15.2970000
   0.6940000   2.2530000 -14.2050000   0.7630000   3.2760000 -14.5460000
   4.6690000   0.9240000 -12.7480000   5.2400000   1.3140000 -13.7630000
   4.7830000  -0.3170000 -12.2840000   4.2970000  -0.5880000 -11.4410000
   5.6010000  -1.3220000 -12.9620000   6.2640000  -0.8310000 -13.6740000
   6.5900000  -1.9240000 -11.9840000   7.1970000  -2.6720000 -12.4940000
   7.2360000  -1.1390000 -11.5910000   6.0490000  -2.3940000 -11.1630000
   4.7580000  -2.4310000 -13.5920000   3.6760000  -2.7690000 -13.1090000
   5.2650000  -3.0040000 -14.6720000   6.1590000  -2.7020000 -15.0320000
   4.5620000  -4.0720000 -15.3650000   3.7770000  -4.4690000 -14.7210000
   3.8070000  -3.5220000 -16.5790000   4.4680000  -2.8750000 -17.1560000
   3.4730000  -4.3490000 -17.2050000   2.5870000  -2.7110000 -16.2110000
   1.8980000  -3.3300000 -15.6370000   2.8880000  -1.8520000 -15.6110000
   1.8510000  -2.1970000 -17.4290000   2.3920000  -1.3500000 -17.8510000
   1.7810000  -2.9900000 -18.1730000   0.4650000  -1.7620000 -17.0150000
  -0.0640000  -2.6060000 -16.5710000   0.5390000  -0.9560000 -16.2850000
  -0.3260000  -1.2750000 -18.1580000  -0.4130000  -2.0100000 -18.8460000
  -1.2450000  -1.0010000 -17.8400000   0.1370000  -0.4800000 -18.5740000
   5.5060000  -5.1650000 -15.8250000   6.5830000  -4.8930000 -16.3640000
   5.0880000  -6.4020000 -15.5880000   4.2080000  -6.5560000 -15.1160000
   5.8420000  -7.5780000 -15.9790000   6.8810000  -7.4620000 -15.6720000
   5.3450000  -8.8210000 -15.2090000   4.2860000  -8.9770000 -15.4150000
   6.0010000 -10.0860000 -15.7620000   5.6410000 -10.9540000 -15.2090000
   5.7470000 -10.1960000 -16.8160000   7.0830000 -10.0110000 -15.6550000
   5.6510000  -8.6570000 -13.7150000   6.6990000  -8.8930000 -13.5300000
   5.4520000  -7.6290000 -13.4140000   4.8230000  -9.5560000 -12.8210000
   5.0950000  -9.3840000 -11.7800000   3.7650000  -9.3340000 -12.9610000
   5.0120000 -10.5980000 -13.0780000   5.5890000  -7.7670000 -17.4640000
   4.4420000  -7.7340000 -17.9000000   6.6560000  -7.9670000 -18.2380000
   7.5790000  -7.9980000 -17.8280000   6.5280000  -8.1450000 -19.6820000
   5.4750000  -8.2460000 -19.9440000   7.0230000  -6.8970000 -20.3990000
   6.6680000  -6.9050000 -21.4300000   6.6430000  -6.0110000 -19.8910000
   8.4490000  -6.8780000 -20.3870000   8.7630000  -6.9810000 -19.4860000
   7.3200000  -9.3390000 -20.2180000   8.0210000 -10.0400000 -19.4780000
   7.2100000  -9.5260000 -21.5300000   6.6330000  -8.9070000 -22.0820000
   7.8730000 -10.5850000 -22.2780000   7.6960000 -10.4430000 -23.3440000
   9.3870000 -10.4160000 -22.2170000   9.6500000  -9.3910000 -22.4780000
   9.7370000 -10.6340000 -21.2080000  10.1040000 -11.3410000 -23.1710000
  11.3470000 -11.2820000 -23.2470000   9.4230000 -12.1310000 -23.8520000
   7.4860000 -11.9980000 -21.8380000   8.2170000 -12.6670000 -21.1030000
   6.3270000 -12.4420000 -22.3140000   5.7710000 -11.8540000 -22.9190000
   5.8120000 -13.7690000 -21.9940000   6.1700000 -14.0710000 -21.0100000
   4.2840000 -13.7140000 -21.8880000   3.8800000 -13.1570000 -22.7340000
   3.8820000 -14.7270000 -21.8950000   3.7930000 -13.0460000 -20.6370000
   3.4740000 -13.7930000 -19.5190000   3.5190000 -14.8710000 -19.5590000
   3.0930000 -13.1720000 -18.3330000   2.8480000 -13.7680000 -17.4660000
   3.0260000 -11.7910000 -18.2570000   2.7320000 -11.3150000 -17.3340000
   3.3380000 -11.0340000 -19.3690000   3.2880000  -9.9560000 -19.3210000
   3.7190000 -11.6630000 -20.5570000   3.9570000 -11.0590000 -21.4200000
   6.2280000 -14.7770000 -23.0590000   5.5570000 -15.7800000 -23.2660000
   7.3470000 -14.4970000 -23.7230000   7.8750000 -13.6670000 -23.4950000
   7.8450000 -15.3570000 -24.7820000   7.0910000 -15.4450000 -25.5640000
   8.7550000 -14.9280000 -25.2020000   8.1930000 -16.7700000 -24.3610000
   8.0740000 -17.7010000 -25.1550000   8.6260000 -16.9330000 -23.1170000
   8.7160000 -16.1350000 -22.5050000   8.9780000 -18.2500000 -22.6080000
   9.1780000 -18.9210000 -23.4430000  10.3220000 -18.1900000 -21.8770000
  10.2810000 -17.4250000 -21.1020000  10.5320000 -19.1580000 -21.4210000
  11.5570000 -17.8560000 -22.7170000  11.3870000 -16.9260000 -23.2600000
  12.7850000 -17.7940000 -21.8060000  13.6670000 -17.5560000 -22.4000000
  12.6380000 -17.0230000 -21.0500000  12.9250000 -18.7590000 -21.3180000
  11.7400000 -18.9080000 -23.8030000  12.6200000 -18.6670000 -24.3990000
  11.8710000 -19.8870000 -23.3430000  10.8600000 -18.9240000 -24.4460000
   7.9050000 -18.7620000 -21.6530000   8.0470000 -19.8280000 -21.0650000
   6.8350000 -17.9890000 -21.5020000   6.7600000 -17.1240000 -22.0180000
   5.7500000 -18.3510000 -20.6040000   6.1280000 -18.4150000 -19.5840000
   4.7000000 -17.2430000 -20.5670000   4.3410000 -17.0480000 -21.5780000
   3.8650000 -17.5540000 -19.9390000   5.2600000 -16.0550000 -20.0380000
   5.5750000 -16.2180000 -19.1460000   5.1050000 -19.6490000 -21.0390000
   5.0960000 -19.9760000 -22.2210000   4.5510000 -20.3800000 -20.0820000
   4.5680000 -20.0560000 -19.1250000   3.9160000 -21.6460000 -20.3870000
   3.4870000 -21.6060000 -21.3880000   4.9890000 -22.7400000 -20.4710000
   5.8590000 -22.3560000 -21.0030000   5.2820000 -23.0400000 -19.4650000
   4.5540000 -23.9960000 -21.1930000   3.7930000 -24.5090000 -20.6050000
   4.1420000 -23.7320000 -22.1670000   5.7280000 -24.9350000 -21.3980000
   6.1300000 -25.2320000 -20.4290000   5.3950000 -25.8200000 -21.9400000
   6.8280000 -24.2590000 -22.1960000   6.4850000 -24.0890000 -23.2170000
   7.0790000 -23.3040000 -21.7330000   8.0590000 -25.0920000 -22.2490000
   8.6440000 -24.8800000 -21.4540000   7.8060000 -26.0700000 -22.2300000
   8.5650000 -24.8920000 -23.1000000   2.8730000 -22.0030000 -19.3380000
   3.0450000 -21.7190000 -18.1560000   1.7830000 -22.6120000 -19.7820000
   1.6780000 -22.8050000 -20.7680000   0.7140000 -23.0190000 -18.8830000
   0.4890000 -22.2050000 -18.1930000  -0.5770000 -23.1800000 -19.6540000
  -1.3720000 -23.4850000 -18.9730000  -0.8430000 -22.2310000 -20.1210000
  -0.4480000 -23.9400000 -20.4250000   1.0980000 -24.3370000 -18.2240000
   1.7690000 -25.1740000 -18.8320000   0.6780000 -24.5180000 -16.9780000
   0.1290000 -23.8040000 -16.5210000   0.9940000 -25.7360000 -16.2470000
   1.8930000 -26.1880000 -16.6650000   1.4100000 -25.4120000 -14.8150000
   0.7250000 -24.6760000 -14.3950000   1.3800000 -26.3200000 -14.2130000
   2.7950000 -24.8310000 -14.5560000   2.8900000 -23.8740000 -15.0680000
   2.9930000 -24.7320000 -13.0510000   3.9790000 -24.3180000 -12.8400000
   2.2280000 -24.0820000 -12.6250000   2.9140000 -25.7250000 -12.6080000
   3.8710000 -25.7200000 -15.1770000   4.8540000 -25.2910000 -14.9830000
   3.8170000 -26.7170000 -14.7390000   3.7110000 -25.7880000 -16.2530000
  -0.1810000 -26.6920000 -16.1990000   0.0030000 -27.9090000 -16.1680000
  -1.3880000 -26.1360000 -16.1880000  -1.4820000 -25.1310000 -16.2340000
  -2.5730000 -26.9650000 -16.1100000  -3.4500000 -26.3710000 -16.3680000
  -2.4810000 -27.7980000 -16.8070000  -2.7080000 -27.4930000 -14.6930000
  -2.6610000 -26.7230000 -13.7250000  -2.8670000 -28.8080000 -14.5720000
  -2.8970000 -29.3910000 -15.3960000  -3.0020000 -29.4480000 -13.2690000
  -3.6930000 -28.8740000 -12.6520000  -3.7170000 -30.7890000 -13.4180000
  -3.8140000 -31.2600000 -12.4400000  -4.7080000 -30.6280000 -13.8430000
  -3.1410000 -31.4370000 -14.0780000  -1.6180000 -29.6510000 -12.6660000
  -1.4600000 -29.7270000 -11.4490000  -0.6180000 -29.7400000 -13.5350000
  -0.8040000 -29.6840000 -14.5260000   0.7640000 -29.9190000 -13.1060000
   0.8430000 -30.8210000 -12.4990000   1.6560000 -30.2200000 -14.3130000
   1.6930000 -29.3470000 -14.9650000   2.6630000 -30.4600000 -13.9710000
   1.1490000 -31.3930000 -15.1320000   0.9730000 -32.4850000 -14.5540000
   0.9270000 -31.2250000 -16.3510000   1.2730000 -28.6670000 -12.3890000
   0.8180000 -27.5550000 -12.6500000   2.2190000 -28.8610000 -11.4810000
   2.5600000 -29.7940000 -11.2980000   2.7860000 -27.7530000 -10.7330000
   2.1100000 -26.8990000 -10.7780000   2.8230000 -28.1020000  -9.2470000
   3.4920000 -27.4150000  -8.7280000   1.8200000 -28.0170000  -8.8280000
   3.3150000 -29.5100000  -8.9980000   2.6560000 -30.4570000  -9.4830000
   4.3540000 -29.6750000  -8.3220000   4.1870000 -27.4390000 -11.2380000
   4.9070000 -26.6360000 -10.6510000   4.5670000 -28.0780000 -12.3370000
   3.9410000 -28.7350000 -12.7810000   5.8760000 -27.8580000 -12.9290000
   6.0700000 -26.7870000 -12.9950000   6.9750000 -28.4220000 -12.0250000
   7.9510000 -28.1570000 -12.4300000   6.8720000 -28.0040000 -11.0230000
   6.8900000 -29.8350000 -11.9370000   6.9870000 -30.2170000 -12.8120000
   5.9420000 -28.5340000 -14.2860000   4.9890000 -29.1900000 -14.7080000
   7.0650000 -28.3580000 -14.9740000   7.8040000 -27.7830000 -14.5960000
   7.2750000 -28.9720000 -16.2740000   6.8020000 -29.9540000 -16.2930000
   6.5340000 -28.2030000 -17.3830000   6.4520000 -28.8320000 -18.2690000
   5.5370000 -27.9340000 -17.0350000   7.1870000 -26.9060000 -17.8420000
   8.2440000 -26.9120000 -18.7560000   8.6200000 -27.8490000 -19.1400000
   8.8270000 -25.7300000 -19.1850000   9.6430000 -25.7560000 -19.8920000
   8.3540000 -24.5150000 -18.6980000   8.9130000 -23.3210000 -19.1120000
   8.4660000 -22.5900000 -18.6780000   7.3140000 -24.4880000 -17.7940000
   6.9480000 -23.5460000 -17.4140000   6.7370000 -25.6770000 -17.3720000
   5.9230000 -25.6350000 -16.6640000   8.7600000 -28.9870000 -16.5620000
   9.5090000 -28.1560000 -16.0500000   9.1870000 -29.9520000 -17.3670000
   8.5350000 -30.6330000 -17.7290000  10.5850000 -30.0510000 -17.7420000
  11.1940000 -29.5050000 -17.0220000  11.0710000 -31.4930000 -17.6090000
  10.4310000 -32.1490000 -18.1990000  12.0970000 -31.5660000 -17.9700000
  11.0460000 -31.9830000 -16.1800000   9.8430000 -32.1300000 -15.4990000
   8.9090000 -31.9260000 -16.0020000   9.8160000 -32.5340000 -14.1830000
   8.8720000 -32.6370000 -13.6690000  11.0020000 -32.8050000 -13.5290000
  10.9690000 -33.2330000 -12.2210000  11.8100000 -33.6370000 -11.9950000
  12.2140000 -32.6700000 -14.1830000  13.1420000 -32.8810000 -13.6720000
  12.2300000 -32.2620000 -15.4990000  13.1800000 -32.1600000 -16.0030000
  10.6660000 -29.5680000 -19.1710000  10.0300000 -30.1130000 -20.0680000
  11.4450000 -28.5200000 -19.3760000  11.9670000 -28.1210000 -18.6090000
  11.5680000 -27.9240000 -20.6890000  10.5930000 -27.9100000 -21.1750000
  11.9360000 -26.4330000 -20.5990000  11.1940000 -25.9110000 -19.9950000
  13.3020000 -26.2660000 -19.9580000  13.5500000 -25.2060000 -19.9010000
  13.2870000 -26.6900000 -18.9540000  14.0510000 -26.7820000 -20.5590000
  11.9940000 -25.8770000 -21.9160000  12.7730000 -26.2090000 -22.3700000
  12.5910000 -28.5660000 -21.5860000  13.5730000 -29.1500000 -21.1290000
  12.3450000 -28.4390000 -22.8830000  11.4980000 -27.9860000 -23.1940000
  13.2700000 -28.9390000 -23.8760000  13.4740000 -29.9930000 -23.6860000
  12.6330000 -28.8690000 -25.2570000  13.3340000 -29.2470000 -26.0010000
  11.7270000 -29.4750000 -25.2710000  12.3800000 -27.8340000 -25.4890000
  14.4180000 -27.9370000 -23.7710000  14.2800000 -26.9140000 -23.1060000
  15.5510000 -28.2210000 -24.3940000  15.6470000 -29.0930000 -24.8950000
  16.6480000 -27.2690000 -24.3490000  16.4780000 -26.5560000 -23.5430000
  17.9590000 -27.9540000 -23.9560000  17.8340000 -28.4550000 -22.9960000
  18.2280000 -28.6880000 -24.7160000  19.1510000 -26.9990000 -23.8130000
  19.9320000 -27.2840000 -24.5180000  18.8270000 -25.9790000 -24.0220000
  19.7350000 -27.0420000 -22.3990000  19.0490000 -26.5540000 -21.7070000
  19.8790000 -28.0790000 -22.0960000  21.0280000 -26.3670000 -22.2880000
  21.3710000 -25.9470000 -23.1400000  21.7420000 -26.2850000 -21.1650000
  21.2980000 -26.8330000 -20.0390000  21.8470000 -26.7650000 -19.1940000
  20.4120000 -27.3170000 -20.0280000  22.9100000 -25.6580000 -21.1640000
  23.4490000 -25.5970000 -20.3120000  23.2600000 -25.2410000 -22.0150000
  16.7590000 -26.6990000 -25.7500000  16.9420000 -27.4410000 -26.7160000
  16.6200000 -25.3880000 -25.8760000  16.4490000 -24.8180000 -25.0600000
  16.7120000 -24.7660000 -27.1890000  16.4280000 -25.4880000 -27.9540000
  15.6990000 -23.6220000 -27.3080000  14.7080000 -23.9830000 -27.0320000
  15.9880000 -22.8090000 -26.6420000  15.6370000 -23.1150000 -28.6310000
  14.9950000 -22.4020000 -28.6710000  18.1300000 -24.2420000 -27.3670000
  18.8570000 -24.0670000 -26.3880000  18.5310000 -24.0110000 -28.6150000
  17.9060000 -24.1900000 -29.3880000  19.8680000 -23.5000000 -28.8890000
  20.6080000 -24.2520000 -28.6160000  20.0780000 -23.3530000 -30.3910000
  21.0810000 -22.9700000 -30.5830000  19.9630000 -24.3250000 -30.8710000
  19.3410000 -22.6590000 -30.7950000  20.0340000 -22.1490000 -28.1980000
  19.0610000 -21.4140000 -28.0090000  21.2640000 -21.8270000 -27.8170000
  22.0300000 -22.4610000 -27.9940000  21.5080000 -20.5640000 -27.1450000
  22.3070000 -20.0280000 -27.6570000  20.5990000 -19.9620000 -27.1600000
  21.9210000 -20.7650000 -25.7010000  22.1230000 -21.9010000 -25.2530000
  22.0420000 -19.6640000 -24.9640000  21.8530000 -18.7600000 -25.3720000
  22.4460000 -19.7340000 -23.5630000  22.8510000 -20.7230000 -23.3500000
  23.6510000 -18.8200000 -23.3110000  23.4290000 -17.8170000 -23.6750000
  23.8600000 -18.7800000 -22.2420000  24.9190000 -19.2820000 -24.0030000
  25.0380000 -20.3570000 -23.8660000  24.8550000 -19.0570000 -25.0680000
  26.1470000 -18.5870000 -23.4380000  26.1020000 -17.5230000 -23.6700000
  26.1760000 -18.7210000 -22.3570000  27.4270000 -19.1640000 -24.0360000
  27.4170000 -20.2500000 -23.9380000  27.4890000 -18.8950000 -25.0910000
  28.6500000 -18.6490000 -23.3540000  28.5420000 -18.7400000 -22.3540000
  29.4540000 -19.1810000 -23.6550000  28.7830000 -17.6760000 -23.5900000
  21.3350000 -19.3970000 -22.5770000  20.4300000 -18.6160000 -22.8680000
  21.4170000 -20.0010000 -21.4010000  22.1800000 -20.6350000 -21.2110000
  20.4370000 -19.7860000 -20.3490000  19.4650000 -19.5770000 -20.7950000
  20.2280000 -21.0920000 -19.5800000  21.1880000 -21.5880000 -19.4370000
  19.7830000 -20.8750000 -18.6090000  19.3260000 -22.0560000 -20.2800000
  18.9360000 -22.0110000 -21.5860000  19.3150000 -21.2370000 -22.2360000
  18.0640000 -23.0400000 -21.8540000  17.6780000 -23.1460000 -22.7810000
  17.8800000 -23.7740000 -20.7120000  17.0920000 -24.9010000 -20.4870000
  16.5060000 -25.3190000 -21.2920000  17.0990000 -25.4360000 -19.2280000
  16.5020000 -26.3090000 -19.0090000  17.8680000 -24.8770000 -18.2020000
  17.8450000 -25.3340000 -17.2240000  18.6520000 -23.7530000 -18.4250000
  19.2460000 -23.3180000 -17.6350000  18.6630000 -23.1850000 -19.7010000
  20.8670000 -18.6840000 -19.3820000  22.0350000 -18.5970000 -19.0010000
  19.9270000 -17.8130000 -18.9870000  18.5220000 -17.6990000 -19.4200000
  17.9090000 -18.5950000 -19.5220000  18.6370000 -17.2510000 -20.4070000
  17.9510000 -16.7120000 -18.4210000  17.6320000 -17.2010000 -17.5000000
  17.1010000 -16.1640000 -18.8280000  19.1020000 -15.7860000 -18.1590000
  18.9770000 -15.2240000 -17.2340000  19.2530000 -15.0750000 -18.9720000
  20.2840000 -16.7430000 -18.0530000  21.2270000 -16.2910000 -18.3610000
  20.4190000 -17.3760000 -16.6740000  19.6030000 -17.1470000 -15.7820000
  21.4600000 -18.1920000 -16.5290000  22.1050000 -18.3290000 -17.2940000
  21.7500000 -18.9300000 -15.3030000  21.1570000 -19.8450000 -15.2800000
  23.1560000 -19.5290000 -15.3840000  23.7490000 -18.9680000 -16.1060000
  23.6310000 -19.4760000 -14.4040000  23.3050000 -20.9970000 -15.8120000
  23.2560000 -21.6390000 -14.9330000  22.2480000 -21.3620000 -16.8480000
  22.3690000 -22.4050000 -17.1390000  21.2550000 -21.2170000 -16.4220000
  22.3630000 -20.7250000 -17.7250000  24.7170000 -21.2220000 -16.3510000
  24.8280000 -22.2620000 -16.6560000  24.8870000 -20.5720000 -17.2090000
  25.4450000 -20.9920000 -15.5720000  21.6010000 -18.1820000 -13.9830000
  21.0090000 -18.7110000 -13.0360000  22.1310000 -16.9620000 -13.9090000
  22.5880000 -16.5600000 -14.7150000  22.0650000 -16.1880000 -12.6800000
  22.6380000 -16.6920000 -11.9020000  22.8450000 -14.8820000 -12.8440000
  22.4300000 -14.3120000 -13.6760000  22.7690000 -14.2950000 -11.9290000
  24.3070000 -15.1310000 -13.1250000  24.7620000 -15.6300000 -12.2690000
  24.4050000 -15.7630000 -14.0080000  25.1010000 -13.8670000 -13.3850000
  24.6870000 -13.3490000 -14.2500000  25.0460000 -13.2170000 -12.5120000
  26.5560000 -14.2390000 -13.6570000  26.9320000 -14.8580000 -12.8420000
  26.6210000 -14.7940000 -14.5930000  27.4500000 -13.0560000 -13.7720000
  27.4250000 -12.5300000 -12.9100000  28.3950000 -13.3640000 -13.9510000
  27.1370000 -12.4700000 -14.5330000  20.6510000 -15.8980000 -12.1740000
  20.4890000 -15.3840000 -11.0670000  19.6410000 -16.2390000 -12.9730000
  19.8280000 -16.6680000 -13.8680000  18.2380000 -16.0150000 -12.6040000
  18.1910000 -15.3750000 -11.7230000  17.5320000 -15.1930000 -13.6960000
  17.8300000 -15.5610000 -14.6780000  16.4520000 -15.2910000 -13.5840000
  17.8350000 -13.7220000 -13.6770000  17.1110000 -12.7530000 -13.0630000
  16.1940000 -13.0060000 -12.5520000  17.7250000 -11.5300000 -13.2150000
  17.3090000 -10.7030000 -12.8120000  18.8730000 -11.6980000 -13.9440000
  19.8280000 -10.7570000 -14.3580000  19.7110000  -9.7160000 -14.0940000
  20.8860000 -11.2160000 -15.0940000  21.6450000 -10.5280000 -15.4360000
  21.0170000 -12.5720000 -15.4220000  21.8700000 -12.8870000 -16.0050000
  20.0690000 -13.5100000 -15.0090000  20.1660000 -14.5570000 -15.2570000
  18.9740000 -13.0680000 -14.2570000  17.4560000 -17.3210000 -12.3850000
  16.2840000 -17.2870000 -12.0310000  18.1200000 -18.4560000 -12.5900000
  19.0960000 -18.4300000 -12.8480000  17.5080000 -19.7810000 -12.4620000
  16.4390000 -19.7090000 -12.6640000  17.9890000 -20.6980000 -13.5990000
  19.0680000 -20.5970000 -13.7170000  17.7460000 -21.7330000 -13.3590000
  17.3800000 -20.4180000 -14.9600000  16.6920000 -19.2370000 -15.2090000
  16.5780000 -18.5030000 -14.4250000  16.1400000 -18.9710000 -16.4530000
  15.6060000 -18.0470000 -16.6210000  16.2790000 -19.8940000 -17.4700000
  15.7320000 -19.6290000 -18.7030000  15.4940000 -18.7000000 -18.7550000
  16.9620000 -21.0830000 -17.2510000  17.0720000 -21.8090000 -18.0430000
  17.5070000 -21.3350000 -15.9980000  18.0370000 -22.2620000 -15.8380000
  17.7490000 -20.5030000 -11.1390000  18.8650000 -20.5190000 -10.6090000
  16.6820000 -21.1160000 -10.6310000  15.7940000 -21.0620000 -11.1090000
  16.7280000 -21.8780000  -9.3930000  17.1060000 -21.2450000  -8.5900000
  15.3080000 -22.2080000  -8.9370000  15.3470000 -22.7790000  -8.0090000
  14.7550000 -21.2830000  -8.7710000  14.8070000 -22.7980000  -9.7050000
  17.5210000 -23.1580000  -9.6530000  17.6720000 -23.5890000 -10.8020000
  18.0370000 -23.7850000  -8.5890000  17.9040000 -23.3980000  -7.1720000
  16.9550000 -23.5390000  -6.6560000  18.1090000 -22.3290000  -7.2220000
  19.0430000 -24.1570000  -6.5240000  18.8850000 -24.3210000  -5.4580000
  20.0050000 -23.6620000  -6.6540000  19.0110000 -25.4620000  -7.2740000
  18.1860000 -26.0990000  -6.9550000  19.9390000 -26.0230000  -7.1620000
  18.8210000 -25.0180000  -8.7220000  19.7750000 -24.7930000  -9.1980000
  18.1300000 -26.0820000  -9.5620000  18.7060000 -26.5870000 -10.5310000
  16.8930000 -26.4170000  -9.2100000  16.4480000 -25.9560000  -8.4300000
  16.1780000 -27.4450000  -9.9450000  16.6810000 -28.4030000  -9.8130000
  14.8130000 -27.7290000  -9.2930000  14.4220000 -28.6760000  -9.6650000
  14.9310000 -27.7850000  -8.2110000  13.7180000 -26.6930000  -9.5450000
  13.8310000 -26.2810000 -10.5480000  12.7410000 -27.1670000  -9.4560000
  13.7370000 -25.5160000  -8.5700000  14.7540000 -25.3190000  -7.8690000
  12.7250000 -24.7770000  -8.5240000  16.0090000 -27.1070000 -11.4340000
  15.7220000 -27.9890000 -12.2370000  16.2030000 -25.8370000 -11.7950000
  16.4370000 -25.1440000 -11.0980000  16.0890000 -25.3960000 -13.1860000
  15.1720000 -25.7950000 -13.6200000  15.9400000 -23.8730000 -13.2710000
  16.7410000 -23.3970000 -12.7060000  15.9960000 -23.5600000 -14.3130000
  14.3880000 -23.1910000 -12.6200000  13.6240000 -24.2420000 -12.9500000
  17.3350000 -25.7810000 -13.9610000  17.2710000 -26.1890000 -15.1230000
  18.4750000 -25.6340000 -13.3010000  18.4670000 -25.3060000 -12.3460000
  19.7560000 -25.9320000 -13.9080000  19.7970000 -25.4930000 -14.9050000
  20.8780000 -25.1620000 -13.1840000  20.9640000 -25.5220000 -12.1590000
  22.2310000 -25.5120000 -13.7860000  23.0140000 -24.9610000 -13.2650000
  22.4100000 -26.5820000 -13.6820000  22.2400000 -25.2440000 -14.8420000
  20.5980000 -23.6570000 -13.2790000  20.7390000 -23.3250000 -14.3080000
  19.5720000 -23.4580000 -12.9700000  21.4900000 -22.7930000 -12.4150000
  21.2200000 -21.7450000 -12.5470000  21.3630000 -23.0720000 -11.3690000
  22.5300000 -22.9390000 -12.7060000  20.0800000 -27.4200000 -13.9010000
  20.5370000 -27.9610000 -14.9050000  19.8260000 -28.0870000 -12.7820000
  19.4120000 -27.6110000 -11.9930000  20.1370000 -29.5070000 -12.6700000
  21.1420000 -29.6910000 -13.0510000  20.2940000 -29.9090000 -11.2010000
  19.3520000 -29.7470000 -10.6770000  20.5670000 -30.9620000 -11.1390000
  21.3590000 -29.1150000 -10.4890000  22.4170000 -28.8140000 -11.0540000
  21.0940000 -28.7770000  -9.2350000  21.7670000 -28.2440000  -8.7030000
  20.2190000 -29.0520000  -8.8120000  19.1380000 -30.4490000 -13.3060000
  19.5210000 -31.5200000 -13.7870000  17.8670000 -30.0640000 -13.3130000
  17.6100000 -29.1640000 -12.9340000  16.8320000 -30.9260000 -13.8620000
  17.2930000 -31.7960000 -14.3300000  16.0060000 -31.5110000 -12.7170000
  15.4050000 -30.7230000 -12.2620000  15.3500000 -32.2910000 -13.1030000
  16.8410000 -32.1210000 -11.6340000  17.1340000 -31.4100000 -10.4790000
  16.7230000 -30.4220000 -10.3340000  17.9510000 -31.9500000  -9.5010000
  18.1710000 -31.3840000  -8.6080000  18.4880000 -33.2180000  -9.6660000
  19.1270000 -33.6370000  -8.9030000  18.2020000 -33.9410000 -10.8100000
  18.6140000 -34.9300000 -10.9440000  17.3810000 -33.3910000 -11.7890000
  17.1650000 -33.9650000 -12.6780000  15.9000000 -30.2760000 -14.8770000
  14.8970000 -30.8740000 -15.2720000  16.2280000 -29.0590000 -15.3000000
  17.0650000 -28.6130000 -14.9540000  15.3990000 -28.3460000 -16.2620000
  15.7970000 -27.3430000 -16.4130000  15.5950000 -28.9480000 -17.6660000
  15.6870000 -30.0310000 -17.5880000  14.7370000 -28.7010000 -18.2910000
  16.8510000 -28.4300000 -18.3840000  16.5710000 -28.0100000 -19.3500000
  17.3250000 -27.6590000 -17.7770000  17.9150000 -29.4930000 -18.6570000
  18.9040000 -29.0740000 -18.4730000  17.7540000 -30.3460000 -17.9980000
  17.8740000 -29.9700000 -20.0350000  16.9860000 -30.3450000 -20.3360000
  18.9070000 -29.9350000 -20.8740000  20.0760000 -29.4410000 -20.4770000
  20.8570000 -29.4160000 -21.1170000  20.1830000 -29.0900000 -19.5360000
  18.7720000 -30.3920000 -22.1120000  19.5560000 -30.3650000 -22.7490000
  17.8850000 -30.7670000 -22.4180000  13.9160000 -28.3590000 -15.8590000
  13.0300000 -28.4900000 -16.7030000  13.6590000 -28.2030000 -14.5590000
  14.4190000 -28.0820000 -13.9050000  12.2960000 -28.1970000 -14.0090000
  11.6180000 -28.6800000 -14.7120000  12.2500000 -29.0780000 -12.7520000
  12.5130000 -30.1020000 -13.0160000  12.9600000 -28.6990000 -12.0160000
  10.9000000 -29.1440000 -12.0560000  10.5600000 -28.1340000 -11.8250000
  10.1770000 -29.6300000 -12.7110000  11.0000000 -29.9410000 -10.7530000
  10.8680000 -31.0020000 -10.9640000  11.9790000 -29.7800000 -10.3020000
   9.9260000 -29.5090000  -9.7480000   9.8960000 -28.4210000  -9.6920000
   8.9540000 -29.8820000 -10.0710000  10.1810000 -30.0320000  -8.3610000
  11.0700000 -29.6870000  -8.0280000   9.4460000 -29.7190000  -7.7420000
  10.1980000 -31.0410000  -8.3790000  11.8670000 -26.7540000 -13.6750000
  12.5600000 -26.0480000 -12.9310000  10.7260000 -26.3310000 -14.2240000
  10.1800000 -26.9560000 -14.8000000  10.2120000 -24.9750000 -14.0310000
  10.9030000 -24.4100000 -13.4060000  10.2190000 -24.2150000 -15.3680000
   9.6520000 -24.7780000 -16.1100000   9.7630000 -23.2340000 -15.2310000
  11.5950000 -23.9980000 -15.9240000  12.2870000 -25.0390000 -16.5290000
  11.8110000 -25.9990000 -16.6600000  13.5920000 -24.8590000 -16.9700000
  14.1210000 -25.6760000 -17.4380000  14.2150000 -23.6370000 -16.8110000
  15.2310000 -23.5010000 -17.1500000  13.5310000 -22.5890000 -16.2150000
  14.0120000 -21.6300000 -16.0920000  12.2270000 -22.7730000 -15.7760000
  11.7050000 -21.9480000 -15.3150000   8.8230000 -24.9020000 -13.4160000
   7.9560000 -25.7110000 -13.7150000   8.6160000 -23.9040000 -12.5650000
   9.3480000 -23.2310000 -12.3890000   7.3480000 -23.7550000 -11.8720000
   6.5310000 -24.0000000 -12.5510000   7.3000000 -24.7680000 -10.7300000
   6.3900000 -24.6180000 -10.1490000   7.3070000 -25.7780000 -11.1390000
   8.4290000 -24.6030000  -9.8790000   9.2340000 -24.7380000 -10.3850000
   7.1960000 -22.3430000 -11.3050000   8.0320000 -21.4750000 -11.5520000
   6.1230000 -22.1140000 -10.5500000   5.4460000 -22.8480000 -10.3990000
   5.9030000 -20.8110000  -9.9310000   5.8350000 -20.0470000 -10.7060000
   4.5690000 -20.7670000  -9.1940000   4.4080000 -21.7120000  -8.6760000
   4.5810000 -19.9530000  -8.4690000   3.5060000 -20.5560000 -10.1020000
   3.6360000 -19.7220000 -10.5590000   7.0170000 -20.5230000  -8.9410000
   7.5490000 -19.4160000  -8.8970000   7.3650000 -21.5210000  -8.1420000
   6.8990000 -22.4140000  -8.2170000   8.4150000 -21.3570000  -7.1480000
   8.1270000 -20.5810000  -6.4390000   8.4870000 -22.5900000  -6.2620000
   8.7480000 -23.4580000  -6.8670000   9.2460000 -22.4420000  -5.4930000
   7.1770000 -22.8640000  -5.5850000   6.7110000 -21.9210000  -5.2990000
   6.5190000 -23.4010000  -6.2690000   7.3550000 -23.6990000  -4.3460000
   7.7440000 -24.6800000  -4.6210000   8.0570000 -23.2060000  -3.6730000
   6.0800000 -23.8660000  -3.6650000   5.2770000 -23.5010000  -4.1570000
   5.9360000 -24.4490000  -2.4830000   6.9970000 -24.9280000  -1.8440000
   6.8860000 -25.3720000  -0.9440000   7.9150000 -24.8490000  -2.2590000
   4.7290000 -24.5480000  -1.9390000   4.6160000 -24.9920000  -1.0390000
   3.9240000 -24.1800000  -2.4250000   9.7470000 -21.1160000  -7.8250000
  10.7050000 -20.6820000  -7.2050000   9.7990000 -21.4130000  -9.1110000
   8.9880000 -21.8000000  -9.5730000  10.9960000 -21.1990000  -9.8860000
  11.8630000 -21.5280000  -9.3140000  10.9250000 -22.0470000 -11.1480000
  10.7160000 -23.0830000 -10.8790000  10.1310000 -21.6730000 -11.7940000
  12.1410000 -21.9880000 -11.8360000  12.3290000 -21.0780000 -12.0790000
  10.9990000 -19.7020000 -10.2300000  12.0550000 -19.0530000 -10.2650000
   9.8090000 -19.1550000 -10.4850000   8.9770000 -19.7270000 -10.4700000
   9.6890000 -17.7360000 -10.7870000  10.3320000 -17.4880000 -11.6310000
   8.2920000 -17.3930000 -11.3040000   7.5430000 -17.8710000 -10.6730000
   8.1500000 -16.3130000 -11.2800000   8.0750000 -17.8610000 -12.7240000
   9.0790000 -18.1780000 -13.4040000   6.9040000 -17.9030000 -13.1690000
   9.9870000 -16.9460000  -9.5190000  10.4750000 -15.8190000  -9.5890000
   9.7030000 -17.5530000  -8.3650000   9.2880000 -18.4740000  -8.3670000
   9.9760000 -16.9200000  -7.0730000   9.3800000 -16.0120000  -6.9790000
   9.4510000 -17.7800000  -5.8830000   9.7210000 -18.8240000  -6.0420000
  10.0530000 -17.2900000  -4.5660000   9.6770000 -17.9000000  -3.7450000
  11.1390000 -17.3710000  -4.6100000   9.7730000 -16.2490000  -4.4030000
   7.9300000 -17.6810000  -5.8140000   7.5640000 -18.2820000  -4.9820000
   7.6390000 -16.6410000  -5.6660000   7.4990000 -18.0490000  -6.7450000
  11.4880000 -16.7190000  -6.9180000  11.9390000 -15.6860000  -6.4300000
  12.2680000 -17.7060000  -7.3330000  11.8590000 -18.5500000  -7.7080000
  13.7170000 -17.5820000  -7.2530000  14.0190000 -17.5130000  -6.2080000
  14.3880000 -18.8710000  -7.7670000  14.0040000 -19.7270000  -7.2120000
  14.1680000 -18.9980000  -8.8270000  15.8940000 -18.8840000  -7.6200000
  16.7940000 -18.1790000  -8.3600000  16.4540000 -17.5550000  -9.1730000
  18.0670000 -18.4070000  -7.9020000  18.8530000 -17.9540000  -8.3470000
  18.0140000 -19.2760000  -6.8430000  19.0460000 -19.8000000  -6.0500000
  20.0710000 -19.5200000  -6.2430000  18.6960000 -20.6620000  -5.0450000
  19.4580000 -21.0880000  -4.4090000  17.3500000 -21.0120000  -4.8160000
  17.1180000 -21.6970000  -4.0140000  16.3270000 -20.4900000  -5.6040000
  15.2950000 -20.7560000  -5.4310000  16.6580000 -19.6040000  -6.6380000
  14.1160000 -16.3710000  -8.1110000  14.8390000 -15.4970000  -7.6500000
  13.6120000 -16.3180000  -9.3400000  13.0150000 -17.0610000  -9.6740000
  13.8800000 -15.2140000 -10.2630000  14.9450000 -15.1840000 -10.4960000
  13.1700000 -15.4480000 -11.6010000  12.1090000 -15.6250000 -11.4240000
  13.2900000 -14.5700000 -12.2350000  13.7130000 -16.5630000 -12.2620000
  14.6450000 -16.6430000 -12.0430000  13.3970000 -13.8950000  -9.6710000
  14.0030000 -12.8470000  -9.8870000  12.2890000 -13.9450000  -8.9370000
  11.7960000 -14.8190000  -8.8260000  11.7810000 -12.7460000  -8.2920000
  11.5440000 -11.9980000  -9.0490000  10.4370000 -13.0210000  -7.6020000
   9.6910000 -13.2880000  -8.3510000  10.5520000 -13.8430000  -6.8950000
   9.9150000 -11.8300000  -6.8390000   9.4290000 -10.7180000  -7.5140000
   9.3910000 -10.7150000  -8.5930000   8.9880000  -9.6030000  -6.8420000
   8.6140000  -8.7530000  -7.3930000   9.0250000  -9.5750000  -5.4740000
   8.5780000  -8.4480000  -4.8330000   8.1280000  -7.8790000  -5.4610000
   9.5030000 -10.6620000  -4.7570000   9.5350000 -10.6460000  -3.6780000
   9.9480000 -11.7910000  -5.4530000  10.3210000 -12.6390000  -4.8980000
  12.7910000 -12.2730000  -7.2420000  12.9940000 -11.0750000  -7.0620000
  13.4070000 -13.2180000  -6.5340000  13.1980000 -14.1920000  -6.7020000
  14.3810000 -12.8560000  -5.5180000  13.9200000 -12.1830000  -4.7950000
  14.7260000 -13.7550000  -5.0080000  15.5740000 -12.1590000  -6.1510000
  16.0820000 -11.1760000  -5.6210000  16.0370000 -12.6690000  -7.2880000
  15.6080000 -13.4930000  -7.6840000  17.1670000 -12.0450000  -7.9730000
  18.0440000 -12.0700000  -7.3260000  17.6120000 -12.8630000  -9.1950000
  16.7540000 -13.0450000  -9.8430000  18.6780000 -12.1120000  -9.9570000
  18.9880000 -12.6980000 -10.8220000  18.2790000 -11.1540000 -10.2920000
  19.5370000 -11.9410000  -9.3080000  18.1390000 -14.2130000  -8.7550000
  18.4510000 -14.7840000  -9.6290000  18.9910000 -14.0720000  -8.0900000
  17.3540000 -14.7560000  -8.2280000  16.7220000 -10.6600000  -8.4350000
  17.4810000  -9.6970000  -8.3600000  15.4790000 -10.5570000  -8.9000000
  14.8880000 -11.3750000  -8.9480000  14.9470000  -9.2770000  -9.3460000
  15.5040000  -8.9360000 -10.2190000  13.5270000  -9.4350000  -9.8960000
  12.8750000  -9.8220000  -9.1130000  12.9800000  -8.1060000 -10.3550000
  11.9700000  -8.2420000 -10.7420000  12.9560000  -7.4130000  -9.5140000
  13.6180000  -7.7020000 -11.1410000  13.5500000 -10.3200000 -11.0150000
  13.7020000 -11.2170000 -10.7110000  14.9490000  -8.2440000  -8.2090000
  15.2540000  -7.0550000  -8.4370000  14.6220000  -8.6940000  -6.9960000
  14.3800000  -9.6660000  -6.8660000  14.6000000  -7.8130000  -5.8140000
  13.8310000  -7.0510000  -5.9420000  14.1680000  -8.5700000  -4.5510000
  14.7870000  -9.4590000  -4.4300000  14.2870000  -7.9240000  -3.6810000
  12.7280000  -9.0480000  -4.5330000  12.0610000  -8.1980000  -4.6740000
  12.5730000  -9.7680000  -5.3370000  12.3600000  -9.8340000  -2.9570000
  12.6500000  -8.4710000  -1.8160000  12.4620000  -8.8050000  -0.7950000
  13.6840000  -8.1370000  -1.9040000  11.9800000  -7.6460000  -2.0570000
  15.9980000  -7.2750000  -5.5730000  16.1810000  -6.1030000  -5.2650000
  16.9730000  -8.1590000  -5.6990000  16.7590000  -9.1160000  -5.9410000
  18.3630000  -7.8000000  -5.5000000  18.5030000  -7.4390000  -4.4810000
  19.2530000  -9.0400000  -5.6050000  18.8720000  -9.8190000  -4.9440000
  19.2510000  -9.4030000  -6.6330000  20.6620000  -8.7660000  -5.2210000
  21.2270000  -8.9450000  -3.9920000  20.6380000  -9.3440000  -3.1800000
  22.5460000  -8.5530000  -4.0200000  23.1120000  -8.6250000  -3.1870000
  22.8530000  -8.1060000  -5.2770000  24.0550000  -7.6070000  -5.7900000
  24.9250000  -7.5350000  -5.1540000  24.0720000  -7.2250000  -7.1020000
  24.9790000  -6.8330000  -7.5390000  22.9310000  -7.3290000  -7.9090000
  22.9910000  -7.0160000  -8.9410000  21.7330000  -7.8260000  -7.4010000
  20.8500000  -7.9070000  -8.0180000  21.6890000  -8.2240000  -6.0630000
  18.7800000  -6.7900000  -6.5570000  19.3680000  -5.7700000  -6.2390000
  18.4780000  -7.0840000  -7.8190000  17.9990000  -7.9460000  -8.0360000
  18.8310000  -6.1710000  -8.9050000  19.9120000  -6.1720000  -9.0440000
  18.2500000  -6.6440000 -10.2320000  17.2050000  -6.9200000 -10.0940000
  18.3190000  -5.8410000 -10.9660000  18.9130000  -7.8390000 -10.8640000
  19.9510000  -7.5990000 -11.0960000  18.8810000  -8.6810000 -10.1720000
  18.2040000  -8.2260000 -12.1380000  17.0720000  -8.7380000 -12.0540000
  18.7680000  -8.0010000 -13.2220000  18.2850000  -4.7800000  -8.6380000
  18.9970000  -3.7880000  -8.7900000  17.0110000  -4.7130000  -8.2480000
  16.4760000  -5.5600000  -8.1240000  16.3660000  -3.4340000  -7.9940000
  16.4510000  -2.8020000  -8.8780000  14.8450000  -3.6160000  -7.9270000
  14.3710000  -2.6530000  -7.7370000  14.4840000  -4.0170000  -8.8740000
  14.5960000  -4.3080000  -7.1220000  16.8660000  -2.7460000  -6.7330000
  17.1490000  -1.5500000  -6.7430000  16.9650000  -3.4940000  -5.6430000
  16.7220000  -4.4740000  -5.6790000  17.4200000  -2.9270000  -4.3860000
  16.7800000  -2.0880000  -4.1130000  17.1060000  -3.8940000  -3.2380000
  17.3520000  -4.9120000  -3.5420000  17.6970000  -3.6240000  -2.3630000
  15.6200000  -3.8550000  -2.8460000  15.0100000  -3.7500000  -3.7430000
  15.2270000  -5.0770000  -2.0440000  14.1700000  -5.0170000  -1.7840000
  15.4040000  -5.9740000  -2.6370000  15.8230000  -5.1210000  -1.1330000
  15.3600000  -2.5700000  -2.0520000  14.3090000  -2.5260000  -1.7650000
  15.9810000  -2.5640000  -1.1560000  15.6050000  -1.7050000  -2.6690000
  18.9020000  -2.5530000  -4.4110000  19.3800000  -1.8590000  -3.5180000
  19.6280000  -3.0110000  -5.4300000  19.2010000  -3.6030000  -6.1280000
  21.0460000  -2.6680000  -5.5560000  21.4160000  -2.2950000  -4.6010000
  21.8920000  -3.9070000  -5.8420000  22.9300000  -3.7070000  -5.5780000
  21.5220000  -4.7450000  -5.2510000  21.8280000  -4.2500000  -7.2080000
  20.9170000  -4.4340000  -7.4500000  21.2010000  -1.6490000  -6.6870000
  22.2920000  -1.4130000  -7.1980000  20.0770000  -1.0580000  -7.0690000
  19.2010000  -1.3110000  -6.6350000  20.0080000  -0.0360000  -8.1050000
  18.9680000   0.2470000  -8.2680000  20.5270000   1.2900000  -7.5430000
  21.4820000   1.1250000  -7.0440000  20.6620000   2.0020000  -8.3570000
  19.5740000   1.8960000  -6.5430000  18.5750000   2.7700000  -6.9470000
  18.5070000   3.0710000  -7.9820000  17.6550000   3.2690000  -6.0450000
  16.8870000   3.9510000  -6.3790000  17.7310000   2.8880000  -4.7280000
  16.8140000   3.3550000  -3.8230000  16.3690000   4.1240000  -4.1860000
  18.7170000   2.0240000  -4.3030000  18.7740000   1.7300000  -3.2650000
  19.6300000   1.5370000  -5.2060000  20.4000000   0.8640000  -4.8590000
  20.6480000  -0.3030000  -9.4570000  21.4330000   0.5140000  -9.9500000
  20.3040000  -1.4420000 -10.0520000  19.6890000  -2.0910000  -9.5820000
  20.8000000  -1.7730000 -11.3750000  20.0480000  -2.3510000 -11.9110000
  21.0120000  -0.8560000 -11.9240000  22.0620000  -2.5880000 -11.5080000
  22.5890000  -2.7270000 -12.6070000  22.5610000  -3.1420000 -10.4160000
  22.0980000  -3.0140000  -9.5280000  23.7740000  -3.9320000 -10.5090000
  24.5090000  -3.4010000 -11.1140000  24.4680000  -3.9890000  -9.1550000
  23.7670000  -4.3470000  -8.4010000  25.3190000  -4.6680000  -9.2100000
  24.9810000  -2.6380000  -8.7070000  25.6580000  -2.2370000  -9.4620000
  24.1410000  -1.9560000  -8.5730000  25.7320000  -2.7120000  -7.4010000
  26.7150000  -3.4460000  -7.2870000  25.2780000  -1.9520000  -6.4070000
  25.7430000  -1.9620000  -5.5100000  24.4690000  -1.3650000  -6.5490000
  23.4920000  -5.3330000 -11.0100000  22.3960000  -5.8540000 -10.8400000
  24.4950000  -5.9330000 -11.6380000  25.3760000  -5.4530000 -11.7570000
  24.3690000  -7.2800000 -12.1700000  23.4020000  -7.3890000 -12.6600000
  25.3850000  -7.5090000 -13.2880000  26.3870000  -7.2870000 -12.9200000
  25.3400000  -8.5480000 -13.6130000  25.1570000  -6.6440000 -14.5190000
  24.1250000  -6.7510000 -14.8530000  25.3520000  -5.6000000 -14.2720000
  26.0840000  -7.0550000 -15.6620000  27.1190000  -6.8700000 -15.3750000
  25.9500000  -8.1150000 -15.8760000  25.7910000  -6.2670000 -16.9380000
  24.7650000  -6.4560000 -17.2550000  25.9210000  -5.2020000 -16.7460000
  26.7070000  -6.6550000 -18.0630000  26.8190000  -7.6580000 -18.0760000
  26.3110000  -6.3500000 -18.9400000  27.6080000  -6.2170000 -17.9310000
  24.5720000  -8.3130000 -11.0760000  25.4330000  -8.1590000 -10.2070000
  23.7660000  -9.3820000 -11.1010000  22.6130000  -9.5660000 -11.9950000
  22.7530000 -10.0150000 -12.9780000  22.2830000  -8.5360000 -12.1340000
  21.6750000 -10.3420000 -11.1150000  20.9110000 -10.8710000 -11.6850000
  21.1750000  -9.7100000 -10.3810000  22.5930000 -11.3050000 -10.4440000
  22.8520000 -12.1370000 -11.0980000  22.1540000 -11.7120000  -9.5330000
  23.8320000 -10.4660000 -10.1200000  23.8130000 -10.0480000  -9.1140000
  25.1140000 -11.2670000 -10.3000000  25.5310000 -11.5290000 -11.4240000
  25.7300000 -11.6620000  -9.1930000  25.3490000 -11.4210000  -8.2890000
  26.9540000 -12.4420000  -9.2560000  27.3450000 -12.5870000  -8.2490000
  26.6520000 -13.8620000  -9.7430000  26.3680000 -13.8330000 -10.7950000
  27.5390000 -14.4840000  -9.6240000  25.5260000 -14.5180000  -8.9810000
  24.2170000 -14.4380000  -9.4370000  24.0020000 -13.9560000 -10.3790000
  23.1720000 -14.9680000  -8.7040000  22.1610000 -14.9000000  -9.0780000
  23.4280000 -15.5820000  -7.4970000  22.3880000 -16.0720000  -6.7540000
  21.5580000 -15.7500000  -7.1130000  24.7180000 -15.6780000  -7.0230000
  24.9200000 -16.1610000  -6.0780000  25.7600000 -15.1500000  -7.7670000
  26.7680000 -15.2360000  -7.3880000  27.9310000 -11.7740000 -10.2040000
  28.4580000 -12.4100000 -11.1130000  28.1490000 -10.4820000 -10.0000000
  27.6710000 -10.0010000  -9.2510000  29.0710000  -9.7200000 -10.8330000
  28.7710000  -9.8030000 -11.8780000  28.9640000  -8.2300000 -10.4870000
  27.9140000  -7.9420000 -10.4420000  29.4330000  -8.0460000  -9.5200000
  29.6320000  -7.2870000 -11.4810000  30.7150000  -7.3580000 -11.3780000
  29.3450000  -7.5640000 -12.4950000  29.2130000  -5.8380000 -11.2350000
  29.4950000  -5.5450000 -10.2240000  29.7120000  -5.1880000 -11.9540000
  27.7010000  -5.6630000 -11.3890000  27.3970000  -5.9850000 -12.3850000
  27.1870000  -6.2650000 -10.6400000  27.2420000  -4.2510000 -11.2180000
  27.1120000  -4.0550000 -10.2350000  27.9360000  -3.6230000 -11.5980000
  26.3670000  -4.1200000 -11.7050000  30.4810000 -10.2470000 -10.5480000
  30.9360000 -10.2170000  -9.4000000  31.1400000 -10.7500000 -11.5930000
  30.7110000 -10.7520000 -12.5070000  32.4930000 -11.3230000 -11.5210000
  33.1420000 -10.8140000 -12.2340000  33.1720000 -11.0420000 -10.1700000
  32.4660000 -11.2310000  -9.3620000  34.0380000 -11.6940000 -10.0550000
  33.6780000  -9.6100000  -9.9810000  32.8620000  -8.9090000 -10.1580000
  34.0480000  -9.4860000  -8.9630000  34.8140000  -9.2710000 -10.9450000
  35.6280000  -9.9840000 -10.8130000  34.4490000  -9.3230000 -11.9710000
  35.3550000  -7.8650000 -10.6930000  34.5610000  -7.1350000 -10.8540000
  35.7130000  -7.7910000  -9.6660000  36.4870000  -7.5210000 -11.6010000
  36.1760000  -7.5680000 -12.5610000  36.8100000  -6.5860000 -11.3970000
  37.2430000  -8.1760000 -11.4610000  32.4740000 -12.8320000 -11.7540000
  33.5110000 -13.4350000 -12.0340000  31.2990000 -13.4420000 -11.6280000
  30.4770000 -12.9090000 -11.3820000  31.1730000 -14.8800000 -11.8410000
  32.1420000 -15.3560000 -11.6920000  30.3190000 -15.5170000 -10.7420000
  29.3550000 -15.0120000 -10.6920000  30.1640000 -16.5720000 -10.9670000
  30.9310000 -15.4430000  -9.3610000  31.9080000 -15.9260000  -9.3700000
  31.0450000 -14.3990000  -9.0690000  29.9360000 -16.2540000  -8.0940000
  29.2000000 -14.8470000  -7.3170000  28.5510000 -15.1770000  -6.5060000
  29.9820000 -14.2020000  -6.9160000  28.6130000 -14.2930000  -8.0490000
  30.5440000 -15.1560000 -13.1990000  30.2390000 -14.2280000 -13.9480000
  30.3600000 -16.4360000 -13.5060000  30.6370000 -17.1560000 -12.8550000
  29.7620000 -16.8560000 -14.7690000  28.7820000 -16.3930000 -14.8790000
  30.5950000 -16.3340000 -15.9530000  30.6310000 -15.2450000 -15.9210000
  31.6080000 -16.7320000 -15.8890000  30.0560000 -16.7170000 -17.3320000
  30.6910000 -16.2820000 -18.1040000  30.0530000 -17.8020000 -17.4330000
  28.6290000 -16.2100000 -17.5390000  28.2550000 -16.5600000 -18.5010000
  27.9890000 -16.5880000 -16.7420000  28.5600000 -14.6900000 -17.5250000
  28.9710000 -14.3160000 -16.5870000  29.1380000 -14.2920000 -18.3590000
  27.1550000 -14.1930000 -17.6500000  26.5560000 -14.7150000 -17.0270000
  27.1210000 -13.2130000 -17.4060000  26.8380000 -14.3140000 -18.6020000
  29.7090000 -18.3790000 -14.8100000  30.4910000 -19.0450000 -14.1380000
  28.7790000 -18.9220000 -15.5910000  28.1450000 -18.3300000 -16.1080000
  28.6530000 -20.3640000 -15.7190000  27.7620000 -20.6010000 -16.3000000
  29.5320000 -20.7630000 -16.2250000  28.5280000 -21.1260000 -14.4130000
  27.7950000 -20.7090000 -13.5180000  29.2320000 -22.2650000 -14.2850000
  29.9940000 -22.8590000 -15.3960000  31.0150000 -22.5320000 -15.5920000
  29.3770000 -22.5820000 -16.2510000  29.8930000 -24.3340000 -15.0840000
  30.6640000 -24.9230000 -15.5800000  28.9220000 -24.7540000 -15.3460000
  30.0920000 -24.3440000 -13.5960000  31.1390000 -24.2110000 -13.3260000
  29.7390000 -25.2720000 -13.1450000  29.2540000 -23.1560000 -13.1160000
  28.2360000 -23.4530000 -12.8660000  29.8610000 -22.5050000 -11.8790000
  29.8820000 -23.0980000 -10.7910000  30.3680000 -21.2890000 -12.0620000
  30.3360000 -20.8610000 -12.9760000  30.9770000 -20.5410000 -10.9730000
  31.7420000 -21.1520000 -10.4950000  31.7030000 -19.3160000 -11.5270000
  32.1670000 -19.5680000 -12.4810000  30.9890000 -18.5050000 -11.6740000
  32.8060000 -18.7670000 -10.6400000  32.3980000 -18.5260000  -9.6580000
  33.5920000 -19.5140000 -10.5330000  33.4260000 -17.5050000 -11.2190000
  33.6120000 -17.4440000 -12.4570000  33.7340000 -16.5800000 -10.4360000
  29.8460000 -20.1070000 -10.0430000  30.0370000 -19.9640000  -8.8330000
  28.6630000 -19.9160000 -10.6280000  28.5630000 -20.0560000 -11.6230000
  27.4820000 -19.5050000  -9.8780000  27.7410000 -18.6780000  -9.2160000
  26.4420000 -18.8520000 -10.8050000  26.1510000 -19.5600000 -11.5810000
  25.2170000 -18.4360000 -10.0040000  24.4870000 -17.9750000 -10.6690000
  24.7750000 -19.3140000  -9.5330000  25.5100000 -17.7210000  -9.2360000
  27.0580000 -17.6500000 -11.5050000  26.3170000 -17.1910000 -12.1600000
  27.3840000 -16.9230000 -10.7610000  27.9150000 -17.9730000 -12.0960000
  26.8200000 -20.6760000  -9.1490000  26.4960000 -20.5780000  -7.9620000
  26.6290000 -21.7830000  -9.8580000  26.9210000 -21.8200000 -10.8240000
  26.0010000 -22.9580000  -9.2650000  24.9690000 -22.7250000  -9.0010000
  25.8110000 -24.0510000 -10.3210000  25.3500000 -23.6210000 -11.2100000
  26.7800000 -24.4760000 -10.5840000  24.9250000 -25.2070000  -9.8750000
  24.8650000 -25.9480000 -10.6720000  25.3490000 -25.6670000  -8.9830000
  23.2200000 -24.7200000  -9.4670000  23.2840000 -24.7490000  -7.6700000
  22.3100000 -24.4720000  -7.2670000  23.5450000 -25.7520000  -7.3310000
  24.0360000 -24.0410000  -7.3210000  26.8150000 -23.5030000  -8.0980000
  26.2540000 -23.9010000  -7.0790000  28.1360000 -23.5240000  -8.2470000
  28.5530000 -23.1950000  -9.1060000  28.9990000 -24.0190000  -7.1790000
  28.8470000 -25.0910000  -7.0560000  30.4630000 -23.9220000  -7.5940000
  31.0950000 -24.2950000  -6.7880000  30.6280000 -24.5200000  -8.4900000
  30.7140000 -22.8820000  -7.8010000  28.7450000 -23.1720000  -5.9400000
  28.6570000 -23.6870000  -4.8240000  28.6170000 -21.8670000  -6.1610000
  28.6950000 -21.5040000  -7.1000000  28.3630000 -20.8930000  -5.1000000
  29.2200000 -20.8560000  -4.4270000  28.2170000 -19.5100000  -5.7250000
  29.0580000 -19.3220000  -6.3920000  27.2870000 -19.4630000  -6.2920000
  28.1840000 -18.3880000  -4.7310000  29.3150000 -18.0640000  -3.9960000
  30.2250000 -18.6310000  -4.1270000  29.2940000 -17.0210000  -3.0930000
  30.1810000 -16.7790000  -2.5270000  28.1320000 -16.2860000  -2.9150000
  28.1130000 -15.4680000  -2.2100000  26.9940000 -16.6030000  -3.6440000
  26.0860000 -16.0340000  -3.5080000  27.0250000 -17.6480000  -4.5450000
  26.1350000 -17.8880000  -5.1080000  27.0860000 -21.2580000  -4.3510000
  27.1050000 -21.5460000  -3.1530000  25.9750000 -21.2400000  -5.0770000
  26.0140000 -20.9860000  -6.0540000  24.6710000 -21.5770000  -4.5220000
  24.3180000 -20.7560000  -3.8970000  23.6040000 -21.6570000  -5.6370000
  23.8920000 -22.4180000  -6.3620000  22.3000000 -22.1920000  -5.0800000
  21.5580000 -22.2430000  -5.8770000  22.4610000 -23.1890000  -4.6700000
  21.9420000 -21.5290000  -4.2920000  23.4060000 -20.2790000  -6.2630000
  24.3570000 -19.9170000  -6.6550000  22.6820000 -20.3490000  -7.0750000
  22.8980000 -19.2460000  -5.2980000  22.7820000 -18.2930000  -5.8130000
  21.9340000 -19.5630000  -4.9000000  23.6090000 -19.1320000  -4.4800000
  24.7090000 -22.9230000  -3.8080000  24.2500000 -23.0550000  -2.6780000
  25.2650000 -23.9210000  -4.4830000  25.6460000 -23.7570000  -5.4040000
  25.3600000 -25.2770000  -3.9540000  24.3800000 -25.7530000  -3.9940000
  26.2120000 -26.1200000  -4.9020000  26.0020000 -25.8330000  -5.9320000
  27.2680000 -25.9540000  -4.6870000  25.9740000 -27.6100000  -4.8050000
  26.5790000 -28.1240000  -5.5510000  26.2510000 -27.9590000  -3.8100000
  24.5230000 -27.9790000  -5.0430000  23.9380000 -27.4900000  -6.0370000
  23.9700000 -28.7650000  -4.2370000  25.9380000 -25.3370000  -2.5390000
  25.4350000 -26.0690000  -1.6850000  26.9830000 -24.5500000  -2.2990000
  27.3390000 -23.9480000  -3.0270000  27.6630000 -24.5050000  -1.0070000
  27.9450000 -25.5150000  -0.7090000  29.0270000 -23.8360000  -1.1710000
  28.8890000 -22.7920000  -1.4540000  29.5730000 -23.8870000  -0.2290000
  29.8920000 -24.4760000  -2.2270000  30.0230000 -25.5340000  -1.9980000
  29.4140000 -24.3720000  -3.2010000  31.2570000 -23.8380000  -2.3020000
  32.2890000 -24.6300000  -2.0400000  31.3890000 -22.6440000  -2.5860000
  32.3110000 -22.2350000  -2.6310000  30.5750000 -22.0760000  -2.7730000
  26.9100000 -23.7990000   0.1200000  27.4050000 -23.7190000   1.2470000
  25.7280000 -23.2740000  -0.1810000  25.3650000 -23.3520000  -1.1200000
  24.9600000 -22.5870000   0.8440000  23.8960000 -22.6980000   0.6370000
  25.1870000 -23.0190000   1.8190000  25.2660000 -21.1010000   0.9130000
  25.1400000 -20.4660000   1.9620000  25.6810000 -20.5370000  -0.2110000
  25.7870000 -21.0940000  -1.0470000  25.9850000 -19.1220000  -0.2510000
  25.9210000 -18.7070000   0.7550000  27.4400000 -18.9040000  -0.6460000
  27.6420000 -19.4160000  -1.5870000  27.6290000 -17.8370000  -0.7660000
  28.4350000 -19.4250000   0.3730000  28.1700000 -19.0540000   1.3630000
  28.4150000 -20.5150000   0.3770000  29.8410000 -18.9590000   0.0320000
  30.0760000 -19.2340000  -0.9960000  29.9020000 -17.8760000   0.1410000
  30.8700000 -19.5900000   0.9430000  30.5680000 -19.4550000   1.9820000
  30.9470000 -20.6550000   0.7230000  32.2160000 -18.9750000   0.7620000
  32.4150000 -18.8830000  -0.2240000  32.2300000 -18.0620000   1.1950000
  32.9160000 -19.5630000   1.1930000  25.0740000 -18.3850000  -1.2220000
  24.4800000 -18.9860000  -2.1220000  24.9600000 -17.0770000  -1.0240000
  25.4580000 -16.6360000  -0.2640000  24.1310000 -16.2520000  -1.8790000
  24.0640000 -16.7050000  -2.8680000  22.6680000 -16.3490000  -1.4430000
  22.6170000 -16.4430000  -0.3580000  22.1350000 -15.4510000  -1.7540000
  21.9920000 -17.5600000  -2.0710000  21.5000000 -17.2630000  -2.9970000
  22.7400000 -18.3230000  -2.2870000  20.9730000 -18.1360000  -1.1520000
  21.4380000 -18.3710000  -0.1940000  20.1710000 -17.4130000  -0.9990000
  20.3610000 -19.3680000  -1.6550000  19.3730000 -19.3080000  -1.8580000
  21.0050000 -20.5130000  -1.8510000  22.3100000 -20.6060000  -1.6180000
  22.7890000 -21.4820000  -1.7710000  22.8230000 -19.8010000  -1.2890000
  20.3240000 -21.5960000  -2.2040000  20.8080000 -22.4700000  -2.3550000
  19.3220000 -21.5460000  -2.3220000  24.6000000 -14.8150000  -1.9120000
  25.5460000 -14.4380000  -1.2090000  23.9540000 -14.0100000  -2.7440000
  23.1900000 -14.3660000  -3.3000000  24.3470000 -12.6260000  -2.8510000
  25.3620000 -12.5650000  -3.2430000  23.5730000 -11.9490000  -3.9760000
  22.5060000 -11.9810000  -3.7540000  23.8940000 -10.9110000  -4.0660000
  23.8050000 -12.6360000  -5.3000000  24.8700000 -12.8320000  -5.4260000
  23.2570000 -13.5780000  -5.3220000  23.2750000 -11.6880000  -6.7110000
  21.4780000 -12.1140000  -6.7740000  21.0100000 -11.5940000  -7.6090000
  21.3640000 -13.1900000  -6.9070000  20.9990000 -11.8100000  -5.8430000
  24.1550000 -11.9120000  -1.5300000  23.2500000 -12.2230000  -0.7560000
  25.0400000 -10.9640000  -1.2680000  25.7690000 -10.7550000  -1.9350000
  24.9940000 -10.2070000  -0.0370000  25.0080000 -10.8910000   0.8120000
  26.2700000  -9.3800000   0.1200000  26.3430000  -9.0140000   1.1440000
  27.1360000 -10.0020000  -0.1060000  26.3680000  -8.1670000  -0.7760000
  25.5580000  -7.4760000  -0.5430000  27.3250000  -7.6720000  -0.6140000
  26.2720000  -8.4940000  -2.2580000  26.8070000  -9.5460000  -2.6880000
  25.6690000  -7.6790000  -2.9960000  23.7920000  -9.2910000  -0.0190000
  23.1200000  -9.1120000  -1.0330000  23.5110000  -8.7300000   1.1490000
  24.0700000  -8.9480000   1.9620000  22.4100000  -7.8030000   1.2840000
  21.5020000  -8.2550000   0.8840000  22.1280000  -7.5110000   2.7530000
  21.8930000  -8.4410000   3.2700000  23.0070000  -7.0550000   3.2080000
  20.7490000  -6.3930000   2.9940000  21.2490000  -5.3930000   2.2550000
  22.8870000  -6.5370000   0.5940000  23.9890000  -6.0570000   0.8610000
  22.0810000  -5.9970000  -0.3300000  20.7810000  -6.4770000  -0.8300000
  19.8740000  -6.2910000  -0.2550000  20.9490000  -7.5540000  -0.8640000
  20.7410000  -5.8740000  -2.2040000  19.7250000  -5.7910000  -2.5910000
  21.3340000  -6.4400000  -2.9220000  21.3410000  -4.5020000  -1.9770000
  20.6250000  -3.8140000  -1.5280000  21.7050000  -4.0590000  -2.9040000
  22.4980000  -4.7760000  -1.0200000  23.4530000  -4.9470000  -1.5170000
  22.6370000  -3.6770000   0.0110000  22.0050000  -3.7240000   1.0640000
  23.4880000  -2.6880000  -0.2600000  24.5310000  -2.6880000  -1.3020000
  24.2660000  -2.4760000  -2.3380000  24.8910000  -3.7150000  -1.2450000
  25.5470000  -1.7100000  -0.7500000  26.1390000  -1.2420000  -1.5370000
  26.2310000  -2.1810000  -0.0440000  24.6860000  -0.6920000  -0.0570000
  24.1770000  -0.0270000  -0.7550000  25.2460000  -0.0800000   0.6500000
  23.6820000  -1.5760000   0.6740000  24.0690000  -1.9580000   1.6190000
  22.3700000  -0.8460000   0.9470000  21.6440000  -0.4950000   0.0180000
  22.0660000  -0.6310000   2.2230000  22.6820000  -0.9630000   2.9520000
  20.8510000   0.0820000   2.6170000  20.9310000   0.3890000   3.6600000
  20.7760000   1.4410000   1.9110000  20.6940000   1.2880000   0.8350000
  19.9030000   1.9880000   2.2670000  21.9940000   2.3370000   2.1450000
  22.8910000   1.8330000   1.7860000  21.8650000   3.2750000   1.6050000
  22.2180000   2.6800000   3.6110000  23.2600000   3.3070000   3.9160000
  21.3540000   2.3310000   4.4570000  19.5310000  -0.6570000   2.4120000
  18.4640000  -0.0520000   2.5090000  19.5900000  -1.9500000   2.1170000
  20.4860000  -2.4010000   2.0010000  18.3670000  -2.7320000   1.9570000
  17.6250000  -2.1410000   1.4200000  18.6110000  -3.9500000   1.0500000
  18.7220000  -3.6180000   0.0180000  19.5190000  -4.4630000   1.3660000
  17.2630000  -5.1590000   1.0890000  17.0550000  -5.0950000   2.4110000
  17.9260000  -3.1960000   3.3500000  18.6860000  -3.8430000   4.0720000
  16.6940000  -2.8590000   3.7510000  15.6900000  -2.0750000   3.0090000
  15.1530000  -2.5280000   2.1750000  16.3000000  -1.2600000   2.6190000
  14.7710000  -1.6070000   4.1120000  13.7710000  -1.3770000   3.7440000
  15.1570000  -0.7250000   4.6220000  14.7360000  -2.7880000   5.0450000
  14.0810000  -3.5780000   4.6780000  14.4050000  -2.5080000   6.0450000
  16.1920000  -3.2610000   5.0700000  16.7760000  -2.7680000   5.8470000
  16.2950000  -4.7810000   5.2770000  16.1490000  -5.5460000   4.3360000
  16.5430000  -5.2270000   6.5200000  16.8250000  -4.3850000   7.7000000
  16.0120000  -3.8600000   8.2010000  17.5010000  -3.6420000   7.2770000
  17.5520000  -5.3370000   8.6200000  17.4670000  -5.0470000   9.6670000
  18.6110000  -5.4220000   8.3750000  16.8370000  -6.6500000   8.3680000
  15.8700000  -6.6950000   8.8690000  17.4270000  -7.5080000   8.6890000
  16.6590000  -6.6530000   6.8460000  17.5310000  -7.0710000   6.3430000
  15.4360000  -7.4710000   6.4120000  15.5740000  -8.5770000   5.8870000
  14.2430000  -6.9280000   6.6310000  14.1740000  -6.0180000   7.0630000
  13.0070000  -7.6120000   6.2630000  12.9100000  -8.5280000   6.8460000
  11.7970000  -6.7740000   6.6680000  11.6960000  -5.9280000   5.9880000
  10.8970000  -7.3870000   6.6200000  11.8580000  -6.1940000   8.0830000
  10.8940000  -5.7540000   8.3380000  12.0930000  -6.9880000   8.7920000
  12.9190000  -5.1040000   8.2470000  13.2840000  -4.4630000   7.2360000
  13.3730000  -4.8790000   9.3900000  12.9540000  -7.8780000   4.7550000
  12.4600000  -8.9200000   4.3110000  13.4420000  -6.9260000   3.9640000
  13.8050000  -6.0730000   4.3650000  13.4550000  -7.1090000   2.5230000
  12.4410000  -7.2980000   2.1710000  13.8070000  -5.8020000   1.8030000
  14.5360000  -5.2470000   2.3930000  14.2290000  -6.0280000   0.8240000
  12.6340000  -4.8520000   1.5600000  12.1530000  -4.6180000   2.5100000
  13.1240000  -3.5950000   0.8250000  12.2840000  -2.9220000   0.6550000
  13.8770000  -3.0900000   1.4300000  13.5600000  -3.8800000  -0.1320000
  11.5760000  -5.5600000   0.7300000  10.7380000  -4.8850000   0.5550000
  12.0050000  -5.8610000  -0.2260000  11.2250000  -6.4430000   1.2640000
  14.4610000  -8.1950000   2.1630000  14.1300000  -9.1430000   1.4400000
  15.6830000  -8.0750000   2.6750000  15.9080000  -7.2870000   3.2650000
  16.6990000  -9.0820000   2.3830000  16.9540000  -9.0450000   1.3240000
  18.0250000  -8.7580000   3.0610000  18.3400000  -7.7530000   2.7820000
  17.9040000  -8.8130000   4.1430000  19.1140000  -9.7280000   2.6550000
  19.5860000  -9.7570000   1.3490000  19.1920000  -9.0670000   0.6170000
  20.5550000 -10.6510000   0.9530000  20.9020000 -10.6540000  -0.0700000
  21.0750000 -11.5380000   1.8710000  22.0670000 -12.4070000   1.4810000
  22.3800000 -12.1640000   0.6060000  20.6250000 -11.5400000   3.1750000
  21.0250000 -12.2390000   3.8950000  19.6450000 -10.6290000   3.5600000
  19.3000000 -10.6330000   4.5830000  16.2470000 -10.4640000   2.8400000
  16.4500000 -11.4460000   2.1340000  15.6470000 -10.5430000   4.0290000
  15.5220000  -9.7110000   4.5880000  15.1610000 -11.8300000   4.5440000
  16.0100000 -12.4670000   4.7910000  14.4530000 -11.6490000   5.8920000
  14.1030000 -12.6160000   6.2520000  15.1500000 -11.2240000   6.6150000
  13.6030000 -10.9780000   5.7690000  14.1840000 -12.4060000   3.5360000
  14.1270000 -13.6150000   3.3330000  13.4130000 -11.5340000   2.8980000
  13.4980000 -10.5470000   3.0940000  12.4370000 -11.9830000   1.9120000
  11.7700000 -12.7150000   2.3670000  11.4650000 -10.8560000   1.5680000
  10.9080000 -10.5710000   2.4600000  12.0220000  -9.9950000   1.1980000
  10.4500000 -11.2440000   0.4960000  10.9520000 -11.3240000  -0.4680000
   9.7620000 -12.5390000   0.9250000   9.0330000 -12.8310000   0.1690000
  10.5070000 -13.3280000   1.0350000   9.2550000 -12.3840000   1.8770000
   9.4410000 -10.1160000   0.2910000   8.7230000 -10.4050000  -0.4760000
   8.9150000  -9.9240000   1.2260000   9.9640000  -9.2130000  -0.0240000
  13.0930000 -12.4970000   0.6380000  12.8220000 -13.6250000   0.2060000
  13.9590000 -11.6890000   0.0340000  14.1570000 -10.7790000   0.4240000
  14.6120000 -12.1390000  -1.1930000  13.8640000 -12.2760000  -1.9740000
  15.4880000 -11.0300000  -1.8220000  15.7040000 -11.2820000  -2.8600000
  14.9560000 -10.0800000  -1.7820000  16.8440000 -10.7820000  -1.1580000
  16.6910000 -10.3540000  -0.1670000  17.3820000 -11.7250000  -1.0660000
  17.9810000  -9.6200000  -2.0580000  17.2520000  -8.0440000  -1.7160000
  17.8370000  -7.2600000  -2.1980000  16.2320000  -8.0240000  -2.1000000
  17.2370000  -7.8760000  -0.6390000  15.4480000 -13.3750000  -0.8700000
  15.5700000 -14.2760000  -1.6960000  16.0050000 -13.4330000   0.3350000
  15.8650000 -12.6790000   0.9930000  16.8210000 -14.5870000   0.7100000
  17.6510000 -14.6880000   0.0110000  17.4840000 -14.3670000   2.0650000
  18.0620000 -13.4430000   2.0420000  16.7180000 -14.2970000   2.8380000
  18.3470000 -15.4440000   2.3670000  17.8430000 -16.2610000   2.3930000
  15.9560000 -15.8380000   0.7520000  16.3430000 -16.8780000   0.2190000
  14.7810000 -15.7440000   1.3740000  14.5090000 -14.8750000   1.8110000
  13.8860000 -16.8990000   1.4240000  14.3500000 -17.6940000   2.0090000
  12.6250000 -16.5850000   2.2190000  12.2150000 -15.6300000   1.8890000
  11.8880000 -17.3710000   2.0580000  12.8920000 -16.4920000   3.7040000
  13.8020000 -17.1830000   4.1870000  12.1850000 -15.7370000   4.3910000
  13.5000000 -17.3380000   0.0170000  13.2330000 -18.5140000  -0.2150000
  13.4680000 -16.3890000  -0.9180000  13.6750000 -15.4310000  -0.6730000
  13.1380000 -16.6910000  -2.3090000  12.1430000 -17.1330000  -2.3590000
  13.0420000 -15.4120000  -3.1460000  13.8660000 -14.7460000  -2.8890000
  13.0970000 -15.6650000  -4.2050000  11.5330000 -14.4700000  -2.9210000
  11.8290000 -14.0220000  -1.6930000  14.2280000 -17.5700000  -2.9060000
  14.0420000 -18.1520000  -3.9730000  15.3680000 -17.6530000  -2.2190000
  15.4760000 -17.1400000  -1.3560000  16.4710000 -18.4800000  -2.6980000
  16.3130000 -18.7250000  -3.7480000  17.7840000 -17.6930000  -2.7350000
  18.0690000 -17.4130000  -1.7210000  18.5670000 -18.3110000  -3.1740000
  17.7170000 -16.4470000  -3.5280000  16.9980000 -16.2320000  -4.6730000
  16.3680000 -17.0140000  -5.0700000  17.2290000 -14.9590000  -5.1430000
  16.7710000 -14.6410000  -5.9850000  18.1100000 -14.3290000  -4.3000000
  18.6430000 -13.0480000  -4.3560000  18.3670000 -12.3830000  -5.1610000
  19.5100000 -12.6880000  -3.3640000  19.9510000 -11.7020000  -3.3630000
  19.8520000 -13.5740000  -2.3280000  20.5420000 -13.2420000  -1.5660000
  19.3270000 -14.8380000  -2.2730000  19.5890000 -15.5200000  -1.4780000
  18.4370000 -15.2390000  -3.2710000  16.6860000 -19.7390000  -1.8680000
  17.8130000 -20.2350000  -1.7640000  15.6130000 -20.2510000  -1.2680000
  14.7200000 -19.7860000  -1.3480000  15.7040000 -21.4830000  -0.4900000
  16.4640000 -21.3700000   0.2830000  14.3980000 -21.7290000   0.3160000
  13.5390000 -21.6470000  -0.3500000  14.3210000 -23.1780000   0.8000000
  13.3980000 -23.3260000   1.3610000  14.3350000 -23.8500000  -0.0580000
  15.1750000 -23.3930000   1.4420000  14.3430000 -20.7620000   1.4960000
  15.1860000 -20.9500000   2.1600000  14.3920000 -19.7370000   1.1290000
  13.0960000 -20.8750000   2.3230000  13.1350000 -20.1550000   3.1400000
  12.2260000 -20.6690000   1.6990000  13.0200000 -21.8830000   2.7310000
  15.9190000 -22.6010000  -1.5160000  15.1460000 -22.7510000  -2.4590000
  16.9830000 -23.3740000  -1.3310000  17.5830000 -23.2250000  -0.5320000
  17.3340000 -24.4530000  -2.2500000  17.7490000 -24.0310000  -3.1650000
  18.5220000 -25.2470000  -1.6910000  19.2330000 -24.5620000  -1.2290000
  18.1660000 -25.9580000  -0.9450000  19.2730000 -26.0350000  -2.7440000
  20.3300000 -25.4640000  -3.4420000  20.6550000 -24.4620000  -3.2050000
  20.9830000 -26.1570000  -4.4450000  21.8040000 -25.6960000  -4.9740000
  20.5820000 -27.4400000  -4.7670000  21.2420000 -28.1280000  -5.7680000
  22.1570000 -27.8390000  -5.8060000  19.5320000 -28.0330000  -4.0880000
  19.2130000 -29.0350000  -4.3360000  18.8880000 -27.3290000  -3.0810000
  18.0730000 -27.8040000  -2.5550000  16.1850000 -25.4110000  -2.5510000
  15.7430000 -25.5270000  -3.6950000  15.7080000 -26.1030000  -1.5250000
  16.0870000 -25.9600000  -0.6000000  14.6400000 -27.0710000  -1.7110000
  14.9800000 -27.8640000  -2.3770000  14.3730000 -27.8350000  -0.4110000
  14.0420000 -27.1380000   0.3590000  13.5990000 -28.5830000  -0.5810000
  15.6010000 -28.5640000   0.1310000  16.3580000 -27.8350000   0.4220000
  15.3170000 -29.1590000   0.9990000  16.2060000 -29.4970000  -0.9160000
  15.5100000 -30.3090000  -1.1260000  16.3990000 -28.9390000  -1.8320000
  17.5250000 -30.1090000  -0.4420000  18.2200000 -29.3130000  -0.1740000
  17.3420000 -30.7390000   0.4290000  18.1580000 -30.9490000  -1.5070000
  18.6460000 -30.3540000  -2.1610000  18.8130000 -31.5920000  -1.0850000
  17.4440000 -31.4690000  -1.9950000  13.3480000 -26.4680000  -2.2250000
  12.6900000 -25.6830000  -1.5460000  13.0030000 -26.8610000  -3.4430000
  13.5960000 -27.4990000  -3.9550000  11.7950000 -26.4300000  -4.1210000
  11.9580000 -25.4480000  -4.5650000  11.5240000 -27.3820000  -5.2900000
  12.3700000 -27.3640000  -5.9770000  11.3860000 -28.3940000  -4.9100000
  10.3130000 -27.0510000  -6.0870000  10.2070000 -26.0990000  -7.0570000
  11.0660000 -25.5000000  -7.3220000   8.9270000 -26.0740000  -7.5590000
   8.6840000 -25.4220000  -8.2910000   8.1760000 -27.0200000  -6.9090000
   6.8310000 -27.3670000  -7.0650000   6.2220000 -26.8520000  -7.7930000
   6.3430000 -28.3660000  -6.2670000   5.3100000 -28.6700000  -6.3530000
   7.1600000 -29.0190000  -5.3240000   6.7300000 -29.8010000  -4.7160000
   8.4910000 -28.6750000  -5.1690000   9.1200000 -29.1740000  -4.4470000
   9.0190000 -27.6570000  -5.9730000  10.6060000 -26.4530000  -3.1610000
   9.8520000 -25.4820000  -3.0560000  10.4630000 -27.5820000  -2.4710000
  11.1220000 -28.3370000  -2.5950000   9.3890000 -27.8240000  -1.5130000
   8.4340000 -27.8530000  -2.0370000   9.5210000 -29.2400000  -0.9400000
  10.4270000 -29.3060000  -0.3380000   8.6540000 -29.4630000  -0.3180000
   9.6060000 -30.3350000  -1.9980000   9.2930000 -31.2850000  -1.5650000
   8.9530000 -30.0850000  -2.8340000  11.0120000 -30.5230000  -2.5530000
  11.7640000 -29.5350000  -2.6290000  11.3680000 -31.6610000  -2.9280000
   9.3400000 -26.8180000  -0.3660000   8.2620000 -26.4890000   0.1340000
  10.5070000 -26.3310000   0.0510000  11.3650000 -26.6260000  -0.3930000
  10.5690000 -25.3720000   1.1450000   9.7240000 -25.5300000   1.8160000
  11.7690000 -25.6650000   2.0500000  12.6900000 -25.5710000   1.4750000
  11.7830000 -24.9550000   2.8770000  11.7350000 -27.0650000   2.6440000
  10.6370000 -27.5190000   3.0490000  12.8160000 -27.7010000   2.7210000
  10.6500000 -23.9130000   0.6960000  10.8940000 -23.0380000   1.5150000
  10.4480000 -23.6370000  -0.5870000  10.2410000 -24.3820000  -1.2370000
  10.5250000 -22.2540000  -1.0580000  11.2600000 -21.7090000  -0.4660000
  11.1480000 -22.2000000  -2.4610000  11.9330000 -22.9520000  -2.5390000
  10.3800000 -22.3990000  -3.2080000  11.7820000 -20.8520000  -2.8200000
  11.0440000 -20.2250000  -3.3210000  12.1220000 -20.3560000  -1.9110000
  12.9740000 -21.0570000  -3.7500000  13.4870000 -20.1070000  -3.8990000
  13.6630000 -21.7750000  -3.3050000  12.5410000 -21.5620000  -5.0400000
  11.7580000 -21.0760000  -5.4540000  13.0910000 -22.5860000  -5.6850000
  14.1200000 -23.2440000  -5.1730000  14.5250000 -24.0200000  -5.6770000
  14.5000000 -22.9700000  -4.2780000  12.5860000 -22.9600000  -6.8480000
  12.9940000 -23.7360000  -7.3490000  11.7930000 -22.4690000  -7.2350000
   9.1350000 -21.6330000  -1.0660000   8.1650000 -22.2520000  -1.4970000
   9.0150000 -20.3950000  -0.5720000  10.0420000 -19.4850000  -0.0340000
  11.0580000 -19.5170000  -0.4280000  10.0720000 -19.7900000   1.0120000
   9.3780000 -18.1280000  -0.2080000   9.4590000 -17.7540000  -1.2290000
   9.7890000 -17.3750000   0.4640000   7.9560000 -18.4210000   0.1350000
   7.2800000 -17.6540000  -0.2430000   7.8060000 -18.5070000   1.2110000
   7.6940000 -19.7620000  -0.5570000   7.0060000 -20.3700000   0.0290000
   7.0790000 -19.5890000  -1.9280000   7.7830000 -19.5790000  -2.9480000
   5.7550000 -19.4700000  -1.9430000   5.2330000 -19.5310000  -1.0810000
   5.0160000 -19.2500000  -3.1790000   5.6020000 -19.6130000  -4.0230000
   3.7300000 -20.0900000  -3.2070000   3.1400000 -19.8230000  -4.0840000
   3.9880000 -21.1480000  -3.2520000   2.8650000 -19.8730000  -1.9790000
   1.7410000 -20.4210000  -1.9320000   3.3100000 -19.1600000  -1.0540000
   4.6740000 -17.7640000  -3.2050000   4.7990000 -17.0750000  -2.1870000
   4.2420000 -17.2770000  -4.3610000   4.1500000 -17.8850000  -5.1620000
   3.8940000 -15.8740000  -4.5030000   4.7720000 -15.2590000  -4.3050000
   3.5990000 -15.5580000  -5.9630000   3.0460000 -16.3840000  -6.4100000
   3.0030000 -14.6470000  -6.0250000   4.8350000 -15.3480000  -6.7770000
   5.1400000 -16.1820000  -7.8410000   4.4570000 -16.9700000  -8.1220000
   6.3210000 -16.0190000  -8.5580000   6.5470000 -16.6780000  -9.3830000
   7.2040000 -15.0110000  -8.2110000   8.1220000 -14.8820000  -8.7660000
   6.9080000 -14.1630000  -7.1460000   7.5940000 -13.3750000  -6.8710000
   5.7300000 -14.3330000  -6.4390000   5.5080000 -13.6680000  -5.6170000
   2.7570000 -15.3960000  -3.6120000   2.6110000 -14.1960000  -3.3750000
   1.9570000 -16.3270000  -3.1050000   2.1030000 -17.2990000  -3.3360000
   0.8650000 -15.9600000  -2.2150000   0.1850000 -15.2830000  -2.7330000
   0.0050000 -17.1890000  -1.9080000  -0.3420000 -17.6320000  -2.8410000
   0.5980000 -17.9200000  -1.3580000  -1.2710000 -17.0320000  -1.0690000
  -1.0030000 -16.9040000  -0.0200000  -2.1240000 -15.8740000  -1.5850000
  -3.0220000 -15.7830000  -0.9740000  -1.5520000 -14.9480000  -1.5290000
  -2.4070000 -16.0640000  -2.6200000  -2.0520000 -18.3500000  -1.1320000
  -2.9640000 -18.2610000  -0.5420000  -2.3100000 -18.5710000  -2.1680000
  -1.4380000 -19.1560000  -0.7310000   1.4990000 -15.4170000  -0.9410000
   1.0450000 -14.4160000  -0.3880000   2.5680000 -16.0730000  -0.4950000
   2.9070000 -16.8840000  -0.9930000   3.2950000 -15.6680000   0.7120000
   2.5840000 -15.4440000   1.5070000   4.1050000 -16.8500000   1.2790000
   4.8120000 -17.2010000   0.5270000   4.9270000 -16.4150000   2.4870000
   5.4900000 -17.2660000   2.8700000   5.6180000 -15.6260000   2.1920000
   4.2610000 -16.0410000   3.2650000   3.2070000 -17.9000000   1.6580000
   3.0640000 -18.4850000   0.9110000   4.2570000 -14.4940000   0.4740000
   4.3820000 -13.6060000   1.3200000   4.9410000 -14.5070000  -0.6730000
   4.8160000 -15.2660000  -1.3270000   5.8880000 -13.4510000  -1.0420000
   6.7270000 -13.4550000  -0.3460000   6.5700000 -13.7660000  -2.3930000
   5.8180000 -14.0890000  -3.1130000   7.2930000 -12.5270000  -2.9260000
   7.7680000 -12.7640000  -3.8780000   6.5740000 -11.7200000  -3.0710000
   8.0520000 -12.2120000  -2.2100000   7.5430000 -14.9230000  -2.2230000
   8.0200000 -15.1400000  -3.1780000   8.3040000 -14.6540000  -1.4900000
   7.0030000 -15.8050000  -1.8780000   5.1850000 -12.0990000  -1.1570000
   5.6820000 -11.0830000  -0.6660000   4.0230000 -12.0920000  -1.7980000
   3.6500000 -12.9510000  -2.1770000   3.2500000 -10.8610000  -1.9770000
   3.8290000 -10.1500000  -2.5670000   2.0080000 -11.1480000  -2.8320000
   2.3080000 -11.6480000  -3.7530000   1.3240000 -11.7900000  -2.2760000
   1.1860000  -9.9220000  -3.2620000   1.8580000  -9.1330000  -3.6000000
   0.5160000 -10.2000000  -4.0750000   0.3250000  -9.3380000  -2.1430000
  -0.0680000 -10.0900000  -1.2190000   0.0250000  -8.1270000  -2.1990000
   2.8450000 -10.3150000  -0.6110000   3.0750000  -9.1520000  -0.2930000
   2.2620000 -11.1720000   0.2090000   2.1080000 -12.1260000  -0.0840000
   1.8430000 -10.7520000   1.5250000   1.0280000 -10.0340000   1.4350000
   1.1500000 -11.9130000   2.2390000   0.2190000 -11.5620000   2.6850000
   0.9330000 -12.7040000   1.5210000   1.9430000 -12.5520000   3.3530000
   2.9220000 -12.8510000   2.9780000   2.0690000 -11.8370000   4.1660000
   1.2460000 -13.7850000   3.9050000   1.7660000 -14.4590000   4.8020000
   0.0600000 -14.0900000   3.3680000  -0.4500000 -14.8980000   3.6950000
  -0.3260000 -13.5120000   2.6360000   3.0270000 -10.2320000   2.3370000
   2.8800000  -9.2770000   3.0950000   4.2010000 -10.8400000   2.1760000
   4.2830000 -11.6200000   1.5390000   5.3750000 -10.3830000   2.9170000
   5.1260000 -10.2930000   3.9740000   6.4600000 -11.4700000   2.9560000
   6.5820000 -11.8980000   1.9610000   7.4030000 -11.0310000   3.2800000
   6.1570000 -12.6220000   3.9020000   6.1240000 -12.2520000   4.9270000
   5.1930000 -13.0610000   3.6440000   7.2250000 -13.7220000   3.8200000
   6.9090000 -14.5810000   4.4120000   7.3560000 -14.0260000   2.7810000
   8.5110000 -13.2610000   4.3290000   8.5190000 -12.3190000   4.6940000
   9.6270000 -13.9860000   4.3370000   9.6360000 -15.2260000   3.8610000
  10.4900000 -15.7650000   3.8730000   8.7890000 -15.6300000   3.4870000
  10.7470000 -13.4590000   4.8090000  11.5970000 -14.0040000   4.8180000
  10.7510000 -12.5120000   5.1600000   5.9390000  -9.1040000   2.3010000
   6.3920000  -8.2060000   3.0120000   5.9060000  -9.0240000   0.9740000
   5.5360000  -9.7910000   0.4310000   6.3970000  -7.8400000   0.2670000
   7.4470000  -7.6790000   0.5130000   6.4400000  -8.1040000  -1.2400000
   7.0250000  -9.0030000  -1.4350000   5.4260000  -8.2430000  -1.6140000
   7.0650000  -6.9790000  -2.0550000   7.2590000  -7.3290000  -3.0690000
   6.3820000  -6.1310000  -2.0880000   8.6280000  -6.4200000  -1.3400000
   9.7430000  -7.1020000  -2.4060000  10.7540000  -6.8420000  -2.0910000
   9.6310000  -8.1860000  -2.4050000   9.5660000  -6.7190000  -3.4110000
   5.4820000  -6.6570000   0.5690000   5.9440000  -5.5220000   0.6800000
   4.1840000  -6.9360000   0.7170000   3.8570000  -7.8870000   0.6180000
   3.1830000  -5.9110000   1.0240000   3.1010000  -5.2200000   0.1850000
   1.7830000  -6.5340000   1.0760000   1.5670000  -7.0220000   0.1260000
   1.7420000  -7.2690000   1.8800000   0.6530000  -5.5310000   1.3300000
   0.8020000  -5.0530000   2.2980000   0.6560000  -4.7730000   0.5460000
  -0.7280000  -6.2010000   1.3380000  -0.6850000  -7.1160000   1.9280000
  -1.4600000  -5.5210000   1.7750000  -1.1870000  -6.5530000  -0.0040000
  -1.1810000  -7.5400000  -0.2180000  -1.5950000  -5.6740000  -0.9200000
  -1.6110000  -4.3740000  -0.6440000  -1.9210000  -3.7130000  -1.3420000
  -1.3130000  -4.0470000   0.2640000  -1.9810000  -6.0920000  -2.1240000
  -2.2900000  -5.4240000  -2.8160000  -1.9650000  -7.0770000  -2.3460000
   3.4900000  -5.2320000   2.3580000   3.4780000  -4.0060000   2.4550000
   3.7630000  -6.0440000   3.3760000   3.7480000  -7.0450000   3.2420000
   4.0920000  -5.5540000   4.7150000   3.2430000  -5.0030000   5.1200000
   4.2000000  -6.7290000   5.6830000   4.4450000  -6.3590000   6.6790000
   3.2490000  -7.2610000   5.7170000   4.9830000  -7.4080000   5.3450000
   5.3950000  -4.7560000   4.7270000   5.4700000  -3.6870000   5.3330000
   6.4300000  -5.2920000   4.0830000   6.3340000  -6.1910000   3.6340000
   7.7110000  -4.6000000   4.0130000   8.1360000  -4.5200000   5.0130000
   8.7370000  -5.4210000   3.2240000   8.3130000  -5.7050000   2.2610000
   9.6350000  -4.8240000   3.0630000   9.2740000  -6.9530000   4.0220000
   8.1780000  -7.6610000   3.7180000   7.5230000  -3.2550000   3.3190000
   8.1240000  -2.2580000   3.7080000   6.6920000  -3.2240000   2.2820000
   6.2110000  -4.0650000   1.9950000   6.4840000  -1.9760000   1.5700000
   7.4410000  -1.5970000   1.2120000   5.7600000  -2.2040000   0.2450000
   6.4440000  -2.6630000  -0.4690000   4.9070000  -2.8630000   0.4050000
   5.2470000  -0.9180000  -0.3620000   6.1100000   0.1300000  -0.6630000
   7.1730000   0.0140000  -0.5130000   5.6310000   1.3280000  -1.1550000
   6.3160000   2.1310000  -1.3830000   4.2650000   1.4860000  -1.3510000
   3.7490000   2.6700000  -1.8270000   4.4630000   3.2940000  -1.9770000
   3.3990000   0.4590000  -1.0630000   2.3370000   0.5830000  -1.2180000
   3.8880000  -0.7300000  -0.5760000   3.1920000  -1.5270000  -0.3590000
   5.7350000  -0.9290000   2.3830000   6.2290000   0.1900000   2.5490000
   4.5480000  -1.2770000   2.8860000   4.1850000  -2.2060000   2.7280000
   3.7650000  -0.3160000   3.6680000   3.4340000   0.4960000   3.0210000
   2.3970000  -0.8940000   4.0520000   2.5110000  -1.9410000   4.3340000
   1.9880000  -0.3340000   4.8930000   1.4410000  -0.8010000   2.8910000
   1.5470000  -1.6630000   1.8130000   2.2320000  -2.4970000   1.8540000
   0.7890000  -1.4810000   0.6740000   0.8880000  -2.1650000  -0.1560000
  -0.0880000  -0.4300000   0.6010000  -0.7930000  -0.2170000  -0.5540000
  -1.3590000   0.5510000  -0.4470000  -0.2270000   0.4350000   1.6600000
  -0.9230000   1.2590000   1.6090000   0.5340000   0.2430000   2.7970000
   0.4110000   0.9270000   3.6230000   4.5110000   0.1940000   4.8870000
   4.3000000   1.3250000   5.3090000   5.3940000  -0.6310000   5.4420000
   5.5140000  -1.5640000   5.0740000   6.1980000  -0.2020000   6.5870000
   5.5400000   0.0550000   7.4170000   7.0770000  -1.3450000   7.1040000
   6.4540000  -2.0830000   7.6100000   7.5900000  -1.8170000   6.2660000
   8.0490000  -0.8580000   8.0220000   8.6080000  -0.2110000   7.5840000
   7.0950000   0.9720000   6.1810000   7.1170000   2.0120000   6.8480000
   7.8370000   0.7940000   5.0900000   7.7910000  -0.0800000   4.5850000
   8.7280000   1.8420000   4.5970000   9.4920000   2.0510000   5.3450000
   9.5410000   1.3320000   3.3980000   8.8620000   1.0200000   2.6040000
  10.1870000   2.1300000   3.0300000  10.4630000   0.1310000   3.6590000
   9.9270000  -0.6200000   4.2390000  10.9900000  -0.4250000   2.3450000
  11.6420000  -1.2750000   2.5450000  10.1540000  -0.7470000   1.7250000
  11.5530000   0.3480000   1.8220000  11.5990000   0.5490000   4.5600000
  12.2510000  -0.3050000   4.7430000  12.1690000   1.3450000   4.0810000
  11.1980000   0.9090000   5.5070000   7.9110000   3.0640000   4.1780000
   8.1730000   4.1830000   4.6190000   6.4100000   3.1470000   3.4400000
   6.0270000   2.2160000   3.3630000   5.6790000   4.2400000   2.8000000
   6.3620000   4.8210000   2.1800000   4.7180000   3.6740000   1.7860000
   4.1720000   4.4880000   1.3080000   5.2720000   3.1160000   1.0310000
   4.0130000   3.0080000   2.2840000   4.9310000   5.1730000   3.7580000
   4.7300000   6.3570000   3.4760000   4.4950000   4.6260000   4.8800000
   4.7280000   3.6680000   5.0980000   3.6850000   5.3820000   5.8060000
   2.8220000   5.7930000   5.2830000   3.1890000   4.4380000   6.8620000
   3.9960000   4.2170000   7.5610000   2.3590000   4.8970000   7.3990000
   2.7710000   3.2720000   6.1900000   3.1640000   2.5020000   6.6080000
   4.4860000   6.4970000   6.4240000   3.9290000   7.4290000   6.9890000
   5.8020000   6.3900000   6.2900000   6.1970000   5.6010000   5.7980000
   6.7110000   7.3740000   6.8290000   6.3520000   7.7060000   7.8030000
   8.1250000   6.7960000   6.9960000   8.5000000   6.4670000   6.0270000
   8.7860000   7.5630000   7.4000000   8.2060000   5.6130000   7.9240000
   7.8370000   5.8980000   8.9090000   7.5980000   4.7990000   7.5300000
   9.6310000   5.1330000   8.0590000  10.0940000   5.0870000   7.0730000
  10.1890000   5.8240000   8.6900000   9.6230000   3.7480000   8.6910000
   9.5970000   3.8440000   9.7770000   8.7430000   3.1990000   8.3540000
  10.8120000   2.9270000   8.3490000  11.6480000   3.3960000   8.6660000
  10.7410000   2.0260000   8.8000000  10.8570000   2.8000000   7.3480000
   6.7840000   8.5550000   5.8930000   5.9860000   8.6930000   4.9590000
   7.7760000   9.3960000   6.1600000   8.3470000   9.2590000   6.9820000
   8.0870000  10.5190000   5.3180000   7.1630000  10.9870000   4.9800000
   9.0000000  11.5160000   6.0290000  10.0290000  11.1570000   5.9940000
   8.8840000  12.8880000   5.3760000   9.5390000  13.5920000   5.8900000
   9.1770000  12.8180000   4.3280000   7.8530000  13.2360000   5.4420000
   8.6430000  11.6020000   7.5040000   9.3020000  12.3160000   7.9970000
   7.6090000  11.9300000   7.6100000   8.7610000  10.6210000   7.9650000
   8.8290000   9.9820000   4.1190000   9.2840000   8.8460000   4.1220000
   8.9730000  10.8310000   3.1090000   8.7690000  11.8110000   3.2400000
   9.4210000  10.4670000   1.7560000   9.4060000   9.3830000   1.6470000
   8.4290000  11.0870000   0.7650000   8.9760000  11.6220000  -0.0110000
   7.8300000  10.2990000   0.3090000   7.4670000  12.0820000   1.4350000
   6.4850000  11.6220000   1.5440000   7.8510000  12.3540000   2.4180000
   7.2710000  13.3740000   0.6600000   8.2310000  13.8350000  -0.0080000
   6.1580000  13.9320000   0.7270000  10.8390000  10.9650000   1.4430000
  11.1800000  12.1060000   1.7620000  11.6680000  10.1340000   0.8090000
  11.3670000   9.1970000   0.5810000  13.0200000  10.5830000   0.4420000
  13.3530000  11.3470000   1.1440000  13.7060000   9.7370000   0.4750000
  13.1650000  11.1940000  -0.9510000  12.1800000  11.5750000  -1.5800000
  14.4050000  11.3430000  -1.4110000  15.1890000  11.2920000  -0.7760000
  14.7020000  11.5850000  -2.8370000  15.7060000  11.2270000  -3.0650000
  13.9780000  11.0530000  -3.4550000  14.6790000  13.0180000  -3.3750000
  14.5110000  13.9910000  -2.6280000  14.8810000  13.1570000  -4.6820000
  15.0530000  12.3440000  -5.2560000  14.8620000  14.4720000  -5.3320000
  14.9960000  15.2510000  -4.5810000  16.0740000  14.6220000  -6.2790000
  16.9600000  14.1990000  -5.8060000  15.8740000  14.0950000  -7.2120000
  16.3220000  15.9760000  -6.5700000  17.0770000  16.0440000  -7.1580000
  13.5380000  14.6290000  -6.0880000  12.5930000  13.8780000  -5.8440000
  13.4770000  15.6060000  -6.9960000  14.2850000  16.1880000  -7.1660000
  12.2660000  15.8920000  -7.7860000  12.5520000  16.1930000  -8.7940000
  11.6450000  14.9980000  -7.8370000  11.4160000  17.0090000  -7.1960000
  11.9030000  17.8020000  -6.3840000  10.1450000  17.0600000  -7.5990000
   9.7960000  16.3770000  -8.2560000   9.2060000  18.0790000  -7.1280000
   9.7490000  18.8480000  -6.5790000   8.5470000  18.8070000  -8.3160000
   8.2030000  18.0740000  -9.0460000   7.6980000  19.3900000  -7.9600000
   9.3070000  19.8250000  -9.1960000   8.9170000  20.8260000  -9.0140000
  10.8230000  19.7790000  -9.0500000  11.2740000  20.5260000  -9.7030000
  11.0950000  19.9890000  -8.0160000  11.1850000  18.7890000  -9.3270000
   8.9120000  19.7020000 -10.6670000   9.4660000  20.4330000 -11.2550000
   9.1440000  18.6980000 -11.0230000   7.8430000  19.8860000 -10.7730000
   8.1460000  17.4370000  -6.2540000   7.5050000  18.1090000  -5.4320000
   7.9670000  16.1270000  -6.4150000   8.5170000  15.6220000  -7.0950000
   6.9850000  15.3920000  -5.6250000   6.0100000  15.8700000  -5.7200000
   6.8560000  13.9540000  -6.1050000   5.9730000  13.4990000  -5.6570000
   6.7600000  13.9400000  -7.1910000   8.0620000  13.1000000  -5.7320000
   8.8690000  13.2800000  -6.4430000   8.3970000  13.3620000  -4.7290000
   7.7750000  11.6050000  -5.7390000   8.1010000  10.9600000  -4.7110000
   7.2210000  11.1000000  -6.7540000   7.4100000  15.3860000  -4.1770000
   6.6610000  14.9950000  -3.2880000   8.6520000  15.7790000  -3.9490000
   9.2370000  16.0750000  -4.7170000   9.2130000  15.7970000  -2.5920000
   8.9160000  14.8910000  -2.0630000  10.7450000  15.6960000  -2.6410000
  11.1060000  16.0970000  -3.5880000  11.3730000  16.3930000  -1.4470000
  12.4580000  16.3070000  -1.5050000  11.0910000  17.4460000  -1.4510000
  11.0210000  15.9270000  -0.5270000  11.1670000  14.2360000  -2.7330000
  12.2550000  14.1730000  -2.7670000  10.8000000  13.6950000  -1.8610000
  10.7490000  13.7930000  -3.6370000   8.7840000  17.0480000  -1.8220000
   8.7950000  17.0780000  -0.5980000   8.3970000  18.0770000  -2.5520000
   8.3600000  17.9970000  -3.5580000   8.0130000  19.3500000  -1.9540000
   8.6960000  19.5900000  -1.1390000   8.1930000  20.4780000  -2.9900000
   7.4430000  20.3750000  -3.7750000   8.0740000  21.4440000  -2.5000000
   9.5690000  20.4980000  -3.6880000  10.0100000  19.5020000  -3.6520000
   9.4660000  21.0580000  -5.0900000  10.4520000  21.0590000  -5.5550000
   8.7870000  20.4410000  -5.6790000   9.0840000  22.0780000  -5.0470000
  10.6510000  21.2180000  -2.8970000  11.5880000  21.1890000  -3.4530000
  10.3560000  22.2550000  -2.7370000  10.7850000  20.7260000  -1.9340000
   6.5700000  19.2440000  -1.4730000   6.0610000  20.1320000  -0.7900000
   5.9220000  18.1380000  -1.8430000   6.3970000  17.4330000  -2.3890000
   4.5150000  17.8850000  -1.4870000   4.0320000  18.8250000  -1.2210000
   3.7120000  17.5580000  -2.7610000   4.2040000  16.7510000  -3.3040000
   2.7040000  17.2490000  -2.4860000   3.5760000  18.7260000  -3.7210000
   4.6680000  19.1800000  -4.4610000   5.6300000  18.7010000  -4.3530000
   4.5540000  20.2500000  -5.3500000   5.4170000  20.5830000  -5.9080000
   3.3340000  20.8810000  -5.5130000   3.2420000  21.7090000  -6.2000000
   2.2360000  20.4400000  -4.7880000   1.2840000  20.9330000  -4.9150000
   2.3540000  19.3700000  -3.9010000   1.4850000  19.0420000  -3.3510000
   4.3120000  16.8100000  -0.3930000   5.2000000  16.4980000   0.4260000
   3.2270000  16.2310000  -0.2930000
