# Supplementary material for: Non-degradative Ubiquitination of Protein Kinases
Source: PLoS Comput Biol. 2016 Jun 2;12(6):e1004898. doi: 10.1371/journal.pcbi.1004898 (PMC4890936; doi:10.1371/journal.pcbi.1004898)
Supplement: S5 File — Amber starting structure file output from tleap, created from ZAP-70 pdb file. (BZ2) [file pcbi.1004898.s078.bz2 › pcbi.1004898.s078]

default_name
  4629
 -12.9880000  -8.5920000 -29.4500000 -13.2051137  -9.3585611 -30.0707630
 -13.0180859  -7.7300994 -29.9756639 -13.5381168  -8.6898367 -28.6086326
 -11.5840000  -8.7360000 -29.0170000 -11.0179754  -7.8565336 -29.3240083
 -11.4830000  -8.8770000 -27.4810000 -11.8802660  -7.9470961 -27.0741123
 -12.1462788  -9.7008861 -27.2176125 -10.0960000  -9.1350000 -26.8990000
  -9.6614985  -9.9917519 -27.4140588  -9.4796404  -8.2538016 -27.0770231
 -10.1560000  -9.4200000 -25.3970000 -10.6267760  -8.5631412 -24.9150643
 -10.7764322 -10.3042906 -25.2514202  -8.7760000  -9.6580000 -24.7790000
  -8.3691227 -10.5558048 -25.2442933  -8.1568353  -8.8004478 -25.0423220
  -8.7860000  -9.8280000 -23.2910000  -9.3593303 -10.6228373 -23.0468159
  -7.8428242  -9.9797851 -22.9631576  -9.1625895  -8.9960131 -22.8596334
 -10.8710000  -9.8860000 -29.7390000 -10.6770000 -10.9540000 -29.1740000
 -10.4660000  -9.6360000 -30.9780000 -10.6170000  -8.7240000 -31.3840000
  -9.7830000 -10.6130000 -31.8580000 -10.3440000 -11.5470000 -31.8690000
  -9.7440000 -10.0510000 -33.2910000  -8.8680000  -9.4130000 -33.4080000
  -9.6910000 -10.8740000 -34.0030000 -10.9710000  -9.2110000 -33.6560000
 -11.7200000  -9.8470000 -34.1280000 -11.3890000  -8.7660000 -32.7530000
 -10.7120000  -8.0540000 -34.6280000  -9.8660000  -7.4640000 -34.2750000
 -10.4880000  -8.4530000 -35.6170000 -11.9520000  -7.1730000 -34.7020000
 -12.8250000  -7.7900000 -34.9140000 -12.0920000  -6.6610000 -33.7500000
 -11.8640000  -6.1340000 -35.7650000 -12.7100000  -5.5820000 -35.7680000
 -11.0720000  -5.5340000 -35.5850000 -11.7510000  -6.5800000 -36.6640000
  -8.3520000 -10.9050000 -31.3970000  -7.5840000  -9.9790000 -31.1310000
  -7.9870000 -12.1800000 -31.3010000  -8.6660000 -12.9120000 -31.4510000
  -6.6080000 -12.5440000 -30.9790000  -6.3360000 -12.1200000 -30.0130000
  -6.4660000 -14.0550000 -30.7750000  -6.8780000 -14.3310000 -29.8040000
  -7.0070000 -14.5810000 -31.5620000  -5.0480000 -14.6610000 -30.7930000
  -4.6450000 -14.6140000 -31.8050000  -4.1380000 -13.9660000 -29.7860000
  -3.1450000 -14.4150000 -29.8220000  -4.0660000 -12.9060000 -30.0310000
  -4.5510000 -14.0790000 -28.7840000  -5.0960000 -16.1620000 -30.5430000
  -4.0840000 -16.5660000 -30.5600000  -5.5470000 -16.3540000 -29.5690000
  -5.6920000 -16.6410000 -31.3200000  -5.6980000 -12.0480000 -32.1040000
  -4.7110000 -11.3430000 -31.8590000  -6.0420000 -12.3930000 -33.3450000
  -6.8180000 -13.0210000 -33.4980000  -5.3030000 -11.8690000 -34.5020000
  -4.2350000 -11.8680000 -34.2820000  -5.3060000 -12.8510000 -35.6730000
  -6.3330000 -13.1140000 -35.9250000  -4.8280000 -12.3890000 -36.5370000
  -4.5700000 -14.1310000 -35.3800000  -3.1900000 -14.2260000 -35.5720000
  -2.6370000 -13.3770000 -35.9460000  -2.5170000 -15.4070000 -35.2860000
  -1.4490000 -15.4690000 -35.4320000  -3.2170000 -16.5020000 -34.8140000
  -2.6960000 -17.4220000 -34.5930000  -4.5860000 -16.4170000 -34.6260000
  -5.1310000 -17.2780000 -34.2680000  -5.2550000 -15.2400000 -34.8940000
  -6.3200000 -15.1850000 -34.7230000  -5.8380000 -10.5030000 -34.9020000
  -7.0460000 -10.3130000 -35.0140000  -4.9210000  -9.5530000 -35.0820000
  -3.9410000  -9.7710000 -34.9760000  -5.2520000  -8.1750000 -35.4340000
  -6.2970000  -7.9800000 -35.1950000  -4.3890000  -7.2190000 -34.6110000
  -3.3400000  -7.3630000 -34.8680000  -4.6770000  -6.1900000 -34.8280000
  -4.4210000  -7.3080000 -33.0760000  -4.4430000  -8.3550000 -32.7730000
  -3.2500000  -6.5720000 -32.4450000  -3.3080000  -6.6580000 -31.3600000
  -2.3150000  -7.0090000 -32.7940000  -3.2860000  -5.5200000 -32.7280000
  -5.7350000  -6.7880000 -32.5000000  -5.7140000  -6.8700000 -31.4130000
  -5.8680000  -5.7440000 -32.7830000  -6.5630000  -7.3790000 -32.8920000
  -5.0210000  -7.9010000 -36.9220000  -4.1200000  -8.4810000 -37.5310000
  -5.8190000  -7.0120000 -37.5190000  -6.6340000  -6.6610000 -37.0370000
  -5.5240000  -6.5390000 -38.8700000  -5.4040000  -7.3930000 -39.5360000
  -6.7300000  -5.8410000 -39.5160000  -7.3370000  -5.3730000 -38.7410000
  -6.3790000  -5.0790000 -40.2120000  -7.6510000  -6.7730000 -40.3020000
  -7.0540000  -7.5250000 -40.8180000  -8.3410000  -7.2650000 -39.6170000
  -8.4670000  -6.0060000 -41.3430000  -8.6840000  -5.0050000 -40.9700000
  -7.8980000  -5.9330000 -42.2700000  -9.7950000  -6.6910000 -41.6570000
 -10.3180000  -6.1320000 -42.4330000  -9.6070000  -7.7060000 -42.0060000
 -10.6750000  -6.7620000 -40.4530000 -11.5420000  -7.2190000 -40.6960000
 -10.2100000  -7.2870000 -39.7260000 -10.8690000  -5.8280000 -40.1220000
  -4.3100000  -5.6250000 -38.9050000  -4.1210000  -4.7880000 -38.0390000
  -3.5040000  -5.8110000 -39.9390000  -3.7120000  -6.5280000 -40.6190000
  -2.3140000  -5.0300000 -40.1590000  -1.7190000  -5.0090000 -39.2460000
  -1.4500000  -5.7240000 -41.2200000  -1.1990000  -6.7300000 -40.8830000
  -2.0030000  -5.7830000 -42.1580000  -0.1350000  -5.0340000 -41.5370000
   0.3590000  -5.5520000 -42.3590000  -0.3260000  -4.0000000 -41.8230000
   0.8130000  -5.0240000 -40.3550000   0.3220000  -4.5610000 -39.4990000
   1.0920000  -6.0470000 -40.1030000   2.0230000  -4.2660000 -40.6790000
   2.8250000  -4.8050000 -40.9730000   2.1040000  -2.9360000 -40.6030000
   1.0520000  -2.2170000 -40.2100000   0.1870000  -2.6790000 -39.9680000
   1.1200000  -1.2110000 -40.1550000   3.2390000  -2.3130000 -40.8990000
   4.0480000  -2.8460000 -41.1840000   3.2930000  -1.3060000 -40.8390000
  -2.6680000  -3.6050000 -40.5980000  -1.8500000  -2.6980000 -40.4550000
  -3.8810000  -3.4150000 -41.1240000  -4.5240000  -4.1900000 -41.2030000
  -4.3410000  -2.1030000 -41.6060000  -3.6110000  -1.6960000 -42.3050000
  -5.6390000  -2.2380000 -42.4100000  -6.4280000  -2.6230000 -41.7650000
  -5.9310000  -1.2620000 -42.7970000  -5.5020000  -3.1760000 -43.5810000
  -4.5810000  -4.0110000 -43.5630000  -6.3220000  -3.0890000 -44.5190000
  -4.5760000  -1.0960000 -40.4950000  -4.4620000   0.1010000 -40.7180000
  -4.9190000  -1.5930000 -39.3090000  -4.9780000  -2.5930000 -39.1780000
  -5.2270000  -0.7580000 -38.1430000  -5.6210000   0.2020000 -38.4770000
  -6.3630000  -1.4040000 -37.3260000  -6.0360000  -2.3750000 -36.9530000
  -6.6190000  -0.7590000 -36.4850000  -7.6340000  -1.6250000 -38.1450000
  -8.0690000  -0.7290000 -38.8780000  -8.2400000  -2.8090000 -38.0130000
  -7.8540000  -3.5070000 -37.3940000  -9.0840000  -3.0050000 -38.5330000
  -3.9910000  -0.5530000 -37.2650000  -4.0900000  -0.1130000 -36.1240000
  -2.8270000  -0.8820000 -37.8140000  -2.7900000  -1.1800000 -38.7780000
  -1.5530000  -0.8420000 -37.0950000  -1.7290000  -0.5540000 -36.0590000
  -0.9440000  -2.2400000 -37.0850000  -1.7270000  -2.9760000 -36.9020000
  -0.4760000  -2.4400000 -38.0490000   0.1400000  -2.5980000 -36.0700000
   0.9920000  -1.9300000 -36.1960000  -0.3990000  -2.4740000 -34.6570000
   0.3850000  -2.7320000 -33.9450000  -0.7260000  -1.4490000 -34.4810000
  -1.2430000  -3.1510000 -34.5290000   0.6300000  -4.0150000 -36.2880000
   1.4020000  -4.2500000 -35.5550000  -0.2020000  -4.7090000 -36.1740000
   1.0440000  -4.1060000 -37.2920000  -0.5910000   0.1490000 -37.7560000
  -0.3790000   0.1070000 -38.9580000  -0.0170000   1.0510000 -36.9730000
  -0.2240000   1.0660000 -35.9840000   0.9120000   2.0240000 -37.5260000
   0.9640000   1.9030000 -38.6080000   0.3960000   3.4640000 -37.3500000
  -0.6940000   3.4610000 -37.3400000   0.7670000   3.8710000 -36.4090000
   0.7870000   4.5070000 -38.4230000   0.2930000   4.2640000 -39.3640000
   0.4700000   5.9110000 -37.9220000   0.7480000   6.6400000 -38.6830000
  -0.5970000   5.9910000 -37.7150000   1.0320000   6.1070000 -37.0090000
   2.2410000   4.4310000 -38.8980000   2.4190000   5.2010000 -39.6490000
   2.9090000   4.5880000 -38.0510000   2.4310000   3.4500000 -39.3320000
   2.2830000   1.8660000 -36.8770000   2.5320000   2.3820000 -35.7880000
   3.1780000   1.1730000 -37.5750000   2.9610000   0.8680000 -38.5130000
   4.4980000   0.8090000 -37.0630000   4.4360000   0.6340000 -35.9890000
   4.8870000  -0.5890000 -37.5890000   4.9410000  -0.5660000 -38.6770000
   6.3160000  -0.9480000 -37.2040000   6.5590000  -1.9380000 -37.5890000
   7.0020000  -0.2150000 -37.6280000   6.4110000  -0.9480000 -36.1180000
   3.8790000  -1.6070000 -37.0630000   4.0810000  -1.8080000 -36.0110000
   2.8700000  -1.2080000 -37.1690000   3.8940000  -2.9380000 -37.7680000
   3.1440000  -3.5930000 -37.3240000   3.6690000  -2.7930000 -38.8250000
   4.8790000  -3.3930000 -37.6660000   5.5910000   1.8410000 -37.3880000
   5.9770000   2.0150000 -38.5570000   6.0840000   2.5220000 -36.3540000
   5.7520000   2.3310000 -35.4190000   7.1010000   3.5440000 -36.5520000
   6.7570000   4.2590000 -37.2990000   7.2490000   4.3870000 -35.3060000
   8.0130000   5.1470000 -35.4690000   6.2990000   4.8710000 -35.0790000
   7.5420000   3.7520000 -34.4700000   8.4390000   2.9080000 -36.9520000
   8.7540000   1.7930000 -36.5470000   9.2040000   3.6320000 -37.7720000
   8.9080000   4.5550000 -38.0550000  10.4960000   3.1670000 -38.3160000
  10.3550000   2.2130000 -38.8230000  11.0190000   4.1200000 -39.4180000
  11.3450000   5.0560000 -38.9650000  11.8590000   3.6540000 -39.9330000
   9.9510000   4.4750000 -40.4990000   8.9090000   5.0770000 -40.1610000
  10.1710000   4.1980000 -41.7030000  11.5620000   3.0330000 -37.2090000
  12.4120000   2.1430000 -37.2640000  11.5080000   3.9120000 -36.2080000
  10.7720000   4.6040000 -36.1820000  12.4910000   3.9330000 -35.1020000
  13.4870000   3.7310000 -35.4960000  12.6600000   5.3700000 -34.5380000
  11.7180000   5.7040000 -34.1040000  13.5910000   5.3810000 -33.3190000
  13.6900000   6.4000000 -32.9460000  13.1730000   4.7470000 -32.5370000
  14.5720000   5.0030000 -33.6070000  13.1660000   6.3240000 -35.6390000
  13.2680000   7.3300000 -35.2310000  14.1350000   5.9800000 -36.0020000
  12.2880000   6.4670000 -36.8770000  12.7530000   7.1640000 -37.5740000
  12.1750000   5.4950000 -37.3570000  11.3080000   6.8440000 -36.5860000
  12.1380000   2.9550000 -33.9670000  10.9540000   2.7290000 -33.6890000
  13.1580000   2.4010000 -33.3020000  14.1050000   2.6980000 -33.4910000
  12.9390000   1.3530000 -32.2850000  11.9640000   0.8920000 -32.4410000
  13.8190000   0.1320000 -32.5690000  13.4880000  -0.7060000 -31.9560000
  13.7400000  -0.1360000 -33.6230000  15.2880000   0.3430000 -32.2740000
  15.6860000   1.1110000 -32.9380000  15.4090000   0.6600000 -31.2380000
  16.1160000  -0.9240000 -32.4750000  15.5750000  -1.9540000 -32.9560000
  17.3200000  -0.8910000 -32.1400000  13.1020000   1.7790000 -30.8240000
  14.0140000   2.5210000 -30.4920000  12.2090000   1.2810000 -29.9670000
  11.4630000   0.6890000 -30.3030000  12.2320000   1.5410000 -28.5140000
  12.2560000   2.6160000 -28.3370000  10.9600000   1.0170000 -27.8440000
  10.8190000  -0.0330000 -28.1010000  11.0510000   1.1170000 -26.7620000
   9.6800000   1.7420000 -28.2450000   9.6490000   1.8530000 -29.3290000
   8.4740000   0.9980000 -27.6920000   7.5610000   1.5190000 -27.9810000
   8.4560000  -0.0150000 -28.0940000   8.5390000   0.9560000 -26.6050000
   9.7270000   3.1960000 -27.7850000   8.8060000   3.7000000 -28.0790000
   9.8300000   3.2310000 -26.7000000  10.5780000   3.6960000 -28.2470000
  13.4230000   0.9010000 -27.8410000  13.9070000   1.3660000 -26.8210000
  13.8810000  -0.1880000 -28.4250000  13.4340000  -0.5390000 -29.2600000
  15.0190000  -0.9120000 -27.9070000  15.9230000  -0.3200000 -28.0510000
  14.8760000  -1.1020000 -26.8430000  15.1010000  -2.2050000 -28.6730000
  14.2340000  -2.5180000 -29.4990000  16.1470000  -2.9690000 -28.3970000
  16.8580000  -2.6400000 -27.7600000  16.2920000  -4.2830000 -28.9990000
  15.3440000  -4.5860000 -29.4450000  17.1930000  -4.2210000 -30.2470000
  17.2760000  -5.2160000 -30.6850000  16.7570000  -3.5380000 -30.9770000
  18.8880000  -3.6500000 -29.9790000  19.5470000  -3.6480000 -31.1410000
  16.8060000  -5.2770000 -27.9730000  17.6360000  -4.9360000 -27.1160000
  16.2790000  -6.4940000 -28.0480000  15.5760000  -6.6980000 -28.7440000
  16.6940000  -7.5630000 -27.1390000  17.5800000  -7.2480000 -26.5870000
  15.8870000  -7.7780000 -26.4380000  17.0300000  -8.8420000 -27.8720000
  16.9180000  -8.9090000 -29.1040000  17.4250000  -9.8620000 -27.1140000
  17.5500000  -9.7340000 -26.1200000  17.6880000 -11.1840000 -27.6830000
  18.6440000 -11.1710000 -28.2070000  18.0220000 -12.1960000 -26.5780000
  17.2160000 -12.2130000 -25.8440000  18.1360000 -13.1880000 -27.0150000
  19.3180000 -11.8600000 -25.8400000  20.0850000 -10.9780000 -26.2450000
  19.5660000 -12.5700000 -24.7440000  18.9150000 -13.2820000 -24.4450000
  20.4060000 -12.3980000 -24.2100000  16.5480000 -11.6880000 -28.5750000
  16.7800000 -12.0830000 -29.7230000  15.3210000 -11.6380000 -28.0640000
  15.1720000 -11.2430000 -27.1470000  14.1760000 -12.1520000 -28.8200000
  14.2530000 -13.2360000 -28.9050000  12.9190000 -12.2500000 -27.9440000
  13.0520000 -11.6450000 -27.0470000  12.0570000 -11.8860000 -28.5030000
  12.6030000 -13.6520000 -27.4960000  11.9030000 -14.5240000 -28.3350000
  11.5720000 -14.1890000 -29.3070000  11.6180000 -15.8260000 -27.9480000
  11.0720000 -16.4800000 -28.6120000  12.0370000 -16.2830000 -26.7050000
  11.8240000 -17.2980000 -26.4030000  12.7320000 -15.4250000 -25.8520000
  13.0490000 -15.7740000 -24.8800000  13.0190000 -14.1160000 -26.2530000
  13.5680000 -13.4640000 -25.5890000  13.8800000 -11.4600000 -30.1650000
  13.5380000 -12.1340000 -31.1380000  14.0010000 -10.1380000 -30.2260000
  14.2780000  -9.6180000 -29.4060000  13.7340000  -9.4310000 -31.4780000
  14.3390000  -9.8620000 -32.2760000  12.6780000  -9.5260000 -31.7320000
  14.0370000  -7.9400000 -31.4740000  15.0200000  -7.4830000 -30.8600000
  13.1980000  -7.1870000 -32.1830000  12.4740000  -7.6220000 -32.7370000
  13.2730000  -5.7320000 -32.2000000  14.0750000  -5.4010000 -31.5400000
  13.5520000  -5.2330000 -33.6150000  13.8450000  -4.1840000 -33.5800000
  14.3580000  -5.8200000 -34.0560000  12.3890000  -5.3610000 -34.4280000
  12.5800000  -5.0430000 -35.3130000  11.9340000  -5.1820000 -31.7150000
  10.8740000  -5.7200000 -32.0570000  11.9750000  -4.1020000 -30.9370000
  12.8620000  -3.6720000 -30.7160000  10.7530000  -3.5170000 -30.3880000
   9.9040000  -4.1590000 -30.6240000  10.7990000  -3.4460000 -28.8570000
  11.4770000  -2.6490000 -28.5500000   9.4070000  -3.2240000 -28.3090000
   9.4480000  -3.1750000 -27.2210000   9.0070000  -2.2880000 -28.7000000
   8.7610000  -4.0490000 -28.6110000  11.4050000  -4.7060000 -28.2520000
  11.4200000  -4.6170000 -27.1660000  10.8060000  -5.5710000 -28.5370000
  12.4230000  -4.8330000 -28.6200000  10.5090000  -2.1090000 -30.9380000
  11.3210000  -1.2090000 -30.7510000   9.3770000  -1.9280000 -31.5960000
   8.6990000  -2.6740000 -31.6490000   9.0650000  -0.6810000 -32.2560000
   9.8810000   0.0260000 -32.1030000   8.8660000  -0.9570000 -33.7330000
   8.8410000  -2.0340000 -33.9020000   7.9250000  -0.5160000 -34.0620000
   9.9550000  -0.3940000 -34.6230000   9.5020000   0.1300000 -35.4650000
  10.5690000   0.3010000 -34.0510000  10.8240000  -1.5030000 -35.1440000
  11.7310000  -1.0820000 -35.5770000  11.0900000  -2.1720000 -34.3260000
  10.1240000  -2.2700000 -36.1710000   9.5870000  -1.7290000 -36.8340000
  10.1610000  -3.5980000 -36.2690000   9.4980000  -4.2130000 -37.2370000
   8.9630000  -3.6750000 -37.9030000   9.5280000  -5.2200000 -37.3090000
  10.8540000  -4.3140000 -35.4000000  11.3600000  -3.8540000 -34.6560000
  10.8780000  -5.3210000 -35.4800000   7.7960000  -0.0450000 -31.7160000
   6.7760000  -0.6990000 -31.5870000   7.8380000   1.2490000 -31.4520000
   8.7080000   1.7550000 -31.5410000   6.6350000   1.9430000 -31.0350000
   6.1690000   1.4020000 -30.2110000   6.9720000   3.3270000 -30.4770000
   7.6070000   3.2200000 -29.5970000   7.4980000   3.9070000 -31.2360000
   5.7290000   4.1140000 -30.0640000   5.1980000   4.4500000 -30.9550000
   5.0740000   3.4750000 -29.4710000   6.0320000   5.3390000 -29.2340000
   7.1640000   5.5570000 -28.8480000   5.0090000   6.1360000 -28.9450000
   4.0830000   5.9090000 -29.2780000   5.1580000   6.9680000 -28.3930000
   5.6760000   2.0730000 -32.2010000   6.0990000   2.2600000 -33.3390000
   4.3870000   1.9720000 -31.9050000   4.1000000   1.7840000 -30.9550000
   3.3470000   2.1240000 -32.9110000   3.6820000   2.8230000 -33.6780000
   3.1380000   1.1570000 -33.3680000   2.0580000   2.6540000 -32.3230000
   2.0360000   3.2230000 -31.2240000   0.9760000   2.4760000 -33.0670000
   1.0570000   2.0650000 -33.9860000  -0.3560000   2.8610000 -32.5950000
  -0.3730000   2.8500000 -31.5050000  -0.6460000   4.3840000 -32.7840000
  -0.3140000   4.9300000 -31.9010000   0.0240000   4.9180000 -34.0260000
  -0.1960000   5.9800000 -34.1300000   1.1020000   4.7770000 -33.9470000
  -0.3490000   4.3830000 -34.8990000  -2.1370000   4.6680000 -32.8480000
  -2.2980000   5.7380000 -32.9800000  -2.5740000   4.1290000 -33.6880000
  -2.6100000   4.3410000 -31.9220000  -1.4080000   1.9740000 -33.2540000
  -1.2980000   1.6350000 -34.4320000  -2.4020000   1.5830000 -32.4670000
  -2.4660000   1.9330000 -31.5220000  -3.4130000   0.6550000 -32.9310000
  -3.1430000   0.2890000 -33.9220000  -3.3890000  -0.6290000 -32.0970000
  -2.3920000  -1.0670000 -32.1320000  -3.6470000  -0.3970000 -31.0640000
  -4.3470000  -1.6830000 -32.5610000  -4.1810000  -2.3300000 -33.8050000
  -3.3490000  -2.0700000 -34.4420000  -5.0720000  -3.3070000 -34.2380000
  -4.9320000  -3.7770000 -35.2000000  -6.1380000  -3.6630000 -33.4130000
  -7.0250000  -4.6330000 -33.8310000  -7.6970000  -4.7640000 -33.1580000
  -6.3190000  -3.0440000 -32.1740000  -7.1440000  -3.3250000 -31.5360000
  -5.4240000  -2.0550000 -31.7620000  -5.5780000  -1.5760000 -30.8060000
  -4.8080000   1.2730000 -32.9290000  -5.2520000   1.8390000 -31.9260000
  -5.4920000   1.1520000 -34.0690000  -5.0620000   0.7150000 -34.8720000
  -6.8610000   1.6280000 -34.2230000  -6.9620000   2.6040000 -33.7490000
  -7.2200000   1.8080000 -35.7030000  -6.7100000   2.6870000 -36.0970000
  -6.9080000   0.9270000 -36.2630000  -8.7050000   2.0000000 -35.9730000
  -9.2640000   1.1730000 -35.5360000  -9.0370000   2.9380000 -35.5280000
  -9.0030000   2.0450000 -37.4660000  -8.5390000   1.1890000 -37.9560000
 -10.0810000   2.0120000 -37.6230000  -8.4820000   3.2710000 -38.0820000
  -7.4840000   3.2800000 -38.2370000  -9.2220000   4.3260000 -38.4330000
 -10.5420000   4.3240000 -38.2650000 -10.9990000   3.5160000 -37.8670000
 -11.0870000   5.1300000 -38.5360000  -8.6370000   5.3890000 -38.9680000
  -7.6370000   5.3980000 -39.1080000  -9.1920000   6.1900000 -39.2350000
  -7.8130000   0.6340000 -33.5890000  -7.7750000  -0.5710000 -33.8920000
  -8.6710000   1.1490000 -32.7110000  -8.6200000   2.1290000 -32.4700000
  -9.6930000   0.3450000 -32.0760000  -9.5550000  -0.7010000 -32.3490000
  -9.5230000   0.3710000 -30.5660000  -9.2330000   1.3730000 -30.2500000
 -10.4640000   0.0980000 -30.0890000  -8.4600000  -0.5940000 -30.0790000
  -8.5750000  -1.5500000 -30.5900000  -7.4720000  -0.1850000 -30.2920000
  -8.5830000  -0.8810000 -28.3120000  -7.4800000  -2.2680000 -28.1340000
  -7.4430000  -2.5720000 -27.0880000  -7.8400000  -3.0990000 -28.7400000
  -6.4810000  -1.9830000 -28.4650000 -11.0710000   0.8390000 -32.4720000
 -11.1990000   1.8700000 -33.1320000 -12.1000000   0.0920000 -32.0850000
 -11.9380000  -0.7690000 -31.5830000 -13.4760000   0.4860000 -32.3680000
 -13.7300000   0.2120000 -33.3920000 -14.4510000  -0.3450000 -31.5330000
 -13.9570000  -0.6750000 -30.6190000 -15.3200000   0.2620000 -31.2780000
 -14.9510000  -1.5850000 -32.2620000 -15.3070000  -1.3050000 -33.2540000
 -14.1370000  -2.3040000 -32.3580000 -16.1020000  -2.2850000 -31.5390000
 -15.7030000  -3.0610000 -30.8860000 -16.6540000  -1.5580000 -30.9430000
 -17.0300000  -2.9080000 -32.4870000 -16.8420000  -3.8700000 -32.7300000
 -18.0760000  -2.2770000 -33.0230000 -18.3520000  -1.0190000 -32.6970000
 -17.7670000  -0.5290000 -32.0360000 -19.1470000  -0.5530000 -33.1100000
 -18.8630000  -2.9090000 -33.8800000 -18.6710000  -3.8690000 -34.1280000
 -19.6550000  -2.4310000 -34.2860000 -13.7130000   1.9730000 -32.1320000
 -14.1630000   2.6770000 -33.0310000 -13.3920000   2.4420000 -30.9280000
 -12.9450000   1.8380000 -30.2530000 -13.6730000   3.8150000 -30.5600000
 -14.2800000   4.2830000 -31.3360000 -14.7340000   3.8640000 -29.4600000
 -14.5170000   3.1020000 -28.7110000 -14.7260000   4.8470000 -28.9900000
 -16.1520000   3.6120000 -29.9780000 -16.4440000   4.4210000 -30.6480000
 -16.1790000   2.6660000 -30.5190000 -17.2140000   3.5330000 -28.8750000
 -16.9440000   4.2060000 -28.0610000 -18.1830000   3.8240000 -29.2810000
 -17.3590000   2.1270000 -28.2870000 -18.1840000   2.1140000 -27.5740000
 -17.5610000   1.4160000 -29.0890000 -16.1550000   1.6110000 -27.5540000
 -16.3450000   0.6830000 -27.2050000 -15.3660000   1.5780000 -28.1830000
 -15.9430000   2.2240000 -26.7800000 -12.4490000   4.6590000 -30.1990000
 -12.5780000   5.8610000 -29.9460000 -11.2600000   4.0570000 -30.2110000
 -11.1840000   3.0950000 -30.5110000 -10.0470000   4.7810000 -29.7900000
 -10.1680000   5.8440000 -29.9970000  -9.9170000   4.7000000 -28.2660000
  -8.9320000   5.0570000 -27.9650000 -10.6850000   5.3190000 -27.8020000
 -10.0780000   3.2800000 -27.7150000 -11.0370000   2.8720000 -28.0350000
  -9.2720000   2.6500000 -28.0910000 -10.0340000   3.2460000 -26.1900000
 -10.8420000   3.8580000 -25.7890000 -10.1510000   2.2190000 -25.8450000
  -8.7020000   3.7900000 -25.6860000  -7.9240000   3.0410000 -25.8340000
  -8.4460000   4.6940000 -26.2380000  -8.7010000   4.1440000 -24.2390000
  -7.7910000   4.4950000 -23.9780000  -9.3980000   4.8540000 -24.0650000
  -8.9140000   3.3230000 -23.6910000  -8.7680000   4.2680000 -30.4510000
  -8.7330000   3.1300000 -30.9490000  -7.7320000   5.1030000 -30.4470000
  -7.8380000   6.0370000 -30.0780000  -6.4220000   4.7210000 -30.9630000
  -6.4950000   3.7530000 -31.4590000  -5.8580000   5.8000000 -31.8770000
  -5.3840000   6.5760000 -31.2750000  -5.1200000   5.3600000 -32.5470000
  -6.8280000   6.5340000 -32.7800000  -7.1560000   5.8690000 -33.5790000
  -7.6920000   6.8570000 -32.1990000  -6.1670000   7.7560000 -33.3990000
  -6.8360000   8.6250000 -33.9780000  -4.8340000   7.8370000 -33.2710000
  -4.3280000   7.1100000 -32.7850000  -4.3360000   8.6250000 -33.6610000
  -5.4660000   4.5770000 -29.7950000  -5.2830000   5.5160000 -29.0280000
  -4.8440000   3.4160000 -29.6560000  -4.9980000   2.6770000 -30.3270000
  -3.9440000   3.2200000 -28.5350000  -4.0980000   4.0120000 -27.8020000
  -4.3550000   2.0270000 -27.6590000  -3.8150000   2.0670000 -26.7130000
  -5.7720000   2.2150000 -27.1520000  -6.0530000   1.3630000 -26.5320000
  -5.8290000   3.1290000 -26.5600000  -6.4550000   2.2880000 -27.9990000
  -4.1580000   0.7110000 -28.4180000  -4.8800000   0.6490000 -29.2330000
  -3.1470000   0.6730000 -28.8250000  -4.3350000  -0.5530000 -27.5910000
  -4.1740000  -1.4270000 -28.2230000  -3.6130000  -0.5580000 -26.7750000
  -5.3450000  -0.5820000 -27.1820000  -2.4670000   3.0920000 -28.9110000
  -2.1040000   2.4270000 -29.8750000  -1.6190000   3.7610000 -28.1320000
  -1.9710000   4.4120000 -27.4450000  -0.1880000   3.5940000 -28.2280000
   0.1380000   3.8270000 -29.2410000   0.5170000   4.4800000 -27.2090000
  -0.1110000   4.5890000 -26.3250000   1.4660000   4.0250000 -26.9260000
   0.8070000   5.8380000 -27.7230000   1.0110000   5.9920000 -28.9460000
   0.8510000   6.7670000 -26.8880000   0.1360000   2.1320000 -27.9190000
  -0.2500000   1.6050000 -26.8610000   0.8500000   1.4820000 -28.8420000
   1.1160000   1.9500000 -29.6960000   1.2520000   0.1050000 -28.6360000
   0.9280000  -0.2250000 -27.6490000   0.5480000  -0.8170000 -29.6350000
   0.8810000  -1.8430000 -29.4800000  -0.9670000  -0.6970000 -29.5080000
  -1.4460000  -1.3610000 -30.2270000  -1.2710000  -0.9760000 -28.4990000
  -1.2680000   0.3310000 -29.7070000   1.0140000  -0.4920000 -31.0440000
   0.5120000  -1.1490000 -31.7540000   0.7730000   0.5450000 -31.2770000
   2.0920000  -0.6390000 -31.1140000   2.7580000  -0.0450000 -28.7740000
   3.4420000   0.8120000 -29.3340000   3.2650000  -1.1500000 -28.2560000
   2.6780000  -1.7700000 -27.7160000   4.6490000  -1.5170000 -28.4320000
   5.1600000  -0.7450000 -29.0080000   5.3060000  -1.6370000 -27.0790000
   6.3520000  -1.9140000 -27.2060000   5.2440000  -0.6810000 -26.5590000
   4.7960000  -2.4020000 -26.4940000   4.6810000  -2.8430000 -29.1670000
   4.0700000  -3.8020000 -28.7170000   5.3650000  -2.8990000 -30.3030000
   5.8550000  -2.0820000 -30.6380000   5.4310000  -4.1360000 -31.0990000
   4.6350000  -4.8120000 -30.7870000   5.1730000  -3.8950000 -32.6010000
   6.0000000  -3.3270000 -33.0260000   5.2170000  -5.2020000 -33.3620000
   5.0330000  -5.0140000 -34.4200000   6.1980000  -5.6610000 -33.2410000
   4.4520000  -5.8740000 -32.9750000   3.8410000  -3.1830000 -32.8440000
   3.4270000  -3.5020000 -33.8000000   3.1430000  -3.4340000 -32.0450000
   3.9720000  -1.6660000 -32.8820000   2.9930000  -1.2210000 -33.0580000
   4.3670000  -1.3110000 -31.9300000   4.6500000  -1.3790000 -33.6860000
   6.7740000  -4.8540000 -30.9790000   7.8340000  -4.2970000 -31.2770000
   6.7250000  -6.1080000 -30.5490000   5.8510000  -6.4970000 -30.2240000
   7.9270000  -6.9360000 -30.5400000   8.8090000  -6.2960000 -30.5220000
   8.0890000  -7.7190000 -29.2270000   8.1580000  -7.0210000 -28.3930000
   7.2280000  -8.3710000 -29.0840000   9.3300000  -8.5920000 -29.1910000
   9.1150000  -9.5500000 -29.6640000  10.1390000  -8.0960000 -29.7270000
   9.7980000  -8.8590000 -27.7560000   9.9960000  -7.9110000 -27.2560000
   9.0220000  -9.4000000 -27.2150000  11.0760000  -9.6950000 -27.7330000
  10.8330000 -10.7370000 -27.9390000  11.7660000  -9.3260000 -28.4920000
  11.8720000  -9.7250000 -26.4680000  12.6840000 -10.3120000 -26.5950000
  12.1670000  -8.7880000 -26.2330000  11.3030000 -10.0950000 -25.7200000
   7.8790000  -7.8570000 -31.7420000   6.9110000  -8.5900000 -31.9350000
   8.9120000  -7.7870000 -32.5710000   9.6470000  -7.1140000 -32.4060000
   9.0320000  -8.6590000 -33.7330000   8.0390000  -8.9660000 -34.0620000
   9.7150000  -7.9460000 -34.9090000  10.6840000  -7.5630000 -34.5890000
   9.8600000  -8.9170000 -36.0840000  10.3450000  -8.4090000 -36.9180000
  10.4650000  -9.7710000 -35.7780000   8.8740000  -9.2630000 -36.3940000
   8.8990000  -6.7220000 -35.2950000   9.3800000  -6.2120000 -36.1300000
   7.8960000  -7.0310000 -35.5880000   8.8350000  -6.0440000 -34.4440000
   9.8500000  -9.8770000 -33.3600000  11.0680000  -9.7760000 -33.2100000
   9.1810000 -11.0090000 -33.1830000   8.1730000 -11.0160000 -33.2520000
   9.8770000 -12.2620000 -32.8870000  10.3020000 -12.2140000 -31.8840000
   8.8950000 -13.4350000 -32.8920000   8.3450000 -13.4450000 -33.8330000
   9.4440000 -14.3700000 -32.7830000   7.8070000 -13.5070000 -31.8170000
   8.1550000 -14.1230000 -30.9880000   7.3870000 -12.1510000 -31.2910000
   6.6140000 -12.2780000 -30.5330000   8.2480000 -11.6490000 -30.8500000
   6.9960000 -11.5480000 -32.1110000   6.6010000 -14.2290000 -32.3850000
   5.8200000 -14.2850000 -31.6270000   6.2260000 -13.6850000 -33.2520000
   6.8880000 -15.2370000 -32.6860000  10.9690000 -12.4840000 -33.9260000
  10.6990000 -12.4570000 -35.1330000  12.2030000 -12.6440000 -33.4650000
  12.3810000 -12.5960000 -32.4720000  13.2720000 -12.8840000 -34.3950000
  13.3450000 -12.0470000 -35.0890000  14.6200000 -12.7740000 -33.6970000
  14.4900000 -12.9370000 -32.6270000  15.3000000 -13.5260000 -34.0980000
  15.3060000 -11.4110000 -33.8650000  15.8770000 -11.1780000 -32.9660000
  15.9770000 -11.4450000 -34.7230000  14.3440000 -10.2370000 -34.0980000
  13.5180000 -10.2970000 -33.3900000  14.8760000  -9.2970000 -33.9550000
  13.7360000 -10.1990000 -35.4910000  12.8230000 -10.7950000 -35.5060000
  13.5010000  -9.1690000 -35.7570000  14.6470000 -10.7400000 -36.5350000
  14.1940000 -10.6910000 -37.4360000  15.4970000 -10.1950000 -36.5560000
  14.8690000 -11.7020000 -36.3230000  13.0640000 -14.2260000 -35.0800000
  13.4620000 -14.4040000 -36.2330000  12.3660000 -15.1340000 -34.3970000
  11.9320000 -14.8830000 -33.5200000  12.2040000 -16.5140000 -34.8870000
  12.8720000 -16.6810000 -35.7320000  12.8010000 -17.5150000 -33.8910000
  13.6860000 -17.0820000 -33.4260000  12.0640000 -17.7470000 -33.1220000
  13.2350000 -18.8470000 -34.4900000  13.0960000 -19.6390000 -33.7540000
  12.6330000 -19.0620000 -35.3730000  14.6930000 -18.8830000 -34.9200000
  15.5840000 -18.5250000 -34.1560000  14.9420000 -19.3410000 -36.1370000
  14.1810000 -19.6440000 -36.7280000  15.8930000 -19.3870000 -36.4750000
  10.7440000 -16.8780000 -35.2310000   9.8250000 -16.7060000 -34.4320000
  10.5580000 -17.3730000 -36.4450000  11.3330000 -17.4360000 -37.0890000
   9.2590000 -17.8420000 -36.9070000   8.4730000 -17.4000000 -36.2940000
   9.1160000 -17.5500000 -37.9470000   9.1280000 -19.3510000 -36.8210000
   9.9360000 -20.0440000 -36.1980000   8.1120000 -19.8610000 -37.4970000
   7.6950000 -19.3370000 -38.2530000   7.5460000 -21.1710000 -37.2030000
   7.3040000 -21.2330000 -36.1420000   6.1530000 -21.2020000 -37.8030000
   6.2250000 -21.1780000 -38.8900000   5.4440000 -22.4100000 -37.3760000
   4.4460000 -22.4200000 -37.8140000   5.9940000 -23.2910000 -37.7070000
   5.3640000 -22.4200000 -36.2890000   5.4420000 -20.0410000 -37.3370000
   4.5550000 -20.0390000 -37.7050000   8.3520000 -22.3940000 -37.6180000
   8.4030000 -23.3880000 -36.8970000   8.9960000 -22.3190000 -38.7690000
   8.9130000 -21.4910000 -39.3410000   9.8330000 -23.4210000 -39.2350000
  10.4470000 -23.0840000 -40.0700000  10.7490000 -23.9540000 -38.1080000
  11.5960000 -23.2810000 -37.9790000  10.1850000 -24.0100000 -37.1770000
  11.3220000 -25.3460000 -38.3660000  10.5790000 -25.9560000 -38.8800000
  12.2150000 -25.2630000 -38.9860000  11.7370000 -26.1350000 -37.1100000
  12.8770000 -26.6230000 -37.0780000  10.9460000 -26.3010000 -36.1580000
   8.9070000 -24.5200000 -39.6820000   8.9510000 -24.9570000 -40.8180000
   8.0790000 -24.9620000 -38.7460000   8.0140000 -24.4800000 -37.8610000
   7.2260000 -26.1240000 -38.8920000   7.0690000 -26.3290000 -39.9510000
   7.7710000 -27.2350000 -38.0030000   8.6970000 -26.9030000 -37.5320000
   7.0390000 -27.4770000 -37.2330000   8.0960000 -28.5420000 -38.7050000
   7.9090000 -28.4370000 -39.7740000   9.1450000 -28.7910000 -38.5430000
   7.2370000 -29.6670000 -38.1660000   7.3170000 -30.5330000 -38.8230000
   7.5770000 -29.9380000 -37.1670000   5.7810000 -29.2660000 -38.0810000
   5.5340000 -29.0100000 -37.0510000   5.6030000 -28.4030000 -38.7220000
   4.8770000 -30.3520000 -38.5130000   3.9190000 -30.0420000 -38.4400000
   5.0790000 -30.5980000 -39.4720000   5.0150000 -31.1600000 -37.9230000
   5.9190000 -25.6560000 -38.3140000   5.9100000 -24.6750000 -37.5710000
   4.8210000 -26.3560000 -38.5880000   4.8830000 -27.1950000 -39.1470000
   3.5290000 -25.9010000 -38.0750000   3.3660000 -24.8640000 -38.3670000
   2.3920000 -26.6810000 -38.7120000   1.4410000 -26.3260000 -38.3160000
   2.4120000 -26.5360000 -39.7920000   2.5060000 -27.7410000 -38.4860000
   3.5340000 -26.0690000 -36.5700000   2.7930000 -26.8690000 -35.9960000
   4.5000000 -25.3680000 -35.9920000   5.3020000 -25.0730000 -36.5310000
   4.5530000 -24.9490000 -34.6100000   3.9900000 -25.6510000 -33.9950000
   6.0140000 -24.7730000 -34.2230000   6.4920000 -24.0770000 -34.9130000
   6.0770000 -24.3790000 -33.2090000   6.7700000 -26.0640000 -34.2670000
   6.2250000 -27.0690000 -33.7650000   7.9020000 -26.0840000 -34.7960000
   3.8730000 -23.5960000 -34.4830000   3.6920000 -23.0750000 -33.3870000
   3.4900000 -23.0360000 -35.6160000   3.5530000 -23.5530000 -36.4810000
   2.9760000 -21.6960000 -35.6800000   3.7360000 -20.9980000 -35.3300000
   2.5050000 -21.4280000 -37.1050000   3.3590000 -21.4530000 -37.7810000
   1.5540000 -22.5290000 -37.5400000   1.2170000 -22.3370000 -38.5590000
   2.0680000 -23.4900000 -37.5020000   0.6930000 -22.5510000 -36.8720000
   1.8550000 -20.1560000 -37.1750000   1.5620000 -19.9950000 -38.0750000
   1.7960000 -21.6370000 -34.7470000   1.6930000 -20.7660000 -33.9320000
   0.9160000 -22.6170000 -34.8510000   1.0750000 -23.3720000 -35.5030000
  -0.2800000 -22.6410000 -34.0510000  -0.8260000 -21.7070000 -34.1850000
  -1.1020000 -23.8540000 -34.4360000  -1.8920000 -24.0070000 -33.7000000
  -1.5470000 -23.6950000 -35.4180000  -0.2760000 -25.1260000 -34.5010000
   0.4330000 -25.0580000 -35.3260000   0.2670000 -25.2550000 -33.5650000
  -1.1090000 -26.3520000 -34.7170000  -1.3600000 -27.0740000 -33.7290000
  -1.5130000 -26.5830000 -35.8740000   0.0810000 -22.7610000 -32.5930000
  -0.5730000 -22.2090000 -31.7230000   1.1120000 -23.5300000 -32.3120000
   1.6820000 -23.9030000 -33.0580000   1.3830000 -23.8070000 -30.9250000
   0.5280000 -24.3180000 -30.4820000   2.6050000 -24.6930000 -30.8350000
   2.6840000 -25.2970000 -31.7390000   3.4970000 -24.0740000 -30.7340000
   2.5720000 -25.6410000 -29.6540000   1.6880000 -26.2750000 -29.7210000
   3.4660000 -26.2640000 -29.6620000   2.5240000 -24.9120000 -28.3280000
   3.0010000 -23.7610000 -28.2850000   2.0300000 -25.4860000 -27.3330000
   1.6250000 -22.4580000 -30.2450000   1.1510000 -22.2050000 -29.1440000
   2.3560000 -21.5830000 -30.9260000   2.8320000 -21.8700000 -31.7690000
   2.4790000 -20.2190000 -30.4730000   2.9690000 -20.2020000 -29.5000000
   3.2900000 -19.3740000 -31.4560000   4.3530000 -19.5710000 -31.3140000
   3.0070000 -19.6310000 -32.4770000   3.1080000 -17.8540000 -31.3240000
   3.1740000 -17.5700000 -30.2740000   3.8890000 -17.3440000 -31.8880000
   1.5250000 -17.1540000 -31.9280000   1.7240000 -17.1170000 -33.7200000
   0.8220000 -16.7110000 -34.1780000   2.5770000 -16.4890000 -33.9790000
   1.8940000 -18.1290000 -34.0880000   1.0990000 -19.6330000 -30.3560000
   0.8000000 -18.9530000 -29.3930000   0.2780000 -19.8450000 -31.3740000
   0.5990000 -20.3560000 -32.1840000  -1.0780000 -19.3510000 -31.3380000
  -1.0720000 -18.2650000 -31.4320000  -1.8300000 -19.8540000 -32.5600000
  -1.1600000 -19.8670000 -33.4200000  -2.1980000 -20.8630000 -32.3710000
  -3.0210000 -18.9860000 -32.9150000  -3.3590000 -18.4510000 -32.0270000
  -2.7320000 -18.2680000 -33.6830000  -4.4540000 -19.8880000 -33.5570000
  -5.7890000 -18.9830000 -32.7640000  -6.7460000 -19.4150000 -33.0570000
  -5.6790000 -19.0460000 -31.6810000  -5.7530000 -17.9380000 -33.0720000
  -1.7490000 -19.8030000 -30.0320000  -2.2780000 -18.9860000 -29.2750000
  -1.6870000 -21.1110000 -29.7840000  -1.2230000 -21.7270000 -30.4360000
  -2.2540000 -21.7390000 -28.6110000  -3.3370000 -21.7960000 -28.7170000
  -1.7040000 -23.1560000 -28.4700000  -2.0710000 -23.7720000 -29.2910000
  -0.6150000 -23.1280000 -28.4960000  -2.1070000 -23.8540000 -27.1670000
  -2.0030000 -23.1580000 -26.3340000  -3.1440000 -24.1840000 -27.2360000
  -1.2310000 -25.0750000 -26.8870000  -0.2840000 -24.7520000 -26.4540000
  -1.7420000 -25.7370000 -26.1880000  -0.9350000 -25.8420000 -28.1020000
   0.0080000 -26.2000000 -28.1560000  -1.7960000 -26.0820000 -29.0900000
  -1.3970000 -26.7720000 -30.1410000  -0.4470000 -27.1120000 -30.1910000
  -2.0410000 -26.9600000 -30.8960000  -3.0450000 -25.6270000 -29.0470000
  -3.3590000 -25.0870000 -28.2530000  -3.6800000 -25.8220000 -29.8080000
  -1.9030000 -20.9320000 -27.3770000  -2.7720000 -20.5890000 -26.6070000
  -0.6190000 -20.6620000 -27.1940000   0.0700000 -21.0280000 -27.8350000
  -0.1710000 -19.8430000 -26.0810000  -0.4500000 -20.3210000 -25.1420000
   1.3330000 -19.7100000 -26.1050000   1.6270000 -19.0540000 -26.9240000
   1.6760000 -19.2870000 -25.1610000   2.0480000 -21.0210000 -26.2980000
   1.3990000 -21.8390000 -25.9850000   2.3050000 -21.1440000 -27.3500000
   3.3200000 -21.0710000 -25.4790000   3.2480000 -20.6410000 -24.3070000
   4.3810000 -21.5250000 -25.9830000  -0.7710000 -18.4510000 -26.1120000
  -1.5560000 -18.0900000 -25.2420000  -0.4040000 -17.6720000 -27.1230000
   0.2000000 -18.0350000 -27.8470000  -0.8620000 -16.2880000 -27.2080000
  -0.2250000 -15.6550000 -26.5900000  -0.7100000 -15.7620000 -28.6240000
  -1.0560000 -14.7290000 -28.6680000   0.3390000 -15.8060000 -28.9180000
  -1.3030000 -16.3730000 -29.3050000  -2.3120000 -16.2150000 -26.7600000
  -2.7440000 -15.2210000 -26.1780000  -3.0570000 -17.2840000 -27.0390000
  -2.6610000 -18.0540000 -27.5600000  -4.4450000 -17.3940000 -26.6180000
  -5.0320000 -16.6070000 -27.0910000  -5.0650000 -18.6840000 -27.1870000
  -4.8670000 -18.7410000 -28.2570000  -4.6260000 -19.5490000 -26.6900000
  -6.5700000 -18.8350000 -27.0330000  -6.9570000 -19.4600000 -27.8380000
  -6.7930000 -19.3010000 -26.0730000  -7.2790000 -17.4970000 -27.0870000
  -8.0200000 -17.2310000 -28.0150000  -7.0350000 -16.6390000 -26.0960000
  -6.4010000 -16.8930000 -25.3520000  -7.4850000 -15.7350000 -26.0890000
  -4.5500000 -17.3430000 -25.0840000  -5.4670000 -16.7670000 -24.5340000
  -3.5980000 -17.9490000 -24.3970000  -2.8500000 -18.4250000 -24.8820000
  -3.5970000 -17.9500000 -22.9420000  -4.5880000 -18.2200000 -22.5780000
  -2.7360000 -19.0890000 -22.3680000  -1.6960000 -18.9430000 -22.6610000
  -2.6920000 -19.0330000 -20.8480000  -2.0760000 -19.8500000 -20.4710000
  -2.2650000 -18.0810000 -20.5310000  -3.7030000 -19.1280000 -20.4510000
  -3.2670000 -20.4490000 -22.8420000  -4.2090000 -20.6680000 -22.3380000
  -3.4300000 -20.4210000 -23.9190000  -2.3280000 -21.5910000 -22.5580000
  -2.7670000 -22.5210000 -22.9190000  -1.3790000 -21.4160000 -23.0650000
  -2.1580000 -21.6630000 -21.4840000  -3.1370000 -16.6030000 -22.4100000
  -3.6770000 -16.1120000 -21.4080000  -2.1660000 -15.9950000 -23.0820000
  -1.7490000 -16.4450000 -23.8840000  -1.6800000 -14.6700000 -22.6820000
  -1.4010000 -14.6870000 -21.6280000  -0.3620000 -14.3100000 -23.3710000
  -0.4570000 -14.4720000 -24.4450000  -0.1270000 -13.2630000 -23.1820000
   0.8320000 -15.1190000 -22.9080000   1.0760000 -14.8510000 -21.8800000
   0.5940000 -16.1810000 -22.9600000   2.3390000 -14.8790000 -23.8770000
   2.5600000 -13.0940000 -23.8380000   3.4550000 -12.8260000 -24.4000000
   1.6920000 -12.6100000 -24.2850000   2.6680000 -12.7630000 -22.8050000
  -2.7160000 -13.5820000 -22.9570000  -2.8900000 -12.6530000 -22.1630000
  -3.4110000 -13.7110000 -24.0790000  -3.2330000 -14.4900000 -24.6960000
  -4.4360000 -12.7540000 -24.4560000  -3.9740000 -11.7880000 -24.6610000
  -5.0350000 -13.1580000 -25.8010000  -4.2600000 -13.6010000 -26.4260000
  -5.8310000 -13.8850000 -25.6410000  -5.6340000 -12.0070000 -26.5840000
  -6.9110000 -12.0180000 -27.0240000  -7.1650000 -10.8650000 -27.6960000
  -8.1430000 -10.6920000 -28.1210000  -6.0380000 -10.1170000 -27.6860000
  -5.9201561  -9.2088528 -28.1120062  -5.0790000 -10.7850000 -27.0060000
  -4.0540000 -10.5450000 -26.7630000  -5.4960000 -12.6440000 -23.3880000
  -6.2940000 -11.7190000 -23.4070000  -5.4770000 -13.5830000 -22.4390000
  -4.7610000 -14.2950000 -22.4470000  -6.4530000 -13.6700000 -21.3370000
  -7.4020000 -13.2410000 -21.6570000  -6.7660000 -15.1270000 -20.9800000
  -5.9180000 -15.5630000 -20.4520000  -7.6490000 -15.1640000 -20.3410000
  -7.0420000 -15.9930000 -22.1760000  -6.2010000 -15.9380000 -22.8670000
  -7.1790000 -17.0250000 -21.8540000  -8.2760000 -15.5930000 -22.9380000
  -8.3260000 -15.7160000 -24.1530000  -9.2950000 -15.1440000 -22.2260000
  -9.2210000 -15.0830000 -21.2210000 -10.1480000 -14.8620000 -22.6870000
  -5.9740000 -12.9590000 -20.0770000  -6.7330000 -12.2450000 -19.4040000
  -4.7170000 -13.1910000 -19.7420000  -4.1490000 -13.8070000 -20.3060000
  -4.1280000 -12.5710000 -18.5650000  -4.5140000 -13.0540000 -17.6670000
  -2.6160000 -12.8630000 -18.5120000  -2.1390000 -12.4750000 -19.4120000
  -2.1830000 -12.3810000 -17.6360000  -2.2510000 -14.3490000 -18.4240000
  -2.6820000 -14.8800000 -19.2720000  -0.7590000 -14.5390000 -18.4240000
  -0.5280000 -15.6020000 -18.3610000  -0.3400000 -14.1310000 -19.3440000
  -0.3260000 -14.0220000 -17.5670000  -2.8290000 -14.9270000 -17.1630000
  -2.5720000 -15.9840000 -17.0960000  -2.4220000 -14.3990000 -16.3010000
  -3.9130000 -14.8180000 -17.1760000  -4.4040000 -11.0680000 -18.5600000
  -4.0440000 -10.3430000 -19.4990000  -5.0800000 -10.6210000 -17.5110000
  -5.3980000 -11.2670000 -16.8020000  -5.3890000  -9.2150000 -17.3340000
  -4.8590000  -8.6290000 -18.0840000  -6.8590000  -8.9400000 -17.6400000
  -7.0160000  -8.9590000 -18.7180000  -7.4780000  -9.7050000 -17.1700000
  -7.3130000  -7.5960000 -17.1280000  -6.4890000  -6.8800000 -16.5150000
  -8.4870000  -7.2380000 -17.3400000  -5.0470000  -8.7290000 -15.9240000
  -5.7420000  -9.0580000 -14.9600000  -3.9810000  -7.9370000 -15.8160000
  -3.4140000  -7.7400000 -16.6280000  -3.5900000  -7.3300000 -14.5480000
  -4.4690000  -7.2140000 -13.9140000  -2.5970000  -8.2020000 -13.7960000
  -3.0160000  -9.1990000 -13.6630000  -1.6700000  -8.2710000 -14.3650000
  -2.2560000  -7.6530000 -12.4170000  -1.1650000  -7.1270000 -12.2000000
  -3.1760000  -7.7790000 -11.4840000  -4.0570000  -8.2230000 -11.7000000
  -3.0010000  -7.4320000 -10.5520000  -2.9590000  -5.9820000 -14.7880000
  -2.2360000  -5.8080000 -15.7740000  -3.2140000  -5.0130000 -13.8900000
  -4.1040000  -5.0290000 -12.7150000  -3.9180000  -5.9300000 -12.1300000
  -5.1430000  -5.0180000 -13.0450000  -3.7330000  -3.7950000 -11.9820000
  -2.9620000  -4.0020000 -11.2400000  -4.6030000  -3.3610000 -11.4890000
  -3.2060000  -2.8390000 -12.9930000  -2.4310000  -2.2030000 -12.5660000
  -4.0030000  -2.2170000 -13.4000000  -2.6060000  -3.6960000 -14.1110000
  -2.8990000  -3.3200000 -15.0910000  -1.0750000  -3.6900000 -14.0500000
  -0.4340000  -2.8010000 -14.5960000  -0.4910000  -4.6970000 -13.4170000
  -1.0460000  -5.4690000 -13.0750000   0.9690000  -4.7340000 -13.1880000
   1.3530000  -3.7160000 -13.1210000   1.2640000  -5.0220000 -11.6990000
   0.9000000  -6.0170000 -11.4420000   2.3390000  -4.9730000 -11.5250000
   0.5610000  -3.9860000 -10.8560000   0.9730000  -2.6620000 -10.9050000
   1.8130000  -2.3800000 -11.5220000   0.3230000  -1.6900000 -10.1730000
   0.6690000  -0.6680000 -10.2050000  -0.7530000  -2.0140000  -9.4100000
  -1.3480000  -0.9570000  -8.7210000  -2.0940000  -1.2850000  -8.2140000
  -1.2020000  -3.3350000  -9.3420000  -2.0480000  -3.6010000  -8.7250000
  -0.5510000  -4.3050000 -10.0750000  -0.9120000  -5.3220000 -10.0390000
   1.7760000  -5.6280000 -14.1440000   2.9770000  -5.8430000 -13.9510000
   1.1130000  -6.1310000 -15.1780000   0.1140000  -6.0010000 -15.2490000
   1.7980000  -6.8790000 -16.2340000   2.8680000  -6.9020000 -16.0280000
   1.2670000  -8.3180000 -16.3600000   1.8950000  -8.8780000 -17.0520000
   1.3750000  -9.0440000 -15.0200000   0.9960000 -10.0600000 -15.1250000
   2.4190000  -9.0770000 -14.7070000   0.7880000  -8.5130000 -14.2700000
  -0.1940000  -8.3110000 -16.8410000  -0.8260000  -7.8580000 -16.0770000
  -0.2710000  -7.7360000 -17.7640000  -0.7870000  -9.6660000 -17.1350000
  -1.8190000  -9.5480000 -17.4660000  -0.2080000 -10.1540000 -17.9190000
  -0.7640000 -10.2770000 -16.2330000   1.5340000  -6.1400000 -17.5420000
   0.5300000  -5.4360000 -17.6700000   2.4300000  -6.2830000 -18.5120000
   3.2810000  -6.8000000 -18.3410000   2.2010000  -5.6980000 -19.8350000
   1.8160000  -4.6840000 -19.7230000   3.4990000  -5.5970000 -20.6680000
   3.9930000  -6.5680000 -20.6910000   3.1720000  -5.1080000 -22.0740000
   4.0900000  -5.0380000 -22.6580000   2.4890000  -5.8100000 -22.5540000
   2.7020000  -4.1260000 -22.0180000   4.4990000  -4.6720000 -19.9990000
   5.4040000  -4.6170000 -20.6030000   4.0660000  -3.6760000 -19.9030000
   4.7460000  -5.0580000 -19.0100000   1.1900000  -6.6130000 -20.5350000
   1.4150000  -7.8330000 -20.6420000   0.0720000  -6.0460000 -20.9850000
  -0.0520000  -5.0460000 -20.9130000  -0.9880000  -6.8790000 -21.5900000
  -1.0520000  -7.8290000 -21.0590000  -2.3810000  -6.3150000 -21.3200000
  -2.4480000  -5.3040000 -21.7220000  -3.1290000  -6.9470000 -21.8000000
  -2.7450000  -6.2340000 -19.8550000  -2.6650000  -7.2240000 -19.4050000
  -2.0650000  -5.5490000 -19.3480000  -4.1490000  -5.7340000 -19.7520000
  -4.2320000  -4.7750000 -20.2630000  -4.8260000  -6.4520000 -20.2160000
  -4.5640000  -5.5480000 -18.3720000  -5.0050000  -6.3420000 -17.9310000
  -4.3940000  -4.4230000 -17.6940000  -3.7930000  -3.3800000 -18.2640000
  -3.4650000  -3.4450000 -19.2170000  -3.6650000  -2.5240000 -17.7430000
  -4.8190000  -4.3340000 -16.4410000  -5.2720000  -5.1240000 -16.0040000
  -4.6900000  -3.4760000 -15.9240000  -0.7940000  -7.0920000 -23.0910000
  -0.2920000  -6.2060000 -23.8230000  -1.1920000  -8.2810000 -23.5340000
  -1.5520000  -8.9670000 -22.8860000  -1.1260000  -8.6340000 -24.9380000
  -0.2300000  -8.1980000 -25.3810000  -1.0750000 -10.1600000 -25.0780000
  -0.1460000 -10.5340000 -24.6480000  -1.9220000 -10.6020000 -24.5530000
  -1.1320000 -10.6720000 -26.5140000  -2.0630000 -10.3470000 -26.9790000
   0.0560000 -10.1860000 -27.3240000  -0.0160000 -10.5690000 -28.3420000
   0.0600000  -9.0960000 -27.3460000   0.9790000 -10.5430000 -26.8670000
  -1.1780000 -12.1760000 -26.5400000  -1.2180000 -12.5210000 -27.5730000
  -0.2850000 -12.5760000 -26.0590000  -2.0640000 -12.5220000 -26.0070000
  -2.3560000  -8.0970000 -25.6420000  -3.4640000  -8.6030000 -25.3960000
  -2.1820000  -7.0870000 -26.4920000  -1.2630000  -6.6880000 -26.6200000
  -3.3220000  -6.5560000 -27.2400000  -4.1140000  -6.2750000 -26.5460000
  -2.9630000  -5.2550000 -27.9830000  -2.2610000  -5.4770000 -28.7870000
  -4.1620000  -4.7140000 -28.7670000  -3.8770000  -3.7960000 -29.2800000
  -4.4820000  -5.4550000 -29.5000000  -4.9820000  -4.5060000 -28.0800000
  -2.4200000  -4.2210000 -26.9950000  -1.4900000  -4.5870000 -26.5600000
  -2.2320000  -3.2830000 -27.5170000  -3.3620000  -3.9190000 -25.8520000
  -2.9090000  -3.1780000 -25.1930000  -4.3000000  -3.5280000 -26.2470000
  -3.5570000  -4.8330000 -25.2900000  -3.8180000  -7.6130000 -28.2460000
  -5.0340000  -7.8060000 -28.4550000  -2.8690000  -8.3000000 -28.8670000
  -1.8970000  -8.0990000 -28.6820000  -3.1950000  -9.3410000 -29.8120000
  -3.4710000 -10.2480000 -29.2740000  -4.0310000  -9.0200000 -30.4330000
  -1.9700000  -9.5640000 -30.6400000  -0.9690000  -8.9210000 -30.3960000
  -2.0270000 -10.4690000 -31.6060000  -2.8510000 -11.0440000 -31.7110000
  -0.9000000 -10.6410000 -32.5240000  -0.0980000  -9.9560000 -32.2480000
  -0.2880000 -12.0410000 -32.4800000   0.4460000 -12.1430000 -33.2800000
   0.3480000 -12.2850000 -31.1360000   0.7810000 -13.2850000 -31.1150000
   1.1310000 -11.5470000 -30.9650000  -0.4080000 -12.2000000 -30.3550000
  -1.3560000 -13.0760000 -32.7610000  -0.9150000 -14.0720000 -32.7290000
  -2.1410000 -13.0020000 -32.0090000  -1.7820000 -12.9000000 -33.7490000
  -1.3630000 -10.3680000 -33.9360000  -2.5690000 -10.3550000 -34.1950000
  -0.3990000 -10.1500000 -34.8370000   0.5690000 -10.2880000 -34.5840000
  -0.6460000  -9.7150000 -36.1980000  -1.6310000 -10.0560000 -36.5160000
  -0.6060000  -8.1750000 -36.2570000  -1.5440000  -7.7720000 -35.8750000
   0.2210000  -7.8090000 -35.6490000  -0.3830000  -7.3920000 -37.8700000
  -0.3740000  -6.0640000 -37.7240000   0.4460000 -10.3280000 -37.0380000
   1.6280000 -10.2370000 -36.6880000   0.0680000 -10.9850000 -38.1310000
  -0.9130000 -11.0710000 -38.3550000   1.0760000 -11.5750000 -38.9960000
   2.0490000 -11.5230000 -38.5080000   0.9380000 -13.0870000 -39.1050000
   0.8190000 -13.5140000 -38.1090000   0.0650000 -13.3300000 -39.7110000
   2.1490000 -13.7490000 -39.7510000   1.9990000 -13.8080000 -40.8290000
   3.0410000 -13.1590000 -39.5410000   2.3860000 -15.1360000 -39.2440000
   3.4570000 -15.6840000 -39.4480000   1.3940000 -15.7180000 -38.5740000
   0.5260000 -15.2230000 -38.4260000   1.5090000 -16.6540000 -38.2130000
   1.0670000 -10.9250000 -40.3640000   0.0560000 -10.9240000 -41.0680000
   2.2120000 -10.3580000 -40.7290000   2.9920000 -10.3370000 -40.0880000
   2.3770000  -9.7700000 -42.0170000   1.6880000 -10.2370000 -42.7210000
   2.0880000  -8.2910000 -41.9330000   2.2140000  -7.8390000 -42.9170000
   1.0640000  -8.1390000 -41.5920000   2.7780000  -7.8250000 -41.2290000
   3.8240000 -10.0400000 -42.3860000   4.2520000 -11.2030000 -42.3870000
   4.5870000  -8.9820000 -42.6750000   4.1920000  -8.0530000 -42.6510000
   5.9970000  -9.1360000 -43.0290000   6.0770000  -9.5670000 -44.0270000
   6.6920000  -7.7810000 -43.1030000   7.6530000  -7.8920000 -43.6040000
   6.0690000  -7.0830000 -43.6630000   6.9630000  -7.1530000 -41.7440000
   7.1450000  -7.9380000 -41.0100000   7.8390000  -6.5080000 -41.8100000
   5.8040000  -6.3050000 -41.2330000   4.7150000  -6.3420000 -41.8380000
   5.9770000  -5.5840000 -40.2240000   6.6860000 -10.0270000 -41.9920000
   7.6150000 -10.7680000 -42.3130000   6.2170000  -9.9530000 -40.7500000
   5.4630000  -9.3170000 -40.5320000   6.7580000 -10.7670000 -39.6760000
   7.1940000 -11.6750000 -40.0920000   7.8780000 -10.0410000 -38.9390000
   8.2610000 -10.6780000 -38.1410000   8.6830000  -9.8100000 -39.6370000
   7.4920000  -9.1160000 -38.5110000   5.6350000 -11.0900000 -38.7260000
   4.5400000 -10.5240000 -38.8440000   5.8960000 -12.0150000 -37.8060000
   6.7640000 -12.5300000 -37.8400000   4.9540000 -12.2960000 -36.7540000
   3.9400000 -12.2380000 -37.1490000   5.1300000 -13.7140000 -36.2180000
   4.8560000 -14.4320000 -36.9910000   6.1700000 -13.8680000 -35.9320000
   4.2710000 -14.0180000 -34.9910000   4.7010000 -13.5300000 -34.1160000
   2.7950000 -13.6750000 -35.2050000   2.2320000 -13.9110000 -34.3020000
   2.6970000 -12.6120000 -35.4260000   2.4030000 -14.2570000 -36.0390000
   4.4920000 -15.4640000 -34.5590000   3.8790000 -15.6800000 -33.6840000
   4.2120000 -16.1340000 -35.3720000   5.5430000 -15.6130000 -34.3120000
   5.2250000 -11.2540000 -35.6900000   6.3500000 -11.1280000 -35.2270000
   4.1950000 -10.4990000 -35.3150000   3.2690000 -10.7000000 -35.6640000
   4.3730000  -9.3730000 -34.4000000   5.4200000  -9.3060000 -34.1040000
   4.0090000  -8.0850000 -35.0770000   3.1920000  -8.2600000 -35.7770000
   3.6970000  -7.3560000 -34.3290000   5.1120000  -7.4390000 -35.8650000
   5.6950000  -6.7910000 -35.2110000   5.7590000  -8.2090000 -36.2840000
   4.2150000  -6.5250000 -37.1260000   3.4530000  -7.9180000 -37.9870000
   2.8480000  -7.5470000 -38.8140000   4.2310000  -8.5770000 -38.3730000
   2.8200000  -8.4720000 -37.2940000   3.5530000  -9.4540000 -33.1430000
   2.3780000  -9.7720000 -33.1730000   4.1830000  -9.1430000 -32.0250000
   5.1490000  -8.8510000 -32.0540000   3.5120000  -9.2130000 -30.7500000
   2.6300000  -9.8470000 -30.8370000   4.4690000  -9.7140000 -29.6810000
   5.3820000 -10.0780000 -30.1520000   4.7120000  -8.8990000 -28.9990000
   3.9220000 -10.8450000 -28.8420000   3.0660000 -10.4910000 -28.2670000
   3.4930000 -11.9270000 -29.8030000   3.0880000 -12.7710000 -29.2440000
   2.7280000 -11.5360000 -30.4730000   4.3520000 -12.2570000 -30.3870000
   5.0480000 -11.3170000 -27.9480000   4.6960000 -12.1370000 -27.3220000
   5.8800000 -11.6610000 -28.5620000   5.3800000 -10.4940000 -27.3150000
   3.0920000  -7.8230000 -30.4170000   3.9460000  -6.9780000 -30.1590000
   1.7890000  -7.5750000 -30.4320000   1.1370000  -8.3120000 -30.6620000
   1.2900000  -6.2640000 -30.1240000   2.0440000  -5.5190000 -30.3780000
   0.0400000  -5.9460000 -30.9280000  -0.7620000  -6.6250000 -30.6380000
  -0.3370000  -4.4790000 -30.7340000  -1.2340000  -4.2540000 -31.3120000
  -0.5290000  -4.2890000 -29.6780000   0.4820000  -3.8450000 -31.0740000
   0.2510000  -6.2940000 -32.4030000  -0.6530000  -6.0600000 -32.9650000
   1.0840000  -5.7130000 -32.7980000   0.4730000  -7.3570000 -32.4980000
   0.9590000  -6.1740000 -28.6530000   0.0490000  -6.8740000 -28.1730000
   1.6710000  -5.3120000 -27.9250000   2.3890000  -4.7530000 -28.3640000
   1.4140000  -5.1750000 -26.4910000   0.5260000  -5.7480000 -26.2240000
   2.4550000  -5.9460000 -25.7050000   2.4620000  -5.5980000 -24.6720000
   2.2150000  -7.0090000 -25.7280000   3.8560000  -5.7930000 -26.2380000
   3.8890000  -6.1260000 -27.2760000   4.1540000  -4.7460000 -26.1830000
   5.0250000  -6.7810000 -25.2740000   6.5880000  -6.4200000 -26.0880000
   7.3910000  -6.9660000 -25.5920000   6.5330000  -6.7250000 -27.1330000
   6.7880000  -5.3500000 -26.0330000   1.3130000  -3.7390000 -26.0060000
   1.6080000  -2.8130000 -26.7420000   0.8840000  -3.5730000 -24.7570000
   0.6410000  -4.3770000 -24.1960000   0.7360000  -2.2620000 -24.1210000
  -0.0040000  -1.6750000 -24.6650000   0.2340000  -2.3920000 -22.6770000
   0.8790000  -3.0780000 -22.1280000   0.2520000  -1.4140000 -22.1960000
  -1.1680000  -2.9120000 -22.4710000  -1.8800000  -2.2340000 -22.9410000
  -1.2590000  -3.9010000 -22.9190000  -1.5400000  -3.0310000 -20.9870000
  -0.6270000  -3.1020000 -20.1240000  -2.7620000  -3.0700000 -20.6750000
   2.0730000  -1.5020000 -24.1000000   3.1600000  -2.0940000 -24.1720000
   1.9750000  -0.1810000 -23.9760000   1.0750000   0.2450000 -23.8080000
   3.1050000   0.7430000 -24.0660000   3.9070000   0.2820000 -24.6420000
   2.6380000   1.9680000 -24.8290000   2.3610000   1.6810000 -25.8430000
   1.7740000   2.4030000 -24.3260000   3.6860000   3.0450000 -24.9360000
   3.3450000   3.8170000 -25.6260000   3.8560000   3.4860000 -23.9540000
   5.2240000   2.3550000 -25.5430000   6.0910000   3.8770000 -25.9260000
   7.0800000   3.6430000 -26.3210000   5.5270000   4.4400000 -26.6700000
   6.1940000   4.4750000 -25.0200000   3.6810000   1.1810000 -22.7080000
   3.1530000   2.1340000 -22.0760000   4.7490000   0.5080000 -22.2560000
   5.0980000  -0.2890000 -22.7690000   5.4200000   0.9130000 -21.0240000
   4.7790000   1.5980000 -20.4690000   5.5550000  -0.2580000 -20.0600000
   6.0580000   0.0740000 -19.1520000   4.5650000  -0.6380000 -19.8080000
   6.1390000  -1.0500000 -20.5290000   6.7810000   1.5250000 -21.3700000
   7.8280000   0.9300000 -21.1000000   6.7570000   2.7080000 -21.9810000
   5.8850000   3.2070000 -22.0810000   7.9660000   3.3360000 -22.5290000
   8.5110000   2.6100000 -23.1330000   7.6850000   4.1860000 -23.1500000
   8.9790000   3.8780000 -21.5470000   9.9070000   4.5820000 -21.9380000
   8.8200000   3.5240000 -20.2810000   8.0650000   2.9060000 -20.0200000
   9.7100000   4.0030000 -19.2420000   9.8970000   5.0670000 -19.3860000
   9.2500000   3.8440000 -18.2670000  11.0650000   3.3320000 -19.1910000
  11.9170000   3.7230000 -18.3970000  11.2870000   2.3230000 -20.0300000
  10.5790000   2.0570000 -20.6990000  12.5620000   1.5910000 -19.9880000
  12.6510000   0.9650000 -20.8760000  13.3880000   2.3010000 -19.9600000
  12.6060000   0.7170000 -18.7480000  11.8000000   0.9030000 -17.8420000
  13.5290000  -0.2560000 -18.6980000  14.7330000  -0.4920000 -19.5140000
  15.4070000   0.3600000 -19.4230000  14.4460000  -0.6180000 -20.5580000
  15.3060000  -1.7490000 -18.9160000  16.1340000  -1.5110000 -18.2490000
  15.6540000  -2.4200000 -19.7010000  14.2230000  -2.4080000 -18.1450000
  14.6080000  -2.9730000 -17.2960000  13.6120000  -3.0610000 -18.7690000
  13.3790000  -1.2530000 -17.6430000  12.3250000  -1.5030000 -17.5260000
  13.8720000  -0.7980000 -16.2760000  14.6060000   0.2090000 -16.1650000
  13.4650000  -1.5620000 -15.2550000  12.9260000  -2.3980000 -15.4330000
  13.7350000  -1.2950000 -13.8400000  13.1300000  -0.4520000 -13.5070000
  13.2680000  -2.4840000 -12.9840000  12.1990000  -2.6400000 -13.1300000
  13.8100000  -3.3820000 -13.2820000  13.4790000  -2.3330000 -11.4780000
  14.5430000  -2.4040000 -11.2510000  12.9280000  -1.0070000 -11.0080000
  13.0830000  -0.9090000  -9.9340000  13.4420000  -0.1960000 -11.5240000
  11.8610000  -0.9580000 -11.2270000  12.8200000  -3.4440000 -10.6900000
  12.9990000  -3.2910000  -9.6260000  11.7470000  -3.4390000 -10.8820000
  13.2390000  -4.4030000 -10.9940000  15.1990000  -1.0090000 -13.5200000
  15.5130000   0.0540000 -12.9770000  16.0830000  -1.9640000 -13.8290000
  15.7860000  -2.7780000 -14.3480000  17.4760000  -1.8580000 -13.4310000
  17.5540000  -1.9620000 -12.3490000  18.2660000  -3.1350000 -13.7210000
  19.2810000  -3.0290000 -13.3390000  17.7820000  -3.9810000 -13.2340000
  18.3850000  -3.4840000 -15.1780000  17.3600000  -3.3570000 -16.0410000
  17.7550000  -3.7680000 -17.2710000  17.0660000  -3.7240000 -18.1020000
  19.0320000  -4.1770000 -17.1810000  19.5996095  -4.5375242 -17.9346190
  19.4450000  -4.0280000 -15.9010000  20.3800000  -4.2460000 -15.4070000
  18.1500000  -0.6620000 -13.9630000  18.8390000   0.0260000 -13.2130000
  17.9520000  -0.3710000 -15.2440000  17.3770000  -0.9740000 -15.8160000
  18.5640000   0.8220000 -15.8330000  19.6490000   0.7370000 -15.7810000
  18.3640000   0.8620000 -17.3520000  17.3310000   0.6070000 -17.5900000
  18.5850000   1.8630000 -17.7220000  19.2790000  -0.1280000 -18.0800000
  20.3020000   0.2470000 -18.0690000  19.2410000  -1.0950000 -17.5780000
  18.9000000  -0.3620000 -19.5390000  17.8840000  -0.7530000 -19.5930000
  18.9550000   0.5800000 -20.0850000  19.8520000  -1.3660000 -20.1860000
  20.7520000  -0.8500000 -20.5210000  20.1220000  -2.1320000 -19.4590000
  19.2200000  -2.0300000 -21.3630000  19.8710000  -2.6870000 -21.7690000
  18.3880000  -2.5210000 -21.0670000  18.9720000  -1.3330000 -22.0510000
  18.0270000   2.0660000 -15.1510000  18.7990000   2.9190000 -14.7170000
  16.7070000   2.1270000 -15.0020000  16.1260000   1.3700000 -15.3340000
  16.0630000   3.2820000 -14.3590000  16.1100000   4.1430000 -15.0260000
  14.5490000   3.0940000 -14.2990000  14.1370000   3.1350000 -15.3070000
  14.3200000   2.1260000 -13.8530000  13.8450000   4.1370000 -13.4870000
  13.8140000   4.0680000 -12.0830000  14.2960000   3.2480000 -11.5720000
  13.1660000   5.0490000 -11.3370000  13.1620000   4.9920000 -10.2580000
  12.5240000   6.1020000 -11.9810000  12.0080000   6.8540000 -11.4030000
  12.5510000   6.1800000 -13.3710000  12.0610000   7.0010000 -13.8740000
  13.2100000   5.2000000 -14.1140000  13.2220000   5.2770000 -15.1910000
  16.6230000   3.6210000 -12.9640000  16.5930000   4.7670000 -12.5460000
  17.1270000   2.6240000 -12.2520000  17.1800000   1.6970000 -12.6490000
  17.6150000   2.8390000 -10.8850000  17.0340000   3.6310000 -10.4120000
  17.3070000   1.6330000  -9.9850000  17.6470000   0.7190000 -10.4720000
  17.8220000   1.7490000  -9.0320000  15.8600000   1.3690000  -9.6200000
  15.2530000   1.3580000 -10.5250000  15.7630000   0.0440000  -8.8730000
  14.7230000  -0.1490000  -8.6090000  16.1310000  -0.7600000  -9.5100000
  16.3650000   0.0930000  -7.9660000  15.3390000   2.5170000  -8.7790000
  14.2980000   2.3310000  -8.5140000  15.9350000   2.6020000  -7.8700000
  15.4090000   3.4450000  -9.3470000  19.1060000   3.1580000 -10.7870000
  19.5650000   3.5930000  -9.7220000  19.8530000   2.9330000 -11.8720000
  19.4160000   2.6420000 -12.7350000  21.3080000   3.0990000 -11.8420000
  21.7470000   2.3470000 -11.1860000  21.9610000   2.7180000 -13.1890000
  21.3640000   3.1180000 -14.0090000  23.3880000   3.2310000 -13.2640000
  23.8260000   2.9500000 -14.2220000  23.3900000   4.3170000 -13.1690000
  23.9740000   2.7950000 -12.4550000  21.9430000   1.2170000 -13.4020000
  22.4090000   0.9800000 -14.3580000  22.4940000   0.7290000 -12.5980000
  20.9120000   0.8620000 -13.4030000  21.7430000   4.5170000 -11.4340000
  21.3620000   5.5180000 -12.0760000  22.5390000   4.5940000 -10.3620000
  22.7950000   3.7550000  -9.8620000  23.0710000   5.8670000  -9.8650000
  23.8020000   5.6740000  -9.0800000  23.5500000   6.4050000 -10.6830000
  22.0380000   6.8070000  -9.2740000  22.3500000   7.9450000  -8.9180000
  20.8060000   6.3220000  -9.1640000  20.6010000   5.3860000  -9.4840000
  19.7150000   7.1080000  -8.5850000  19.9220000   8.1700000  -8.7170000
  18.4270000   7.0150000  -9.4430000  18.1520000   5.9680000  -9.5740000
  17.6160000   7.5430000  -8.9410000  18.5460000   7.6220000 -10.8510000
  18.9560000   8.6290000 -10.7790000  19.2060000   7.0040000 -11.4590000
  17.1840000   7.6950000 -11.5270000  16.6870000   6.7280000 -11.4490000
  16.5760000   8.4560000 -11.0390000  17.2120000   8.0470000 -13.0020000
  17.5490000   9.0760000 -13.1240000  17.8960000   7.3770000 -13.5230000
  15.8210000   7.8860000 -13.5270000  15.8040000   8.1130000 -14.5110000
  15.5200000   6.9310000 -13.3970000  15.1980000   8.5050000 -13.0280000
  19.4560000   6.7220000  -7.1190000  18.3220000   6.7530000  -6.6530000
  20.5120000   6.3820000  -6.3840000  21.4310000   6.3570000  -6.8020000
  20.3550000   6.0440000  -4.9760000  19.6690000   5.2020000  -4.8780000
  21.6590000   5.5130000  -4.3890000  22.1970000   4.9490000  -5.1500000
  22.2740000   6.3480000  -4.0540000  21.4640000   4.5860000  -3.1920000
  21.0960000   5.1610000  -2.3420000  20.7410000   3.8110000  -3.4460000
  22.7830000   3.9100000  -2.7890000  23.4690000   3.9170000  -3.6360000
  23.2300000   4.4520000  -1.9560000  22.5970000   2.5130000  -2.3700000
  22.7760000   1.8250000  -3.0870000  22.2210000   2.1230000  -1.1490000
  21.9960000   3.0200000  -0.1860000  22.1100000   4.0050000  -0.3770000
  21.7120000   2.7130000   0.7330000  22.0830000   0.8290000  -0.8880000
  22.2620000   0.1460000  -1.6100000  21.7990000   0.5270000   0.0330000
  19.8670000   7.2280000  -4.1440000  19.0700000   7.0590000  -3.2250000
  20.3780000   8.4140000  -4.4430000  21.0950000   8.4910000  -5.1500000
  19.9100000   9.6070000  -3.7570000  19.8860000   9.4230000  -2.6830000
  20.8720000  10.7580000  -3.9910000  21.8580000  10.4910000  -3.6100000
  20.9390000  10.9640000  -5.0590000  20.5190000  12.0990000  -3.3290000
  19.5520000  12.4430000  -3.6970000  20.4710000  11.9700000  -2.2480000
  21.4920000  13.2490000  -3.5710000  21.2930000  13.9830000  -4.5650000
  22.4230000  13.3760000  -2.7480000  18.5190000  10.0050000  -4.2420000
  17.6650000  10.3890000  -3.4500000  18.3010000   9.9400000  -5.5470000
  19.0100000   9.5620000  -6.1590000  17.0550000  10.4030000  -6.1280000
  16.9170000  11.4600000  -5.8990000  17.2680000  10.6170000  -7.6370000
  17.8450000  11.5280000  -7.7970000  17.8090000   9.7670000  -8.0520000
  16.0090000  10.7640000  -8.4790000  16.2850000  10.9340000  -9.5200000
  15.4140000   9.8540000  -8.4060000  15.1010000  11.9290000  -8.0590000
  14.1460000  12.2350000  -8.8300000  15.3210000  12.5180000  -6.9690000
  15.7980000   9.5410000  -5.7940000  14.7360000  10.0660000  -5.5330000
  15.9320000   8.2300000  -5.7810000  16.8460000   7.8150000  -5.8900000
  14.7740000   7.3630000  -5.6100000  13.8620000   7.9540000  -5.6910000
  14.6700000   6.4280000  -6.8110000  15.5870000   5.8440000  -6.8980000
  13.7040000   5.2770000  -6.5610000  13.6630000   4.6380000  -7.4430000
  14.0470000   4.6940000  -5.7060000  12.7100000   5.6740000  -6.3540000
  14.3200000   7.2770000  -8.0210000  13.3700000   7.7830000  -7.8480000
  15.1020000   8.0180000  -8.1840000  14.1840000   6.4740000  -9.2840000
  13.9330000   7.1370000 -10.1120000  15.1260000   5.9680000  -9.4970000
  13.3940000   5.7330000  -9.1610000  14.7940000   6.5760000  -4.3040000
  15.5590000   5.6410000  -4.1510000  13.9430000   6.9510000  -3.3530000
  12.7770000   7.8240000  -3.5070000  12.2150000   7.5280000  -4.3930000
  13.1080000   8.8570000  -3.6150000  12.0080000   7.5950000  -2.2340000
  11.3040000   6.7690000  -2.3340000  11.4720000   8.4920000  -1.9230000
  13.0330000   7.2520000  -1.2170000  12.6220000   6.6330000  -0.4190000
  13.4920000   8.1420000  -0.7860000  14.0870000   6.4570000  -1.9880000
  15.0990000   6.6560000  -1.6340000  13.8330000   4.9560000  -1.9070000
  13.2700000   4.3890000  -2.8470000  14.2660000   4.3230000  -0.8160000
  14.7030000   4.8450000  -0.0690000  14.1350000   2.8660000  -0.6430000
  14.6820000   2.3550000  -1.4360000  14.8180000   2.4070000   0.6650000
  14.4710000   3.0260000   1.4930000  14.6310000   0.9040000   0.9090000
  15.1260000   0.6220000   1.8380000  13.5670000   0.6770000   0.9810000
  15.0670000   0.3440000   0.0810000  16.2920000   2.8330000   0.6770000
  16.7590000   2.5020000   1.6050000  16.8080000   2.3810000  -0.1700000
  16.3580000   3.9190000   0.6050000  12.6660000   2.4210000  -0.6390000
  12.3380000   1.2940000  -0.9590000  11.7880000   3.3340000  -0.2490000
  12.1020000   4.2590000   0.0070000  10.3600000   3.0660000  -0.1690000
  10.1960000   2.1200000   0.3480000   9.6890000   4.2080000   0.5940000
   8.6060000   4.1120000   0.5140000   9.9810000   4.1650000   1.6430000
  10.0910000   5.4550000   0.0460000   9.6670000   6.1690000   0.5280000
   9.7840000   2.9790000  -1.5840000   8.9170000   2.1530000  -1.8710000
  10.2640000   3.8540000  -2.4600000  10.9740000   4.5140000  -2.1770000
   9.8020000   3.9060000  -3.8400000   8.7160000   3.9970000  -3.8570000
  10.3570000   5.1680000  -4.5110000  10.1520000   6.0340000  -3.8820000
  11.4340000   5.0640000  -4.6470000   9.7390000   5.4280000  -5.8760000
   9.7610000   6.5660000  -6.3740000   9.1550000   4.3890000  -6.4760000
   9.1400000   3.4870000  -6.0220000   8.7280000   4.5050000  -7.3840000
  10.2360000   2.6610000  -4.6150000   9.6090000   2.2640000  -5.5820000
  11.3320000   2.0530000  -4.2000000  11.8860000   2.4600000  -3.4600000
  11.7730000   0.7980000  -4.7840000  11.6490000   0.8370000  -5.8660000
  13.2770000   0.5240000  -4.4900000  13.4930000   0.7620000  -3.4480000
  13.6650000  -0.9120000  -4.8460000  14.7220000  -1.0680000  -4.6280000
  13.0660000  -1.6070000  -4.2570000  13.4840000  -1.0850000  -5.9070000
  14.1480000   1.5350000  -5.2120000  15.1970000   1.3310000  -4.9970000
  13.9770000   1.4620000  -6.2860000  13.8970000   2.5400000  -4.8720000
  10.9250000  -0.3360000  -4.1890000  10.5260000  -1.2680000  -4.8870000
  10.6700000  -0.2460000  -2.8860000  11.0460000   0.5230000  -2.3500000
   9.8710000  -1.2120000  -2.2010000  10.3630000  -2.1840000  -2.2390000
   9.7380000  -0.8470000  -0.7340000   9.1260000  -1.5930000  -0.2270000
  10.7260000  -0.8160000  -0.2760000   9.2660000   0.1310000  -0.6440000
   8.5200000  -1.2450000  -2.8790000   7.9110000  -2.3080000  -3.0050000
   8.0610000  -0.0870000  -3.3360000   8.6250000   0.7470000  -3.2550000
   6.7600000   0.0240000  -3.9570000   6.0150000  -0.4650000  -3.3300000
   6.3790000   1.4760000  -4.1130000   6.2600000   1.9290000  -3.1290000
   7.1610000   2.0000000  -4.6620000   5.0690000   1.6840000  -4.8730000
   5.0520000   1.0390000  -5.7520000   4.2290000   1.4360000  -4.2240000
   4.8970000   3.1120000  -5.3370000   3.7360000   3.5480000  -5.5350000
   5.9400000   3.7820000  -5.4990000   6.6950000  -0.6100000  -5.3310000
   5.6290000  -1.0420000  -5.7700000   7.8150000  -0.6420000  -6.0310000
   8.6680000  -0.2720000  -5.6360000   7.8330000  -1.2070000  -7.3700000
   6.9070000  -0.9510000  -7.8850000   8.9070000  -0.5440000  -8.2210000
   9.8520000  -0.5430000  -7.6780000   9.0250000  -1.0960000  -9.1530000
   8.5650000   0.8950000  -8.5690000   8.2120000   1.4110000  -7.6760000
   9.7590000   1.5780000  -9.2010000   9.5010000   2.6080000  -9.4460000
  10.5950000   1.5690000  -8.5020000  10.0410000   1.0490000 -10.1110000
   7.3420000   0.9410000  -9.4610000   7.1070000   1.9770000  -9.7030000
   7.5410000   0.3900000 -10.3800000   6.4960000   0.4890000  -8.9430000
   8.0380000  -2.6900000  -7.3170000   7.5230000  -3.4150000  -8.1640000
   8.7860000  -3.1360000  -6.3070000   9.2550000  -2.4810000  -5.6980000
   8.9560000  -4.5460000  -6.0430000   9.3340000  -5.0410000  -6.9380000
   9.9810000  -4.8020000  -4.9440000   9.9120000  -4.0160000  -4.1920000
   9.7830000  -5.7680000  -4.4790000  11.4380000  -4.8330000  -5.4100000
  11.6910000  -3.8810000  -5.8760000  12.3900000  -5.1900000  -4.2630000
  13.4160000  -5.2020000  -4.6320000  12.2990000  -4.4480000  -3.4700000
  12.1340000  -6.1740000  -3.8700000  11.6370000  -5.7770000  -6.5990000
  12.6850000  -5.7690000  -6.8980000  11.3490000  -6.7880000  -6.3130000
  11.0190000  -5.4460000  -7.4340000   7.6190000  -5.1030000  -5.6380000
   7.3310000  -6.2710000  -5.9040000   6.8020000  -4.2840000  -4.9900000
   7.0930000  -3.3390000  -4.7830000   5.4870000  -4.7200000  -4.5680000
   5.5830000  -5.5920000  -3.9220000   4.8150000  -3.6990000  -3.6380000
   5.4470000  -3.5290000  -2.7660000   4.6730000  -2.7590000  -4.1720000
   3.4640000  -4.1470000  -3.1390000   2.3450000  -3.4530000  -3.3830000
   1.2840000  -4.1140000  -2.8430000   0.2890000  -3.7020000  -2.9310000
   1.7380000  -5.2420000  -2.2610000   1.1796003  -5.9327700  -1.7802439
   3.0680000  -5.3050000  -2.4230000   3.8070000  -6.0320000  -2.1200000
   4.6460000  -4.9900000  -5.7720000   4.0750000  -6.0640000  -5.9270000
   4.5620000  -4.0150000  -6.6550000   5.0730000  -3.1560000  -6.5090000
   3.7480000  -4.1470000  -7.8370000   2.6950000  -4.1400000  -7.5560000
   3.8450000  -2.8750000  -8.6840000   4.8930000  -2.6400000  -8.8680000
   3.3360000  -3.0310000  -9.6350000   3.2110000  -1.6670000  -8.0130000
   2.1350000  -1.8190000  -7.9320000   3.6350000  -1.5400000  -7.0170000
   3.4350000  -0.3850000  -8.7720000   4.0570000  -0.3590000  -9.8450000
   2.9480000   0.7060000  -8.2070000   2.4630000   0.6440000  -7.3230000
   3.0610000   1.6020000  -8.6590000   4.1370000  -5.3850000  -8.6090000
   3.2830000  -6.0290000  -9.1810000   5.4220000  -5.7130000  -8.6170000
   6.0920000  -5.1410000  -8.1230000   5.8980000  -6.8890000  -9.3270000
   5.5500000  -6.8560000 -10.3600000   7.4300000  -6.9900000  -9.3710000
   7.8270000  -6.9450000  -8.3570000   7.8540000  -8.2720000 -10.0610000
   8.9420000  -8.3300000 -10.0850000   7.4570000  -9.1280000  -9.5150000
   7.4680000  -8.2810000 -11.0800000   8.0360000  -5.7960000 -10.0780000
   9.1210000  -5.8950000 -10.0940000   7.6610000  -5.7500000 -11.1000000
   7.7630000  -4.8830000  -9.5490000   5.3570000  -8.1300000  -8.6310000
   4.8860000  -9.0580000  -9.3020000   5.4140000  -8.1640000  -7.2950000
   5.8350000  -7.3990000  -6.7880000   4.8800000  -9.2840000  -6.5550000
   5.4750000 -10.1740000  -6.7620000   5.0560000  -9.0690000  -5.0630000
   4.4620000  -9.8020000  -4.5170000   6.1070000  -9.1850000  -4.8000000
   4.6380000  -7.7710000  -4.6640000   4.7630000  -7.6710000  -3.7170000
   3.4050000  -9.4730000  -6.9300000   2.9850000 -10.5730000  -7.2620000
   2.6280000  -8.3940000  -6.9180000   3.0150000  -7.4960000  -6.6660000
   1.1990000  -8.4510000  -7.2620000   0.6680000  -9.0420000  -6.5160000
   0.5280000  -7.0840000  -7.1340000   1.1420000  -6.3300000  -7.6260000
  -0.4550000  -7.1160000  -7.6050000   0.3070000  -6.5960000  -5.7170000
  -0.2840000  -7.3290000  -5.1680000   1.2700000  -6.4630000  -5.2230000
  -0.5790000  -5.0040000  -5.7080000   0.5650000  -4.0010000  -6.6180000
   0.1720000  -2.9880000  -6.7040000   1.5220000  -3.9760000  -6.0960000
   0.7060000  -4.4220000  -7.6140000   0.9270000  -9.0020000  -8.6590000
  -0.1360000  -9.5300000  -8.9380000   1.8880000  -8.8580000  -9.5520000
   2.7660000  -8.4370000  -9.2850000   1.7430000  -9.2890000 -10.9460000
   0.7240000  -9.0960000 -11.2820000   2.4430000  -8.7360000 -11.5730000
   2.0400000 -10.7500000 -11.0030000   1.3270000 -11.5040000 -11.6700000
   3.0950000 -11.1550000 -10.2970000   3.6730000 -10.4780000  -9.8200000
   3.4460000 -12.5600000 -10.1890000   3.5390000 -12.9900000 -11.1860000
   4.8130000 -12.7070000  -9.5520000   4.8270000 -12.1840000  -8.5960000
   5.0270000 -13.7630000  -9.3900000   5.9490000 -12.1420000 -10.3890000
   5.8250000 -11.0640000 -10.4900000   6.9010000 -12.3540000  -9.9010000
   5.9740000 -12.8740000 -12.0380000   6.1440000 -14.6400000 -11.6980000
   6.1700000 -15.1910000 -12.6380000   7.0680000 -14.8170000 -11.1480000
   5.2960000 -14.9790000 -11.1030000   2.3880000 -13.2720000  -9.3780000
   2.0560000 -14.3900000  -9.6570000   1.8180000 -12.6080000  -8.3980000
   2.1200000 -11.6690000  -8.1820000   0.7710000 -13.2190000  -7.6410000
   1.1530000 -14.1110000  -7.1450000   0.2080000 -12.2290000  -6.6410000
   1.0080000 -11.5850000  -6.2760000  -0.5570000 -11.6200000  -7.1230000
  -0.4390000 -12.8460000  -5.4200000  -0.0400000 -13.8480000  -5.2640000
  -0.2270000 -12.2310000  -4.5460000  -1.9590000 -12.9690000  -5.5380000
  -2.3900000 -11.9860000  -5.7300000  -2.2070000 -13.6410000  -6.3600000
  -2.5520000 -13.5230000  -4.2540000  -3.6270000 -13.3450000  -4.2430000
  -2.3610000 -14.5950000  -4.1980000  -1.9210000 -12.8410000  -3.0890000
  -2.3120000 -13.2060000  -2.2320000  -0.9250000 -13.0060000  -3.1010000
  -2.0980000 -11.8480000  -3.1430000  -0.3380000 -13.6270000  -8.5880000
  -0.8680000 -14.7380000  -8.5170000  -0.6840000 -12.7050000  -9.4630000
  -0.2020000 -11.8170000  -9.4790000  -1.7420000 -12.9100000 -10.4200000
  -2.6560000 -13.1910000  -9.8970000  -1.9780000 -11.6070000 -11.1950000
  -2.3820000 -10.8510000 -10.5210000  -1.0340000 -11.2550000 -11.6110000
  -2.9430000 -11.7230000 -12.3450000  -4.3100000 -11.8140000 -12.1400000
  -4.7080000 -11.7890000 -11.1360000  -5.1730000 -11.9370000 -13.2090000
  -6.2360000 -12.0220000 -13.0380000  -4.6730000 -11.9510000 -14.4930000
  -5.5220000 -12.0630000 -15.5430000  -5.0210000 -12.0570000 -16.3620000
  -3.3290000 -11.8560000 -14.7160000  -2.9310000 -11.8810000 -15.7200000
  -2.4800000 -11.7270000 -13.6430000  -1.4230000 -11.6270000 -13.8400000
  -1.3560000 -14.0050000 -11.3780000  -2.1680000 -14.8380000 -11.7440000
  -0.1130000 -13.9700000 -11.8160000   0.5290000 -13.2770000 -11.4590000
   0.3360000 -14.9090000 -12.7960000  -0.3280000 -14.8790000 -13.6600000
   1.7130000 -14.5130000 -13.2910000   2.0460000 -13.6190000 -12.7630000
   2.4140000 -15.3270000 -13.1060000   1.8500000 -14.1860000 -14.7740000
   1.8830000 -15.1110000 -15.3490000   0.7580000 -13.2860000 -15.2970000
   0.9200000 -13.0960000 -16.3580000  -0.2090000 -13.7690000 -15.1580000
   0.7730000 -12.3420000 -14.7530000   3.2070000 -13.5720000 -15.0020000
   3.3240000 -13.3310000 -16.0580000   3.2990000 -12.6620000 -14.4100000
   3.9810000 -14.2790000 -14.7030000   0.3680000 -16.2900000 -12.2020000
   0.0800000 -17.2560000 -12.8740000   0.7240000 -16.3720000 -10.9360000
   1.0010000 -15.5400000 -10.4340000   0.7340000 -17.6190000 -10.2280000
   1.3400000 -18.3420000 -10.7730000   1.1900000 -17.3750000  -8.8090000
   1.8310000 -16.4940000  -8.7790000   0.3220000 -17.2140000  -8.1700000
   1.9760000 -18.4930000  -8.1820000   1.4680000 -19.4400000  -8.3610000
   2.9730000 -18.5280000  -8.6210000   2.1000000 -18.2740000  -6.6940000
   1.0420000 -18.0670000  -6.0460000   3.2460000 -18.2790000  -6.1800000
  -0.6700000 -18.1460000 -10.1780000  -0.9050000 -19.3410000 -10.3040000
  -1.6060000 -17.2380000  -9.9780000  -1.3690000 -16.2560000  -9.9940000
  -2.9600000 -17.6270000  -9.7370000  -2.9970000 -18.3060000  -8.8850000
  -3.8350000 -16.4110000  -9.6770000  -3.2170000 -15.5150000  -9.7310000
  -4.5310000 -16.4220000 -10.5150000  -4.6330000 -16.3400000  -8.4220000
  -5.5200000 -15.7290000  -8.5890000  -4.9350000 -17.3450000  -8.1250000
  -3.7920000 -15.7250000  -7.3410000  -4.2120000 -14.6600000  -6.8320000
  -2.6940000 -16.2800000  -7.0530000  -3.4480000 -18.4110000 -10.8970000
  -4.1500000 -19.3910000 -10.7320000  -3.0720000 -17.9510000 -12.0770000
  -2.3620000 -17.2350000 -12.1370000  -3.6430000 -18.4370000 -13.2920000
  -4.6580000 -18.7860000 -13.1030000  -3.7920000 -17.2930000 -14.2670000
  -2.8060000 -16.9230000 -14.5470000  -4.3160000 -17.6400000 -15.1580000
  -4.5770000 -16.1420000 -13.6780000  -4.3610000 -16.0620000 -12.6130000
  -4.2930000 -15.2150000 -14.1770000  -6.0560000 -16.3920000 -13.8770000
  -6.3330000 -16.1420000 -14.9010000  -6.2760000 -17.4430000 -13.6880000
  -6.9030000 -15.5530000 -12.9380000  -7.4670000 -16.2080000 -12.2740000
  -6.2570000 -14.9050000 -12.3460000  -7.8470000 -14.7190000 -13.7320000
  -8.4110000 -14.1610000 -13.1070000  -7.3250000 -14.1120000 -14.3470000
  -8.4470000 -15.3180000 -14.2810000  -2.7880000 -19.5340000 -13.8630000
  -2.9450000 -19.9020000 -15.0190000  -1.8910000 -20.0710000 -13.0400000
  -1.7560000 -19.6820000 -12.1180000  -1.1040000 -21.2140000 -13.4600000
  -0.3770000 -21.4600000 -12.6860000  -2.0080000 -22.4210000 -13.7100000
  -2.7890000 -22.1500000 -14.4200000  -1.4160000 -23.2410000 -14.1180000
  -2.6690000 -22.9050000 -12.4530000  -3.8840000 -22.8030000 -12.2890000
  -1.8650000 -23.4190000 -11.5390000  -0.8710000 -23.4670000 -11.7100000
  -2.2450000 -23.7640000 -10.6690000  -0.3950000 -20.8380000 -14.7360000
  -0.4940000 -21.5240000 -15.7440000   0.2730000 -19.7010000 -14.7050000
   0.2480000 -19.1230000 -13.8770000   1.0400000 -19.2710000 -15.8400000
   1.0410000 -20.0550000 -16.5970000   0.4630000 -17.9890000 -16.4250000
  -0.6120000 -18.1050000 -16.5650000   0.6530000 -17.1600000 -15.7430000
   1.0490000 -17.6180000 -17.7520000   2.3710000 -17.1880000 -17.8600000
   2.9840000 -17.0990000 -16.9750000   2.9090000 -16.8720000 -19.1000000
   3.9410000 -16.5640000 -19.1780000   2.1300000 -16.9470000 -20.2570000
   2.5580000 -16.6890000 -21.2140000   0.8080000 -17.3550000 -20.1610000
   0.1870000 -17.4090000 -21.0430000   0.2800000 -17.6980000 -18.9120000
  -0.7460000 -18.0300000 -18.8580000   2.4540000 -19.0170000 -15.3430000
   2.6680000 -18.2510000 -14.3750000   3.4170000 -19.6380000 -16.0110000
   3.1860000 -20.2310000 -16.7960000   4.7960000 -19.4640000 -15.6130000
   4.8400000 -19.2110000 -14.5540000   5.5680000 -20.7880000 -15.6500000
   5.3360000 -21.3190000 -16.5740000   7.0700000 -20.5440000 -15.4860000
   7.5990000 -21.4970000 -15.5150000   7.4260000 -19.9070000 -16.2960000
   7.2570000 -20.0540000 -14.5300000   5.0320000 -21.7490000 -14.5840000
   5.5910000 -22.6840000 -14.6230000   5.1470000 -21.2990000 -13.5980000
   3.9770000 -21.9480000 -14.7710000   5.4770000 -18.4130000 -16.4830000
   5.4470000 -18.5050000 -17.7370000   6.0470000 -17.3990000 -15.8170000
   5.9090000 -17.3080000 -14.8210000   6.8790000 -16.3910000 -16.4660000
   6.6250000 -16.3360000 -17.5250000   6.8980000 -15.1280000 -15.6360000
   5.8770000 -14.7800000 -15.4790000   7.3630000 -15.3330000 -14.6720000
   7.6650000 -13.9850000 -16.2650000   8.8710000 -14.1370000 -16.8080000
   9.3030000 -12.9530000 -17.2770000  10.2640000 -12.8840000 -17.7660000
   8.3740000 -12.0380000 -17.0170000   8.4159010 -11.0568242 -17.2528776
   7.3550000 -12.6330000 -16.3820000   6.4230000 -12.2570000 -15.9870000
   8.2030000 -17.0160000 -16.3550000   8.5700000 -17.4420000 -15.2460000
   8.9360000 -17.1100000 -17.4560000   8.6040000 -16.7060000 -18.3200000
  10.2030000 -17.7980000 -17.3770000  10.2220000 -18.4250000 -16.4850000
  10.2820000 -18.9190000 -18.4180000  10.0520000 -18.5160000 -19.4050000
  11.2870000 -19.3410000 -18.4230000   9.3140000 -20.0620000 -18.1600000
   9.7920000 -20.8070000 -17.5250000   8.4230000 -19.6790000 -17.6620000
   8.9130000 -20.7080000 -19.4650000   7.8570000 -20.9770000 -19.4290000
   9.0810000 -20.0090000 -20.2840000   9.6720000 -21.9240000 -19.7550000
  10.6600000 -21.7970000 -19.9190000   9.1360000 -23.1490000 -19.8100000
   7.8380000 -23.3280000 -19.5790000   7.2500000 -22.5360000 -19.3600000
   7.4410000 -24.2560000 -19.6220000   9.8870000 -24.2040000 -20.1010000
  10.8730000 -24.0870000 -20.2840000   9.4720000 -25.1240000 -20.1400000
  11.3990000 -16.8780000 -17.4600000  12.5100000 -17.2730000 -17.1450000
  11.1580000 -15.6560000 -17.8820000  10.2070000 -15.3520000 -18.0330000
  12.2350000 -14.7350000 -18.1350000  13.1890000 -15.2430000 -17.9920000
  12.2550000 -14.2930000 -19.6000000  11.2480000 -14.0140000 -19.9100000
  12.9200000 -13.4360000 -19.7130000  12.7400000 -15.3790000 -20.5310000
  13.4480000 -16.3040000 -20.1150000  12.4082485 -15.2889975 -21.7432047
  12.0750000 -13.5470000 -17.2050000  12.0680000 -12.3820000 -17.6540000
  11.9420000 -13.8370000 -15.9090000  12.0000000 -14.7960000 -15.5980000
  11.7110000 -12.8050000 -14.9020000  11.0120000 -12.0650000 -15.2930000
  10.8630000 -13.3640000 -13.7660000   9.8570000 -13.5720000 -14.1310000
  11.3130000 -14.2850000 -13.3960000  10.6590000 -12.4950000 -12.5200000
  11.6130000 -12.3600000 -12.0100000   9.9870000 -11.1240000 -12.7200000
   9.9050000 -10.6150000 -11.7590000  10.5880000 -10.5200000 -13.4000000
   8.9920000 -11.2650000 -13.1420000   9.8950000 -13.2920000 -11.4800000
   9.7460000 -12.6800000 -10.5900000   8.9270000 -13.5850000 -11.8850000
  10.4630000 -14.1840000 -11.2160000  13.0020000 -12.1560000 -14.3790000
  13.8050000 -12.7840000 -13.6870000  13.1810000 -10.8810000 -14.7250000
  12.4710000 -10.3980000 -15.2570000  14.3820000 -10.1390000 -14.3610000
  14.7690000 -10.5150000 -13.4140000  15.4780000 -10.3210000 -15.4170000
  16.3640000  -9.7580000 -15.1230000  15.7310000 -11.3780000 -15.5000000
  15.1200000  -9.9570000 -16.3800000  14.0010000  -8.6790000 -14.2480000
  12.8910000  -8.3040000 -14.6100000  14.9240000  -7.8610000 -13.7510000
  15.7860000  -8.2370000 -13.3820000  14.7340000  -6.4250000 -13.7200000
  13.8640000  -6.1860000 -13.1090000  15.9160000  -5.7310000 -13.0600000
  15.7470000  -4.6540000 -13.0500000  16.0240000  -6.0900000 -12.0370000
  16.8250000  -5.9500000 -13.6190000  14.5580000  -5.9370000 -15.1440000
  13.6570000  -5.1540000 -15.4330000  15.4140000  -6.4210000 -16.0360000
  16.1440000  -7.0550000 -15.7430000  15.3530000  -6.0740000 -17.4640000
  15.5610000  -5.0110000 -17.5890000  16.4410000  -6.8120000 -18.2390000
  16.5370000  -6.3780000 -19.2340000  17.3900000  -6.7210000 -17.7100000
  16.1410000  -8.2820000 -18.4020000  16.2110000  -8.7770000 -17.4340000
  15.1340000  -8.4060000 -18.8010000  17.0900000  -8.9910000 -19.3420000
  16.9990000  -8.5640000 -20.3410000  18.1130000  -8.8680000 -18.9870000
  16.7830000 -10.4230000 -19.4110000  16.3160000 -10.7190000 -20.2560000
  17.0750000 -11.3200000 -18.4560000  17.6830000 -10.9420000 -17.3290000
  17.9280000  -9.9720000 -17.1880000  17.8980000 -11.6260000 -16.6170000
  16.7480000 -12.6010000 -18.6170000  16.2790000 -12.9000000 -19.4600000
  16.9690000 -13.2730000 -17.8960000  13.9830000  -6.4160000 -18.0490000
  13.6320000  -5.9970000 -19.1430000  13.2150000  -7.1980000 -17.3070000
  13.5440000  -7.5250000 -16.4100000  11.8880000  -7.6070000 -17.7540000
  11.7980000  -7.4400000 -18.8270000  11.7750000  -9.1380000 -17.8030000
  12.1980000  -9.5630000 -16.8930000  10.7260000  -9.4230000 -17.8830000
  12.5180000  -9.7290000 -18.9920000  12.6880000  -9.0800000 -20.0310000
  12.9870000 -10.9440000 -18.8410000  12.8460000 -11.4350000 -17.9700000
  13.4890000 -11.3890000 -19.5960000  10.7700000  -6.9650000 -16.9470000
   9.6400000  -7.4480000 -16.9470000  11.1050000  -5.8720000 -16.2640000
  12.0680000  -5.5680000 -16.2380000  10.1460000  -5.0690000 -15.5350000
   9.1410000  -5.4540000 -15.7090000  10.4480000  -5.0520000 -14.0330000
  11.5170000  -4.9050000 -13.8780000   9.6140000  -3.9680000 -13.3480000
   9.8330000  -3.9610000 -12.2800000   9.8590000  -2.9960000 -13.7750000
   8.5540000  -4.1740000 -13.5000000  10.1980000  -6.4210000 -13.4000000
  10.4220000  -6.3750000 -12.3340000   9.1540000  -6.7010000 -13.5400000
  10.8400000  -7.1640000 -13.8740000  10.2750000  -3.6700000 -16.0880000
  11.3410000  -3.0500000 -15.9670000   9.2050000  -3.1690000 -16.7130000
   8.3290000  -3.6710000 -16.6960000   9.2700000  -1.8810000 -17.4390000
  10.3060000  -1.5450000 -17.4930000   8.8390000  -2.0850000 -18.8910000
   7.7660000  -2.2730000 -18.9290000   9.0710000  -1.1900000 -19.4690000
   9.4460000  -3.2160000 -19.6930000   9.3100000  -4.1560000 -19.1580000
   8.7550000  -3.2370000 -21.0350000   9.1670000  -4.0420000 -21.6440000
   7.6870000  -3.4010000 -20.8920000   8.9120000  -2.2840000 -21.5400000
  10.9360000  -2.9760000 -19.8300000  11.3830000  -3.7860000 -20.4070000
  11.1060000  -2.0290000 -20.3420000  11.3910000  -2.9410000 -18.8400000
   8.4250000  -0.7950000 -16.8190000   7.2250000  -0.9400000 -16.6910000
   9.0460000   0.3030000 -16.4450000  10.0390000   0.4000000 -16.6020000
   8.3260000   1.4110000 -15.7950000   7.7330000   1.0230000 -14.9660000
   9.3410000   2.3380000 -15.1020000  10.2450000   2.4060000 -15.7080000
   8.9070000   3.3310000 -14.9860000   9.8120000   1.9330000 -13.7100000
   9.0610000   2.2210000 -12.9740000  10.0580000   0.4450000 -13.6060000
  10.3920000   0.2010000 -12.5980000   9.1350000  -0.0920000 -13.8220000
  10.8250000   0.1520000 -14.3230000  11.0800000   2.6960000 -13.4430000
  11.4580000   2.4390000 -12.4530000  11.8260000   2.4370000 -14.1950000
  10.8770000   3.7660000 -13.4870000   7.4190000   2.2480000 -16.7150000
   7.8670000   2.7240000 -17.7750000   6.1630000   2.4370000 -16.2920000
   5.8270000   1.9510000 -15.4730000   5.2580000   3.3430000 -17.0000000
   5.4360000   3.2700000 -18.0730000   3.7720000   3.0370000 -16.7310000
   3.5260000   3.3040000 -15.7030000   2.9090000   3.8300000 -17.6900000
   1.8580000   3.6130000 -17.4990000   3.0910000   4.8950000 -17.5470000
   3.1560000   3.5540000 -18.7150000   3.4760000   1.5600000 -16.9060000
   2.4200000   1.3750000 -16.7100000   3.7130000   1.2600000 -17.9270000
   4.0820000   0.9820000 -16.2080000   5.5620000   4.7320000 -16.5130000
   5.5500000   5.6730000 -17.2860000   5.8100000   4.8250000 -15.2100000
   5.6520000   4.0300000 -14.6080000   6.3080000   6.0160000 -14.5520000
   6.8520000   6.6290000 -15.2710000   5.1730000   6.9950000 -14.2080000
   5.5980000   7.9430000 -13.8780000   4.5560000   7.1620000 -15.0910000
   4.2820000   6.4900000 -13.1180000   4.7440000   6.1120000 -12.0430000
   2.9910000   6.5020000 -13.3710000   2.6540000   6.8400000 -14.2610000
   2.3370000   6.1740000 -12.6750000   7.1270000   5.6150000 -13.3370000
   7.3870000   4.4610000 -13.1730000   7.5280000   6.5450000 -12.4790000
   7.2360000   7.5040000 -12.6010000   8.4020000   6.1940000 -11.3400000
   9.3010000   5.7020000 -11.7100000   9.0740000   7.4500000 -10.7480000
   9.7480000   7.1570000  -9.9430000   9.6400000   7.9610000 -11.5270000
   8.1160000   8.4700000 -10.1650000   7.4860000   8.8720000 -10.9580000
   7.4900000   7.9920000  -9.4110000   8.9320000   9.5770000  -9.5380000
   9.6250000   9.9810000 -10.2760000   8.2670000  10.3690000  -9.1930000
   9.7270000   9.1300000  -8.3810000   9.6410000   8.1500000  -8.1540000
  10.5230000   9.9210000  -7.6470000  10.6620000  11.2190000  -7.9460000
  10.1640000  11.6120000  -8.7320000  11.2650000  11.8050000  -7.3860000
  11.1850000   9.4190000  -6.6060000  11.0880000   8.4420000  -6.3690000
  11.7840000  10.0150000  -6.0540000   7.7080000   5.3650000 -10.2280000
   8.3760000   4.7710000  -9.3730000   6.3770000   5.3470000 -10.2430000
   5.8730000   5.8550000 -10.9560000   5.6360000   4.6100000  -9.2530000
   6.3250000   4.1910000  -8.5200000   4.7490000   5.5460000  -8.4450000
   4.1570000   6.1620000  -9.1220000   4.0830000   4.9600000  -7.8120000
   5.5020000   6.4880000  -7.5380000   6.0170000   6.1130000  -6.3780000
   5.9568334   5.1721528  -6.0156655   6.6140000   7.1510000  -5.7780000
   7.0970000   7.0170000  -4.8210000   6.4680000   8.2050000  -6.5580000
   6.8147300   9.1361069  -6.3765667   5.7720000   7.8380000  -7.6550000
   5.4290000   8.3840000  -8.5210000   4.8070000   3.5280000  -9.8750000
   3.9070000   2.9660000  -9.2460000   5.0880000   3.2150000 -11.1280000
   5.8660000   3.6570000 -11.5970000   4.2790000   2.2370000 -11.8300000
   3.6760000   1.6810000 -11.1120000   3.1550000   2.9150000 -12.6140000
   2.5840000   3.5600000 -11.9470000   3.5820000   3.5130000 -13.4190000
   2.1540000   1.9980000 -13.2640000   1.9030000   0.7340000 -12.7500000
   2.4300000   0.3940000 -11.8710000   0.9770000  -0.1070000 -13.3530000
   0.8200000  -1.1030000 -12.9660000   0.2610000   0.3240000 -14.4380000
  -0.6580000  -0.5040000 -15.0180000  -1.0700000  -0.0560000 -15.7600000
   0.4630000   1.5840000 -14.9550000  -0.1060000   1.9230000 -15.8080000
   1.4030000   2.4190000 -14.3730000   1.5540000   3.4060000 -14.7840000
   5.1280000   1.3420000 -12.7090000   5.6030000   1.7380000 -13.7840000
   5.3060000   0.1190000 -12.2180000   4.8960000  -0.1330000 -11.3300000
   6.0720000  -0.8770000 -12.9130000   6.6320000  -0.4070000 -13.7210000
   7.1250000  -1.4460000 -11.9780000   7.7080000  -2.2020000 -12.5040000
   7.7860000  -0.6460000 -11.6440000   6.6380000  -1.8990000 -11.1140000
   5.1630000  -1.9800000 -13.4490000   4.1870000  -2.3370000 -12.7880000
   5.4960000  -2.5060000 -14.6300000   6.2590000  -2.1120000 -15.1610000
   4.7980000  -3.6400000 -15.1970000   4.0520000  -4.0000000 -14.4880000
   3.9840000  -3.1970000 -16.4090000   4.6450000  -2.7330000 -17.1410000
   3.4980000  -4.0640000 -16.8570000   2.8880000  -2.1870000 -16.1020000
   2.1470000  -2.6430000 -15.4460000   3.3220000  -1.3170000 -15.6090000
   2.1700000  -1.7040000 -17.3480000   1.6640000  -0.7630000 -17.1340000
   2.8930000  -1.5530000 -18.1490000   1.1490000  -2.7050000 -17.8050000
   0.9960000  -2.6040000 -18.8790000   1.5010000  -3.7120000 -17.5820000
  -0.1570000  -2.5080000 -17.1280000  -0.8160000  -3.1970000 -17.4600000
  -0.0380000  -2.6090000 -16.1300000  -0.5070000  -1.5830000 -17.3330000
   5.7660000  -4.7670000 -15.5840000   6.8550000  -4.4930000 -16.1230000
   5.3780000  -6.0180000 -15.2990000   4.5220000  -6.1770000 -14.7870000
   6.1510000  -7.1900000 -15.7020000   7.2150000  -6.9810000 -15.5880000
   5.7280000  -8.4480000 -14.9230000   4.6930000  -8.6930000 -15.1620000
   6.5970000  -9.6320000 -15.2970000   6.2790000 -10.5090000 -14.7340000
   6.5000000  -9.8320000 -16.3640000   7.6380000  -9.4080000 -15.0630000
   5.8370000  -8.2560000 -13.4230000   6.8780000  -8.0810000 -13.1530000
   5.2350000  -7.3990000 -13.1210000   5.3470000  -9.4740000 -12.6370000
   5.4470000  -9.2820000 -11.5690000   4.3000000  -9.6630000 -12.8750000
   5.9440000 -10.3450000 -12.9070000   5.8890000  -7.4800000 -17.1760000
   4.7550000  -7.3870000 -17.6360000   6.6740000  -8.0050000 -18.2380000
   7.5910000  -8.3830000 -18.0490000   6.5480000  -8.1860000 -19.6810000
   5.5000000  -8.3350000 -19.9390000   7.0430000  -6.9400000 -20.4010000
   6.8100000  -6.0520000 -19.8180000   8.1330000  -6.9430000 -20.4800000
   6.4910000  -6.8170000 -21.6950000   6.8910000  -6.0750000 -22.1300000
   7.3410000  -9.3820000 -20.2140000   8.0420000 -10.0800000 -19.4710000
   7.2330000  -9.5720000 -21.5250000   6.6560000  -8.9550000 -22.0790000
   7.8970000 -10.6320000 -22.2700000   7.7110000 -10.4990000 -23.3360000
   9.4110000 -10.4630000 -22.2080000   9.7840000 -10.5330000 -21.1860000
   9.8840000 -11.3000000 -22.7240000   9.9940000  -9.1990000 -22.8500000
   9.9750000  -9.1510000 -24.1010000  10.5180000  -8.3390000 -22.1010000
   7.5100000 -12.0440000 -21.8270000   8.2400000 -12.7110000 -21.0900000
   6.3520000 -12.4900000 -22.3030000   5.7960000 -11.9040000 -22.9100000
   5.8360000 -13.8160000 -21.9820000   6.2050000 -14.1230000 -21.0040000
   4.3090000 -13.7610000 -21.8770000   4.4410000 -13.3130000 -22.8160000
   3.8960000 -14.7640000 -21.8630000   3.7770000 -12.9240000 -20.7060000
   4.0980000 -11.5620000 -20.4800000   4.7430000 -11.0120000 -21.1440000
   3.5740000 -10.8760000 -19.3640000   3.8320000  -9.8420000 -19.1850000
   2.7110000 -11.5410000 -18.4740000   2.3150000 -11.0330000 -17.6080000
   2.3600000 -12.8750000 -18.7320000   1.6990000 -13.4330000 -18.1070000
   2.8730000 -13.5460000 -19.8400000   2.5440000 -14.5450000 -20.0240000
   6.2540000 -14.8270000 -23.0440000   5.5830000 -15.8310000 -23.2490000
   7.3730000 -14.5470000 -23.7070000   7.8990000 -13.7150000 -23.4810000
   7.8730000 -15.4100000 -24.7630000   7.1200000 -15.5010000 -25.5460000
   8.7830000 -14.9810000 -25.1830000   8.2210000 -16.8210000 -24.3380000
   8.1030000 -17.7550000 -25.1300000   8.6530000 -16.9820000 -23.0930000
   8.7420000 -16.1830000 -22.4820000   9.0050000 -18.2980000 -22.5820000
   9.1140000 -18.9940000 -23.4140000  10.3470000 -18.2350000 -21.8490000
  10.3040000 -17.4680000 -21.0760000  10.5560000 -19.2010000 -21.3900000
  11.5830000 -17.9030000 -22.6880000  11.4290000 -16.9550000 -23.2030000
  12.8100000 -17.8380000 -21.7760000  13.6930000 -17.6020000 -22.3700000
  12.6620000 -17.0650000 -21.0220000  12.9500000 -18.8010000 -21.2850000
  11.7680000 -18.9580000 -23.7720000  12.6490000 -18.7180000 -24.3670000
  11.8980000 -19.9360000 -23.3090000  10.8890000 -18.9760000 -24.4160000
   7.9310000 -18.8070000 -21.6260000   8.0730000 -19.8720000 -21.0350000
   6.8600000 -18.0340000 -21.4780000   6.7850000 -17.1700000 -21.9960000
   5.7750000 -18.3950000 -20.5810000   6.1590000 -18.4880000 -19.5650000
   4.7240000 -17.2870000 -20.5470000   4.3650000 -17.0950000 -21.5580000
   3.8890000 -17.5970000 -19.9180000   5.2830000 -16.0980000 -20.0210000
   4.6140000 -15.4090000 -20.0040000   5.1300000 -19.6940000 -21.0130000
   5.1230000 -20.0240000 -22.1950000   4.5750000 -20.4230000 -20.0550000
   4.5910000 -20.0970000 -19.0990000   3.9410000 -21.6890000 -20.3580000
   3.4830000 -21.6390000 -21.3460000   5.0150000 -22.7830000 -20.4390000
   5.8850000 -22.4000000 -20.9720000   5.3080000 -23.0800000 -19.4320000
   4.5800000 -24.0410000 -21.1580000   3.8190000 -24.5520000 -20.5690000
   4.1690000 -23.7790000 -22.1330000   5.7550000 -24.9810000 -21.3590000
   6.1560000 -25.2750000 -20.3890000   5.4230000 -25.8680000 -21.8990000
   6.8560000 -24.3060000 -22.1580000   6.5140000 -24.1380000 -23.1790000
   7.1060000 -23.3500000 -21.6980000   8.0870000 -25.1390000 -22.2070000
   8.7960000 -24.6610000 -22.7450000   8.4250000 -25.2960000 -21.2680000
   7.8770000 -26.0260000 -22.6410000   2.8970000 -22.0450000 -19.3100000
   3.0670000 -21.7580000 -18.1280000   1.8070000 -22.6550000 -19.7530000
   1.7030000 -22.8500000 -20.7380000   0.7380000 -23.0600000 -18.8550000
   0.5840000 -22.2880000 -18.1010000  -0.5520000 -23.2240000 -19.6270000
  -1.3470000 -23.5280000 -18.9460000  -0.8180000 -22.2770000 -20.0960000
  -0.4220000 -23.9860000 -20.3960000   1.1210000 -24.3770000 -18.1920000
   1.7930000 -25.2150000 -18.7970000   0.7000000 -24.5550000 -16.9470000
   0.1500000 -23.8400000 -16.4930000   1.0160000 -25.7710000 -16.2120000
   1.8620000 -26.2710000 -16.6830000   1.4300000 -25.4440000 -14.7800000
   0.7440000 -24.7070000 -14.3620000   1.4000000 -26.3510000 -14.1760000
   2.8150000 -24.8620000 -14.5210000   2.8910000 -23.8820000 -14.9910000
   3.0110000 -24.7590000 -13.0160000   3.9970000 -24.3440000 -12.8050000
   2.2460000 -24.1080000 -12.5930000   2.9310000 -25.7500000 -12.5700000
   3.8920000 -25.7520000 -15.1400000   4.8750000 -25.3220000 -14.9460000
   3.8380000 -26.7480000 -14.7000000   3.7320000 -25.8220000 -16.2160000
  -0.1590000 -26.7280000 -16.1630000   0.0260000 -27.9440000 -16.1290000
  -1.3660000 -26.1720000 -16.1550000  -1.4600000 -25.1680000 -16.2040000
  -2.5510000 -27.0010000 -16.0760000  -3.4280000 -26.4080000 -16.3360000
  -2.4580000 -27.8360000 -16.7710000  -2.6880000 -27.5250000 -14.6590000
  -2.6420000 -26.7540000 -13.6920000  -2.8460000 -28.8400000 -14.5340000
  -2.8740000 -29.4260000 -15.3560000  -2.9830000 -29.4780000 -13.2300000
  -3.5970000 -28.8530000 -12.5820000  -3.6970000 -30.8190000 -13.3770000
  -3.7950000 -31.2880000 -12.3980000  -4.6870000 -30.6590000 -13.8030000
  -3.1190000 -31.4690000 -14.0350000  -1.5990000 -29.6790000 -12.6250000
  -1.4420000 -29.7520000 -11.4080000  -0.5980000 -29.7690000 -13.4930000
  -0.7830000 -29.7140000 -14.4840000   0.7830000 -29.9470000 -13.0620000
   0.8480000 -30.8080000 -12.3960000   1.6770000 -30.2510000 -14.2670000
   1.7160000 -29.3790000 -14.9200000   2.6830000 -30.4910000 -13.9220000
   1.1710000 -31.4250000 -15.0840000   0.9950000 -32.5160000 -14.5030000
   0.9510000 -31.2600000 -16.3040000   1.2910000 -28.6940000 -12.3480000
   0.8370000 -27.5820000 -12.6110000   2.2360000 -28.8850000 -11.4380000
   2.5770000 -29.8170000 -11.2520000   2.8030000 -27.7750000 -10.6910000
   2.1580000 -26.9020000 -10.7900000   2.8380000 -28.1200000  -9.2050000
   3.5060000 -27.4320000  -8.6870000   1.8350000 -28.0340000  -8.7880000
   3.3300000 -29.5280000  -8.9520000   2.6720000 -30.4760000  -9.4360000
   4.3680000 -29.6910000  -8.2750000   4.2040000 -27.4620000 -11.1960000
   4.9230000 -26.6580000 -10.6090000   4.5850000 -28.1040000 -12.2930000
   3.9600000 -28.7620000 -12.7360000   5.8950000 -27.8850000 -12.8840000
   6.0700000 -26.8150000 -12.9940000   6.9930000 -28.4460000 -11.9780000
   7.9700000 -28.1810000 -12.3830000   6.8890000 -28.0260000 -10.9780000
   6.9090000 -29.8580000 -11.8860000   7.6070000 -30.1840000 -11.3130000
   5.9630000 -28.5630000 -14.2390000   5.0100000 -29.2210000 -14.6610000
   7.0860000 -28.3890000 -14.9260000   7.8250000 -27.8140000 -14.5480000
   7.2980000 -29.0050000 -16.2250000   6.8930000 -30.0170000 -16.2180000
   6.5580000 -28.2390000 -17.3370000   5.4860000 -28.2600000 -17.1340000
   6.8320000 -27.1840000 -17.2800000   6.7370000 -28.7000000 -18.7730000
   6.1060000 -29.8780000 -19.2230000   5.4960000 -30.4620000 -18.5480000
   6.2590000 -30.2950000 -20.5590000   5.7680000 -31.1970000 -20.8920000
   7.0400000 -29.5320000 -21.4490000   7.1870000 -29.9160000 -22.7480000
   6.7620000 -30.7430000 -22.9380000   7.6720000 -28.3580000 -21.0020000
   8.2880000 -27.7970000 -21.6860000   7.5240000 -27.9410000 -19.6650000
   8.0250000 -27.0490000 -19.3240000   8.7830000 -29.0210000 -16.5110000
   9.5310000 -28.1890000 -16.0000000   9.2110000 -29.9870000 -17.3130000
   8.5590000 -30.6690000 -17.6750000  10.6100000 -30.0870000 -17.6860000
  11.2100000 -29.4720000 -17.0150000  11.0960000 -31.5290000 -17.5500000
  10.4560000 -32.1860000 -18.1390000  12.1220000 -31.6030000 -17.9110000
  11.0700000 -32.0150000 -16.1190000   9.8660000 -32.1600000 -15.4400000
   8.9330000 -31.9560000 -15.9450000   9.8380000 -32.5620000 -14.1230000
   8.8930000 -32.6650000 -13.6100000  11.0230000 -32.8310000 -13.4670000
  10.9890000 -33.2560000 -12.1580000  11.8850000 -33.4000000 -11.8440000
  12.2360000 -32.6970000 -14.1200000  13.1630000 -32.9070000 -13.6080000
  12.2530000 -32.2920000 -15.4360000  13.2030000 -32.1900000 -15.9390000
  10.6920000 -29.6070000 -19.1170000  10.0570000 -30.1540000 -20.0130000
  11.4710000 -28.5590000 -19.3240000  11.9930000 -28.1580000 -18.5580000
  11.5950000 -27.9660000 -20.6370000  10.6330000 -28.0090000 -21.1480000
  11.9630000 -26.4750000 -20.5500000  11.1960000 -25.9430000 -19.9870000
  13.3280000 -26.3060000 -19.9080000  13.5750000 -25.2460000 -19.8530000
  13.3120000 -26.7280000 -18.9030000  14.0780000 -26.8230000 -20.5060000
  12.0220000 -25.9220000 -21.8690000  12.2520000 -24.9910000 -21.8160000
  12.6200000 -28.6100000 -21.5320000  13.6010000 -29.1930000 -21.0730000
  12.3740000 -28.4860000 -22.8300000  11.5260000 -28.0340000 -23.1420000
  13.3010000 -28.9880000 -23.8200000  13.6380000 -29.9830000 -23.5310000
  12.6650000 -28.9220000 -25.2020000  13.3670000 -29.3010000 -25.9440000
  11.7600000 -29.5290000 -25.2150000  12.4120000 -27.8880000 -25.4370000
  14.4490000 -27.9850000 -23.7160000  14.3100000 -26.9610000 -23.0540000
  15.5820000 -28.2710000 -24.3370000  15.6780000 -29.1440000 -24.8350000
  16.6790000 -27.3180000 -24.2930000  16.4490000 -26.5310000 -23.5750000
  17.9900000 -28.0020000 -23.8980000  17.8650000 -28.5010000 -22.9370000
  18.2600000 -28.7370000 -24.6560000  19.1810000 -27.0460000 -23.7560000
  19.9630000 -27.3320000 -24.4590000  18.8570000 -26.0270000 -23.9680000
  19.7630000 -27.0860000 -22.3400000  19.0760000 -26.5960000 -21.6500000
  19.9060000 -28.1230000 -22.0350000  21.0570000 -26.4100000 -22.2300000
  21.4040000 -25.9900000 -23.0800000  21.7690000 -26.3260000 -21.1060000
  21.3240000 -26.8710000 -19.9790000  20.4380000 -27.3550000 -19.9680000
  21.8720000 -26.8010000 -19.1330000  22.9370000 -25.6980000 -21.1060000
  23.2870000 -25.2830000 -21.9580000  23.4760000 -25.6340000 -20.2540000
  16.7910000 -26.7510000 -25.6960000  16.9760000 -27.4950000 -26.6600000
  16.6520000 -25.4410000 -25.8240000  16.4810000 -24.8690000 -25.0090000
  16.7450000 -24.8210000 -27.1390000  16.5020000 -25.5560000 -27.9060000
  15.7330000 -23.6780000 -27.2620000  14.7420000 -24.0380000 -26.9850000
  16.0220000 -22.8630000 -26.5980000  15.6720000 -23.1740000 -28.5870000
  15.0300000 -22.4610000 -28.6290000  18.1640000 -24.2980000 -27.3170000
  18.8900000 -24.1200000 -26.3370000  18.5660000 -24.0700000 -28.5640000
  17.9420000 -24.2520000 -29.3370000  19.9030000 -23.5580000 -28.8390000
  20.6460000 -24.2670000 -28.4750000  20.1150000 -23.4150000 -30.3400000
  21.1170000 -23.0320000 -30.5310000  20.0010000 -24.3880000 -30.8180000
  19.3780000 -22.7230000 -30.7470000  20.0670000 -22.2060000 -28.1510000
  19.0940000 -21.4710000 -27.9640000  21.2980000 -21.8830000 -27.7680000
  22.0640000 -22.5180000 -27.9430000  21.5400000 -20.6180000 -27.0990000
  22.3390000 -20.0820000 -27.6120000  20.6310000 -20.0170000 -27.1170000
  21.9510000 -20.8160000 -25.6540000  22.1540000 -21.9510000 -25.2040000
  22.0710000 -19.7130000 -24.9200000  21.8820000 -18.8100000 -25.3310000
  22.4740000 -19.7800000 -23.5180000  22.8740000 -20.7710000 -23.3010000
  23.6780000 -18.8650000 -23.2670000  23.4560000 -17.8630000 -23.6340000
  23.8860000 -18.8220000 -22.1980000  24.9480000 -19.3280000 -23.9560000
  25.0670000 -20.4020000 -23.8150000  24.8860000 -19.1060000 -25.0210000
  26.1750000 -18.6310000 -23.3920000  26.1300000 -17.5680000 -23.6280000
  26.2030000 -18.7620000 -22.3100000  27.4560000 -19.2100000 -23.9880000
  27.4460000 -20.2950000 -23.8870000  27.5190000 -18.9440000 -25.0430000
  28.6770000 -18.6920000 -23.3050000  29.4990000 -19.0990000 -23.7290000
  28.7140000 -17.6870000 -23.3970000  28.6460000 -18.9390000 -22.3260000
  21.3610000 -19.4400000 -22.5340000  20.4570000 -18.6610000 -22.8280000
  21.4430000 -20.0420000 -21.3570000  22.2060000 -20.6760000 -21.1660000
  20.4620000 -19.8250000 -20.3070000  19.5020000 -19.5670000 -20.7540000
  20.2520000 -21.1300000 -19.5350000  21.2120000 -21.6260000 -19.3900000
  19.8070000 -20.9110000 -18.5640000  19.3510000 -22.0950000 -20.2330000
  18.9620000 -22.0530000 -21.5400000  19.3410000 -21.2800000 -22.1920000
  18.0910000 -23.0830000 -21.8070000  17.7070000 -23.1920000 -22.7350000
  17.9060000 -23.8140000 -20.6630000  17.1180000 -24.9410000 -20.4360000
  16.5320000 -25.3610000 -21.2400000  17.1240000 -25.4730000 -19.1770000
  16.5270000 -26.3460000 -18.9570000  17.8920000 -24.9120000 -18.1500000
  17.8680000 -25.3670000 -17.1710000  18.6760000 -23.7880000 -18.3750000
  19.2690000 -23.3500000 -17.5860000  18.6880000 -23.2230000 -19.6530000
  20.8900000 -18.7200000 -19.3420000  22.0570000 -18.6320000 -18.9600000
  19.9490000 -17.8490000 -18.9490000  18.5450000 -17.7370000 -19.3850000
  18.0680000 -18.7160000 -19.3320000  18.5110000 -17.3720000 -20.4120000
  17.9730000 -16.7470000 -18.3880000  17.6700000 -17.2230000 -17.4550000
  17.1350000 -16.1820000 -18.7960000  19.1230000 -15.8200000 -18.1270000
  19.0150000 -15.2660000 -17.1940000  19.2950000 -15.1210000 -18.9460000
  20.3050000 -16.7770000 -18.0170000  21.2520000 -16.3310000 -18.3200000
  20.4380000 -17.4070000 -16.6370000  19.6220000 -17.1760000 -15.7470000
  21.4800000 -18.2220000 -16.4890000  22.1260000 -18.3600000 -17.2530000
  21.7690000 -18.9570000 -15.2610000  21.1650000 -19.8640000 -15.2290000
  23.1750000 -19.5560000 -15.3390000  23.7690000 -18.9960000 -16.0610000
  23.6490000 -19.5010000 -14.3590000  23.3240000 -21.0250000 -15.7640000
  23.2550000 -21.6670000 -14.8860000  22.2700000 -21.3920000 -16.8000000
  22.3920000 -22.4360000 -17.0890000  21.2770000 -21.2460000 -16.3760000
  22.3860000 -20.7570000 -17.6780000  24.7370000 -21.2500000 -16.3000000
  24.8500000 -22.2910000 -16.6030000  24.9080000 -20.6010000 -17.1590000
  25.4630000 -21.0190000 -15.5200000  21.6180000 -18.2060000 -13.9420000
  21.0250000 -18.7330000 -12.9960000  22.1470000 -16.9860000 -13.8710000
  22.6040000 -16.5860000 -14.6780000  22.0800000 -16.2090000 -12.6440000
  22.6660000 -16.7020000 -11.8680000  22.8600000 -14.9030000 -12.8100000
  22.4460000 -14.3350000 -13.6430000  22.7830000 -14.3140000 -11.8960000
  24.3220000 -15.1530000 -13.0890000  24.7760000 -15.6500000 -12.2320000
  24.4210000 -15.7870000 -13.9700000  25.1160000 -13.8880000 -13.3510000
  24.7030000 -13.3720000 -14.2170000  25.0600000 -13.2360000 -12.4790000
  26.5710000 -14.2600000 -13.6210000  26.9460000 -14.8780000 -12.8050000
  26.6370000 -14.8160000 -14.5560000  27.4650000 -13.0780000 -13.7370000
  28.4100000 -13.3860000 -13.9150000  27.1530000 -12.4930000 -14.4990000
  27.4400000 -12.5500000 -12.8760000  20.6660000 -15.9180000 -12.1410000
  20.5010000 -15.4020000 -11.0340000  19.6560000 -16.2620000 -12.9390000
  19.8430000 -16.6950000 -13.8320000  18.2530000 -16.0360000 -12.5720000
  18.2070000 -15.4360000 -11.6630000  17.5480000 -15.2170000 -13.6670000
  17.8480000 -15.5870000 -14.6480000  16.4680000 -15.3150000 -13.5570000
  17.8500000 -13.7460000 -13.6510000  17.1250000 -12.7760000 -13.0400000
  16.2070000 -13.0280000 -12.5300000  17.7390000 -11.5540000 -13.1940000
  17.3230000 -10.7260000 -12.7930000  18.8880000 -11.7220000 -13.9220000
  19.8430000 -10.7830000 -14.3370000  19.7260000  -9.7420000 -14.0760000
  20.9020000 -11.2430000 -15.0700000  21.6610000 -10.5550000 -15.4120000
  21.0340000 -12.6000000 -15.3960000  21.8870000 -12.9170000 -15.9780000
  20.0860000 -13.5360000 -14.9810000  20.1850000 -14.5830000 -15.2270000
  18.9900000 -13.0940000 -14.2310000  17.4710000 -17.3420000 -12.3510000
  16.2980000 -17.3080000 -11.9990000  18.1350000 -18.4780000 -12.5530000
  19.1110000 -18.4530000 -12.8100000  17.5240000 -19.8030000 -12.4230000
  16.4490000 -19.7250000 -12.5830000  18.0060000 -20.7220000 -13.5570000
  19.0850000 -20.6200000 -13.6740000  17.7630000 -21.7570000 -13.3150000
  17.3990000 -20.4460000 -14.9190000  16.7100000 -19.2650000 -15.1720000
  16.5940000 -18.5290000 -14.3900000  16.1600000 -19.0020000 -16.4170000
  15.6270000 -18.0780000 -16.5880000  16.3000000 -19.9280000 -17.4310000
  15.7540000 -19.6660000 -18.6660000  15.9350000 -20.3990000 -19.2580000
  16.9840000 -21.1150000 -17.2090000  17.0960000 -21.8410000 -18.0010000
  17.5270000 -21.3650000 -15.9550000  18.0560000 -22.2920000 -15.7920000
  17.7640000 -20.5210000 -11.0980000  18.8790000 -20.5360000 -10.5660000
  16.6960000 -21.1340000 -10.5890000  15.8080000 -21.0820000 -11.0680000
  16.7410000 -21.8930000  -9.3500000  17.2160000 -21.2940000  -8.5730000
  15.3200000 -22.2230000  -8.8940000  15.3590000 -22.7920000  -7.9650000
  14.7660000 -21.2980000  -8.7300000  14.8200000 -22.8140000  -9.6610000
  17.5350000 -23.1740000  -9.6060000  17.6870000 -23.6070000 -10.7540000
  18.0500000 -23.7970000  -8.5400000  17.9150000 -23.4080000  -7.1240000
  16.9360000 -23.7140000  -6.7540000  18.0160000 -22.3270000  -7.0330000
  19.0540000 -24.1640000  -6.4730000  18.8940000 -24.3480000  -5.4110000
  20.0230000 -23.6860000  -6.6170000  19.0230000 -25.4720000  -7.2200000
  18.1890000 -26.1070000  -6.9210000  19.9550000 -26.0300000  -7.1280000
  18.8340000 -25.0300000  -8.6690000  19.7990000 -24.8020000  -9.1220000
  18.1440000 -26.0970000  -9.5080000  18.7220000 -26.6040000 -10.4750000
  16.9070000 -26.4310000  -9.1560000  16.4610000 -25.9680000  -8.3770000
  16.1930000 -27.4620000  -9.8900000  16.6940000 -28.4200000  -9.7520000
  14.8280000 -27.7440000  -9.2390000  14.4380000 -28.6920000  -9.6090000
  14.9450000 -27.7970000  -8.1570000  13.7320000 -26.7090000  -9.4940000
  13.8450000 -26.2990000 -10.4970000  12.7550000 -27.1840000  -9.4050000
  13.7500000 -25.5300000  -8.5210000  14.7670000 -25.3320000  -7.8200000
  12.7380000 -24.7910000  -8.4780000  16.0260000 -27.1270000 -11.3790000
  15.7400000 -28.0110000 -12.1810000  16.2200000 -25.8570000 -11.7430000
  16.4520000 -25.1620000 -11.0480000  16.1080000 -25.4200000 -13.1350000
  15.2490000 -25.9030000 -13.6000000  15.9580000 -23.8970000 -13.2240000
  16.7580000 -23.4190000 -12.6590000  16.0140000 -23.5860000 -14.2670000
  14.4050000 -23.2150000 -12.5760000  14.4090000 -21.8860000 -12.7160000
  17.3550000 -25.8070000 -13.9080000  17.2910000 -26.2170000 -15.0690000
  18.4940000 -25.6570000 -13.2470000  18.4840000 -25.3250000 -12.2930000
  19.7750000 -25.9570000 -13.8520000  19.7890000 -25.5860000 -14.8770000
  20.8960000 -25.1840000 -13.1280000  20.9550000 -25.5150000 -12.0910000
  22.2500000 -25.5350000 -13.7280000  23.0330000 -24.9830000 -13.2080000
  22.4290000 -26.6050000 -13.6210000  22.2590000 -25.2690000 -14.7850000
  20.6160000 -23.6800000 -13.2270000  20.7580000 -23.3500000 -14.2560000
  19.5890000 -23.4800000 -12.9210000  21.5060000 -22.8130000 -12.3640000
  21.2350000 -21.7660000 -12.4990000  21.3780000 -23.0890000 -11.3170000
  22.5470000 -22.9590000 -12.6530000  20.0990000 -27.4440000 -13.8410000
  20.5570000 -27.9870000 -14.8440000  19.8440000 -28.1090000 -12.7210000
  19.4280000 -27.6320000 -11.9340000  20.1560000 -29.5280000 -12.6060000
  21.1380000 -29.7210000 -13.0380000  20.3110000 -29.9270000 -11.1360000
  19.3680000 -29.7640000 -10.6130000  20.5840000 -30.9800000 -11.0720000
  21.3750000 -29.1310000 -10.4250000  22.4340000 -28.8300000 -10.9890000
  21.1090000 -28.7900000  -9.1710000  20.2340000 -29.0640000  -8.7480000
  21.7810000 -28.2560000  -8.6390000  19.1580000 -30.4720000 -13.2410000
  19.5410000 -31.5440000 -13.7180000  17.8870000 -30.0870000 -13.2500000
  17.6300000 -29.1860000 -12.8740000  16.8520000 -30.9510000 -13.7980000
  17.3120000 -31.8330000 -14.2430000  16.0260000 -31.5340000 -12.6530000
  15.4240000 -30.7460000 -12.2010000  15.3710000 -32.3160000 -13.0380000
  16.8590000 -32.1410000 -11.5670000  17.1510000 -31.4270000 -10.4140000
  16.7400000 -30.4380000 -10.2720000  17.9670000 -31.9650000  -9.4340000
  18.1860000 -31.3970000  -8.5420000  18.5050000 -33.2330000  -9.5950000
  19.1430000 -33.6500000  -8.8300000  18.2200000 -33.9590000 -10.7380000
  18.6330000 -34.9480000 -10.8690000  17.4000000 -33.4120000 -11.7190000
  17.1850000 -33.9880000 -12.6070000  15.9210000 -30.3030000 -14.8160000
  14.9190000 -30.9030000 -15.2100000  16.2500000 -29.0870000 -15.2410000
  17.0870000 -28.6400000 -14.8940000  15.4210000 -28.3770000 -16.2060000
  15.7890000 -27.3580000 -16.3220000  15.6200000 -28.9820000 -17.6080000
  15.7130000 -30.0650000 -17.5270000  14.7630000 -28.7370000 -18.2350000
  16.8760000 -28.4650000 -18.3250000  16.5970000 -28.0470000 -19.2920000
  17.3490000 -27.6930000 -17.7190000  17.9400000 -29.5280000 -18.5950000
  18.9290000 -29.1080000 -18.4110000  17.7790000 -30.3800000 -17.9340000
  17.9010000 -30.0090000 -19.9720000  17.0150000 -30.3860000 -20.2780000
  18.9350000 -29.9760000 -20.8100000  20.1030000 -29.4810000 -20.4130000
  20.2090000 -29.1280000 -19.4730000  20.8850000 -29.4580000 -21.0520000
  18.8010000 -30.4350000 -22.0470000  17.9140000 -30.8100000 -22.3530000
  19.5850000 -30.4100000 -22.6830000  13.9380000 -28.3900000 -15.8040000
  13.0530000 -28.5230000 -16.6480000  13.6800000 -28.2310000 -14.5050000
  14.4390000 -28.1080000 -13.8510000  12.3160000 -28.2240000 -13.9560000
  11.6310000 -28.6710000 -14.6770000  12.2690000 -29.1020000 -12.6970000
  12.7160000 -30.0640000 -12.9510000  12.9230000 -28.6870000 -11.9280000
  10.8600000 -29.3800000 -12.1220000  10.0840000 -29.0690000 -12.8210000
  10.7440000 -30.4610000 -12.0420000  10.6150000 -28.7970000 -10.7170000
   9.7300000 -29.2700000 -10.2880000  11.4430000 -29.0720000 -10.0620000
  10.4130000 -27.2770000 -10.7060000  11.2860000 -26.7640000 -11.0710000
   9.5660000 -26.9790000 -11.3200000  10.2510000 -26.7370000  -9.3620000
   9.5990000 -27.2930000  -8.8270000  11.1480000 -26.7200000  -8.8930000
   9.9290000 -25.7820000  -9.4350000  11.8860000 -26.7810000 -13.6260000
  12.5780000 -26.0720000 -12.8830000  10.7450000 -26.3590000 -14.1770000
  10.1990000 -26.9860000 -14.7510000  10.2310000 -25.0020000 -13.9880000
  10.9320000 -24.4280000 -13.3820000  10.2400000 -24.2460000 -15.3260000
   9.6750000 -24.8110000 -16.0670000   9.7840000 -23.2650000 -15.1930000
  11.6160000 -24.0290000 -15.8810000  12.3090000 -25.0710000 -16.4840000
  11.8330000 -26.0320000 -16.6140000  13.6140000 -24.8920000 -16.9240000
  14.1430000 -25.7090000 -17.3910000  14.2370000 -23.6700000 -16.7660000
  15.2540000 -23.5350000 -17.1040000  13.5520000 -22.6200000 -16.1730000
  14.0320000 -21.6600000 -16.0520000  12.2470000 -22.8040000 -15.7350000
  11.7240000 -21.9780000 -15.2760000   8.8420000 -24.9280000 -13.3740000
   7.9750000 -25.7390000 -13.6730000   8.6330000 -23.9290000 -12.5260000
   9.3640000 -23.2540000 -12.3500000   7.3640000 -23.7790000 -11.8350000
   6.5460000 -23.9690000 -12.5300000   7.3160000 -24.7880000 -10.6900000
   6.4060000 -24.6370000 -10.1090000   7.3230000 -25.8000000 -11.0960000
   8.4440000 -24.6210000  -9.8380000   8.4030000 -25.2600000  -9.1230000
   7.2120000 -22.3650000 -11.2710000   8.0470000 -21.4980000 -11.5190000
   6.1370000 -22.1350000 -10.5170000   5.4610000 -22.8690000 -10.3640000
   5.9160000 -20.8310000  -9.9020000   5.9000000 -20.0620000 -10.6750000
   4.5810000 -20.7850000  -9.1670000   4.4190000 -21.7290000  -8.6470000
   4.5920000 -19.9700000  -8.4440000   3.5190000 -20.5760000 -10.0760000
   2.6880000 -20.5500000  -9.5970000   7.0300000 -20.5390000  -8.9120000
   7.5610000 -19.4330000  -8.8690000   7.2250000 -21.6460000  -8.4690000
   6.7010000 -22.4320000  -8.8260000   8.2360000 -21.7350000  -7.4240000
   7.9560000 -21.0900000  -6.5910000   8.2570000 -23.1340000  -6.7810000
   7.7350000 -23.8400000  -7.4280000   9.2890000 -23.4580000  -6.6480000
   7.5960000 -23.2260000  -5.4180000   7.5070000 -24.2730000  -5.1270000
   8.2010000 -22.6950000  -4.6830000   6.2030000 -22.6210000  -5.3900000
   6.2690000 -21.5470000  -5.5650000   5.5920000 -23.0780000  -6.1680000
   5.5470000 -22.8440000  -4.0880000   4.6010000 -22.4940000  -4.0290000
   6.1020000 -23.4520000  -3.0330000   7.3410000 -23.9080000  -3.1040000
   7.8720000 -23.7980000  -3.9560000   7.7570000 -24.3660000  -2.3060000
   5.4330000 -23.5750000  -1.8940000   4.4950000 -23.2080000  -1.8170000
   5.8610000 -24.0360000  -1.1040000   9.6060000 -21.3740000  -7.9900000
  10.4670000 -20.8960000  -7.2600000   9.7930000 -21.5960000  -9.2910000
   9.0660000 -22.0340000  -9.8380000  11.0390000 -21.2200000  -9.9660000
  11.8900000 -21.5340000  -9.3610000  11.2020000 -21.9290000 -11.3170000
  12.2530000 -21.9220000 -11.6070000  10.8560000 -22.9590000 -11.2320000
  10.4540000 -21.3000000 -12.3640000  10.5880000 -21.7780000 -13.1860000
  11.0580000 -19.7160000 -10.1810000  12.1000000 -19.0800000 -10.0500000
   9.8940000 -19.1610000 -10.5030000   9.0790000 -19.7410000 -10.6420000
   9.7440000 -17.7240000 -10.6660000  10.4140000 -17.3750000 -11.4510000
   8.3260000 -17.3680000 -11.1150000   7.6050000 -17.8020000 -10.4220000
   8.2100000 -16.2840000 -11.1270000   7.9950000 -17.8840000 -12.5100000
   8.9140000 -17.9790000 -13.3460000   6.8090000 -18.1850000 -12.7700000
  10.0590000 -17.0490000  -9.3460000  10.7230000 -16.0220000  -9.3170000
   9.5880000 -17.6430000  -8.2520000   9.0510000 -18.4950000  -8.3310000
   9.8240000 -17.0960000  -6.9140000   9.2350000 -16.1880000  -6.7830000
   9.2140000 -17.9840000  -5.7950000   9.4780000 -19.0260000  -5.9730000
   9.7030000 -17.5530000  -4.4240000   9.2590000 -18.1930000  -3.6620000
  10.7890000 -17.6380000  -4.3820000   9.4130000 -16.5180000  -4.2430000
   7.7010000 -17.9170000  -5.8360000   7.2870000 -18.5440000  -5.0460000
   7.3780000 -16.8870000  -5.6870000   7.3470000 -18.2720000  -6.8040000
  11.3220000 -16.8690000  -6.6830000  11.7120000 -15.9680000  -5.9220000
  12.1510000 -17.6720000  -7.3500000  11.7800000 -18.3810000  -7.9660000
  13.6090000 -17.5660000  -7.2240000  13.8850000 -17.5800000  -6.1700000
  14.2870000 -18.7800000  -7.8460000  13.8640000 -19.6900000  -7.4210000
  14.1260000 -18.7740000  -8.9240000  15.7850000 -18.8550000  -7.6310000
  16.7760000 -18.1640000  -8.3160000  16.5070000 -17.4640000  -9.0940000
  18.0230000 -18.5070000  -7.8610000  18.8440000 -18.0800000  -8.2670000
  17.9410000 -19.4220000  -6.8780000  18.9320000 -20.0570000  -6.1330000
  19.9710000 -19.8170000  -6.3010000  18.5130000 -21.0040000  -5.1750000
  19.2450000 -21.5320000  -4.5810000  17.1590000 -21.2910000  -4.9610000
  16.8980000 -22.0170000  -4.2060000  16.1480000 -20.6560000  -5.7050000
  15.1050000 -20.8840000  -5.5420000  16.5170000 -19.7100000  -6.6750000
  14.1220000 -16.3110000  -7.8770000  14.7580000 -15.4680000  -7.2350000
  13.8430000 -16.1810000  -9.1750000  13.3150000 -16.8970000  -9.6520000
  14.2680000 -15.0410000  -9.9510000  15.3570000 -15.0110000  -9.9880000
  13.8820000 -15.2300000 -11.4130000  14.0840000 -14.3120000 -11.9640000
  14.4650000 -16.0450000 -11.8410000  12.5150000 -15.5400000 -11.5400000
  12.2970000 -15.6540000 -12.4680000  13.6860000 -13.7400000  -9.3850000
  14.1920000 -12.6420000  -9.6740000  12.6230000 -13.8480000  -8.5890000
  12.1930000 -14.7500000  -8.4400000  12.0820000 -12.6680000  -7.9360000
  11.8650000 -11.9050000  -8.6840000  10.7360000 -12.9170000  -7.2630000
  10.0220000 -13.2830000  -8.0010000  10.8560000 -13.6600000  -6.4740000
  10.1630000 -11.6450000  -6.6370000   9.5230000 -10.6680000  -7.4110000
   9.4010000 -10.8150000  -8.4740000   9.0360000  -9.5000000  -6.8340000
   8.5580000  -8.7520000  -7.4500000   9.1700000  -9.3080000  -5.4680000
   8.6580000  -8.1800000  -4.8720000   8.8370000  -8.2060000  -3.9290000
   9.8020000 -10.2520000  -4.6910000   9.9080000 -10.0970000  -3.6270000
  10.3030000 -11.4040000  -5.2770000  10.8110000 -12.1220000  -4.6510000
  13.1020000 -12.2060000  -6.9240000  13.5440000 -11.0530000  -6.9560000
  13.4960000 -13.1130000  -6.0420000  13.0800000 -14.0330000  -6.0440000
  14.5280000 -12.8020000  -5.0610000  14.1350000 -12.0930000  -4.3320000
  14.8320000 -13.7160000  -4.5500000  15.7180000 -12.1950000  -5.7780000
  16.3500000 -11.2680000  -5.2800000  16.0240000 -12.7100000  -6.9640000
  15.4900000 -13.4840000  -7.3310000  17.1310000 -12.1760000  -7.7620000
  18.0420000 -12.1740000  -7.1640000  17.4480000 -13.0500000  -8.9900000
  16.5560000 -13.1450000  -9.6090000  18.6210000 -12.4650000  -9.7730000
  18.8320000 -13.0950000 -10.6370000  18.3680000 -11.4600000 -10.1100000
  19.5010000 -12.4220000  -9.1320000  17.7300000 -14.4950000  -8.5520000
  17.9530000 -15.1040000  -9.4280000  18.5830000 -14.5100000  -7.8740000
  16.8550000 -14.8980000  -8.0430000  16.7910000 -10.7850000  -8.2200000
  17.6150000  -9.8910000  -8.1480000  15.5590000 -10.6110000  -8.6820000
  14.9220000 -11.3930000  -8.7290000  15.0810000  -9.3040000  -9.1340000
  15.6840000  -8.9680000  -9.9780000  13.6580000  -9.3920000  -9.7150000
  12.9440000  -9.5450000  -8.9060000  13.3200000  -8.0760000 -10.4550000
  12.3130000  -8.1380000 -10.8660000  13.3760000  -7.2410000  -9.7560000
  14.0330000  -7.9200000 -11.2640000  13.5940000 -10.4890000 -10.6290000
  12.7090000 -10.5500000 -10.9950000  15.1220000  -8.2980000  -7.9840000
  15.5230000  -7.1460000  -8.1910000  14.7280000  -8.7450000  -6.7870000
  14.4060000  -9.6970000  -6.6840000  14.7460000  -7.8980000  -5.6050000
  14.0930000  -7.0390000  -5.7630000  14.2810000  -8.6510000  -4.3720000
  14.8690000  -9.5610000  -4.2580000  14.4110000  -8.0220000  -3.4910000
  12.8400000  -9.0830000  -4.3660000  12.2030000  -8.2270000  -4.5900000
  12.6880000  -9.8550000  -5.1200000  12.4120000  -9.7350000  -2.7580000
  12.5860000  -8.2590000  -1.7650000  12.3540000  -8.4900000  -0.7250000
  13.6100000  -7.8920000  -1.8350000  11.9010000  -7.4930000  -2.1280000
  16.1440000  -7.3890000  -5.3210000  16.3400000  -6.2240000  -4.9680000
  17.1190000  -8.2760000  -5.4680000  16.9030000  -9.2210000  -5.7520000
  18.5060000  -7.9220000  -5.2290000  18.6370000  -7.6490000  -4.1820000
  19.4030000  -9.1630000  -5.3490000  18.9580000  -9.9890000  -4.7930000
  19.5000000  -9.4420000  -6.3980000  20.7820000  -8.9230000  -4.8020000
  21.1990000  -9.0210000  -3.4780000  20.5020000  -9.3320000  -2.7140000
  22.5110000  -8.6840000  -3.3620000  22.9600000  -8.7060000  -2.4570000
  23.0430000  -8.3500000  -4.5620000  24.3270000  -7.9330000  -4.9130000
  25.0930000  -7.8470000  -4.1560000  24.5590000  -7.6420000  -6.2590000
  25.5410000  -7.3290000  -6.5820000  23.5490000  -7.7430000  -7.2160000
  23.7890000  -7.4970000  -8.2400000  22.2490000  -8.1510000  -6.8780000
  21.4680000  -8.2220000  -7.6210000  21.9760000  -8.4680000  -5.5460000
  18.9650000  -6.8230000  -6.1550000  19.6040000  -5.8850000  -5.7160000
  18.6310000  -6.9410000  -7.4390000  18.1050000  -7.7440000  -7.7520000
  18.9990000  -5.9420000  -8.4330000  20.0830000  -5.8260000  -8.4490000
  18.4910000  -6.3280000  -9.8190000  17.4020000  -6.2920000  -9.8300000
  18.8850000  -5.6310000 -10.5580000  18.8530000  -7.7100000 -10.3360000
  19.9280000  -7.8640000 -10.2410000  18.3250000  -8.4660000  -9.7540000
  18.4680000  -7.8670000 -11.7980000  17.6320000  -8.7420000 -12.0950000
  18.9670000  -7.0820000 -12.6450000  18.3910000  -4.5920000  -8.0980000
  19.0370000  -3.5510000  -8.1970000  17.1170000  -4.6370000  -7.7120000
  16.6420000  -5.5250000  -7.6410000  16.3520000  -3.4460000  -7.3780000
  16.3290000  -2.7750000  -8.2370000  14.9010000  -3.8180000  -7.1020000
  14.3360000  -2.9200000  -6.8530000  14.4700000  -4.2840000  -7.9880000
  14.8570000  -4.5170000  -6.2670000  16.9710000  -2.7660000  -6.1730000
  17.3940000  -1.6070000  -6.2510000  17.0300000  -3.5050000  -5.0650000
  16.7130000  -4.4640000  -5.0800000  17.5410000  -2.9920000  -3.7960000
  16.9450000  -2.1340000  -3.4840000  17.1990000  -3.9830000  -2.6860000
  17.6130000  -4.9610000  -2.9310000  17.6230000  -3.6350000  -1.7440000
  15.6890000  -4.1070000  -2.5350000  15.2170000  -4.0130000  -3.5130000
  15.2880000  -5.4160000  -1.8910000  14.2020000  -5.4610000  -1.8030000
  15.6370000  -6.2460000  -2.5060000  15.7350000  -5.4860000  -0.8990000
  15.1890000  -2.9300000  -1.7090000  14.1080000  -3.0020000  -1.5900000
  15.6640000  -2.9460000  -0.7280000  15.4370000  -1.9980000  -2.2170000
  19.0410000  -2.6480000  -3.7920000  19.5560000  -2.1440000  -2.8050000
  19.7320000  -2.9180000  -4.8980000  19.2940000  -3.4190000  -5.6580000
  21.1230000  -2.5070000  -5.0500000  21.4620000  -2.0230000  -4.1340000
  22.0820000  -3.7080000  -5.0400000  23.0120000  -3.4350000  -5.5380000
  22.2930000  -3.9970000  -4.0100000  21.5480000  -4.8320000  -5.7050000
  22.1800000  -5.5540000  -5.6730000  21.2840000  -1.6500000  -6.2890000
  22.3450000  -1.6000000  -6.8990000  20.2010000  -0.9600000  -6.6390000
  19.3390000  -1.0780000  -6.1260000  20.1570000   0.0000000  -7.7590000
  19.1260000   0.3040000  -7.9370000  20.6530000   1.3690000  -7.2980000
  21.6630000   1.2750000  -6.8990000  20.6590000   2.0570000  -8.1430000
  19.7760000   1.9470000  -6.2270000  18.6760000   2.7210000  -6.5610000
  18.4540000   2.9250000  -7.5980000  17.8480000   3.2420000  -5.5810000
  16.9970000   3.8460000  -5.8580000  18.1150000   2.9860000  -4.2460000
  17.2660000   3.5080000  -3.2950000  17.5690000   3.2530000  -2.4200000
  19.2130000   2.2190000  -3.8840000  19.4390000   2.0310000  -2.8450000
  20.0230000   1.6930000  -4.8740000  20.8600000   1.0750000  -4.5850000
  20.8500000  -0.4370000  -9.0510000  21.8290000   0.1630000  -9.4800000
  20.3260000  -1.4920000  -9.6600000  19.5910000  -2.0200000  -9.2120000
  20.7750000  -1.9290000 -10.9720000  20.0220000  -2.5790000 -11.4160000
  20.9280000  -1.0600000 -11.6120000  22.0600000  -2.7090000 -11.0780000
  22.4060000  -3.1630000 -12.1630000  22.7690000  -2.8670000  -9.9640000
  22.4120000  -2.5220000  -9.0850000  24.0630000  -3.5370000  -9.9990000
  24.7430000  -2.9810000 -10.6440000  24.7860000  -3.4770000  -8.6410000
  24.7790000  -2.4520000  -8.2700000  24.2750000  -4.1240000  -7.9280000
  26.2430000  -3.9330000  -8.7220000  26.3080000  -4.8400000  -9.3240000
  26.8450000  -3.1490000  -9.1820000  26.8490000  -4.2400000  -7.3610000
  27.8560000  -4.9670000  -7.2450000  26.2300000  -3.6950000  -6.3170000
  25.4120000  -3.1200000  -6.4590000  26.5780000  -3.8570000  -5.3830000
  23.8850000  -4.9780000 -10.4540000  22.9730000  -5.6440000 -10.0130000
  24.7600000  -5.4520000 -11.3310000  25.5380000  -4.8800000 -11.6280000
  24.6510000  -6.7900000 -11.9000000  23.7080000  -6.8810000 -12.4390000
  25.7760000  -6.9990000 -12.9120000  26.7170000  -7.1490000 -12.3840000
  25.5590000  -7.8760000 -13.5220000  25.9510000  -5.7980000 -13.8570000
  25.1980000  -5.8420000 -14.6440000  25.8340000  -4.8720000 -13.2940000
  27.3150000  -5.6800000 -14.5840000  27.5030000  -4.6370000 -14.8380000
  28.1080000  -6.0420000 -13.9300000  27.4620000  -6.4670000 -15.9000000
  28.3310000  -6.1020000 -16.4470000  27.5920000  -7.5260000 -15.6780000
  26.3080000  -6.3810000 -16.8500000  26.5080000  -6.9300000 -17.6740000
  25.4760000  -6.7370000 -16.4030000  26.1610000  -5.4180000 -17.1150000
  24.7300000  -7.8370000 -10.7930000  25.3510000  -7.5460000  -9.7600000
  24.0870000  -9.0380000 -10.9660000  23.1780000  -9.6430000 -11.9770000
  23.7450000 -10.3160000 -12.6200000  22.7310000  -8.8550000 -12.5820000
  22.1680000 -10.3660000 -11.1170000  21.9050000 -11.3260000 -11.5620000
  21.2680000  -9.7630000 -10.9970000  22.8050000 -10.5930000  -9.7710000
  22.8990000 -11.6580000  -9.5580000  22.2280000 -10.1140000  -8.9800000
  24.2050000  -9.9580000  -9.8420000  24.6580000  -9.4420000  -8.9950000
  25.1860000 -11.0510000 -10.1940000  25.3050000 -11.3920000 -11.3660000
  25.8820000 -11.5950000  -9.2020000  25.7260000 -11.2930000  -8.2510000
  26.8770000 -12.6290000  -9.4580000  27.3670000 -12.9020000  -8.5230000
  26.2270000 -13.8850000 -10.0270000  25.7520000 -13.6490000 -10.9790000
  26.9880000 -14.6510000 -10.1810000  25.1720000 -14.4750000  -9.1340000
  25.4380000 -14.7880000  -7.7990000  26.4150000 -14.5930000  -7.3830000
  24.4660000 -15.3490000  -6.9880000  24.6910000 -15.5830000  -5.9580000
  23.2160000 -15.6030000  -7.5070000  22.2500000 -16.1350000  -6.7220000
  21.4460000 -16.2480000  -7.2350000  22.9330000 -15.3080000  -8.8200000
  21.9540000 -15.5190000  -9.2250000  23.9090000 -14.7380000  -9.6250000
  23.6680000 -14.5000000 -10.6500000  27.8740000 -12.0770000 -10.4400000
  28.2980000 -12.7720000 -11.3710000  28.2070000 -10.8020000 -10.2560000
  27.6670000 -10.2250000  -9.6280000  29.3370000 -10.2120000 -10.9400000
  29.3340000 -10.5240000 -11.9840000  29.3480000  -8.6960000 -10.6990000
  28.4620000  -8.2490000 -11.1510000  29.3480000  -8.4980000  -9.6270000
  30.5540000  -7.9600000 -11.2800000  31.2590000  -8.6830000 -11.6900000
  30.2230000  -7.2870000 -12.0710000  31.3110000  -7.1160000 -10.2480000
  31.8180000  -7.7730000  -9.5420000  32.0470000  -6.4930000 -10.7570000
  30.4190000  -6.1860000  -9.4360000  29.3730000  -6.4190000  -9.6350000
  30.6250000  -6.3200000  -8.3740000  30.6430000  -4.7540000  -9.7710000
  30.0320000  -4.1770000  -9.2100000  31.6040000  -4.5100000  -9.5810000
  30.4450000  -4.6020000 -10.7500000  30.4610000 -10.8790000 -10.1880000
  30.2500000 -11.2240000  -9.0260000  31.6090000 -11.0870000 -10.8350000
  31.7570000 -10.6750000 -11.7450000  32.7190000 -11.9030000 -10.3020000
  33.6700000 -11.4860000 -10.6350000  32.8430000 -11.8680000  -8.7730000
  31.8490000 -11.8330000  -8.3280000  33.3630000 -12.7620000  -8.4300000
  33.5980000 -10.6980000  -8.2160000  34.5240000 -10.5630000  -8.7750000
  32.9890000  -9.7980000  -8.3000000  33.8900000 -11.0080000  -6.7730000
  32.9530000 -11.0980000  -6.2230000  34.4410000 -11.9460000  -6.7070000
  34.7170000  -9.8900000  -6.1880000  35.7640000 -10.0340000  -6.4540000
  34.3700000  -8.9350000  -6.5840000  34.6030000  -9.8600000  -4.7100000
  35.1650000  -9.1050000  -4.3440000  33.6380000  -9.7180000  -4.4490000
  34.9290000 -10.7370000  -4.3290000  32.5850000 -13.3560000 -10.7360000
  33.4310000 -14.1870000 -10.3640000  31.5430000 -13.6580000 -11.5100000
  30.9340000 -12.9250000 -11.8460000  31.2590000 -15.0340000 -11.8870000
  32.1800000 -15.6160000 -11.8590000  30.1950000 -15.6190000 -10.9670000
  29.5880000 -14.8130000 -10.5540000  29.5580000 -16.2990000 -11.5330000
  30.7050000 -16.4120000  -9.7790000  30.4120000 -17.4560000  -9.8860000
  31.7920000 -16.3430000  -9.7350000  29.9800000 -15.7170000  -8.2810000
  29.3890000 -17.1520000  -7.3830000  28.9270000 -16.8320000  -6.4490000
  28.6540000 -17.6820000  -7.9880000  30.2260000 -17.8150000  -7.1650000
  30.7230000 -15.1020000 -13.2870000  30.6910000 -14.1150000 -13.9960000
  30.3340000 -16.3090000 -13.6670000  30.6470000 -17.1240000 -13.1590000
  29.4550000 -16.5850000 -14.8030000  28.5100000 -16.0590000 -14.6680000
  29.9270000 -15.9440000 -16.1240000  30.2680000 -14.9260000 -15.9330000
  30.7470000 -16.5290000 -16.5400000  28.8170000 -15.8750000 -17.1840000
  28.3720000 -16.8620000 -17.3090000  28.0510000 -15.1690000 -16.8630000
  29.3290000 -15.4180000 -18.5490000  29.8770000 -14.4830000 -18.4370000
  29.9910000 -16.1790000 -18.9630000  28.1990000 -15.1850000 -19.5450000
  27.7610000 -16.1420000 -19.8290000  27.4340000 -14.5570000 -19.0870000
  28.6830000 -14.5080000 -20.7790000  27.9090000 -14.3710000 -21.4140000
  29.0830000 -13.6130000 -20.5380000  29.3860000 -15.0810000 -21.2240000
  29.2830000 -18.1030000 -14.9640000  30.0680000 -18.8980000 -14.4370000
  28.2270000 -18.4810000 -15.6800000  27.5930000 -17.7870000 -16.0500000
  27.9250000 -19.8750000 -15.9690000  26.9060000 -19.9560000 -16.3460000
  28.6200000 -20.2500000 -16.7200000  28.0260000 -20.8070000 -14.7730000
  27.4520000 -20.5410000 -13.7050000  28.7690000 -21.9140000 -14.9330000
  29.7090000 -22.2860000 -16.0070000  30.1960000 -21.3900000 -16.3910000
  29.1640000 -22.7770000 -16.8130000  30.6670000 -23.2100000 -15.3120000
  31.4550000 -22.6750000 -14.7820000  31.1140000 -23.9370000 -15.9900000
  29.8020000 -23.9120000 -14.3340000  30.3780000 -24.3140000 -13.5000000
  29.2320000 -24.7150000 -14.8020000  28.8440000 -22.8380000 -13.8210000
  27.8390000 -23.1590000 -13.5460000  29.4320000 -22.1870000 -12.5830000
  29.3030000 -22.7360000 -11.4940000  30.0770000 -21.0310000 -12.7400000
  30.1520000 -20.6150000 -13.6570000  30.6740000 -20.3690000 -11.5850000
  31.5410000 -20.9370000 -11.2480000  31.2530000 -19.0040000 -11.9670000
  30.4570000 -18.3660000 -12.3520000  31.6980000 -18.5380000 -11.0880000
  32.3380000 -19.0650000 -13.0400000  33.0040000 -19.9040000 -12.8370000
  31.8750000 -19.1980000 -14.0180000  33.1910000 -17.8000000 -13.0990000
  33.2750000 -17.1540000 -14.1760000  33.7840000 -17.4470000 -12.0560000
  29.6220000 -20.2290000 -10.4850000  29.8860000 -20.4430000  -9.2950000
  28.4140000 -19.8920000 -10.9050000  28.2370000 -19.7770000 -11.8930000
  27.3400000 -19.6860000  -9.9590000  27.7200000 -19.1520000  -9.0880000
  26.2500000 -18.7820000 -10.5550000  25.5430000 -19.3890000 -11.1210000
  25.5570000 -18.0210000  -9.4470000  24.7850000 -17.3810000  -9.8730000
  25.1010000 -18.7260000  -8.7510000  26.2850000 -17.4070000  -8.9170000
  26.8470000 -17.8300000 -11.5680000  26.0610000 -17.1970000 -11.9800000
  27.5980000 -17.2060000 -11.0830000  27.3130000 -18.4000000 -12.3720000
  26.7400000 -21.0480000  -9.5530000  26.5660000 -21.3640000  -8.3620000
  26.4340000 -21.8500000 -10.5680000  26.5850000 -21.5420000 -11.5180000
  25.8830000 -23.1700000 -10.3530000  24.8060000 -23.0950000 -10.2040000
  26.0890000 -24.0150000 -11.6080000  25.8420000 -23.4230000 -12.4900000
  27.1300000 -24.3340000 -11.6650000  25.2480000 -25.2790000 -11.6920000
  25.5540000 -25.8620000 -12.5610000  25.3910000 -25.8720000 -10.7880000
  23.4760000 -24.9590000 -11.8530000  22.9270000 -25.1250000 -10.1450000
  21.8520000 -24.9540000 -10.0900000  23.1530000 -26.1290000  -9.7860000
  23.4430000 -24.3930000  -9.5240000  26.5670000 -23.8020000  -9.1400000
  25.9110000 -24.3660000  -8.2530000  27.8930000 -23.6740000  -9.0940000
  28.3800000 -23.1950000  -9.8380000  28.6770000 -24.2130000  -7.9850000
  28.3430000 -25.2260000  -7.7620000  30.1350000 -24.3670000  -8.3910000
  30.7050000 -24.7700000  -7.5540000  30.2070000 -25.0480000  -9.2390000
  30.5390000 -23.3940000  -8.6710000  28.5520000 -23.3150000  -6.7700000
  28.2760000 -23.7840000  -5.6550000  28.7550000 -22.0210000  -6.9870000
  28.9900000 -21.6950000  -7.9140000  28.6470000 -21.0440000  -5.9150000
  29.5240000 -21.1120000  -5.2710000  28.6890000 -19.6300000  -6.5030000
  29.6970000 -19.4130000  -6.8580000  27.9880000 -19.5610000  -7.3350000
  28.3220000 -18.5450000  -5.5250000  29.2300000 -18.1110000  -4.5610000
  30.2080000 -18.5650000  -4.4970000  28.8950000 -17.0930000  -3.6710000
  29.6150000 -16.7560000  -2.9400000  27.6370000 -16.5140000  -3.7250000
  27.3670000 -15.7430000  -3.0190000  26.7310000 -16.9290000  -4.6880000
  25.7570000 -16.4670000  -4.7430000  27.0730000 -17.9370000  -5.5820000
  26.3550000 -18.2470000  -6.3270000  27.3620000 -21.2770000  -5.1270000
  27.3370000 -21.1620000  -3.8950000  26.3000000 -21.6110000  -5.8610000
  26.3870000 -21.7020000  -6.8630000  24.9830000 -21.8580000  -5.2740000
  24.7370000 -21.0530000  -4.5810000  23.8770000 -21.7600000  -6.3490000
  24.1170000 -22.4240000  -7.1800000  22.5900000 -22.4670000  -5.8770000
  21.8260000 -22.3850000  -6.6500000  22.8020000 -23.5190000  -5.6860000
  22.2320000 -21.9970000  -4.9610000  23.6720000 -20.2890000  -6.7420000
  24.6030000 -19.8860000  -7.1420000  22.8920000 -20.2200000  -7.5000000
  23.2590000 -19.4330000  -5.5680000  23.1270000 -18.4030000  -5.8980000
  22.3200000 -19.8060000  -5.1580000  24.0310000 -19.4720000  -4.8000000
  24.8870000 -23.2120000  -4.5660000  24.4340000 -23.2980000  -3.4250000
  25.3130000 -24.2600000  -5.2600000  25.7010000 -24.1300000  -6.1840000
  25.2430000 -25.6110000  -4.7360000  24.2240000 -25.9860000  -4.8310000
  26.1290000 -26.5280000  -5.5630000  26.3290000 -26.0660000  -6.5300000
  27.0700000 -26.6940000  -5.0390000  25.4910000 -27.8940000  -5.8210000
  26.2730000 -28.6350000  -5.9890000  24.8940000 -28.1860000  -4.9570000
  24.5860000 -27.8700000  -7.0410000  25.1090000 -27.5680000  -8.1370000
  23.3720000 -28.1250000  -6.9150000  25.6750000 -25.6820000  -3.2670000
  25.2440000 -26.5670000  -2.5120000  26.5080000 -24.7280000  -2.8630000
  26.7080000 -23.9430000  -3.4670000  27.1590000 -24.7710000  -1.5530000
  27.1150000 -25.7860000  -1.1580000  28.6420000 -24.5050000  -1.7400000
  28.8050000 -23.4370000  -1.8810000  29.1860000 -24.8420000  -0.8580000
  29.2230000 -25.2200000  -2.9380000  29.4290000 -26.2580000  -2.6780000
  28.5100000 -25.1870000  -3.7620000  30.5180000 -24.6000000  -3.4220000
  31.2900000 -24.0340000  -2.6420000  30.7710000 -24.7180000  -4.7200000
  30.1170000 -25.1990000  -5.3200000  31.6180000 -24.3270000  -5.1070000
  26.5980000 -23.8080000  -0.5060000  27.3120000 -23.3870000   0.4070000
  25.3260000 -23.4560000  -0.6310000  24.7800000 -23.8010000  -1.4080000
  24.6920000 -22.5690000   0.3430000  23.6180000 -22.5370000   0.1610000
  24.8780000 -22.9420000   1.3500000  25.2010000 -21.1450000   0.2890000
  25.0500000 -20.3820000   1.2470000  25.7780000 -20.8000000  -0.8570000
  25.7900000 -21.4480000  -1.6320000  26.4210000 -19.5140000  -1.1010000
  26.7300000 -19.0760000  -0.1520000  27.6670000 -19.7050000  -1.9650000
  27.7430000 -20.7490000  -2.2690000  27.5960000 -19.0740000  -2.8510000
  28.9710000 -19.3490000  -1.2700000  29.3070000 -18.3690000  -1.6070000
  28.8140000 -19.3270000  -0.1920000  30.0580000 -20.3670000  -1.5810000
  29.6110000 -21.3550000  -1.6880000  30.5590000 -20.0920000  -2.5090000
  31.1200000 -20.4620000  -0.5010000  30.7870000 -19.9220000   0.3850000
  31.2870000 -21.5090000  -0.2460000  32.4070000 -19.8770000  -0.9520000
  33.0910000 -19.9560000  -0.2130000  32.7360000 -20.3740000  -1.7680000
  32.2720000 -18.9030000  -1.1830000  25.4710000 -18.5710000  -1.8040000
  24.9380000 -18.9000000  -2.8580000  25.2670000 -17.3980000  -1.2220000
  25.8340000 -17.1200000  -0.4330000  24.2310000 -16.4980000  -1.7060000
  23.8040000 -16.8970000  -2.6260000  23.0630000 -16.4830000  -0.7350000
  23.3790000 -16.9010000   0.2210000  22.7250000 -15.4570000  -0.5890000
  21.8740000 -17.2900000  -1.2130000  20.9940000 -17.0240000  -0.6270000
  21.6870000 -17.0750000  -2.2650000  22.1160000 -18.7690000  -1.0650000
  23.0880000 -19.0230000  -1.4880000  22.0990000 -19.0370000  -0.0090000
  21.1000000 -19.5450000  -1.7520000  20.2710000 -19.0480000  -2.0460000
  21.2180000 -20.8480000  -2.0010000  22.3250000 -21.4890000  -1.6320000
  23.0680000 -20.9870000  -1.1670000  22.4220000 -22.4770000  -1.8170000
  20.2370000 -21.5020000  -2.6320000  19.4050000 -21.0080000  -2.9210000
  20.3280000 -22.4900000  -2.8200000  24.7270000 -15.0910000  -1.9320000
  25.7830000 -14.7050000  -1.4360000  23.9590000 -14.3220000  -2.6820000
  23.1420000 -14.7090000  -3.1320000  24.2770000 -12.9290000  -2.8660000
  25.3080000 -12.8330000  -3.2050000  23.4200000 -12.3640000  -3.9610000
  22.9330000 -13.1780000  -4.4980000  22.6630000 -11.7100000  -3.5290000
  24.2360000 -11.5690000  -4.9380000  24.1190000 -10.5060000  -4.7290000
  25.2860000 -11.8440000  -4.8440000  23.6310000 -11.9560000  -6.5780000
  21.8650000 -11.8270000  -6.3370000  21.3530000 -12.0420000  -7.2750000
  21.5480000 -12.5430000  -5.5780000  21.6150000 -10.8180000  -6.0100000
  24.0730000 -12.1460000  -1.5810000  23.2590000 -12.5250000  -0.7440000
  24.8430000 -11.0660000  -1.4500000  25.4670000 -10.7970000  -2.1970000
  24.8710000 -10.1930000  -0.2720000  24.8740000 -10.8020000   0.6320000
  26.1980000  -9.4400000  -0.2280000  26.3640000  -8.9400000  -1.1820000
  26.1690000  -8.6980000   0.5700000  27.4080000 -10.3340000   0.0300000
  27.6670000 -10.8690000  -0.8840000  28.2530000  -9.7210000   0.3440000
  27.1700000 -11.3850000   1.1260000  27.9850000 -11.4250000   2.0880000
  26.1740000 -12.1740000   1.0250000  23.7540000  -9.1850000  -0.1560000
  23.1110000  -8.8450000  -1.1360000  23.5620000  -8.6910000   1.0580000
  24.1870000  -8.9430000   1.8100000  22.4740000  -7.7890000   1.3590000
  21.5930000  -8.0770000   0.7860000  22.1200000  -7.9380000   2.8280000
  21.4720000  -8.8050000   2.9600000  23.0320000  -8.0740000   3.4100000
  21.2600000  -6.5240000   3.5120000  20.9920000  -6.7460000   4.8020000
  22.8970000  -6.3800000   1.0300000  23.6540000  -5.7790000   1.7790000
  22.4240000  -5.8600000  -0.1080000  21.1950000  -6.2920000  -0.7870000
  20.3280000  -5.9220000  -0.2400000  21.1630000  -7.3810000  -0.8230000
  21.3490000  -5.6670000  -2.1310000  20.3930000  -5.5070000  -2.6290000
  22.0080000  -6.2390000  -2.7850000  21.9770000  -4.3470000  -1.8220000
  21.2410000  -3.6200000  -1.4790000  22.5130000  -3.9430000  -2.6810000
  22.9650000  -4.6410000  -0.6980000  24.0100000  -4.7990000  -0.9660000
  22.9240000  -3.5420000   0.3490000  22.1410000  -3.7020000   1.2980000
  23.7600000  -2.4530000   0.2210000  24.7340000  -1.9860000  -0.8060000
  24.1940000  -1.6230000  -1.6810000  25.3810000  -2.8140000  -1.0970000
  25.4910000  -0.8890000  -0.1070000  25.8570000  -0.1270000  -0.7960000
  26.3210000  -1.2670000   0.4900000  24.4700000  -0.2980000   0.7860000
  23.7670000   0.3370000   0.2470000  24.9140000   0.2660000   1.6060000
  23.7370000  -1.5100000   1.3420000  24.0780000  -2.0120000   2.2470000
  22.3590000  -1.0440000   1.7070000  21.5140000  -0.8920000   0.8380000
  22.1370000  -0.8330000   2.9900000  22.8270000  -1.1080000   3.6740000
  20.9010000  -0.2020000   3.4600000  20.8810000  -0.2070000   4.5500000
  20.9600000   1.3080000   3.2580000  21.3680000   1.5270000   2.2710000
  19.9560000   1.7250000   3.3360000  21.8450000   1.9500000   4.3120000
  21.6370000   1.5020000   5.2840000  22.8920000   1.7890000   4.0550000
  21.6510000   3.4510000   4.4640000  21.8700000   3.9710000   5.5830000
  21.2830000   4.1180000   3.4750000  19.6220000  -0.8020000   2.8540000
  18.7200000  -0.0930000   2.4200000  19.5690000  -2.1230000   2.8340000
  20.3850000  -2.6650000   3.0800000  18.3710000  -2.8340000   2.4690000
  17.6350000  -2.1310000   2.0790000  18.7270000  -3.9130000   1.4690000
  18.7770000  -3.4810000   0.4700000  19.6940000  -4.3440000   1.7270000
  17.5240000  -5.2410000   1.4350000  17.8960000  -6.1570000   0.5360000
  17.8250000  -3.4790000   3.7430000  18.5130000  -4.3710000   4.2960000
  16.6140000  -3.0540000   4.2160000  15.5620000  -2.1400000   3.7030000
  15.5550000  -2.1690000   2.6130000  15.7680000  -1.1230000   4.0380000
  14.3300000  -2.7100000   4.3060000  13.9260000  -3.5170000   3.6950000
  13.5670000  -1.9450000   4.4470000  14.7440000  -3.2480000   5.6280000
  14.1680000  -4.1380000   5.8810000  14.6150000  -2.4980000   6.4080000
  16.2180000  -3.6130000   5.5120000  16.8550000  -3.2030000   6.2950000
  16.3270000  -5.1140000   5.7040000  16.3250000  -5.8790000   4.7520000
  16.3830000  -5.5280000   6.9630000  16.4070000  -4.6510000   8.1490000
  15.4010000  -4.2810000   8.3480000  17.0740000  -3.8090000   7.9650000
  16.9100000  -5.5490000   9.2370000  16.4760000  -5.2910000  10.2030000
  17.9970000  -5.5220000   9.3090000  16.4710000  -6.9210000   8.8430000
  15.4540000  -7.1290000   9.1760000  17.1440000  -7.6850000   9.2320000
  16.5190000  -6.9290000   7.3060000  17.4470000  -7.3180000   6.8870000
  15.3810000  -7.7790000   6.7430000  15.6320000  -8.8430000   6.1610000
  14.1470000  -7.3050000   6.9100000  14.0060000  -6.4050000   7.3470000
  12.9670000  -8.0490000   6.4780000  12.8700000  -8.9560000   7.0750000
  11.6810000  -7.2640000   6.7580000  11.5170000  -6.5380000   5.9620000
  10.8370000  -7.9520000   6.8010000  11.6780000  -6.4870000   8.0640000
  10.6580000  -6.1900000   8.3080000  12.0740000  -7.1150000   8.8620000
  12.5290000  -5.2220000   8.0000000  12.1380000  -4.2730000   7.2770000
  13.5800000  -5.1710000   8.6880000  13.0490000  -8.3870000   4.9980000
  12.7990000  -9.5360000   4.6180000  13.4000000  -7.3910000   4.1770000
  13.6270000  -6.4820000   4.5540000  13.4710000  -7.5620000   2.7320000
  12.4910000  -7.8490000   2.3510000  13.6040000  -6.2260000   2.0180000
  14.3310000  -5.6050000   2.5410000  13.9390000  -6.3920000   0.9940000
  12.2960000  -5.4170000   1.9380000  11.9270000  -5.2210000   2.9450000
  12.3990000  -4.0870000   1.1970000  11.4260000  -3.5950000   1.1960000
  13.1280000  -3.4480000   1.6950000  12.7160000  -4.2660000   0.1700000
  11.2240000  -6.2540000   1.2700000  10.2980000  -5.6820000   1.2130000
  11.5460000  -6.5230000   0.2640000  11.0550000  -7.1600000   1.8510000
  14.5690000  -8.5290000   2.3100000  14.4020000  -9.2470000   1.3170000
  15.6810000  -8.5630000   3.0460000  15.7970000  -7.9190000   3.8160000
  16.7390000  -9.5250000   2.7510000  16.9950000  -9.4710000   1.6930000
  18.0380000  -9.1900000   3.4940000  18.3290000  -8.1630000   3.2730000
  17.8820000  -9.3000000   4.5670000  19.2290000 -10.0760000   3.1270000
  19.7540000 -10.0590000   1.8350000  19.3120000  -9.4240000   1.0810000
  20.8440000 -10.8470000   1.4870000  21.2330000 -10.8160000   0.4800000
  21.4310000 -11.6720000   2.4320000  22.5100000 -12.4330000   2.0470000
  22.8170000 -12.9540000   2.7930000  20.9240000 -11.7230000   3.7260000
  21.3690000 -12.3760000   4.4630000  19.8330000 -10.9230000   4.0700000
  19.4540000 -10.9630000   5.0810000  16.2510000 -10.9160000   3.1380000
  16.2600000 -11.8450000   2.3170000  15.7900000 -11.0350000   4.3830000
  15.8100000 -10.2410000   5.0070000  15.2410000 -12.2930000   4.9040000
  16.0470000 -13.0160000   5.0340000  14.6790000 -12.0800000   6.3090000
  14.2750000 -13.0200000   6.6850000  15.4740000 -11.7360000   6.9710000
  13.8870000 -11.3320000   6.2750000  14.1600000 -12.8390000   3.9670000
  13.8020000 -14.0230000   4.0380000  13.6400000 -11.9620000   3.0990000
  13.9640000 -11.0060000   3.0920000  12.6130000 -12.3490000   2.1580000
  11.9230000 -13.0430000   2.6380000  11.7070000 -11.1700000   1.8350000
  11.0960000 -10.9310000   2.7060000  12.3160000 -10.3050000   1.5700000
  10.7100000 -11.3390000   0.6710000  11.2540000 -11.3640000  -0.2730000
   9.8430000 -12.5800000   0.8420000   9.1550000 -12.6620000   0.0010000
  10.4780000 -13.4650000   0.8790000   9.2750000 -12.5020000   1.7690000
   9.8210000 -10.1210000   0.4830000   9.1390000 -10.2940000  -0.3490000
   9.2470000  -9.9460000   1.3930000  10.4390000  -9.2490000   0.2700000
  13.2340000 -12.9390000   0.8920000  12.9550000 -14.0950000   0.5150000
  14.0630000 -12.1390000   0.2290000  14.2490000 -11.2080000   0.5730000
  14.7100000 -12.5920000  -0.9930000  13.9530000 -12.8110000  -1.7460000
  15.5520000 -11.4860000  -1.6400000  15.6800000 -11.7000000  -2.7010000
  15.0470000 -10.5270000  -1.5210000  16.9400000 -11.3240000  -1.0570000
  16.8700000 -11.2230000   0.0260000  17.5420000 -12.1990000  -1.3020000
  17.8450000  -9.8790000  -1.6620000  16.9740000  -8.5660000  -0.8280000
  17.4150000  -7.6070000  -1.0990000  15.9250000  -8.5800000  -1.1240000
  17.0480000  -8.7080000   0.2500000  15.5520000 -13.7990000  -0.6370000
  15.8840000 -14.6000000  -1.5110000  15.8800000 -13.9390000   0.6490000
  15.6080000 -13.2340000   1.3190000  16.6430000 -15.1110000   1.1430000
  17.5670000 -15.2100000   0.5730000  17.2150000 -14.8810000   2.5640000
  16.3970000 -14.6920000   3.2590000  17.7650000 -15.7670000   2.8830000
  18.1020000 -13.7640000   2.5970000  18.4380000 -13.6480000   3.4890000
  15.7970000 -16.3840000   1.1000000  16.2420000 -17.4210000   0.6140000
  14.5760000 -16.2840000   1.6200000  14.2740000 -15.4140000   2.0350000
  13.6480000 -17.4030000   1.6100000  14.1120000 -18.2650000   2.0900000
  12.3580000 -17.0960000   2.3730000  11.8670000 -16.2320000   1.9250000
  11.6920000 -17.9570000   2.3230000  12.5880000 -16.7840000   3.8280000
  13.6320000 -16.1830000   4.1610000  11.6850000 -17.1140000   4.6270000
  13.3020000 -17.7260000   0.1690000  12.8390000 -18.8280000  -0.1300000
  13.5140000 -16.7520000  -0.7140000  13.8390000 -15.8480000  -0.4010000
  13.2870000 -16.9600000  -2.1340000  12.2980000 -17.3920000  -2.2850000
  13.3350000 -15.6400000  -2.8960000  14.1700000 -15.0400000  -2.5330000
  13.4670000 -15.8380000  -3.9600000  11.8630000 -14.6330000  -2.7340000
  12.0130000 -13.5070000  -3.4380000  14.3580000 -17.8950000  -2.6720000
  14.1460000 -18.5850000  -3.6810000  15.5090000 -17.9200000  -1.9930000
  15.6090000 -17.3750000  -1.1490000  16.6510000 -18.7280000  -2.4420000
  16.5230000 -18.9860000  -3.4930000  17.9250000 -17.8920000  -2.4270000
  18.1300000 -17.5590000  -1.4100000  18.7600000 -18.4940000  -2.7860000
  17.8860000 -16.6520000  -3.2870000  17.1930000 -16.4610000  -4.4760000
  16.5680000 -17.2490000  -4.8690000  17.4370000 -15.2060000  -4.9920000
  16.9870000 -14.9160000  -5.8480000  18.2990000 -14.5250000  -4.2110000
  18.8220000 -13.2490000  -4.3340000  18.5490000 -12.6330000  -5.1780000
  19.6970000 -12.8240000  -3.3280000  20.1220000 -11.8320000  -3.3660000
  20.0540000 -13.6520000  -2.2460000  20.7560000 -13.2770000  -1.5160000
  19.5200000 -14.9340000  -2.1060000  19.7770000 -15.5630000  -1.2660000
  18.6370000 -15.3980000  -3.0790000  16.8850000 -19.9830000  -1.6490000
  18.0320000 -20.3240000  -1.3630000  15.8130000 -20.6740000  -1.2800000
  14.8890000 -20.3250000  -1.4930000  15.9490000 -21.9310000  -0.5710000
  16.8240000 -21.8900000   0.0780000  14.8010000 -22.1560000   0.4340000
  13.9060000 -22.4720000  -0.1010000  15.0430000 -23.4270000   1.2830000
  14.2180000 -23.5600000   1.9820000  15.1070000 -24.2960000   0.6280000
  15.9750000 -23.3220000   1.8380000  14.6120000 -20.8910000   1.2800000
  15.4840000 -20.7470000   1.9180000  14.4960000 -20.0280000   0.6240000
  13.4080000 -20.9150000   2.1850000  13.3540000 -19.9810000   2.7440000
  12.5050000 -21.0320000   1.5860000  13.4920000 -21.7500000   2.8810000
  16.0250000 -23.0630000  -1.5990000  15.0690000 -23.3200000  -2.3230000
  17.1730000 -23.7300000  -1.6530000  17.8900000 -23.5590000  -0.9620000
  17.4440000 -24.7230000  -2.6960000  17.9120000 -24.2350000  -3.5510000
  18.6570000 -25.5900000  -2.3390000  19.4120000 -24.9750000  -1.8490000
  18.3470000 -26.3900000  -1.6660000  19.2900000 -26.2230000  -3.5510000
  20.2400000 -25.5350000  -4.3030000  20.5400000 -24.5390000  -4.0130000
  20.8080000 -26.1170000  -5.4240000  21.5440000 -25.5750000  -6.0000000
  20.4320000 -27.4070000  -5.8150000  21.0070000 -27.9690000  -6.9380000
  20.6490000 -28.8490000  -7.0750000  19.4860000 -28.1040000  -5.0870000
  19.1870000 -29.1000000  -5.3790000  18.9170000 -27.5070000  -3.9650000
  18.1720000 -28.0580000  -3.4100000  16.2380000 -25.5830000  -3.0960000
  15.8620000 -25.6040000  -4.2780000  15.6480000 -26.2870000  -2.1180000
  16.0000000 -26.2320000  -1.1730000  14.4870000 -27.1560000  -2.3520000
  14.7240000 -27.8760000  -3.1350000  14.1800000 -27.9960000  -1.1070000
  13.9300000 -27.3370000  -0.2760000  13.3370000 -28.6560000  -1.3120000
  15.3310000 -28.8670000  -0.6570000  15.7920000 -29.3380000  -1.5250000
  16.0700000 -28.2550000  -0.1410000  14.8420000 -29.9510000   0.2890000
  14.1370000 -29.5220000   1.0010000  14.3480000 -30.7370000  -0.2820000
  15.9830000 -30.5810000   1.0730000  15.6230000 -31.4720000   1.5870000
  16.7860000 -30.8570000   0.3890000  16.4990000 -29.6110000   2.0720000
  17.2560000 -30.0320000   2.5910000  16.8350000 -28.7850000   1.5980000
  15.7570000 -29.3550000   2.7080000  13.2410000 -26.3570000  -2.7400000
  12.5720000 -25.7940000  -1.8760000  12.9130000 -26.3280000  -4.0320000
  13.4460000 -26.8650000  -4.7010000  11.7840000 -25.5280000  -4.5230000
  12.0580000 -24.4730000  -4.5230000  11.5640000 -25.7160000  -6.0250000
  10.8840000 -24.9470000  -6.3920000  12.5180000 -25.6350000  -6.5450000
  10.9670000 -27.0470000  -6.4220000   9.6140000 -27.3830000  -6.5100000
   8.8590000 -26.6510000  -6.2660000   9.4590000 -28.6850000  -6.9230000
   8.5330000 -29.0720000  -7.0370000  10.6660000 -29.2710000  -7.1220000
  10.9970000 -30.5520000  -7.5480000  10.2170000 -31.2600000  -7.7870000
  12.3570000 -30.8660000  -7.6480000  12.6620000 -31.8580000  -7.9470000
  13.3510000 -29.9200000  -7.3680000  14.3840000 -30.2150000  -7.4800000
  13.0330000 -28.6120000  -6.9500000  13.8020000 -27.8840000  -6.7350000
  11.6910000 -28.2670000  -6.8160000  10.5160000 -25.7870000  -3.7590000
   9.5980000 -24.9800000  -3.8100000  10.4400000 -26.9000000  -3.0360000
  11.1940000 -27.5720000  -3.0630000   9.2670000 -27.1600000  -2.1980000
   8.3610000 -27.0200000  -2.7870000   9.1790000 -28.6220000  -1.7080000
   9.9740000 -28.8130000  -0.9870000   8.2120000 -28.7890000  -1.2340000
   9.3170000 -29.6870000  -2.7910000   8.8280000 -30.6040000  -2.4640000
   8.8490000 -29.3340000  -3.7100000  10.7760000 -30.0240000  -3.1100000
  11.6790000 -29.4790000  -2.4270000  11.0270000 -30.8370000  -4.0360000
   9.3270000 -26.2090000  -1.0060000   8.4090000 -25.4380000  -0.7710000
  10.4310000 -26.2710000  -0.2640000  11.1840000 -26.8900000  -0.5290000
  10.6150000 -25.4710000   0.9440000   9.8740000 -25.7610000   1.6890000
  11.8810000 -25.9110000   1.6790000  12.7230000 -25.9100000   0.9860000
  12.0850000 -25.2210000   2.4980000  11.7450000 -27.3350000   2.2710000
  10.6150000 -27.8890000   2.2590000  12.7680000 -27.8950000   2.7520000
  10.6070000 -23.9800000   0.6790000  10.6140000 -23.1900000   1.6250000
  10.5690000 -23.5910000  -0.5980000  10.6260000 -24.2770000  -1.3370000
  10.4450000 -22.1760000  -0.9660000  11.0650000 -21.5720000  -0.3040000
  11.0180000 -21.9280000  -2.3520000  11.0620000 -22.8690000  -2.9010000
  10.3820000 -21.2240000  -2.8880000  12.4180000 -21.3490000  -2.3300000
  12.3640000 -20.2630000  -2.4020000  12.9120000 -21.6260000  -1.3990000
  13.2640000 -21.8610000  -3.4880000  14.1770000 -21.2700000  -3.5610000
  13.5210000 -22.9060000  -3.3160000  12.6240000 -21.8010000  -4.8020000
  11.8040000 -21.2160000  -4.8770000  13.0670000 -22.4660000  -5.8670000
  14.1440000 -23.2500000  -5.7750000  14.6280000 -23.3420000  -4.8930000
  14.4740000 -23.7510000  -6.5870000  12.4250000 -22.3530000  -7.0220000
  11.6060000 -21.7660000  -7.0890000  12.7550000 -22.8540000  -7.8340000
   8.9800000 -21.7730000  -0.8950000   8.0950000 -22.6190000  -1.0700000
   8.7050000 -20.4920000  -0.6140000   9.6430000 -19.4060000  -0.3020000
   9.9180000 -18.8880000  -1.2210000  10.5380000 -19.8200000   0.1630000
   8.8520000 -18.5410000   0.6350000   9.1000000 -17.4890000   0.4940000
   9.0380000 -18.8210000   1.6720000   7.3990000 -18.7640000   0.3070000
   7.0050000 -17.9330000  -0.2780000   6.8120000 -18.8760000   1.2190000
   7.3160000 -20.0590000  -0.5200000   6.7330000 -20.8170000   0.0040000
   6.6820000 -19.8180000  -1.8980000   7.3360000 -19.9760000  -2.9230000
   5.4070000 -19.4540000  -1.9060000   4.8970000 -19.3810000  -1.0370000
   4.6810000 -19.1440000  -3.1390000   5.2790000 -19.4450000  -3.9990000
   3.3790000 -19.9650000  -3.2150000   2.7850000 -19.6270000  -4.0640000
   3.6210000 -21.0210000  -3.3390000   2.5120000 -19.8200000  -1.9370000
   2.4860000 -18.6940000  -1.3750000   1.8860000 -20.8250000  -1.4820000
   4.3820000 -17.6340000  -3.1650000   4.3670000 -16.9920000  -2.1150000
   4.1370000 -17.0670000  -4.3450000   4.1250000 -17.6300000  -5.1830000
   3.8830000 -15.6300000  -4.4530000   4.8280000 -15.0890000  -4.4020000
   3.5760000 -15.1780000  -5.8900000   2.9960000 -15.9490000  -6.3980000
   3.0040000 -14.2510000  -5.8650000   4.8050000 -14.9240000  -6.7180000
   5.6300000 -13.8610000  -6.4340000   5.3900000 -13.1940000  -5.6200000
   6.7670000 -13.6410000  -7.1860000   7.4060000 -12.7990000  -6.9650000
   7.1000000 -14.4930000  -8.2260000   7.9940000 -14.3140000  -8.8050000
   6.2930000 -15.5590000  -8.5150000   6.5420000 -16.2350000  -9.3190000
   5.1500000 -15.7670000  -7.7670000   4.5190000 -16.6080000  -8.0140000
   2.8380000 -15.1270000  -3.4770000   3.0110000 -14.0830000  -2.8760000
   1.7630000 -15.8740000  -3.3020000   1.6410000 -16.7180000  -3.8430000
   0.7500000 -15.4940000  -2.3360000   0.0950000 -14.7400000  -2.7730000
  -0.1750000 -16.6720000  -2.0380000  -0.8120000 -16.8620000  -2.9020000
   0.4220000 -17.5590000  -1.8250000  -1.1750000 -16.6490000  -0.8770000
  -1.7410000 -15.7180000  -0.9030000  -2.0760000 -17.8790000  -0.9710000
  -2.7910000 -17.8700000  -0.1480000  -2.6140000 -17.8640000  -1.9190000
  -1.4670000 -18.7810000  -0.9130000  -0.5060000 -16.5850000   0.5010000
  -1.2720000 -16.5720000   1.2770000   0.1320000 -17.4580000   0.6360000
   0.0970000 -15.6800000   0.5710000   1.4270000 -14.9880000  -1.0660000
   1.1500000 -13.8630000  -0.6260000   2.3300000 -15.8050000  -0.5070000
   2.5210000 -16.7060000  -0.9210000   3.0720000 -15.4490000   0.7030000
   2.3710000 -15.2480000   1.5130000   3.9100000 -16.6250000   1.2140000
   4.6280000 -16.9190000   0.4490000   4.7130000 -16.2300000   2.4610000
   5.2990000 -17.0840000   2.8020000   5.3820000 -15.4050000   2.2170000
   4.0290000 -15.9200000   3.2510000   3.0440000 -17.7170000   1.5290000
   3.5650000 -18.4570000   1.8500000   3.9830000 -14.2490000   0.4910000
   4.0740000 -13.3820000   1.3440000   4.6520000 -14.2130000  -0.6520000
   4.5040000 -14.9310000  -1.3460000   5.6210000 -13.1590000  -0.9720000
   6.4240000 -13.1670000  -0.2350000   6.3380000 -13.4330000  -2.3060000
   5.6340000 -13.3110000  -3.1290000   7.4780000 -12.4760000  -2.4730000
   7.9830000 -12.6730000  -3.4190000   7.0990000 -11.4540000  -2.4710000
   8.1830000 -12.6030000  -1.6520000   6.8760000 -14.8550000  -2.3470000
   7.3790000 -15.0260000  -3.2990000   7.5840000 -15.0000000  -1.5310000
   6.0510000 -15.5590000  -2.2400000   4.9630000 -11.7730000  -1.0290000
   5.3660000 -10.8430000  -0.3430000   3.9450000 -11.6440000  -1.8600000
   3.6560000 -12.4260000  -2.4300000   3.2200000 -10.4110000  -1.9860000
   3.8840000  -9.6360000  -2.3690000   2.1010000 -10.5760000  -3.0090000
   2.4840000 -11.0990000  -3.8860000   1.2880000 -11.1530000  -2.5690000
   1.4860000  -9.2750000  -3.5140000   2.2800000  -8.5780000  -3.7820000
   0.8710000  -9.4790000  -4.3900000   0.5940000  -8.5740000  -2.4870000
   0.1070000  -9.2430000  -1.5320000   0.3860000  -7.3440000  -2.6530000
   2.6720000 -10.0500000  -0.6130000   2.6400000  -8.8800000  -0.2330000
   2.2290000 -11.0470000   0.1320000   2.2560000 -11.9930000  -0.2220000
   1.7100000 -10.7570000   1.4510000   0.8500000 -10.0920000   1.3660000
   1.3300000 -12.0360000   2.1760000   1.6080000 -12.8960000   1.5670000
   1.8550000 -12.0830000   3.1300000  -0.1500000 -12.1580000   2.4730000
  -0.3520000 -11.7800000   3.4750000  -0.7160000 -11.5770000   1.7450000
  -0.6110000 -13.5850000   2.4020000   0.0930000 -14.4900000   2.8450000
  -1.7880000 -13.8020000   1.8170000  -2.3200000 -13.0260000   1.4500000
  -2.1480000 -14.7420000   1.7410000   2.8290000 -10.0730000   2.1810000
   2.6930000  -8.9550000   2.6580000   3.9580000 -10.7610000   2.2330000
   4.0530000 -11.6160000   1.7030000   5.0910000 -10.3140000   3.0480000
   4.7710000 -10.1990000   4.0840000   6.1900000 -11.3700000   3.1260000
   6.3860000 -11.7650000   2.1290000   7.1000000 -10.9200000   3.5240000
   5.8480000 -12.5450000   4.0130000   5.7710000 -12.2100000   5.0470000
   4.8960000 -12.9730000   3.6990000   6.9230000 -13.6180000   3.9230000
   6.5600000 -14.5360000   4.3850000   7.1600000 -13.8080000   2.8760000
   8.1910000 -13.2740000   4.5930000   8.1970000 -12.4270000   5.1440000
   9.2970000 -14.0190000   4.5000000   9.2700000 -15.1200000   3.7700000
   8.4220000 -15.3880000   3.2920000  10.0980000 -15.6930000   3.6900000
  10.4200000 -13.6820000   5.1320000  10.4500000 -12.8460000   5.6980000
  11.2420000 -14.2620000   5.0450000   5.6500000  -9.0210000   2.4950000
   5.8650000  -8.0440000   3.2320000   5.8690000  -9.0060000   1.1850000
   5.6850000  -9.8310000   0.6330000   6.3780000  -7.8150000   0.4960000
   7.4150000  -7.6440000   0.7830000   6.3810000  -8.0090000  -1.0140000
   6.9460000  -8.9070000  -1.2640000   5.3560000  -8.1140000  -1.3690000
   7.0020000  -6.8630000  -1.7690000   6.8800000  -7.0240000  -2.8400000
   6.5120000  -5.9320000  -1.4840000   8.7760000  -6.7300000  -1.3950000
   9.0370000  -4.9560000  -1.7000000  10.0810000  -4.7050000  -1.5150000
   8.7860000  -4.7240000  -2.7350000   8.4010000  -4.3750000  -1.0330000
   5.5450000  -6.6030000   0.8330000   6.0640000  -5.5030000   0.8980000
   4.2600000  -6.8200000   1.0860000   3.9000000  -7.7640000   1.0980000
   3.3330000  -5.7300000   1.3510000   3.3620000  -5.0190000   0.5250000
   1.8780000  -6.2050000   1.3280000   1.7580000  -6.9720000   0.5630000
   1.6150000  -6.6190000   2.3020000   0.8830000  -5.0690000   1.0150000
   1.0930000  -4.2140000   1.6580000   0.9860000  -4.7720000  -0.0290000
  -0.5710000  -5.4600000   1.2360000  -0.8250000  -5.3370000   2.2890000
  -1.2150000  -4.8230000   0.6300000  -0.8120000  -6.8360000   0.8660000
   0.0220000  -7.3810000   0.7030000  -2.0030000  -7.3950000   0.7350000
  -3.1100000  -6.6800000   0.9270000  -3.0440000  -5.7030000   1.1750000
  -4.0160000  -7.1150000   0.8250000  -2.0520000  -8.6860000   0.4150000
  -1.1970000  -9.2060000   0.2810000  -2.9450000  -9.1460000   0.3070000
   3.6290000  -5.0340000   2.6860000   3.8690000  -3.7960000   2.7160000
   3.6070000  -5.8260000   3.7650000   3.4080000  -6.8110000   3.6640000
   3.8650000  -5.3080000   5.1070000   2.9890000  -4.7660000   5.4620000
   4.0570000  -6.4450000   6.1000000   4.2480000  -6.0340000   7.0910000
   3.1570000  -7.0590000   6.1290000   4.9040000  -7.0580000   5.7920000
   5.1010000  -4.4070000   5.0770000   5.0660000  -3.2330000   5.5030000
   6.1870000  -4.9610000   4.5390000   6.1470000  -5.9030000   4.1770000
   7.4400000  -4.2410000   4.4570000   7.8350000  -4.0830000   5.4600000
   8.5220000  -5.1130000   3.8310000   8.2320000  -5.3800000   2.8150000
   9.4630000  -4.5640000   3.8070000   8.7610000  -6.6480000   4.7960000
   9.7130000  -7.3900000   4.2240000   7.2420000  -2.9620000   3.7050000
   7.5560000  -1.8960000   4.2340000   6.7020000  -3.0450000   2.4950000
   6.4400000  -3.9450000   2.1200000   6.4880000  -1.8430000   1.7100000
   7.4500000  -1.4390000   1.3940000   5.7520000  -2.1510000   0.4180000
   6.4450000  -2.5900000  -0.3000000   4.9430000  -2.8540000   0.6190000
   5.1480000  -0.9160000  -0.2150000   5.9250000   0.2280000  -0.4520000
   6.9710000   0.2360000  -0.1820000   5.3750000   1.3580000  -1.0300000
   5.9900000   2.2290000  -1.2050000   4.0270000   1.3690000  -1.3850000
   3.4770000   2.4950000  -1.9560000   2.5470000   2.3400000  -2.1390000
   3.2340000   0.2520000  -1.1560000   2.1880000   0.2560000  -1.4260000
   3.7990000  -0.8830000  -0.5710000   3.1730000  -1.7450000  -0.3950000
   5.7020000  -0.7930000   2.5060000   6.1330000   0.3760000   2.6300000
   4.5520000  -1.2230000   3.0380000   4.2690000  -2.1850000   2.9190000
   3.6540000  -0.3500000   3.8060000   3.1400000   0.3310000   3.1270000
   2.4880000  -1.1460000   4.3910000   2.8470000  -2.1140000   4.7410000
   2.0550000  -0.5960000   5.2260000   1.3560000  -1.4260000   3.4160000
   1.4990000  -1.1980000   2.0530000   2.4290000  -0.8100000   1.6650000
   0.4620000  -1.4600000   1.1610000   0.5860000  -1.2430000   0.1100000
  -0.7270000  -1.9990000   1.6250000  -1.7690000  -2.2810000   0.7660000
  -2.5040000  -2.6460000   1.2630000  -0.8800000  -2.2450000   2.9740000
  -1.8060000  -2.6590000   3.3440000   0.1570000  -1.9600000   3.8580000
   0.0110000  -2.1640000   4.9090000   4.3590000   0.4220000   4.9110000
   4.2140000   1.6560000   4.9930000   5.1270000  -0.2940000   5.7440000
   5.2310000  -1.2890000   5.6050000   5.8400000   0.3260000   6.8770000
   5.1170000   0.7420000   7.5790000   6.6010000  -0.7120000   7.6880000
   7.1270000  -0.2200000   8.5060000   5.9000000  -1.4420000   8.0930000
   7.5430000  -1.3890000   6.8940000   8.0070000  -2.0360000   7.4300000
   6.7930000   1.3960000   6.3890000   7.0020000   2.4120000   7.0480000
   7.3440000   1.1690000   5.2140000   7.1320000   0.3180000   4.7120000
   8.2500000   2.1010000   4.6100000   9.0100000   2.3920000   5.3350000
   8.9430000   1.4160000   3.4590000   8.2320000   1.2590000   2.6480000
   9.7640000   2.0400000   3.1060000   9.5020000   0.0660000   3.8910000
   9.8440000   0.1280000   4.9240000   8.5180000  -1.0720000   3.7100000
   8.9770000  -2.0050000   4.0360000   7.6260000  -0.8790000   4.3050000
   8.2430000  -1.1510000   2.6580000  10.7910000  -0.2220000   3.1590000
  11.1810000  -1.1890000   3.4760000  10.6030000  -0.2400000   2.0850000
  11.5200000   0.5560000   3.3870000   7.5460000   3.3470000   4.1080000
   8.0350000   4.4680000   4.3200000   6.4100000   3.1470000   3.4400000
   6.0270000   2.2160000   3.3630000   5.6790000   4.2400000   2.8000000
   6.3620000   4.8210000   2.1800000   4.7180000   3.6740000   1.7860000
   4.1720000   4.4880000   1.3080000   5.2720000   3.1160000   1.0310000
   4.0130000   3.0080000   2.2840000   4.9310000   5.1730000   3.7580000
   4.7300000   6.3570000   3.4760000   4.4950000   4.6260000   4.8800000
   4.7280000   3.6680000   5.0980000   3.6850000   5.3820000   5.8060000
   2.8220000   5.7930000   5.2830000   3.1890000   4.4380000   6.8620000
   3.9960000   4.2170000   7.5610000   2.3590000   4.8970000   7.3990000
   2.7710000   3.2720000   6.1900000   2.4430000   2.6340000   6.8280000
   4.4860000   6.4970000   6.4240000   3.9290000   7.4290000   6.9890000
   5.8020000   6.3900000   6.2900000   6.1970000   5.6010000   5.7980000
   6.7110000   7.3740000   6.8290000   6.3520000   7.7060000   7.8030000
   8.1250000   6.7960000   6.9960000   8.5000000   6.4670000   6.0270000
   8.7860000   7.5630000   7.4000000   8.2060000   5.6130000   7.9240000
   7.8370000   5.8980000   8.9090000   7.5980000   4.7990000   7.5300000
   9.6310000   5.1330000   8.0590000  10.0940000   5.0870000   7.0730000
  10.1890000   5.8240000   8.6900000   9.6230000   3.7480000   8.6910000
   9.5970000   3.8440000   9.7770000   8.7430000   3.1990000   8.3540000
  10.8120000   2.9270000   8.3490000  10.7410000   2.0260000   8.8000000
  10.8570000   2.7990000   7.3480000  11.6480000   3.3960000   8.6660000
   6.7840000   8.5550000   5.8930000   5.9860000   8.6930000   4.9590000
   7.7760000   9.3960000   6.1600000   8.3470000   9.2590000   6.9820000
   8.0870000  10.5190000   5.3180000   7.1630000  10.9870000   4.9800000
   9.0000000  11.5160000   6.0290000  10.0290000  11.1570000   5.9940000
   8.8840000  12.8880000   5.3760000   9.5390000  13.5920000   5.8900000
   9.1770000  12.8180000   4.3280000   7.8530000  13.2360000   5.4420000
   8.6430000  11.6020000   7.5040000   9.3020000  12.3160000   7.9970000
   7.6090000  11.9300000   7.6100000   8.7610000  10.6210000   7.9650000
   8.8290000   9.9820000   4.1190000   9.2840000   8.8460000   4.1220000
   8.9730000  10.8310000   3.1090000   8.7690000  11.8110000   3.2400000
   9.4210000  10.4670000   1.7560000   9.4060000   9.3830000   1.6470000
   8.4290000  11.0870000   0.7650000   8.9760000  11.6220000  -0.0110000
   7.8300000  10.2990000   0.3090000   7.4670000  12.0820000   1.4350000
   6.4850000  11.6220000   1.5440000   7.8510000  12.3540000   2.4180000
   7.2710000  13.3740000   0.6600000   8.2310000  13.8350000  -0.0080000
   6.1580000  13.9320000   0.7270000  10.8390000  10.9650000   1.4430000
  11.1800000  12.1060000   1.7620000  11.6680000  10.1340000   0.8090000
  11.3670000   9.1970000   0.5810000  13.0200000  10.5830000   0.4420000
  13.3530000  11.3470000   1.1440000  13.7060000   9.7370000   0.4750000
  13.1650000  11.1940000  -0.9510000  12.1800000  11.5750000  -1.5800000
  14.4050000  11.3430000  -1.4110000  15.1890000  11.2920000  -0.7760000
  14.7020000  11.5850000  -2.8370000  15.7060000  11.2270000  -3.0650000
  13.9780000  11.0530000  -3.4550000  14.6790000  13.0180000  -3.3750000
  14.5110000  13.9910000  -2.6280000  14.8810000  13.1570000  -4.6820000
  15.0530000  12.3440000  -5.2560000  14.8620000  14.4720000  -5.3320000
  14.9960000  15.2510000  -4.5810000  16.0740000  14.6220000  -6.2790000
  16.9600000  14.1990000  -5.8060000  15.8740000  14.0950000  -7.2120000
  16.3220000  15.9760000  -6.5700000  17.0770000  16.0440000  -7.1580000
  13.5380000  14.6290000  -6.0880000  12.5930000  13.8780000  -5.8440000
  13.4770000  15.6060000  -6.9960000  14.2850000  16.1880000  -7.1660000
  12.2660000  15.8920000  -7.7860000  12.5520000  16.1930000  -8.7940000
  11.6450000  14.9980000  -7.8370000  11.4160000  17.0090000  -7.1960000
  11.9030000  17.8020000  -6.3840000  10.1450000  17.0600000  -7.5990000
   9.7960000  16.3770000  -8.2560000   9.2060000  18.0790000  -7.1280000
   9.7490000  18.8480000  -6.5790000   8.5470000  18.8070000  -8.3160000
   8.2030000  18.0740000  -9.0460000   7.6980000  19.3900000  -7.9600000
   9.3070000  19.8250000  -9.1960000   8.9170000  20.8260000  -9.0140000
  10.8230000  19.7790000  -9.0500000  11.2740000  20.5260000  -9.7030000
  11.0950000  19.9890000  -8.0160000  11.1850000  18.7890000  -9.3270000
   8.9120000  19.7020000 -10.6670000   9.4660000  20.4330000 -11.2550000
   9.1440000  18.6980000 -11.0230000   7.8430000  19.8860000 -10.7730000
   8.1460000  17.4370000  -6.2540000   7.5050000  18.1090000  -5.4320000
   7.9670000  16.1270000  -6.4150000   8.5170000  15.6220000  -7.0950000
   6.9850000  15.3920000  -5.6250000   6.0100000  15.8700000  -5.7200000
   6.8560000  13.9540000  -6.1050000   5.9730000  13.4990000  -5.6570000
   6.7600000  13.9400000  -7.1910000   8.0620000  13.1000000  -5.7320000
   8.8690000  13.2800000  -6.4430000   8.3970000  13.3620000  -4.7290000
   7.7750000  11.6050000  -5.7390000   8.1010000  10.9600000  -4.7110000
   7.2210000  11.1000000  -6.7540000   7.4100000  15.3860000  -4.1770000
   6.6610000  14.9950000  -3.2880000   8.6520000  15.7790000  -3.9490000
   9.2370000  16.0750000  -4.7170000   9.2130000  15.7970000  -2.5920000
   8.9160000  14.8910000  -2.0630000  10.7450000  15.6960000  -2.6410000
  11.1060000  16.0970000  -3.5880000  11.3730000  16.3930000  -1.4470000
  12.4580000  16.3070000  -1.5050000  11.0910000  17.4460000  -1.4510000
  11.0210000  15.9270000  -0.5270000  11.1670000  14.2360000  -2.7330000
  12.2550000  14.1730000  -2.7670000  10.8000000  13.6950000  -1.8610000
  10.7490000  13.7930000  -3.6370000   8.7840000  17.0480000  -1.8220000
   8.7950000  17.0780000  -0.5980000   8.3970000  18.0770000  -2.5520000
   8.3600000  17.9970000  -3.5580000   8.0130000  19.3500000  -1.9540000
   8.6960000  19.5900000  -1.1390000   8.1930000  20.4780000  -2.9900000
   7.4430000  20.3750000  -3.7750000   8.0740000  21.4440000  -2.5000000
   9.5690000  20.4980000  -3.6880000  10.0100000  19.5020000  -3.6520000
   9.4660000  21.0580000  -5.0900000  10.4520000  21.0590000  -5.5550000
   8.7870000  20.4410000  -5.6790000   9.0840000  22.0780000  -5.0470000
  10.6510000  21.2180000  -2.8970000  11.5880000  21.1890000  -3.4530000
  10.3560000  22.2550000  -2.7370000  10.7850000  20.7260000  -1.9340000
   6.5700000  19.2440000  -1.4730000   6.0610000  20.1320000  -0.7900000
   5.9220000  18.1380000  -1.8430000   6.3970000  17.4330000  -2.3890000
   4.5150000  17.8850000  -1.4870000   4.0320000  18.8250000  -1.2210000
   3.7120000  17.5580000  -2.7610000   4.2040000  16.7510000  -3.3040000
   2.7040000  17.2490000  -2.4860000   3.5760000  18.7260000  -3.7210000
   4.6680000  19.1800000  -4.4610000   5.6300000  18.7010000  -4.3530000
   4.5540000  20.2500000  -5.3500000   5.4170000  20.5830000  -5.9080000
   3.3340000  20.8810000  -5.5130000   3.2420000  21.7090000  -6.2000000
   2.2360000  20.4400000  -4.7880000   1.2840000  20.9330000  -4.9150000
   2.3540000  19.3700000  -3.9010000   1.4850000  19.0420000  -3.3510000
   4.3120000  16.8100000  -0.3930000   5.2000000  16.4980000   0.4260000
   3.2270000  16.2310000  -0.2930000
