# Supplementary material for: Non-degradative Ubiquitination of Protein Kinases
Source: PLoS Comput Biol. 2016 Jun 2;12(6):e1004898. doi: 10.1371/journal.pcbi.1004898 (PMC4890936; doi:10.1371/journal.pcbi.1004898)
Supplement: S20 File — This is the cpptraj analysis script for the active structure. The analysis commands for each of the 9 ZAP-70 constructs were the same. (PTRAJ) [file pcbi.1004898.s093.ptraj]

parm ../ZAP70_WTact.no_wat.prmtop
trajin /raid4/lia/HARC/ZAP70/Short/WT_act/Production/Stripped/ZAP70_WTact.8x10ns-2.nowat.mdcrd.bz2 parm ZAP70_WTact.no_wat.prmtop
trajin /raid4/lia/HARC/ZAP70/Short/WT_act/Production/Stripped/ZAP70_WTact.8x10ns-2a.nowat.mdcrd.bz2 parm ZAP70_WTact.no_wat.prmtop
trajin /raid4/lia/HARC/ZAP70/Short/WT_act/Production/Stripped/ZAP70_WTact.8x10ns-2b.nowat.mdcrd.bz2 parm ZAP70_WTact.no_wat.prmtop
trajin /raid4/lia/HARC/ZAP70/Short/WT_act/Production/Stripped/ZAP70_WTact.8x10ns-2c.nowat.mdcrd.bz2 parm ZAP70_WTact.no_wat.prmtop

#C-helix position
distance :22@CA :52@CB out distF349_D379.out

#C-helix secondary structure
secstruct :53-66 out C-helix_struc.out

#Opening of binding groove
distance :21@CA :174@CA out distN348_W501.out

#align kinase domain
rmsd rms5 :1-287@N,CA,C,O bymask

#solvent exposure
surf surfkin :1-287 out surf_kinase.out
