# Supplementary material for: Non-degradative Ubiquitination of Protein Kinases
Source: PLoS Comput Biol. 2016 Jun 2;12(6):e1004898. doi: 10.1371/journal.pcbi.1004898 (PMC4890936; doi:10.1371/journal.pcbi.1004898)
Supplement: S21 File — This is one of the ptraj scripts to calculate distance matrices to create a kinase-ubiquitin contact map for the K377-ubiquitinated active structure. The rest of the trajectory was analyzed in additional scripts. The analysis commands for each of the four ubiquitinated ZAP-70 constructs were the same. (PTRAJ) [file pcbi.1004898.s094.ptraj]

trajin /raid4/lia/HARC/ZAP70/Short/K377ub_act/Production/Stripped/ZAP70_K377ubact.8x10ns-2.nowat.mdcrd.bz2

matrix dist :1-287 :288-363 byres out matrix/distmatrix100.dat start 100 stop 100
matrix dist :1-287 :288-363 byres out matrix/distmatrix200.dat start 200 stop 200
matrix dist :1-287 :288-363 byres out matrix/distmatrix300.dat start 300 stop 300
matrix dist :1-287 :288-363 byres out matrix/distmatrix400.dat start 400 stop 400
matrix dist :1-287 :288-363 byres out matrix/distmatrix500.dat start 500 stop 500
matrix dist :1-287 :288-363 byres out matrix/distmatrix600.dat start 600 stop 600
matrix dist :1-287 :288-363 byres out matrix/distmatrix700.dat start 700 stop 700
matrix dist :1-287 :288-363 byres out matrix/distmatrix800.dat start 800 stop 800
matrix dist :1-287 :288-363 byres out matrix/distmatrix900.dat start 900 stop 900
matrix dist :1-287 :288-363 byres out matrix/distmatrix1000.dat start 1000 stop 1000
matrix dist :1-287 :288-363 byres out matrix/distmatrix1100.dat start 1100 stop 1100
matrix dist :1-287 :288-363 byres out matrix/distmatrix1200.dat start 1200 stop 1200
matrix dist :1-287 :288-363 byres out matrix/distmatrix1300.dat start 1300 stop 1300
matrix dist :1-287 :288-363 byres out matrix/distmatrix1400.dat start 1400 stop 1400
matrix dist :1-287 :288-363 byres out matrix/distmatrix1500.dat start 1500 stop 1500
matrix dist :1-287 :288-363 byres out matrix/distmatrix1600.dat start 1600 stop 1600
matrix dist :1-287 :288-363 byres out matrix/distmatrix1700.dat start 1700 stop 1700
matrix dist :1-287 :288-363 byres out matrix/distmatrix1800.dat start 1800 stop 1800
matrix dist :1-287 :288-363 byres out matrix/distmatrix1900.dat start 1900 stop 1900
matrix dist :1-287 :288-363 byres out matrix/distmatrix2000.dat start 2000 stop 2000
matrix dist :1-287 :288-363 byres out matrix/distmatrix2100.dat start 2100 stop 2100
matrix dist :1-287 :288-363 byres out matrix/distmatrix2200.dat start 2200 stop 2200
matrix dist :1-287 :288-363 byres out matrix/distmatrix2300.dat start 2300 stop 2300
matrix dist :1-287 :288-363 byres out matrix/distmatrix2400.dat start 2400 stop 2400
matrix dist :1-287 :288-363 byres out matrix/distmatrix2500.dat start 2500 stop 2500
matrix dist :1-287 :288-363 byres out matrix/distmatrix2600.dat start 2600 stop 2600
matrix dist :1-287 :288-363 byres out matrix/distmatrix2700.dat start 2700 stop 2700
matrix dist :1-287 :288-363 byres out matrix/distmatrix2800.dat start 2800 stop 2800
matrix dist :1-287 :288-363 byres out matrix/distmatrix2900.dat start 2900 stop 2900
matrix dist :1-287 :288-363 byres out matrix/distmatrix3000.dat start 3000 stop 3000
matrix dist :1-287 :288-363 byres out matrix/distmatrix3100.dat start 3100 stop 3100
matrix dist :1-287 :288-363 byres out matrix/distmatrix3200.dat start 3200 stop 3200
matrix dist :1-287 :288-363 byres out matrix/distmatrix3300.dat start 3300 stop 3300
matrix dist :1-287 :288-363 byres out matrix/distmatrix3400.dat start 3400 stop 3400
matrix dist :1-287 :288-363 byres out matrix/distmatrix3500.dat start 3500 stop 3500
matrix dist :1-287 :288-363 byres out matrix/distmatrix3600.dat start 3600 stop 3600
matrix dist :1-287 :288-363 byres out matrix/distmatrix3700.dat start 3700 stop 3700
matrix dist :1-287 :288-363 byres out matrix/distmatrix3800.dat start 3800 stop 3800
matrix dist :1-287 :288-363 byres out matrix/distmatrix3900.dat start 3900 stop 3900
matrix dist :1-287 :288-363 byres out matrix/distmatrix4000.dat start 4000 stop 4000
matrix dist :1-287 :288-363 byres out matrix/distmatrix4100.dat start 4100 stop 4100
matrix dist :1-287 :288-363 byres out matrix/distmatrix4200.dat start 4200 stop 4200
matrix dist :1-287 :288-363 byres out matrix/distmatrix4300.dat start 4300 stop 4300
matrix dist :1-287 :288-363 byres out matrix/distmatrix4400.dat start 4400 stop 4400
matrix dist :1-287 :288-363 byres out matrix/distmatrix4500.dat start 4500 stop 4500
matrix dist :1-287 :288-363 byres out matrix/distmatrix4600.dat start 4600 stop 4600
matrix dist :1-287 :288-363 byres out matrix/distmatrix4700.dat start 4700 stop 4700
matrix dist :1-287 :288-363 byres out matrix/distmatrix4800.dat start 4800 stop 4800
matrix dist :1-287 :288-363 byres out matrix/distmatrix4900.dat start 4900 stop 4900
matrix dist :1-287 :288-363 byres out matrix/distmatrix5000.dat start 5000 stop 5000
